# Supplementary material for: Comparative transcriptome analysis revealed molecular mechanisms of peanut leaves responding to Ralstonia solanacearum and its type III secretion system mutant
Source: Front Microbiol. 2022 Aug 25;13:998817. doi: 10.3389/fmicb.2022.998817 (PMC9453164; doi:10.3389/fmicb.2022.998817)
Supplement: Supplementary Table S3 — All up-regulated or down-regulated DEGs in different comparison groups. [file Data_Sheet_2.ZIP]

Archive with 17 entries (16 files):
- Additional Tables/
- Additional Tables/Table S1.xlsx
- Additional Tables/Table S10.xlsx
- Additional Tables/Table S11.xlsx
- Additional Tables/Table S12.xlsx
- Additional Tables/Table S13.xlsx
- Additional Tables/Table S14.xlsx
- Additional Tables/Table S15.xlsx
- Additional Tables/Table S16.xlsx
- Additional Tables/Table S2.xlsx
- Additional Tables/Table S3.xlsx
- Additional Tables/Table S4.xlsx
- Additional Tables/Table S5.xlsx
- Additional Tables/Table S6.xlsx
- Additional Tables/Table S7.xlsx
- Additional Tables/Table S8.xlsx
- Additional Tables/Table S9.xlsx
