# Supplementary material for: Comparative transcriptome analysis revealed molecular mechanisms of peanut leaves responding to Ralstonia solanacearum and its type III secretion system mutant
Source: Front Microbiol. 2022 Aug 25;13:998817. doi: 10.3389/fmicb.2022.998817 (PMC9453164; doi:10.3389/fmicb.2022.998817)
Supplement: Supplementary Table S3 — All up-regulated or down-regulated DEGs in different comparison groups. [file Data_Sheet_2.ZIP › Additional Tables/Table S1.xlsx]

## Sheet: Sheet1
Table S1 Specific primer pairs used for qRT-PCR expression analysis
Gene name/ID	Left primer (5'>3')	Right primer (5'>3')
AhRLK1	GGTTGGTTAGAGTATTGTATCAGAG	CTTCAACAACGTGTCGAGGTCGCTG
AhRRS5	GCAGTGATGAACGCAGCACTCTCTC	GTGCTGACATCTGTACAGGAAGTGAG
AhGLK1b	TCCCTAGTCTTGAATGGTTG	TGATTGACATGATGAGGAGG
Ah13G12940	GGATGGCAGGGGTCGGAAAG	GCTCTCACTTACTGACCCGCA
Ah17G09080	GCGCGGAATCTTGTTACTAGAAAGT	AATCCATCCGACTGCTACGC
Ah19G35340	CGGTGTGAAGGTGTTCCTCTCC	GCCGACAAGTAAAAGTACCTGTCT
Ah10G31640	ACAATCTTGGAAATCTCACCAACCTC	ATTATTAACCTGAGACTCATTGT
Ah02G02370	GATGGACGGGGAAAAACTGTCAG	GGACCAACATTTTCCTTCCGGG
Ah07G21660	GGCTCAGATACGCATTCCAAACA	TTTGCATGAAGATGAGAAACAGCAC
Ahactin	GAGGAGAAGCAGAAGCAAGTTG	AGACAGCATATCGGCACTCATC
