# Supplementary material for: Comparative transcriptome analysis revealed molecular mechanisms of peanut leaves responding to Ralstonia solanacearum and its type III secretion system mutant
Source: Front Microbiol. 2022 Aug 25;13:998817. doi: 10.3389/fmicb.2022.998817 (PMC9453164; doi:10.3389/fmicb.2022.998817)
Supplement: Supplementary Table S3 — All up-regulated or down-regulated DEGs in different comparison groups. [file Data_Sheet_2.ZIP › Additional Tables/Table S10.xlsx]

## Sheet: Common-1
PathwayID	Pathway	level1	level2	List	Total	Pvalue	adjustPvalue	List_gene	URL
adu00910	Nitrogen metabolism	Metabolism	Energy metabolism	2	59	0.00469561	0.0939123	AH08G06590(K10534);AH17G31040(K10534)	http://www.kegg.jp/kegg-bin/show_pathway?map00910/K10534%09%23FFFFFF,red
adu00601	Glycosphingolipid biosynthesis - lacto and neolacto series	Metabolism	Glycan biosynthesis and metabolism	1	16	0.0277902	0.272441	AH04G19200(K01988)	http://www.kegg.jp/kegg-bin/show_pathway?map00601/K01988%09%23FFFFFF,red
adu00603	Glycosphingolipid biosynthesis - globo and isoglobo series	Metabolism	Glycan biosynthesis and metabolism	1	29	0.0498328	0.272441	AH04G19200(K01988)	http://www.kegg.jp/kegg-bin/show_pathway?map00603/K01988%09%23FFFFFF,red
adu00909	Sesquiterpenoid and triterpenoid biosynthesis	Metabolism	Metabolism of terpenoids and polyketides	1	45	0.0763165	0.272441	AH08G19960(K15803)	http://www.kegg.jp/kegg-bin/show_pathway?map00909/K15803%09%23FFFFFF,red
adu00950	Isoquinoline alkaloid biosynthesis	Metabolism	Biosynthesis of other secondary metabolites	1	49	0.0828281	0.272441	AH20G06290(K00422)	http://www.kegg.jp/kegg-bin/show_pathway?map00950/K00422%09%23FFFFFF,red
adu00460	Cyanoamino acid metabolism	Metabolism	Metabolism of other amino acids	1	66	0.110023	0.272441	AH16G39710(K13051)	http://www.kegg.jp/kegg-bin/show_pathway?map00460/K13051%09%23FFFFFF,red
adu04144	Endocytosis	Cellular Processes	Transport and catabolism	2	381	0.142971	0.272441	AH01G15780(K12189);AH18G33040(K00889)	http://www.kegg.jp/kegg-bin/show_pathway?map04144/K12189%09%23FFFFFF,red/K00889%09%23FFFFFF,red
adu00400	Phenylalanine, tyrosine and tryptophan biosynthesis	Metabolism	Amino acid metabolism	1	91	0.14864	0.272441	AH12G31330(K13832)	http://www.kegg.jp/kegg-bin/show_pathway?map00400/K13832%09%23FFFFFF,red
adu03020	RNA polymerase	Genetic Information Processing	Transcription	1	98	0.159167	0.272441	AH11G31330(K03017)	http://www.kegg.jp/kegg-bin/show_pathway?map03020/K03017%09%23FFFFFF,red
adu03060	Protein export	Genetic Information Processing	Folding, sorting and degradation	1	99	0.160661	0.272441	AH14G26240(K09647)	http://www.kegg.jp/kegg-bin/show_pathway?map03060/K09647%09%23FFFFFF,red
adu00250	Alanine, aspartate and glutamate metabolism	Metabolism	Amino acid metabolism	1	104	0.168093	0.272441	AH16G39710(K13051)	http://www.kegg.jp/kegg-bin/show_pathway?map00250/K13051%09%23FFFFFF,red
adu00350	Tyrosine metabolism	Metabolism	Amino acid metabolism	1	106	0.171048	0.272441	AH20G06290(K00422)	http://www.kegg.jp/kegg-bin/show_pathway?map00350/K00422%09%23FFFFFF,red
adu00051	Fructose and mannose metabolism	Metabolism	Carbohydrate metabolism	1	111	0.178393	0.272441	AH16G40120(K19355)	http://www.kegg.jp/kegg-bin/show_pathway?map00051/K19355%09%23FFFFFF,red
adu00330	Arginine and proline metabolism	Metabolism	Amino acid metabolism	1	125	0.198634	0.272441	AH14G37520(K00318)	http://www.kegg.jp/kegg-bin/show_pathway?map00330/K00318%09%23FFFFFF,red
adu04070	Phosphatidylinositol signaling system	Environmental Information Processing	Signal transduction	1	129	0.204331	0.272441	AH18G33040(K00889)	http://www.kegg.jp/kegg-bin/show_pathway?map04070/K00889%09%23FFFFFF,red
adu00562	Inositol phosphate metabolism	Metabolism	Carbohydrate metabolism	1	152	0.236353	0.295441	AH18G33040(K00889)	http://www.kegg.jp/kegg-bin/show_pathway?map00562/K00889%09%23FFFFFF,red
adu00270	Cysteine and methionine metabolism	Metabolism	Amino acid metabolism	1	213	0.315508	0.371186	AH06G16040(K00789)	http://www.kegg.jp/kegg-bin/show_pathway?map00270/K00789%09%23FFFFFF,red
adu00230	Purine metabolism	Metabolism	Nucleotide metabolism	1	234	0.340923	0.378803	AH15G05220(K00759)	http://www.kegg.jp/kegg-bin/show_pathway?map00230/K00759%09%23FFFFFF,red
adu00500	Starch and sucrose metabolism	Metabolism	Carbohydrate metabolism	1	279	0.392423	0.413077	AH13G53760(K16055)	http://www.kegg.jp/kegg-bin/show_pathway?map00500/K16055%09%23FFFFFF,red
adu00940	Phenylpropanoid biosynthesis	Metabolism	Biosynthesis of other secondary metabolites	1	303	0.418317	0.418317	AH18G07180(K00430)	http://www.kegg.jp/kegg-bin/show_pathway?map00940/K00430%09%23FFFFFF,red

## Sheet: Common-2
PathwayID	Pathway	level1	level2	List	Total	Pvalue	adjustPvalue	List_gene	URL
adu00908	Zeatin biosynthesis	Metabolism	Metabolism of terpenoids and polyketides	5	52	0.000156273	0.00393774	AH04G03460(K10760);AH10G20650(K00279);AH20G27040(K00279);AH14G04390(K10760);AH06G00140(K10760)	http://www.kegg.jp/kegg-bin/show_pathway?map00908/K10760%09%23FFFFFF,red/K00279%09%23FFFFFF,red
adu00906	Carotenoid biosynthesis	Metabolism	Metabolism of terpenoids and polyketides	5	53	0.000171206	0.00393774	AH05G01230(K09843);AH20G01350(K09843);AH01G09900(K09843);AH03G48330(K09840);AH13G50990(K09840)	http://www.kegg.jp/kegg-bin/show_pathway?map00906/K09843%09%23FFFFFF,red/K09840%09%23FFFFFF,red
adu00564	Glycerophospholipid metabolism	Metabolism	Lipid metabolism	9	225	0.000382202	0.00586044	AH19G39620(K08730);AH18G00940(K06130);AH08G29780(K01114);AH09G06780(K16818);AH09G05050(K01115);AH00G01720(K01115);AH01G08710(K01115);AH06G04690(K13508);AH16G08090(K13508)	http://www.kegg.jp/kegg-bin/show_pathway?map00564/K08730%09%23FFFFFF,red/K06130%09%23FFFFFF,red/K01114%09%23FFFFFF,red/K16818%09%23FFFFFF,red/K01115%09%23FFFFFF,red/K13508%09%23FFFFFF,red
adu00900	Terpenoid backbone biosynthesis	Metabolism	Metabolism of terpenoids and polyketides	6	103	0.000539937	0.00620927	AH01G22990(K01662);AH11G34920(K01662);AH08G17000(K12742);AH18G07490(K12742);AH13G15850(K12742);AH03G13060(K12742)	http://www.kegg.jp/kegg-bin/show_pathway?map00900/K01662%09%23FFFFFF,red/K12742%09%23FFFFFF,red
adu00565	Ether lipid metabolism	Metabolism	Lipid metabolism	4	66	0.00411299	0.0378396	AH08G29780(K01114);AH09G05050(K01115);AH00G01720(K01115);AH01G08710(K01115)	http://www.kegg.jp/kegg-bin/show_pathway?map00565/K01114%09%23FFFFFF,red/K01115%09%23FFFFFF,red
adu00330	Arginine and proline metabolism	Metabolism	Amino acid metabolism	5	125	0.00799398	0.0612872	AH14G42870(K01611);AH14G37520(K00318);AH14G37480(K01611);AH14G42860(K01611);AH14G37490(K01611)	http://www.kegg.jp/kegg-bin/show_pathway?map00330/K01611%09%23FFFFFF,red/K00318%09%23FFFFFF,red
adu00909	Sesquiterpenoid and triterpenoid biosynthesis	Metabolism	Metabolism of terpenoids and polyketides	3	45	0.00996244	0.0654674	AH16G36440(K15803);AH16G46230(K15803);AH10G04180(K14175)	http://www.kegg.jp/kegg-bin/show_pathway?map00909/K15803%09%23FFFFFF,red/K14175%09%23FFFFFF,red
adu00592	alpha-Linolenic acid metabolism	Metabolism	Lipid metabolism	4	99	0.0167779	0.0964731	AH10G27710(K10525);AH03G36910(K00454);AH16G40070(K08241);AH09G06780(K16818)	http://www.kegg.jp/kegg-bin/show_pathway?map00592/K10525%09%23FFFFFF,red/K00454%09%23FFFFFF,red/K08241%09%23FFFFFF,red/K16818%09%23FFFFFF,red
adu00030	Pentose phosphate pathway	Metabolism	Carbohydrate metabolism	4	104	0.0197449	0.100918	AH08G03850(K01057);AH17G27090(K01057);AH08G03860(K01057);AH17G27100(K01057)	http://www.kegg.jp/kegg-bin/show_pathway?map00030/K01057%09%23FFFFFF,red
adu04626	Plant-pathogen interaction	Organismal Systems	Environmental adaptation	9	427	0.0256528	0.118003	AH01G26300(K02183);AH11G31570(K02183);AH05G05580(K13448);AH05G31940(K18875);AH00G05670(K13448);AH18G04640(K05391);AH11G18400(K13448);AH08G29990(K13448);AH08G13360(K05391)	http://www.kegg.jp/kegg-bin/show_pathway?map04626/K02183%09%23FFFFFF,red/K13448%09%23FFFFFF,red/K18875%09%23FFFFFF,red/K05391%09%23FFFFFF,red
adu02010	ABC transporters	Environmental Information Processing	Membrane transport	3	69	0.0310384	0.129797	AH05G01310(K05681);AH20G30870(K05658);AH10G23820(K05658)	http://www.kegg.jp/kegg-bin/show_pathway?map02010/K05681%09%23FFFFFF,red/K05658%09%23FFFFFF,red
adu04075	Plant hormone signal transduction	Environmental Information Processing	Signal transduction	10	549	0.0453228	0.173737	AH01G21860(K14504);AH11G35040(K14504);AH01G22850(K14504);AH02G07570(K14484);AH09G03440(K14490);AH13G14960(K14488);AH01G22840(K14504);AH11G35050(K14504);AH12G16350(K14488);AH09G03480(K14484)	http://www.kegg.jp/kegg-bin/show_pathway?map04075/K14504%09%23FFFFFF,red/K14484%09%23FFFFFF,red/K14490%09%23FFFFFF,red/K14488%09%23FFFFFF,red
adu00730	Thiamine metabolism	Metabolism	Metabolism of cofactors and vitamins	2	44	0.0705568	0.249663	AH01G22990(K01662);AH11G34920(K01662)	http://www.kegg.jp/kegg-bin/show_pathway?map00730/K01662%09%23FFFFFF,red
adu00910	Nitrogen metabolism	Metabolism	Energy metabolism	2	59	0.116179	0.381729	AH10G05270(K01673);AH20G08200(K01673)	http://www.kegg.jp/kegg-bin/show_pathway?map00910/K01673%09%23FFFFFF,red
adu00360	Phenylalanine metabolism	Metabolism	Amino acid metabolism	2	69	0.14973	0.459172	AH04G20920(K07253);AH14G24110(K07253)	http://www.kegg.jp/kegg-bin/show_pathway?map00360/K07253%09%23FFFFFF,red
adu00270	Cysteine and methionine metabolism	Metabolism	Amino acid metabolism	4	213	0.161486	0.464272	AH14G42870(K01611);AH14G37480(K01611);AH14G42860(K01611);AH14G37490(K01611)	http://www.kegg.jp/kegg-bin/show_pathway?map00270/K01611%09%23FFFFFF,red
adu00940	Phenylpropanoid biosynthesis	Metabolism	Biosynthesis of other secondary metabolites	5	303	0.182689	0.494334	AH06G26990(K00430);AH13G23760(K12355);AH16G33620(K00430);AH15G28680(K13065);AH05G21770(K00430)	http://www.kegg.jp/kegg-bin/show_pathway?map00940/K00430%09%23FFFFFF,red/K12355%09%23FFFFFF,red/K13065%09%23FFFFFF,red
adu00040	Pentose and glucuronate interconversions	Metabolism	Carbohydrate metabolism	4	232	0.198968	0.508473	AH14G44360(K00012);AH01G20430(K01051);AH03G19940(K01051);AH06G06300(K01051)	http://www.kegg.jp/kegg-bin/show_pathway?map00040/K00012%09%23FFFFFF,red/K01051%09%23FFFFFF,red
adu00905	Brassinosteroid biosynthesis	Metabolism	Metabolism of terpenoids and polyketides	1	24	0.213226	0.516232	AH18G02310(K12638)	http://www.kegg.jp/kegg-bin/show_pathway?map00905/K12638%09%23FFFFFF,red
adu00400	Phenylalanine, tyrosine and tryptophan biosynthesis	Metabolism	Amino acid metabolism	2	91	0.228501	0.525553	AH15G08900(K01696);AH05G14040(K01696)	http://www.kegg.jp/kegg-bin/show_pathway?map00400/K01696%09%23FFFFFF,red
adu00350	Tyrosine metabolism	Metabolism	Amino acid metabolism	2	106	0.28378	0.621614	AH04G20920(K07253);AH14G24110(K07253)	http://www.kegg.jp/kegg-bin/show_pathway?map00350/K07253%09%23FFFFFF,red
adu00260	Glycine, serine and threonine metabolism	Metabolism	Amino acid metabolism	2	113	0.309539	0.632369	AH15G08900(K01696);AH05G14040(K01696)	http://www.kegg.jp/kegg-bin/show_pathway?map00260/K01696%09%23FFFFFF,red
adu00591	Linoleic acid metabolism	Metabolism	Lipid metabolism	1	39	0.322946	0.632369	AH03G36910(K00454)	http://www.kegg.jp/kegg-bin/show_pathway?map00591/K00454%09%23FFFFFF,red
adu00480	Glutathione metabolism	Metabolism	Metabolism of other amino acids	3	207	0.338582	0.632369	AH05G02820(K00434);AH02G28030(K00799);AH12G31720(K00799)	http://www.kegg.jp/kegg-bin/show_pathway?map00480/K00434%09%23FFFFFF,red/K00799%09%23FFFFFF,red
adu00945	Stilbenoid, diarylheptanoid and gingerol biosynthesis	Metabolism	Biosynthesis of other secondary metabolites	1	44	0.35604	0.632369	AH15G28680(K13065)	http://www.kegg.jp/kegg-bin/show_pathway?map00945/K13065%09%23FFFFFF,red
adu04070	Phosphatidylinositol signaling system	Environmental Information Processing	Signal transduction	2	129	0.367599	0.632369	AH01G26300(K02183);AH11G31570(K02183)	http://www.kegg.jp/kegg-bin/show_pathway?map04070/K02183%09%23FFFFFF,red
adu00053	Ascorbate and aldarate metabolism	Metabolism	Carbohydrate metabolism	2	130	0.371173	0.632369	AH14G44360(K00012);AH05G02820(K00434)	http://www.kegg.jp/kegg-bin/show_pathway?map00053/K00012%09%23FFFFFF,red/K00434%09%23FFFFFF,red
adu04016	MAPK signaling pathway - plant	Environmental Information Processing	Signal transduction	4	328	0.411427	0.652924	AH01G26300(K02183);AH11G31570(K02183);AH09G07440(K20714);AH19G10490(K20714)	http://www.kegg.jp/kegg-bin/show_pathway?map04016/K02183%09%23FFFFFF,red/K20714%09%23FFFFFF,red
adu00904	Diterpenoid biosynthesis	Metabolism	Metabolism of terpenoids and polyketides	1	53	0.411626	0.652924	AH09G11150(K04125)	http://www.kegg.jp/kegg-bin/show_pathway?map00904/K04125%09%23FFFFFF,red
adu00562	Inositol phosphate metabolism	Metabolism	Carbohydrate metabolism	2	152	0.447513	0.686187	AH08G29780(K01114);AH05G19270(K24221)	http://www.kegg.jp/kegg-bin/show_pathway?map00562/K01114%09%23FFFFFF,red/K24221%09%23FFFFFF,red
adu00073	Cutin, suberine and wax biosynthesis	Metabolism	Lipid metabolism	1	69	0.49897	0.706689	AH12G32540(K13356)	http://www.kegg.jp/kegg-bin/show_pathway?map00073/K13356%09%23FFFFFF,red
adu00100	Steroid biosynthesis	Metabolism	Lipid metabolism	1	69	0.49897	0.706689	AH07G06850(K01052)	http://www.kegg.jp/kegg-bin/show_pathway?map00100/K01052%09%23FFFFFF,red
adu00561	Glycerolipid metabolism	Metabolism	Lipid metabolism	2	172	0.512304	0.706689	AH06G04690(K13508);AH16G08090(K13508)	http://www.kegg.jp/kegg-bin/show_pathway?map00561/K13508%09%23FFFFFF,red
adu04144	Endocytosis	Cellular Processes	Transport and catabolism	4	381	0.527169	0.706689	AH13G08560(K19366);AH09G05050(K01115);AH00G01720(K01115);AH01G08710(K01115)	http://www.kegg.jp/kegg-bin/show_pathway?map04144/K19366%09%23FFFFFF,red/K01115%09%23FFFFFF,red
adu00510	N-Glycan biosynthesis	Metabolism	Glycan biosynthesis and metabolism	1	77	0.537698	0.706689	AH13G47420(K00737)	http://www.kegg.jp/kegg-bin/show_pathway?map00510/K00737%09%23FFFFFF,red
adu00052	Galactose metabolism	Metabolism	Carbohydrate metabolism	1	111	0.671822	0.839337	AH09G11360(K18819)	http://www.kegg.jp/kegg-bin/show_pathway?map00052/K18819%09%23FFFFFF,red
adu00130	Ubiquinone and other terpenoid-quinone biosynthesis	Metabolism	Metabolism of cofactors and vitamins	1	112	0.675119	0.839337	AH05G14910(K05928)	http://www.kegg.jp/kegg-bin/show_pathway?map00130/K05928%09%23FFFFFF,red
adu00941	Flavonoid biosynthesis	Metabolism	Biosynthesis of other secondary metabolites	1	123	0.709291	0.858615	AH15G28680(K13065)	http://www.kegg.jp/kegg-bin/show_pathway?map00941/K13065%09%23FFFFFF,red
adu03008	Ribosome biogenesis in eukaryotes	Genetic Information Processing	Translation	1	156	0.791874	0.934006	AH01G31670(K07936)	http://www.kegg.jp/kegg-bin/show_pathway?map03008/K07936%09%23FFFFFF,red
adu04146	Peroxisome	Cellular Processes	Transport and catabolism	1	186	0.846557	0.966376	AH12G32540(K13356)	http://www.kegg.jp/kegg-bin/show_pathway?map04146/K13356%09%23FFFFFF,red
adu03015	mRNA surveillance pathway	Genetic Information Processing	Translation	1	231	0.903041	0.966376	AH04G27270(K06965)	http://www.kegg.jp/kegg-bin/show_pathway?map03015/K06965%09%23FFFFFF,red
adu00520	Amino sugar and nucleotide sugar metabolism	Metabolism	Carbohydrate metabolism	1	260	0.927955	0.966376	AH14G44360(K00012)	http://www.kegg.jp/kegg-bin/show_pathway?map00520/K00012%09%23FFFFFF,red
adu00500	Starch and sucrose metabolism	Metabolism	Carbohydrate metabolism	1	279	0.940724	0.966376	AH17G19960(K01179)	http://www.kegg.jp/kegg-bin/show_pathway?map00500/K01179%09%23FFFFFF,red
adu03013	RNA transport	Genetic Information Processing	Translation	1	301	0.952732	0.966376	AH01G31670(K07936)	http://www.kegg.jp/kegg-bin/show_pathway?map03013/K07936%09%23FFFFFF,red
adu00190	Oxidative phosphorylation	Metabolism	Energy metabolism	1	308	0.956022	0.966376	AH12G13420(K01507)	http://www.kegg.jp/kegg-bin/show_pathway?map00190/K01507%09%23FFFFFF,red
adu03040	Spliceosome	Genetic Information Processing	Transcription	1	334	0.966376	0.966376	AH03G07530(K12859)	http://www.kegg.jp/kegg-bin/show_pathway?map03040/K12859%09%23FFFFFF,red

## Sheet: RH24 vs RH0_Down
PathwayID	Pathway	level1	level2	List	Total	Pvalue	adjustPvalue	List_gene	URL
adu00910	Nitrogen metabolism	Metabolism	Energy metabolism	4	59	0.00076184	0.0373302	AH10G14200(K00366);AH08G06590(K10534);AH20G19130(K00366);AH17G31040(K10534)	http://www.kegg.jp/kegg-bin/show_pathway?map00910/K00366%09%23FFFFFF,red/K10534%09%23FFFFFF,red
adu00909	Sesquiterpenoid and triterpenoid biosynthesis	Metabolism	Metabolism of terpenoids and polyketides	3	45	0.0038249	0.0937101	AH08G19960(K15803);AH16G43240(K00511);AH15G31010(K20659)	http://www.kegg.jp/kegg-bin/show_pathway?map00909/K15803%09%23FFFFFF,red/K00511%09%23FFFFFF,red/K20659%09%23FFFFFF,red
adu00908	Zeatin biosynthesis	Metabolism	Metabolism of terpenoids and polyketides	3	52	0.00575229	0.0939541	AH14G04390(K10760);AH16G02450(K10760);AH02G26980(K10760)	http://www.kegg.jp/kegg-bin/show_pathway?map00908/K10760%09%23FFFFFF,red
adu00562	Inositol phosphate metabolism	Metabolism	Carbohydrate metabolism	4	152	0.0219991	0.269488	AH03G34420(K01858);AH13G38220(K01858);AH17G31010(K00889);AH18G33040(K00889)	http://www.kegg.jp/kegg-bin/show_pathway?map00562/K01858%09%23FFFFFF,red/K00889%09%23FFFFFF,red
adu00900	Terpenoid backbone biosynthesis	Metabolism	Metabolism of terpenoids and polyketides	3	103	0.0357542	0.350391	AH19G35610(K12742);AH18G07490(K12742);AH03G13060(K12742)	http://www.kegg.jp/kegg-bin/show_pathway?map00900/K12742%09%23FFFFFF,red
adu04144	Endocytosis	Cellular Processes	Transport and catabolism	6	381	0.0508337	0.381069	AH17G31010(K00889);AH01G15780(K12189);AH11G00230(K01115);AH06G09800(K07904);AH18G33040(K00889);AH12G04550(K12200)	http://www.kegg.jp/kegg-bin/show_pathway?map04144/K00889%09%23FFFFFF,red/K12189%09%23FFFFFF,red/K01115%09%23FFFFFF,red/K07904%09%23FFFFFF,red/K12200%09%23FFFFFF,red
adu00330	Arginine and proline metabolism	Metabolism	Amino acid metabolism	3	125	0.0576771	0.381069	AH14G42830(K00318);AH14G37520(K00318);AH03G09820(K01426)	http://www.kegg.jp/kegg-bin/show_pathway?map00330/K00318%09%23FFFFFF,red/K01426%09%23FFFFFF,red
adu04070	Phosphatidylinositol signaling system	Environmental Information Processing	Signal transduction	3	129	0.0622153	0.381069	AH17G31010(K00889);AH18G33040(K00889);AH04G04840(K00981)	http://www.kegg.jp/kegg-bin/show_pathway?map04070/K00889%09%23FFFFFF,red/K00981%09%23FFFFFF,red
adu00073	Cutin, suberine and wax biosynthesis	Metabolism	Lipid metabolism	2	69	0.0846917	0.461099	AH01G28480(K21995);AH08G23930(K17991)	http://www.kegg.jp/kegg-bin/show_pathway?map00073/K21995%09%23FFFFFF,red/K17991%09%23FFFFFF,red
adu00601	Glycosphingolipid biosynthesis - lacto and neolacto series	Metabolism	Glycan biosynthesis and metabolism	1	16	0.106879	0.523709	AH04G19200(K01988)	http://www.kegg.jp/kegg-bin/show_pathway?map00601/K01988%09%23FFFFFF,red
adu00603	Glycosphingolipid biosynthesis - globo and isoglobo series	Metabolism	Glycan biosynthesis and metabolism	1	29	0.185362	0.742183	AH04G19200(K01988)	http://www.kegg.jp/kegg-bin/show_pathway?map00603/K01988%09%23FFFFFF,red
adu00380	Tryptophan metabolism	Metabolism	Amino acid metabolism	2	119	0.203992	0.742183	AH03G09820(K01426);AH03G40230(K16903)	http://www.kegg.jp/kegg-bin/show_pathway?map00380/K01426%09%23FFFFFF,red/K16903%09%23FFFFFF,red
adu00511	Other glycan degradation	Metabolism	Glycan biosynthesis and metabolism	1	37	0.23024	0.742183	AH09G25660(K01206)	http://www.kegg.jp/kegg-bin/show_pathway?map00511/K01206%09%23FFFFFF,red
adu00591	Linoleic acid metabolism	Metabolism	Lipid metabolism	1	39	0.241073	0.742183	AH09G26460(K15718)	http://www.kegg.jp/kegg-bin/show_pathway?map00591/K15718%09%23FFFFFF,red
adu00950	Isoquinoline alkaloid biosynthesis	Metabolism	Biosynthesis of other secondary metabolites	1	49	0.293025	0.742183	AH20G06290(K00422)	http://www.kegg.jp/kegg-bin/show_pathway?map00950/K00422%09%23FFFFFF,red
adu03008	Ribosome biogenesis in eukaryotes	Genetic Information Processing	Translation	2	156	0.300386	0.742183	AH20G03300(K07936);AH01G31670(K07936)	http://www.kegg.jp/kegg-bin/show_pathway?map03008/K07936%09%23FFFFFF,red
adu00904	Diterpenoid biosynthesis	Metabolism	Metabolism of terpenoids and polyketides	1	53	0.312811	0.742183	AH05G34040(K05282)	http://www.kegg.jp/kegg-bin/show_pathway?map00904/K05282%09%23FFFFFF,red
adu00906	Carotenoid biosynthesis	Metabolism	Metabolism of terpenoids and polyketides	1	53	0.312811	0.742183	AH18G06050(K14593)	http://www.kegg.jp/kegg-bin/show_pathway?map00906/K14593%09%23FFFFFF,red
adu00460	Cyanoamino acid metabolism	Metabolism	Metabolism of other amino acids	1	66	0.37342	0.742183	AH16G39710(K13051)	http://www.kegg.jp/kegg-bin/show_pathway?map00460/K13051%09%23FFFFFF,red
adu00565	Ether lipid metabolism	Metabolism	Lipid metabolism	1	66	0.37342	0.742183	AH11G00230(K01115)	http://www.kegg.jp/kegg-bin/show_pathway?map00565/K01115%09%23FFFFFF,red
adu00100	Steroid biosynthesis	Metabolism	Lipid metabolism	1	69	0.386641	0.742183	AH16G43240(K00511)	http://www.kegg.jp/kegg-bin/show_pathway?map00100/K00511%09%23FFFFFF,red
adu00360	Phenylalanine metabolism	Metabolism	Amino acid metabolism	1	69	0.386641	0.742183	AH03G09820(K01426)	http://www.kegg.jp/kegg-bin/show_pathway?map00360/K01426%09%23FFFFFF,red
adu02010	ABC transporters	Environmental Information Processing	Membrane transport	1	69	0.386641	0.742183	AH12G33920(K05681)	http://www.kegg.jp/kegg-bin/show_pathway?map02010/K05681%09%23FFFFFF,red
adu04016	MAPK signaling pathway - plant	Environmental Information Processing	Signal transduction	3	328	0.407531	0.742183	AH13G41210(K14497);AH08G30950(K14496);AH19G18110(K13447)	http://www.kegg.jp/kegg-bin/show_pathway?map04016/K14497%09%23FFFFFF,red/K14496%09%23FFFFFF,red/K13447%09%23FFFFFF,red
adu00270	Cysteine and methionine metabolism	Metabolism	Amino acid metabolism	2	213	0.444031	0.742183	AH06G16040(K00789);AH01G29130(K05933)	http://www.kegg.jp/kegg-bin/show_pathway?map00270/K00789%09%23FFFFFF,red/K05933%09%23FFFFFF,red
adu03440	Homologous recombination	Genetic Information Processing	Replication and repair	1	88	0.464215	0.742183	AH09G10660(K10728)	http://www.kegg.jp/kegg-bin/show_pathway?map03440/K10728%09%23FFFFFF,red
adu00564	Glycerophospholipid metabolism	Metabolism	Lipid metabolism	2	225	0.472344	0.742183	AH11G00230(K01115);AH04G04840(K00981)	http://www.kegg.jp/kegg-bin/show_pathway?map00564/K01115%09%23FFFFFF,red/K00981%09%23FFFFFF,red
adu00400	Phenylalanine, tyrosine and tryptophan biosynthesis	Metabolism	Amino acid metabolism	1	91	0.475546	0.742183	AH12G31330(K13832)	http://www.kegg.jp/kegg-bin/show_pathway?map00400/K13832%09%23FFFFFF,red
adu03015	mRNA surveillance pathway	Genetic Information Processing	Translation	2	231	0.486184	0.742183	AH09G05290(K06965);AH04G27270(K06965)	http://www.kegg.jp/kegg-bin/show_pathway?map03015/K06965%09%23FFFFFF,red
adu00040	Pentose and glucuronate interconversions	Metabolism	Carbohydrate metabolism	2	232	0.488469	0.742183	AH01G16900(K01728);AH11G17580(K01728)	http://www.kegg.jp/kegg-bin/show_pathway?map00040/K01728%09%23FFFFFF,red
adu03020	RNA polymerase	Genetic Information Processing	Transcription	1	98	0.501074	0.742183	AH11G31330(K03017)	http://www.kegg.jp/kegg-bin/show_pathway?map03020/K03017%09%23FFFFFF,red
adu03060	Protein export	Genetic Information Processing	Folding, sorting and degradation	1	99	0.50462	0.742183	AH14G26240(K09647)	http://www.kegg.jp/kegg-bin/show_pathway?map03060/K09647%09%23FFFFFF,red
adu00250	Alanine, aspartate and glutamate metabolism	Metabolism	Amino acid metabolism	1	104	0.521978	0.742183	AH16G39710(K13051)	http://www.kegg.jp/kegg-bin/show_pathway?map00250/K13051%09%23FFFFFF,red
adu00350	Tyrosine metabolism	Metabolism	Amino acid metabolism	1	106	0.528753	0.742183	AH20G06290(K00422)	http://www.kegg.jp/kegg-bin/show_pathway?map00350/K00422%09%23FFFFFF,red
adu04075	Plant hormone signal transduction	Environmental Information Processing	Signal transduction	4	549	0.544762	0.742183	AH13G41210(K14497);AH08G06420(K13946);AH05G26140(K14484);AH08G30950(K14496)	http://www.kegg.jp/kegg-bin/show_pathway?map04075/K14497%09%23FFFFFF,red/K13946%09%23FFFFFF,red/K14484%09%23FFFFFF,red/K14496%09%23FFFFFF,red
adu00051	Fructose and mannose metabolism	Metabolism	Carbohydrate metabolism	1	111	0.545278	0.742183	AH16G40120(K19355)	http://www.kegg.jp/kegg-bin/show_pathway?map00051/K19355%09%23FFFFFF,red
adu00500	Starch and sucrose metabolism	Metabolism	Carbohydrate metabolism	2	279	0.588573	0.762857	AH13G53760(K16055);AH08G10550(K01179)	http://www.kegg.jp/kegg-bin/show_pathway?map00500/K16055%09%23FFFFFF,red/K01179%09%23FFFFFF,red
adu00053	Ascorbate and aldarate metabolism	Metabolism	Carbohydrate metabolism	1	130	0.603025	0.762857	AH01G01370(K00423)	http://www.kegg.jp/kegg-bin/show_pathway?map00053/K00423%09%23FFFFFF,red
adu03013	RNA transport	Genetic Information Processing	Translation	2	301	0.630308	0.762857	AH20G03300(K07936);AH01G31670(K07936)	http://www.kegg.jp/kegg-bin/show_pathway?map03013/K07936%09%23FFFFFF,red
adu00940	Phenylpropanoid biosynthesis	Metabolism	Biosynthesis of other secondary metabolites	2	303	0.633938	0.762857	AH18G07180(K00430);AH10G22530(K00430)	http://www.kegg.jp/kegg-bin/show_pathway?map00940/K00430%09%23FFFFFF,red
adu00710	Carbon fixation in photosynthetic organisms	Metabolism	Energy metabolism	1	143	0.638309	0.762857	AH13G18580(K01595)	http://www.kegg.jp/kegg-bin/show_pathway?map00710/K01595%09%23FFFFFF,red
adu00620	Pyruvate metabolism	Metabolism	Carbohydrate metabolism	1	185	0.732482	0.837818	AH13G18580(K01595)	http://www.kegg.jp/kegg-bin/show_pathway?map00620/K01595%09%23FFFFFF,red
adu00195	Photosynthesis	Metabolism	Energy metabolism	1	190	0.741939	0.837818	AH01G01690(K02115)	http://www.kegg.jp/kegg-bin/show_pathway?map00195/K02115%09%23FFFFFF,red
adu04141	Protein processing in endoplasmic reticulum	Genetic Information Processing	Folding, sorting and degradation	2	379	0.752326	0.837818	AH04G03970(K13993);AH19G18140(K13993)	http://www.kegg.jp/kegg-bin/show_pathway?map04141/K13993%09%23FFFFFF,red
adu04120	Ubiquitin mediated proteolysis	Genetic Information Processing	Folding, sorting and degradation	1	220	0.792148	0.846714	AH03G36890(K10581)	http://www.kegg.jp/kegg-bin/show_pathway?map04120/K10581%09%23FFFFFF,red
adu04626	Plant-pathogen interaction	Organismal Systems	Environmental adaptation	2	427	0.80912	0.846714	AH05G00140(K13457);AH19G18110(K13447)	http://www.kegg.jp/kegg-bin/show_pathway?map04626/K13457%09%23FFFFFF,red/K13447%09%23FFFFFF,red
adu00230	Purine metabolism	Metabolism	Nucleotide metabolism	1	234	0.812154	0.846714	AH15G05220(K00759)	http://www.kegg.jp/kegg-bin/show_pathway?map00230/K00759%09%23FFFFFF,red
adu00190	Oxidative phosphorylation	Metabolism	Energy metabolism	1	308	0.890256	0.908803	AH01G01690(K02115)	http://www.kegg.jp/kegg-bin/show_pathway?map00190/K02115%09%23FFFFFF,red
adu03010	Ribosome	Genetic Information Processing	Translation	2	651	0.948954	0.948954	AH01G06360(K02866);AH11G02310(K02866)	http://www.kegg.jp/kegg-bin/show_pathway?map03010/K02866%09%23FFFFFF,red

## Sheet: RH36 vs RH0_Down
PathwayID	Pathway	level1	level2	List	Total	Pvalue	adjustPvalue	List_gene	URL
adu00196	Photosynthesis - antenna proteins	Metabolism	Energy metabolism	24	32	6.29607e-18	7.30345e-16	AH03G46390(K08912);AH07G01090(K08913);AH08G30810(K08910);AH13G00130(K08910);AH13G20380(K08914);AH13G49030(K08912);AH17G00660(K08909);AH20G08750(K08917);AH12G24350(K08915);AH08G20960(K08914);AH03G17820(K08914);AH17G01270(K08913);AH10G12210(K08915);AH20G17160(K08915);AH19G00830(K08907);AH05G37040(K08907);AH18G13550(K08914);AH15G34590(K08916);AH02G22150(K08915);AH16G14610(K08908);AH05G21140(K08916);…	http://www.kegg.jp/kegg-bin/show_pathway?map00196/K08912%09%23FFFFFF,red/K08913%09%23FFFFFF,red/K08910%09%23FFFFFF,red/K08914%09%23FFFFFF,red/K08909%09%23FFFFFF,red/K08917%09%23FFFFFF,red/K08915%09%23FFFFFF,red/K08907%09%23FFFFFF,red/K08916%09%23FFFFFF,red/K08908%09%23FFFFFF,red
adu00909	Sesquiterpenoid and triterpenoid biosynthesis	Metabolism	Metabolism of terpenoids and polyketides	21	45	4.50315e-10	2.03061e-08	AH15G13300(K15803);AH18G11830(K15803);AH18G11890(K15803);AH08G19990(K15803);AH05G09590(K15803);AH18G11740(K15803);AH13G07790(K00801);AH03G06930(K00801);AH16G36440(K15803);AH18G31310(K15803);AH16G38820(K00511);AH18G11820(K15803);AH10G04620(K00511);AH12G33400(K14175);AH03G35710(K14175);AH20G02600(K00511);AH16G46230(K15803);AH16G43240(K00511);AH08G19960(K15803);AH04G00120(K15813);AH20G02070(K14175)	http://www.kegg.jp/kegg-bin/show_pathway?map00909/K15803%09%23FFFFFF,red/K00801%09%23FFFFFF,red/K00511%09%23FFFFFF,red/K14175%09%23FFFFFF,red/K15813%09%23FFFFFF,red
adu00561	Glycerolipid metabolism	Metabolism	Lipid metabolism	46	172	5.25157e-10	2.03061e-08	AH03G32220(K00128);AH19G12660(K00679);AH01G09750(K22848);AH08G17340(K00901);AH12G00990(K13508);AH05G39350(K00630);AH10G26630(K09480);AH20G34360(K09480);AH02G00060(K13508);AH18G08530(K00901);AH20G16270(K22920);AH09G09600(K00679);AH12G32190(K01054);AH11G34830(K00901);AH12G24060(K13508);AH10G19880(K03715);AH17G02930(K13508);AH18G32720(K00128);AH10G11170(K22920);AH20G26230(K03715);AH19G02940(K15918);…	http://www.kegg.jp/kegg-bin/show_pathway?map00561/K00128%09%23FFFFFF,red/K00679%09%23FFFFFF,red/K22848%09%23FFFFFF,red/K00901%09%23FFFFFF,red/K13508%09%23FFFFFF,red/K00630%09%23FFFFFF,red/K09480%09%23FFFFFF,red/K22920%09%23FFFFFF,red/K01054%09%23FFFFFF,red/K03715%09%23FFFFFF,red/K15918%09%23FFFFFF,red/K07407%09%23FFFFFF,red/K13509%09%23FFFFFF,red/K13506%09%23FFFFFF,red
adu00195	Photosynthesis	Metabolism	Energy metabolism	45	190	4.78211e-08	1.38681e-06	AH01G10320(K02698);AH10G18500(K02701);AH11G09890(K02698);AH20G24510(K02701);AH17G02140(K02716);AH02G05400(K08901);AH08G15820(K14332);AH01G02400(K02716);AH06G10570(K02693);AH03G44230(K02639);AH16G16420(K02693);AH12G06300(K08901);AH12G11670(K08903);AH19G00300(K08905);AH01G17650(K02113);AH14G08280(K02694);AH19G41640(K02692);AH04G27350(K02699);AH17G07660(K02693);AH02G10660(K08903);AH05G37550(K08905);…	http://www.kegg.jp/kegg-bin/show_pathway?map00195/K02698%09%23FFFFFF,red/K02701%09%23FFFFFF,red/K02716%09%23FFFFFF,red/K08901%09%23FFFFFF,red/K14332%09%23FFFFFF,red/K02693%09%23FFFFFF,red/K02639%09%23FFFFFF,red/K08903%09%23FFFFFF,red/K08905%09%23FFFFFF,red/K02113%09%23FFFFFF,red/K02694%09%23FFFFFF,red/K02692%09%23FFFFFF,red/K02699%09%23FFFFFF,red/K02695%09%23FFFFFF,red/K08902%09%23FFFFFF,red/K026…
adu00860	Porphyrin and chlorophyll metabolism	Metabolism	Metabolism of cofactors and vitamins	29	99	9.93622e-08	2.3052e-06	AH02G16010(K03403);AH06G19820(K04035);AH07G19180(K13600);AH07G21420(K02492);AH08G05440(K22013);AH08G21300(K00218);AH11G23350(K10960);AH12G19120(K03403);AH16G24710(K04035);AH17G15840(K02492);AH17G18900(K13600);AH17G29380(K22013);AH01G34010(K10960);AH06G02490(K10960);AH15G04610(K22013);AH10G25070(K19073);AH10G02060(K03405);AH13G02430(K13071);AH20G32420(K19073);AH13G25740(K21480);AH13G35330(K03428);…	http://www.kegg.jp/kegg-bin/show_pathway?map00860/K03403%09%23FFFFFF,red/K04035%09%23FFFFFF,red/K13600%09%23FFFFFF,red/K02492%09%23FFFFFF,red/K22013%09%23FFFFFF,red/K00218%09%23FFFFFF,red/K10960%09%23FFFFFF,red/K19073%09%23FFFFFF,red/K03405%09%23FFFFFF,red/K13071%09%23FFFFFF,red/K21480%09%23FFFFFF,red/K03428%09%23FFFFFF,red/K01599%09%23FFFFFF,red/K01749%09%23FFFFFF,red/K08101%09%23FFFFFF,red
adu00906	Carotenoid biosynthesis	Metabolism	Metabolism of terpenoids and polyketides	19	53	5.23265e-07	1.01165e-05	AH01G10470(K09838);AH11G10080(K09838);AH07G04550(K02291);AH07G11280(K02291);AH17G10560(K02291);AH05G01450(K09840);AH17G03400(K02291);AH05G35500(K15746);AH16G41770(K09843);AH19G20330(K00514);AH07G23190(K09840);AH15G36630(K15746);AH09G16400(K00514);AH18G19580(K09840);AH16G05340(K06443);AH14G02040(K15744);AH10G14230(K09843);AH20G19110(K09843);AH13G50990(K09840)	http://www.kegg.jp/kegg-bin/show_pathway?map00906/K09838%09%23FFFFFF,red/K02291%09%23FFFFFF,red/K09840%09%23FFFFFF,red/K15746%09%23FFFFFF,red/K09843%09%23FFFFFF,red/K00514%09%23FFFFFF,red/K06443%09%23FFFFFF,red/K15744%09%23FFFFFF,red
adu00945	Stilbenoid, diarylheptanoid and gingerol biosynthesis	Metabolism	Biosynthesis of other secondary metabolites	16	44	3.3391e-06	5.53336e-05	AH12G22100(K13065);AH02G19840(K13065);AH06G22080(K13065);AH11G10290(K00588);AH09G00490(K13065);AH16G27270(K13065);AH19G00930(K13065);AH20G13670(K00588);AH20G19630(K00588);AH10G15020(K00588);AH06G22850(K13065);AH16G28250(K13065);AH01G10690(K00588);AH16G24140(K09754);AH15G28680(K13065);AH01G10670(K00588)	http://www.kegg.jp/kegg-bin/show_pathway?map00945/K13065%09%23FFFFFF,red/K00588%09%23FFFFFF,red/K09754%09%23FFFFFF,red
adu00710	Carbon fixation in photosynthetic organisms	Metabolism	Energy metabolism	31	143	3.81685e-05	0.000553444	AH01G27840(K01006);AH03G06860(K01623);AH07G18410(K00029);AH11G29810(K01006);AH13G07850(K01623);AH18G01900(K00029);AH05G00190(K00855);AH18G22960(K00927);AH07G16020(K00927);AH01G33840(K01783);AH16G28410(K05298);AH06G23030(K05298);AH17G12060(K01100);AH19G31290(K01595);AH07G12630(K01100);AH11G23490(K01783);AH10G27850(K01602);AH08G02440(K05298);AH20G35560(K01602);AH09G35240(K01595);AH09G31810(K00615);…	http://www.kegg.jp/kegg-bin/show_pathway?map00710/K01006%09%23FFFFFF,red/K01623%09%23FFFFFF,red/K00029%09%23FFFFFF,red/K00855%09%23FFFFFF,red/K00927%09%23FFFFFF,red/K01783%09%23FFFFFF,red/K05298%09%23FFFFFF,red/K01100%09%23FFFFFF,red/K01595%09%23FFFFFF,red/K01602%09%23FFFFFF,red/K00615%09%23FFFFFF,red/K14272%09%23FFFFFF,red/K00134%09%23FFFFFF,red/K01807%09%23FFFFFF,red/K00026%09%23FFFFFF,red/K144…
adu00130	Ubiquinone and other terpenoid-quinone biosynthesis	Metabolism	Metabolism of cofactors and vitamins	26	112	4.6873e-05	0.000604141	AH05G00220(K01904);AH18G04870(K01904);AH13G21990(K00815);AH07G04440(K00457);AH03G19490(K00815);AH04G00290(K01904);AH03G00750(K01904);AH17G03260(K00457);AH05G15650(K12501);AH11G35110(K01904);AH13G02650(K01904);AH18G34850(K01904);AH01G22770(K01904);AH05G14910(K05928);AH08G30060(K01904);AH15G07250(K12501);AH14G00880(K01904);AH12G08830(K12502);AH14G02190(K12501);AH05G15330(K01904);AH03G08750(K01904);…	http://www.kegg.jp/kegg-bin/show_pathway?map00130/K01904%09%23FFFFFF,red/K00815%09%23FFFFFF,red/K00457%09%23FFFFFF,red/K12501%09%23FFFFFF,red/K05928%09%23FFFFFF,red/K12502%09%23FFFFFF,red/K17872%09%23FFFFFF,red/K03809%09%23FFFFFF,red/K09833%09%23FFFFFF,red
adu00900	Terpenoid backbone biosynthesis	Metabolism	Metabolism of terpenoids and polyketides	24	103	8.5185e-05	0.000988146	AH01G27660(K01662);AH08G13570(K03526);AH11G23350(K10960);AH11G29990(K01662);AH18G18910(K05356);AH03G04710(K03527);AH01G34010(K10960);AH07G15330(K11778);AH18G04390(K03526);AH06G02490(K10960);AH19G10960(K00099);AH07G23560(K05356);AH09G07900(K00099);AH17G14180(K11778);AH15G02530(K13789);AH01G04840(K15892);AH08G17000(K12742);AH15G04540(K01641);AH11G03750(K15892);AH19G35610(K12742);AH01G22990(K01662);…	http://www.kegg.jp/kegg-bin/show_pathway?map00900/K01662%09%23FFFFFF,red/K03526%09%23FFFFFF,red/K10960%09%23FFFFFF,red/K05356%09%23FFFFFF,red/K03527%09%23FFFFFF,red/K11778%09%23FFFFFF,red/K00099%09%23FFFFFF,red/K13789%09%23FFFFFF,red/K15892%09%23FFFFFF,red/K12742%09%23FFFFFF,red/K01641%09%23FFFFFF,red
adu00920	Sulfur metabolism	Metabolism	Energy metabolism	19	74	0.000117003	0.00123385	AH12G03020(K00640);AH14G43140(K13811);AH04G26260(K13034);AH09G25800(K13811);AH04G04220(K05907);AH05G02100(K00640);AH05G09880(K01738);AH14G37250(K13811);AH15G13020(K01738);AH20G32100(K01739);AH05G13520(K00860);AH15G09280(K00860);AH10G24760(K01739);AH14G05230(K05907);AH02G02820(K00640);AH19G42300(K13811);AH14G30790(K13034);AH01G28770(K05907);AH11G28420(K05907)	http://www.kegg.jp/kegg-bin/show_pathway?map00920/K00640%09%23FFFFFF,red/K13811%09%23FFFFFF,red/K13034%09%23FFFFFF,red/K05907%09%23FFFFFF,red/K01738%09%23FFFFFF,red/K01739%09%23FFFFFF,red/K00860%09%23FFFFFF,red
adu00940	Phenylpropanoid biosynthesis	Metabolism	Biosynthesis of other secondary metabolites	51	303	0.000224724	0.00217233	AH05G00220(K01904);AH12G22100(K13065);AH09G27920(K00083);AH02G19840(K13065);AH18G04870(K01904);AH06G22080(K13065);AH19G40160(K00083);AH11G10290(K00588);AH10G16660(K13066);AH09G34470(K10775);AH04G00290(K01904);AH03G00750(K01904);AH09G00490(K13065);AH16G27270(K13065);AH19G00930(K13065);AH20G13670(K00588);AH11G35110(K01904);AH20G19630(K00588);AH10G15020(K00588);AH13G02650(K01904);AH18G34850(K01904);…	http://www.kegg.jp/kegg-bin/show_pathway?map00940/K01904%09%23FFFFFF,red/K13065%09%23FFFFFF,red/K00083%09%23FFFFFF,red/K00588%09%23FFFFFF,red/K13066%09%23FFFFFF,red/K10775%09%23FFFFFF,red/K12355%09%23FFFFFF,red/K09753%09%23FFFFFF,red/K00430%09%23FFFFFF,red/K09754%09%23FFFFFF,red/K22395%09%23FFFFFF,red/K23260%09%23FFFFFF,red
adu00750	Vitamin B6 metabolism	Metabolism	Metabolism of cofactors and vitamins	9	24	0.000373281	0.00333081	AH20G04410(K06215);AH01G21260(K01733);AH11G36460(K01733);AH19G06540(K13248);AH10G01010(K06215);AH09G04890(K13248);AH14G15940(K08681);AH08G02810(K13248);AH18G02220(K13248)	http://www.kegg.jp/kegg-bin/show_pathway?map00750/K06215%09%23FFFFFF,red/K01733%09%23FFFFFF,red/K13248%09%23FFFFFF,red/K08681%09%23FFFFFF,red
adu00380	Tryptophan metabolism	Metabolism	Amino acid metabolism	24	119	0.000843953	0.00699276	AH03G32220(K00128);AH17G22760(K03781);AH18G08980(K22588);AH08G02200(K03781);AH07G00150(K16903);AH06G10340(K01593);AH11G20330(K16903);AH03G22910(K22450);AH18G32720(K00128);AH13G12440(K01426);AH16G16010(K01593);AH13G36220(K00128);AH13G01530(K22450);AH08G13220(K00128);AH01G01230(K00128);AH10G22030(K11816);AH03G23460(K16903);AH08G27840(K00128);AH18G03680(K00128);AH16G06150(K11816);AH20G28820(K11816);…	http://www.kegg.jp/kegg-bin/show_pathway?map00380/K00128%09%23FFFFFF,red/K03781%09%23FFFFFF,red/K22588%09%23FFFFFF,red/K16903%09%23FFFFFF,red/K01593%09%23FFFFFF,red/K22450%09%23FFFFFF,red/K01426%09%23FFFFFF,red/K11816%09%23FFFFFF,red/K11820%09%23FFFFFF,red
adu00903	Limonene and pinene degradation	Metabolism	Metabolism of terpenoids and polyketides	8	22	0.0010059	0.00777894	AH03G32220(K00128);AH18G32720(K00128);AH13G36220(K00128);AH08G13220(K00128);AH01G01230(K00128);AH08G27840(K00128);AH18G03680(K00128);AH11G08090(K00128)	http://www.kegg.jp/kegg-bin/show_pathway?map00903/K00128%09%23FFFFFF,red
adu00630	Glyoxylate and dicarboxylate metabolism	Metabolism	Carbohydrate metabolism	26	136	0.00120651	0.00874717	AH16G38270(K00281);AH16G44130(K00281);AH17G22760(K03781);AH08G02200(K03781);AH05G38620(K00600);AH14G32770(K19269);AH10G27850(K01602);AH01G14800(K01433);AH04G27980(K19269);AH20G35560(K01602);AH15G09710(K14272);AH05G13010(K14272);AH13G42560(K00600);AH07G04830(K00830);AH13G00850(K00600);AH11G15240(K01433);AH13G52270(K00600);AH01G34040(K00026);AH19G02940(K15918);AH11G33130(K01433);AH11G23300(K00026);…	http://www.kegg.jp/kegg-bin/show_pathway?map00630/K00281%09%23FFFFFF,red/K03781%09%23FFFFFF,red/K00600%09%23FFFFFF,red/K19269%09%23FFFFFF,red/K01602%09%23FFFFFF,red/K01433%09%23FFFFFF,red/K14272%09%23FFFFFF,red/K00830%09%23FFFFFF,red/K00026%09%23FFFFFF,red/K15918%09%23FFFFFF,red/K01913%09%23FFFFFF,red/K22133%09%23FFFFFF,red
adu00670	One carbon pool by folate	Metabolism	Metabolism of cofactors and vitamins	11	39	0.00137587	0.00938832	AH05G38620(K00600);AH01G14800(K01433);AH13G42560(K00600);AH13G00850(K00600);AH11G15240(K01433);AH13G52270(K00600);AH11G33130(K01433);AH17G31240(K00600);AH13G57150(K00602);AH10G30140(K00602);AH08G06790(K00600)	http://www.kegg.jp/kegg-bin/show_pathway?map00670/K00600%09%23FFFFFF,red/K01433%09%23FFFFFF,red/K00602%09%23FFFFFF,red
adu00340	Histidine metabolism	Metabolism	Amino acid metabolism	12	47	0.00217117	0.013992	AH03G32220(K00128);AH04G09380(K00013);AH14G08860(K00013);AH18G32720(K00128);AH13G36220(K00128);AH08G13220(K00128);AH14G08830(K00013);AH01G01230(K00128);AH08G27840(K00128);AH18G03680(K00128);AH11G08090(K00128);AH19G41780(K01693)	http://www.kegg.jp/kegg-bin/show_pathway?map00340/K00128%09%23FFFFFF,red/K00013%09%23FFFFFF,red/K01693%09%23FFFFFF,red
adu00564	Glycerophospholipid metabolism	Metabolism	Lipid metabolism	37	225	0.00238677	0.0145719	AH08G17340(K00901);AH12G00990(K13508);AH05G39350(K00630);AH02G00060(K13508);AH18G08530(K00901);AH02G26540(K13510);AH11G34830(K00901);AH12G24060(K13508);AH17G02930(K13508);AH02G21720(K13508);AH00G02900(K13509);AH11G24370(K00901);AH13G01170(K01517);AH13G50260(K00999);AH01G33410(K00901);AH19G39620(K08730);AH07G04190(K13508);AH19G14500(K13508);AH13G46640(K05929);AH14G19220(K13508);AH07G03460(K13509);…	http://www.kegg.jp/kegg-bin/show_pathway?map00564/K00901%09%23FFFFFF,red/K13508%09%23FFFFFF,red/K00630%09%23FFFFFF,red/K13510%09%23FFFFFF,red/K13509%09%23FFFFFF,red/K01517%09%23FFFFFF,red/K00999%09%23FFFFFF,red/K08730%09%23FFFFFF,red/K05929%09%23FFFFFF,red/K01115%09%23FFFFFF,red/K16818%09%23FFFFFF,red/K13506%09%23FFFFFF,red/K00550%09%23FFFFFF,red
adu00260	Glycine, serine and threonine metabolism	Metabolism	Amino acid metabolism	21	113	0.00484226	0.0280851	AH16G38270(K00281);AH16G44130(K00281);AH05G38620(K00600);AH01G21260(K01733);AH11G36460(K01733);AH15G09710(K14272);AH05G13010(K14272);AH13G42560(K00600);AH07G04830(K00830);AH13G00850(K00600);AH13G52270(K00600);AH19G02940(K15918);AH11G29600(K00276);AH17G31240(K00600);AH01G07270(K01696);AH17G31540(K01834);AH03G30200(K12235);AH08G07050(K01834);AH08G06790(K00600);AH15G08900(K01696);AH05G14040(K01696)	http://www.kegg.jp/kegg-bin/show_pathway?map00260/K00281%09%23FFFFFF,red/K00600%09%23FFFFFF,red/K01733%09%23FFFFFF,red/K14272%09%23FFFFFF,red/K00830%09%23FFFFFF,red/K15918%09%23FFFFFF,red/K00276%09%23FFFFFF,red/K01696%09%23FFFFFF,red/K01834%09%23FFFFFF,red/K12235%09%23FFFFFF,red
adu00770	Pantothenate and CoA biosynthesis	Metabolism	Metabolism of cofactors and vitamins	18	93	0.00565935	0.0312612	AH03G32220(K00128);AH08G29860(K01652);AH18G34610(K01652);AH18G32720(K00128);AH03G15960(K00053);AH13G36220(K00128);AH10G03060(K01652);AH13G06150(K00859);AH13G24400(K01922);AH08G13220(K00128);AH20G06470(K01652);AH05G07180(K02201);AH01G01230(K00128);AH08G27840(K00128);AH18G03680(K00128);AH11G08090(K00128);AH07G04690(K17839);AH08G09580(K00826)	http://www.kegg.jp/kegg-bin/show_pathway?map00770/K00128%09%23FFFFFF,red/K01652%09%23FFFFFF,red/K00053%09%23FFFFFF,red/K00859%09%23FFFFFF,red/K01922%09%23FFFFFF,red/K02201%09%23FFFFFF,red/K17839%09%23FFFFFF,red/K00826%09%23FFFFFF,red
adu00360	Phenylalanine metabolism	Metabolism	Amino acid metabolism	14	69	0.00910762	0.0467624	AH06G10340(K01593);AH13G21990(K00815);AH07G04440(K00457);AH03G19490(K00815);AH09G34470(K10775);AH17G03260(K00457);AH13G12440(K01426);AH16G16010(K01593);AH16G18530(K10775);AH11G29600(K00276);AH19G32630(K10775);AH14G24110(K07253);AH04G20920(K07253);AH13G18880(K14455)	http://www.kegg.jp/kegg-bin/show_pathway?map00360/K01593%09%23FFFFFF,red/K00815%09%23FFFFFF,red/K00457%09%23FFFFFF,red/K10775%09%23FFFFFF,red/K01426%09%23FFFFFF,red/K00276%09%23FFFFFF,red/K07253%09%23FFFFFF,red/K14455%09%23FFFFFF,red
adu00950	Isoquinoline alkaloid biosynthesis	Metabolism	Biosynthesis of other secondary metabolites	11	49	0.00927186	0.0467624	AH14G32990(K00422);AH06G10340(K01593);AH13G21990(K00815);AH03G19490(K00815);AH14G32970(K00422);AH16G16010(K01593);AH11G29600(K00276);AH04G28170(K00422);AH04G28160(K00422);AH13G18880(K14455);AH20G06290(K00422)	http://www.kegg.jp/kegg-bin/show_pathway?map00950/K00422%09%23FFFFFF,red/K01593%09%23FFFFFF,red/K00815%09%23FFFFFF,red/K00276%09%23FFFFFF,red/K14455%09%23FFFFFF,red
adu00350	Tyrosine metabolism	Metabolism	Amino acid metabolism	19	106	0.010538	0.0482749	AH14G32990(K00422);AH06G10340(K01593);AH13G21990(K00815);AH07G04440(K00457);AH03G19490(K00815);AH17G03260(K00457);AH14G32970(K00422);AH16G16010(K01593);AH11G29600(K00276);AH04G28170(K00422);AH04G28160(K00422);AH03G09110(K00121);AH06G14790(K18857);AH07G05710(K00121);AH14G24110(K07253);AH12G21300(K18857);AH04G20920(K07253);AH13G18880(K14455);AH20G06290(K00422)	http://www.kegg.jp/kegg-bin/show_pathway?map00350/K00422%09%23FFFFFF,red/K01593%09%23FFFFFF,red/K00815%09%23FFFFFF,red/K00457%09%23FFFFFF,red/K00276%09%23FFFFFF,red/K00121%09%23FFFFFF,red/K18857%09%23FFFFFF,red/K07253%09%23FFFFFF,red/K14455%09%23FFFFFF,red
adu00500	Starch and sucrose metabolism	Metabolism	Carbohydrate metabolism	41	279	0.0107933	0.0482749	AH02G04300(K13679);AH04G04150(K00703);AH12G04780(K13679);AH13G07350(K00975);AH13G13330(K01087);AH14G05130(K00703);AH18G25950(K13679);AH03G05170(K00975);AH17G01380(K00975);AH13G13340(K01193);AH17G27660(K00703);AH14G35060(K00703);AH03G10510(K01193);AH05G09010(K01193);AH14G05960(K00696);AH03G39350(K00963);AH05G30130(K01177);AH13G42300(K00963);AH14G44970(K00703);AH03G10500(K01087);AH08G04230(K00703);…	http://www.kegg.jp/kegg-bin/show_pathway?map00500/K13679%09%23FFFFFF,red/K00703%09%23FFFFFF,red/K00975%09%23FFFFFF,red/K01087%09%23FFFFFF,red/K01193%09%23FFFFFF,red/K00696%09%23FFFFFF,red/K00963%09%23FFFFFF,red/K01177%09%23FFFFFF,red/K01176%09%23FFFFFF,red/K00695%09%23FFFFFF,red/K16055%09%23FFFFFF,red/K01214%09%23FFFFFF,red/K01179%09%23FFFFFF,red
adu00450	Selenocompound metabolism	Metabolism	Metabolism of other amino acids	8	31	0.0108202	0.0482749	AH14G43140(K13811);AH09G25800(K13811);AH14G37250(K13811);AH20G32100(K01739);AH10G24760(K01739);AH19G42300(K13811);AH06G21690(K00549);AH16G26740(K00549)	http://www.kegg.jp/kegg-bin/show_pathway?map00450/K13811%09%23FFFFFF,red/K01739%09%23FFFFFF,red/K00549%09%23FFFFFF,red
adu00730	Thiamine metabolism	Metabolism	Metabolism of cofactors and vitamins	10	44	0.0117616	0.0505312	AH01G27660(K01662);AH11G29990(K01662);AH03G18820(K00939);AH13G21370(K00939);AH16G31080(K00939);AH05G04100(K04487);AH06G25170(K00939);AH03G16790(K03146);AH01G22990(K01662);AH11G34920(K01662)	http://www.kegg.jp/kegg-bin/show_pathway?map00730/K01662%09%23FFFFFF,red/K00939%09%23FFFFFF,red/K04487%09%23FFFFFF,red/K03146%09%23FFFFFF,red
adu00071	Fatty acid degradation	Metabolism	Lipid metabolism	20	115	0.0122555	0.0507726	AH03G32220(K00128);AH15G06600(K01897);AH18G32720(K00128);AH19G14530(K01897);AH13G36220(K00128);AH05G16330(K01897);AH04G10140(K10527);AH17G18950(K01897);AH07G19140(K01897);AH08G13220(K00128);AH03G09110(K00121);AH06G14790(K18857);AH13G55060(K01897);AH01G01230(K00128);AH07G05710(K00121);AH12G21300(K18857);AH08G27840(K00128);AH18G03680(K00128);AH11G08090(K00128);AH17G30550(K01897)	http://www.kegg.jp/kegg-bin/show_pathway?map00071/K00128%09%23FFFFFF,red/K01897%09%23FFFFFF,red/K10527%09%23FFFFFF,red/K00121%09%23FFFFFF,red/K18857%09%23FFFFFF,red
adu00100	Steroid biosynthesis	Metabolism	Lipid metabolism	13	69	0.0212721	0.0848072	AH13G07790(K00801);AH03G06930(K00801);AH16G24640(K14423);AH16G38820(K00511);AH07G06850(K01052);AH10G04620(K00511);AH10G28240(K00559);AH01G16100(K14423);AH20G02600(K00511);AH16G43240(K00511);AH17G05680(K01052);AH05G11580(K14424);AH13G58770(K01052)	http://www.kegg.jp/kegg-bin/show_pathway?map00100/K00801%09%23FFFFFF,red/K14423%09%23FFFFFF,red/K00511%09%23FFFFFF,red/K01052%09%23FFFFFF,red/K00559%09%23FFFFFF,red/K14424%09%23FFFFFF,red
adu04712	Circadian rhythm - plant	Organismal Systems	Environmental adaptation	19	114	0.0219329	0.0848072	AH02G04340(K12130);AH02G04520(K12133);AH06G10060(K12130);AH12G04830(K12130);AH12G04990(K12133);AH16G14410(K12130);AH16G14490(K12133);AH13G03880(K12129);AH06G10110(K12133);AH03G02010(K12129);AH12G03100(K16240);AH07G06740(K10143);AH17G20380(K12118);AH02G03440(K16240);AH07G19600(K12118);AH17G05590(K10143);AH19G15340(K12126);AH14G17930(K16241);AH04G15010(K16241)	http://www.kegg.jp/kegg-bin/show_pathway?map04712/K12130%09%23FFFFFF,red/K12133%09%23FFFFFF,red/K12129%09%23FFFFFF,red/K16240%09%23FFFFFF,red/K10143%09%23FFFFFF,red/K12118%09%23FFFFFF,red/K12126%09%23FFFFFF,red/K16241%09%23FFFFFF,red
adu00603	Glycosphingolipid biosynthesis - globo and isoglobo series	Metabolism	Glycan biosynthesis and metabolism	7	29	0.0240127	0.0898541	AH10G17430(K07407);AH05G22060(K07407);AH15G33640(K07407);AH18G24570(K12373);AH09G31470(K12373);AH20G04890(K01988);AH04G19200(K01988)	http://www.kegg.jp/kegg-bin/show_pathway?map00603/K07407%09%23FFFFFF,red/K12373%09%23FFFFFF,red/K01988%09%23FFFFFF,red
adu00511	Other glycan degradation	Metabolism	Glycan biosynthesis and metabolism	8	37	0.0306737	0.111192	AH09G22690(K17108);AH19G28650(K17108);AH09G27780(K15923);AH16G36400(K01444);AH19G40290(K15923);AH18G24570(K12373);AH09G31470(K12373);AH17G06680(K01227)	http://www.kegg.jp/kegg-bin/show_pathway?map00511/K17108%09%23FFFFFF,red/K15923%09%23FFFFFF,red/K01444%09%23FFFFFF,red/K12373%09%23FFFFFF,red/K01227%09%23FFFFFF,red
adu00460	Cyanoamino acid metabolism	Metabolism	Metabolism of other amino acids	12	66	0.0338265	0.117355	AH16G39710(K13051);AH04G26260(K13034);AH05G38620(K00600);AH17G34880(K13051);AH13G42560(K00600);AH08G10480(K13051);AH13G00850(K00600);AH16G42220(K13051);AH14G30790(K13034);AH13G52270(K00600);AH17G31240(K00600);AH08G06790(K00600)	http://www.kegg.jp/kegg-bin/show_pathway?map00460/K13051%09%23FFFFFF,red/K13034%09%23FFFFFF,red/K00600%09%23FFFFFF,red
adu00030	Pentose phosphate pathway	Metabolism	Carbohydrate metabolism	17	104	0.0343972	0.117355	AH01G23980(K00131);AH03G06860(K01623);AH11G33970(K00131);AH13G07850(K01623);AH01G33840(K01783);AH11G23490(K01783);AH05G25260(K00850);AH10G28400(K00036);AH09G31810(K00615);AH13G58900(K00036);AH15G30110(K00850);AH06G08220(K01807);AH18G18640(K00852);AH07G23760(K00852);AH05G03650(K00948);AH17G27090(K01057);AH08G03850(K01057)	http://www.kegg.jp/kegg-bin/show_pathway?map00030/K00131%09%23FFFFFF,red/K01623%09%23FFFFFF,red/K01783%09%23FFFFFF,red/K00850%09%23FFFFFF,red/K00036%09%23FFFFFF,red/K00615%09%23FFFFFF,red/K01807%09%23FFFFFF,red/K00852%09%23FFFFFF,red/K00948%09%23FFFFFF,red/K01057%09%23FFFFFF,red
adu04070	Phosphatidylinositol signaling system	Environmental Information Processing	Signal transduction	20	129	0.0382803	0.126872	AH08G17340(K00901);AH01G20480(K00921);AH18G08530(K00901);AH14G00270(K00921);AH11G34830(K00901);AH20G16860(K05857);AH11G31570(K02183);AH11G24370(K00901);AH10G11870(K05857);AH14G06760(K10047);AH17G07300(K05857);AH13G50260(K00999);AH01G33410(K00901);AH04G05200(K10047);AH01G26300(K02183);AH03G17700(K00901);AH13G36120(K00901);AH07G08330(K05857);AH18G33040(K00889);AH17G14050(K05857)	http://www.kegg.jp/kegg-bin/show_pathway?map04070/K00901%09%23FFFFFF,red/K00921%09%23FFFFFF,red/K05857%09%23FFFFFF,red/K02183%09%23FFFFFF,red/K10047%09%23FFFFFF,red/K00999%09%23FFFFFF,red/K00889%09%23FFFFFF,red
adu00904	Diterpenoid biosynthesis	Metabolism	Metabolism of terpenoids and polyketides	10	53	0.0401238	0.128769	AH19G11020(K17961);AH19G11010(K17961);AH14G09390(K04123);AH15G35120(K05282);AH09G07960(K17961);AH04G08810(K04123);AH13G21200(K04125);AH19G02880(K04124);AH09G25480(K05282);AH16G02130(K04120)	http://www.kegg.jp/kegg-bin/show_pathway?map00904/K17961%09%23FFFFFF,red/K04123%09%23FFFFFF,red/K05282%09%23FFFFFF,red/K04125%09%23FFFFFF,red/K04124%09%23FFFFFF,red/K04120%09%23FFFFFF,red
adu00053	Ascorbate and aldarate metabolism	Metabolism	Carbohydrate metabolism	20	130	0.041073	0.128769	AH03G32220(K00128);AH07G03100(K14190);AH01G01890(K14190);AH00G04990(K14190);AH17G18150(K00434);AH07G19820(K00434);AH11G07340(K14190);AH16G11730(K10046);AH18G32720(K00128);AH13G36220(K00128);AH14G06760(K10047);AH08G13220(K00128);AH04G05200(K10047);AH14G01310(K00423);AH01G01230(K00128);AH08G27840(K00128);AH18G03680(K00128);AH11G08090(K00128);AH13G45630(K00423);AH03G42900(K00012)	http://www.kegg.jp/kegg-bin/show_pathway?map00053/K00128%09%23FFFFFF,red/K14190%09%23FFFFFF,red/K00434%09%23FFFFFF,red/K10046%09%23FFFFFF,red/K10047%09%23FFFFFF,red/K00423%09%23FFFFFF,red/K00012%09%23FFFFFF,red
adu00592	alpha-Linolenic acid metabolism	Metabolism	Lipid metabolism	16	99	0.043058	0.131002	AH03G03530(K00454);AH13G05900(K00454);AH13G13840(K00224);AH03G10980(K00224);AH08G02990(K01723);AH04G10140(K10527);AH06G14790(K18857);AH13G55040(K01723);AH12G21300(K18857);AH16G40070(K08241);AH03G03520(K00454);AH19G08500(K16818);AH10G27710(K10525);AH09G06780(K16818);AH05G31010(K10529);AH03G36910(K00454)	http://www.kegg.jp/kegg-bin/show_pathway?map00592/K00454%09%23FFFFFF,red/K00224%09%23FFFFFF,red/K01723%09%23FFFFFF,red/K10527%09%23FFFFFF,red/K18857%09%23FFFFFF,red/K08241%09%23FFFFFF,red/K16818%09%23FFFFFF,red/K10525%09%23FFFFFF,red/K10529%09%23FFFFFF,red
adu00941	Flavonoid biosynthesis	Metabolism	Biosynthesis of other secondary metabolites	19	123	0.0440438	0.131002	AH12G22100(K13065);AH02G19840(K13065);AH06G22080(K13065);AH11G10290(K00588);AH09G00490(K13065);AH16G27270(K13065);AH19G00930(K13065);AH20G13670(K00588);AH20G19630(K00588);AH10G15020(K00588);AH06G22850(K13065);AH16G28250(K13065);AH01G10690(K00588);AH10G17230(K01859);AH17G12590(K05278);AH16G24140(K09754);AH01G08350(K00475);AH15G28680(K13065);AH01G10670(K00588)	http://www.kegg.jp/kegg-bin/show_pathway?map00941/K13065%09%23FFFFFF,red/K00588%09%23FFFFFF,red/K01859%09%23FFFFFF,red/K05278%09%23FFFFFF,red/K09754%09%23FFFFFF,red/K00475%09%23FFFFFF,red
adu00010	Glycolysis / Gluconeogenesis	Metabolism	Carbohydrate metabolism	35	257	0.0475525	0.137902	AH01G23980(K00131);AH01G27840(K01006);AH03G06860(K01623);AH03G32220(K00128);AH11G29810(K01006);AH11G33970(K00131);AH13G07850(K01623);AH18G22960(K00927);AH07G16020(K00927);AH05G25260(K00850);AH15G30110(K00850);AH03G22670(K00134);AH18G32720(K00128);AH02G04320(K00161);AH13G36220(K00128);AH18G22970(K00927);AH03G48350(K00162);AH12G04800(K00161);AH13G51070(K00162);AH08G13220(K00128);AH18G35020(K00134);…	http://www.kegg.jp/kegg-bin/show_pathway?map00010/K00131%09%23FFFFFF,red/K01006%09%23FFFFFF,red/K01623%09%23FFFFFF,red/K00128%09%23FFFFFF,red/K00927%09%23FFFFFF,red/K00850%09%23FFFFFF,red/K00134%09%23FFFFFF,red/K00161%09%23FFFFFF,red/K00162%09%23FFFFFF,red/K01792%09%23FFFFFF,red/K00121%09%23FFFFFF,red/K18857%09%23FFFFFF,red/K01913%09%23FFFFFF,red/K01834%09%23FFFFFF,red/K01785%09%23FFFFFF,red
adu00620	Pyruvate metabolism	Metabolism	Carbohydrate metabolism	26	185	0.0583468	0.16418	AH01G27840(K01006);AH03G32220(K00128);AH07G18410(K00029);AH11G29810(K01006);AH18G01900(K00029);AH18G03080(K01069);AH19G31290(K01595);AH08G07030(K11262);AH09G35240(K01595);AH08G11330(K01069);AH11G28450(K01759);AH18G32720(K00128);AH02G04320(K00161);AH01G34040(K00026);AH13G36220(K00128);AH03G48350(K00162);AH12G04800(K00161);AH13G51070(K00162);AH08G13220(K00128);AH01G28760(K01759);AH11G23300(K00026);…	http://www.kegg.jp/kegg-bin/show_pathway?map00620/K01006%09%23FFFFFF,red/K00128%09%23FFFFFF,red/K00029%09%23FFFFFF,red/K01069%09%23FFFFFF,red/K01595%09%23FFFFFF,red/K11262%09%23FFFFFF,red/K01759%09%23FFFFFF,red/K00161%09%23FFFFFF,red/K00026%09%23FFFFFF,red/K00162%09%23FFFFFF,red/K01913%09%23FFFFFF,red
adu00660	C5-Branched dibasic acid metabolism	Metabolism	Carbohydrate metabolism	4	15	0.0594444	0.16418	AH08G29860(K01652);AH18G34610(K01652);AH10G03060(K01652);AH20G06470(K01652)	http://www.kegg.jp/kegg-bin/show_pathway?map00660/K01652%09%23FFFFFF,red
adu00910	Nitrogen metabolism	Metabolism	Energy metabolism	10	59	0.074612	0.201279	AH15G23440(K01673);AH05G30500(K01673);AH13G43510(K01673);AH08G06590(K10534);AH12G35400(K01674);AH03G40620(K01673);AH17G31040(K10534);AH13G57990(K00261);AH10G05270(K01673);AH20G08200(K01673)	http://www.kegg.jp/kegg-bin/show_pathway?map00910/K01673%09%23FFFFFF,red/K10534%09%23FFFFFF,red/K01674%09%23FFFFFF,red/K00261%09%23FFFFFF,red
adu00908	Zeatin biosynthesis	Metabolism	Metabolism of terpenoids and polyketides	9	52	0.0791406	0.208644	AH16G44510(K00279);AH16G20190(K13496);AH06G16500(K13496);AH12G36160(K13496);AH14G04390(K10760);AH10G20650(K00279);AH13G12090(K00279);AH04G03460(K10760);AH16G02450(K10760)	http://www.kegg.jp/kegg-bin/show_pathway?map00908/K00279%09%23FFFFFF,red/K13496%09%23FFFFFF,red/K10760%09%23FFFFFF,red
adu00330	Arginine and proline metabolism	Metabolism	Amino acid metabolism	18	125	0.0852642	0.219085	AH03G32220(K00128);AH01G07870(K01611);AH18G32720(K00128);AH13G12440(K01426);AH14G42870(K01611);AH13G36220(K00128);AH14G37480(K01611);AH14G37490(K01611);AH08G13220(K00128);AH14G42860(K01611);AH14G37520(K00318);AH01G01230(K00128);AH08G27840(K00128);AH18G03680(K00128);AH11G08090(K00128);AH07G04690(K17839);AH11G36060(K12259);AH13G18880(K14455)	http://www.kegg.jp/kegg-bin/show_pathway?map00330/K00128%09%23FFFFFF,red/K01611%09%23FFFFFF,red/K01426%09%23FFFFFF,red/K00318%09%23FFFFFF,red/K17839%09%23FFFFFF,red/K12259%09%23FFFFFF,red/K14455%09%23FFFFFF,red
adu04075	Plant hormone signal transduction	Environmental Information Processing	Signal transduction	66	549	0.0899957	0.219085	AH17G03530(K16189);AH12G27970(K14488);AH07G04680(K16189);AH19G25330(K14484);AH04G03020(K14490);AH19G25430(K14484);AH17G33430(K14484);AH09G20140(K14484);AH09G20090(K14484);AH14G03910(K14490);AH01G30480(K13464);AH11G26350(K13464);AH12G11570(K14484);AH13G42470(K14484);AH12G31400(K14485);AH02G10640(K14484);AH03G43520(K14489);AH11G35080(K14504);AH12G21920(K14486);AH20G03120(K14494);AH10G15960(K14488);…	http://www.kegg.jp/kegg-bin/show_pathway?map04075/K16189%09%23FFFFFF,red/K14488%09%23FFFFFF,red/K14484%09%23FFFFFF,red/K14490%09%23FFFFFF,red/K13464%09%23FFFFFF,red/K14485%09%23FFFFFF,red/K14489%09%23FFFFFF,red/K14504%09%23FFFFFF,red/K14486%09%23FFFFFF,red/K14494%09%23FFFFFF,red/K14500%09%23FFFFFF,red/K14496%09%23FFFFFF,red/K13463%09%23FFFFFF,red/K14499%09%23FFFFFF,red/K14487%09%23FFFFFF,red/K121…
adu00073	Cutin, suberine and wax biosynthesis	Metabolism	Lipid metabolism	11	69	0.0904086	0.219085	AH02G14220(K21995);AH16G35190(K13356);AH02G14660(K17991);AH19G30540(K21995);AH06G28460(K13356);AH13G33710(K15398);AH12G17240(K17991);AH09G22180(K17991);AH18G02400(K15403);AH19G27950(K17991);AH01G28480(K21995)	http://www.kegg.jp/kegg-bin/show_pathway?map00073/K21995%09%23FFFFFF,red/K13356%09%23FFFFFF,red/K17991%09%23FFFFFF,red/K15398%09%23FFFFFF,red/K15403%09%23FFFFFF,red
adu00905	Brassinosteroid biosynthesis	Metabolism	Metabolism of terpenoids and polyketides	5	24	0.0915857	0.219085	AH14G36850(K09590);AH10G12200(K09588);AH18G02310(K12638);AH19G13330(K20623);AH10G26070(K09590)	http://www.kegg.jp/kegg-bin/show_pathway?map00905/K09590%09%23FFFFFF,red/K09588%09%23FFFFFF,red/K12638%09%23FFFFFF,red/K20623%09%23FFFFFF,red
adu00650	Butanoate metabolism	Metabolism	Carbohydrate metabolism	8	46	0.0925446	0.219085	AH07G05190(K01640);AH08G29860(K01652);AH18G34610(K01652);AH13G05080(K01640);AH10G03060(K01652);AH15G04540(K01641);AH20G06470(K01652);AH11G31230(K01913)	http://www.kegg.jp/kegg-bin/show_pathway?map00650/K01640%09%23FFFFFF,red/K01652%09%23FFFFFF,red/K01641%09%23FFFFFF,red/K01913%09%23FFFFFF,red
adu00760	Nicotinate and nicotinamide metabolism	Metabolism	Metabolism of cofactors and vitamins	7	39	0.0977745	0.222362	AH01G31470(K03426);AH19G15540(K18551);AH20G03500(K03426);AH13G10980(K00858);AH09G11910(K18551);AH08G27620(K11414);AH18G18170(K00858)	http://www.kegg.jp/kegg-bin/show_pathway?map00760/K03426%09%23FFFFFF,red/K18551%09%23FFFFFF,red/K00858%09%23FFFFFF,red/K11414%09%23FFFFFF,red
adu00270	Cysteine and methionine metabolism	Metabolism	Amino acid metabolism	28	213	0.0988148	0.222362	AH09G25970(K08967);AH12G03020(K00640);AH19G42160(K08967);AH04G26260(K13034);AH05G02100(K00640);AH05G09880(K01738);AH02G14250(K05396);AH15G13020(K01738);AH20G32100(K01739);AH13G21990(K00815);AH01G07870(K01611);AH10G24760(K01739);AH03G19490(K00815);AH02G02820(K00640);AH06G21690(K00549);AH14G30790(K13034);AH14G42870(K01611);AH01G34040(K00026);AH14G37480(K01611);AH17G05530(K05933);AH14G37490(K01611);…	http://www.kegg.jp/kegg-bin/show_pathway?map00270/K08967%09%23FFFFFF,red/K00640%09%23FFFFFF,red/K13034%09%23FFFFFF,red/K01738%09%23FFFFFF,red/K05396%09%23FFFFFF,red/K01739%09%23FFFFFF,red/K00815%09%23FFFFFF,red/K01611%09%23FFFFFF,red/K00549%09%23FFFFFF,red/K00026%09%23FFFFFF,red/K05933%09%23FFFFFF,red/K14455%09%23FFFFFF,red/K00789%09%23FFFFFF,red/K00826%09%23FFFFFF,red
adu00061	Fatty acid biosynthesis	Metabolism	Lipid metabolism	16	111	0.0996795	0.222362	AH14G00420(K09458);AH01G20670(K09458);AH15G06600(K01897);AH08G07030(K11262);AH10G12880(K03921);AH20G17930(K03921);AH19G14530(K01897);AH18G19380(K00648);AH05G16330(K01897);AH20G29710(K10781);AH17G18950(K01897);AH07G19140(K01897);AH04G28080(K03955);AH13G55060(K01897);AH10G05820(K02372);AH17G30550(K01897)	http://www.kegg.jp/kegg-bin/show_pathway?map00061/K09458%09%23FFFFFF,red/K01897%09%23FFFFFF,red/K11262%09%23FFFFFF,red/K03921%09%23FFFFFF,red/K00648%09%23FFFFFF,red/K10781%09%23FFFFFF,red/K03955%09%23FFFFFF,red/K02372%09%23FFFFFF,red
adu00062	Fatty acid elongation	Metabolism	Lipid metabolism	10	64	0.114284	0.250131	AH06G09980(K15397);AH19G38860(K15397);AH16G14220(K15397);AH03G05110(K15397);AH13G04170(K10703);AH02G04150(K15397);AH12G04610(K15397);AH09G19870(K15397);AH05G38260(K10703);AH07G23690(K15397)	http://www.kegg.jp/kegg-bin/show_pathway?map00062/K15397%09%23FFFFFF,red/K10703%09%23FFFFFF,red
adu00261	Monobactam biosynthesis	Metabolism	Biosynthesis of other secondary metabolites	4	19	0.122276	0.262667	AH14G43140(K13811);AH09G25800(K13811);AH14G37250(K13811);AH19G42300(K13811)	http://www.kegg.jp/kegg-bin/show_pathway?map00261/K13811%09%23FFFFFF,red
adu00604	Glycosphingolipid biosynthesis - ganglio series	Metabolism	Glycan biosynthesis and metabolism	2	7	0.155394	0.324519	AH18G24570(K12373);AH09G31470(K12373)	http://www.kegg.jp/kegg-bin/show_pathway?map00604/K12373%09%23FFFFFF,red
adu00290	Valine, leucine and isoleucine biosynthesis	Metabolism	Amino acid metabolism	6	36	0.156664	0.324519	AH08G29860(K01652);AH18G34610(K01652);AH03G15960(K00053);AH10G03060(K01652);AH20G06470(K01652);AH08G09580(K00826)	http://www.kegg.jp/kegg-bin/show_pathway?map00290/K01652%09%23FFFFFF,red/K00053%09%23FFFFFF,red/K00826%09%23FFFFFF,red
adu00052	Galactose metabolism	Metabolism	Carbohydrate metabolism	15	111	0.160235	0.326093	AH13G13340(K01193);AH15G31330(K06617);AH05G25260(K00850);AH03G10510(K01193);AH05G09010(K01193);AH03G39350(K00963);AH13G42300(K00963);AH15G30110(K00850);AH15G05310(K01193);AH10G17430(K07407);AH05G24120(K06617);AH05G22060(K07407);AH15G33640(K07407);AH19G14820(K18819);AH14G36060(K01785)	http://www.kegg.jp/kegg-bin/show_pathway?map00052/K01193%09%23FFFFFF,red/K06617%09%23FFFFFF,red/K00850%09%23FFFFFF,red/K00963%09%23FFFFFF,red/K07407%09%23FFFFFF,red/K18819%09%23FFFFFF,red/K01785%09%23FFFFFF,red
adu02010	ABC transporters	Environmental Information Processing	Membrane transport	10	69	0.16371	0.32742	AH16G06650(K05666);AH06G03840(K05666);AH09G35220(K05681);AH09G32520(K05666);AH06G13290(K05658);AH19G35310(K05666);AH07G02310(K05666);AH19G31320(K05681);AH05G01310(K05681);AH00G03620(K05666)	http://www.kegg.jp/kegg-bin/show_pathway?map02010/K05666%09%23FFFFFF,red/K05681%09%23FFFFFF,red/K05658%09%23FFFFFF,red
adu00740	Riboflavin metabolism	Metabolism	Metabolism of cofactors and vitamins	7	45	0.17168	0.337541	AH13G50700(K14379);AH13G34020(K22912);AH03G29980(K22912);AH03G48030(K14379);AH19G37300(K22949);AH09G30890(K22949);AH15G24440(K14379)	http://www.kegg.jp/kegg-bin/show_pathway?map00740/K14379%09%23FFFFFF,red/K22912%09%23FFFFFF,red/K22949%09%23FFFFFF,red
adu00591	Linoleic acid metabolism	Metabolism	Lipid metabolism	6	39	0.204065	0.394525	AH03G03530(K00454);AH19G41630(K15718);AH13G05900(K00454);AH09G26460(K15718);AH03G03520(K00454);AH03G36910(K00454)	http://www.kegg.jp/kegg-bin/show_pathway?map00591/K00454%09%23FFFFFF,red/K15718%09%23FFFFFF,red
adu00400	Phenylalanine, tyrosine and tryptophan biosynthesis	Metabolism	Amino acid metabolism	12	91	0.217423	0.406108	AH13G21990(K00815);AH03G19490(K00815);AH03G36180(K13832);AH13G39420(K13832);AH01G07270(K01696);AH10G25190(K01850);AH20G32570(K01850);AH16G45460(K01850);AH13G18880(K14455);AH15G08900(K01696);AH12G31330(K13832);AH05G14040(K01696)	http://www.kegg.jp/kegg-bin/show_pathway?map00400/K00815%09%23FFFFFF,red/K13832%09%23FFFFFF,red/K01696%09%23FFFFFF,red/K01850%09%23FFFFFF,red/K14455%09%23FFFFFF,red
adu00020	Citrate cycle (TCA cycle)	Metabolism	Carbohydrate metabolism	13	100	0.220054	0.406108	AH02G04320(K00161);AH01G34040(K00026);AH11G31440(K01648);AH03G48350(K00162);AH12G04800(K00161);AH12G36630(K00030);AH13G51070(K00162);AH18G24510(K00030);AH11G23300(K00026);AH09G31250(K00164);AH01G26430(K01648);AH05G24190(K00031);AH15G31280(K00031)	http://www.kegg.jp/kegg-bin/show_pathway?map00020/K00161%09%23FFFFFF,red/K00026%09%23FFFFFF,red/K01648%09%23FFFFFF,red/K00162%09%23FFFFFF,red/K00030%09%23FFFFFF,red/K00164%09%23FFFFFF,red/K00031%09%23FFFFFF,red
adu00072	Synthesis and degradation of ketone bodies	Metabolism	Lipid metabolism	3	16	0.220559	0.406108	AH07G05190(K01640);AH13G05080(K01640);AH15G04540(K01641)	http://www.kegg.jp/kegg-bin/show_pathway?map00072/K01640%09%23FFFFFF,red/K01641%09%23FFFFFF,red
adu04146	Peroxisome	Cellular Processes	Transport and catabolism	22	186	0.266506	0.483042	AH07G05190(K01640);AH17G22760(K03781);AH18G13890(K13348);AH08G02200(K03781);AH15G06600(K01897);AH13G05080(K01640);AH01G31470(K03426);AH16G35190(K13356);AH07G04830(K00830);AH19G14530(K01897);AH20G03500(K03426);AH06G28460(K13356);AH05G16330(K01897);AH17G18950(K01897);AH07G19140(K01897);AH13G55060(K01897);AH05G24190(K00031);AH08G21160(K13348);AH15G31280(K00031);AH17G30550(K01897);AH08G21170(K13348);…	http://www.kegg.jp/kegg-bin/show_pathway?map04146/K01640%09%23FFFFFF,red/K03781%09%23FFFFFF,red/K13348%09%23FFFFFF,red/K01897%09%23FFFFFF,red/K03426%09%23FFFFFF,red/K13356%09%23FFFFFF,red/K00830%09%23FFFFFF,red/K00031%09%23FFFFFF,red/K17879%09%23FFFFFF,red
adu00590	Arachidonic acid metabolism	Metabolism	Lipid metabolism	5	36	0.305759	0.544174	AH16G45180(K00432);AH16G37350(K00432);AH13G34090(K00432);AH02G28130(K15730);AH12G31820(K15730)	http://www.kegg.jp/kegg-bin/show_pathway?map00590/K00432%09%23FFFFFF,red/K15730%09%23FFFFFF,red
adu00965	Betalain biosynthesis	Metabolism	Biosynthesis of other secondary metabolites	2	11	0.312478	0.544174	AH06G10340(K01593);AH16G16010(K01593)	http://www.kegg.jp/kegg-bin/show_pathway?map00965/K01593%09%23FFFFFF,red
adu00310	Lysine degradation	Metabolism	Amino acid metabolism	8	63	0.314308	0.544174	AH03G32220(K00128);AH18G32720(K00128);AH13G36220(K00128);AH08G13220(K00128);AH01G01230(K00128);AH08G27840(K00128);AH18G03680(K00128);AH11G08090(K00128)	http://www.kegg.jp/kegg-bin/show_pathway?map00310/K00128%09%23FFFFFF,red
adu00944	Flavone and flavonol biosynthesis	Metabolism	Biosynthesis of other secondary metabolites	3	20	0.336228	0.573565	AH03G15640(K22794);AH18G11100(K22794);AH13G18220(K22794)	http://www.kegg.jp/kegg-bin/show_pathway?map00944/K22794%09%23FFFFFF,red
adu00280	Valine, leucine and isoleucine degradation	Metabolism	Amino acid metabolism	13	111	0.346187	0.577181	AH03G32220(K00128);AH07G05190(K01640);AH13G05080(K01640);AH18G32720(K00128);AH13G36220(K00128);AH05G27210(K00167);AH15G04540(K01641);AH08G13220(K00128);AH01G01230(K00128);AH08G27840(K00128);AH18G03680(K00128);AH11G08090(K00128);AH08G09580(K00826)	http://www.kegg.jp/kegg-bin/show_pathway?map00280/K00128%09%23FFFFFF,red/K01640%09%23FFFFFF,red/K00167%09%23FFFFFF,red/K01641%09%23FFFFFF,red/K00826%09%23FFFFFF,red
adu01040	Biosynthesis of unsaturated fatty acids	Metabolism	Lipid metabolism	6	47	0.348299	0.577181	AH10G12880(K03921);AH16G03630(K10256);AH20G17930(K03921);AH06G01010(K10256);AH13G04170(K10703);AH05G38260(K10703)	http://www.kegg.jp/kegg-bin/show_pathway?map01040/K03921%09%23FFFFFF,red/K10256%09%23FFFFFF,red/K10703%09%23FFFFFF,red
adu00960	Tropane, piperidine and pyridine alkaloid biosynthesis	Metabolism	Biosynthesis of other secondary metabolites	6	48	0.367249	0.595344	AH13G21990(K00815);AH03G19490(K00815);AH11G29600(K00276);AH19G28220(K08081);AH09G22440(K08081);AH13G18880(K14455)	http://www.kegg.jp/kegg-bin/show_pathway?map00960/K00815%09%23FFFFFF,red/K00276%09%23FFFFFF,red/K08081%09%23FFFFFF,red/K14455%09%23FFFFFF,red
adu00480	Glutathione metabolism	Metabolism	Metabolism of other amino acids	23	207	0.369524	0.595344	AH16G45180(K00432);AH16G37350(K00432);AH17G18150(K00434);AH10G28400(K00036);AH07G19820(K00434);AH13G58900(K00036);AH03G41600(K00799);AH19G37150(K00799);AH12G31720(K00799);AH13G34090(K00432);AH14G20970(K00799);AH12G31750(K00799);AH19G36060(K00799);AH03G24680(K00799);AH13G44260(K00799);AH05G24190(K00031);AH17G03360(K00799);AH02G28030(K00799);AH15G31280(K00031);AH14G20990(K00799);AH03G41580(K00799);…	http://www.kegg.jp/kegg-bin/show_pathway?map00480/K00432%09%23FFFFFF,red/K00434%09%23FFFFFF,red/K00036%09%23FFFFFF,red/K00799%09%23FFFFFF,red/K00031%09%23FFFFFF,red
adu00600	Sphingolipid metabolism	Metabolism	Lipid metabolism	6	49	0.386241	0.613753	AH09G22690(K17108);AH19G28650(K17108);AH02G24040(K12382);AH10G17430(K07407);AH05G22060(K07407);AH15G33640(K07407)	http://www.kegg.jp/kegg-bin/show_pathway?map00600/K17108%09%23FFFFFF,red/K12382%09%23FFFFFF,red/K07407%09%23FFFFFF,red
adu00410	beta-Alanine metabolism	Metabolism	Metabolism of other amino acids	11	96	0.393088	0.616192	AH03G32220(K00128);AH18G32720(K00128);AH13G36220(K00128);AH11G29600(K00276);AH08G13220(K00128);AH01G01230(K00128);AH08G27840(K00128);AH18G03680(K00128);AH11G08090(K00128);AH07G04690(K17839);AH11G36060(K12259)	http://www.kegg.jp/kegg-bin/show_pathway?map00410/K00128%09%23FFFFFF,red/K00276%09%23FFFFFF,red/K17839%09%23FFFFFF,red/K12259%09%23FFFFFF,red
adu00562	Inositol phosphate metabolism	Metabolism	Carbohydrate metabolism	16	152	0.491509	0.760114	AH20G13790(K01858);AH10G09770(K01858);AH01G20480(K00921);AH14G00270(K00921);AH20G16860(K05857);AH10G11870(K05857);AH14G06760(K10047);AH17G07300(K05857);AH13G50260(K00999);AH04G05200(K10047);AH07G08330(K05857);AH05G19270(K24221);AH17G14130(K19517);AH18G33040(K00889);AH03G36260(K01765);AH17G14050(K05857)	http://www.kegg.jp/kegg-bin/show_pathway?map00562/K01858%09%23FFFFFF,red/K00921%09%23FFFFFF,red/K05857%09%23FFFFFF,red/K10047%09%23FFFFFF,red/K00999%09%23FFFFFF,red/K24221%09%23FFFFFF,red/K19517%09%23FFFFFF,red/K00889%09%23FFFFFF,red/K01765%09%23FFFFFF,red
adu00601	Glycosphingolipid biosynthesis - lacto and neolacto series	Metabolism	Glycan biosynthesis and metabolism	2	16	0.498005	0.760114	AH20G04890(K01988);AH04G19200(K01988)	http://www.kegg.jp/kegg-bin/show_pathway?map00601/K01988%09%23FFFFFF,red
adu00565	Ether lipid metabolism	Metabolism	Lipid metabolism	7	66	0.519383	0.780012	AH02G26540(K13510);AH01G26890(K01115);AH11G00230(K01115);AH12G30080(K01115);AH11G00200(K01115);AH01G08710(K01115);AH11G30880(K01115)	http://www.kegg.jp/kegg-bin/show_pathway?map00565/K13510%09%23FFFFFF,red/K01115%09%23FFFFFF,red
adu00966	Glucosinolate biosynthesis	Metabolism	Biosynthesis of other secondary metabolites	2	17	0.531215	0.780012	AH08G09580(K00826);AH15G11370(K11820)	http://www.kegg.jp/kegg-bin/show_pathway?map00966/K00826%09%23FFFFFF,red/K11820%09%23FFFFFF,red
adu04122	Sulfur relay system	Genetic Information Processing	Folding, sorting and degradation	2	17	0.531215	0.780012	AH05G04100(K04487);AH09G30900(K03637)	http://www.kegg.jp/kegg-bin/show_pathway?map04122/K04487%09%23FFFFFF,red/K03637%09%23FFFFFF,red
adu00780	Biotin metabolism	Metabolism	Metabolism of cofactors and vitamins	3	31	0.627865	0.902907	AH14G00420(K09458);AH01G20670(K09458);AH10G05820(K02372)	http://www.kegg.jp/kegg-bin/show_pathway?map00780/K09458%09%23FFFFFF,red/K02372%09%23FFFFFF,red
adu00250	Alanine, aspartate and glutamate metabolism	Metabolism	Amino acid metabolism	10	104	0.630478	0.902907	AH16G39710(K13051);AH17G34880(K13051);AH15G09710(K14272);AH05G13010(K14272);AH08G10480(K13051);AH07G04830(K00830);AH16G42220(K13051);AH04G21030(K01940);AH13G57990(K00261);AH13G18880(K14455)	http://www.kegg.jp/kegg-bin/show_pathway?map00250/K13051%09%23FFFFFF,red/K14272%09%23FFFFFF,red/K00830%09%23FFFFFF,red/K01940%09%23FFFFFF,red/K00261%09%23FFFFFF,red/K14455%09%23FFFFFF,red
adu00220	Arginine biosynthesis	Metabolism	Amino acid metabolism	5	53	0.643121	0.909781	AH15G09710(K14272);AH05G13010(K14272);AH04G21030(K01940);AH13G57990(K00261);AH13G18880(K14455)	http://www.kegg.jp/kegg-bin/show_pathway?map00220/K14272%09%23FFFFFF,red/K01940%09%23FFFFFF,red/K00261%09%23FFFFFF,red/K14455%09%23FFFFFF,red
adu00230	Purine metabolism	Metabolism	Nucleotide metabolism	21	234	0.770076	1	AH14G43140(K13811);AH09G25800(K13811);AH14G37250(K13811);AH03G18820(K00939);AH18G23900(K00951);AH05G13520(K00860);AH15G09280(K00860);AH13G21370(K00939);AH19G42300(K13811);AH16G31080(K00939);AH12G31890(K19964);AH06G25170(K00939);AH07G17050(K00951);AH12G36870(K19964);AH13G01170(K01517);AH13G57150(K00602);AH10G30140(K00602);AH08G27220(K00759);AH15G05220(K00759);AH03G23230(K01517);AH05G03650(K00948)	http://www.kegg.jp/kegg-bin/show_pathway?map00230/K13811%09%23FFFFFF,red/K00939%09%23FFFFFF,red/K00951%09%23FFFFFF,red/K00860%09%23FFFFFF,red/K19964%09%23FFFFFF,red/K01517%09%23FFFFFF,red/K00602%09%23FFFFFF,red/K00759%09%23FFFFFF,red/K00948%09%23FFFFFF,red
adu00051	Fructose and mannose metabolism	Metabolism	Carbohydrate metabolism	9	111	0.814065	1	AH03G06860(K01623);AH13G07850(K01623);AH05G25260(K00850);AH15G30110(K00850);AH05G34150(K00008);AH15G35210(K00008);AH16G40120(K19355);AH14G39930(K01809);AH04G22830(K19355)	http://www.kegg.jp/kegg-bin/show_pathway?map00051/K01623%09%23FFFFFF,red/K00850%09%23FFFFFF,red/K00008%09%23FFFFFF,red/K19355%09%23FFFFFF,red/K01809%09%23FFFFFF,red
adu00531	Glycosaminoglycan degradation	Metabolism	Glycan biosynthesis and metabolism	2	30	0.826997	1	AH18G24570(K12373);AH09G31470(K12373)	http://www.kegg.jp/kegg-bin/show_pathway?map00531/K12373%09%23FFFFFF,red
adu00510	N-Glycan biosynthesis	Metabolism	Glycan biosynthesis and metabolism	5	77	0.906361	1	AH11G32880(K00737);AH05G23750(K00737);AH01G25070(K00737);AH15G31670(K00737);AH06G25740(K00737)	http://www.kegg.jp/kegg-bin/show_pathway?map00510/K00737%09%23FFFFFF,red
adu04016	MAPK signaling pathway - plant	Environmental Information Processing	Signal transduction	27	328	0.907773	1	AH17G22760(K03781);AH08G02200(K03781);AH06G06780(K20606);AH16G10640(K20606);AH16G44480(K20718);AH11G31570(K02183);AH14G05380(K20716);AH20G26920(K17686);AH11G01400(K14496);AH20G03930(K13420);AH17G33870(K14496);AH10G20560(K17686);AH01G26300(K02183);AH08G09400(K14496);AH13G33070(K13447);AH03G29230(K13447);AH05G38840(K14496);AH19G10490(K20714);AH04G04370(K20716);AH05G16650(K13447);AH16G38030(K20718);…	http://www.kegg.jp/kegg-bin/show_pathway?map04016/K03781%09%23FFFFFF,red/K20606%09%23FFFFFF,red/K20718%09%23FFFFFF,red/K02183%09%23FFFFFF,red/K20716%09%23FFFFFF,red/K17686%09%23FFFFFF,red/K14496%09%23FFFFFF,red/K13420%09%23FFFFFF,red/K13447%09%23FFFFFF,red/K20714%09%23FFFFFF,red/K14509%09%23FFFFFF,red/K14498%09%23FFFFFF,red/K13426%09%23FFFFFF,red
adu03410	Base excision repair	Genetic Information Processing	Replication and repair	4	69	0.932509	1	AH00G02540(K02335);AH13G01880(K10798);AH12G32320(K10798);AH16G03460(K03652)	http://www.kegg.jp/kegg-bin/show_pathway?map03410/K02335%09%23FFFFFF,red/K10798%09%23FFFFFF,red/K03652%09%23FFFFFF,red
adu00790	Folate biosynthesis	Metabolism	Metabolism of cofactors and vitamins	3	56	0.935573	1	AH10G28190(K01724);AH13G59120(K01724);AH09G30900(K03637)	http://www.kegg.jp/kegg-bin/show_pathway?map00790/K01724%09%23FFFFFF,red/K03637%09%23FFFFFF,red
adu04626	Plant-pathogen interaction	Organismal Systems	Environmental adaptation	35	427	0.9368	1	AH13G20320(K05391);AH12G36660(K05391);AH03G23260(K02358);AH03G17730(K05391);AH14G35450(K05391);AH06G09980(K15397);AH19G38860(K15397);AH16G14220(K15397);AH01G05300(K13448);AH03G05110(K15397);AH11G31570(K02183);AH02G04150(K15397);AH12G04610(K15397);AH09G19870(K15397);AH20G03930(K13420);AH05G06290(K13448);AH12G34040(K13412);AH01G26300(K02183);AH11G03310(K13448);AH18G04640(K05391);AH15G05070(K13448);…	http://www.kegg.jp/kegg-bin/show_pathway?map04626/K05391%09%23FFFFFF,red/K02358%09%23FFFFFF,red/K15397%09%23FFFFFF,red/K13448%09%23FFFFFF,red/K02183%09%23FFFFFF,red/K13420%09%23FFFFFF,red/K13412%09%23FFFFFF,red/K13434%09%23FFFFFF,red/K13447%09%23FFFFFF,red/K12795%09%23FFFFFF,red/K01373%09%23FFFFFF,red/K13426%09%23FFFFFF,red
adu00943	Isoflavonoid biosynthesis	Metabolism	Biosynthesis of other secondary metabolites	3	58	0.944916	1	AH01G02810(K13267);AH04G11100(K22932);AH14G02290(K13260)	http://www.kegg.jp/kegg-bin/show_pathway?map00943/K13267%09%23FFFFFF,red/K22932%09%23FFFFFF,red/K13260%09%23FFFFFF,red
adu00520	Amino sugar and nucleotide sugar metabolism	Metabolism	Carbohydrate metabolism	19	260	0.958837	1	AH13G07350(K00975);AH03G05170(K00975);AH17G01380(K00975);AH03G39350(K00963);AH13G42300(K00963);AH14G06110(K08679);AH16G11730(K10046);AH18G05250(K12449);AH11G26910(K13648);AH13G52290(K08679);AH03G00340(K12449);AH14G39930(K01809);AH18G08770(K13648);AH07G18900(K00975);AH03G42900(K00012);AH18G24570(K12373);AH20G08900(K15920);AH09G31470(K12373);AH16G35180(K12450)	http://www.kegg.jp/kegg-bin/show_pathway?map00520/K00975%09%23FFFFFF,red/K00963%09%23FFFFFF,red/K08679%09%23FFFFFF,red/K10046%09%23FFFFFF,red/K12449%09%23FFFFFF,red/K13648%09%23FFFFFF,red/K01809%09%23FFFFFF,red/K00012%09%23FFFFFF,red/K12373%09%23FFFFFF,red/K15920%09%23FFFFFF,red/K12450%09%23FFFFFF,red
adu04136	Autophagy - other	Cellular Processes	Transport and catabolism	4	76	0.95926	1	AH13G00590(K04382);AH04G04180(K08341);AH13G52560(K04382);AH03G12310(K08341)	http://www.kegg.jp/kegg-bin/show_pathway?map04136/K04382%09%23FFFFFF,red/K08341%09%23FFFFFF,red
adu00240	Pyrimidine metabolism	Metabolism	Nucleotide metabolism	7	126	0.97855	1	AH11G01010(K00876);AH16G30890(K00876);AH03G32950(K09903);AH13G31240(K01489);AH15G19060(K01520);AH11G24140(K16904);AH18G20320(K00254)	http://www.kegg.jp/kegg-bin/show_pathway?map00240/K00876%09%23FFFFFF,red/K09903%09%23FFFFFF,red/K01489%09%23FFFFFF,red/K01520%09%23FFFFFF,red/K16904%09%23FFFFFF,red/K00254%09%23FFFFFF,red
adu04120	Ubiquitin mediated proteolysis	Genetic Information Processing	Folding, sorting and degradation	14	220	0.983774	1	AH16G35680(K10144);AH00G02110(K10144);AH07G06740(K10143);AH13G08440(K06689);AH01G06290(K06689);AH03G06230(K06689);AH17G05590(K10143);AH03G36890(K10581);AH05G07680(K10688);AH09G15270(K08770);AH16G18200(K08770);AH18G34280(K04649);AH13G40140(K10581);AH14G10790(K10578)	http://www.kegg.jp/kegg-bin/show_pathway?map04120/K10144%09%23FFFFFF,red/K10143%09%23FFFFFF,red/K06689%09%23FFFFFF,red/K10581%09%23FFFFFF,red/K10688%09%23FFFFFF,red/K08770%09%23FFFFFF,red/K04649%09%23FFFFFF,red/K10578%09%23FFFFFF,red
adu00513	Various types of N-glycan biosynthesis	Metabolism	Glycan biosynthesis and metabolism	2	59	0.986934	1	AH18G24570(K12373);AH09G31470(K12373)	http://www.kegg.jp/kegg-bin/show_pathway?map00513/K12373%09%23FFFFFF,red
adu04141	Protein processing in endoplasmic reticulum	Genetic Information Processing	Folding, sorting and degradation	26	379	0.991898	1	AH13G08440(K06689);AH01G06290(K06689);AH03G06230(K06689);AH17G08160(K13993);AH04G07800(K07953);AH14G10960(K07953);AH09G29940(K14007);AH17G08110(K13993);AH14G10790(K10578);AH07G09210(K13993);AH17G09860(K13993);AH07G10470(K13993);AH13G06030(K16196);AH03G09290(K13993);AH09G00470(K03283);AH18G00140(K03283);AH08G09080(K13993);AH17G33490(K13993);AH07G09260(K13993);AH14G05370(K14009);AH13G40370(K13993);…	http://www.kegg.jp/kegg-bin/show_pathway?map04141/K06689%09%23FFFFFF,red/K13993%09%23FFFFFF,red/K07953%09%23FFFFFF,red/K14007%09%23FFFFFF,red/K10578%09%23FFFFFF,red/K16196%09%23FFFFFF,red/K03283%09%23FFFFFF,red/K14009%09%23FFFFFF,red
adu00190	Oxidative phosphorylation	Metabolism	Energy metabolism	20	308	0.992247	1	AH06G28620(K01535);AH16G35340(K01535);AH01G17650(K02113);AH01G34530(K01535);AH12G05010(K01507);AH08G25700(K01535);AH18G30670(K01535);AH01G07910(K00413);AH00G05920(K00412);AH16G43580(K03940);AH04G28080(K03955);AH16G35880(K00417);AH15G03480(K01507);AH05G07310(K01507);AH08G01030(K02154);AH00G06590(K02128);AH11G33800(K01535);AH10G24150(K01535);AH01G24210(K01535);AH00G05930(K02109)	http://www.kegg.jp/kegg-bin/show_pathway?map00190/K01535%09%23FFFFFF,red/K02113%09%23FFFFFF,red/K01507%09%23FFFFFF,red/K00413%09%23FFFFFF,red/K00412%09%23FFFFFF,red/K03940%09%23FFFFFF,red/K03955%09%23FFFFFF,red/K00417%09%23FFFFFF,red/K02154%09%23FFFFFF,red/K02128%09%23FFFFFF,red/K02109%09%23FFFFFF,red
adu03020	RNA polymerase	Genetic Information Processing	Transcription	4	98	0.992591	1	AH11G31330(K03017);AH10G30570(K03013);AH13G12750(K03008);AH01G26540(K03017)	http://www.kegg.jp/kegg-bin/show_pathway?map03020/K03017%09%23FFFFFF,red/K03013%09%23FFFFFF,red/K03008%09%23FFFFFF,red
adu03015	mRNA surveillance pathway	Genetic Information Processing	Translation	13	231	0.995702	1	AH14G06780(K14411);AH04G05260(K14411);AH03G43610(K14376);AH13G00590(K04382);AH13G46290(K14376);AH13G52560(K04382);AH13G51420(K11584);AH03G48830(K11584);AH12G15100(K06269);AH02G18860(K06269);AH16G12360(K11583);AH08G26090(K11584);AH19G27040(K06269)	http://www.kegg.jp/kegg-bin/show_pathway?map03015/K14411%09%23FFFFFF,red/K14376%09%23FFFFFF,red/K04382%09%23FFFFFF,red/K11584%09%23FFFFFF,red/K06269%09%23FFFFFF,red/K11583%09%23FFFFFF,red
adu00040	Pentose and glucuronate interconversions	Metabolism	Carbohydrate metabolism	13	232	0.99595	1	AH01G33840(K01783);AH11G23490(K01783);AH03G39350(K00963);AH13G42300(K00963);AH05G34150(K00008);AH15G35210(K00008);AH04G06650(K01184);AH15G29930(K01051);AH03G42900(K00012);AH16G10110(K01051);AH10G08220(K01728);AH03G19940(K01051);AH13G22580(K01051)	http://www.kegg.jp/kegg-bin/show_pathway?map00040/K01783%09%23FFFFFF,red/K00963%09%23FFFFFF,red/K00008%09%23FFFFFF,red/K01184%09%23FFFFFF,red/K01051%09%23FFFFFF,red/K00012%09%23FFFFFF,red/K01728%09%23FFFFFF,red
adu00640	Propanoate metabolism	Metabolism	Carbohydrate metabolism	2	81	0.998414	1	AH08G07030(K11262);AH05G27210(K00167)	http://www.kegg.jp/kegg-bin/show_pathway?map00640/K11262%09%23FFFFFF,red/K00167%09%23FFFFFF,red
adu03430	Mismatch repair	Genetic Information Processing	Replication and repair	1	62	0.998786	1	AH08G05810(K10756)	http://www.kegg.jp/kegg-bin/show_pathway?map03430/K10756%09%23FFFFFF,red
adu03030	DNA replication	Genetic Information Processing	Replication and repair	2	84	0.998818	1	AH00G02540(K02335);AH08G05810(K10756)	http://www.kegg.jp/kegg-bin/show_pathway?map03030/K02335%09%23FFFFFF,red/K10756%09%23FFFFFF,red
adu03440	Homologous recombination	Genetic Information Processing	Replication and repair	2	88	0.999202	1	AH00G02540(K02335);AH00G03250(K10869)	http://www.kegg.jp/kegg-bin/show_pathway?map03440/K02335%09%23FFFFFF,red/K10869%09%23FFFFFF,red
adu03018	RNA degradation	Genetic Information Processing	Folding, sorting and degradation	8	190	0.999346	1	AH05G25260(K00850);AH15G30110(K00850);AH05G00940(K12603);AH19G01620(K12581);AH13G32290(K12625);AH09G00770(K12581);AH03G28600(K12625);AH03G46400(K12624)	http://www.kegg.jp/kegg-bin/show_pathway?map03018/K00850%09%23FFFFFF,red/K12603%09%23FFFFFF,red/K12581%09%23FFFFFF,red/K12625%09%23FFFFFF,red/K12624%09%23FFFFFF,red
adu04145	Phagosome	Cellular Processes	Transport and catabolism	5	151	0.99965	1	AH17G19070(K07897);AH07G19080(K07897);AH01G20480(K00921);AH14G00270(K00921);AH08G01030(K02154)	http://www.kegg.jp/kegg-bin/show_pathway?map04145/K07897%09%23FFFFFF,red/K00921%09%23FFFFFF,red/K02154%09%23FFFFFF,red
adu03060	Protein export	Genetic Information Processing	Folding, sorting and degradation	2	99	0.999732	1	AH03G49040(K12946);AH14G26240(K09647)	http://www.kegg.jp/kegg-bin/show_pathway?map03060/K12946%09%23FFFFFF,red/K09647%09%23FFFFFF,red
adu03420	Nucleotide excision repair	Genetic Information Processing	Replication and repair	2	100	0.999757	1	AH00G02540(K02335);AH08G05810(K10756)	http://www.kegg.jp/kegg-bin/show_pathway?map03420/K02335%09%23FFFFFF,red/K10756%09%23FFFFFF,red
adu04144	Endocytosis	Cellular Processes	Transport and catabolism	20	381	0.999867	1	AH17G19070(K07897);AH07G19080(K07897);AH03G03650(K12196);AH01G15780(K12189);AH01G26890(K01115);AH11G00230(K01115);AH09G00470(K03283);AH18G00140(K03283);AH06G00430(K12200);AH11G36550(K12191);AH12G30080(K01115);AH04G16750(K12486);AH11G00200(K01115);AH01G21180(K12191);AH01G08710(K01115);AH11G30880(K01115);AH18G33040(K00889);AH08G18370(K03283);AH12G04820(K12200);AH06G12490(K12200)	http://www.kegg.jp/kegg-bin/show_pathway?map04144/K07897%09%23FFFFFF,red/K12196%09%23FFFFFF,red/K12189%09%23FFFFFF,red/K01115%09%23FFFFFF,red/K03283%09%23FFFFFF,red/K12200%09%23FFFFFF,red/K12191%09%23FFFFFF,red/K12486%09%23FFFFFF,red/K00889%09%23FFFFFF,red
adu00970	Aminoacyl-tRNA biosynthesis	Genetic Information Processing	Translation	1	96	0.99997	1	AH13G46020(K02434)	http://www.kegg.jp/kegg-bin/show_pathway?map00970/K02434%09%23FFFFFF,red
adu03050	Proteasome	Genetic Information Processing	Folding, sorting and degradation	1	103	0.999986	1	AH04G20790(K02728)	http://www.kegg.jp/kegg-bin/show_pathway?map03050/K02728%09%23FFFFFF,red
adu03008	Ribosome biogenesis in eukaryotes	Genetic Information Processing	Translation	3	156	0.999992	1	AH20G03300(K07936);AH01G31670(K07936);AH02G27690(K14549)	http://www.kegg.jp/kegg-bin/show_pathway?map03008/K07936%09%23FFFFFF,red/K14549%09%23FFFFFF,red
adu03013	RNA transport	Genetic Information Processing	Translation	9	301	1	1	AH20G03300(K07936);AH01G31670(K07936);AH13G15600(K03113);AH08G30040(K03113);AH18G18140(K09291);AH18G34830(K03113);AH03G49020(K14308);AH18G34680(K13151);AH03G12590(K03113)	http://www.kegg.jp/kegg-bin/show_pathway?map03013/K07936%09%23FFFFFF,red/K03113%09%23FFFFFF,red/K09291%09%23FFFFFF,red/K14308%09%23FFFFFF,red/K13151%09%23FFFFFF,red
adu03040	Spliceosome	Genetic Information Processing	Transcription	10	334	1	1	AH15G32950(K12819);AH13G40860(K12741);AH03G37740(K12741);AH13G32290(K12625);AH03G28600(K12625);AH09G20440(K12819);AH03G46400(K12624);AH09G00470(K03283);AH18G00140(K03283);AH08G18370(K03283)	http://www.kegg.jp/kegg-bin/show_pathway?map03040/K12819%09%23FFFFFF,red/K12741%09%23FFFFFF,red/K12625%09%23FFFFFF,red/K12624%09%23FFFFFF,red/K03283%09%23FFFFFF,red
adu03010	Ribosome	Genetic Information Processing	Translation	12	651	1	1	AH03G09930(K02863);AH13G12540(K02863);AH20G24940(K02899);AH16G00300(K02890);AH10G18860(K02899);AH20G16200(K02909);AH01G06360(K02866);AH11G02310(K02866);AH19G34510(K02945);AH02G22510(K02900);AH07G16600(K02935);AH18G15320(K02889)	http://www.kegg.jp/kegg-bin/show_pathway?map03010/K02863%09%23FFFFFF,red/K02899%09%23FFFFFF,red/K02890%09%23FFFFFF,red/K02909%09%23FFFFFF,red/K02866%09%23FFFFFF,red/K02945%09%23FFFFFF,red/K02900%09%23FFFFFF,red/K02935%09%23FFFFFF,red/K02889%09%23FFFFFF,red

## Sheet: RH72 vs RH0_Down
PathwayID	Pathway	level1	level2	List	Total	Pvalue	adjustPvalue	List_gene	URL
adu00909	Sesquiterpenoid and triterpenoid biosynthesis	Metabolism	Metabolism of terpenoids and polyketides	7	45	3.74406e-05	0.00310757	AH08G19990(K15803);AH18G11830(K15803);AH18G31310(K15803);AH18G11820(K15803);AH18G11740(K15803);AH08G19960(K15803);AH15G31010(K20659)	http://www.kegg.jp/kegg-bin/show_pathway?map00909/K15803%09%23FFFFFF,red/K20659%09%23FFFFFF,red
adu00040	Pentose and glucuronate interconversions	Metabolism	Carbohydrate metabolism	15	232	0.000108103	0.00330152	AH01G16900(K01728);AH13G28430(K01051);AH11G17580(K01728);AH03G25280(K01051);AH14G08090(K01184);AH04G06650(K01184);AH15G29930(K01051);AH10G08220(K01728);AH05G25420(K01051);AH03G42900(K00012);AH13G45510(K00012);AH09G11160(K01051);AH02G18000(K01728);AH01G22950(K01805);AH12G21230(K01728)	http://www.kegg.jp/kegg-bin/show_pathway?map00040/K01728%09%23FFFFFF,red/K01051%09%23FFFFFF,red/K01184%09%23FFFFFF,red/K00012%09%23FFFFFF,red/K01805%09%23FFFFFF,red
adu00905	Brassinosteroid biosynthesis	Metabolism	Metabolism of terpenoids and polyketides	5	24	0.000119332	0.00330152	AH14G36850(K09590);AH10G12200(K09588);AH10G26070(K09590);AH07G08350(K09588);AH19G13330(K20623)	http://www.kegg.jp/kegg-bin/show_pathway?map00905/K09590%09%23FFFFFF,red/K09588%09%23FFFFFF,red/K20623%09%23FFFFFF,red
adu00561	Glycerolipid metabolism	Metabolism	Lipid metabolism	10	172	0.00335101	0.0695334	AH05G39350(K00630);AH12G00990(K13508);AH01G09750(K22848);AH02G00060(K13508);AH14G19220(K13508);AH04G19080(K13508);AH01G05130(K18693);AH18G03680(K00128);AH00G02900(K13509);AH08G27840(K00128)	http://www.kegg.jp/kegg-bin/show_pathway?map00561/K00630%09%23FFFFFF,red/K13508%09%23FFFFFF,red/K22848%09%23FFFFFF,red/K18693%09%23FFFFFF,red/K00128%09%23FFFFFF,red/K13509%09%23FFFFFF,red
adu00196	Photosynthesis - antenna proteins	Metabolism	Energy metabolism	4	32	0.00428287	0.0710957	AH10G12210(K08915);AH20G17160(K08915);AH16G00040(K14172);AH08G03560(K08911)	http://www.kegg.jp/kegg-bin/show_pathway?map00196/K08915%09%23FFFFFF,red/K14172%09%23FFFFFF,red/K08911%09%23FFFFFF,red
adu00500	Starch and sucrose metabolism	Metabolism	Carbohydrate metabolism	13	279	0.00593726	0.0813601	AH02G04300(K13679);AH14G05960(K00696);AH01G13750(K01177);AH11G14070(K01177);AH15G05310(K01193);AH18G07350(K01177);AH08G16920(K01177);AH13G53760(K16055);AH06G13120(K00844);AH03G39270(K00695);AH05G09030(K01087);AH13G42230(K00695);AH15G23710(K00695)	http://www.kegg.jp/kegg-bin/show_pathway?map00500/K13679%09%23FFFFFF,red/K00696%09%23FFFFFF,red/K01177%09%23FFFFFF,red/K01193%09%23FFFFFF,red/K16055%09%23FFFFFF,red/K00844%09%23FFFFFF,red/K00695%09%23FFFFFF,red/K01087%09%23FFFFFF,red
adu00350	Tyrosine metabolism	Metabolism	Amino acid metabolism	7	106	0.00686169	0.0813601	AH03G19490(K00815);AH07G05730(K00121);AH07G05710(K00121);AH14G24110(K07253);AH20G06290(K00422);AH04G20920(K07253);AH13G11680(K00121)	http://www.kegg.jp/kegg-bin/show_pathway?map00350/K00815%09%23FFFFFF,red/K00121%09%23FFFFFF,red/K07253%09%23FFFFFF,red/K00422%09%23FFFFFF,red
adu00051	Fructose and mannose metabolism	Metabolism	Carbohydrate metabolism	7	111	0.00876377	0.0909241	AH17G01560(K01623);AH07G01410(K01623);AH16G40120(K19355);AH02G05750(K19355);AH04G22830(K19355);AH06G13120(K00844);AH01G22950(K01805)	http://www.kegg.jp/kegg-bin/show_pathway?map00051/K01623%09%23FFFFFF,red/K19355%09%23FFFFFF,red/K00844%09%23FFFFFF,red/K01805%09%23FFFFFF,red
adu00750	Vitamin B6 metabolism	Metabolism	Metabolism of cofactors and vitamins	3	24	0.0133436	0.122402	AH20G04410(K06215);AH10G01010(K06215);AH02G22190(K08681)	http://www.kegg.jp/kegg-bin/show_pathway?map00750/K06215%09%23FFFFFF,red/K08681%09%23FFFFFF,red
adu00073	Cutin, suberine and wax biosynthesis	Metabolism	Lipid metabolism	5	69	0.0147473	0.122402	AH06G28460(K13356);AH16G35190(K13356);AH19G30540(K21995);AH09G23970(K21995);AH09G22180(K17991)	http://www.kegg.jp/kegg-bin/show_pathway?map00073/K13356%09%23FFFFFF,red/K21995%09%23FFFFFF,red/K17991%09%23FFFFFF,red
adu00860	Porphyrin and chlorophyll metabolism	Metabolism	Metabolism of cofactors and vitamins	6	99	0.0177633	0.134032	AH07G21420(K02492);AH01G31220(K21480);AH13G25740(K21480);AH13G20580(K00218);AH16G01790(K08099);AH03G18010(K00218)	http://www.kegg.jp/kegg-bin/show_pathway?map00860/K02492%09%23FFFFFF,red/K21480%09%23FFFFFF,red/K00218%09%23FFFFFF,red/K08099%09%23FFFFFF,red
adu00564	Glycerophospholipid metabolism	Metabolism	Lipid metabolism	10	225	0.0202516	0.140073	AH05G39350(K00630);AH12G00990(K13508);AH02G00060(K13508);AH14G19220(K13508);AH04G19080(K13508);AH01G05130(K18693);AH00G02900(K13509);AH09G06780(K16818);AH08G29780(K01114);AH09G31920(K00995)	http://www.kegg.jp/kegg-bin/show_pathway?map00564/K00630%09%23FFFFFF,red/K13508%09%23FFFFFF,red/K18693%09%23FFFFFF,red/K13509%09%23FFFFFF,red/K16818%09%23FFFFFF,red/K01114%09%23FFFFFF,red/K00995%09%23FFFFFF,red
adu00906	Carotenoid biosynthesis	Metabolism	Metabolism of terpenoids and polyketides	4	53	0.0248247	0.158496	AH07G04550(K02291);AH17G03400(K02291);AH16G41770(K09843);AH15G36630(K15746)	http://www.kegg.jp/kegg-bin/show_pathway?map00906/K02291%09%23FFFFFF,red/K09843%09%23FFFFFF,red/K15746%09%23FFFFFF,red
adu00130	Ubiquinone and other terpenoid-quinone biosynthesis	Metabolism	Metabolism of cofactors and vitamins	6	112	0.0304035	0.180249	AH05G00220(K01904);AH03G19490(K00815);AH08G20240(K03809);AH18G12240(K03809);AH13G28560(K19222);AH08G14470(K01904)	http://www.kegg.jp/kegg-bin/show_pathway?map00130/K01904%09%23FFFFFF,red/K00815%09%23FFFFFF,red/K03809%09%23FFFFFF,red/K19222%09%23FFFFFF,red
adu00071	Fatty acid degradation	Metabolism	Lipid metabolism	6	115	0.0339858	0.188055	AH13G06610(K01897);AH07G05730(K00121);AH18G03680(K00128);AH07G05710(K00121);AH08G27840(K00128);AH13G11680(K00121)	http://www.kegg.jp/kegg-bin/show_pathway?map00071/K01897%09%23FFFFFF,red/K00121%09%23FFFFFF,red/K00128%09%23FFFFFF,red
adu00511	Other glycan degradation	Metabolism	Glycan biosynthesis and metabolism	3	37	0.0420362	0.218063	AH16G36400(K01444);AH09G25660(K01206);AH19G42400(K01206)	http://www.kegg.jp/kegg-bin/show_pathway?map00511/K01444%09%23FFFFFF,red/K01206%09%23FFFFFF,red
adu00053	Ascorbate and aldarate metabolism	Metabolism	Carbohydrate metabolism	6	130	0.0559279	0.2618	AH18G03680(K00128);AH03G42900(K00012);AH05G02820(K00434);AH08G27840(K00128);AH13G45510(K00012);AH16G34810(K00103)	http://www.kegg.jp/kegg-bin/show_pathway?map00053/K00128%09%23FFFFFF,red/K00012%09%23FFFFFF,red/K00434%09%23FFFFFF,red/K00103%09%23FFFFFF,red
adu00360	Phenylalanine metabolism	Metabolism	Amino acid metabolism	4	69	0.056776	0.2618	AH03G19490(K00815);AH03G09820(K01426);AH14G24110(K07253);AH04G20920(K07253)	http://www.kegg.jp/kegg-bin/show_pathway?map00360/K00815%09%23FFFFFF,red/K01426%09%23FFFFFF,red/K07253%09%23FFFFFF,red
adu00903	Limonene and pinene degradation	Metabolism	Metabolism of terpenoids and polyketides	2	22	0.0770264	0.336484	AH18G03680(K00128);AH08G27840(K00128)	http://www.kegg.jp/kegg-bin/show_pathway?map00903/K00128%09%23FFFFFF,red
adu00562	Inositol phosphate metabolism	Metabolism	Carbohydrate metabolism	6	152	0.100663	0.417749	AH03G34420(K01858);AH13G38220(K01858);AH05G05120(K01110);AH08G29780(K01114);AH18G33040(K00889);AH17G14050(K05857)	http://www.kegg.jp/kegg-bin/show_pathway?map00562/K01858%09%23FFFFFF,red/K01110%09%23FFFFFF,red/K01114%09%23FFFFFF,red/K00889%09%23FFFFFF,red/K05857%09%23FFFFFF,red
adu00330	Arginine and proline metabolism	Metabolism	Amino acid metabolism	5	125	0.122716	0.478078	AH14G42830(K00318);AH14G37520(K00318);AH18G03680(K00128);AH03G09820(K01426);AH08G27840(K00128)	http://www.kegg.jp/kegg-bin/show_pathway?map00330/K00318%09%23FFFFFF,red/K00128%09%23FFFFFF,red/K01426%09%23FFFFFF,red
adu00910	Nitrogen metabolism	Metabolism	Energy metabolism	3	59	0.12672	0.478078	AH10G14200(K00366);AH08G06590(K10534);AH17G31040(K10534)	http://www.kegg.jp/kegg-bin/show_pathway?map00910/K00366%09%23FFFFFF,red/K10534%09%23FFFFFF,red
adu00630	Glyoxylate and dicarboxylate metabolism	Metabolism	Carbohydrate metabolism	5	136	0.157859	0.569663	AH10G27850(K01602);AH20G35560(K01602);AH08G12700(K18121);AH01G14800(K01433);AH18G02520(K18121)	http://www.kegg.jp/kegg-bin/show_pathway?map00630/K01602%09%23FFFFFF,red/K18121%09%23FFFFFF,red/K01433%09%23FFFFFF,red
adu00010	Glycolysis / Gluconeogenesis	Metabolism	Carbohydrate metabolism	8	257	0.173259	0.570796	AH17G01560(K01623);AH07G01410(K01623);AH07G05730(K00121);AH18G03680(K00128);AH07G05710(K00121);AH06G13120(K00844);AH08G27840(K00128);AH13G11680(K00121)	http://www.kegg.jp/kegg-bin/show_pathway?map00010/K01623%09%23FFFFFF,red/K00121%09%23FFFFFF,red/K00128%09%23FFFFFF,red/K00844%09%23FFFFFF,red
adu00030	Pentose phosphate pathway	Metabolism	Carbohydrate metabolism	4	104	0.174893	0.570796	AH17G01560(K01623);AH07G01410(K01623);AH08G03850(K01057);AH17G27090(K01057)	http://www.kegg.jp/kegg-bin/show_pathway?map00030/K01623%09%23FFFFFF,red/K01057%09%23FFFFFF,red
adu04075	Plant hormone signal transduction	Environmental Information Processing	Signal transduction	15	549	0.178804	0.570796	AH11G35080(K14504);AH08G06420(K13946);AH05G38840(K14496);AH13G08160(K14488);AH13G09580(K14488);AH12G18580(K14508);AH11G20690(K14492);AH09G03480(K14484);AH08G15540(K14432);AH09G01670(K14484);AH11G35050(K14504);AH08G30950(K14496);AH17G24030(K14488);AH13G28080(K14488);AH08G08970(K14490)	http://www.kegg.jp/kegg-bin/show_pathway?map04075/K14504%09%23FFFFFF,red/K13946%09%23FFFFFF,red/K14496%09%23FFFFFF,red/K14488%09%23FFFFFF,red/K14508%09%23FFFFFF,red/K14492%09%23FFFFFF,red/K14484%09%23FFFFFF,red/K14432%09%23FFFFFF,red/K14490%09%23FFFFFF,red
adu04712	Circadian rhythm - plant	Organismal Systems	Environmental adaptation	4	114	0.217862	0.668882	AH02G04520(K12133);AH14G17930(K16241);AH01G33790(K12127);AH04G15010(K16241)	http://www.kegg.jp/kegg-bin/show_pathway?map04712/K12133%09%23FFFFFF,red/K16241%09%23FFFFFF,red/K12127%09%23FFFFFF,red
adu00945	Stilbenoid, diarylheptanoid and gingerol biosynthesis	Metabolism	Biosynthesis of other secondary metabolites	2	44	0.235903	0.668882	AH01G10690(K00588);AH15G28680(K13065)	http://www.kegg.jp/kegg-bin/show_pathway?map00945/K00588%09%23FFFFFF,red/K13065%09%23FFFFFF,red
adu00380	Tryptophan metabolism	Metabolism	Amino acid metabolism	4	119	0.240339	0.668882	AH18G03680(K00128);AH03G09820(K01426);AH08G27840(K00128);AH15G11370(K11820)	http://www.kegg.jp/kegg-bin/show_pathway?map00380/K00128%09%23FFFFFF,red/K01426%09%23FFFFFF,red/K11820%09%23FFFFFF,red
adu00650	Butanoate metabolism	Metabolism	Carbohydrate metabolism	2	46	0.251526	0.668882	AH08G12700(K18121);AH18G02520(K18121)	http://www.kegg.jp/kegg-bin/show_pathway?map00650/K18121%09%23FFFFFF,red
adu00340	Histidine metabolism	Metabolism	Amino acid metabolism	2	47	0.25935	0.668882	AH18G03680(K00128);AH08G27840(K00128)	http://www.kegg.jp/kegg-bin/show_pathway?map00340/K00128%09%23FFFFFF,red
adu00600	Sphingolipid metabolism	Metabolism	Lipid metabolism	2	49	0.275002	0.668882	AH02G24040(K12382);AH20G06520(K04712)	http://www.kegg.jp/kegg-bin/show_pathway?map00600/K12382%09%23FFFFFF,red/K04712%09%23FFFFFF,red
adu00950	Isoquinoline alkaloid biosynthesis	Metabolism	Biosynthesis of other secondary metabolites	2	49	0.275002	0.668882	AH03G19490(K00815);AH20G06290(K00422)	http://www.kegg.jp/kegg-bin/show_pathway?map00950/K00815%09%23FFFFFF,red/K00422%09%23FFFFFF,red
adu00601	Glycosphingolipid biosynthesis - lacto and neolacto series	Metabolism	Glycan biosynthesis and metabolism	1	16	0.288111	0.668882	AH04G19200(K01988)	http://www.kegg.jp/kegg-bin/show_pathway?map00601/K01988%09%23FFFFFF,red
adu00908	Zeatin biosynthesis	Metabolism	Metabolism of terpenoids and polyketides	2	52	0.298444	0.668882	AH04G03460(K10760);AH02G26980(K10760)	http://www.kegg.jp/kegg-bin/show_pathway?map00908/K10760%09%23FFFFFF,red
adu00966	Glucosinolate biosynthesis	Metabolism	Biosynthesis of other secondary metabolites	1	17	0.303085	0.668882	AH15G11370(K11820)	http://www.kegg.jp/kegg-bin/show_pathway?map00966/K11820%09%23FFFFFF,red
adu00940	Phenylpropanoid biosynthesis	Metabolism	Biosynthesis of other secondary metabolites	8	303	0.304752	0.668882	AH05G00220(K01904);AH17G11990(K00430);AH18G07180(K00430);AH01G10690(K00588);AH19G24230(K00430);AH15G28680(K13065);AH04G09210(K22395);AH08G14470(K01904)	http://www.kegg.jp/kegg-bin/show_pathway?map00940/K01904%09%23FFFFFF,red/K00430%09%23FFFFFF,red/K00588%09%23FFFFFF,red/K13065%09%23FFFFFF,red/K22395%09%23FFFFFF,red
adu00904	Diterpenoid biosynthesis	Metabolism	Metabolism of terpenoids and polyketides	2	53	0.306235	0.668882	AH05G34040(K05282);AH13G21200(K04125)	http://www.kegg.jp/kegg-bin/show_pathway?map00904/K05282%09%23FFFFFF,red/K04125%09%23FFFFFF,red
adu00944	Flavone and flavonol biosynthesis	Metabolism	Biosynthesis of other secondary metabolites	1	20	0.346152	0.733265	AH18G11100(K22794)	http://www.kegg.jp/kegg-bin/show_pathway?map00944/K22794%09%23FFFFFF,red
adu00710	Carbon fixation in photosynthetic organisms	Metabolism	Energy metabolism	4	143	0.353381	0.733265	AH10G27850(K01602);AH17G01560(K01623);AH20G35560(K01602);AH07G01410(K01623)	http://www.kegg.jp/kegg-bin/show_pathway?map00710/K01602%09%23FFFFFF,red/K01623%09%23FFFFFF,red
adu00310	Lysine degradation	Metabolism	Amino acid metabolism	2	63	0.382842	0.775022	AH18G03680(K00128);AH08G27840(K00128)	http://www.kegg.jp/kegg-bin/show_pathway?map00310/K00128%09%23FFFFFF,red
adu00100	Steroid biosynthesis	Metabolism	Lipid metabolism	2	69	0.427092	0.824387	AH05G11580(K14424);AH13G58770(K01052)	http://www.kegg.jp/kegg-bin/show_pathway?map00100/K14424%09%23FFFFFF,red/K01052%09%23FFFFFF,red
adu02010	ABC transporters	Environmental Information Processing	Membrane transport	2	69	0.427092	0.824387	AH07G02310(K05666);AH00G03620(K05666)	http://www.kegg.jp/kegg-bin/show_pathway?map02010/K05666%09%23FFFFFF,red
adu00603	Glycosphingolipid biosynthesis - globo and isoglobo series	Metabolism	Glycan biosynthesis and metabolism	1	29	0.460097	0.840927	AH04G19200(K01988)	http://www.kegg.jp/kegg-bin/show_pathway?map00603/K01988%09%23FFFFFF,red
adu00270	Cysteine and methionine metabolism	Metabolism	Amino acid metabolism	5	213	0.464655	0.840927	AH07G06710(K05933);AH17G05530(K05933);AH03G19490(K00815);AH06G16040(K00789);AH17G30050(K05933)	http://www.kegg.jp/kegg-bin/show_pathway?map00270/K05933%09%23FFFFFF,red/K00815%09%23FFFFFF,red/K00789%09%23FFFFFF,red
adu00520	Amino sugar and nucleotide sugar metabolism	Metabolism	Carbohydrate metabolism	6	260	0.466056	0.840927	AH08G12260(K08678);AH03G42900(K00012);AH06G13120(K00844);AH03G45730(K15920);AH10G05980(K15920);AH13G45510(K00012)	http://www.kegg.jp/kegg-bin/show_pathway?map00520/K08678%09%23FFFFFF,red/K00012%09%23FFFFFF,red/K00844%09%23FFFFFF,red/K15920%09%23FFFFFF,red
adu04070	Phosphatidylinositol signaling system	Environmental Information Processing	Signal transduction	3	129	0.511536	0.903351	AH05G05120(K01110);AH18G33040(K00889);AH17G14050(K05857)	http://www.kegg.jp/kegg-bin/show_pathway?map04070/K01110%09%23FFFFFF,red/K00889%09%23FFFFFF,red/K05857%09%23FFFFFF,red
adu04626	Plant-pathogen interaction	Organismal Systems	Environmental adaptation	9	427	0.544172	0.915053	AH09G31580(K15397);AH03G04120(K13448);AH15G23930(K05391);AH13G07650(K01373);AH20G03930(K13420);AH18G03210(K13448);AH01G10390(K13448);AH09G35070(K01373);AH16G32670(K13448)	http://www.kegg.jp/kegg-bin/show_pathway?map04626/K15397%09%23FFFFFF,red/K13448%09%23FFFFFF,red/K05391%09%23FFFFFF,red/K01373%09%23FFFFFF,red/K13420%09%23FFFFFF,red
adu04146	Peroxisome	Cellular Processes	Transport and catabolism	4	186	0.551587	0.915053	AH06G28460(K13356);AH13G06610(K01897);AH16G35190(K13356);AH20G07440(K17879)	http://www.kegg.jp/kegg-bin/show_pathway?map04146/K13356%09%23FFFFFF,red/K01897%09%23FFFFFF,red/K17879%09%23FFFFFF,red
adu00670	One carbon pool by folate	Metabolism	Metabolism of cofactors and vitamins	1	39	0.563664	0.915053	AH01G14800(K01433)	http://www.kegg.jp/kegg-bin/show_pathway?map00670/K01433%09%23FFFFFF,red
adu00760	Nicotinate and nicotinamide metabolism	Metabolism	Metabolism of cofactors and vitamins	1	39	0.563664	0.915053	AH18G18170(K00858)	http://www.kegg.jp/kegg-bin/show_pathway?map00760/K00858%09%23FFFFFF,red
adu00400	Phenylalanine, tyrosine and tryptophan biosynthesis	Metabolism	Amino acid metabolism	2	91	0.573286	0.915053	AH03G19490(K00815);AH12G31330(K13832)	http://www.kegg.jp/kegg-bin/show_pathway?map00400/K00815%09%23FFFFFF,red/K13832%09%23FFFFFF,red
adu00770	Pantothenate and CoA biosynthesis	Metabolism	Metabolism of cofactors and vitamins	2	93	0.585168	0.916395	AH18G03680(K00128);AH08G27840(K00128)	http://www.kegg.jp/kegg-bin/show_pathway?map00770/K00128%09%23FFFFFF,red
adu00410	beta-Alanine metabolism	Metabolism	Metabolism of other amino acids	2	96	0.602531	0.926112	AH18G03680(K00128);AH08G27840(K00128)	http://www.kegg.jp/kegg-bin/show_pathway?map00410/K00128%09%23FFFFFF,red
adu00592	alpha-Linolenic acid metabolism	Metabolism	Lipid metabolism	2	99	0.619343	0.934644	AH05G31010(K10529);AH09G06780(K16818)	http://www.kegg.jp/kegg-bin/show_pathway?map00592/K10529%09%23FFFFFF,red/K16818%09%23FFFFFF,red
adu00960	Tropane, piperidine and pyridine alkaloid biosynthesis	Metabolism	Biosynthesis of other secondary metabolites	1	48	0.639841	0.948336	AH03G19490(K00815)	http://www.kegg.jp/kegg-bin/show_pathway?map00960/K00815%09%23FFFFFF,red
adu00052	Galactose metabolism	Metabolism	Carbohydrate metabolism	2	111	0.681139	0.95679	AH15G05310(K01193);AH06G13120(K00844)	http://www.kegg.jp/kegg-bin/show_pathway?map00052/K01193%09%23FFFFFF,red/K00844%09%23FFFFFF,red
adu00061	Fatty acid biosynthesis	Metabolism	Lipid metabolism	2	111	0.681139	0.95679	AH18G19380(K00648);AH13G06610(K01897)	http://www.kegg.jp/kegg-bin/show_pathway?map00061/K00648%09%23FFFFFF,red/K01897%09%23FFFFFF,red
adu00280	Valine, leucine and isoleucine degradation	Metabolism	Amino acid metabolism	2	111	0.681139	0.95679	AH18G03680(K00128);AH08G27840(K00128)	http://www.kegg.jp/kegg-bin/show_pathway?map00280/K00128%09%23FFFFFF,red
adu04016	MAPK signaling pathway - plant	Environmental Information Processing	Signal transduction	6	328	0.691655	0.95679	AH16G44480(K20718);AH14G05380(K20716);AH20G03930(K13420);AH05G38840(K14496);AH04G04370(K20716);AH08G30950(K14496)	http://www.kegg.jp/kegg-bin/show_pathway?map04016/K20718%09%23FFFFFF,red/K20716%09%23FFFFFF,red/K13420%09%23FFFFFF,red/K14496%09%23FFFFFF,red
adu00941	Flavonoid biosynthesis	Metabolism	Biosynthesis of other secondary metabolites	2	123	0.734532	0.978821	AH01G10690(K00588);AH15G28680(K13065)	http://www.kegg.jp/kegg-bin/show_pathway?map00941/K00588%09%23FFFFFF,red/K13065%09%23FFFFFF,red
adu00062	Fatty acid elongation	Metabolism	Lipid metabolism	1	64	0.744046	0.978821	AH09G31580(K15397)	http://www.kegg.jp/kegg-bin/show_pathway?map00062/K15397%09%23FFFFFF,red
adu00460	Cyanoamino acid metabolism	Metabolism	Metabolism of other amino acids	1	66	0.754754	0.978821	AH16G39710(K13051)	http://www.kegg.jp/kegg-bin/show_pathway?map00460/K13051%09%23FFFFFF,red
adu00565	Ether lipid metabolism	Metabolism	Lipid metabolism	1	66	0.754754	0.978821	AH08G29780(K01114)	http://www.kegg.jp/kegg-bin/show_pathway?map00565/K01114%09%23FFFFFF,red
adu00920	Sulfur metabolism	Metabolism	Energy metabolism	1	74	0.793307	0.9997	AH08G21130(K01082)	http://www.kegg.jp/kegg-bin/show_pathway?map00920/K01082%09%23FFFFFF,red
adu04144	Endocytosis	Cellular Processes	Transport and catabolism	6	381	0.817218	0.9997	AH03G03650(K12196);AH01G15780(K12189);AH06G09800(K07904);AH18G33040(K00889);AH06G11160(K12200);AH18G00140(K03283)	http://www.kegg.jp/kegg-bin/show_pathway?map04144/K12196%09%23FFFFFF,red/K12189%09%23FFFFFF,red/K07904%09%23FFFFFF,red/K00889%09%23FFFFFF,red/K12200%09%23FFFFFF,red/K03283%09%23FFFFFF,red
adu04145	Phagosome	Cellular Processes	Transport and catabolism	2	151	0.830265	0.9997	AH05G04040(K07374);AH03G30000(K07375)	http://www.kegg.jp/kegg-bin/show_pathway?map04145/K07374%09%23FFFFFF,red/K07375%09%23FFFFFF,red
adu03440	Homologous recombination	Genetic Information Processing	Replication and repair	1	88	0.846823	0.9997	AH05G03390(K10875)	http://www.kegg.jp/kegg-bin/show_pathway?map03440/K10875%09%23FFFFFF,red
adu00970	Aminoacyl-tRNA biosynthesis	Genetic Information Processing	Translation	1	96	0.870954	0.9997	AH09G06820(K01893)	http://www.kegg.jp/kegg-bin/show_pathway?map00970/K01893%09%23FFFFFF,red
adu03020	RNA polymerase	Genetic Information Processing	Transcription	1	98	0.87637	0.9997	AH11G31330(K03017)	http://www.kegg.jp/kegg-bin/show_pathway?map03020/K03017%09%23FFFFFF,red
adu03060	Protein export	Genetic Information Processing	Folding, sorting and degradation	1	99	0.878993	0.9997	AH14G26240(K09647)	http://www.kegg.jp/kegg-bin/show_pathway?map03060/K09647%09%23FFFFFF,red
adu00020	Citrate cycle (TCA cycle)	Metabolism	Carbohydrate metabolism	1	100	0.88156	0.9997	AH18G24510(K00030)	http://www.kegg.jp/kegg-bin/show_pathway?map00020/K00030%09%23FFFFFF,red
adu03050	Proteasome	Genetic Information Processing	Folding, sorting and degradation	1	103	0.888941	0.9997	AH04G20790(K02728)	http://www.kegg.jp/kegg-bin/show_pathway?map03050/K02728%09%23FFFFFF,red
adu00250	Alanine, aspartate and glutamate metabolism	Metabolism	Amino acid metabolism	1	104	0.891299	0.9997	AH16G39710(K13051)	http://www.kegg.jp/kegg-bin/show_pathway?map00250/K13051%09%23FFFFFF,red
adu00620	Pyruvate metabolism	Metabolism	Carbohydrate metabolism	2	185	0.904222	0.999922	AH18G03680(K00128);AH08G27840(K00128)	http://www.kegg.jp/kegg-bin/show_pathway?map00620/K00128%09%23FFFFFF,red
adu00240	Pyrimidine metabolism	Metabolism	Nucleotide metabolism	1	126	0.932235	0.999922	AH15G19060(K01520)	http://www.kegg.jp/kegg-bin/show_pathway?map00240/K01520%09%23FFFFFF,red
adu00480	Glutathione metabolism	Metabolism	Metabolism of other amino acids	2	207	0.934738	0.999922	AH05G02820(K00434);AH02G28030(K00799)	http://www.kegg.jp/kegg-bin/show_pathway?map00480/K00434%09%23FFFFFF,red/K00799%09%23FFFFFF,red
adu00195	Photosynthesis	Metabolism	Energy metabolism	1	190	0.982969	0.999922	AH03G03680(K02639)	http://www.kegg.jp/kegg-bin/show_pathway?map00195/K02639%09%23FFFFFF,red
adu04141	Protein processing in endoplasmic reticulum	Genetic Information Processing	Folding, sorting and degradation	3	379	0.987712	0.999922	AH04G03970(K13993);AH09G14060(K13993);AH18G00140(K03283)	http://www.kegg.jp/kegg-bin/show_pathway?map04141/K13993%09%23FFFFFF,red/K03283%09%23FFFFFF,red
adu00230	Purine metabolism	Metabolism	Nucleotide metabolism	1	234	0.993446	0.999922	AH15G05220(K00759)	http://www.kegg.jp/kegg-bin/show_pathway?map00230/K00759%09%23FFFFFF,red
adu03013	RNA transport	Genetic Information Processing	Translation	1	301	0.998482	0.999922	AH18G18140(K09291)	http://www.kegg.jp/kegg-bin/show_pathway?map03013/K09291%09%23FFFFFF,red
adu03040	Spliceosome	Genetic Information Processing	Transcription	1	334	0.999264	0.999922	AH18G00140(K03283)	http://www.kegg.jp/kegg-bin/show_pathway?map03040/K03283%09%23FFFFFF,red
adu03010	Ribosome	Genetic Information Processing	Translation	3	651	0.999922	0.999922	AH19G31030(K02914);AH02G22510(K02900);AH13G29000(K02914)	http://www.kegg.jp/kegg-bin/show_pathway?map03010/K02914%09%23FFFFFF,red/K02900%09%23FFFFFF,red

## Sheet: SH24 vs SH0_Down
PathwayID	Pathway	level1	level2	List	Total	Pvalue	adjustPvalue	List_gene	URL
adu04075	Plant hormone signal transduction	Environmental Information Processing	Signal transduction	56	549	3.8346e-13	3.10603e-11	AH05G03310(K13464);AH01G21860(K14504);AH11G35040(K14504);AH05G38750(K14484);AH03G38710(K14494);AH19G25330(K14484);AH02G07580(K14484);AH01G22850(K14504);AH12G09010(K14484);AH11G01310(K13422);AH02G07570(K14484);AH12G09000(K14484);AH10G02330(K14486);AH09G03440(K14490);AH11G20690(K14492);AH13G14960(K14488);AH13G37540(K13415);AH12G25580(K14496);AH17G07710(K13946);AH19G05150(K14484);AH16G22450(K14432);…	http://www.kegg.jp/kegg-bin/show_pathway?map04075/K13464%09%23FFFFFF,red/K14504%09%23FFFFFF,red/K14484%09%23FFFFFF,red/K14494%09%23FFFFFF,red/K13422%09%23FFFFFF,red/K14486%09%23FFFFFF,red/K14490%09%23FFFFFF,red/K14492%09%23FFFFFF,red/K14488%09%23FFFFFF,red/K13415%09%23FFFFFF,red/K14496%09%23FFFFFF,red/K13946%09%23FFFFFF,red/K14432%09%23FFFFFF,red/K13449%09%23FFFFFF,red/K14508%09%23FFFFFF,red/K121…
adu00908	Zeatin biosynthesis	Metabolism	Metabolism of terpenoids and polyketides	9	52	7.65868e-05	0.00256153	AH16G44510(K00279);AH04G03460(K10760);AH10G20650(K00279);AH20G27040(K00279);AH14G04390(K10760);AH10G24680(K13496);AH06G00140(K10760);AH20G31890(K13496);AH06G02360(K00279)	http://www.kegg.jp/kegg-bin/show_pathway?map00908/K00279%09%23FFFFFF,red/K10760%09%23FFFFFF,red/K13496%09%23FFFFFF,red
adu00073	Cutin, suberine and wax biosynthesis	Metabolism	Lipid metabolism	10	69	0.000146159	0.00256153	AH18G05730(K13356);AH17G14080(K17991);AH19G30540(K21995);AH08G23930(K17991);AH18G28150(K17991);AH12G32540(K13356);AH20G10350(K17991);AH18G02400(K15403);AH18G17540(K13356);AH06G03370(K13356)	http://www.kegg.jp/kegg-bin/show_pathway?map00073/K13356%09%23FFFFFF,red/K17991%09%23FFFFFF,red/K21995%09%23FFFFFF,red/K15403%09%23FFFFFF,red
adu00905	Brassinosteroid biosynthesis	Metabolism	Metabolism of terpenoids and polyketides	6	24	0.000149452	0.00256153	AH14G43500(K09590);AH18G02310(K12638);AH17G07320(K09588);AH20G17130(K09588);AH07G08350(K09588);AH05G06870(K09587)	http://www.kegg.jp/kegg-bin/show_pathway?map00905/K09590%09%23FFFFFF,red/K12638%09%23FFFFFF,red/K09588%09%23FFFFFF,red/K09587%09%23FFFFFF,red
adu00909	Sesquiterpenoid and triterpenoid biosynthesis	Metabolism	Metabolism of terpenoids and polyketides	8	45	0.000158119	0.00256153	AH16G36440(K15803);AH16G46230(K15803);AH10G04180(K14175);AH10G04620(K00511);AH20G02070(K14175);AH15G30980(K20659);AH04G00120(K15813);AH15G31010(K20659)	http://www.kegg.jp/kegg-bin/show_pathway?map00909/K15803%09%23FFFFFF,red/K14175%09%23FFFFFF,red/K00511%09%23FFFFFF,red/K20659%09%23FFFFFF,red/K15813%09%23FFFFFF,red
adu02010	ABC transporters	Environmental Information Processing	Membrane transport	9	69	0.000694545	0.0091618	AH05G01310(K05681);AH20G30870(K05658);AH09G35220(K05681);AH10G23820(K05658);AH19G31320(K05681);AH16G19190(K05658);AH01G10250(K05658);AH20G22740(K05658);AH05G25600(K05658)	http://www.kegg.jp/kegg-bin/show_pathway?map02010/K05681%09%23FFFFFF,red/K05658%09%23FFFFFF,red
adu00196	Photosynthesis - antenna proteins	Metabolism	Energy metabolism	6	32	0.00079176	0.0091618	AH13G20380(K08914);AH13G00130(K08910);AH08G20960(K08914);AH03G17820(K08914);AH18G13550(K08914);AH08G30810(K08910)	http://www.kegg.jp/kegg-bin/show_pathway?map00196/K08914%09%23FFFFFF,red/K08910%09%23FFFFFF,red
adu00500	Starch and sucrose metabolism	Metabolism	Carbohydrate metabolism	19	279	0.00492642	0.04988	AH13G07350(K00975);AH13G13330(K01087);AH03G10500(K01087);AH01G30060(K01179);AH14G00330(K00695);AH04G06280(K01179);AH18G30820(K19893);AH13G38350(K01087);AH06G19470(K00705);AH03G43110(K19891);AH15G09920(K19891);AH18G29950(K01188);AH08G10550(K01179);AH08G25180(K01188);AH03G17140(K01188);AH14G04860(K05350);AH17G19960(K01179);AH13G19790(K01188);AH05G09030(K01087)	http://www.kegg.jp/kegg-bin/show_pathway?map00500/K00975%09%23FFFFFF,red/K01087%09%23FFFFFF,red/K01179%09%23FFFFFF,red/K00695%09%23FFFFFF,red/K19893%09%23FFFFFF,red/K00705%09%23FFFFFF,red/K19891%09%23FFFFFF,red/K01188%09%23FFFFFF,red/K05350%09%23FFFFFF,red
adu00564	Glycerophospholipid metabolism	Metabolism	Lipid metabolism	16	225	0.0063617	0.0572553	AH19G39620(K08730);AH09G28540(K08730);AH18G00940(K06130);AH01G31380(K00894);AH08G29780(K01114);AH09G06780(K16818);AH09G05050(K01115);AH05G28760(K05929);AH09G11090(K13508);AH00G01720(K01115);AH01G08710(K01115);AH19G06790(K01115);AH17G20750(K13508);AH06G04690(K13508);AH11G00230(K01115);AH16G08090(K13508)	http://www.kegg.jp/kegg-bin/show_pathway?map00564/K08730%09%23FFFFFF,red/K06130%09%23FFFFFF,red/K00894%09%23FFFFFF,red/K01114%09%23FFFFFF,red/K16818%09%23FFFFFF,red/K01115%09%23FFFFFF,red/K05929%09%23FFFFFF,red/K13508%09%23FFFFFF,red
adu00460	Cyanoamino acid metabolism	Metabolism	Metabolism of other amino acids	7	66	0.00860095	0.0696677	AH17G34880(K13051);AH08G10480(K13051);AH18G29950(K01188);AH08G25180(K01188);AH03G17140(K01188);AH14G04860(K05350);AH13G19790(K01188)	http://www.kegg.jp/kegg-bin/show_pathway?map00460/K13051%09%23FFFFFF,red/K01188%09%23FFFFFF,red/K05350%09%23FFFFFF,red
adu00940	Phenylpropanoid biosynthesis	Metabolism	Biosynthesis of other secondary metabolites	18	303	0.0224851	0.165572	AH06G22080(K13065);AH06G26990(K00430);AH15G33980(K00430);AH03G20910(K12355);AH13G23760(K12355);AH16G33620(K00430);AH15G28680(K13065);AH05G21770(K00430);AH07G07460(K00430);AH01G10670(K00588);AH18G29950(K01188);AH10G10440(K00430);AH08G25180(K01188);AH03G17140(K01188);AH14G04860(K05350);AH15G34130(K00430);AH13G19790(K01188);AH18G07180(K00430)	http://www.kegg.jp/kegg-bin/show_pathway?map00940/K13065%09%23FFFFFF,red/K00430%09%23FFFFFF,red/K12355%09%23FFFFFF,red/K00588%09%23FFFFFF,red/K01188%09%23FFFFFF,red/K05350%09%23FFFFFF,red
adu00565	Ether lipid metabolism	Metabolism	Lipid metabolism	6	66	0.0291071	0.185308	AH08G29780(K01114);AH09G05050(K01115);AH00G01720(K01115);AH01G08710(K01115);AH19G06790(K01115);AH11G00230(K01115)	http://www.kegg.jp/kegg-bin/show_pathway?map00565/K01114%09%23FFFFFF,red/K01115%09%23FFFFFF,red
adu00900	Terpenoid backbone biosynthesis	Metabolism	Metabolism of terpenoids and polyketides	8	103	0.0297408	0.185308	AH01G22990(K01662);AH11G34920(K01662);AH08G17000(K12742);AH18G07490(K12742);AH07G03260(K13789);AH19G35610(K12742);AH13G15850(K12742);AH03G13060(K12742)	http://www.kegg.jp/kegg-bin/show_pathway?map00900/K01662%09%23FFFFFF,red/K12742%09%23FFFFFF,red/K13789%09%23FFFFFF,red
adu00330	Arginine and proline metabolism	Metabolism	Amino acid metabolism	9	125	0.0335532	0.194129	AH14G42830(K00318);AH14G42870(K01611);AH14G37520(K00318);AH14G37480(K01611);AH14G42860(K01611);AH03G39450(K17839);AH13G42350(K17839);AH14G37490(K01611);AH11G36060(K12259)	http://www.kegg.jp/kegg-bin/show_pathway?map00330/K00318%09%23FFFFFF,red/K01611%09%23FFFFFF,red/K17839%09%23FFFFFF,red/K12259%09%23FFFFFF,red
adu00906	Carotenoid biosynthesis	Metabolism	Metabolism of terpenoids and polyketides	5	53	0.0390363	0.210796	AH05G01230(K09843);AH20G01350(K09843);AH01G09900(K09843);AH03G48330(K09840);AH13G50990(K09840)	http://www.kegg.jp/kegg-bin/show_pathway?map00906/K09843%09%23FFFFFF,red/K09840%09%23FFFFFF,red
adu04626	Plant-pathogen interaction	Organismal Systems	Environmental adaptation	22	427	0.0503919	0.255109	AH01G26300(K02183);AH11G31570(K02183);AH05G05580(K13448);AH02G04150(K15397);AH15G01650(K13448);AH05G31940(K18875);AH12G04610(K15397);AH07G10150(K13448);AH08G01020(K01373);AH00G05670(K13448);AH10G04450(K13449);AH18G04640(K05391);AH11G25490(K13448);AH11G18400(K13448);AH08G29990(K13448);AH08G13360(K05391);AH08G11180(K13448);AH16G45880(K13457);AH19G18110(K13447);AH11G00670(K13448);AH18G34780(K13448);…	http://www.kegg.jp/kegg-bin/show_pathway?map04626/K02183%09%23FFFFFF,red/K13448%09%23FFFFFF,red/K15397%09%23FFFFFF,red/K18875%09%23FFFFFF,red/K01373%09%23FFFFFF,red/K13449%09%23FFFFFF,red/K05391%09%23FFFFFF,red/K13457%09%23FFFFFF,red/K13447%09%23FFFFFF,red
adu00040	Pentose and glucuronate interconversions	Metabolism	Carbohydrate metabolism	13	232	0.0695292	0.313345	AH14G44360(K00012);AH14G00220(K01051);AH01G20430(K01051);AH03G19940(K01051);AH04G06650(K01184);AH06G06300(K01051);AH03G25280(K01051);AH16G04380(K01184);AH13G28430(K01051);AH19G14580(K01051);AH13G22580(K01051);AH14G08090(K01184);AH16G10110(K01051)	http://www.kegg.jp/kegg-bin/show_pathway?map00040/K00012%09%23FFFFFF,red/K01051%09%23FFFFFF,red/K01184%09%23FFFFFF,red
adu00730	Thiamine metabolism	Metabolism	Metabolism of cofactors and vitamins	4	44	0.0696321	0.313345	AH15G08960(K03146);AH01G22990(K01662);AH11G34920(K01662);AH05G13940(K03146)	http://www.kegg.jp/kegg-bin/show_pathway?map00730/K03146%09%23FFFFFF,red/K01662%09%23FFFFFF,red
adu00520	Amino sugar and nucleotide sugar metabolism	Metabolism	Carbohydrate metabolism	14	260	0.0791679	0.337505	AH13G07350(K00975);AH14G06110(K08679);AH04G01940(K08679);AH14G44360(K00012);AH16G01400(K13648);AH13G02260(K12449);AH03G00340(K12449);AH06G11990(K13648);AH13G52290(K08679);AH15G06720(K01784);AH13G48370(K15920);AH03G45730(K15920);AH10G05980(K15920);AH05G31840(K00966)	http://www.kegg.jp/kegg-bin/show_pathway?map00520/K00975%09%23FFFFFF,red/K08679%09%23FFFFFF,red/K00012%09%23FFFFFF,red/K13648%09%23FFFFFF,red/K12449%09%23FFFFFF,red/K01784%09%23FFFFFF,red/K15920%09%23FFFFFF,red/K00966%09%23FFFFFF,red
adu00904	Diterpenoid biosynthesis	Metabolism	Metabolism of terpenoids and polyketides	4	53	0.117988	0.47785	AH15G35120(K05282);AH05G34040(K05282);AH09G11150(K04125);AH09G15430(K04125)	http://www.kegg.jp/kegg-bin/show_pathway?map00904/K05282%09%23FFFFFF,red/K04125%09%23FFFFFF,red
adu00592	alpha-Linolenic acid metabolism	Metabolism	Lipid metabolism	6	99	0.139416	0.537748	AH13G55040(K01723);AH10G27710(K10525);AH03G36910(K00454);AH10G32050(K01723);AH16G40070(K08241);AH09G06780(K16818)	http://www.kegg.jp/kegg-bin/show_pathway?map00592/K01723%09%23FFFFFF,red/K10525%09%23FFFFFF,red/K00454%09%23FFFFFF,red/K08241%09%23FFFFFF,red/K16818%09%23FFFFFF,red
adu00350	Tyrosine metabolism	Metabolism	Amino acid metabolism	6	106	0.174386	0.642057	AH04G28160(K00422);AH04G20920(K07253);AH14G24110(K07253);AH20G06290(K00422);AH13G11700(K00121);AH03G36510(K00422)	http://www.kegg.jp/kegg-bin/show_pathway?map00350/K00422%09%23FFFFFF,red/K07253%09%23FFFFFF,red/K00121%09%23FFFFFF,red
adu04144	Endocytosis	Cellular Processes	Transport and catabolism	17	381	0.196203	0.689514	AH13G08560(K19366);AH17G31010(K00889);AH01G11080(K07937);AH06G09800(K07904);AH09G05050(K01115);AH13G51490(K12200);AH16G19980(K07901);AH00G01720(K01115);AH13G35970(K00889);AH18G29740(K07904);AH01G08710(K01115);AH16G41720(K12200);AH19G06790(K01115);AH16G13900(K07904);AH11G00230(K01115);AH03G02360(K07901);AH03G37480(K07904)	http://www.kegg.jp/kegg-bin/show_pathway?map04144/K19366%09%23FFFFFF,red/K00889%09%23FFFFFF,red/K07937%09%23FFFFFF,red/K07904%09%23FFFFFF,red/K01115%09%23FFFFFF,red/K12200%09%23FFFFFF,red/K07901%09%23FFFFFF,red
adu00945	Stilbenoid, diarylheptanoid and gingerol biosynthesis	Metabolism	Biosynthesis of other secondary metabolites	3	44	0.2043	0.689514	AH06G22080(K13065);AH15G28680(K13065);AH01G10670(K00588)	http://www.kegg.jp/kegg-bin/show_pathway?map00945/K13065%09%23FFFFFF,red/K00588%09%23FFFFFF,red
adu00950	Isoquinoline alkaloid biosynthesis	Metabolism	Biosynthesis of other secondary metabolites	3	49	0.251495	0.814843	AH04G28160(K00422);AH20G06290(K00422);AH03G36510(K00422)	http://www.kegg.jp/kegg-bin/show_pathway?map00950/K00422%09%23FFFFFF,red
adu04145	Phagosome	Cellular Processes	Transport and catabolism	7	151	0.289092	0.900634	AH00G00510(K07374);AH05G04040(K07374);AH10G26870(K07375);AH20G34600(K07375);AH03G30000(K07375);AH13G40650(K04392);AH03G37500(K04392)	http://www.kegg.jp/kegg-bin/show_pathway?map04145/K07374%09%23FFFFFF,red/K07375%09%23FFFFFF,red/K04392%09%23FFFFFF,red
adu00780	Biotin metabolism	Metabolism	Metabolism of cofactors and vitamins	2	31	0.301613	0.904839	AH13G48290(K02372);AH03G45650(K02372)	http://www.kegg.jp/kegg-bin/show_pathway?map00780/K02372%09%23FFFFFF,red
adu04146	Peroxisome	Cellular Processes	Transport and catabolism	8	186	0.340121	0.983921	AH19G14530(K01897);AH18G05730(K13356);AH18G30390(K00306);AH20G05270(K11517);AH12G32540(K13356);AH17G30550(K01897);AH18G17540(K13356);AH06G03370(K13356)	http://www.kegg.jp/kegg-bin/show_pathway?map04146/K01897%09%23FFFFFF,red/K13356%09%23FFFFFF,red/K00306%09%23FFFFFF,red/K11517%09%23FFFFFF,red
adu00260	Glycine, serine and threonine metabolism	Metabolism	Amino acid metabolism	5	113	0.372982	1	AH15G08900(K01696);AH05G14040(K01696);AH18G30390(K00306);AH19G42600(K00108);AH11G03100(K00827)	http://www.kegg.jp/kegg-bin/show_pathway?map00260/K01696%09%23FFFFFF,red/K00306%09%23FFFFFF,red/K00108%09%23FFFFFF,red/K00827%09%23FFFFFF,red
adu00511	Other glycan degradation	Metabolism	Glycan biosynthesis and metabolism	2	37	0.379885	1	AH19G42400(K01206);AH09G25660(K01206)	http://www.kegg.jp/kegg-bin/show_pathway?map00511/K01206%09%23FFFFFF,red
adu00591	Linoleic acid metabolism	Metabolism	Lipid metabolism	2	39	0.405198	1	AH09G26460(K15718);AH03G36910(K00454)	http://www.kegg.jp/kegg-bin/show_pathway?map00591/K15718%09%23FFFFFF,red/K00454%09%23FFFFFF,red
adu00100	Steroid biosynthesis	Metabolism	Lipid metabolism	3	69	0.44532	1	AH10G04620(K00511);AH17G05680(K01052);AH07G06850(K01052)	http://www.kegg.jp/kegg-bin/show_pathway?map00100/K00511%09%23FFFFFF,red/K01052%09%23FFFFFF,red
adu03410	Base excision repair	Genetic Information Processing	Replication and repair	3	69	0.44532	1	AH01G07730(K01246);AH11G01130(K01246);AH15G17570(K01246)	http://www.kegg.jp/kegg-bin/show_pathway?map03410/K01246%09%23FFFFFF,red
adu00270	Cysteine and methionine metabolism	Metabolism	Amino acid metabolism	8	213	0.486108	1	AH14G42870(K01611);AH14G37480(K01611);AH14G42860(K01611);AH14G37490(K01611);AH04G04690(K05933);AH14G05800(K05933);AH11G03100(K00827);AH01G12420(K01762)	http://www.kegg.jp/kegg-bin/show_pathway?map00270/K01611%09%23FFFFFF,red/K05933%09%23FFFFFF,red/K00827%09%23FFFFFF,red/K01762%09%23FFFFFF,red
adu00053	Ascorbate and aldarate metabolism	Metabolism	Carbohydrate metabolism	5	130	0.491943	1	AH04G00680(K00423);AH14G01310(K00423);AH14G44360(K00012);AH05G02820(K00434);AH16G34810(K00103)	http://www.kegg.jp/kegg-bin/show_pathway?map00053/K00423%09%23FFFFFF,red/K00012%09%23FFFFFF,red/K00434%09%23FFFFFF,red/K00103%09%23FFFFFF,red
adu00030	Pentose phosphate pathway	Metabolism	Carbohydrate metabolism	4	104	0.507136	1	AH08G03850(K01057);AH17G27090(K01057);AH08G03860(K01057);AH17G27100(K01057)	http://www.kegg.jp/kegg-bin/show_pathway?map00030/K01057%09%23FFFFFF,red
adu00052	Galactose metabolism	Metabolism	Carbohydrate metabolism	4	111	0.558834	1	AH15G06720(K01784);AH06G04780(K18819);AH16G08210(K18819);AH09G11360(K18819)	http://www.kegg.jp/kegg-bin/show_pathway?map00052/K01784%09%23FFFFFF,red/K18819%09%23FFFFFF,red
adu00061	Fatty acid biosynthesis	Metabolism	Lipid metabolism	4	111	0.558834	1	AH19G14530(K01897);AH13G48290(K02372);AH03G45650(K02372);AH17G30550(K01897)	http://www.kegg.jp/kegg-bin/show_pathway?map00061/K01897%09%23FFFFFF,red/K02372%09%23FFFFFF,red
adu04712	Circadian rhythm - plant	Organismal Systems	Environmental adaptation	4	114	0.58008	1	AH19G37380(K16221);AH09G30820(K16221);AH16G08790(K12126);AH19G15340(K12126)	http://www.kegg.jp/kegg-bin/show_pathway?map04712/K16221%09%23FFFFFF,red/K12126%09%23FFFFFF,red
adu00750	Vitamin B6 metabolism	Metabolism	Metabolism of cofactors and vitamins	1	24	0.580245	1	AH19G06580(K13248)	http://www.kegg.jp/kegg-bin/show_pathway?map00750/K13248%09%23FFFFFF,red
adu00943	Isoflavonoid biosynthesis	Metabolism	Biosynthesis of other secondary metabolites	2	58	0.615291	1	AH14G02290(K13260);AH15G34850(K13262)	http://www.kegg.jp/kegg-bin/show_pathway?map00943/K13260%09%23FFFFFF,red/K13262%09%23FFFFFF,red
adu00910	Nitrogen metabolism	Metabolism	Energy metabolism	2	59	0.624632	1	AH10G05270(K01673);AH20G08200(K01673)	http://www.kegg.jp/kegg-bin/show_pathway?map00910/K01673%09%23FFFFFF,red
adu00562	Inositol phosphate metabolism	Metabolism	Carbohydrate metabolism	5	152	0.631395	1	AH17G31010(K00889);AH08G29780(K01114);AH05G19270(K24221);AH13G35970(K00889);AH05G03630(K24221)	http://www.kegg.jp/kegg-bin/show_pathway?map00562/K00889%09%23FFFFFF,red/K01114%09%23FFFFFF,red/K24221%09%23FFFFFF,red
adu00400	Phenylalanine, tyrosine and tryptophan biosynthesis	Metabolism	Amino acid metabolism	3	91	0.631848	1	AH15G08900(K01696);AH05G14040(K01696);AH14G31820(K15227)	http://www.kegg.jp/kegg-bin/show_pathway?map00400/K01696%09%23FFFFFF,red/K15227%09%23FFFFFF,red
adu00770	Pantothenate and CoA biosynthesis	Metabolism	Metabolism of cofactors and vitamins	3	93	0.646494	1	AH03G39450(K17839);AH13G42350(K17839);AH15G37810(K06133)	http://www.kegg.jp/kegg-bin/show_pathway?map00770/K17839%09%23FFFFFF,red/K06133%09%23FFFFFF,red
adu00531	Glycosaminoglycan degradation	Metabolism	Glycan biosynthesis and metabolism	1	30	0.66225	1	AH01G24670(K07964)	http://www.kegg.jp/kegg-bin/show_pathway?map00531/K07964%09%23FFFFFF,red
adu00410	beta-Alanine metabolism	Metabolism	Metabolism of other amino acids	3	96	0.667683	1	AH03G39450(K17839);AH13G42350(K17839);AH11G36060(K12259)	http://www.kegg.jp/kegg-bin/show_pathway?map00410/K17839%09%23FFFFFF,red/K12259%09%23FFFFFF,red
adu00062	Fatty acid elongation	Metabolism	Lipid metabolism	2	64	0.668712	1	AH02G04150(K15397);AH12G04610(K15397)	http://www.kegg.jp/kegg-bin/show_pathway?map00062/K15397%09%23FFFFFF,red
adu04070	Phosphatidylinositol signaling system	Environmental Information Processing	Signal transduction	4	129	0.67696	1	AH01G26300(K02183);AH11G31570(K02183);AH17G31010(K00889);AH13G35970(K00889)	http://www.kegg.jp/kegg-bin/show_pathway?map04070/K02183%09%23FFFFFF,red/K00889%09%23FFFFFF,red
adu00360	Phenylalanine metabolism	Metabolism	Amino acid metabolism	2	69	0.708521	1	AH04G20920(K07253);AH14G24110(K07253)	http://www.kegg.jp/kegg-bin/show_pathway?map00360/K07253%09%23FFFFFF,red
adu00250	Alanine, aspartate and glutamate metabolism	Metabolism	Amino acid metabolism	3	104	0.719607	1	AH17G34880(K13051);AH08G10480(K13051);AH11G03100(K00827)	http://www.kegg.jp/kegg-bin/show_pathway?map00250/K13051%09%23FFFFFF,red/K00827%09%23FFFFFF,red
adu04016	MAPK signaling pathway - plant	Environmental Information Processing	Signal transduction	10	328	0.733423	1	AH01G26300(K02183);AH11G31570(K02183);AH11G01310(K13422);AH09G07440(K20714);AH19G10490(K20714);AH12G25580(K14496);AH10G04450(K13449);AH05G17060(K17686);AH19G18110(K13447);AH20G02410(K13449)	http://www.kegg.jp/kegg-bin/show_pathway?map04016/K02183%09%23FFFFFF,red/K13422%09%23FFFFFF,red/K20714%09%23FFFFFF,red/K14496%09%23FFFFFF,red/K13449%09%23FFFFFF,red/K17686%09%23FFFFFF,red/K13447%09%23FFFFFF,red
adu00561	Glycerolipid metabolism	Metabolism	Lipid metabolism	5	172	0.735804	1	AH01G24750(K03715);AH09G11090(K13508);AH17G20750(K13508);AH06G04690(K13508);AH16G08090(K13508)	http://www.kegg.jp/kegg-bin/show_pathway?map00561/K03715%09%23FFFFFF,red/K13508%09%23FFFFFF,red
adu00510	N-Glycan biosynthesis	Metabolism	Glycan biosynthesis and metabolism	2	77	0.763859	1	AH13G47420(K00737);AH11G32880(K00737)	http://www.kegg.jp/kegg-bin/show_pathway?map00510/K00737%09%23FFFFFF,red
adu00071	Fatty acid degradation	Metabolism	Lipid metabolism	3	115	0.78044	1	AH19G14530(K01897);AH13G11700(K00121);AH17G30550(K01897)	http://www.kegg.jp/kegg-bin/show_pathway?map00071/K01897%09%23FFFFFF,red/K00121%09%23FFFFFF,red
adu00380	Tryptophan metabolism	Metabolism	Amino acid metabolism	3	119	0.799697	1	AH15G28990(K11816);AH05G26460(K11816);AH06G28250(K11816)	http://www.kegg.jp/kegg-bin/show_pathway?map00380/K11816%09%23FFFFFF,red
adu00941	Flavonoid biosynthesis	Metabolism	Biosynthesis of other secondary metabolites	3	123	0.817523	1	AH06G22080(K13065);AH15G28680(K13065);AH01G10670(K00588)	http://www.kegg.jp/kegg-bin/show_pathway?map00941/K13065%09%23FFFFFF,red/K00588%09%23FFFFFF,red
adu01040	Biosynthesis of unsaturated fatty acids	Metabolism	Lipid metabolism	1	47	0.817693	1	AH19G38370(K10256)	http://www.kegg.jp/kegg-bin/show_pathway?map01040/K10256%09%23FFFFFF,red
adu00860	Porphyrin and chlorophyll metabolism	Metabolism	Metabolism of cofactors and vitamins	2	99	0.87148	1	AH03G08240(K01749);AH16G01790(K08099)	http://www.kegg.jp/kegg-bin/show_pathway?map00860/K01749%09%23FFFFFF,red/K08099%09%23FFFFFF,red
adu00020	Citrate cycle (TCA cycle)	Metabolism	Carbohydrate metabolism	2	100	0.875092	1	AH01G26430(K01648);AH01G07200(K01647)	http://www.kegg.jp/kegg-bin/show_pathway?map00020/K01648%09%23FFFFFF,red/K01647%09%23FFFFFF,red
adu00310	Lysine degradation	Metabolism	Amino acid metabolism	1	63	0.898065	1	AH18G30390(K00306)	http://www.kegg.jp/kegg-bin/show_pathway?map00310/K00306%09%23FFFFFF,red
adu00051	Fructose and mannose metabolism	Metabolism	Carbohydrate metabolism	2	111	0.909093	1	AH16G40120(K19355);AH05G31840(K00966)	http://www.kegg.jp/kegg-bin/show_pathway?map00051/K19355%09%23FFFFFF,red/K00966%09%23FFFFFF,red
adu00130	Ubiquinone and other terpenoid-quinone biosynthesis	Metabolism	Metabolism of cofactors and vitamins	2	112	0.911713	1	AH05G14910(K05928);AH12G21890(K02552)	http://www.kegg.jp/kegg-bin/show_pathway?map00130/K05928%09%23FFFFFF,red/K02552%09%23FFFFFF,red
adu00920	Sulfur metabolism	Metabolism	Energy metabolism	1	74	0.931689	1	AH03G36230(K01082)	http://www.kegg.jp/kegg-bin/show_pathway?map00920/K01082%09%23FFFFFF,red
adu00480	Glutathione metabolism	Metabolism	Metabolism of other amino acids	4	207	0.939752	1	AH05G02820(K00434);AH02G28030(K00799);AH12G31720(K00799);AH18G20190(K00799)	http://www.kegg.jp/kegg-bin/show_pathway?map00480/K00434%09%23FFFFFF,red/K00799%09%23FFFFFF,red
adu00240	Pyrimidine metabolism	Metabolism	Nucleotide metabolism	2	126	0.941692	1	AH20G00550(K16904);AH18G20320(K00254)	http://www.kegg.jp/kegg-bin/show_pathway?map00240/K16904%09%23FFFFFF,red/K00254%09%23FFFFFF,red
adu00630	Glyoxylate and dicarboxylate metabolism	Metabolism	Carbohydrate metabolism	2	136	0.956891	1	AH20G05270(K11517);AH01G07200(K01647)	http://www.kegg.jp/kegg-bin/show_pathway?map00630/K11517%09%23FFFFFF,red/K01647%09%23FFFFFF,red
adu03440	Homologous recombination	Genetic Information Processing	Replication and repair	1	88	0.958983	1	AH06G26260(K10875)	http://www.kegg.jp/kegg-bin/show_pathway?map03440/K10875%09%23FFFFFF,red
adu00970	Aminoacyl-tRNA biosynthesis	Genetic Information Processing	Translation	1	96	0.969364	1	AH09G06820(K01893)	http://www.kegg.jp/kegg-bin/show_pathway?map00970/K01893%09%23FFFFFF,red
adu03020	RNA polymerase	Genetic Information Processing	Transcription	1	98	0.971521	1	AH10G30570(K03013)	http://www.kegg.jp/kegg-bin/show_pathway?map03020/K03013%09%23FFFFFF,red
adu00280	Valine, leucine and isoleucine degradation	Metabolism	Amino acid metabolism	1	111	0.982287	1	AH11G03100(K00827)	http://www.kegg.jp/kegg-bin/show_pathway?map00280/K00827%09%23FFFFFF,red
adu03008	Ribosome biogenesis in eukaryotes	Genetic Information Processing	Translation	1	156	0.996594	1	AH01G31670(K07936)	http://www.kegg.jp/kegg-bin/show_pathway?map03008/K07936%09%23FFFFFF,red
adu04120	Ubiquitin mediated proteolysis	Genetic Information Processing	Folding, sorting and degradation	2	220	0.997009	1	AH11G05520(K03094);AH18G30980(K10144)	http://www.kegg.jp/kegg-bin/show_pathway?map04120/K03094%09%23FFFFFF,red/K10144%09%23FFFFFF,red
adu03015	mRNA surveillance pathway	Genetic Information Processing	Translation	2	231	0.997918	1	AH04G08300(K14376);AH04G27270(K06965)	http://www.kegg.jp/kegg-bin/show_pathway?map03015/K14376%09%23FFFFFF,red/K06965%09%23FFFFFF,red
adu03013	RNA transport	Genetic Information Processing	Translation	3	301	0.998769	1	AH08G30040(K03113);AH01G31670(K07936);AH18G34830(K03113)	http://www.kegg.jp/kegg-bin/show_pathway?map03013/K03113%09%23FFFFFF,red/K07936%09%23FFFFFF,red
adu00195	Photosynthesis	Metabolism	Energy metabolism	1	190	0.999025	1	AH02G07700(K02721)	http://www.kegg.jp/kegg-bin/show_pathway?map00195/K02721%09%23FFFFFF,red
adu00010	Glycolysis / Gluconeogenesis	Metabolism	Carbohydrate metabolism	2	257	0.999124	1	AH14G00860(K01792);AH13G11700(K00121)	http://www.kegg.jp/kegg-bin/show_pathway?map00010/K01792%09%23FFFFFF,red/K00121%09%23FFFFFF,red
adu00190	Oxidative phosphorylation	Metabolism	Energy metabolism	2	308	0.999844	1	AH12G13420(K01507);AH10G24150(K01535)	http://www.kegg.jp/kegg-bin/show_pathway?map00190/K01507%09%23FFFFFF,red/K01535%09%23FFFFFF,red
adu04141	Protein processing in endoplasmic reticulum	Genetic Information Processing	Folding, sorting and degradation	3	379	0.999897	1	AH11G05520(K03094);AH04G03970(K13993);AH17G08110(K13993)	http://www.kegg.jp/kegg-bin/show_pathway?map04141/K03094%09%23FFFFFF,red/K13993%09%23FFFFFF,red
adu03040	Spliceosome	Genetic Information Processing	Transcription	1	334	0.999995	1	AH03G07530(K12859)	http://www.kegg.jp/kegg-bin/show_pathway?map03040/K12859%09%23FFFFFF,red
adu03010	Ribosome	Genetic Information Processing	Translation	2	651	1	1	AH01G06360(K02866);AH11G02310(K02866)	http://www.kegg.jp/kegg-bin/show_pathway?map03010/K02866%09%23FFFFFF,red

## Sheet: SH36 vs SH0_Down
PathwayID	Pathway	level1	level2	List	Total	Pvalue	adjustPvalue	List_gene	URL
adu00196	Photosynthesis - antenna proteins	Metabolism	Energy metabolism	22	32	7.12817e-15	8.26868e-13	AH02G22150(K08915);AH03G46390(K08912);AH05G21140(K08916);AH07G01090(K08913);AH08G20960(K08914);AH08G30810(K08910);AH12G24350(K08915);AH13G00130(K08910);AH13G20380(K08914);AH13G49030(K08912);AH15G34590(K08916);AH16G14610(K08908);AH17G00660(K08909);AH17G01270(K08913);AH19G00830(K08907);AH03G17820(K08914);AH18G13550(K08914);AH05G37040(K08907);AH20G08750(K08917);AH12G05120(K08908);AH02G04630(K08908);…	http://www.kegg.jp/kegg-bin/show_pathway?map00196/K08915%09%23FFFFFF,red/K08912%09%23FFFFFF,red/K08916%09%23FFFFFF,red/K08913%09%23FFFFFF,red/K08914%09%23FFFFFF,red/K08910%09%23FFFFFF,red/K08908%09%23FFFFFF,red/K08909%09%23FFFFFF,red/K08907%09%23FFFFFF,red/K08917%09%23FFFFFF,red
adu00909	Sesquiterpenoid and triterpenoid biosynthesis	Metabolism	Metabolism of terpenoids and polyketides	21	45	9.23506e-10	5.35633e-08	AH15G13300(K15803);AH16G36440(K15803);AH18G11890(K15803);AH05G09590(K15803);AH12G33400(K14175);AH03G35710(K14175);AH03G06930(K00801);AH13G07790(K00801);AH08G19990(K15803);AH16G46230(K15803);AH18G11740(K15803);AH18G11820(K15803);AH16G38820(K00511);AH18G31310(K15803);AH04G00120(K15813);AH20G02070(K14175);AH10G04620(K00511);AH15G30980(K20659);AH16G43240(K00511);AH18G11830(K15803);AH10G04180(K14175)	http://www.kegg.jp/kegg-bin/show_pathway?map00909/K15803%09%23FFFFFF,red/K14175%09%23FFFFFF,red/K00801%09%23FFFFFF,red/K00511%09%23FFFFFF,red/K15813%09%23FFFFFF,red/K20659%09%23FFFFFF,red
adu00945	Stilbenoid, diarylheptanoid and gingerol biosynthesis	Metabolism	Biosynthesis of other secondary metabolites	20	44	4.14279e-09	1.60188e-07	AH12G22100(K13065);AH02G19840(K13065);AH20G13670(K00588);AH17G11590(K00487);AH06G22080(K13065);AH10G15020(K00588);AH06G22850(K13065);AH20G19630(K00588);AH09G00490(K13065);AH16G28250(K13065);AH11G10290(K00588);AH19G00930(K13065);AH16G24140(K09754);AH06G19380(K09754);AH16G27270(K13065);AH01G10670(K00588);AH13G01200(K13065);AH15G28680(K13065);AH03G23200(K13065);AH11G02450(K00487)	http://www.kegg.jp/kegg-bin/show_pathway?map00945/K13065%09%23FFFFFF,red/K00588%09%23FFFFFF,red/K00487%09%23FFFFFF,red/K09754%09%23FFFFFF,red
adu00940	Phenylpropanoid biosynthesis	Metabolism	Biosynthesis of other secondary metabolites	64	303	4.26735e-08	1.23753e-06	AH05G00220(K01904);AH09G27920(K00083);AH12G22100(K13065);AH16G18530(K10775);AH18G04870(K01904);AH09G34470(K10775);AH02G19840(K13065);AH16G00320(K00083);AH11G35110(K01904);AH20G13670(K00588);AH17G11590(K00487);AH18G00250(K09753);AH06G22080(K13065);AH10G15020(K00588);AH06G15330(K10775);AH04G00290(K01904);AH19G40160(K00083);AH06G22850(K13065);AH20G19630(K00588);AH19G32630(K10775);AH09G00490(K13065);…	http://www.kegg.jp/kegg-bin/show_pathway?map00940/K01904%09%23FFFFFF,red/K00083%09%23FFFFFF,red/K13065%09%23FFFFFF,red/K10775%09%23FFFFFF,red/K00588%09%23FFFFFF,red/K00487%09%23FFFFFF,red/K09753%09%23FFFFFF,red/K00430%09%23FFFFFF,red/K13066%09%23FFFFFF,red/K12355%09%23FFFFFF,red/K09754%09%23FFFFFF,red/K18368%09%23FFFFFF,red/K12356%09%23FFFFFF,red/K22395%09%23FFFFFF,red
adu00860	Porphyrin and chlorophyll metabolism	Metabolism	Metabolism of cofactors and vitamins	30	99	6.13433e-08	1.42317e-06	AH02G16010(K03403);AH06G19820(K04035);AH07G19180(K13600);AH07G21420(K02492);AH08G21300(K00218);AH11G23350(K10960);AH12G19120(K03403);AH16G24710(K04035);AH17G18900(K13600);AH17G15840(K02492);AH01G34010(K10960);AH17G29380(K22013);AH08G05440(K22013);AH05G08430(K22013);AH06G02490(K10960);AH15G04610(K22013);AH10G25070(K19073);AH10G02060(K03405);AH13G35330(K03428);AH13G02430(K13071);AH20G07460(K03405);…	http://www.kegg.jp/kegg-bin/show_pathway?map00860/K03403%09%23FFFFFF,red/K04035%09%23FFFFFF,red/K13600%09%23FFFFFF,red/K02492%09%23FFFFFF,red/K00218%09%23FFFFFF,red/K10960%09%23FFFFFF,red/K22013%09%23FFFFFF,red/K19073%09%23FFFFFF,red/K03405%09%23FFFFFF,red/K03428%09%23FFFFFF,red/K13071%09%23FFFFFF,red/K01599%09%23FFFFFF,red/K02303%09%23FFFFFF,red/K21480%09%23FFFFFF,red/K01749%09%23FFFFFF,red
adu00561	Glycerolipid metabolism	Metabolism	Lipid metabolism	41	172	4.46093e-07	8.62447e-06	AH03G32220(K00128);AH19G12660(K00679);AH13G36220(K00128);AH08G17340(K00901);AH10G26630(K09480);AH05G39350(K00630);AH20G34360(K09480);AH01G09750(K22848);AH12G00990(K13508);AH17G02930(K13508);AH12G24060(K13508);AH18G08530(K00901);AH02G00060(K13508);AH20G16270(K22920);AH07G04190(K13508);AH05G22060(K07407);AH12G32190(K01054);AH11G24370(K00901);AH10G19880(K03715);AH20G26230(K03715);AH18G32720(K00128);…	http://www.kegg.jp/kegg-bin/show_pathway?map00561/K00128%09%23FFFFFF,red/K00679%09%23FFFFFF,red/K00901%09%23FFFFFF,red/K09480%09%23FFFFFF,red/K00630%09%23FFFFFF,red/K22848%09%23FFFFFF,red/K13508%09%23FFFFFF,red/K22920%09%23FFFFFF,red/K07407%09%23FFFFFF,red/K01054%09%23FFFFFF,red/K03715%09%23FFFFFF,red/K00002%09%23FFFFFF,red/K13509%09%23FFFFFF,red/K13506%09%23FFFFFF,red/K15728%09%23FFFFFF,red
adu00906	Carotenoid biosynthesis	Metabolism	Metabolism of terpenoids and polyketides	19	53	9.51786e-07	1.57724e-05	AH01G10470(K09838);AH11G10080(K09838);AH17G10560(K02291);AH07G11280(K02291);AH07G04550(K02291);AH16G41770(K09843);AH05G01450(K09840);AH17G03400(K02291);AH05G35500(K15746);AH01G09900(K09843);AH15G36630(K15746);AH20G01350(K09843);AH05G01230(K09843);AH16G05340(K06443);AH14G02040(K15744);AH13G50990(K09840);AH03G48330(K09840);AH10G14230(K09843);AH20G19110(K09843)	http://www.kegg.jp/kegg-bin/show_pathway?map00906/K09838%09%23FFFFFF,red/K02291%09%23FFFFFF,red/K09843%09%23FFFFFF,red/K09840%09%23FFFFFF,red/K15746%09%23FFFFFF,red/K06443%09%23FFFFFF,red/K15744%09%23FFFFFF,red
adu00564	Glycerophospholipid metabolism	Metabolism	Lipid metabolism	45	225	1.94409e-05	0.000281893	AH14G06230(K00981);AH08G17340(K00901);AH05G39350(K00630);AH02G26540(K13510);AH19G39620(K08730);AH12G00990(K13508);AH17G02930(K13508);AH12G24060(K13508);AH18G08530(K00901);AH02G00060(K13508);AH09G28540(K08730);AH07G04190(K13508);AH11G24370(K00901);AH13G50260(K00999);AH02G21720(K13508);AH07G03460(K13509);AH13G01170(K01517);AH18G00940(K06130);AH00G02900(K13509);AH13G46640(K05929);AH04G19080(K13508);…	http://www.kegg.jp/kegg-bin/show_pathway?map00564/K00981%09%23FFFFFF,red/K00901%09%23FFFFFF,red/K00630%09%23FFFFFF,red/K13510%09%23FFFFFF,red/K08730%09%23FFFFFF,red/K13508%09%23FFFFFF,red/K00999%09%23FFFFFF,red/K13509%09%23FFFFFF,red/K01517%09%23FFFFFF,red/K06130%09%23FFFFFF,red/K05929%09%23FFFFFF,red/K01115%09%23FFFFFF,red/K01114%09%23FFFFFF,red/K16818%09%23FFFFFF,red/K13506%09%23FFFFFF,red/K005…
adu00900	Terpenoid backbone biosynthesis	Metabolism	Metabolism of terpenoids and polyketides	25	103	5.62326e-05	0.000724776	AH01G27660(K01662);AH08G13570(K03526);AH09G07900(K00099);AH11G23350(K10960);AH11G29990(K01662);AH19G10960(K00099);AH18G18910(K05356);AH01G34010(K10960);AH18G04390(K03526);AH06G02490(K10960);AH07G15330(K11778);AH03G04710(K03527);AH01G22990(K01662);AH08G17000(K12742);AH07G23560(K05356);AH11G34920(K01662);AH19G35610(K12742);AH15G04540(K01641);AH01G04840(K15892);AH18G07490(K12742);AH03G13060(K12742);…	http://www.kegg.jp/kegg-bin/show_pathway?map00900/K01662%09%23FFFFFF,red/K03526%09%23FFFFFF,red/K00099%09%23FFFFFF,red/K10960%09%23FFFFFF,red/K05356%09%23FFFFFF,red/K11778%09%23FFFFFF,red/K03527%09%23FFFFFF,red/K12742%09%23FFFFFF,red/K01641%09%23FFFFFF,red/K15892%09%23FFFFFF,red/K00869%09%23FFFFFF,red
adu00073	Cutin, suberine and wax biosynthesis	Metabolism	Lipid metabolism	19	69	7.05879e-05	0.000818819	AH02G14220(K21995);AH06G28460(K13356);AH16G35190(K13356);AH13G33710(K15398);AH03G29820(K15398);AH18G34400(K15400);AH12G17240(K17991);AH02G14660(K17991);AH19G30540(K21995);AH08G12830(K15403);AH19G27950(K17991);AH06G03370(K13356);AH18G02400(K15403);AH09G22180(K17991);AH20G10350(K17991);AH12G32540(K13356);AH16G43610(K13356);AH17G14080(K17991);AH13G02000(K13356)	http://www.kegg.jp/kegg-bin/show_pathway?map00073/K21995%09%23FFFFFF,red/K13356%09%23FFFFFF,red/K15398%09%23FFFFFF,red/K15400%09%23FFFFFF,red/K17991%09%23FFFFFF,red/K15403%09%23FFFFFF,red
adu00195	Photosynthesis	Metabolism	Energy metabolism	38	190	8.47275e-05	0.00089349	AH01G02400(K02716);AH01G10320(K02698);AH02G05400(K08901);AH08G15820(K14332);AH10G18500(K02701);AH11G09890(K02698);AH12G06300(K08901);AH17G02140(K02716);AH20G24510(K02701);AH18G06130(K14332);AH19G00300(K08905);AH03G44230(K02639);AH07G08760(K02693);AH07G04660(K02717);AH12G12550(K02693);AH17G03500(K02717);AH04G06760(K02694);AH01G17650(K02113);AH05G37550(K08905);AH16G16420(K02693);AH08G17680(K08902);…	http://www.kegg.jp/kegg-bin/show_pathway?map00195/K02716%09%23FFFFFF,red/K02698%09%23FFFFFF,red/K08901%09%23FFFFFF,red/K14332%09%23FFFFFF,red/K02701%09%23FFFFFF,red/K08905%09%23FFFFFF,red/K02639%09%23FFFFFF,red/K02693%09%23FFFFFF,red/K02717%09%23FFFFFF,red/K02694%09%23FFFFFF,red/K02113%09%23FFFFFF,red/K08902%09%23FFFFFF,red/K08903%09%23FFFFFF,red/K02699%09%23FFFFFF,red/K02721%09%23FFFFFF,red/K026…
adu00710	Carbon fixation in photosynthetic organisms	Metabolism	Energy metabolism	30	143	0.000192092	0.00185689	AH01G27840(K01006);AH03G06860(K01623);AH05G00190(K00855);AH07G16020(K00927);AH07G18410(K00029);AH11G29810(K01006);AH13G07850(K01623);AH18G01900(K00029);AH18G22960(K00927);AH20G35560(K01602);AH01G33840(K01783);AH16G28410(K05298);AH06G23030(K05298);AH11G23490(K01783);AH10G27850(K01602);AH03G22670(K00134);AH18G35020(K00134);AH07G12630(K01100);AH05G13010(K14272);AH17G12060(K01100);AH18G22970(K00927);…	http://www.kegg.jp/kegg-bin/show_pathway?map00710/K01006%09%23FFFFFF,red/K01623%09%23FFFFFF,red/K00855%09%23FFFFFF,red/K00927%09%23FFFFFF,red/K00029%09%23FFFFFF,red/K01602%09%23FFFFFF,red/K01783%09%23FFFFFF,red/K05298%09%23FFFFFF,red/K00134%09%23FFFFFF,red/K01100%09%23FFFFFF,red/K14272%09%23FFFFFF,red/K01595%09%23FFFFFF,red/K00026%09%23FFFFFF,red/K00814%09%23FFFFFF,red/K14455%09%23FFFFFF,red/K000…
adu00750	Vitamin B6 metabolism	Metabolism	Metabolism of cofactors and vitamins	9	24	0.000499054	0.00445309	AH20G04410(K06215);AH19G06540(K13248);AH09G04890(K13248);AH10G01010(K06215);AH01G21260(K01733);AH11G36460(K01733);AH08G02810(K13248);AH09G02430(K06215);AH18G02220(K13248)	http://www.kegg.jp/kegg-bin/show_pathway?map00750/K06215%09%23FFFFFF,red/K13248%09%23FFFFFF,red/K01733%09%23FFFFFF,red
adu00920	Sulfur metabolism	Metabolism	Energy metabolism	18	74	0.000581247	0.00481605	AH04G04220(K05907);AH09G25800(K13811);AH12G03020(K00640);AH14G05230(K05907);AH20G32100(K01739);AH14G43140(K13811);AH04G26260(K13034);AH05G02100(K00640);AH05G09880(K01738);AH19G42300(K13811);AH10G24760(K01739);AH14G37250(K13811);AH01G28770(K05907);AH11G28420(K05907);AH15G13020(K01738);AH02G02820(K00640);AH05G13520(K00860);AH15G09280(K00860)	http://www.kegg.jp/kegg-bin/show_pathway?map00920/K05907%09%23FFFFFF,red/K13811%09%23FFFFFF,red/K00640%09%23FFFFFF,red/K01739%09%23FFFFFF,red/K13034%09%23FFFFFF,red/K01738%09%23FFFFFF,red/K00860%09%23FFFFFF,red
adu00941	Flavonoid biosynthesis	Metabolism	Biosynthesis of other secondary metabolites	25	123	0.00103615	0.00801287	AH12G22100(K13065);AH02G19840(K13065);AH20G13670(K00588);AH17G11590(K00487);AH06G22080(K13065);AH10G15020(K00588);AH06G22850(K13065);AH20G19630(K00588);AH09G00490(K13065);AH16G28250(K13065);AH11G10290(K00588);AH19G00930(K13065);AH17G12590(K05278);AH16G24140(K09754);AH06G19380(K09754);AH16G27270(K13065);AH10G17230(K01859);AH01G08350(K00475);AH01G10670(K00588);AH13G01200(K13065);AH09G31650(K01859);…	http://www.kegg.jp/kegg-bin/show_pathway?map00941/K13065%09%23FFFFFF,red/K00588%09%23FFFFFF,red/K00487%09%23FFFFFF,red/K05278%09%23FFFFFF,red/K09754%09%23FFFFFF,red/K01859%09%23FFFFFF,red/K00475%09%23FFFFFF,red/K23179%09%23FFFFFF,red
adu00670	One carbon pool by folate	Metabolism	Metabolism of cofactors and vitamins	11	39	0.001887	0.0136808	AH05G38620(K00600);AH01G14800(K01433);AH13G00850(K00600);AH08G06790(K00600);AH13G52270(K00600);AH17G31240(K00600);AH11G15240(K01433);AH10G30140(K00602);AH13G57150(K00602);AH11G33130(K01433);AH05G10710(K01934)	http://www.kegg.jp/kegg-bin/show_pathway?map00670/K00600%09%23FFFFFF,red/K01433%09%23FFFFFF,red/K00602%09%23FFFFFF,red/K01934%09%23FFFFFF,red
adu00908	Zeatin biosynthesis	Metabolism	Metabolism of terpenoids and polyketides	13	52	0.00251128	0.0171358	AH16G44510(K00279);AH06G16500(K13496);AH12G36160(K13496);AH16G20190(K13496);AH04G03460(K10760);AH10G20650(K00279);AH13G12090(K00279);AH14G04390(K10760);AH20G27040(K00279);AH14G39810(K10717);AH06G02360(K00279);AH06G00140(K10760);AH16G02450(K10760)	http://www.kegg.jp/kegg-bin/show_pathway?map00908/K00279%09%23FFFFFF,red/K13496%09%23FFFFFF,red/K10760%09%23FFFFFF,red/K10717%09%23FFFFFF,red
adu00770	Pantothenate and CoA biosynthesis	Metabolism	Metabolism of cofactors and vitamins	19	93	0.00373342	0.0240598	AH03G32220(K00128);AH08G29860(K01652);AH18G34610(K01652);AH13G36220(K00128);AH03G15960(K00053);AH07G04690(K17839);AH13G06150(K00859);AH10G03060(K01652);AH18G32720(K00128);AH20G06470(K01652);AH12G02140(K00606);AH05G07180(K02201);AH18G03680(K00128);AH15G30640(K01513);AH08G13220(K00128);AH01G01230(K00128);AH02G01960(K00606);AH13G31280(K01513);AH03G27010(K01513)	http://www.kegg.jp/kegg-bin/show_pathway?map00770/K00128%09%23FFFFFF,red/K01652%09%23FFFFFF,red/K00053%09%23FFFFFF,red/K17839%09%23FFFFFF,red/K00859%09%23FFFFFF,red/K00606%09%23FFFFFF,red/K02201%09%23FFFFFF,red/K01513%09%23FFFFFF,red
adu00053	Ascorbate and aldarate metabolism	Metabolism	Carbohydrate metabolism	24	130	0.00486346	0.0296927	AH03G32220(K00128);AH07G03100(K14190);AH13G36220(K00128);AH01G01890(K14190);AH17G18150(K00434);AH07G19820(K00434);AH16G11730(K10046);AH11G07340(K14190);AH14G44360(K00012);AH09G31490(K21888);AH14G35590(K00012);AH14G01310(K00423);AH18G32720(K00128);AH04G17830(K00002);AH05G02820(K00434);AH14G06760(K10047);AH18G03680(K00128);AH20G32840(K00012);AH04G05200(K10047);AH08G13220(K00128);AH01G01230(K00128);…	http://www.kegg.jp/kegg-bin/show_pathway?map00053/K00128%09%23FFFFFF,red/K14190%09%23FFFFFF,red/K00434%09%23FFFFFF,red/K10046%09%23FFFFFF,red/K00012%09%23FFFFFF,red/K21888%09%23FFFFFF,red/K00423%09%23FFFFFF,red/K00002%09%23FFFFFF,red/K10047%09%23FFFFFF,red/K00103%09%23FFFFFF,red
adu00071	Fatty acid degradation	Metabolism	Lipid metabolism	21	115	0.00918434	0.0532692	AH03G32220(K00128);AH13G36220(K00128);AH05G16330(K01897);AH12G21120(K07513);AH19G14530(K01897);AH15G06600(K01897);AH09G11110(K01897);AH02G17890(K07513);AH03G09110(K00121);AH18G32720(K00128);AH03G34490(K00232);AH17G18950(K01897);AH07G19140(K01897);AH17G04450(K00121);AH18G03680(K00128);AH07G05710(K00121);AH08G13220(K00128);AH01G01230(K00128);AH13G06610(K01897);AH13G11700(K00121);AH17G30550(K01897)	http://www.kegg.jp/kegg-bin/show_pathway?map00071/K00128%09%23FFFFFF,red/K01897%09%23FFFFFF,red/K07513%09%23FFFFFF,red/K00121%09%23FFFFFF,red/K00232%09%23FFFFFF,red
adu00950	Isoquinoline alkaloid biosynthesis	Metabolism	Biosynthesis of other secondary metabolites	11	49	0.0122421	0.066402	AH14G32990(K00422);AH06G10340(K01593);AH14G32970(K00422);AH03G19490(K00815);AH04G28160(K00422);AH13G21990(K00815);AH16G16010(K01593);AH04G28170(K00422);AH11G29600(K00276);AH13G18880(K14455);AH03G36470(K00422)	http://www.kegg.jp/kegg-bin/show_pathway?map00950/K00422%09%23FFFFFF,red/K01593%09%23FFFFFF,red/K00815%09%23FFFFFF,red/K00276%09%23FFFFFF,red/K14455%09%23FFFFFF,red
adu02010	ABC transporters	Environmental Information Processing	Membrane transport	14	69	0.0125935	0.066402	AH16G06650(K05666);AH09G32520(K05666);AH09G35220(K05681);AH06G03840(K05666);AH06G13290(K05658);AH07G02310(K05666);AH05G01310(K05681);AH20G30870(K05658);AH00G03620(K05666);AH10G23820(K05658);AH07G02270(K05666);AH19G31320(K05681);AH19G35310(K05666);AH20G22740(K05658)	http://www.kegg.jp/kegg-bin/show_pathway?map02010/K05666%09%23FFFFFF,red/K05681%09%23FFFFFF,red/K05658%09%23FFFFFF,red
adu00130	Ubiquinone and other terpenoid-quinone biosynthesis	Metabolism	Metabolism of cofactors and vitamins	20	112	0.0137689	0.069443	AH05G00220(K01904);AH18G04870(K01904);AH11G35110(K01904);AH17G11590(K00487);AH04G00290(K01904);AH03G19490(K00815);AH05G14910(K05928);AH07G04440(K00457);AH13G21990(K00815);AH14G00880(K01904);AH01G22770(K01904);AH05G15330(K01904);AH08G30060(K01904);AH18G34850(K01904);AH13G02650(K01904);AH13G19960(K03809);AH20G01900(K03809);AH03G17280(K03809);AH11G02450(K00487);AH11G07250(K09833)	http://www.kegg.jp/kegg-bin/show_pathway?map00130/K01904%09%23FFFFFF,red/K00487%09%23FFFFFF,red/K00815%09%23FFFFFF,red/K05928%09%23FFFFFF,red/K00457%09%23FFFFFF,red/K03809%09%23FFFFFF,red/K09833%09%23FFFFFF,red
adu00660	C5-Branched dibasic acid metabolism	Metabolism	Carbohydrate metabolism	5	15	0.0162727	0.0786512	AH08G29860(K01652);AH18G34610(K01652);AH10G03060(K01652);AH20G06470(K01652);AH08G30240(K01703)	http://www.kegg.jp/kegg-bin/show_pathway?map00660/K01652%09%23FFFFFF,red/K01703%09%23FFFFFF,red
adu04075	Plant hormone signal transduction	Environmental Information Processing	Signal transduction	74	549	0.0177945	0.0825664	AH03G22100(K14504);AH07G04680(K16189);AH13G25210(K14504);AH17G03530(K16189);AH12G27970(K14488);AH19G25430(K14484);AH09G20140(K14484);AH01G21860(K14504);AH04G03020(K14490);AH01G30480(K13464);AH10G15960(K14488);AH09G20090(K14484);AH19G25330(K14484);AH12G31400(K14485);AH03G43120(K13464);AH11G26350(K13464);AH02G10640(K14484);AH11G35980(K14504);AH12G11570(K14484);AH03G43520(K14489);AH13G41780(K14494);…	http://www.kegg.jp/kegg-bin/show_pathway?map04075/K14504%09%23FFFFFF,red/K16189%09%23FFFFFF,red/K14488%09%23FFFFFF,red/K14484%09%23FFFFFF,red/K14490%09%23FFFFFF,red/K13464%09%23FFFFFF,red/K14485%09%23FFFFFF,red/K14489%09%23FFFFFF,red/K14494%09%23FFFFFF,red/K13416%09%23FFFFFF,red/K14487%09%23FFFFFF,red/K14492%09%23FFFFFF,red/K14496%09%23FFFFFF,red/K14506%09%23FFFFFF,red/K14499%09%23FFFFFF,red/K121…
adu04146	Peroxisome	Cellular Processes	Transport and catabolism	29	186	0.0222101	0.0990911	AH07G05190(K01640);AH08G02200(K03781);AH17G22760(K03781);AH13G05080(K01640);AH18G13890(K13348);AH05G16330(K01897);AH12G21120(K07513);AH06G28460(K13356);AH19G14530(K01897);AH15G06600(K01897);AH01G31470(K03426);AH16G35190(K13356);AH20G03500(K03426);AH09G11110(K01897);AH02G17890(K07513);AH03G34490(K00232);AH17G18950(K01897);AH05G24190(K00031);AH15G31280(K00031);AH07G19140(K01897);AH16G35570(K00869);…	http://www.kegg.jp/kegg-bin/show_pathway?map04146/K01640%09%23FFFFFF,red/K03781%09%23FFFFFF,red/K13348%09%23FFFFFF,red/K01897%09%23FFFFFF,red/K07513%09%23FFFFFF,red/K13356%09%23FFFFFF,red/K03426%09%23FFFFFF,red/K00232%09%23FFFFFF,red/K00031%09%23FFFFFF,red/K00869%09%23FFFFFF,red
adu00903	Limonene and pinene degradation	Metabolism	Metabolism of terpenoids and polyketides	6	22	0.0238874	0.102628	AH03G32220(K00128);AH13G36220(K00128);AH18G32720(K00128);AH18G03680(K00128);AH08G13220(K00128);AH01G01230(K00128)	http://www.kegg.jp/kegg-bin/show_pathway?map00903/K00128%09%23FFFFFF,red
adu00380	Tryptophan metabolism	Metabolism	Amino acid metabolism	20	119	0.0254857	0.105584	AH03G32220(K00128);AH08G02200(K03781);AH17G22760(K03781);AH18G08980(K22588);AH06G10340(K01593);AH13G36220(K00128);AH03G23460(K16903);AH07G00150(K16903);AH11G20330(K16903);AH16G16010(K01593);AH18G32720(K00128);AH20G28820(K11816);AH10G22030(K11816);AH01G20160(K16903);AH18G03680(K00128);AH08G13220(K00128);AH01G01230(K00128);AH15G11370(K11820);AH16G06150(K11816);AH00G04520(K11816)	http://www.kegg.jp/kegg-bin/show_pathway?map00380/K00128%09%23FFFFFF,red/K03781%09%23FFFFFF,red/K22588%09%23FFFFFF,red/K01593%09%23FFFFFF,red/K16903%09%23FFFFFF,red/K11816%09%23FFFFFF,red/K11820%09%23FFFFFF,red
adu00360	Phenylalanine metabolism	Metabolism	Amino acid metabolism	13	69	0.0282562	0.112186	AH16G18530(K10775);AH06G10340(K01593);AH09G34470(K10775);AH06G15330(K10775);AH03G19490(K00815);AH19G32630(K10775);AH07G04440(K00457);AH13G21990(K00815);AH16G16010(K01593);AH11G29600(K00276);AH14G24110(K07253);AH04G20920(K07253);AH13G18880(K14455)	http://www.kegg.jp/kegg-bin/show_pathway?map00360/K10775%09%23FFFFFF,red/K01593%09%23FFFFFF,red/K00815%09%23FFFFFF,red/K00457%09%23FFFFFF,red/K00276%09%23FFFFFF,red/K07253%09%23FFFFFF,red/K14455%09%23FFFFFF,red
adu00630	Glyoxylate and dicarboxylate metabolism	Metabolism	Carbohydrate metabolism	22	136	0.0294653	0.112186	AH05G38620(K00600);AH08G02200(K03781);AH16G38270(K00281);AH16G44130(K00281);AH17G22760(K03781);AH20G35560(K01602);AH14G32770(K19269);AH04G27980(K19269);AH10G27850(K01602);AH01G14800(K01433);AH05G13010(K14272);AH13G00850(K00600);AH15G09710(K14272);AH01G34040(K00026);AH08G06790(K00600);AH11G23300(K00026);AH13G52270(K00600);AH17G31240(K00600);AH11G15240(K01433);AH11G31230(K01913);AH11G33130(K01433);…	http://www.kegg.jp/kegg-bin/show_pathway?map00630/K00600%09%23FFFFFF,red/K03781%09%23FFFFFF,red/K00281%09%23FFFFFF,red/K01602%09%23FFFFFF,red/K19269%09%23FFFFFF,red/K01433%09%23FFFFFF,red/K14272%09%23FFFFFF,red/K00026%09%23FFFFFF,red/K01913%09%23FFFFFF,red/K00025%09%23FFFFFF,red
adu00350	Tyrosine metabolism	Metabolism	Amino acid metabolism	18	106	0.0299807	0.112186	AH14G32990(K00422);AH06G10340(K01593);AH14G32970(K00422);AH03G19490(K00815);AH07G04440(K00457);AH04G28160(K00422);AH13G21990(K00815);AH16G16010(K01593);AH03G09110(K00121);AH04G28170(K00422);AH11G29600(K00276);AH14G24110(K07253);AH04G20920(K07253);AH17G04450(K00121);AH07G05710(K00121);AH13G18880(K14455);AH13G11700(K00121);AH03G36470(K00422)	http://www.kegg.jp/kegg-bin/show_pathway?map00350/K00422%09%23FFFFFF,red/K01593%09%23FFFFFF,red/K00815%09%23FFFFFF,red/K00457%09%23FFFFFF,red/K00121%09%23FFFFFF,red/K00276%09%23FFFFFF,red/K07253%09%23FFFFFF,red/K14455%09%23FFFFFF,red
adu00592	alpha-Linolenic acid metabolism	Metabolism	Lipid metabolism	17	99	0.0311245	0.112826	AH03G03530(K00454);AH13G05900(K00454);AH12G21120(K07513);AH10G27710(K10525);AH08G02990(K01723);AH02G17890(K07513);AH19G13310(K00454);AH20G35420(K10525);AH03G36910(K00454);AH09G10220(K00454);AH03G03520(K00454);AH03G34490(K00232);AH13G40160(K00454);AH19G08500(K16818);AH09G06780(K16818);AH16G40070(K08241);AH14G42320(K10525)	http://www.kegg.jp/kegg-bin/show_pathway?map00592/K00454%09%23FFFFFF,red/K07513%09%23FFFFFF,red/K10525%09%23FFFFFF,red/K01723%09%23FFFFFF,red/K00232%09%23FFFFFF,red/K16818%09%23FFFFFF,red/K08241%09%23FFFFFF,red
adu00730	Thiamine metabolism	Metabolism	Metabolism of cofactors and vitamins	9	44	0.0391424	0.134645	AH01G27660(K01662);AH11G29990(K01662);AH03G18820(K00939);AH16G31080(K00939);AH13G21370(K00939);AH01G22990(K01662);AH06G25170(K00939);AH11G34920(K01662);AH05G04100(K04487)	http://www.kegg.jp/kegg-bin/show_pathway?map00730/K01662%09%23FFFFFF,red/K00939%09%23FFFFFF,red/K04487%09%23FFFFFF,red
adu04626	Plant-pathogen interaction	Organismal Systems	Environmental adaptation	57	427	0.0405637	0.134645	AH13G20320(K05391);AH07G01490(K04079);AH17G01630(K04079);AH03G17730(K05391);AH12G36660(K05391);AH14G35450(K05391);AH11G05470(K04079);AH02G04150(K15397);AH15G36680(K04079);AH05G05580(K13448);AH19G38860(K15397);AH05G33840(K09487);AH01G05300(K13448);AH05G35530(K04079);AH05G06290(K13448);AH16G14220(K15397);AH01G26300(K02183);AH01G03280(K04079);AH15G18060(K09487);AH03G05110(K15397);AH13G48350(K13416);…	http://www.kegg.jp/kegg-bin/show_pathway?map04626/K05391%09%23FFFFFF,red/K04079%09%23FFFFFF,red/K15397%09%23FFFFFF,red/K13448%09%23FFFFFF,red/K09487%09%23FFFFFF,red/K02183%09%23FFFFFF,red/K13416%09%23FFFFFF,red/K13447%09%23FFFFFF,red/K18875%09%23FFFFFF,red/K13412%09%23FFFFFF,red/K13434%09%23FFFFFF,red/K12795%09%23FFFFFF,red
adu00450	Selenocompound metabolism	Metabolism	Metabolism of other amino acids	7	31	0.0406256	0.134645	AH09G25800(K13811);AH20G32100(K01739);AH06G21690(K00549);AH14G43140(K13811);AH19G42300(K13811);AH10G24760(K01739);AH14G37250(K13811)	http://www.kegg.jp/kegg-bin/show_pathway?map00450/K13811%09%23FFFFFF,red/K01739%09%23FFFFFF,red/K00549%09%23FFFFFF,red
adu00565	Ether lipid metabolism	Metabolism	Lipid metabolism	12	66	0.0436664	0.136688	AH02G26540(K13510);AH01G26890(K01115);AH08G29780(K01114);AH11G00230(K01115);AH11G30880(K01115);AH01G08710(K01115);AH09G05050(K01115);AH11G00200(K01115);AH08G26900(K01115);AH00G01720(K01115);AH19G06790(K01115);AH00G01730(K01115)	http://www.kegg.jp/kegg-bin/show_pathway?map00565/K13510%09%23FFFFFF,red/K01115%09%23FFFFFF,red/K01114%09%23FFFFFF,red
adu00261	Monobactam biosynthesis	Metabolism	Biosynthesis of other secondary metabolites	5	19	0.0441251	0.136688	AH09G25800(K13811);AH14G43140(K13811);AH19G42300(K13811);AH14G37250(K13811);AH16G29280(K00928)	http://www.kegg.jp/kegg-bin/show_pathway?map00261/K13811%09%23FFFFFF,red/K00928%09%23FFFFFF,red
adu00500	Starch and sucrose metabolism	Metabolism	Carbohydrate metabolism	39	279	0.044777	0.136688	AH02G04300(K13679);AH04G04150(K00703);AH12G04780(K13679);AH13G07350(K00975);AH14G05130(K00703);AH18G25950(K13679);AH03G05170(K00975);AH13G13340(K01193);AH13G13330(K01087);AH03G10500(K01087);AH17G01380(K00975);AH05G09010(K01193);AH03G10510(K01193);AH17G27660(K00703);AH14G35060(K00703);AH14G44970(K00703);AH03G39350(K00963);AH14G05960(K00696);AH13G42300(K00963);AH15G05310(K01193);AH18G18180(K16055);…	http://www.kegg.jp/kegg-bin/show_pathway?map00500/K13679%09%23FFFFFF,red/K00703%09%23FFFFFF,red/K00975%09%23FFFFFF,red/K01193%09%23FFFFFF,red/K01087%09%23FFFFFF,red/K00963%09%23FFFFFF,red/K00696%09%23FFFFFF,red/K16055%09%23FFFFFF,red/K00695%09%23FFFFFF,red/K19893%09%23FFFFFF,red/K01513%09%23FFFFFF,red/K19891%09%23FFFFFF,red/K01179%09%23FFFFFF,red
adu00030	Pentose phosphate pathway	Metabolism	Carbohydrate metabolism	17	104	0.0470299	0.13897	AH01G23980(K00131);AH03G06860(K01623);AH11G33970(K00131);AH13G07850(K01623);AH01G33840(K01783);AH13G58900(K00036);AH11G23490(K01783);AH10G28400(K00036);AH15G30110(K00850);AH05G25260(K00850);AH07G23760(K00852);AH17G27090(K01057);AH05G03650(K00948);AH08G03850(K01057);AH08G03860(K01057);AH17G27100(K01057);AH20G09090(K03841)	http://www.kegg.jp/kegg-bin/show_pathway?map00030/K00131%09%23FFFFFF,red/K01623%09%23FFFFFF,red/K01783%09%23FFFFFF,red/K00036%09%23FFFFFF,red/K00850%09%23FFFFFF,red/K00852%09%23FFFFFF,red/K01057%09%23FFFFFF,red/K00948%09%23FFFFFF,red/K03841%09%23FFFFFF,red
adu00760	Nicotinate and nicotinamide metabolism	Metabolism	Metabolism of cofactors and vitamins	8	39	0.0495544	0.13897	AH01G31470(K03426);AH19G15540(K18551);AH20G03500(K03426);AH13G10980(K00858);AH09G11910(K18551);AH15G30640(K01513);AH13G31280(K01513);AH03G27010(K01513)	http://www.kegg.jp/kegg-bin/show_pathway?map00760/K03426%09%23FFFFFF,red/K18551%09%23FFFFFF,red/K00858%09%23FFFFFF,red/K01513%09%23FFFFFF,red
adu00904	Diterpenoid biosynthesis	Metabolism	Metabolism of terpenoids and polyketides	10	53	0.0501697	0.13897	AH19G11020(K17961);AH19G11010(K17961);AH09G07960(K17961);AH15G35120(K05282);AH14G09390(K04123);AH19G02880(K04124);AH04G08810(K04123);AH09G11150(K04125);AH13G21200(K04125);AH09G25480(K05282)	http://www.kegg.jp/kegg-bin/show_pathway?map00904/K17961%09%23FFFFFF,red/K05282%09%23FFFFFF,red/K04123%09%23FFFFFF,red/K04124%09%23FFFFFF,red/K04125%09%23FFFFFF,red
adu00650	Butanoate metabolism	Metabolism	Carbohydrate metabolism	9	46	0.0503169	0.13897	AH07G05190(K01640);AH08G29860(K01652);AH13G05080(K01640);AH18G34610(K01652);AH11G31230(K01913);AH10G03060(K01652);AH15G04540(K01641);AH20G06470(K01652);AH07G10700(K01580)	http://www.kegg.jp/kegg-bin/show_pathway?map00650/K01640%09%23FFFFFF,red/K01652%09%23FFFFFF,red/K01913%09%23FFFFFF,red/K01641%09%23FFFFFF,red/K01580%09%23FFFFFF,red
adu04712	Circadian rhythm - plant	Organismal Systems	Environmental adaptation	18	114	0.0558832	0.149264	AH02G04340(K12130);AH02G04520(K12133);AH03G02010(K12129);AH06G10060(K12130);AH06G10110(K12133);AH12G04830(K12130);AH12G04990(K12133);AH13G03880(K12129);AH16G14410(K12130);AH16G14490(K12133);AH12G03100(K16240);AH07G06740(K10143);AH02G03440(K16240);AH17G05590(K10143);AH14G17930(K16241);AH19G15340(K12126);AH16G08790(K12126);AH04G15010(K16241)	http://www.kegg.jp/kegg-bin/show_pathway?map04712/K12130%09%23FFFFFF,red/K12133%09%23FFFFFF,red/K12129%09%23FFFFFF,red/K16240%09%23FFFFFF,red/K10143%09%23FFFFFF,red/K16241%09%23FFFFFF,red/K12126%09%23FFFFFF,red
adu00340	Histidine metabolism	Metabolism	Amino acid metabolism	9	47	0.0566173	0.149264	AH03G32220(K00128);AH13G36220(K00128);AH04G09380(K00013);AH14G08860(K00013);AH18G32720(K00128);AH04G02560(K00765);AH18G03680(K00128);AH08G13220(K00128);AH01G01230(K00128)	http://www.kegg.jp/kegg-bin/show_pathway?map00340/K00128%09%23FFFFFF,red/K00013%09%23FFFFFF,red/K00765%09%23FFFFFF,red
adu00062	Fatty acid elongation	Metabolism	Lipid metabolism	11	64	0.0729989	0.188175	AH02G04150(K15397);AH19G38860(K15397);AH13G04170(K10703);AH16G14220(K15397);AH03G05110(K15397);AH12G04610(K15397);AH06G09980(K15397);AH09G19870(K15397);AH20G03180(K15397);AH13G07290(K15397);AH07G23690(K15397)	http://www.kegg.jp/kegg-bin/show_pathway?map00062/K15397%09%23FFFFFF,red/K10703%09%23FFFFFF,red
adu00052	Galactose metabolism	Metabolism	Carbohydrate metabolism	17	111	0.0779057	0.196458	AH13G13340(K01193);AH05G09010(K01193);AH15G31330(K06617);AH03G10510(K01193);AH03G39350(K00963);AH15G30110(K00850);AH13G42300(K00963);AH05G25260(K00850);AH15G05310(K01193);AH05G24120(K06617);AH05G16220(K01784);AH05G22060(K07407);AH15G06720(K01784);AH09G11360(K18819);AH19G14820(K18819);AH19G14790(K18819);AH09G11340(K18819)	http://www.kegg.jp/kegg-bin/show_pathway?map00052/K01193%09%23FFFFFF,red/K06617%09%23FFFFFF,red/K00963%09%23FFFFFF,red/K00850%09%23FFFFFF,red/K01784%09%23FFFFFF,red/K07407%09%23FFFFFF,red/K18819%09%23FFFFFF,red
adu00740	Riboflavin metabolism	Metabolism	Metabolism of cofactors and vitamins	8	45	0.0994092	0.24535	AH13G50700(K14379);AH10G05410(K14652);AH15G30640(K01513);AH13G31280(K01513);AH03G27010(K01513);AH19G37300(K22949);AH09G30890(K22949);AH15G24440(K14379)	http://www.kegg.jp/kegg-bin/show_pathway?map00740/K14379%09%23FFFFFF,red/K14652%09%23FFFFFF,red/K01513%09%23FFFFFF,red/K22949%09%23FFFFFF,red
adu00591	Linoleic acid metabolism	Metabolism	Lipid metabolism	7	39	0.114249	0.276101	AH03G03530(K00454);AH13G05900(K00454);AH19G13310(K00454);AH03G36910(K00454);AH09G10220(K00454);AH03G03520(K00454);AH13G40160(K00454)	http://www.kegg.jp/kegg-bin/show_pathway?map00591/K00454%09%23FFFFFF,red
adu01040	Biosynthesis of unsaturated fatty acids	Metabolism	Lipid metabolism	8	47	0.120642	0.285602	AH12G21120(K07513);AH10G12880(K03921);AH06G01010(K10256);AH20G17930(K03921);AH13G04170(K10703);AH16G03630(K10256);AH02G17890(K07513);AH03G34490(K00232)	http://www.kegg.jp/kegg-bin/show_pathway?map01040/K07513%09%23FFFFFF,red/K03921%09%23FFFFFF,red/K10256%09%23FFFFFF,red/K10703%09%23FFFFFF,red/K00232%09%23FFFFFF,red
adu00260	Glycine, serine and threonine metabolism	Metabolism	Amino acid metabolism	16	113	0.143075	0.331933	AH05G38620(K00600);AH16G38270(K00281);AH16G44130(K00281);AH05G13010(K14272);AH15G08900(K01696);AH13G00850(K00600);AH15G09710(K14272);AH01G21260(K01733);AH08G06790(K00600);AH13G52270(K00600);AH11G36460(K01733);AH17G31240(K00600);AH05G14040(K01696);AH11G29600(K00276);AH16G29280(K00928);AH17G31540(K01834)	http://www.kegg.jp/kegg-bin/show_pathway?map00260/K00600%09%23FFFFFF,red/K00281%09%23FFFFFF,red/K14272%09%23FFFFFF,red/K01696%09%23FFFFFF,red/K01733%09%23FFFFFF,red/K00276%09%23FFFFFF,red/K00928%09%23FFFFFF,red/K01834%09%23FFFFFF,red
adu00460	Cyanoamino acid metabolism	Metabolism	Metabolism of other amino acids	10	66	0.158996	0.361637	AH05G38620(K00600);AH16G39710(K13051);AH04G26260(K13034);AH16G42220(K13051);AH13G00850(K00600);AH17G34880(K13051);AH08G06790(K00600);AH13G52270(K00600);AH17G31240(K00600);AH08G10480(K13051)	http://www.kegg.jp/kegg-bin/show_pathway?map00460/K00600%09%23FFFFFF,red/K13051%09%23FFFFFF,red/K13034%09%23FFFFFF,red
adu00620	Pyruvate metabolism	Metabolism	Carbohydrate metabolism	24	185	0.176947	0.3897	AH01G27840(K01006);AH03G32220(K00128);AH07G18410(K00029);AH11G29810(K01006);AH18G01900(K00029);AH13G36220(K00128);AH18G03080(K01069);AH08G11330(K01069);AH11G28450(K01759);AH08G07030(K11262);AH01G28760(K01759);AH02G04320(K00161);AH08G18930(K01595);AH01G34040(K00026);AH11G23300(K00026);AH12G05340(K01595);AH12G04800(K00161);AH11G31230(K01913);AH18G32720(K00128);AH18G03680(K00128);AH08G13220(K00128);…	http://www.kegg.jp/kegg-bin/show_pathway?map00620/K01006%09%23FFFFFF,red/K00128%09%23FFFFFF,red/K00029%09%23FFFFFF,red/K01069%09%23FFFFFF,red/K01759%09%23FFFFFF,red/K11262%09%23FFFFFF,red/K00161%09%23FFFFFF,red/K01595%09%23FFFFFF,red/K00026%09%23FFFFFF,red/K01913%09%23FFFFFF,red/K00025%09%23FFFFFF,red/K02160%09%23FFFFFF,red
adu00290	Valine, leucine and isoleucine biosynthesis	Metabolism	Amino acid metabolism	6	36	0.178053	0.3897	AH08G29860(K01652);AH18G34610(K01652);AH03G15960(K00053);AH10G03060(K01652);AH20G06470(K01652);AH08G30240(K01703)	http://www.kegg.jp/kegg-bin/show_pathway?map00290/K01652%09%23FFFFFF,red/K00053%09%23FFFFFF,red/K01703%09%23FFFFFF,red
adu00270	Cysteine and methionine metabolism	Metabolism	Amino acid metabolism	27	213	0.19138	0.403436	AH09G25970(K08967);AH12G03020(K00640);AH19G42160(K08967);AH20G32100(K01739);AH06G21690(K00549);AH04G26260(K13034);AH01G07870(K01611);AH05G02100(K00640);AH14G42870(K01611);AH05G09880(K01738);AH02G14250(K05396);AH10G24760(K01739);AH15G13020(K01738);AH14G37480(K01611);AH02G02820(K00640);AH14G37490(K01611);AH14G42860(K01611);AH03G19490(K00815);AH01G34040(K00026);AH11G23300(K00026);AH13G21990(K00815);…	http://www.kegg.jp/kegg-bin/show_pathway?map00270/K08967%09%23FFFFFF,red/K00640%09%23FFFFFF,red/K01739%09%23FFFFFF,red/K00549%09%23FFFFFF,red/K13034%09%23FFFFFF,red/K01611%09%23FFFFFF,red/K01738%09%23FFFFFF,red/K05396%09%23FFFFFF,red/K00815%09%23FFFFFF,red/K00026%09%23FFFFFF,red/K20772%09%23FFFFFF,red/K00928%09%23FFFFFF,red/K14455%09%23FFFFFF,red/K00025%09%23FFFFFF,red/K00789%09%23FFFFFF,red
adu00100	Steroid biosynthesis	Metabolism	Lipid metabolism	10	69	0.193921	0.403436	AH03G06930(K00801);AH16G24640(K14423);AH13G07790(K00801);AH17G05680(K01052);AH01G16100(K14423);AH16G38820(K00511);AH07G06850(K01052);AH10G28240(K00559);AH10G04620(K00511);AH16G43240(K00511)	http://www.kegg.jp/kegg-bin/show_pathway?map00100/K00801%09%23FFFFFF,red/K14423%09%23FFFFFF,red/K01052%09%23FFFFFF,red/K00511%09%23FFFFFF,red/K00559%09%23FFFFFF,red
adu00511	Other glycan degradation	Metabolism	Glycan biosynthesis and metabolism	6	37	0.194766	0.403436	AH19G28650(K17108);AH09G27780(K15923);AH09G22690(K17108);AH19G40290(K15923);AH09G31470(K12373);AH17G06680(K01227)	http://www.kegg.jp/kegg-bin/show_pathway?map00511/K17108%09%23FFFFFF,red/K15923%09%23FFFFFF,red/K12373%09%23FFFFFF,red/K01227%09%23FFFFFF,red
adu00061	Fatty acid biosynthesis	Metabolism	Lipid metabolism	15	111	0.19824	0.403436	AH14G00420(K09458);AH05G16330(K01897);AH01G20670(K09458);AH10G12880(K03921);AH08G07030(K11262);AH19G14530(K01897);AH20G17930(K03921);AH15G06600(K01897);AH09G11110(K01897);AH17G18950(K01897);AH07G19140(K01897);AH13G06610(K01897);AH20G32900(K02160);AH13G48290(K02372);AH17G30550(K01897)	http://www.kegg.jp/kegg-bin/show_pathway?map00061/K09458%09%23FFFFFF,red/K01897%09%23FFFFFF,red/K03921%09%23FFFFFF,red/K11262%09%23FFFFFF,red/K02160%09%23FFFFFF,red/K02372%09%23FFFFFF,red
adu00480	Glutathione metabolism	Metabolism	Metabolism of other amino acids	26	207	0.2102	0.420401	AH16G37350(K00432);AH13G58900(K00036);AH10G28400(K00036);AH17G18150(K00434);AH16G45180(K00432);AH14G20970(K00799);AH07G19820(K00434);AH12G31750(K00799);AH17G03360(K00799);AH20G29220(K22596);AH02G12690(K00799);AH03G41600(K00799);AH02G28060(K00799);AH09G31490(K21888);AH19G37150(K00799);AH02G28030(K00799);AH05G24190(K00031);AH15G31280(K00031);AH05G02820(K00434);AH09G15010(K22596);AH12G14310(K00799);…	http://www.kegg.jp/kegg-bin/show_pathway?map00480/K00432%09%23FFFFFF,red/K00036%09%23FFFFFF,red/K00434%09%23FFFFFF,red/K00799%09%23FFFFFF,red/K22596%09%23FFFFFF,red/K21888%09%23FFFFFF,red/K00031%09%23FFFFFF,red
adu04141	Protein processing in endoplasmic reticulum	Genetic Information Processing	Folding, sorting and degradation	45	379	0.234673	0.460483	AH07G01490(K04079);AH17G01630(K04079);AH14G40890(K03283);AH11G05470(K04079);AH03G11740(K09503);AH15G36680(K04079);AH05G33840(K09487);AH05G35530(K04079);AH01G03280(K04079);AH15G18060(K09487);AH17G09860(K13993);AH13G08440(K06689);AH13G11880(K13993);AH03G09290(K13993);AH03G06230(K06689);AH09G14060(K13993);AH17G08160(K13993);AH14G01700(K09486);AH13G05460(K13993);AH07G10470(K13993);AH09G29940(K14007);…	http://www.kegg.jp/kegg-bin/show_pathway?map04141/K04079%09%23FFFFFF,red/K03283%09%23FFFFFF,red/K09503%09%23FFFFFF,red/K09487%09%23FFFFFF,red/K13993%09%23FFFFFF,red/K06689%09%23FFFFFF,red/K09486%09%23FFFFFF,red/K14007%09%23FFFFFF,red/K07953%09%23FFFFFF,red/K09562%09%23FFFFFF,red/K03094%09%23FFFFFF,red
adu00072	Synthesis and degradation of ketone bodies	Metabolism	Lipid metabolism	3	16	0.238181	0.460483	AH07G05190(K01640);AH13G05080(K01640);AH15G04540(K01641)	http://www.kegg.jp/kegg-bin/show_pathway?map00072/K01640%09%23FFFFFF,red/K01641%09%23FFFFFF,red
adu00905	Brassinosteroid biosynthesis	Metabolism	Metabolism of terpenoids and polyketides	4	24	0.247625	0.470893	AH14G36850(K09590);AH09G10230(K20623);AH18G02310(K12638);AH20G17130(K09588)	http://www.kegg.jp/kegg-bin/show_pathway?map00905/K09590%09%23FFFFFF,red/K20623%09%23FFFFFF,red/K12638%09%23FFFFFF,red/K09588%09%23FFFFFF,red
adu00330	Arginine and proline metabolism	Metabolism	Amino acid metabolism	16	125	0.252547	0.472506	AH03G32220(K00128);AH01G07870(K01611);AH13G36220(K00128);AH14G42870(K01611);AH20G02640(K01259);AH14G37520(K00318);AH14G37480(K01611);AH07G04690(K17839);AH14G37490(K01611);AH14G42860(K01611);AH18G32720(K00128);AH18G03680(K00128);AH08G13220(K00128);AH11G36060(K12259);AH01G01230(K00128);AH13G18880(K14455)	http://www.kegg.jp/kegg-bin/show_pathway?map00330/K00128%09%23FFFFFF,red/K01611%09%23FFFFFF,red/K01259%09%23FFFFFF,red/K00318%09%23FFFFFF,red/K17839%09%23FFFFFF,red/K12259%09%23FFFFFF,red/K14455%09%23FFFFFF,red
adu00400	Phenylalanine, tyrosine and tryptophan biosynthesis	Metabolism	Amino acid metabolism	12	91	0.257905	0.474874	AH15G08900(K01696);AH03G19490(K00815);AH03G36180(K13832);AH13G21990(K00815);AH05G14040(K01696);AH17G18260(K01626);AH10G25190(K01850);AH20G32570(K01850);AH16G45460(K01850);AH13G18880(K14455);AH06G07870(K13832);AH14G31820(K15227)	http://www.kegg.jp/kegg-bin/show_pathway?map00400/K01696%09%23FFFFFF,red/K00815%09%23FFFFFF,red/K13832%09%23FFFFFF,red/K01626%09%23FFFFFF,red/K01850%09%23FFFFFF,red/K14455%09%23FFFFFF,red/K15227%09%23FFFFFF,red
adu00910	Nitrogen metabolism	Metabolism	Energy metabolism	8	59	0.287995	0.521991	AH05G30500(K01673);AH08G06590(K10534);AH15G23440(K01673);AH17G31040(K10534);AH10G14200(K00366);AH20G19130(K00366);AH20G08200(K01673);AH10G05270(K01673)	http://www.kegg.jp/kegg-bin/show_pathway?map00910/K01673%09%23FFFFFF,red/K10534%09%23FFFFFF,red/K00366%09%23FFFFFF,red
adu00010	Glycolysis / Gluconeogenesis	Metabolism	Carbohydrate metabolism	30	257	0.320826	0.572552	AH01G23980(K00131);AH01G27840(K01006);AH03G06860(K01623);AH03G32220(K00128);AH07G16020(K00927);AH11G29810(K01006);AH11G33970(K00131);AH13G07850(K01623);AH18G22960(K00927);AH13G36220(K00128);AH03G22670(K00134);AH18G35020(K00134);AH18G22970(K00927);AH15G30110(K00850);AH02G04320(K00161);AH05G25260(K00850);AH12G04800(K00161);AH15G03330(K01792);AH11G31230(K01913);AH03G09110(K00121);AH18G32720(K00128);…	http://www.kegg.jp/kegg-bin/show_pathway?map00010/K00131%09%23FFFFFF,red/K01006%09%23FFFFFF,red/K01623%09%23FFFFFF,red/K00128%09%23FFFFFF,red/K00927%09%23FFFFFF,red/K00134%09%23FFFFFF,red/K00850%09%23FFFFFF,red/K00161%09%23FFFFFF,red/K01792%09%23FFFFFF,red/K01913%09%23FFFFFF,red/K00121%09%23FFFFFF,red/K00002%09%23FFFFFF,red/K01834%09%23FFFFFF,red/K03841%09%23FFFFFF,red
adu00965	Betalain biosynthesis	Metabolism	Biosynthesis of other secondary metabolites	2	11	0.329661	0.579404	AH06G10340(K01593);AH16G16010(K01593)	http://www.kegg.jp/kegg-bin/show_pathway?map00965/K01593%09%23FFFFFF,red
adu00944	Flavone and flavonol biosynthesis	Metabolism	Biosynthesis of other secondary metabolites	3	20	0.359322	0.62211	AH03G15640(K22794);AH13G18220(K22794);AH18G11100(K22794)	http://www.kegg.jp/kegg-bin/show_pathway?map00944/K22794%09%23FFFFFF,red
adu00790	Folate biosynthesis	Metabolism	Metabolism of cofactors and vitamins	7	56	0.385824	0.65817	AH10G28190(K01724);AH07G05890(K15376);AH10G05410(K14652);AH13G59120(K01724);AH07G25270(K13941);AH17G04610(K15376);AH09G30900(K03637)	http://www.kegg.jp/kegg-bin/show_pathway?map00790/K01724%09%23FFFFFF,red/K15376%09%23FFFFFF,red/K14652%09%23FFFFFF,red/K13941%09%23FFFFFF,red/K03637%09%23FFFFFF,red
adu04070	Phosphatidylinositol signaling system	Environmental Information Processing	Signal transduction	15	129	0.397573	0.668198	AH14G06230(K00981);AH08G17340(K00901);AH08G08710(K00913);AH01G26300(K02183);AH18G08530(K00901);AH11G31570(K02183);AH11G24370(K00901);AH13G50260(K00999);AH14G06760(K10047);AH10G11870(K05857);AH04G05200(K10047);AH03G17700(K00901);AH13G36120(K00901);AH13G35970(K00889);AH03G31970(K00889)	http://www.kegg.jp/kegg-bin/show_pathway?map04070/K00981%09%23FFFFFF,red/K00901%09%23FFFFFF,red/K00913%09%23FFFFFF,red/K02183%09%23FFFFFF,red/K00999%09%23FFFFFF,red/K10047%09%23FFFFFF,red/K05857%09%23FFFFFF,red/K00889%09%23FFFFFF,red
adu00960	Tropane, piperidine and pyridine alkaloid biosynthesis	Metabolism	Biosynthesis of other secondary metabolites	6	48	0.403223	0.668198	AH19G28220(K08081);AH03G19490(K00815);AH13G21990(K00815);AH09G22440(K08081);AH11G29600(K00276);AH13G18880(K14455)	http://www.kegg.jp/kegg-bin/show_pathway?map00960/K08081%09%23FFFFFF,red/K00815%09%23FFFFFF,red/K00276%09%23FFFFFF,red/K14455%09%23FFFFFF,red
adu00250	Alanine, aspartate and glutamate metabolism	Metabolism	Amino acid metabolism	12	104	0.428086	0.699408	AH16G39710(K13051);AH16G42220(K13051);AH17G13870(K01953);AH05G13010(K14272);AH17G34880(K13051);AH15G09710(K14272);AH04G21030(K01940);AH08G10480(K13051);AH01G04960(K01953);AH02G05040(K00814);AH13G18880(K14455);AH07G10700(K01580)	http://www.kegg.jp/kegg-bin/show_pathway?map00250/K13051%09%23FFFFFF,red/K01953%09%23FFFFFF,red/K14272%09%23FFFFFF,red/K01940%09%23FFFFFF,red/K00814%09%23FFFFFF,red/K14455%09%23FFFFFF,red/K01580%09%23FFFFFF,red
adu00410	beta-Alanine metabolism	Metabolism	Metabolism of other amino acids	11	96	0.444503	0.716144	AH03G32220(K00128);AH13G36220(K00128);AH07G04690(K17839);AH18G32720(K00128);AH11G29600(K00276);AH03G34490(K00232);AH18G03680(K00128);AH08G13220(K00128);AH11G36060(K12259);AH01G01230(K00128);AH07G10700(K01580)	http://www.kegg.jp/kegg-bin/show_pathway?map00410/K00128%09%23FFFFFF,red/K17839%09%23FFFFFF,red/K00276%09%23FFFFFF,red/K00232%09%23FFFFFF,red/K12259%09%23FFFFFF,red/K01580%09%23FFFFFF,red
adu00020	Citrate cycle (TCA cycle)	Metabolism	Carbohydrate metabolism	11	100	0.50051	0.795331	AH02G04320(K00161);AH01G34040(K00026);AH11G23300(K00026);AH12G04800(K00161);AH05G24190(K00031);AH15G31280(K00031);AH11G31440(K01648);AH09G31250(K00164);AH01G26430(K01648);AH02G05660(K00025);AH19G36830(K00164)	http://www.kegg.jp/kegg-bin/show_pathway?map00020/K00161%09%23FFFFFF,red/K00026%09%23FFFFFF,red/K00031%09%23FFFFFF,red/K01648%09%23FFFFFF,red/K00164%09%23FFFFFF,red/K00025%09%23FFFFFF,red
adu00280	Valine, leucine and isoleucine degradation	Metabolism	Amino acid metabolism	12	111	0.521564	0.817587	AH03G32220(K00128);AH07G05190(K01640);AH13G05080(K01640);AH13G36220(K00128);AH12G21120(K07513);AH02G17890(K07513);AH05G27210(K00167);AH18G32720(K00128);AH15G04540(K01641);AH18G03680(K00128);AH08G13220(K00128);AH01G01230(K00128)	http://www.kegg.jp/kegg-bin/show_pathway?map00280/K00128%09%23FFFFFF,red/K01640%09%23FFFFFF,red/K07513%09%23FFFFFF,red/K00167%09%23FFFFFF,red/K01641%09%23FFFFFF,red
adu00590	Arachidonic acid metabolism	Metabolism	Lipid metabolism	4	36	0.542078	0.82264	AH16G37350(K00432);AH16G45180(K00432);AH02G28130(K15730);AH12G31820(K15730)	http://www.kegg.jp/kegg-bin/show_pathway?map00590/K00432%09%23FFFFFF,red/K15730%09%23FFFFFF,red
adu00604	Glycosphingolipid biosynthesis - ganglio series	Metabolism	Glycan biosynthesis and metabolism	1	7	0.544918	0.82264	AH09G31470(K12373)	http://www.kegg.jp/kegg-bin/show_pathway?map00604/K12373%09%23FFFFFF,red
adu00966	Glucosinolate biosynthesis	Metabolism	Biosynthesis of other secondary metabolites	2	17	0.553154	0.82264	AH08G30240(K01703);AH15G11370(K11820)	http://www.kegg.jp/kegg-bin/show_pathway?map00966/K01703%09%23FFFFFF,red/K11820%09%23FFFFFF,red
adu04122	Sulfur relay system	Genetic Information Processing	Folding, sorting and degradation	2	17	0.553154	0.82264	AH05G04100(K04487);AH09G30900(K03637)	http://www.kegg.jp/kegg-bin/show_pathway?map04122/K04487%09%23FFFFFF,red/K03637%09%23FFFFFF,red
adu00230	Purine metabolism	Metabolism	Nucleotide metabolism	24	234	0.607265	0.891681	AH09G25800(K13811);AH14G43140(K13811);AH03G18820(K00939);AH16G31080(K00939);AH13G21370(K00939);AH19G42300(K13811);AH14G37250(K13811);AH06G25170(K00939);AH05G13520(K00860);AH18G23900(K00951);AH15G09280(K00860);AH12G31890(K19964);AH13G01170(K01517);AH12G36870(K19964);AH16G46250(K00088);AH10G30140(K00602);AH08G27220(K00759);AH13G57150(K00602);AH15G30640(K01513);AH13G31280(K01513);AH03G23230(K01517);…	http://www.kegg.jp/kegg-bin/show_pathway?map00230/K13811%09%23FFFFFF,red/K00939%09%23FFFFFF,red/K00860%09%23FFFFFF,red/K00951%09%23FFFFFF,red/K19964%09%23FFFFFF,red/K01517%09%23FFFFFF,red/K00088%09%23FFFFFF,red/K00602%09%23FFFFFF,red/K00759%09%23FFFFFF,red/K01513%09%23FFFFFF,red/K01951%09%23FFFFFF,red/K00948%09%23FFFFFF,red
adu00780	Biotin metabolism	Metabolism	Metabolism of cofactors and vitamins	3	31	0.654965	0.949699	AH14G00420(K09458);AH01G20670(K09458);AH13G48290(K02372)	http://www.kegg.jp/kegg-bin/show_pathway?map00780/K09458%09%23FFFFFF,red/K02372%09%23FFFFFF,red
adu00310	Lysine degradation	Metabolism	Amino acid metabolism	6	63	0.673338	0.95883	AH03G32220(K00128);AH13G36220(K00128);AH18G32720(K00128);AH18G03680(K00128);AH08G13220(K00128);AH01G01230(K00128)	http://www.kegg.jp/kegg-bin/show_pathway?map00310/K00128%09%23FFFFFF,red
adu00220	Arginine biosynthesis	Metabolism	Amino acid metabolism	5	53	0.677793	0.95883	AH05G13010(K14272);AH15G09710(K14272);AH04G21030(K01940);AH02G05040(K00814);AH13G18880(K14455)	http://www.kegg.jp/kegg-bin/show_pathway?map00220/K14272%09%23FFFFFF,red/K01940%09%23FFFFFF,red/K00814%09%23FFFFFF,red/K14455%09%23FFFFFF,red
adu00430	Taurine and hypotaurine metabolism	Metabolism	Metabolism of other amino acids	1	12	0.740756	1	AH07G10700(K01580)	http://www.kegg.jp/kegg-bin/show_pathway?map00430/K01580%09%23FFFFFF,red
adu00600	Sphingolipid metabolism	Metabolism	Lipid metabolism	4	49	0.779894	1	AH19G28650(K17108);AH09G22690(K17108);AH05G22060(K07407);AH02G24040(K12382)	http://www.kegg.jp/kegg-bin/show_pathway?map00600/K17108%09%23FFFFFF,red/K07407%09%23FFFFFF,red/K12382%09%23FFFFFF,red
adu00603	Glycosphingolipid biosynthesis - globo and isoglobo series	Metabolism	Glycan biosynthesis and metabolism	2	29	0.829649	1	AH05G22060(K07407);AH09G31470(K12373)	http://www.kegg.jp/kegg-bin/show_pathway?map00603/K07407%09%23FFFFFF,red/K12373%09%23FFFFFF,red
adu00051	Fructose and mannose metabolism	Metabolism	Carbohydrate metabolism	9	111	0.84793	1	AH03G06860(K01623);AH13G07850(K01623);AH15G35210(K00008);AH15G30110(K00850);AH05G25260(K00850);AH05G34150(K00008);AH14G39930(K01809);AH16G40120(K19355);AH20G09090(K03841)	http://www.kegg.jp/kegg-bin/show_pathway?map00051/K01623%09%23FFFFFF,red/K00008%09%23FFFFFF,red/K00850%09%23FFFFFF,red/K01809%09%23FFFFFF,red/K19355%09%23FFFFFF,red/K03841%09%23FFFFFF,red
adu00943	Isoflavonoid biosynthesis	Metabolism	Biosynthesis of other secondary metabolites	4	58	0.878116	1	AH04G11100(K22932);AH01G02810(K13267);AH14G02290(K13260);AH03G02210(K23179)	http://www.kegg.jp/kegg-bin/show_pathway?map00943/K22932%09%23FFFFFF,red/K13267%09%23FFFFFF,red/K13260%09%23FFFFFF,red/K23179%09%23FFFFFF,red
adu00562	Inositol phosphate metabolism	Metabolism	Carbohydrate metabolism	12	152	0.896101	1	AH20G13790(K01858);AH10G09770(K01858);AH08G08710(K00913);AH13G50260(K00999);AH14G06760(K10047);AH05G19270(K24221);AH10G11870(K05857);AH04G05200(K10047);AH08G29780(K01114);AH05G03630(K24221);AH13G35970(K00889);AH03G31970(K00889)	http://www.kegg.jp/kegg-bin/show_pathway?map00562/K01858%09%23FFFFFF,red/K00913%09%23FFFFFF,red/K00999%09%23FFFFFF,red/K10047%09%23FFFFFF,red/K24221%09%23FFFFFF,red/K05857%09%23FFFFFF,red/K01114%09%23FFFFFF,red/K00889%09%23FFFFFF,red
adu00040	Pentose and glucuronate interconversions	Metabolism	Carbohydrate metabolism	19	232	0.91233	1	AH01G33840(K01783);AH11G23490(K01783);AH03G39350(K00963);AH15G35210(K00008);AH13G42300(K00963);AH14G44360(K00012);AH05G34150(K00008);AH14G35590(K00012);AH04G17830(K00002);AH15G29930(K01051);AH01G20430(K01051);AH20G32840(K00012);AH04G06650(K01184);AH03G19940(K01051);AH03G25280(K01051);AH12G28010(K01051);AH13G28430(K01051);AH06G06300(K01051);AH13G22580(K01051)	http://www.kegg.jp/kegg-bin/show_pathway?map00040/K01783%09%23FFFFFF,red/K00963%09%23FFFFFF,red/K00008%09%23FFFFFF,red/K00012%09%23FFFFFF,red/K00002%09%23FFFFFF,red/K01051%09%23FFFFFF,red/K01184%09%23FFFFFF,red
adu00300	Lysine biosynthesis	Metabolism	Amino acid metabolism	1	22	0.915949	1	AH16G29280(K00928)	http://www.kegg.jp/kegg-bin/show_pathway?map00300/K00928%09%23FFFFFF,red
adu00240	Pyrimidine metabolism	Metabolism	Nucleotide metabolism	9	126	0.929816	1	AH11G01010(K00876);AH16G30890(K00876);AH11G00720(K01937);AH03G32950(K09903);AH15G30640(K01513);AH13G31280(K01513);AH03G27010(K01513);AH13G31240(K01489);AH11G24140(K16904)	http://www.kegg.jp/kegg-bin/show_pathway?map00240/K00876%09%23FFFFFF,red/K01937%09%23FFFFFF,red/K09903%09%23FFFFFF,red/K01513%09%23FFFFFF,red/K01489%09%23FFFFFF,red/K16904%09%23FFFFFF,red
adu03410	Base excision repair	Genetic Information Processing	Replication and repair	4	69	0.944742	1	AH00G02540(K02335);AH11G01430(K02335);AH13G01880(K10798);AH12G32320(K10798)	http://www.kegg.jp/kegg-bin/show_pathway?map03410/K02335%09%23FFFFFF,red/K10798%09%23FFFFFF,red
adu00520	Amino sugar and nucleotide sugar metabolism	Metabolism	Carbohydrate metabolism	20	260	0.956842	1	AH13G07350(K00975);AH03G05170(K00975);AH17G01380(K00975);AH18G05250(K12449);AH03G39350(K00963);AH14G06110(K08679);AH16G11730(K10046);AH13G42300(K00963);AH14G44360(K00012);AH05G16220(K01784);AH14G35590(K00012);AH14G39930(K01809);AH13G52290(K08679);AH18G08770(K13648);AH15G06720(K01784);AH20G32840(K00012);AH09G31470(K12373);AH14G43510(K13379);AH04G16020(K13648);AH07G18900(K00975)	http://www.kegg.jp/kegg-bin/show_pathway?map00520/K00975%09%23FFFFFF,red/K12449%09%23FFFFFF,red/K00963%09%23FFFFFF,red/K08679%09%23FFFFFF,red/K10046%09%23FFFFFF,red/K00012%09%23FFFFFF,red/K01784%09%23FFFFFF,red/K01809%09%23FFFFFF,red/K13648%09%23FFFFFF,red/K12373%09%23FFFFFF,red/K13379%09%23FFFFFF,red
adu00531	Glycosaminoglycan degradation	Metabolism	Glycan biosynthesis and metabolism	1	30	0.965895	1	AH09G31470(K12373)	http://www.kegg.jp/kegg-bin/show_pathway?map00531/K12373%09%23FFFFFF,red
adu00510	N-Glycan biosynthesis	Metabolism	Glycan biosynthesis and metabolism	4	77	0.970065	1	AH11G32880(K00737);AH05G23750(K00737);AH13G47420(K00737);AH06G25740(K00737)	http://www.kegg.jp/kegg-bin/show_pathway?map00510/K00737%09%23FFFFFF,red
adu04016	MAPK signaling pathway - plant	Environmental Information Processing	Signal transduction	25	328	0.974982	1	AH08G02200(K03781);AH17G22760(K03781);AH01G26300(K02183);AH13G48350(K13416);AH06G06780(K20606);AH13G33070(K13447);AH15G06240(K13447);AH09G07440(K20714);AH13G33260(K20772);AH05G16650(K13447);AH03G29380(K20772);AH11G31570(K02183);AH19G10490(K20714);AH03G29230(K13447);AH20G26920(K17686);AH10G20560(K17686);AH16G10640(K20606);AH11G01400(K14496);AH16G38030(K20718);AH14G05380(K20716);AH16G44480(K20718);…	http://www.kegg.jp/kegg-bin/show_pathway?map04016/K03781%09%23FFFFFF,red/K02183%09%23FFFFFF,red/K13416%09%23FFFFFF,red/K20606%09%23FFFFFF,red/K13447%09%23FFFFFF,red/K20714%09%23FFFFFF,red/K20772%09%23FFFFFF,red/K17686%09%23FFFFFF,red/K14496%09%23FFFFFF,red/K20718%09%23FFFFFF,red/K20716%09%23FFFFFF,red
adu00640	Propanoate metabolism	Metabolism	Carbohydrate metabolism	4	81	0.978186	1	AH08G07030(K11262);AH05G27210(K00167);AH03G34490(K00232);AH20G32900(K02160)	http://www.kegg.jp/kegg-bin/show_pathway?map00640/K11262%09%23FFFFFF,red/K00167%09%23FFFFFF,red/K00232%09%23FFFFFF,red/K02160%09%23FFFFFF,red
adu04120	Ubiquitin mediated proteolysis	Genetic Information Processing	Folding, sorting and degradation	15	220	0.980642	1	AH00G02110(K10144);AH16G35680(K10144);AH07G06740(K10143);AH16G18200(K08770);AH13G08440(K06689);AH03G36890(K10581);AH18G34280(K04649);AH03G06230(K06689);AH17G05590(K10143);AH16G24810(K10583);AH11G05520(K03094);AH07G15350(K10140);AH05G08450(K03364);AH07G16010(K03094);AH03G38350(K03364)	http://www.kegg.jp/kegg-bin/show_pathway?map04120/K10144%09%23FFFFFF,red/K10143%09%23FFFFFF,red/K08770%09%23FFFFFF,red/K06689%09%23FFFFFF,red/K10581%09%23FFFFFF,red/K04649%09%23FFFFFF,red/K10583%09%23FFFFFF,red/K03094%09%23FFFFFF,red/K10140%09%23FFFFFF,red/K03364%09%23FFFFFF,red
adu03440	Homologous recombination	Genetic Information Processing	Replication and repair	4	88	0.987637	1	AH00G02540(K02335);AH11G01430(K02335);AH08G24630(K10875);AH16G15710(K10683)	http://www.kegg.jp/kegg-bin/show_pathway?map03440/K02335%09%23FFFFFF,red/K10875%09%23FFFFFF,red/K10683%09%23FFFFFF,red
adu04136	Autophagy - other	Cellular Processes	Transport and catabolism	3	76	0.990394	1	AH13G00590(K04382);AH13G52560(K04382);AH04G04180(K08341)	http://www.kegg.jp/kegg-bin/show_pathway?map04136/K04382%09%23FFFFFF,red/K08341%09%23FFFFFF,red
adu03018	RNA degradation	Genetic Information Processing	Folding, sorting and degradation	11	190	0.993395	1	AH15G30110(K00850);AH10G04920(K04043);AH20G02880(K04043);AH07G23150(K04077);AH05G25260(K00850);AH19G01620(K12581);AH09G00770(K12581);AH05G00940(K12603);AH03G28600(K12625);AH13G32290(K12625);AH03G46400(K12624)	http://www.kegg.jp/kegg-bin/show_pathway?map03018/K00850%09%23FFFFFF,red/K04043%09%23FFFFFF,red/K04077%09%23FFFFFF,red/K12581%09%23FFFFFF,red/K12603%09%23FFFFFF,red/K12625%09%23FFFFFF,red/K12624%09%23FFFFFF,red
adu04144	Endocytosis	Cellular Processes	Transport and catabolism	27	381	0.993645	1	AH14G40890(K03283);AH17G19070(K07897);AH07G19080(K07897);AH13G08560(K19366);AH09G00470(K03283);AH12G04480(K12200);AH01G26890(K01115);AH01G21180(K12191);AH11G00230(K01115);AH07G02880(K12483);AH11G30880(K01115);AH18G00140(K03283);AH19G00960(K03283);AH01G08710(K01115);AH09G05050(K01115);AH11G00200(K01115);AH11G34280(K03283);AH06G09800(K07904);AH08G26900(K01115);AH00G01720(K01115);AH13G35970(K00889);…	http://www.kegg.jp/kegg-bin/show_pathway?map04144/K03283%09%23FFFFFF,red/K07897%09%23FFFFFF,red/K19366%09%23FFFFFF,red/K12200%09%23FFFFFF,red/K01115%09%23FFFFFF,red/K12191%09%23FFFFFF,red/K12483%09%23FFFFFF,red/K07904%09%23FFFFFF,red/K00889%09%23FFFFFF,red/K12486%09%23FFFFFF,red/K05758%09%23FFFFFF,red
adu03008	Ribosome biogenesis in eukaryotes	Genetic Information Processing	Translation	7	156	0.998306	1	AH01G31670(K07936);AH07G24620(K14558);AH02G23670(K14553);AH12G31240(K14549);AH17G33370(K14553);AH01G01180(K14536);AH02G27690(K14549)	http://www.kegg.jp/kegg-bin/show_pathway?map03008/K07936%09%23FFFFFF,red/K14558%09%23FFFFFF,red/K14553%09%23FFFFFF,red/K14549%09%23FFFFFF,red/K14536%09%23FFFFFF,red
adu00513	Various types of N-glycan biosynthesis	Metabolism	Glycan biosynthesis and metabolism	1	59	0.998712	1	AH09G31470(K12373)	http://www.kegg.jp/kegg-bin/show_pathway?map00513/K12373%09%23FFFFFF,red
adu03020	RNA polymerase	Genetic Information Processing	Transcription	3	98	0.998739	1	AH06G27640(K03000);AH10G30570(K03013);AH11G31330(K03017)	http://www.kegg.jp/kegg-bin/show_pathway?map03020/K03000%09%23FFFFFF,red/K03013%09%23FFFFFF,red/K03017%09%23FFFFFF,red
adu03060	Protein export	Genetic Information Processing	Folding, sorting and degradation	3	99	0.998853	1	AH03G49040(K12946);AH13G51700(K12946);AH18G00800(K13280)	http://www.kegg.jp/kegg-bin/show_pathway?map03060/K12946%09%23FFFFFF,red/K13280%09%23FFFFFF,red
adu03420	Nucleotide excision repair	Genetic Information Processing	Replication and repair	3	100	0.998957	1	AH00G02540(K02335);AH11G01430(K02335);AH07G15350(K10140)	http://www.kegg.jp/kegg-bin/show_pathway?map03420/K02335%09%23FFFFFF,red/K10140%09%23FFFFFF,red
adu03030	DNA replication	Genetic Information Processing	Replication and repair	2	84	0.999159	1	AH00G02540(K02335);AH11G01430(K02335)	http://www.kegg.jp/kegg-bin/show_pathway?map03030/K02335%09%23FFFFFF,red
adu03015	mRNA surveillance pathway	Genetic Information Processing	Translation	11	231	0.999596	1	AH04G05260(K14411);AH13G00590(K04382);AH03G43610(K14376);AH14G06780(K14411);AH13G52560(K04382);AH13G51420(K11584);AH02G18860(K06269);AH19G27040(K06269);AH09G21270(K06269);AH04G27270(K06965);AH12G06770(K06269)	http://www.kegg.jp/kegg-bin/show_pathway?map03015/K14411%09%23FFFFFF,red/K04382%09%23FFFFFF,red/K14376%09%23FFFFFF,red/K11584%09%23FFFFFF,red/K06269%09%23FFFFFF,red/K06965%09%23FFFFFF,red
adu00190	Oxidative phosphorylation	Metabolism	Energy metabolism	16	308	0.999798	1	AH06G28620(K01535);AH16G35340(K01535);AH01G17650(K02113);AH12G05010(K01507);AH12G13420(K01507);AH15G03480(K01507);AH01G07910(K00413);AH02G12000(K01507);AH05G07310(K01507);AH11G07560(K02115);AH10G24150(K01535);AH01G01690(K02115);AH00G06590(K02128);AH02G16350(K02132);AH00G05880(K02256);AH18G26740(K03937)	http://www.kegg.jp/kegg-bin/show_pathway?map00190/K01535%09%23FFFFFF,red/K02113%09%23FFFFFF,red/K01507%09%23FFFFFF,red/K00413%09%23FFFFFF,red/K02115%09%23FFFFFF,red/K02128%09%23FFFFFF,red/K02132%09%23FFFFFF,red/K02256%09%23FFFFFF,red/K03937%09%23FFFFFF,red
adu03040	Spliceosome	Genetic Information Processing	Transcription	16	334	0.999966	1	AH14G40890(K03283);AH12G37500(K12900);AH13G40860(K12741);AH15G32950(K12819);AH09G13870(K12890);AH12G32570(K12900);AH09G20440(K12819);AH09G00470(K03283);AH03G07530(K12859);AH03G28600(K12625);AH13G32290(K12625);AH13G09900(K12859);AH03G46400(K12624);AH18G00140(K03283);AH19G00960(K03283);AH11G34280(K03283)	http://www.kegg.jp/kegg-bin/show_pathway?map03040/K03283%09%23FFFFFF,red/K12900%09%23FFFFFF,red/K12741%09%23FFFFFF,red/K12819%09%23FFFFFF,red/K12890%09%23FFFFFF,red/K12859%09%23FFFFFF,red/K12625%09%23FFFFFF,red/K12624%09%23FFFFFF,red
adu00970	Aminoacyl-tRNA biosynthesis	Genetic Information Processing	Translation	1	96	0.999981	1	AH13G46020(K02434)	http://www.kegg.jp/kegg-bin/show_pathway?map00970/K02434%09%23FFFFFF,red
adu03050	Proteasome	Genetic Information Processing	Folding, sorting and degradation	1	103	0.999991	1	AH10G12380(K03038)	http://www.kegg.jp/kegg-bin/show_pathway?map03050/K03038%09%23FFFFFF,red
adu04145	Phagosome	Cellular Processes	Transport and catabolism	2	151	0.999999	1	AH17G19070(K07897);AH07G19080(K07897)	http://www.kegg.jp/kegg-bin/show_pathway?map04145/K07897%09%23FFFFFF,red
adu03013	RNA transport	Genetic Information Processing	Translation	7	301	1	1	AH08G30040(K03113);AH18G34830(K03113);AH01G31670(K07936);AH13G15600(K03113);AH03G49020(K14308);AH17G33630(K03257);AH03G12590(K03113)	http://www.kegg.jp/kegg-bin/show_pathway?map03013/K03113%09%23FFFFFF,red/K07936%09%23FFFFFF,red/K14308%09%23FFFFFF,red/K03257%09%23FFFFFF,red
adu03010	Ribosome	Genetic Information Processing	Translation	8	651	1	1	AH03G09930(K02863);AH13G12540(K02863);AH01G06360(K02866);AH16G00300(K02890);AH11G02310(K02866);AH04G04000(K02881);AH13G10940(K02996);AH07G16600(K02935)	http://www.kegg.jp/kegg-bin/show_pathway?map03010/K02863%09%23FFFFFF,red/K02866%09%23FFFFFF,red/K02890%09%23FFFFFF,red/K02881%09%23FFFFFF,red/K02996%09%23FFFFFF,red/K02935%09%23FFFFFF,red

## Sheet: SH72 vs SH0_Down
PathwayID	Pathway	level1	level2	List	Total	Pvalue	adjustPvalue	List_gene	URL
adu00908	Zeatin biosynthesis	Metabolism	Metabolism of terpenoids and polyketides	7	52	0.000139541	0.00795372	AH10G20650(K00279);AH04G03460(K10760);AH20G27040(K00279);AH07G11080(K13496);AH14G04390(K10760);AH11G36140(K00279);AH06G00140(K10760)	http://www.kegg.jp/kegg-bin/show_pathway?map00908/K00279%09%23FFFFFF,red/K10760%09%23FFFFFF,red/K13496%09%23FFFFFF,red
adu04075	Plant hormone signal transduction	Environmental Information Processing	Signal transduction	26	549	0.00020659	0.00795372	AH05G03310(K13464);AH01G21860(K14504);AH11G35980(K14504);AH19G13080(K13464);AH11G35040(K14504);AH09G10020(K13464);AH01G22850(K14504);AH11G01310(K13422);AH12G25580(K14496);AH02G07570(K14484);AH09G03440(K14490);AH01G22840(K14504);AH14G00470(K13464);AH15G18280(K14487);AH07G07720(K14496);AH11G35050(K14504);AH01G20740(K13464);AH05G33750(K14487);AH10G04450(K13449);AH12G16350(K14488);AH13G14960(K14488);…	http://www.kegg.jp/kegg-bin/show_pathway?map04075/K13464%09%23FFFFFF,red/K14504%09%23FFFFFF,red/K13422%09%23FFFFFF,red/K14496%09%23FFFFFF,red/K14484%09%23FFFFFF,red/K14490%09%23FFFFFF,red/K14487%09%23FFFFFF,red/K13449%09%23FFFFFF,red/K14488%09%23FFFFFF,red
adu00940	Phenylpropanoid biosynthesis	Metabolism	Biosynthesis of other secondary metabolites	17	303	0.000419245	0.00883815	AH10G05810(K00430);AH10G05800(K00430);AH06G26990(K00430);AH16G33620(K00430);AH20G08720(K00430);AH15G33980(K00430);AH05G21770(K00430);AH16G25780(K00430);AH13G23760(K12355);AH16G27270(K13065);AH08G25180(K01188);AH13G09650(K00430);AH20G08730(K00430);AH13G01200(K13065);AH15G28680(K13065);AH03G23200(K13065);AH18G29950(K01188)	http://www.kegg.jp/kegg-bin/show_pathway?map00940/K00430%09%23FFFFFF,red/K12355%09%23FFFFFF,red/K13065%09%23FFFFFF,red/K01188%09%23FFFFFF,red
adu00330	Arginine and proline metabolism	Metabolism	Amino acid metabolism	10	125	0.000459125	0.00883815	AH14G37520(K00318);AH14G42830(K00318);AH03G39450(K17839);AH14G42870(K01611);AH13G42350(K17839);AH14G37480(K01611);AH14G42860(K01611);AH14G37490(K01611);AH20G35100(K00318);AH05G30860(K00128)	http://www.kegg.jp/kegg-bin/show_pathway?map00330/K00318%09%23FFFFFF,red/K17839%09%23FFFFFF,red/K01611%09%23FFFFFF,red/K00128%09%23FFFFFF,red
adu04626	Plant-pathogen interaction	Organismal Systems	Environmental adaptation	20	427	0.00131256	0.0202134	AH01G26300(K02183);AH05G05580(K13448);AH11G31570(K02183);AH13G04010(K15397);AH05G31940(K18875);AH03G02130(K15397);AH17G11520(K13434);AH00G05670(K13448);AH07G12020(K13434);AH08G29990(K13448);AH11G18400(K13448);AH17G31090(K13414);AH10G04450(K13449);AH04G27400(K18835);AH08G13360(K05391);AH13G49450(K13420);AH18G04640(K05391);AH13G03050(K05391);AH01G07960(K13448);AH20G34090(K13412)	http://www.kegg.jp/kegg-bin/show_pathway?map04626/K02183%09%23FFFFFF,red/K13448%09%23FFFFFF,red/K15397%09%23FFFFFF,red/K18875%09%23FFFFFF,red/K13434%09%23FFFFFF,red/K13414%09%23FFFFFF,red/K13449%09%23FFFFFF,red/K18835%09%23FFFFFF,red/K05391%09%23FFFFFF,red/K13420%09%23FFFFFF,red/K13412%09%23FFFFFF,red
adu00592	alpha-Linolenic acid metabolism	Metabolism	Lipid metabolism	8	99	0.00158752	0.0203732	AH10G27710(K10525);AH13G55040(K01723);AH20G35420(K10525);AH10G32050(K01723);AH03G36910(K00454);AH16G40070(K08241);AH14G42320(K10525);AH09G06780(K16818)	http://www.kegg.jp/kegg-bin/show_pathway?map00592/K10525%09%23FFFFFF,red/K01723%09%23FFFFFF,red/K00454%09%23FFFFFF,red/K08241%09%23FFFFFF,red/K16818%09%23FFFFFF,red
adu00900	Terpenoid backbone biosynthesis	Metabolism	Metabolism of terpenoids and polyketides	8	103	0.00204432	0.0224875	AH01G22990(K01662);AH11G34920(K01662);AH07G03260(K13789);AH08G17000(K12742);AH18G07490(K12742);AH03G13060(K12742);AH00G04830(K13789);AH13G15850(K12742)	http://www.kegg.jp/kegg-bin/show_pathway?map00900/K01662%09%23FFFFFF,red/K13789%09%23FFFFFF,red/K12742%09%23FFFFFF,red
adu00564	Glycerophospholipid metabolism	Metabolism	Lipid metabolism	12	225	0.00442522	0.0425927	AH19G39620(K08730);AH18G00940(K06130);AH08G29780(K01114);AH19G02680(K06130);AH06G04690(K13508);AH16G08090(K13508);AH01G31380(K00894);AH09G05050(K01115);AH19G17510(K01115);AH01G08710(K01115);AH00G01720(K01115);AH09G06780(K16818)	http://www.kegg.jp/kegg-bin/show_pathway?map00564/K08730%09%23FFFFFF,red/K06130%09%23FFFFFF,red/K01114%09%23FFFFFF,red/K13508%09%23FFFFFF,red/K00894%09%23FFFFFF,red/K01115%09%23FFFFFF,red/K16818%09%23FFFFFF,red
adu00906	Carotenoid biosynthesis	Metabolism	Metabolism of terpenoids and polyketides	5	53	0.00626498	0.0536004	AH05G01230(K09843);AH20G01350(K09843);AH01G09900(K09843);AH03G48330(K09840);AH13G50990(K09840)	http://www.kegg.jp/kegg-bin/show_pathway?map00906/K09843%09%23FFFFFF,red/K09840%09%23FFFFFF,red
adu00565	Ether lipid metabolism	Metabolism	Lipid metabolism	5	66	0.0154842	0.111625	AH08G29780(K01114);AH09G05050(K01115);AH19G17510(K01115);AH01G08710(K01115);AH00G01720(K01115)	http://www.kegg.jp/kegg-bin/show_pathway?map00565/K01114%09%23FFFFFF,red/K01115%09%23FFFFFF,red
adu00945	Stilbenoid, diarylheptanoid and gingerol biosynthesis	Metabolism	Biosynthesis of other secondary metabolites	4	44	0.0161234	0.111625	AH16G27270(K13065);AH13G01200(K13065);AH15G28680(K13065);AH03G23200(K13065)	http://www.kegg.jp/kegg-bin/show_pathway?map00945/K13065%09%23FFFFFF,red
adu00909	Sesquiterpenoid and triterpenoid biosynthesis	Metabolism	Metabolism of terpenoids and polyketides	4	45	0.0173962	0.111625	AH16G36440(K15803);AH16G46230(K15803);AH10G04180(K14175);AH08G26210(K15803)	http://www.kegg.jp/kegg-bin/show_pathway?map00909/K15803%09%23FFFFFF,red/K14175%09%23FFFFFF,red
adu00270	Cysteine and methionine metabolism	Metabolism	Amino acid metabolism	9	213	0.0483045	0.263009	AH14G42870(K01611);AH14G37480(K01611);AH14G42860(K01611);AH14G37490(K01611);AH13G33260(K20772);AH02G23890(K00827);AH17G30050(K05933);AH02G05660(K00025);AH01G12420(K01762)	http://www.kegg.jp/kegg-bin/show_pathway?map00270/K01611%09%23FFFFFF,red/K20772%09%23FFFFFF,red/K00827%09%23FFFFFF,red/K05933%09%23FFFFFF,red/K00025%09%23FFFFFF,red/K01762%09%23FFFFFF,red
adu00380	Tryptophan metabolism	Metabolism	Amino acid metabolism	6	119	0.0494118	0.263009	AH15G11370(K11820);AH15G28990(K11816);AH05G26460(K11816);AH05G30860(K00128);AH06G28250(K11816);AH00G04540(K11816)	http://www.kegg.jp/kegg-bin/show_pathway?map00380/K11820%09%23FFFFFF,red/K11816%09%23FFFFFF,red/K00128%09%23FFFFFF,red
adu00310	Lysine degradation	Metabolism	Amino acid metabolism	4	63	0.0512355	0.263009	AH18G30390(K00306);AH08G25480(K00306);AH10G18660(K24406);AH05G30860(K00128)	http://www.kegg.jp/kegg-bin/show_pathway?map00310/K00306%09%23FFFFFF,red/K24406%09%23FFFFFF,red/K00128%09%23FFFFFF,red
adu04016	MAPK signaling pathway - plant	Environmental Information Processing	Signal transduction	12	328	0.0622745	0.299696	AH01G26300(K02183);AH11G31570(K02183);AH11G01310(K13422);AH12G25580(K14496);AH09G07440(K20714);AH13G33260(K20772);AH19G10490(K20714);AH07G07720(K14496);AH17G31090(K13414);AH10G04450(K13449);AH13G49450(K13420);AH14G23680(K14496)	http://www.kegg.jp/kegg-bin/show_pathway?map04016/K02183%09%23FFFFFF,red/K13422%09%23FFFFFF,red/K14496%09%23FFFFFF,red/K20714%09%23FFFFFF,red/K20772%09%23FFFFFF,red/K13414%09%23FFFFFF,red/K13449%09%23FFFFFF,red/K13420%09%23FFFFFF,red
adu00260	Glycine, serine and threonine metabolism	Metabolism	Amino acid metabolism	5	113	0.107135	0.48526	AH15G08900(K01696);AH05G14040(K01696);AH18G30390(K00306);AH08G25480(K00306);AH02G23890(K00827)	http://www.kegg.jp/kegg-bin/show_pathway?map00260/K01696%09%23FFFFFF,red/K00306%09%23FFFFFF,red/K00827%09%23FFFFFF,red
adu00520	Amino sugar and nucleotide sugar metabolism	Metabolism	Carbohydrate metabolism	9	260	0.125831	0.538276	AH14G44360(K00012);AH14G35590(K00012);AH16G01400(K13648);AH13G02260(K12449);AH06G11990(K13648);AH03G00340(K12449);AH15G04130(K01711);AH05G07960(K01711);AH14G43510(K13379)	http://www.kegg.jp/kegg-bin/show_pathway?map00520/K00012%09%23FFFFFF,red/K13648%09%23FFFFFF,red/K12449%09%23FFFFFF,red/K01711%09%23FFFFFF,red/K13379%09%23FFFFFF,red
adu00603	Glycosphingolipid biosynthesis - globo and isoglobo series	Metabolism	Glycan biosynthesis and metabolism	2	29	0.135349	0.548519	AH20G14960(K07407);AH10G10540(K07407)	http://www.kegg.jp/kegg-bin/show_pathway?map00603/K07407%09%23FFFFFF,red
adu00910	Nitrogen metabolism	Metabolism	Energy metabolism	3	59	0.143383	0.552026	AH10G05270(K01673);AH20G08200(K01673);AH03G00930(K02575)	http://www.kegg.jp/kegg-bin/show_pathway?map00910/K01673%09%23FFFFFF,red/K02575%09%23FFFFFF,red
adu00770	Pantothenate and CoA biosynthesis	Metabolism	Metabolism of cofactors and vitamins	4	93	0.152585	0.559477	AH03G39450(K17839);AH13G42350(K17839);AH12G02140(K00606);AH05G30860(K00128)	http://www.kegg.jp/kegg-bin/show_pathway?map00770/K17839%09%23FFFFFF,red/K00606%09%23FFFFFF,red/K00128%09%23FFFFFF,red
adu04070	Phosphatidylinositol signaling system	Environmental Information Processing	Signal transduction	5	129	0.159928	0.559748	AH01G26300(K02183);AH11G31570(K02183);AH14G44510(K01110);AH03G31970(K00889);AH17G14050(K05857)	http://www.kegg.jp/kegg-bin/show_pathway?map04070/K02183%09%23FFFFFF,red/K01110%09%23FFFFFF,red/K00889%09%23FFFFFF,red/K05857%09%23FFFFFF,red
adu00460	Cyanoamino acid metabolism	Metabolism	Metabolism of other amino acids	3	66	0.181152	0.606464	AH16G42220(K13051);AH08G25180(K01188);AH18G29950(K01188)	http://www.kegg.jp/kegg-bin/show_pathway?map00460/K13051%09%23FFFFFF,red/K01188%09%23FFFFFF,red
adu02010	ABC transporters	Environmental Information Processing	Membrane transport	3	69	0.19809	0.618829	AH05G01310(K05681);AH20G30870(K05658);AH10G23820(K05658)	http://www.kegg.jp/kegg-bin/show_pathway?map02010/K05681%09%23FFFFFF,red/K05658%09%23FFFFFF,red
adu00030	Pentose phosphate pathway	Metabolism	Carbohydrate metabolism	4	104	0.200918	0.618829	AH17G27090(K01057);AH08G03850(K01057);AH17G27100(K01057);AH08G03860(K01057)	http://www.kegg.jp/kegg-bin/show_pathway?map00030/K01057%09%23FFFFFF,red
adu00591	Linoleic acid metabolism	Metabolism	Lipid metabolism	2	39	0.214927	0.636515	AH09G26460(K15718);AH03G36910(K00454)	http://www.kegg.jp/kegg-bin/show_pathway?map00591/K15718%09%23FFFFFF,red/K00454%09%23FFFFFF,red
adu00051	Fructose and mannose metabolism	Metabolism	Carbohydrate metabolism	4	111	0.233781	0.642072	AH06G05390(K19355);AH16G09010(K19355);AH15G04130(K01711);AH05G07960(K01711)	http://www.kegg.jp/kegg-bin/show_pathway?map00051/K19355%09%23FFFFFF,red/K01711%09%23FFFFFF,red
adu00052	Galactose metabolism	Metabolism	Carbohydrate metabolism	4	111	0.233781	0.642072	AH20G14960(K07407);AH09G11360(K18819);AH01G25000(K06617);AH10G10540(K07407)	http://www.kegg.jp/kegg-bin/show_pathway?map00052/K07407%09%23FFFFFF,red/K18819%09%23FFFFFF,red/K06617%09%23FFFFFF,red
adu00562	Inositol phosphate metabolism	Metabolism	Carbohydrate metabolism	5	152	0.249952	0.642072	AH08G29780(K01114);AH05G19270(K24221);AH14G44510(K01110);AH03G31970(K00889);AH17G14050(K05857)	http://www.kegg.jp/kegg-bin/show_pathway?map00562/K01114%09%23FFFFFF,red/K24221%09%23FFFFFF,red/K01110%09%23FFFFFF,red/K00889%09%23FFFFFF,red/K05857%09%23FFFFFF,red
adu00730	Thiamine metabolism	Metabolism	Metabolism of cofactors and vitamins	2	44	0.256222	0.642072	AH01G22990(K01662);AH11G34920(K01662)	http://www.kegg.jp/kegg-bin/show_pathway?map00730/K01662%09%23FFFFFF,red
adu00040	Pentose and glucuronate interconversions	Metabolism	Carbohydrate metabolism	7	232	0.258497	0.642072	AH14G44360(K00012);AH14G35590(K00012);AH14G00220(K01051);AH01G20430(K01051);AH03G19940(K01051);AH16G10110(K01051);AH06G06300(K01051)	http://www.kegg.jp/kegg-bin/show_pathway?map00040/K00012%09%23FFFFFF,red/K01051%09%23FFFFFF,red
adu00960	Tropane, piperidine and pyridine alkaloid biosynthesis	Metabolism	Biosynthesis of other secondary metabolites	2	48	0.28938	0.657109	AH09G22440(K08081);AH15G34970(K13610)	http://www.kegg.jp/kegg-bin/show_pathway?map00960/K08081%09%23FFFFFF,red/K13610%09%23FFFFFF,red
adu00941	Flavonoid biosynthesis	Metabolism	Biosynthesis of other secondary metabolites	4	123	0.292684	0.657109	AH16G27270(K13065);AH13G01200(K13065);AH15G28680(K13065);AH03G23200(K13065)	http://www.kegg.jp/kegg-bin/show_pathway?map00941/K13065%09%23FFFFFF,red
adu00600	Sphingolipid metabolism	Metabolism	Lipid metabolism	2	49	0.297652	0.657109	AH20G14960(K07407);AH10G10540(K07407)	http://www.kegg.jp/kegg-bin/show_pathway?map00600/K07407%09%23FFFFFF,red
adu00966	Glucosinolate biosynthesis	Metabolism	Biosynthesis of other secondary metabolites	1	17	0.317968	0.657109	AH15G11370(K11820)	http://www.kegg.jp/kegg-bin/show_pathway?map00966/K11820%09%23FFFFFF,red
adu04122	Sulfur relay system	Genetic Information Processing	Folding, sorting and degradation	1	17	0.317968	0.657109	AH09G30900(K03637)	http://www.kegg.jp/kegg-bin/show_pathway?map04122/K03637%09%23FFFFFF,red
adu00053	Ascorbate and aldarate metabolism	Metabolism	Carbohydrate metabolism	4	130	0.327937	0.657109	AH14G44360(K00012);AH14G35590(K00012);AH05G02820(K00434);AH05G30860(K00128)	http://www.kegg.jp/kegg-bin/show_pathway?map00053/K00012%09%23FFFFFF,red/K00434%09%23FFFFFF,red/K00128%09%23FFFFFF,red
adu00904	Diterpenoid biosynthesis	Metabolism	Metabolism of terpenoids and polyketides	2	53	0.330557	0.657109	AH09G11150(K04125);AH19G14570(K04125)	http://www.kegg.jp/kegg-bin/show_pathway?map00904/K04125%09%23FFFFFF,red
adu00561	Glycerolipid metabolism	Metabolism	Lipid metabolism	5	172	0.336346	0.657109	AH06G04690(K13508);AH20G14960(K07407);AH16G08090(K13508);AH10G10540(K07407);AH05G30860(K00128)	http://www.kegg.jp/kegg-bin/show_pathway?map00561/K13508%09%23FFFFFF,red/K07407%09%23FFFFFF,red/K00128%09%23FFFFFF,red
adu04144	Endocytosis	Cellular Processes	Transport and catabolism	10	381	0.341356	0.657109	AH13G08560(K19366);AH09G05050(K01115);AH08G25050(K07904);AH19G17510(K01115);AH13G51490(K12200);AH01G08710(K01115);AH03G31970(K00889);AH16G19980(K07901);AH16G02110(K12200);AH00G01720(K01115)	http://www.kegg.jp/kegg-bin/show_pathway?map04144/K19366%09%23FFFFFF,red/K01115%09%23FFFFFF,red/K07904%09%23FFFFFF,red/K12200%09%23FFFFFF,red/K00889%09%23FFFFFF,red/K07901%09%23FFFFFF,red
adu00410	beta-Alanine metabolism	Metabolism	Metabolism of other amino acids	3	96	0.36039	0.67683	AH03G39450(K17839);AH13G42350(K17839);AH05G30860(K00128)	http://www.kegg.jp/kegg-bin/show_pathway?map00410/K17839%09%23FFFFFF,red/K00128%09%23FFFFFF,red
adu00903	Limonene and pinene degradation	Metabolism	Metabolism of terpenoids and polyketides	1	22	0.390649	0.71619	AH05G30860(K00128)	http://www.kegg.jp/kegg-bin/show_pathway?map00903/K00128%09%23FFFFFF,red
adu00905	Brassinosteroid biosynthesis	Metabolism	Metabolism of terpenoids and polyketides	1	24	0.417514	0.732043	AH18G02310(K12638)	http://www.kegg.jp/kegg-bin/show_pathway?map00905/K12638%09%23FFFFFF,red
adu00062	Fatty acid elongation	Metabolism	Lipid metabolism	2	64	0.418311	0.732043	AH13G04010(K15397);AH03G02130(K15397)	http://www.kegg.jp/kegg-bin/show_pathway?map00062/K15397%09%23FFFFFF,red
adu00073	Cutin, suberine and wax biosynthesis	Metabolism	Lipid metabolism	2	69	0.45629	0.763791	AH12G32540(K13356);AH08G23930(K17991)	http://www.kegg.jp/kegg-bin/show_pathway?map00073/K13356%09%23FFFFFF,red/K17991%09%23FFFFFF,red
adu00360	Phenylalanine metabolism	Metabolism	Amino acid metabolism	2	69	0.45629	0.763791	AH14G24110(K07253);AH04G20920(K07253)	http://www.kegg.jp/kegg-bin/show_pathway?map00360/K07253%09%23FFFFFF,red
adu00510	N-Glycan biosynthesis	Metabolism	Glycan biosynthesis and metabolism	2	77	0.513974	0.842043	AH13G47420(K00737);AH03G44800(K00737)	http://www.kegg.jp/kegg-bin/show_pathway?map00510/K00737%09%23FFFFFF,red
adu00630	Glyoxylate and dicarboxylate metabolism	Metabolism	Carbohydrate metabolism	3	136	0.586484	0.913105	AH20G05270(K11517);AH02G05660(K00025);AH01G17370(K01638)	http://www.kegg.jp/kegg-bin/show_pathway?map00630/K11517%09%23FFFFFF,red/K00025%09%23FFFFFF,red/K01638%09%23FFFFFF,red
adu00500	Starch and sucrose metabolism	Metabolism	Carbohydrate metabolism	6	279	0.591498	0.913105	AH01G30060(K01179);AH11G26790(K01179);AH08G07130(K01087);AH08G25180(K01188);AH17G19960(K01179);AH18G29950(K01188)	http://www.kegg.jp/kegg-bin/show_pathway?map00500/K01179%09%23FFFFFF,red/K01087%09%23FFFFFF,red/K01188%09%23FFFFFF,red
adu04146	Peroxisome	Cellular Processes	Transport and catabolism	4	186	0.597257	0.913105	AH18G30390(K00306);AH08G25480(K00306);AH20G05270(K11517);AH12G32540(K13356)	http://www.kegg.jp/kegg-bin/show_pathway?map04146/K00306%09%23FFFFFF,red/K11517%09%23FFFFFF,red/K13356%09%23FFFFFF,red
adu00400	Phenylalanine, tyrosine and tryptophan biosynthesis	Metabolism	Amino acid metabolism	2	91	0.604784	0.913105	AH15G08900(K01696);AH05G14040(K01696)	http://www.kegg.jp/kegg-bin/show_pathway?map00400/K01696%09%23FFFFFF,red
adu00340	Histidine metabolism	Metabolism	Amino acid metabolism	1	47	0.653426	0.935527	AH05G30860(K00128)	http://www.kegg.jp/kegg-bin/show_pathway?map00340/K00128%09%23FFFFFF,red
adu01040	Biosynthesis of unsaturated fatty acids	Metabolism	Lipid metabolism	1	47	0.653426	0.935527	AH19G38370(K10256)	http://www.kegg.jp/kegg-bin/show_pathway?map01040/K10256%09%23FFFFFF,red
adu00020	Citrate cycle (TCA cycle)	Metabolism	Carbohydrate metabolism	2	100	0.656084	0.935527	AH02G05660(K00025);AH14G41030(K00164)	http://www.kegg.jp/kegg-bin/show_pathway?map00020/K00025%09%23FFFFFF,red/K00164%09%23FFFFFF,red
adu00250	Alanine, aspartate and glutamate metabolism	Metabolism	Amino acid metabolism	2	104	0.677127	0.944971	AH16G42220(K13051);AH02G23890(K00827)	http://www.kegg.jp/kegg-bin/show_pathway?map00250/K13051%09%23FFFFFF,red/K00827%09%23FFFFFF,red
adu00350	Tyrosine metabolism	Metabolism	Amino acid metabolism	2	106	0.687251	0.944971	AH14G24110(K07253);AH04G20920(K07253)	http://www.kegg.jp/kegg-bin/show_pathway?map00350/K07253%09%23FFFFFF,red
adu00280	Valine, leucine and isoleucine degradation	Metabolism	Amino acid metabolism	2	111	0.711428	0.952203	AH02G23890(K00827);AH05G30860(K00128)	http://www.kegg.jp/kegg-bin/show_pathway?map00280/K00827%09%23FFFFFF,red/K00128%09%23FFFFFF,red
adu00790	Folate biosynthesis	Metabolism	Metabolism of cofactors and vitamins	1	56	0.717244	0.952203	AH09G30900(K03637)	http://www.kegg.jp/kegg-bin/show_pathway?map00790/K03637%09%23FFFFFF,red
adu03015	mRNA surveillance pathway	Genetic Information Processing	Translation	4	231	0.760355	0.992328	AH04G08300(K14376);AH16G10240(K06269);AH04G27270(K06965);AH19G27040(K06269)	http://www.kegg.jp/kegg-bin/show_pathway?map03015/K14376%09%23FFFFFF,red/K06269%09%23FFFFFF,red/K06965%09%23FFFFFF,red
adu00620	Pyruvate metabolism	Metabolism	Carbohydrate metabolism	3	185	0.784283	0.99637	AH02G05660(K00025);AH05G30860(K00128);AH01G17370(K01638)	http://www.kegg.jp/kegg-bin/show_pathway?map00620/K00025%09%23FFFFFF,red/K00128%09%23FFFFFF,red/K01638%09%23FFFFFF,red
adu00100	Steroid biosynthesis	Metabolism	Lipid metabolism	1	69	0.789332	0.99637	AH07G06850(K01052)	http://www.kegg.jp/kegg-bin/show_pathway?map00100/K01052%09%23FFFFFF,red
adu04130	SNARE interactions in vesicular transport	Genetic Information Processing	Folding, sorting and degradation	1	72	0.803176	0.997493	AH12G34390(K08486)	http://www.kegg.jp/kegg-bin/show_pathway?map04130/K08486%09%23FFFFFF,red
adu00480	Glutathione metabolism	Metabolism	Metabolism of other amino acids	3	207	0.843815	1	AH02G28030(K00799);AH05G02820(K00434);AH12G31720(K00799)	http://www.kegg.jp/kegg-bin/show_pathway?map00480/K00799%09%23FFFFFF,red/K00434%09%23FFFFFF,red
adu03440	Homologous recombination	Genetic Information Processing	Replication and repair	1	88	0.863076	1	AH06G26260(K10875)	http://www.kegg.jp/kegg-bin/show_pathway?map03440/K10875%09%23FFFFFF,red
adu00130	Ubiquinone and other terpenoid-quinone biosynthesis	Metabolism	Metabolism of cofactors and vitamins	1	112	0.920644	1	AH05G14910(K05928)	http://www.kegg.jp/kegg-bin/show_pathway?map00130/K05928%09%23FFFFFF,red
adu04712	Circadian rhythm - plant	Organismal Systems	Environmental adaptation	1	114	0.924175	1	AH19G37380(K16221)	http://www.kegg.jp/kegg-bin/show_pathway?map04712/K16221%09%23FFFFFF,red
adu00071	Fatty acid degradation	Metabolism	Lipid metabolism	1	115	0.925881	1	AH05G30860(K00128)	http://www.kegg.jp/kegg-bin/show_pathway?map00071/K00128%09%23FFFFFF,red
adu03018	RNA degradation	Genetic Information Processing	Folding, sorting and degradation	2	190	0.927776	1	AH08G15890(K12581);AH18G06200(K12581)	http://www.kegg.jp/kegg-bin/show_pathway?map03018/K12581%09%23FFFFFF,red
adu00710	Carbon fixation in photosynthetic organisms	Metabolism	Energy metabolism	1	143	0.960853	1	AH02G05660(K00025)	http://www.kegg.jp/kegg-bin/show_pathway?map00710/K00025%09%23FFFFFF,red
adu00190	Oxidative phosphorylation	Metabolism	Energy metabolism	3	308	0.970028	1	AH12G13420(K01507);AH02G12000(K01507);AH01G01690(K02115)	http://www.kegg.jp/kegg-bin/show_pathway?map00190/K01507%09%23FFFFFF,red/K02115%09%23FFFFFF,red
adu03008	Ribosome biogenesis in eukaryotes	Genetic Information Processing	Translation	1	156	0.970913	1	AH01G31670(K07936)	http://www.kegg.jp/kegg-bin/show_pathway?map03008/K07936%09%23FFFFFF,red
adu00195	Photosynthesis	Metabolism	Energy metabolism	1	190	0.98665	1	AH01G01690(K02115)	http://www.kegg.jp/kegg-bin/show_pathway?map00195/K02115%09%23FFFFFF,red
adu00010	Glycolysis / Gluconeogenesis	Metabolism	Carbohydrate metabolism	1	257	0.997146	1	AH05G30860(K00128)	http://www.kegg.jp/kegg-bin/show_pathway?map00010/K00128%09%23FFFFFF,red
adu03013	RNA transport	Genetic Information Processing	Translation	1	301	0.99897	1	AH01G31670(K07936)	http://www.kegg.jp/kegg-bin/show_pathway?map03013/K07936%09%23FFFFFF,red
adu03040	Spliceosome	Genetic Information Processing	Transcription	1	334	0.999522	1	AH03G07530(K12859)	http://www.kegg.jp/kegg-bin/show_pathway?map03040/K12859%09%23FFFFFF,red
adu04141	Protein processing in endoplasmic reticulum	Genetic Information Processing	Folding, sorting and degradation	1	379	0.999833	1	AH14G04960(K13993)	http://www.kegg.jp/kegg-bin/show_pathway?map04141/K13993%09%23FFFFFF,red
adu03010	Ribosome	Genetic Information Processing	Translation	1	651	1	1	AH18G15320(K02889)	http://www.kegg.jp/kegg-bin/show_pathway?map03010/K02889%09%23FFFFFF,red
