# Supplementary material for: Comparative transcriptome analysis revealed molecular mechanisms of peanut leaves responding to Ralstonia solanacearum and its type III secretion system mutant
Source: Front Microbiol. 2022 Aug 25;13:998817. doi: 10.3389/fmicb.2022.998817 (PMC9453164; doi:10.3389/fmicb.2022.998817)
Supplement: Supplementary Table S3 — All up-regulated or down-regulated DEGs in different comparison groups. [file Data_Sheet_2.ZIP › Additional Tables/Table S11.xlsx]

## Sheet: Sheet1
The common down-regulated DEGs among RH24 vs RH0, RH36 vs RH0 and RH72 vs RH0.
id	log2FoldChange(RH24/RH0)(RH24/RH0)	log2FoldChange(RH36/RH0)(RH36/RH0)	log2FoldChange(RH72/RH0)(RH72/RH0)	Chromosome	Start Site	End Site	Direction	Length	Name	GO	KEGG	eggNOG	eggNOG_Category	Swissprot	NR	Description
AH01G01700	-1.00263	-2.19628	-1.5831	Chr01	2237761	2238339	+	579	AH01G01700	-	-	virNOG25372	S	-	gi|1011992817|ref|XP_015965669.1| PREDICTED: probable serine/threonine-protein kinase DDB_G0282963 [Arachis duranensis] &gt;gi|1011992819|ref|XP_015965731.1| PREDICTED: probable serine/threonine-protein kinase DDB_G0282963 [Arachis duranensis]	Uncharacterized protein
AH01G05430	-1.99606	-Inf	-3.10708	Chr01	6983263	6983725	-	396	AH01G05430	-	-	virNOG24208	S	sp|Q94AK6|SAG20_ARATH Senescence associated gene 20 OS=Arabidopsis thaliana GN=SAG20 PE=2 SV=1	gi|1011994036|ref|XP_015949778.1| PREDICTED: uncharacterized protein LOC107474654, partial [Arachis duranensis]	Uncharacterized protein
AH01G06870	-Inf	-Inf	-Inf	Chr01	8730639	8730921	-	283	AH01G06870	-	-	-	-	-	-	Unknown function
AH01G14370	-4.31894	-Inf	-6.34232	Chr01	35653734	35654921	+	357	AH01G14370	GO:0003677;GO:0006355;GO:0005634	-	virNOG23075;virNOG35102;virNOG24633	RS	sp|Q700D9|MYBF_ARATH Putative Myb family transcription factor At1g14600 OS=Arabidopsis thaliana GN=At1g14600 PE=2 SV=2	gi|1012104007|ref|XP_015958155.1| PREDICTED: transcription repressor KAN1-like [Arachis duranensis]	Putative Myb family transcription factor At1g14600
AH01G15780	-1.61964	-1.24671	-1.9912	Chr01	45453594	45460168	-	1587	AH01G15780	-	K12189	virNOG07934	U	sp|Q8VZC9|VPS25_ARATH Vacuolar protein sorting-associated protein 25 OS=Arabidopsis thaliana GN=VPS25 PE=1 SV=1	gi|1011997198|ref|XP_015963643.1| PREDICTED: vacuolar protein sorting-associated protein 25-like isoform X1 [Arachis duranensis]	Vacuolar protein sorting-associated protein 25
AH01G16450	-2.38647	-2.57371	-2.03722	Chr01	50848251	50850451	+	783	AH01G16450	-	-	KOG4361;virNOG00827	T	sp|Q0WUQ1|BAG1_ARATH BAG family molecular chaperone regulator 1 OS=Arabidopsis thaliana GN=BAG1 PE=1 SV=1	gi|1021477407|ref|XP_016175646.1| PREDICTED: BAG family molecular chaperone regulator 1-like isoform X1 [Arachis ipaensis]	BAG family molecular chaperone regulator 1
AH01G28740	-1.47913	-1.7271	-1.11324	Chr01	102587129	102590664	-	2928	AH01G28740	-	K21437	virNOG14143	R	sp|Q7ZYD9|A13CB_XENLA Ankyrin repeat domain-containing protein 13C-B OS=Xenopus laevis GN=ankrd13c-b PE=2 SV=1	gi|1012004875|ref|XP_015941132.1| PREDICTED: ankyrin repeat domain-containing protein 13C [Arachis duranensis]	Ankyrin repeat domain-containing protein 13C-B
AH01G31110	-1.0141	-4.37787	-1.21776	Chr01	105481233	105482889	+	1657	AH01G31110	GO:0003677;GO:0006355;GO:0003700;GO:0005634	-	virNOG14818	K	sp|Q9XI33|WIN1_ARATH Ethylene-responsive transcription factor WIN1 OS=Arabidopsis thaliana GN=WIN1 PE=2 SV=1	gi|1012008113|ref|XP_015947101.1| PREDICTED: ethylene-responsive transcription factor WIN1-like [Arachis duranensis]	Ethylene-responsive transcription factor WIN1
AH01G31410	-1.6447	-3.23727	-1.71511	Chr01	105884940	105885640	+	519	AH01G31410	-	-	virNOG17881;virNOG34520	RS	-	gi|1012006933|ref|XP_015944740.1| PREDICTED: uncharacterized protein LOC107469870 [Arachis duranensis]	uncharacterized protein LOC106769310
AH02G00600	-1.09837	-2.06259	-1.35796	Chr02	776928	781289	+	1465	AH02G00600	GO:0016491;GO:0008270;GO:0055114	-	virNOG06682	R	sp|Q9SLN8|DBR_TOBAC 2-alkenal reductase (NADP(+)-dependent) OS=Nicotiana tabacum GN=DBR PE=1 SV=1	gi|1012008634|ref|XP_015947667.1| PREDICTED: 2-alkenal reductase (NADP(+)-dependent)-like [Arachis duranensis]	2-alkenal reductase (NADP(+)-dependent)
AH02G20380	-1.31344	-1.39667	-1.72284	Chr02	86255237	86256649	-	693	AH02G20380	-	-	virNOG22787	R	-	gi|1012022151|ref|XP_015950144.1| PREDICTED: putative lipid-transfer protein DIR1 [Arachis duranensis]	Uncharacterized protein
AH03G00530	-1.16395	-4.31446	-1.6824	Chr03	728931	730890	-	1960	AH03G00530	GO:0005488	-	KOG1721;virNOG23720;virNOG19751	KR	sp|Q681X4|ZAT5_ARATH Zinc finger protein ZAT5 OS=Arabidopsis thaliana GN=ZAT5 PE=2 SV=1	gi|1012029785|ref|XP_015951757.1| PREDICTED: zinc finger protein ZAT5-like [Arachis duranensis]	Zinc finger protein ZAT5
AH03G09230	-1.92133	-Inf	-3.42419	Chr03	9711059	9712888	-	1830	AH03G09230	GO:0044550;GO:0055114;GO:0005506;GO:0016020;GO:0020037;GO:0016709	K24184	virNOG10091;COG2124	Q	sp|Q9SRQ1|C89A9_ARATH Cytochrome P450 89A9 OS=Arabidopsis thaliana GN=CYP89A9 PE=2 SV=1	gi|1012034930|ref|XP_015952927.1| PREDICTED: cytochrome P450 89A2-like [Arachis duranensis]	Cytochrome P450 89A9
AH03G09740	-Inf	-Inf	-3.80629	Chr03	10339794	10340843	-	926	AH03G09740	GO:0016829	-	virNOG10920	R	-	gi|1012035154|ref|XP_015952986.1| PREDICTED: uncharacterized protein LOC107477470 [Arachis duranensis]	Lactoylglutathione lyase (Fragment)
AH03G12420	-2.73428	-5.11711	-2.05956	Chr03	14297188	14298422	-	681	AH03G12420	-	-	KOG2254;COG5498;virNOG09840	GM	-	gi|1021505771|ref|XP_016196291.1| PREDICTED: probable endo-1,3(4)-beta-glucanase ARB_01444 [Arachis ipaensis]	Glycoside hydrolase family 81 protein
AH03G23170	-1.41523	-5.06466	-2.98481	Chr03	43734893	43737894	+	1831	AH03G23170	-	K20617	virNOG06151;virNOG03061	Q	sp|P24465|C71A1_PERAE Cytochrome P450 71A1 OS=Persea americana GN=CYP71A1 PE=1 SV=2	gi|1012089291|ref|XP_015954538.1| PREDICTED: cytochrome P450 71A1-like isoform X2 [Arachis duranensis]	Cytochrome P450 71A1
AH03G31100	-1.87999	-3.30122	-1.10977	Chr03	116696693	116697173	+	411	AH03G31100	-	-	-	-	-	gi|1021504399|ref|XP_016195504.1| PREDICTED: uncharacterized protein LOC107636516 [Arachis ipaensis]	Unknown function
AH03G32250	-1.85993	-Inf	-2.22477	Chr03	119774386	119779923	+	2493	AH03G32250	GO:0004565;GO:0005773;GO:0005975;GO:0005618	-	virNOG01260	G	sp|Q9FFN4|BGAL6_ARATH Beta-galactosidase 6 OS=Arabidopsis thaliana GN=BGAL6 PE=2 SV=1	gi|1012095226|ref|XP_015955835.1| PREDICTED: beta-galactosidase 6-like [Arachis duranensis]	Beta-galactosidase 6
AH03G32310	-1.70899	-10.8145	-1.91642	Chr03	119960357	119962658	+	1558	AH03G32310	GO:0016021;GO:0005886;GO:0015171;GO:0003333	K24917	virNOG02870	E	sp|Q38967|AAP2_ARATH Amino acid permease 2 OS=Arabidopsis thaliana GN=AAP2 PE=1 SV=1	gi|1012095238|ref|XP_015955839.1| PREDICTED: amino acid permease 4-like [Arachis duranensis]	Amino acid permease 2
AH03G38160	-Inf	-Inf	-Inf	Chr03	130299209	130299841	-	324	AH03G38160	-	-	-	-	-	gi|1021578483|ref|XP_016179639.1| PREDICTED: uncharacterized protein LOC107622287 isoform X1 [Arachis ipaensis]	Unknown function
AH03G43710	-1.14781	-3.19102	-1.38743	Chr03	137262986	137265770	+	1989	AH03G43710	GO:0015238;GO:0016021;GO:0006855;GO:0015297	K03327	virNOG06234	S	sp|Q9FHB6|DTX16_ARATH Protein DETOXIFICATION 16 OS=Arabidopsis thaliana GN=DTX16 PE=2 SV=1	gi|1021495572|ref|XP_016190801.1| PREDICTED: protein DETOXIFICATION 16-like [Arachis ipaensis]	Protein DETOXIFICATION 16
AH03G45900	-2.13138	-1.53807	-1.62893	Chr03	139435315	139438070	+	1834	AH03G45900	GO:0016020	-	virNOG00774	S	sp|Q4PT23|WTR6_ARATH WAT1-related protein At1g25270 OS=Arabidopsis thaliana GN=At1g25270 PE=2 SV=1	gi|1021495127|ref|XP_016190576.1| PREDICTED: WAT1-related protein At1g25270-like [Arachis ipaensis]	WAT1-related protein At1g25270
AH04G05180	-1.42235	-1.72922	-1.38044	Chr04	6366008	6366809	-	802	AH04G05180	-	-	virNOG24820	R	-	gi|1012106836|ref|XP_015958904.1| PREDICTED: cysteine proteinase inhibitor 5-like [Arachis duranensis]	Cysteine proteinase inhibitor 5
AH04G07500	-1.0461	-5.26772	-2.51171	Chr04	11082408	11085047	-	1151	AH04G07500	GO:0016021	-	virNOG02384	S	-	gi|1012109409|ref|XP_015959588.1| PREDICTED: uncharacterized protein LOC107483486 [Arachis duranensis]	Transmembrane protein, putative
AH04G10050	-3.7177	-3.45034	-Inf	Chr04	17208656	17211443	+	2063	AH04G10050	GO:0006855;GO:0015297;GO:0015238;GO:0016021	K03327	virNOG04062	R	sp|Q9FH21|DTX55_ARATH Protein DETOXIFICATION 55 OS=Arabidopsis thaliana GN=DTX55 PE=2 SV=1	gi|1012109695|ref|XP_015959659.1| PREDICTED: protein DETOXIFICATION 55 [Arachis duranensis]	Protein DETOXIFICATION 55
AH04G14610	-1.09769	-4.07041	-1.18556	Chr04	40468805	40476107	+	2558	AH04G14610	GO:0008271;GO:0005887;GO:1902358	K17471	virNOG11669	P	sp|Q9SXS2|SUT33_ARATH Probable sulfate transporter 3.3 OS=Arabidopsis thaliana GN=SULTR3;3 PE=2 SV=2	gi|1012112223|ref|XP_015960273.1| PREDICTED: probable sulfate transporter 3.3 [Arachis duranensis]	Probable sulfate transporter 3.3
AH04G18410	-1.72211	-2.56158	-4.50939	Chr04	87969944	87974020	+	2169	AH04G18410	GO:0016722;GO:0005507;GO:0048046;GO:0046274;GO:0009809;GO:0052716;GO:0055114	K05909	virNOG09759	Q	sp|Q9FJD5|LAC17_ARATH Laccase-17 OS=Arabidopsis thaliana GN=LAC17 PE=2 SV=1	gi|1012114447|ref|XP_015960800.1| PREDICTED: laccase-17-like [Arachis duranensis]	Laccase-17
AH04G19200	-Inf	-Inf	-Inf	Chr04	94633076	94634317	-	1242	AH04G19200	-	K01988	virNOG07847	G	sp|P0C8Q4|Y4990_ARATH Uncharacterized protein At4g19900 OS=Arabidopsis thaliana GN=At4g19900 PE=2 SV=1	gi|1012114884|ref|XP_015960899.1| PREDICTED: lactosylceramide 4-alpha-galactosyltransferase-like [Arachis duranensis]	Uncharacterized protein At4g19900
AH04G20870	-Inf	-Inf	-Inf	Chr04	102668960	102670143	+	1184	AH04G20870	-	K20359	NOG119557;virNOG16544;KOG3142;virNOG18095	U	sp|Q9FLB6|PR1B3_ARATH PRA1 family protein B3 OS=Arabidopsis thaliana GN=PRA1B3 PE=1 SV=1	gi|1012115550|ref|XP_015961052.1| PREDICTED: PRA1 family protein B3-like [Arachis duranensis]	PRA1 family protein B4
AH04G24520	-Inf	-2.16682	-7.95535	Chr04	113398033	113399104	-	829	AH04G24520	-	-	-	-	-	-	Unknown function
AH04G26050	-1.43498	-5.78821	-5.22092	Chr04	116468565	116472542	+	1934	AH04G26050	GO:0005089;GO:0043547	-	virNOG04728	R	sp|A4IJ27|ROGF3_ARATH Rop guanine nucleotide exchange factor 3 OS=Arabidopsis thaliana GN=ROPGEF3 PE=2 SV=1	gi|1012118815|ref|XP_015961816.1| PREDICTED: rop guanine nucleotide exchange factor 3 isoform X1 [Arachis duranensis]	Rop guanine nucleotide exchange factor 3
AH05G00950	-1.11259	-8.99568	-2.82626	Chr05	908317	908727	-	411	AH05G00950	-	-	-	-	-	gi|1012123810|ref|XP_015963110.1| PREDICTED: uncharacterized protein LOC107487045 isoform X1 [Arachis duranensis]	Uncharacterized protein
AH05G09020	-5.02514	-Inf	-Inf	Chr05	12461340	12462129	-	790	AH05G09020	-	-	-	-	-	gi|1021474595|ref|XP_016205810.1| PREDICTED: WAS/WASL-interacting protein family member 1-like [Arachis ipaensis]	Unknown function
AH05G11900	-3.95328	-1.57659	-3.10786	Chr05	29516751	29517053	+	303	AH05G11900	-	-	-	-	-	-	Unknown function
AH05G11910	-3.38645	-1.26689	-2.12148	Chr05	29517606	29518436	+	306	AH05G11910	GO:0008235;GO:0019538;GO:0004177	-	virNOG02657	O	sp|Q9FV50|MAP1D_ARATH Methionine aminopeptidase 1D, chloroplastic/mitochondrial OS=Arabidopsis thaliana GN=MAP1D PE=1 SV=1	gi|1021511642|ref|XP_016199116.1| PREDICTED: methionine aminopeptidase 1D, chloroplastic/mitochondrial [Arachis ipaensis]	Methionine aminopeptidase 1D, chloroplastic/mitochondrial
AH05G23410	-1.14958	-2.81207	-1.06137	Chr05	90177983	90182335	-	4250	AH05G23410	-	-	virNOG02441	S	sp|Q9FF41|PMI15_ARATH Protein PLASTID MOVEMENT IMPAIRED 15 OS=Arabidopsis thaliana GN=PMI15 PE=2 SV=3	gi|1021521082|ref|XP_016203926.1| PREDICTED: protein PLASTID MOVEMENT IMPAIRED 2-like [Arachis ipaensis] &gt;gi|1021521084|ref|XP_016203927.1| PREDICTED: protein PLASTID MOVEMENT IMPAIRED 2-like [Arachis ipaensis]	Protein PLASTID MOVEMENT IMPAIRED 2
AH05G28180	-1.06344	-5.81934	-1.19646	Chr05	99522327	99525739	+	3413	AH05G28180	GO:0005623;GO:0009902	-	virNOG02637	S	sp|Q9C8E6|PMI1_ARATH Protein PLASTID MOVEMENT IMPAIRED 1 OS=Arabidopsis thaliana GN=PMI1 PE=1 SV=1	gi|1012176085|ref|XP_015966961.1| PREDICTED: uncharacterized protein LOC107490676 [Arachis duranensis]	Uncharacterized protein
AH05G33200	-2.08461	-3.93191	-1.59376	Chr05	108496103	108499498	+	2449	AH05G33200	GO:0016021;GO:0006810	-	virNOG11354	R	sp|F4I5Q2|FBT8_ARATH Probable folate-biopterin transporter 8, chloroplastic OS=Arabidopsis thaliana GN=At1g04570 PE=2 SV=1	gi|1021512858|ref|XP_016199831.1| PREDICTED: probable folate-biopterin transporter 8, chloroplastic, partial [Arachis ipaensis]	Probable folate-biopterin transporter 9, chloroplastic
AH06G04350	-1.0663	-2.18398	-1.05851	Chr06	6821845	6826951	-	2684	AH06G04350	GO:0009044;GO:0046556;GO:0009505;GO:0031222;GO:0045493	-	virNOG11677	G	sp|Q94KD8|BXL2_ARATH Probable beta-D-xylosidase 2 OS=Arabidopsis thaliana GN=BXL2 PE=2 SV=1	gi|1012183939|ref|XP_015968948.1| PREDICTED: probable beta-D-xylosidase 2 [Arachis duranensis]	Probable beta-D-xylosidase 2
AH06G13320	-1.59952	-4.36583	-6.44918	Chr06	18346211	18348911	+	2008	AH06G13320	GO:0052886;GO:0016298;GO:0052889;GO:0055114;GO:0052887	-	COG3240;virNOG08428	I	sp|Q94CH6|EXL3_ARATH GDSL esterase/lipase EXL3 OS=Arabidopsis thaliana GN=EXL3 PE=2 SV=1	gi|1012187474|ref|XP_015969822.1| PREDICTED: GDSL esterase/lipase EXL3-like [Arachis duranensis]	GDSL esterase/lipase EXL3
AH06G16040	-Inf	-3.42854	-2.89483	Chr06	42382284	42384964	-	1563	AH06G16040	GO:0006730;GO:0004478;GO:0005524;GO:0006556;GO:0046872	K00789	virNOG02488	H	sp|P43282|METK3_SOLLC S-adenosylmethionine synthase 3 OS=Solanum lycopersicum GN=SAM3 PE=2 SV=1	gi|1021528711|ref|XP_016207793.1| PREDICTED: S-adenosylmethionine synthase 3 [Arachis ipaensis]	S-adenosylmethionine synthase 2
AH06G17740	-1.04926	-3.94801	-1.63574	Chr06	67292207	67297887	+	2919	AH06G17740	-	-	virNOG17706	S	-	gi|1012190203|ref|XP_015970441.1| PREDICTED: basic leucine zipper 10 [Arachis duranensis]	Transcription factor HBP-1a
AH06G18980	-Inf	-2.06454	-1.93251	Chr06	77601579	77603000	+	486	AH06G18980	GO:0003735;GO:0006412;GO:0006810;GO:0016021	-	virNOG09850	C	sp|O04200|PXN_ARATH Peroxisomal nicotinamide adenine dinucleotide carrier OS=Arabidopsis thaliana GN=PXN PE=1 SV=1	gi|1012190982|ref|XP_015970625.1| PREDICTED: peroxisomal nicotinamide adenine dinucleotide carrier-like isoform X2 [Arachis duranensis]	Peroxisomal nicotinamide adenine dinucleotide carrier
AH06G18990	-2.19924	-2.11139	-4.38894	Chr06	77748315	77749515	-	1201	AH06G18990	-	-	virNOG22799;virNOG24094	S	sp|Q3EAL1|OFP6_ARATH Transcription repressor OFP6 OS=Arabidopsis thaliana GN=OFP6 PE=1 SV=1	gi|1021528472|ref|XP_016207706.1| PREDICTED: transcription repressor OFP6 [Arachis ipaensis]	Transcription repressor OFP6
AH06G20900	-1.56414	-2.55023	-1.22572	Chr06	89396302	89396730	-	429	AH06G20900	GO:0016020;GO:0008375	-	virNOG01481;KOG0799	G	sp|Q9FLD7|GT14A_ARATH Beta-glucuronosyltransferase GlcAT14A OS=Arabidopsis thaliana GN=GLCAT14A PE=2 SV=1	gi|1012192183|ref|XP_015970913.1| PREDICTED: beta-glucuronosyltransferase GlcAT14A [Arachis duranensis]	Beta-glucuronosyltransferase GlcAT14A
AH06G23550	-1.02442	-1.88548	-1.34631	Chr06	98264472	98266811	+	665	AH06G23550	-	-	-	-	-	gi|1012193073|ref|XP_015971124.1| PREDICTED: uncharacterized protein LOC107494592 [Arachis duranensis]	Unknown function
AH06G27380	-2.39471	-5.75436	-3.83489	Chr06	106862469	106862714	+	246	AH06G27380	-	-	virNOG22977	K	sp|Q9SIJ5|RADL2_ARATH Protein RADIALIS-like 2 OS=Arabidopsis thaliana GN=RL2 PE=2 SV=1	gi|1012194731|ref|XP_015971534.1| PREDICTED: protein RADIALIS-like 2 [Arachis duranensis]	Transcription factor RADIALIS
AH07G02130	-Inf	-6.49254	-6.59712	Chr07	1866357	1868421	+	1245	AH07G02130	-	-	virNOG36236;virNOG32616	SL	sp|Q9FFJ8|LIMYB_ARATH L10-interacting MYB domain-containing protein OS=Arabidopsis thaliana GN=LIMYB PE=1 SV=1	gi|1021503363|ref|XP_016194916.1| PREDICTED: uncharacterized protein LOC107635877 [Arachis ipaensis]	L10-interacting MYB domain-containing protein
AH07G06900	-1.45915	-2.67056	-3.24798	Chr07	7239114	7242944	-	1514	AH07G06900	GO:0016788;GO:0055114;GO:0052889;GO:0052887;GO:0052886	-	virNOG05265	R	sp|Q9SJB4|GDL34_ARATH GDSL esterase/lipase At2g04570 OS=Arabidopsis thaliana GN=At2g04570 PE=2 SV=1	gi|1012202933|ref|XP_015973701.1| PREDICTED: GDSL esterase/lipase At2g04570-like [Arachis duranensis]	GDSL esterase/lipase At2g04570
AH07G12760	-1.24932	-8.78484	-2.15243	Chr07	19308477	19309711	+	579	AH07G12760	-	-	KOG3178;virNOG01933	R	sp|B6VJS4|ROMT_VITVI Trans-resveratrol di-O-methyltransferase OS=Vitis vinifera GN=ROMT PE=1 SV=2	gi|1012205874|ref|XP_015931871.1| PREDICTED: trans-resveratrol di-O-methyltransferase-like [Arachis duranensis]	Trans-resveratrol di-O-methyltransferase
AH08G05060	-3.05527	-7.62932	-2.20092	Chr08	9168228	9171830	+	1823	AH08G05060	GO:0016021;GO:0055085;GO:0022857	-	virNOG13113	S	sp|F4I5D5|WTR11_ARATH WAT1-related protein At1g70260 OS=Arabidopsis thaliana GN=At1g70260 PE=2 SV=1	gi|1012216013|ref|XP_015934459.1| PREDICTED: WAT1-related protein At1g70260-like isoform X2 [Arachis duranensis]	WAT1-related protein At1g70260
AH08G05600	-1.87634	-Inf	-3.60213	Chr08	10283062	10287542	+	1306	AH08G05600	GO:0005886;GO:0043090;GO:0032973;GO:0003333;GO:0080144;GO:0016021;GO:0015171	-	-	-	sp|Q9SUF1|WTR31_ARATH WAT1-related protein At4g08290 OS=Arabidopsis thaliana GN=At4g08290 PE=2 SV=1	gi|1012216582|ref|XP_015934605.1| PREDICTED: WAT1-related protein At4g08290-like [Arachis duranensis]	WAT1-related protein At4g08290
AH08G06590	-3.97452	-7.49131	-3.14396	Chr08	11999019	12004083	-	3378	AH08G06590	GO:0043546;GO:0042128;GO:0020037;GO:0030151;GO:0009703;GO:0055114;GO:0050464;GO:0006809	K10534	virNOG00316	C	sp|P39870|NIA2_SOYBN Inducible nitrate reductase [NADH] 2 OS=Glycine max GN=INR2 PE=2 SV=1	gi|1012216886|ref|XP_015934687.1| PREDICTED: inducible nitrate reductase [NADH] 2 [Arachis duranensis]	Inducible nitrate reductase [NADH] 2
AH08G09360	-1.19699	-2.07325	-1.44444	Chr08	17009846	17012026	+	1987	AH08G09360	GO:0005385;GO:0016021;GO:0071577	K14709	virNOG00418	P	sp|Q8LE59|IRT3_ARATH Fe(2+) transport protein 3, chloroplastic OS=Arabidopsis thaliana GN=IRT3 PE=2 SV=3	gi|1012218696|ref|XP_015935166.1| PREDICTED: zinc transporter 4, chloroplastic-like [Arachis duranensis]	Fe(2+) transport protein 3, chloroplastic||Zinc transporter 4, chloroplastic
AH08G12620	-Inf	-Inf	-Inf	Chr08	26106962	26108837	-	1718	AH08G12620	-	K09422	virNOG12413	K	sp|Q9SPG3|MYB26_ARATH Transcription factor MYB26 OS=Arabidopsis thaliana GN=MYB26 PE=2 SV=1	gi|1012219464|ref|XP_015935363.1| PREDICTED: transcription factor MYB26-like [Arachis duranensis]	Transcription factor MYB26
AH08G13230	-3.31532	-3.98571	-3.08064	Chr08	27173058	27174915	+	1142	AH08G13230	-	K09422	virNOG07954;virNOG16217;COG5147	K	sp|Q9LXV2|MYB46_ARATH Transcription factor MYB46 OS=Arabidopsis thaliana GN=MYB46 PE=2 SV=1	gi|1012219561|ref|XP_015935386.1| PREDICTED: transcription factor MYB46-like [Arachis duranensis]	Transcription factor MYB46
AH08G14820	-1.16727	-1.45471	-1.42449	Chr08	29512538	29516446	+	3244	AH08G14820	-	-	virNOG05955	R	sp|Q9FYC8|Y3482_ARATH BTB/POZ domain-containing protein At3g44820 OS=Arabidopsis thaliana GN=At3g44820 PE=2 SV=2	gi|1012221459|ref|XP_015935867.1| PREDICTED: BTB/POZ domain-containing protein At3g44820-like [Arachis duranensis]	BTB/POZ domain-containing protein At3g44820
AH08G15830	-1.53467	-1.40724	-1.29962	Chr08	30634946	30637096	+	1863	AH08G15830	-	-	virNOG13902	S	sp|Q66GQ2|Y5162_ARATH Uncharacterized protein At5g41620 OS=Arabidopsis thaliana GN=At5g41620 PE=2 SV=2	gi|1021561928|ref|XP_016172146.1| PREDICTED: intracellular protein transport protein USO1 [Arachis ipaensis]	Uncharacterized protein At5g41620
AH08G18480	-1.94592	-2.19513	-1.82239	Chr08	34318819	34320122	+	453	AH08G18480	-	-	-	-	-	gi|1012255721|ref|XP_015944806.1| PREDICTED: uncharacterized protein LOC107469934 [Arachis duranensis]	Uncharacterized protein
AH08G19650	-3.53836	-Inf	-3.39874	Chr08	35884194	35884616	-	423	AH08G19650	-	-	-	-	-	-	Unknown function
AH08G19840	-1.44056	-Inf	-1.82751	Chr08	36156317	36160172	+	3310	AH08G19840	-	-	virNOG40524;NOG127604;virNOG01425	TSZ	sp|Q94B77|FH5_ARATH Formin-like protein 5 OS=Arabidopsis thaliana GN=FH5 PE=2 SV=2	gi|1012223377|ref|XP_015936360.1| PREDICTED: formin-like protein 5 [Arachis duranensis]	Formin-like protein 5
AH08G19960	-2.33506	-2.7538	-3.88162	Chr08	36323114	36327982	+	1834	AH08G19960	-	K15803	virNOG02433;NOG126252;virNOG05092	RS	sp|B9SCB6|TPS2_RICCO Probable terpene synthase 2 OS=Ricinus communis GN=TPS2 PE=3 SV=1	gi|1021553570|ref|XP_016168114.1| PREDICTED: probable terpene synthase 2 [Arachis ipaensis]	Probable terpene synthase 2
AH08G22980	-2.20424	-2.32792	-3.69044	Chr08	41588262	41591522	-	1284	AH08G22980	-	-	KOG0710;virNOG23517	O	sp|D9UBX6|RTM2B_ARATH Inactive protein RESTRICTED TEV MOVEMENT 2 OS=Arabidopsis thaliana GN=RTM2 PE=3 SV=1	gi|1012225199|ref|XP_015936832.1| PREDICTED: protein RESTRICTED TEV MOVEMENT 2 [Arachis duranensis]	Inactive protein RESTRICTED TEV MOVEMENT 2
AH08G24020	-1.48488	-2.44512	-1.94101	Chr08	43537041	43539347	+	1132	AH08G24020	GO:0016810	-	virNOG05959	QF	sp|B0K8R8|MTAD_THEP3 5-methylthioadenosine/S-adenosylhomocysteine deaminase OS=Thermoanaerobacter pseudethanolicus (strain ATCC 33223 / 39E) GN=mtaD PE=3 SV=1	gi|1012226112|ref|XP_015937072.1| PREDICTED: 5-methylthioadenosine/S-adenosylhomocysteine deaminase-like [Arachis duranensis]	5-methylthioadenosine/S-adenosylhomocysteine deaminase
AH08G25360	-1.09216	-1.96001	-1.75582	Chr08	45288758	45296162	-	1569	AH08G25360	GO:0016887;GO:0005524	-	virNOG04566	Q	sp|Q8H1R4|AB10I_ARATH ABC transporter I family member 10 OS=Arabidopsis thaliana GN=ABCI10 PE=2 SV=1	gi|1012226590|ref|XP_015937202.1| PREDICTED: ABC transporter I family member 10, chloroplastic-like isoform X1 [Arachis duranensis] &gt;gi|1012226594|ref|XP_015937203.1| PREDICTED: ABC transporter I family member 10, chloroplastic-like isoform X1 [Arachis duranensis] &gt;gi|1012226598|ref|XP_015937204.1| PREDICTED: ABC transporter I family member 10, chloroplastic-like isoform X1 [Arachis duranen…	ABC transporter I family member 10, chloroplastic
AH08G25660	-Inf	-Inf	-Inf	Chr08	45550816	45553718	-	1849	AH08G25660	GO:0005516	-	virNOG24812	S	-	gi|1012226412|ref|XP_015937146.1| PREDICTED: nucleolar and coiled-body phosphoprotein 1 [Arachis duranensis]	Uncharacterized protein
AH09G02390	-Inf	-Inf	-Inf	Chr09	2666113	2670307	-	969	AH09G02390	-	-	virNOG12389	HE	sp|Q0JMH0|HACL_ORYSJ 2-hydroxyacyl-CoA lyase OS=Oryza sativa subsp. japonica GN=Os01g0505400 PE=3 SV=3	gi|1012173100|ref|XP_015966241.1| PREDICTED: 2-hydroxyacyl-CoA lyase [Arachis duranensis] &gt;gi|1012173104|ref|XP_015966242.1| PREDICTED: 2-hydroxyacyl-CoA lyase [Arachis duranensis]	2-hydroxyacyl-CoA lyase
AH09G02610	-3.08423	-5.12028	-Inf	Chr09	2815818	2816929	+	546	AH09G02610	-	-	virNOG26305;KOG0851	L	-	gi|1012230533|ref|XP_015938258.1| PREDICTED: uncharacterized protein LOC107463889 [Arachis duranensis]	Replication factor-A carboxy-terminal domain protein
AH09G03250	-1.22993	-1.70585	-1.28536	Chr09	3445221	3446881	+	1086	AH09G03250	-	-	virNOG28481;virNOG28709;virNOG35325	RS	sp|Q94B46|FBL74_ARATH F-box/LRR-repeat protein At4g14096 OS=Arabidopsis thaliana GN=At4g14096 PE=2 SV=1	gi|1012180062|ref|XP_015967931.1| PREDICTED: FBD-associated F-box protein At4g10400-like [Arachis duranensis] &gt;gi|1012180066|ref|XP_015967932.1| PREDICTED: FBD-associated F-box protein At4g10400-like [Arachis duranensis]	F-box/LRR-repeat protein At4g14096
AH09G06580	-1.28655	-2.93508	-1.40517	Chr09	8273625	8280672	-	1172	AH09G06580	-	-	virNOG09154	K	sp|Q93WY4|WRK12_ARATH Probable WRKY transcription factor 12 OS=Arabidopsis thaliana GN=WRKY12 PE=2 SV=1	gi|1012232516|ref|XP_015938773.1| PREDICTED: probable WRKY transcription factor 12 [Arachis duranensis]	Probable WRKY transcription factor 12
AH09G17850	-Inf	-Inf	-Inf	Chr09	72614519	72616349	-	432	AH09G17850	-	-	-	-	-	gi|1012193033|ref|XP_015971114.1| PREDICTED: ethylene-responsive transcription factor ERF115-like [Arachis duranensis]	Unknown function
AH09G23670	-5.09766	-Inf	-4.67629	Chr09	106886823	106887462	-	403	AH09G23670	-	-	-	-	-	-	Unknown function
AH09G25900	-1.45888	-4.51733	-2.23958	Chr09	110919031	110920373	+	1125	AH09G25900	GO:0016021	-	virNOG19449;virNOG21031	S	sp|P11432|ELI_PEA Early light-induced protein, chloroplastic OS=Pisum sativum PE=2 SV=1	gi|1012243693|ref|XP_015941588.1| PREDICTED: early light-induced protein, chloroplastic [Arachis duranensis]	Early light-induced protein, chloroplastic
AH09G28620	-1.50257	-2.05523	-1.61017	Chr09	113536836	113539963	-	1666	AH09G28620	-	K18753	virNOG05019	R	sp|Q9C9F5|C3H15_ARATH Zinc finger CCCH domain-containing protein 15 OS=Arabidopsis thaliana GN=At1g68200 PE=2 SV=1	gi|1012245726|ref|XP_015942154.1| PREDICTED: zinc finger CCCH domain-containing protein 15 [Arachis duranensis]	Zinc finger CCCH domain-containing protein 15
AH10G09900	-2.33269	-2.18808	-4.68145	Chr10	14755749	14784363	+	2499	AH10G09900	GO:0008271;GO:0005887;GO:1902358	K17469	virNOG09091	P	sp|O04722|SUT21_ARATH Sulfate transporter 2.1 OS=Arabidopsis thaliana GN=SULTR2;1 PE=2 SV=1	gi|1012252922|ref|XP_015944109.1| PREDICTED: sulfate transporter 2.1 [Arachis duranensis]	Sulfate transporter 2.1
AH10G11630	-2.45761	-4.06474	-3.30531	Chr10	22241571	22246731	-	2115	AH10G11630	GO:0016722;GO:0005507;GO:0048046;GO:0046274;GO:0055114;GO:0052716	K05909	virNOG14373	Q	sp|Q9SIY8|LAC5_ARATH Laccase-5 OS=Arabidopsis thaliana GN=LAC5 PE=2 SV=1	gi|1012253317|ref|XP_015944210.1| PREDICTED: laccase-12-like [Arachis duranensis]	Laccase-12
AH10G26310	-2.41016	-Inf	-1.88812	Chr10	108372818	108373552	-	735	AH10G26310	-	-	KOG0017	R	-	gi|342365813|gb|AEL30347.1| copia-like polyprotein [Arachis hypogaea]	Copia-like polyprotein
AH10G27800	-1.39294	-Inf	-5.70152	Chr10	110275214	110281837	+	2051	AH10G27800	-	-	virNOG04546	S	sp|Q93ZR6|WSD1_ARATH O-acyltransferase WSD1 OS=Arabidopsis thaliana GN=WSD1 PE=2 SV=1	gi|1012262638|ref|XP_015946515.1| PREDICTED: O-acyltransferase WSD1-like [Arachis duranensis]	O-acyltransferase WSD1
AH10G32330	-1.09471	-7.1477	-3.9118	Chr10	114276533	114283026	+	1865	AH10G32330	GO:0016132;GO:0016021;GO:0005506;GO:0048838;GO:0055114;GO:0016125;GO:0010268;GO:0010295;GO:0009687;GO:0020037	-	virNOG08362	Q	sp|O81077|ABAH2_ARATH Abscisic acid 8&apos;-hydroxylase 2 OS=Arabidopsis thaliana GN=CYP707A2 PE=2 SV=1	gi|1012264791|ref|XP_015947084.1| PREDICTED: abscisic acid 8&apos;-hydroxylase 2 [Arachis duranensis]	Abscisic acid 8'-hydroxylase 2
AH11G02800	-2.89058	-3.86706	-3.04769	Chr11	2968890	2972524	+	1407	AH11G02800	GO:0005576;GO:0009664;GO:0005618;GO:0016020	-	virNOG07797	R	sp|O22874|EXPA8_ARATH Expansin-A8 OS=Arabidopsis thaliana GN=EXPA8 PE=2 SV=1	gi|1021468118|ref|XP_016200824.1| PREDICTED: expansin-A8-like [Arachis ipaensis]	Expansin-A8
AH11G03040	-3.2128	-3.80411	-4.02619	Chr11	3280523	3297920	+	1709	AH11G03040	-	K20240	virNOG16093	S	sp|Q8GYW8|SCT_ARATH Spermidine coumaroyl-CoA acyltransferase OS=Arabidopsis thaliana GN=SCT PE=1 SV=1	gi|1021468166|ref|XP_016203106.1| PREDICTED: spermidine coumaroyl-CoA acyltransferase-like [Arachis ipaensis]	Spermidine coumaroyl CoA acyltransferase
AH11G13440	-1.61188	-1.61362	-1.02148	Chr11	35581944	35584670	+	1833	AH11G13440	GO:0005506;GO:0016226;GO:0051536	K22074	virNOG01901	O	sp|Q9LIG6|NIFU4_ARATH NifU-like protein 4, mitochondrial OS=Arabidopsis thaliana GN=NIFU4 PE=2 SV=1	gi|1021469920|ref|XP_016186739.1| PREDICTED: nifU-like protein 4, mitochondrial [Arachis ipaensis]	NifU-like protein 4, mitochondrial
AH11G20190	-1.26494	-2.46929	-1.33342	Chr11	98841031	98843498	+	1583	AH11G20190	-	-	virNOG03556	R	sp|Q9FM03|DOF56_ARATH Dof zinc finger protein DOF5.6 OS=Arabidopsis thaliana GN=DOF5.6 PE=2 SV=2	gi|1021471073|ref|XP_016191067.1| PREDICTED: dof zinc finger protein DOF5.6-like [Arachis ipaensis]	Dof zinc finger protein DOF5.6
AH11G20700	-2.98478	-2.24204	-Inf	Chr11	103769490	103770183	+	330	AH11G20700	-	-	virNOG07239	S	-	gi|1021585361|ref|XP_016182015.1| PREDICTED: uncharacterized protein LOC107624083 [Arachis ipaensis] &gt;gi|1021585363|ref|XP_016182016.1| PREDICTED: uncharacterized protein LOC107624083 [Arachis ipaensis] &gt;gi|1021585365|ref|XP_016182017.1| PREDICTED: uncharacterized protein LOC107624083 [Arachis ipaensis]	Uncharacterized protein (Fragment)
AH11G28480	-1.42314	-1.06229	-1.40089	Chr11	138168824	138172492	+	3080	AH11G28480	-	K21437	virNOG14143	R	sp|Q7ZYD9|A13CB_XENLA Ankyrin repeat domain-containing protein 13C-B OS=Xenopus laevis GN=ankrd13c-b PE=2 SV=1	gi|1021472118|ref|XP_016195237.1| PREDICTED: ankyrin repeat domain-containing protein 13C [Arachis ipaensis]	Ankyrin repeat domain-containing protein 13C-B
AH11G31330	-1.15492	-2.52379	-1.0899	Chr11	142883990	142885271	+	354	AH11G31330	GO:0008270;GO:0005730;GO:0006367;GO:0003676;GO:0005665;GO:0001193;GO:0006283;GO:0003899	K03017	virNOG19712	K	sp|Q6NLH0|RPB9A_ARATH DNA-directed RNA polymerases II, IV and V subunit 9A OS=Arabidopsis thaliana GN=NRPB9A PE=1 SV=1	gi|1021473056|ref|XP_016198077.1| PREDICTED: DNA-directed RNA polymerases II, IV and V subunit 9A [Arachis ipaensis]	DNA-directed RNA polymerases II, IV and V subunit 9A
AH12G02870	-1.10387	-2.04725	-1.00192	Chr12	3572070	3574959	-	1754	AH12G02870	-	-	virNOG09051	R	sp|Q9M310|FBK77_ARATH F-box/kelch-repeat protein At3g61590 OS=Arabidopsis thaliana GN=At3g61590 PE=1 SV=1	gi|1021478354|ref|XP_016180514.1| PREDICTED: F-box/kelch-repeat protein At3g61590-like [Arachis ipaensis]	F-box/kelch-repeat protein At3g61590
AH12G02990	-1.23309	-4.11704	-1.96576	Chr12	3691417	3697899	-	4347	AH12G02990	-	-	virNOG04327	T	sp|Q9LRR4|R13L1_ARATH Putative disease resistance RPP13-like protein 1 OS=Arabidopsis thaliana GN=RPPL1 PE=3 SV=1	gi|1021478365|ref|XP_016180564.1| PREDICTED: putative disease resistance RPP13-like protein 1 [Arachis ipaensis]	Putative disease resistance RPP13-like protein 1
AH12G03920	-1.2811	-9.15699	-1.35028	Chr12	4845705	4847521	+	898	AH12G03920	-	-	virNOG23665	S	sp|Q9M160|Y4095_ARATH Uncharacterized protein At4g00950 OS=Arabidopsis thaliana GN=At4g00950 PE=2 SV=1	gi|1012228632|ref|XP_015937762.1| PREDICTED: uncharacterized protein At4g00950-like [Arachis duranensis]	Uncharacterized protein At4g00950
AH12G04310	-1.0139	-1.00227	-5.22492	Chr12	5359403	5363135	+	1485	AH12G04310	-	-	virNOG23431;virNOG40790	S	-	gi|1021486783|ref|XP_016186423.1| PREDICTED: transcription initiation factor TFIID subunit 11-like [Arachis ipaensis]	Uncharacterized protein
AH12G06230	-4.66249	-Inf	-Inf	Chr12	8930910	8934700	+	1548	AH12G06230	-	-	virNOG17017	L	sp|Q9FME0|RFA1D_ARATH Replication protein A 70 kDa DNA-binding subunit D OS=Arabidopsis thaliana GN=RPA1D PE=2 SV=1	gi|1012033509|ref|XP_015952597.1| PREDICTED: replication protein A 70 kDa DNA-binding subunit E-like [Arachis duranensis] &gt;gi|1012265469|ref|XP_015947243.1| PREDICTED: replication protein A 70 kDa DNA-binding subunit E-like [Arachis duranensis]	Replication protein A 70 kDa DNA-binding subunit B
AH12G26890	-1.08932	-3.47687	-1.11964	Chr12	108609086	108610981	+	1896	AH12G26890	-	-	virNOG24130;virNOG15384	SR	sp|O04351|OFP2_ARATH Transcription repressor OFP2 OS=Arabidopsis thaliana GN=OFP2 PE=1 SV=1	gi|1012024177|ref|XP_015950564.1| PREDICTED: transcription repressor OFP1-like [Arachis duranensis]	Transcription repressor OFP4
AH12G31330	-1.20108	-1.4334	-6.20852	Chr12	115225728	115234758	-	1848	AH12G31330	-	K13832	virNOG33451;virNOG08705	E	sp|Q9SQT8|DHQSD_ARATH Bifunctional 3-dehydroquinate dehydratase/shikimate dehydrogenase, chloroplastic OS=Arabidopsis thaliana GN=EMB3004 PE=1 SV=1	gi|1021482627|ref|XP_016184378.1| PREDICTED: bifunctional 3-dehydroquinate dehydratase/shikimate dehydrogenase, chloroplastic-like isoform X1 [Arachis ipaensis]	Bifunctional 3-dehydroquinate dehydratase/shikimate dehydrogenase, chloroplastic
AH13G01040	-1.1985	-1.56118	-1.10777	Chr13	1084079	1086252	-	1329	AH13G01040	GO:0016021;GO:0042546;GO:0004553;GO:0071555;GO:0005618;GO:0016762;GO:0048046;GO:0010411	K08235	virNOG09548	G	sp|P35694|XTH2_SOYBN Xyloglucan endotransglucosylase/hydrolase 2 OS=Glycine max PE=2 SV=1	gi|1021489362|ref|XP_016187686.1| PREDICTED: xyloglucan endotransglucosylase/hydrolase 2-like [Arachis ipaensis]	Xyloglucan endotransglucosylase/hydrolase 2
AH13G01750	-1.12721	-3.46114	-2.56436	Chr13	2193359	2194019	-	495	AH13G01750	-	-	virNOG20529	R	-	gi|1021489189|ref|XP_016187592.1| PREDICTED: uncharacterized protein LOC107629338 [Arachis ipaensis]	Uncharacterized protein
AH13G02910	-Inf	-Inf	-Inf	Chr13	3158813	3160247	-	681	AH13G02910	-	-	-	-	-	-	Uncharacterized protein
AH13G07330	-1.12849	-1.40326	-1.53804	Chr13	7461692	7465911	+	3133	AH13G07330	-	-	virNOG11826	R	sp|Q84V03|FB348_ARATH F-box protein At2g16365 OS=Arabidopsis thaliana GN=At2g16365 PE=2 SV=2	gi|1021488029|ref|XP_016186981.1| PREDICTED: F-box protein At2g16365-like [Arachis ipaensis] &gt;gi|1021488031|ref|XP_016186982.1| PREDICTED: F-box protein At2g16365-like [Arachis ipaensis] &gt;gi|1021488033|ref|XP_016186983.1| PREDICTED: F-box protein At2g16365-like [Arachis ipaensis] &gt;gi|1021488035|ref|XP_016186984.1| PREDICTED: F-box protein At2g16365-like [Arachis ipaensis]	F-box protein At2g16365
AH13G12830	-3.14731	-Inf	-Inf	Chr13	13853383	13854226	+	771	AH13G12830	-	-	virNOG36236	S	-	gi|1021499934|ref|XP_016193246.1| PREDICTED: uncharacterized protein LOC107634190 [Arachis ipaensis]	Uncharacterized protein
AH13G35550	-4.34063	-6.98753	-8.11323	Chr13	118515766	118518032	+	1775	AH13G35550	GO:0005975;GO:0006098;GO:0005737;GO:0004801	-	virNOG12759;COG0176	G	sp|Q2JCG8|TAL_FRACC Transaldolase OS=Frankia casuarinae (strain DSM 45818 / CECT 9043 / CcI3) GN=tal PE=3 SV=1	gi|356512932|ref|XP_003525168.1| PREDICTED: transaldolase [Glycine max] &gt;gi|947111398|gb|KRH59724.1| hypothetical protein GLYMA_05G199800 [Glycine max]	Transaldolase||Uncharacterized protein
AH13G37330	-1.29065	-2.45918	-2.37819	Chr13	123960473	123960794	-	237	AH13G37330	GO:0016020	-	virNOG38057;virNOG36797	RW	-	gi|947111173|gb|KRH59499.1| hypothetical protein GLYMA_05G186300 [Glycine max]	Root meristem growth factor 9
AH13G53760	-1.04938	-2.89804	-1.79087	Chr13	145128049	145134796	-	2835	AH13G53760	GO:0005992;GO:0003825	K16055	virNOG07194	G	sp|Q9SYM4|TPS1_ARATH Alpha,alpha-trehalose-phosphate synthase [UDP-forming] 1 OS=Arabidopsis thaliana GN=TPS1 PE=1 SV=1	gi|1021496526|ref|XP_016191303.1| PREDICTED: alpha,alpha-trehalose-phosphate synthase [UDP-forming] 1-like [Arachis ipaensis]	Alpha,alpha-trehalose-phosphate synthase [UDP-forming] 1
AH13G57290	-1.50638	-6.78369	-4.00133	Chr13	148005182	148009813	+	2210	AH13G57290	-	-	COG0515	T	sp|Q8GYA4|CRK10_ARATH Cysteine-rich receptor-like protein kinase 10 OS=Arabidopsis thaliana GN=CRK10 PE=1 SV=3	gi|1021575120|ref|XP_016178754.1| PREDICTED: uncharacterized protein LOC107621234 [Arachis ipaensis]	Cysteine-rich receptor-like protein kinase 10
AH13G59620	-2.38984	-2.00001	-3.15153	Chr13	150251922	150254090	+	1689	AH13G59620	GO:0050790;GO:0005737;GO:0005094	K12462	KOG3205;virNOG06748	T	sp|Q9SFC6|GDIR_ARATH Rho GDP-dissociation inhibitor 1 OS=Arabidopsis thaliana GN=GDI1 PE=1 SV=1	gi|1021496073|ref|XP_016191068.1| PREDICTED: rho GDP-dissociation inhibitor 1-like [Arachis ipaensis]	Rho GDP-dissociation inhibitor 1
AH14G00390	-1.39837	-5.60217	-1.74516	Chr14	695218	695712	+	495	AH14G00390	-	-	virNOG24674;virNOG25862	S	-	gi|1021507650|ref|XP_016197155.1| PREDICTED: uncharacterized protein LOC107638416 [Arachis ipaensis]	uncharacterized protein LOC106761633
AH14G01080	-1.90914	-1.68015	-1.51333	Chr14	1255683	1268251	+	1671	AH14G01080	-	K15281	KOG1444;virNOG02100	G	sp|A8MRY9|NSTU3_ARATH Nucleotide-sugar uncharacterized transporter 3 OS=Arabidopsis thaliana GN=At4g32272 PE=2 SV=1	gi|1021507494|ref|XP_016197075.1| PREDICTED: UDP-sugar transporter sqv-7-like isoform X1 [Arachis ipaensis]	Uncharacterized protein
AH14G12030	-3.02828	-2.67715	-2.36548	Chr14	18238744	18241710	+	2206	AH14G12030	GO:0015238;GO:0016021;GO:0006855;GO:0015297	K03327	virNOG04062	R	sp|Q9FH21|DTX55_ARATH Protein DETOXIFICATION 55 OS=Arabidopsis thaliana GN=DTX55 PE=2 SV=1	gi|1021506194|ref|XP_016196511.1| PREDICTED: protein DETOXIFICATION 55 [Arachis ipaensis]	Protein DETOXIFICATION 55
AH14G17210	-1.17989	-4.43052	-1.36112	Chr14	41527937	41532354	-	1608	AH14G17210	-	-	virNOG37331;KOG0017;virNOG27367;virNOG25560	SR	-	gi|1021525785|ref|XP_016206324.1| PREDICTED: uncharacterized protein LOC107646670 [Arachis ipaensis]	Probable leucine-rich repeat receptor-like protein kinase At5g49770
AH14G25660	-1.75005	-1.98979	-2.31276	Chr14	106176236	106178267	-	768	AH14G25660	-	-	-	-	-	gi|1021510684|ref|XP_016198624.1| PREDICTED: uncharacterized protein LOC107639593 isoform X2 [Arachis ipaensis]	proton pump-interactor 1-like
AH14G25670	-1.35646	-1.48091	-1.86609	Chr14	106178272	106178878	-	384	AH14G25670	-	-	virNOG05675	R	-	gi|1012219624|ref|XP_015935400.1| PREDICTED: uncharacterized protein LOC107461429 [Arachis duranensis] &gt;gi|1012219627|ref|XP_015935401.1| PREDICTED: uncharacterized protein LOC107461429 [Arachis duranensis]	Uncharacterized protein
AH14G26240	-2.535	-Inf	-Inf	Chr14	107627384	107629290	-	519	AH14G26240	-	K09647	virNOG21019;virNOG32446	O	sp|Q9CQU8|IMP1L_MOUSE Mitochondrial inner membrane protease subunit 1 OS=Mus musculus GN=Immp1l PE=1 SV=1	gi|1021510972|ref|XP_016198761.1| PREDICTED: mitochondrial inner membrane protease subunit 1-like [Arachis ipaensis]	Mitochondrial inner membrane protease subunit 1
AH14G30120	-1.3993	-5.90611	-2.87488	Chr14	116337372	116341714	+	2115	AH14G30120	GO:0005089;GO:0043547	-	virNOG04728	R	sp|A4IJ27|ROGF3_ARATH Rop guanine nucleotide exchange factor 3 OS=Arabidopsis thaliana GN=ROPGEF3 PE=2 SV=1	gi|1021501324|ref|XP_016193880.1| PREDICTED: rop guanine nucleotide exchange factor 3 [Arachis ipaensis]	Rop guanine nucleotide exchange factor 3
AH14G31120	-1.09493	-1.54163	-1.50167	Chr14	118040645	118044877	-	3348	AH14G31120	-	-	virNOG10093;NOG96741	RT	sp|Q40392|TMVRN_NICGU TMV resistance protein N OS=Nicotiana glutinosa GN=N PE=1 SV=1	gi|1012119171|ref|XP_015961908.1| PREDICTED: TMV resistance protein N-like [Arachis duranensis]	TMV resistance protein N
AH14G32000	-1.18208	-6.57432	-1.32571	Chr14	120269840	120394333	-	3557	AH14G32000	-	-	virNOG15623;virNOG35357	R	sp|Q9LIR8|FBK67_ARATH F-box/kelch-repeat protein At3g23880 OS=Arabidopsis thaliana GN=At3g23880 PE=2 SV=1	gi|1021506870|ref|XP_016196751.1| PREDICTED: F-box/kelch-repeat protein At3g23880-like [Arachis ipaensis]	F-box protein CPR30
AH14G35080	-1.43149	-2.79572	-1.15403	Chr14	125185965	125189502	+	2385	AH14G35080	-	-	virNOG07685	R	sp|Q93ZL5|CDF2_ARATH Cyclic dof factor 2 OS=Arabidopsis thaliana GN=CDF2 PE=1 SV=2	gi|1021502183|ref|XP_016194291.1| PREDICTED: cyclic dof factor 2 [Arachis ipaensis]	Cyclic dof factor 2
AH14G35110	-1.65048	-2.84992	-3.34059	Chr14	125237674	125240210	-	1564	AH14G35110	GO:0005618;GO:0016020;GO:0005576;GO:0009664	K20628	virNOG12949	S	sp|O80622|EXP15_ARATH Expansin-A15 OS=Arabidopsis thaliana GN=EXPA15 PE=2 SV=2	gi|1021502193|ref|XP_016194296.1| PREDICTED: expansin-A15-like [Arachis ipaensis]	Expansin-A15
AH14G37520	-1.06077	-1.89481	-1.29438	Chr14	127868763	127871936	-	2172	AH14G37520	GO:0006562;GO:0055114;GO:0004657	K00318	virNOG03559	E	sp|P92983|PROD1_ARATH Proline dehydrogenase 1, mitochondrial OS=Arabidopsis thaliana GN=POX1 PE=1 SV=2	gi|1021502567|ref|XP_016194483.1| PREDICTED: proline dehydrogenase 2, mitochondrial-like [Arachis ipaensis]	Proline dehydrogenase 2, mitochondrial
AH14G39350	-1.99418	-Inf	-1.20152	Chr14	129499866	129501629	+	1295	AH14G39350	GO:0034219;GO:0016021;GO:0051119	K15382	virNOG13445;virNOG02611	PR	sp|P93332|NOD3_MEDTR Bidirectional sugar transporter N3 OS=Medicago truncatula GN=N3 PE=2 SV=1	gi|1021507099|ref|XP_016196866.1| PREDICTED: bidirectional sugar transporter N3 [Arachis ipaensis]	Bidirectional sugar transporter N3
AH14G44900	-1.38874	-3.68748	-3.05114	Chr14	134491048	134493096	+	1618	AH14G44900	GO:0005576;GO:0009664;GO:0016020;GO:0005618	K20628	virNOG12949	S	sp|Q38864|EXPA5_ARATH Expansin-A5 OS=Arabidopsis thaliana GN=EXPA5 PE=2 SV=1	gi|1012122494|ref|XP_015962748.1| PREDICTED: expansin-A15 [Arachis duranensis]	Expansin-A15
AH14G44950	-1.60919	-2.1494	-1.11921	Chr14	134535414	134538222	-	1455	AH14G44950	-	-	virNOG07685	R	sp|Q93ZL5|CDF2_ARATH Cyclic dof factor 2 OS=Arabidopsis thaliana GN=CDF2 PE=1 SV=2	gi|1012122510|ref|XP_015962753.1| PREDICTED: cyclic dof factor 2 [Arachis duranensis]	Cyclic dof factor 2
AH15G01120	-2.03676	-2.10443	-1.40972	Chr15	1617931	1618173	-	243	AH15G01120	-	-	-	-	-	-	Uncharacterized protein
AH15G05220	-1.10372	-1.36688	-1.92009	Chr15	8957840	8960273	-	555	AH15G05220	GO:0016021;GO:0009116;GO:0006168;GO:0003999;GO:0005737	K00759	COG0503;virNOG11521	F	sp|Q9SUW2|APT3_ARATH Adenine phosphoribosyltransferase 3 OS=Arabidopsis thaliana GN=APT3 PE=1 SV=1	gi|1012128888|ref|XP_015964414.1| PREDICTED: adenine phosphoribosyltransferase 3-like [Arachis duranensis] &gt;gi|1021517097|ref|XP_016202051.1| PREDICTED: adenine phosphoribosyltransferase 3-like [Arachis ipaensis]	Adenine phosphoribosyltransferase 3
AH15G17030	-1.12677	-2.2901	-1.0528	Chr15	82003230	82003677	+	321	AH15G17030	-	-	-	-	-	gi|1012092344|ref|XP_015955166.1| PREDICTED: uncharacterized protein LOC107479552 [Arachis duranensis]	Unknown function
AH16G07220	-1.00925	-Inf	-1.69044	Chr16	12566157	12567562	-	660	AH16G07220	-	-	virNOG20690;virNOG18915;COG0484;KOG0714	O	sp|Q5F3Z5|DNJB6_CHICK DnaJ homolog subfamily B member 6 OS=Gallus gallus GN=DNAJB6 PE=2 SV=1	gi|1012184004|ref|XP_015968967.1| PREDICTED: dnaJ homolog subfamily B member 7-like [Arachis duranensis] &gt;gi|1021527911|ref|XP_016207487.1| PREDICTED: dnaJ homolog subfamily B member 7-like isoform X2 [Arachis ipaensis]	DnaJ homolog subfamily B member 6
AH16G15020	-1.48369	-1.87492	-3.33272	Chr16	26483742	26487397	-	2000	AH16G15020	GO:0030599;GO:0046910;GO:0045490;GO:0043086;GO:0005618;GO:0042545;GO:0045330;GO:0016021	-	virNOG02047;COG4677;virNOG04029	RG	sp|Q43111|PME3_PHAVU Pectinesterase 3 OS=Phaseolus vulgaris GN=MPE3 PE=2 SV=1	gi|1021524931|ref|XP_016205849.1| PREDICTED: pectinesterase 3-like [Arachis ipaensis]	Pectinesterase 3
AH16G17950	-4.64545	-1.96083	-3.05954	Chr16	38126302	38130145	+	825	AH16G17950	GO:0047617;GO:0006637	-	virNOG01200	I	sp|P58137|ACOT8_MOUSE Acyl-coenzyme A thioesterase 8 OS=Mus musculus GN=Acot8 PE=1 SV=1	gi|1021477962|ref|XP_016178862.1| PREDICTED: acyl-CoA thioesterase 2 isoform X1 [Arachis ipaensis]	Acyl-CoA thioesterase 2
AH16G33940	-1.15138	-3.90724	-2.21486	Chr16	136678191	136679566	+	579	AH16G33940	-	-	virNOG22977	K	sp|Q6NNN0|RADL3_ARATH Protein RADIALIS-like 3 OS=Arabidopsis thaliana GN=RL3 PE=2 SV=1	gi|1021528765|ref|XP_016207815.1| PREDICTED: protein RADIALIS-like 3 [Arachis ipaensis]	Transcription factor RADIALIS
AH16G36590	-1.83423	-2.52347	-1.31179	Chr16	141123116	141128810	+	2125	AH16G36590	-	-	COG1404;virNOG01263	O	sp|Q9FIM6|SBT48_ARATH Subtilisin-like protease SBT4.8 OS=Arabidopsis thaliana GN=SBT4.8 PE=3 SV=1	gi|1012196258|ref|XP_015971936.1| PREDICTED: subtilisin-like protease SBT4.8 [Arachis duranensis]	Subtilisin-like serine endopeptidase family protein
AH16G39710	-1.04529	-3.39906	-1.05406	Chr16	145001561	145004144	-	1493	AH16G39710	GO:0016787	K13051	virNOG06201;COG1446	E	sp|Q8GXG1|ASPGB_ARATH Probable isoaspartyl peptidase/L-asparaginase 2 OS=Arabidopsis thaliana GN=At3g16150 PE=2 SV=2	gi|1012198343|ref|XP_015972494.1| PREDICTED: probable isoaspartyl peptidase/L-asparaginase 2 [Arachis duranensis]	Probable isoaspartyl peptidase/L-asparaginase 2
AH16G40120	-1.53057	-4.30824	-2.02406	Chr16	145522182	145527725	-	1356	AH16G40120	GO:0004553;GO:0005975	K19355	virNOG07639;COG3934	GR	sp|Q9FJZ3|MAN7_ARATH Mannan endo-1,4-beta-mannosidase 7 OS=Arabidopsis thaliana GN=MAN7 PE=2 SV=1	gi|1012199082|ref|XP_015972683.1| PREDICTED: mannan endo-1,4-beta-mannosidase 7-like isoform X2 [Arachis duranensis]	Mannan endo-1,4-beta-mannosidase 1||Mannan endo-1,4-beta-mannosidase 7
AH16G45760	-1.24408	-2.31101	-1.71008	Chr16	151876829	151880592	-	1975	AH16G45760	GO:0005634;GO:0005737	-	virNOG06869	S	sp|Q9C7G1|PUB45_ARATH U-box domain-containing protein 45 OS=Arabidopsis thaliana GN=PUB45 PE=1 SV=1	gi|1021531638|ref|XP_016162776.1| PREDICTED: U-box domain-containing protein 7 [Arachis ipaensis] &gt;gi|1021531640|ref|XP_016162777.1| PREDICTED: U-box domain-containing protein 7 [Arachis ipaensis]	U-box domain-containing protein 7
AH16G46970	-1.03668	-2.88321	-4.85473	Chr16	153528320	153534876	-	1556	AH16G46970	-	-	virNOG02911	R	-	gi|1021530794|ref|XP_016162347.1| PREDICTED: uncharacterized protein LOC107605111 [Arachis ipaensis]	Uncharacterized protein
AH17G02700	-Inf	-Inf	-Inf	Chr17	2898839	2900815	+	1006	AH17G02700	-	-	virNOG02030;virNOG14516	R	sp|Q6DR10|TBL43_ARATH Protein trichome birefringence-like 43 OS=Arabidopsis thaliana GN=TBL43 PE=2 SV=1	gi|1021548087|ref|XP_016165527.1| PREDICTED: protein trichome birefringence-like 43 [Arachis ipaensis]	Protein trichome birefringence-like 43
AH17G02840	-Inf	-Inf	-Inf	Chr17	3090549	3091203	+	408	AH17G02840	-	-	-	-	-	-	Unknown function
AH17G05500	-1.50853	-2.89846	-3.43238	Chr17	6388854	6391584	+	1177	AH17G05500	-	-	-	-	-	gi|1021548475|ref|XP_016165682.1| PREDICTED: uncharacterized protein LOC107608400 [Arachis ipaensis]	Unknown function
AH17G05720	-1.6774	-4.91938	-4.68309	Chr17	6717075	6721050	-	1547	AH17G05720	GO:0052886;GO:0052889;GO:0055114;GO:0016788;GO:0052887	-	virNOG05265	R	sp|Q9SJB4|GDL34_ARATH GDSL esterase/lipase At2g04570 OS=Arabidopsis thaliana GN=At2g04570 PE=2 SV=1	gi|1021551853|ref|XP_016167280.1| PREDICTED: GDSL esterase/lipase At2g04570-like [Arachis ipaensis]	GDSL esterase/lipase At2g04570
AH17G09080	-Inf	-Inf	-Inf	Chr17	13156435	13157109	+	474	AH17G09080	-	-	virNOG36236	S	-	gi|1012118643|ref|XP_015961770.1| PREDICTED: L10-interacting MYB domain-containing protein-like [Arachis duranensis]	L10-interacting MYB domain-containing protein
AH17G09970	-1.31183	-1.79932	-1.33429	Chr17	15461130	15461804	+	675	AH17G09970	-	-	-	-	-	gi|1021534589|ref|XP_016164284.1| PREDICTED: uncharacterized protein LOC107606779 [Arachis ipaensis]	Uncharacterized protein
AH17G12300	-1.62233	-Inf	-1.38636	Chr17	21837148	21839468	-	843	AH17G12300	-	-	-	-	-	gi|1021564496|ref|XP_016173578.1| PREDICTED: uncharacterized protein LOC107616092 [Arachis ipaensis]	Unknown function
AH17G12310	-1.24498	-4.64072	-1.59524	Chr17	21840489	21842905	-	867	AH17G12310	-	-	virNOG01933;NOG07059	R	sp|B0ZB57|OMT3_HUMLU Probable O-methyltransferase 3 OS=Humulus lupulus GN=OMT3 PE=2 SV=1	gi|1021547974|ref|XP_016165481.1| PREDICTED: trans-resveratrol di-O-methyltransferase-like [Arachis ipaensis]	Orcinol O-methyltransferase-like protein
AH17G17100	-1.09102	-1.22462	-1.84302	Chr17	41440084	41444737	-	2102	AH17G17100	-	K18810	virNOG03245;KOG0656	D	sp|P42752|CCD21_ARATH Cyclin-D2-1 OS=Arabidopsis thaliana GN=CYCD2-1 PE=1 SV=3	gi|1021535037|ref|XP_016164536.1| PREDICTED: cyclin-D2-1-like, partial [Arachis ipaensis]	Cyclin-D4-1
AH17G30670	-1.55416	-6.55056	-2.27531	Chr17	126540435	126544652	-	1469	AH17G30670	GO:0080144;GO:0003333;GO:0032973;GO:0043090;GO:0005886;GO:0015171;GO:0016021	-	-	-	sp|Q9SUF1|WTR31_ARATH WAT1-related protein At4g08290 OS=Arabidopsis thaliana GN=At4g08290 PE=2 SV=1	gi|1021533109|ref|XP_016163521.1| PREDICTED: WAT1-related protein At4g08290-like [Arachis ipaensis]	WAT1-related protein At4g08290
AH17G31030	-Inf	-4.28506	-2.76969	Chr17	127243919	127244224	+	306	AH17G31030	-	-	-	-	-	-	Unknown function
AH17G31040	-2.91917	-7.09193	-2.74317	Chr17	127260122	127265059	-	3296	AH17G31040	GO:0055114;GO:0050464;GO:0006809;GO:0042128;GO:0020037;GO:0030151;GO:0043546	K10534	virNOG00316	C	sp|P39870|NIA2_SOYBN Inducible nitrate reductase [NADH] 2 OS=Glycine max GN=INR2 PE=2 SV=1	gi|1021533178|ref|XP_016163554.1| PREDICTED: LOW QUALITY PROTEIN: inducible nitrate reductase [NADH] 2 [Arachis ipaensis]	Inducible nitrate reductase [NADH] 2
AH17G31280	-2.36243	-2.02343	-1.78842	Chr17	127643564	127646199	-	1507	AH17G31280	GO:0016485;GO:0004252;GO:0016021	-	virNOG00328	T	sp|F4I8K2|RBL8_ARATH RHOMBOID-like protein 8 OS=Arabidopsis thaliana GN=KOM PE=2 SV=1	gi|1012216938|ref|XP_015934701.1| PREDICTED: RHOMBOID-like protein 8 isoform X1 [Arachis duranensis]	RHOMBOID-like protein 8
AH18G05890	-1.04025	-5.01014	-1.74146	Chr18	5732740	5733712	+	973	AH18G05890	-	-	virNOG25695	S	sp|Q9M280|BIC2_ARATH Protein BIC2 OS=Arabidopsis thaliana GN=BIC2 PE=4 SV=1	gi|1021555888|ref|XP_016169345.1| PREDICTED: uncharacterized protein LOC107612014 [Arachis ipaensis]	Uncharacterized protein
AH18G07180	-2.31363	-4.44371	-5.93084	Chr18	7610612	7612423	+	1415	AH18G07180	GO:0006979;GO:0020037;GO:0042744;GO:0098869;GO:0004601;GO:0005576;GO:0055114;GO:0046872	K00430	virNOG09169	G	sp|O23044|PER3_ARATH Peroxidase 3 OS=Arabidopsis thaliana GN=PER3 PE=2 SV=1	gi|1021560406|ref|XP_016171466.1| PREDICTED: peroxidase 3-like [Arachis ipaensis]	Peroxidase 3
AH18G07560	-1.72274	-5.40135	-1.65929	Chr18	8157845	8164588	+	1994	AH18G07560	GO:0008152;GO:0034009;GO:0000287	-	virNOG33241	J	sp|B9RHP7|TPS11_RICCO Probable terpene synthase 11 OS=Ricinus communis GN=TPS11 PE=3 SV=1	gi|1012222048|ref|XP_015936018.1| PREDICTED: probable terpene synthase 11 isoform X1 [Arachis duranensis]	Probable terpene synthase 11
AH18G24960	-2.65292	-5.43095	-Inf	Chr18	111641248	111642314	+	771	AH18G24960	-	-	virNOG22462;virNOG23891	R	sp|Q6NMQ7|GASA6_ARATH Gibberellin-regulated protein 6 OS=Arabidopsis thaliana GN=GASA6 PE=3 SV=1	gi|1021555593|ref|XP_016169228.1| PREDICTED: gibberellin-regulated protein 6 isoform X1 [Arachis ipaensis]	Gibberellin-regulated protein 6
AH18G27260	-5.98864	-3.76305	-6.23745	Chr18	120985854	120990390	+	1545	AH18G27260	-	-	virNOG04838	I	sp|Q8L518|CK2_ARATH Probable choline kinase 2 OS=Arabidopsis thaliana GN=At1g74320 PE=2 SV=1	gi|1021560791|ref|XP_016171648.1| PREDICTED: probable choline kinase 2 [Arachis ipaensis]	Probable choline kinase 2
AH18G28220	-1.12948	-1.15633	-1.6099	Chr18	124724092	124728857	+	2500	AH18G28220	GO:0016810	-	virNOG05959	FQ	sp|A5UMN6|DADD_METS3 5&apos;-deoxyadenosine deaminase OS=Methanobrevibacter smithii (strain ATCC 35061 / DSM 861 / OCM 144 / PS) GN=dadD PE=3 SV=1	gi|1021562086|ref|XP_016172217.1| PREDICTED: 5-methylthioadenosine/S-adenosylhomocysteine deaminase-like [Arachis ipaensis]	5'-deoxyadenosine deaminase
AH18G33040	-1.31989	-1.1469	-1.21193	Chr18	133853133	133858225	-	3179	AH18G33040	GO:0016307;GO:0046854	K00889	virNOG28176	T	sp|Q56YP2|PI5K1_ARATH Phosphatidylinositol 4-phosphate 5-kinase 1 OS=Arabidopsis thaliana GN=PIP5K1 PE=1 SV=1	gi|1021556946|ref|XP_016169794.1| PREDICTED: phosphatidylinositol 4-phosphate 5-kinase 1-like [Arachis ipaensis]	Phosphatidylinositol 4-phosphate 5-kinase 1
AH19G02870	-1.56719	-Inf	-2.26588	Chr19	2590780	2594072	+	1136	AH19G02870	GO:0051213;GO:0055114;GO:0005506	-	virNOG12626	Q	sp|Q945B6|AOP1L_ARATH Probable 2-oxoglutarate-dependent dioxygenase AOP1.2 OS=Arabidopsis thaliana GN=AOP1.2 PE=2 SV=1	gi|1021572664|ref|XP_016177428.1| PREDICTED: probable 2-oxoglutarate-dependent dioxygenase AOP1 [Arachis ipaensis]	Probable 2-oxoglutarate-dependent dioxygenase AOP1.2
AH19G04800	-1.40359	-2.73124	-1.48768	Chr19	4635152	4637224	+	1805	AH19G04800	-	-	virNOG28481;strNOG04121	R	sp|Q9LQM1|FBD39_ARATH Probable FBD-associated F-box protein At1g32375 OS=Arabidopsis thaliana GN=At1g32375 PE=4 SV=2	gi|1012230917|ref|XP_015938356.1| PREDICTED: putative FBD-associated F-box protein At5g56700 isoform X1 [Arachis duranensis]	Probable FBD-associated F-box protein At1g32375
AH19G05280	-1.19489	-1.79957	-1.03086	Chr19	5172234	5175109	-	1261	AH19G05280	GO:0052887;GO:0052889;GO:0055114;GO:0016788;GO:0016021;GO:0052886	-	virNOG09015	R	sp|Q9LU14|APG2_ARATH GDSL esterase/lipase APG OS=Arabidopsis thaliana GN=APG PE=2 SV=1	gi|1021572139|ref|XP_016177188.1| PREDICTED: GDSL esterase/lipase APG-like [Arachis ipaensis]	GDSL esterase/lipase APG
AH19G05880	-Inf	-3.40887	-Inf	Chr19	5942780	5946323	-	1011	AH19G05880	-	-	-	-	-	gi|1021549674|ref|XP_016166241.1| PREDICTED: succinate dehydrogenase subunit 4, mitochondrial-like [Arachis ipaensis]	Unknown function
AH19G24200	-1.39642	-3.12287	-1.86085	Chr19	108464974	108468707	+	1113	AH19G24200	-	-	COG0542;virNOG10610	O	sp|P35100|CLPC_PEA Chaperone protein ClpC, chloroplastic OS=Pisum sativum PE=2 SV=1	gi|920698048|gb|KOM41273.1| hypothetical protein LR48_Vigan04g147100 [Vigna angularis]	Chaperone protein ClpC3, chloroplastic
AH19G24210	-1.65188	-1.78924	-2.81554	Chr19	108631634	108632700	+	1067	AH19G24210	-	-	virNOG18622;virNOG11837	RS	sp|Q9M9S0|ZHD4_ARATH Zinc-finger homeodomain protein 4 OS=Arabidopsis thaliana GN=ZHD4 PE=1 SV=1	gi|1021565932|ref|XP_016174281.1| PREDICTED: zinc-finger homeodomain protein 4-like [Arachis ipaensis]	Zinc-finger homeodomain protein 4
AH19G42210	-1.17273	-4.20368	-2.07692	Chr19	157956517	157957832	-	1111	AH19G42210	GO:0016021	-	virNOG21031;virNOG19449	S	sp|P11432|ELI_PEA Early light-induced protein, chloroplastic OS=Pisum sativum PE=2 SV=1	gi|1021567171|ref|XP_016174823.1| PREDICTED: early light-induced protein, chloroplastic [Arachis ipaensis]	Early light-induced protein, chloroplastic
AH20G00520	-1.98766	-1.64284	-2.30094	Chr20	517001	520004	+	2075	AH20G00520	-	-	virNOG03764	Q	sp|Q9FF12|GSXL9_ARATH Flavin-containing monooxygenase FMO GS-OX-like 9 OS=Arabidopsis thaliana GN=At5g07800 PE=2 SV=1	gi|1021582495|ref|XP_016180642.1| PREDICTED: flavin-containing monooxygenase FMO GS-OX-like 9 isoform X2 [Arachis ipaensis]	Flavin-containing monooxygenase FMO GS-OX-like 9
AH20G06290	-1.9899	-1.57641	-1.36539	Chr20	8365847	8367664	-	1818	AH20G06290	GO:0016491;GO:0044710	K00422	virNOG08373	S	sp|P43309|PPO_MALDO Polyphenol oxidase, chloroplastic OS=Malus domestica PE=2 SV=1	gi|1021581540|ref|XP_016180146.1| PREDICTED: polyphenol oxidase, chloroplastic-like [Arachis ipaensis]	Polyphenol oxidase, chloroplastic
AH20G07370	-1.12907	-Inf	-2.15312	Chr20	9367656	9373609	+	1525	AH20G07370	-	-	virNOG13810	I	sp|Q9FJ40|GDL86_ARATH GDSL esterase/lipase At5g45960 OS=Arabidopsis thaliana GN=At5g45960 PE=2 SV=1	gi|1021585542|ref|XP_016182114.1| PREDICTED: GDSL esterase/lipase At5g45960 isoform X1 [Arachis ipaensis]	GDSL esterase/lipase At5g45960
AH20G08210	-1.15785	-5.7533	-4.29239	Chr20	10166448	10167074	+	627	AH20G08210	-	-	-	-	-	gi|1012250826|ref|XP_015943548.1| PREDICTED: vegetative cell wall protein gp1-like [Arachis duranensis]	Uncharacterized protein
AH20G14060	-5.05977	-3.18796	-3.7437	Chr20	22776487	22809049	+	2550	AH20G14060	GO:1902358;GO:0008271;GO:0005887	K17469	virNOG09091	P	sp|O04722|SUT21_ARATH Sulfate transporter 2.1 OS=Arabidopsis thaliana GN=SULTR2;1 PE=2 SV=1	gi|1021586327|ref|XP_016182476.1| PREDICTED: sulfate transporter 2.1-like [Arachis ipaensis]	Sulfate transporter 2.1
AH20G15520	-2.84215	-5.19762	-2.66535	Chr20	27325248	27330511	+	2213	AH20G15520	GO:0052716;GO:0055114;GO:0016722;GO:0005507;GO:0048046;GO:0046274	K05909	virNOG14373	Q	sp|Q9SIY8|LAC5_ARATH Laccase-5 OS=Arabidopsis thaliana GN=LAC5 PE=2 SV=1	gi|1021586240|ref|XP_016182434.1| PREDICTED: laccase-12-like [Arachis ipaensis]	Laccase-12
AH20G23190	-1.5044	-1.20669	-3.03363	Chr20	104840163	104842096	+	1552	AH20G23190	GO:0009664;GO:0005576;GO:0005618;GO:0016020	K20628	virNOG07797	R	sp|O22874|EXPA8_ARATH Expansin-A8 OS=Arabidopsis thaliana GN=EXPA8 PE=2 SV=1	gi|1021583545|ref|XP_016181153.1| PREDICTED: expansin-A8 [Arachis ipaensis]	Expansin-A8
AH20G30350	-1.23049	-1.40003	-1.23514	Chr20	130853181	130854977	+	1797	AH20G30350	-	K07195	virNOG10229;virNOG08836	U	sp|Q9FNR3|E70E2_ARATH Exocyst complex component EXO70E2 OS=Arabidopsis thaliana GN=EXO70E2 PE=1 SV=1	gi|1021574920|ref|XP_016178638.1| PREDICTED: exocyst complex component EXO70B1-like [Arachis ipaensis]	Uncharacterized protein
AH20G30920	-1.31083	-2.40113	-2.11594	Chr20	132718768	132719391	-	423	AH20G30920	-	-	virNOG04970	K	sp|F4IRB4|MYB88_ARATH Transcription factor MYB88 OS=Arabidopsis thaliana GN=MYB88 PE=1 SV=1	gi|1012099409|ref|XP_015956953.1| PREDICTED: myb-related protein A isoform X2 [Arachis duranensis]	Myb-related protein B

## Sheet: Sheet2
The common down-regulated DEGs among SH24 vs SH0, SH36 vs SH0 and SH72 vs SH0.
id	log2FoldChange(SH24/SH0)(SH24/SH0)	log2FoldChange(SH36/SH0)(SH36/SH0)	log2FoldChange(SH72/SH0)(SH72/SH0)	Chromosome	Start Site	End Site	Direction	Length	Name	GO	KEGG	eggNOG	eggNOG_Category	Swissprot	NR	Description
AH00G00610	-1.63564	-1.15858	-1.50385	Unassemble_00	519621	521728	+	1949	AH00G00610	-	-	virNOG04197	S	-	gi|1021533650|ref|XP_016163787.1| PREDICTED: uncharacterized protein LOC107606264 [Arachis ipaensis]	Uncharacterized protein
AH00G01720	-4.94856	-3.12786	-2.26035	Unassemble_00	2214120	2220528	-	2597	AH00G01720	GO:0046470;GO:0004630;GO:0016020;GO:0005509;GO:0070290;GO:0016042	K01115	COG1502;virNOG09085	I	sp|P86387|PLDA1_CARPA Phospholipase D alpha 1 OS=Carica papaya GN=PLD1 PE=1 SV=1	gi|1012227899|ref|XP_015937568.1| PREDICTED: phospholipase D alpha 1-like [Arachis duranensis]	Phospholipase D alpha 1
AH00G02480	-4.75273	-4.94769	-2.26225	Unassemble_00	3120662	3126490	+	1876	AH00G02480	-	-	virNOG16537	S	sp|Q9SD53|Y3720_ARATH UPF0481 protein At3g47200 OS=Arabidopsis thaliana GN=At3g47200 PE=2 SV=1	gi|1021534183|ref|XP_016164062.1| PREDICTED: UPF0481 protein At3g47200-like [Arachis ipaensis]	UPF0481 protein At3g47200
AH00G05670	-1.58598	-2.66059	-2.19004	Unassemble_00	9553807	9554534	+	728	AH00G05670	-	K13448	KOG0027;virNOG21480;virNOG35256	T	sp|Q8RYJ8|CML19_ORYSJ Putative calcium-binding protein CML19 OS=Oryza sativa subsp. japonica GN=CML19 PE=3 SV=1	gi|1011997825|ref|XP_015965949.1| PREDICTED: putative calcium-binding protein CML19 [Arachis duranensis]	Putative calcium-binding protein CML19
AH01G00880	-2.76936	-2.9615	-3.1285	Chr01	1259151	1260300	+	1150	AH01G00880	-	-	virNOG21807;virNOG20441	S	-	gi|1011992481|ref|XP_015950282.1| PREDICTED: uncharacterized protein LOC107475143 [Arachis duranensis]	uncharacterized protein LOC101502801
AH01G04420	-1.38837	-1.02647	-1.20996	Chr01	5693378	5697913	+	2003	AH01G04420	GO:0006664;GO:0046527;GO:0016021;GO:0012505	-	virNOG04275	R	sp|A0NDG6|RUMI_ANOGA O-glucosyltransferase rumi homolog OS=Anopheles gambiae GN=AGAP004267 PE=3 SV=1	gi|1011992861|ref|XP_015967623.1| PREDICTED: O-glucosyltransferase rumi homolog [Arachis duranensis]	O-glucosyltransferase rumi
AH01G05500	-2.41339	-4.13957	-1.92935	Chr01	7032093	7033517	-	1425	AH01G05500	-	K20240	virNOG16093	S	sp|Q8GYW8|SCT_ARATH Spermidine coumaroyl-CoA acyltransferase OS=Arabidopsis thaliana GN=SCT PE=1 SV=1	gi|1011994123|ref|XP_015950232.1| PREDICTED: spermidine coumaroyl-CoA acyltransferase-like [Arachis duranensis]	Spermidine coumaroyl CoA acyltransferase
AH01G08710	-3.58521	-Inf	-3.60096	Chr01	11222760	11227059	+	2400	AH01G08710	GO:0046470;GO:0016042;GO:0070290;GO:0016020;GO:0004630;GO:0005509	K01115	virNOG09085	I	sp|P86387|PLDA1_CARPA Phospholipase D alpha 1 OS=Carica papaya GN=PLD1 PE=1 SV=1	gi|1011994437|ref|XP_015951638.1| PREDICTED: phospholipase D alpha 1-like [Arachis duranensis]	Phospholipase D alpha 1
AH01G09900	-3.79127	-2.65512	-5.03363	Chr01	12683727	12686481	+	1907	AH01G09900	GO:0020037;GO:0016705;GO:0005506;GO:0055114;GO:0004497;GO:0016021	K09843	virNOG01723	Q	sp|Q949P1|ABAH1_ARATH Abscisic acid 8&apos;-hydroxylase 1 OS=Arabidopsis thaliana GN=CYP707A1 PE=2 SV=1	gi|1011994217|ref|XP_015950641.1| PREDICTED: abscisic acid 8&apos;-hydroxylase 3-like [Arachis duranensis]	Abscisic acid 8'-hydroxylase 1
AH01G09930	-2.26068	-1.86068	-1.94954	Chr01	12701954	12709338	-	2643	AH01G09930	GO:0050660;GO:0016021;GO:0055114;GO:0046577	K17756	virNOG01712	R	sp|O65709|FAO4A_ARATH Long-chain-alcohol oxidase FAO4A OS=Arabidopsis thaliana GN=FAO4A PE=3 SV=2	gi|1011994208|ref|XP_015950603.1| PREDICTED: long-chain-alcohol oxidase FAO4A isoform X1 [Arachis duranensis]	Long-chain-alcohol oxidase FAO4A
AH01G11940	-3.88199	-5.68869	-5.32313	Chr01	20387813	20390474	-	1459	AH01G11940	-	-	virNOG13953	R	sp|Q9FJU9|E1313_ARATH Glucan endo-1,3-beta-glucosidase 13 OS=Arabidopsis thaliana GN=At5g56590 PE=1 SV=1	gi|1011995618|ref|XP_015957058.1| PREDICTED: glucan endo-1,3-beta-glucosidase 12-like [Arachis duranensis]	Probable glucan endo-1,3-beta-glucosidase A6
AH01G15150	-1.45873	-4.02299	-2.19598	Chr01	39670806	39671201	+	396	AH01G15150	-	-	virNOG24651	R	sp|P14009|14KD_DAUCA 14 kDa proline-rich protein DC2.15 OS=Daucus carota PE=2 SV=1	gi|1011996956|ref|XP_015962672.1| PREDICTED: 14 kDa proline-rich protein DC2.15-like [Arachis duranensis]	14 kDa proline-rich protein DC2.15
AH01G15510	-2.08871	-2.3452	-Inf	Chr01	43461700	43462264	-	399	AH01G15510	GO:0003700;GO:0005634;GO:0007275;GO:0003677;GO:0006355	-	virNOG02630	K	sp|Q5YGP7|PLET2_ARATH AP2-like ethylene-responsive transcription factor PLT2 OS=Arabidopsis thaliana GN=PLT2 PE=2 SV=1	gi|1011997000|ref|XP_015962854.1| PREDICTED: LOW QUALITY PROTEIN: AP2-like ethylene-responsive transcription factor PLT1 [Arachis duranensis]	AP2-like ethylene-responsive transcription factor PLT2
AH01G15520	-2.35661	-2.41844	-Inf	Chr01	43462904	43463850	-	675	AH01G15520	-	-	-	-	-	gi|1011997062|ref|XP_015963114.1| PREDICTED: AP2-like ethylene-responsive transcription factor PLT1 [Arachis duranensis]	AP2-like ethylene-responsive transcription factor PLT2
AH01G20430	-3.71785	-2.17124	-3.18204	Chr01	92166211	92169453	+	1771	AH01G20430	GO:0030599;GO:0046910;GO:0043086;GO:0045490;GO:0005618;GO:0042545;GO:0045330	K01051	virNOG11797	G	sp|Q43062|PME_PRUPE Pectinesterase/pectinesterase inhibitor PPE8B OS=Prunus persica PE=2 SV=1	gi|1012000195|ref|XP_015972523.1| PREDICTED: pectinesterase/pectinesterase inhibitor PPE8B-like [Arachis duranensis]	Pectinesterase/pectinesterase inhibitor PPE8B
AH01G21340	-2.51015	-1.14569	-3.08619	Chr01	93141598	93143073	-	1476	AH01G21340	-	-	virNOG01944	L	sp|Q9M2U3|ALPL_ARATH Protein ALP1-like OS=Arabidopsis thaliana GN=At3g55350 PE=2 SV=1	gi|1012000781|ref|XP_015973727.1| PREDICTED: uncharacterized protein LOC107496912 [Arachis duranensis]	putative nuclease HARBI1
AH01G21860	-1.50714	-3.3071	-2.61266	Chr01	93973084	93974804	-	1531	AH01G21860	GO:0048046;GO:0016762;GO:0005618;GO:0010411;GO:0004553;GO:0042546;GO:0071555	K14504	virNOG07037	R	sp|Q38910|XTH23_ARATH Probable xyloglucan endotransglucosylase/hydrolase protein 23 OS=Arabidopsis thaliana GN=XTH23 PE=2 SV=1	gi|1012000566|ref|XP_015973302.1| PREDICTED: probable xyloglucan endotransglucosylase/hydrolase protein 23 [Arachis duranensis]	Probable xyloglucan endotransglucosylase/hydrolase protein 23
AH01G21880	-1.31417	-3.99709	-3.90089	Chr01	93981455	93983749	+	1715	AH01G21880	GO:0005524;GO:0004674;GO:0005886;GO:0006468;GO:0016021	-	virNOG03265	T	sp|C0LGH3|Y5614_ARATH Probable LRR receptor-like serine/threonine-protein kinase At1g56140 OS=Arabidopsis thaliana GN=At1g56140 PE=2 SV=2	gi|1012001462|ref|XP_015932188.1| PREDICTED: probable LRR receptor-like serine/threonine-protein kinase At1g56140 [Arachis duranensis]	Probable LRR receptor-like serine/threonine-protein kinase At1g56140
AH01G22840	-2.43388	-1.27626	-3.72483	Chr01	95082767	95084379	+	1275	AH01G22840	GO:0005618;GO:0016762;GO:0048046;GO:0010411;GO:0042546;GO:0004553;GO:0071555	K14504	virNOG07037;virNOG06281	R	sp|Q38910|XTH23_ARATH Probable xyloglucan endotransglucosylase/hydrolase protein 23 OS=Arabidopsis thaliana GN=XTH23 PE=2 SV=1	gi|1021473828|ref|XP_016200977.1| PREDICTED: probable xyloglucan endotransglucosylase/hydrolase protein 23 [Arachis ipaensis]	Probable xyloglucan endotransglucosylase/hydrolase protein 23
AH01G22850	-5.99196	-2.02054	-5.27116	Chr01	95086518	95087859	+	1157	AH01G22850	GO:0010411;GO:0016762;GO:0048046;GO:0005618;GO:0071555;GO:0004553;GO:0042546	K14504	virNOG06281;virNOG07037	R	sp|Q38857|XTH22_ARATH Xyloglucan endotransglucosylase/hydrolase protein 22 OS=Arabidopsis thaliana GN=XTH22 PE=1 SV=1	gi|1012002093|ref|XP_015933730.1| PREDICTED: xyloglucan endotransglucosylase/hydrolase protein 22-like [Arachis duranensis]	Xyloglucan endotransglucosylase/hydrolase protein 22
AH01G22990	-1.4045	-4.13793	-2.7633	Chr01	95233084	95236827	+	2810	AH01G22990	GO:0008661;GO:0016114	K01662	COG1154;virNOG14796	H	sp|Q6YU51|DXS2_ORYSJ Probable 1-deoxy-D-xylulose-5-phosphate synthase 2, chloroplastic OS=Oryza sativa subsp. japonica GN=Os07g0190000 PE=2 SV=1	gi|1012002059|ref|XP_015933619.1| PREDICTED: probable 1-deoxy-D-xylulose-5-phosphate synthase 2, chloroplastic [Arachis duranensis]	Probable 1-deoxy-D-xylulose-5-phosphate synthase 2, chloroplastic
AH01G23910	-1.84663	-1.62299	-1.43022	Chr01	96284517	96285860	+	1344	AH01G23910	-	-	virNOG06936	R	sp|Q9ZUH1|Y2424_ARATH BTB/POZ domain-containing protein At2g24240 OS=Arabidopsis thaliana GN=At2g24240 PE=2 SV=1	gi|1012001755|ref|XP_015932880.1| PREDICTED: BTB/POZ domain-containing protein At2g24240 [Arachis duranensis]	BTB/POZ domain-containing protein At2g24240
AH01G26300	-2.14088	-1.48603	-1.51982	Chr01	99595126	99595955	-	830	AH01G26300	GO:0005509	K02183	virNOG21160	T	sp|O23184|CML19_ARATH Calcium-binding protein CML19 OS=Arabidopsis thaliana GN=CML19 PE=1 SV=1	gi|1012003172|ref|XP_015936945.1| PREDICTED: calmodulin [Arachis duranensis] &gt;gi|1021473093|ref|XP_016198255.1| PREDICTED: calmodulin [Arachis ipaensis]	Calcium-binding protein CML19
AH01G27160	-2.66571	-1.1858	-1.55153	Chr01	100647717	100649049	-	1333	AH01G27160	GO:0033843;GO:0016021	-	virNOG03554	GM	sp|O22775|XXT2_ARATH Xyloglucan 6-xylosyltransferase 2 OS=Arabidopsis thaliana GN=XXT2 PE=1 SV=1	gi|1012003691|ref|XP_015938535.1| PREDICTED: xyloglucan 6-xylosyltransferase 2-like [Arachis duranensis]	Xyloglucan 6-xylosyltransferase 2
AH01G31670	-1.00704	-1.28559	-1.39373	Chr01	106220238	106222108	-	1203	AH01G31670	GO:0005737;GO:0007264;GO:0005634;GO:0005525;GO:0003924;GO:0000054;GO:0006606	K07936	virNOG00738;KOG0096	U	sp|P41916|RAN1_ARATH GTP-binding nuclear protein Ran-1 OS=Arabidopsis thaliana GN=RAN1 PE=1 SV=1	gi|1012006799|ref|XP_015944548.1| PREDICTED: GTP-binding nuclear protein Ran-3-like [Arachis duranensis] &gt;gi|1021585798|ref|XP_016182235.1| PREDICTED: GTP-binding nuclear protein Ran-3-like [Arachis ipaensis]	GTP-binding nuclear protein Ran-3
AH02G00750	-6.36508	-6.09353	-5.72105	Chr02	930577	932962	+	1036	AH02G00750	-	-	virNOG05165;virNOG13574	S	sp|Q9LVZ8|LOR12_ARATH Protein LURP-one-related 12 OS=Arabidopsis thaliana GN=At3g15810 PE=2 SV=1	gi|1012009800|ref|XP_015947893.1| PREDICTED: protein LURP-one-related 12-like [Arachis duranensis]	Protein LURP-one-related 12
AH02G07570	-2.78552	-1.11618	-1.88125	Chr02	11516611	11518045	-	1179	AH02G07570	GO:0006355;GO:0005634;GO:0009734	K14484	virNOG18311;virNOG09164;virNOG18059	K	sp|O24543|AX22E_VIGRR Auxin-induced protein 22E OS=Vigna radiata var. radiata GN=AUX22E PE=2 SV=1	gi|1012013306|ref|XP_015948515.1| PREDICTED: auxin-induced protein 22D-like [Arachis duranensis]	Auxin-induced protein 22D
AH02G09690	-2.0851	-2.01684	-1.57604	Chr02	17083193	17085854	-	936	AH02G09690	-	-	virNOG04327;KOG4658	T	-	gi|1012009676|ref|XP_015947867.1| PREDICTED: putative disease resistance RPP13-like protein 1, partial [Arachis duranensis]	Putative disease resistance protein At3g14460
AH02G13770	-4.05266	-Inf	-3.15611	Chr02	45873171	45874221	-	623	AH02G13770	-	-	-	-	-	gi|1021525587|ref|XP_016206215.1| PREDICTED: uncharacterized protein At4g04775-like [Arachis ipaensis]	Unknown function
AH02G14060	-2.03198	-1.79022	-2.13405	Chr02	48010004	48011249	+	1246	AH02G14060	-	K09286	virNOG21432;virNOG21346	K	sp|Q40478|ERF5_TOBAC Ethylene-responsive transcription factor 5 OS=Nicotiana tabacum GN=ERF5 PE=2 SV=1	gi|1012019384|ref|XP_015949596.1| PREDICTED: ethylene-responsive transcription factor ERF105 [Arachis duranensis]	Ethylene-responsive transcription factor ERF105
AH02G15670	-1.88854	-1.38025	-1.6458	Chr02	59833510	59834413	-	679	AH02G15670	GO:0003677;GO:0005634	-	virNOG22977	K	sp|Q58FS3|RAD_ANTMA Transcription factor RADIALIS OS=Antirrhinum majus GN=RAD PE=1 SV=1	gi|1012019416|ref|XP_015949599.1| PREDICTED: protein RADIALIS-like 3 [Arachis duranensis] &gt;gi|1021480696|ref|XP_016183502.1| PREDICTED: protein RADIALIS-like 3 [Arachis ipaensis] &gt;gi|563425597|gb|AHB59612.1| putative MYB-related protein 26 [Arachis hypogaea]	Transcription factor RADIALIS
AH02G17000	-1.34761	-1.44976	-1.43254	Chr02	67105715	67106533	-	819	AH02G17000	-	-	virNOG26719	S	-	gi|922401023|ref|XP_013467648.1| hypothetical protein MTR_1g053705 [Medicago truncatula] &gt;gi|657402816|gb|KEH41685.1| hypothetical protein MTR_1g053705 [Medicago truncatula]	Uncharacterized protein
AH02G17600	-2.38891	-3.58762	-3.22199	Chr02	69214750	69222152	+	4578	AH02G17600	-	-	virNOG30351	T	sp|Q9T048|DRL27_ARATH Disease resistance protein At4g27190 OS=Arabidopsis thaliana GN=At4g27190 PE=2 SV=1	gi|1021481085|ref|XP_016183686.1| PREDICTED: uncharacterized protein LOC107625541 [Arachis ipaensis] &gt;gi|1021481087|ref|XP_016183687.1| PREDICTED: uncharacterized protein LOC107625541 [Arachis ipaensis]	Disease resistance protein At4g27190
AH02G21550	-1.99809	-1.05954	-1.39832	Chr02	89009851	89015001	+	2165	AH02G21550	GO:0005507;GO:0048046;GO:0046274;GO:0055114;GO:0052716	K05909	virNOG01122	Q	sp|O80434|LAC4_ARATH Laccase-4 OS=Arabidopsis thaliana GN=IRX12 PE=2 SV=2	gi|1012022942|ref|XP_015950298.1| PREDICTED: laccase-4-like [Arachis duranensis]	Laccase-4
AH02G22390	-4.53561	-4.34216	-8.57616	Chr02	90660489	90665772	-	1573	AH02G22390	GO:0051213;GO:0055114;GO:0005506	-	virNOG07799	Q	sp|Q9FFF6|DIOX5_ARATH Probable 2-oxoglutarate-dependent dioxygenase At5g05600 OS=Arabidopsis thaliana GN=At5g05600 PE=2 SV=1	gi|1012022725|ref|XP_015950256.1| PREDICTED: leucoanthocyanidin dioxygenase-like [Arachis duranensis]	Leucoanthocyanidin dioxygenase-like protein
AH02G24080	-1.46919	-3.45053	-1.27581	Chr02	93984048	93985322	+	1275	AH02G24080	-	-	virNOG15384;virNOG24130	RS	sp|O04351|OFP2_ARATH Transcription repressor OFP2 OS=Arabidopsis thaliana GN=OFP2 PE=1 SV=1	gi|1012024177|ref|XP_015950564.1| PREDICTED: transcription repressor OFP1-like [Arachis duranensis]	Transcription repressor OFP4
AH02G28030	-1.50478	-3.7988	-2.85823	Chr02	99578947	99581039	+	1114	AH02G28030	-	K00799	virNOG08826	O	sp|P46423|GSTF_HYOMU Glutathione S-transferase OS=Hyoscyamus muticus PE=1 SV=1	gi|1012026771|ref|XP_015951097.1| PREDICTED: glutathione S-transferase-like [Arachis duranensis]	Glutathione S-transferase
AH03G00300	-2.57551	-Inf	-Inf	Chr03	528562	536504	-	1353	AH03G00300	-	-	virNOG14685	S	sp|Q8GXB3|AHL5_ARATH AT-hook motif nuclear-localized protein 5 OS=Arabidopsis thaliana GN=AHL5 PE=1 SV=1	gi|1012030021|ref|XP_015951805.1| PREDICTED: AT-hook motif nuclear-localized protein 7-like [Arachis duranensis]	AT-hook motif nuclear-localized protein 9
AH03G00360	-2.5646	-1.59248	-2.45623	Chr03	608050	610568	+	1912	AH03G00360	GO:0016788	-	NOG35503;virNOG11809	IS	sp|Q9FFC6|GDL78_ARATH GDSL esterase/lipase At5g22810 OS=Arabidopsis thaliana GN=At5g22810 PE=3 SV=3	gi|1021489076|ref|XP_016187531.1| PREDICTED: GDSL esterase/lipase At5g22810-like [Arachis ipaensis]	GDSL esterase/lipase At5g22810
AH03G03600	-1.81996	-2.91778	-4.36425	Chr03	3719809	3722018	-	2210	AH03G03600	GO:0016705;GO:0020037;GO:0004497;GO:0016021;GO:0005506;GO:0055114	K20624	virNOG08478	Q	sp|Q9ZUX1|C94C1_ARATH Cytochrome P450 94C1 OS=Arabidopsis thaliana GN=CYP94C1 PE=1 SV=1	gi|1012029588|ref|XP_015951708.1| PREDICTED: cytochrome P450 94C1 [Arachis duranensis]	Cytochrome P450 94C1
AH03G05300	-2.43251	-1.59495	-1.67593	Chr03	5410152	5413311	+	1362	AH03G05300	-	-	virNOG29083	R	sp|Q9AVK0|XMT1_COFAR 7-methylxanthosine synthase 1 OS=Coffea arabica GN=XMT1 PE=1 SV=1	gi|1021488013|ref|XP_016186973.1| PREDICTED: anthranilate O-methyltransferase 3-like isoform X2 [Arachis ipaensis]	7-methylxanthosine synthase 1
AH03G05310	-2.7489	-1.71327	-1.59063	Chr03	5420488	5422242	+	1275	AH03G05310	-	-	virNOG10093;NOG96741	TR	sp|Q40392|TMVRN_NICGU TMV resistance protein N OS=Nicotiana glutinosa GN=N PE=1 SV=1	gi|1021487640|ref|XP_016186775.1| PREDICTED: TMV resistance protein N-like isoform X1 [Arachis ipaensis]	TMV resistance protein N
AH03G05710	-Inf	-Inf	-Inf	Chr03	5819199	5820728	+	1530	AH03G05710	-	-	virNOG08458;COG2124	Q	sp|Q9FVS9|C96AF_ARATH Alkane hydroxylase MAH1 OS=Arabidopsis thaliana GN=CYP96A15 PE=2 SV=1	gi|1021496754|ref|XP_016191428.1| PREDICTED: alkane hydroxylase MAH1-like [Arachis ipaensis]	Alkane hydroxylase MAH1
AH03G05770	-2.43066	-2.75988	-3.99367	Chr03	5928187	5929852	+	1666	AH03G05770	-	-	COG2124;virNOG08458	Q	sp|Q9FVS9|C96AF_ARATH Alkane hydroxylase MAH1 OS=Arabidopsis thaliana GN=CYP96A15 PE=2 SV=1	gi|1012033325|ref|XP_015952559.1| PREDICTED: alkane hydroxylase MAH1-like [Arachis duranensis]	Alkane hydroxylase MAH1
AH03G07300	-1.20096	-1.35169	-2.66411	Chr03	7408581	7413897	-	4130	AH03G07300	-	-	NOG96741	R	sp|Q40392|TMVRN_NICGU TMV resistance protein N OS=Nicotiana glutinosa GN=N PE=1 SV=1	gi|1012033763|ref|XP_015952655.1| PREDICTED: TMV resistance protein N-like [Arachis duranensis]	TMV resistance protein N
AH03G07530	-1.10913	-1.33056	-1.08156	Chr03	7638054	7638702	+	429	AH03G07530	GO:0005681;GO:0046540;GO:0005737;GO:0005682;GO:0000245	K12859	virNOG04440;NOG29604	AD	sp|Q9FE62|YLS8_ARATH Thioredoxin-like protein YLS8 OS=Arabidopsis thaliana GN=YLS8 PE=2 SV=1	gi|1012033872|ref|XP_015952676.1| PREDICTED: thioredoxin-like protein YLS8 [Arachis duranensis] &gt;gi|1021489818|ref|XP_016187919.1| PREDICTED: thioredoxin-like protein YLS8 [Arachis ipaensis]	Thioredoxin-like protein YLS8
AH03G10930	-1.8202	-1.4944	-1.40104	Chr03	11874117	11876417	-	2301	AH03G10930	GO:0016020;GO:0004672;GO:0000166	-	virNOG08531	T	sp|Q9FIJ6|ACCR4_ARATH Serine/threonine-protein kinase-like protein CCR4 OS=Arabidopsis thaliana GN=CCR4 PE=1 SV=1	gi|1012035750|ref|XP_015953117.1| PREDICTED: serine/threonine-protein kinase-like protein CCR4 [Arachis duranensis]	Serine/threonine-protein kinase-like protein CCR4
AH03G12220	-2.45219	-Inf	-1.68322	Chr03	13891027	13892638	-	1612	AH03G12220	-	-	-	-	-	gi|1012036643|ref|XP_015953322.1| PREDICTED: glycine-rich cell wall structural protein 1-like [Arachis duranensis]	Uncharacterized protein||Unknown function
AH03G13060	-1.21857	-2.58188	-1.49508	Chr03	16632172	16636981	-	1767	AH03G13060	GO:0000287;GO:0008152;GO:0010333	K12742	virNOG00163	R	sp|Q672F7|TPS2_LOTJA Tricyclene synthase EBOS, chloroplastic OS=Lotus japonicus GN=EBOS PE=1 SV=1	gi|1012265133|ref|XP_015947167.1| PREDICTED: tricyclene synthase EBOS, chloroplastic-like [Arachis duranensis]	Tricyclene synthase EBOS, chloroplastic
AH03G13600	-2.72315	-3.54325	-3.46146	Chr03	19201270	19201665	-	396	AH03G13600	GO:0005509	K24345	virNOG22141	DZ	sp|Q9LSQ6|PBP1_ARATH Calcium-binding protein PBP1 OS=Arabidopsis thaliana GN=PBP1 PE=1 SV=1	gi|1012036905|ref|XP_015953383.1| PREDICTED: calcium-binding protein PBP1-like [Arachis duranensis]	Calcium-binding protein PBP1
AH03G14150	-1.01908	-2.0448	-1.43843	Chr03	20276330	20278915	+	612	AH03G14150	GO:0005634;GO:0005829;GO:0003677	-	virNOG09231	K	sp|Q8GZA8|ULT1_ARATH Protein ULTRAPETALA 1 OS=Arabidopsis thaliana GN=ULT1 PE=1 SV=1	gi|359807494|ref|NP_001241143.1| uncharacterized protein LOC100815782 [Glycine max] &gt;gi|255636902|gb|ACU18784.1| unknown [Glycine max] &gt;gi|734420972|gb|KHN41150.1| Protein ULTRAPETALA 1 [Glycine soja] &gt;gi|947107643|gb|KRH56026.1| hypothetical protein GLYMA_06G297100 [Glycine max]	Protein ULTRAPETALA 1
AH03G15610	-4.3139	-2.62673	-3.0161	Chr03	23026692	23029259	-	1323	AH03G15610	GO:0008171;GO:0008757;GO:0019438	-	virNOG01933;NOG07059	R	sp|B0ZB57|OMT3_HUMLU Probable O-methyltransferase 3 OS=Humulus lupulus GN=OMT3 PE=2 SV=1	gi|1012038116|ref|XP_015953683.1| PREDICTED: trans-resveratrol di-O-methyltransferase-like [Arachis duranensis]	Trans-resveratrol di-O-methyltransferase||Uncharacterized protein
AH03G16730	-2.40503	-4.83308	-3.2862	Chr03	25421478	25423976	-	1067	AH03G16730	GO:0009055;GO:0016021	-	virNOG23081;virNOG22088	R	sp|Q9SK27|ENL1_ARATH Early nodulin-like protein 1 OS=Arabidopsis thaliana GN=At2g25060 PE=1 SV=2	gi|1012037687|ref|XP_015953582.1| PREDICTED: early nodulin-like protein 3 [Arachis duranensis]	Early nodulin-like protein 1
AH03G17090	-2.53549	-3.25121	-3.25461	Chr03	26391711	26395758	-	2986	AH03G17090	GO:0043565;GO:0006355;GO:0003700;GO:0005634	-	virNOG00614;NOG41974	K	sp|Q69VG1|CIGR1_ORYSJ Chitin-inducible gibberellin-responsive protein 1 OS=Oryza sativa subsp. japonica GN=CIGR1 PE=2 SV=1	gi|1012054795|ref|XP_015953896.1| PREDICTED: chitin-inducible gibberellin-responsive protein 1-like [Arachis duranensis] &gt;gi|1012055039|ref|XP_015953898.1| PREDICTED: chitin-inducible gibberellin-responsive protein 1-like [Arachis duranensis]	Chitin-inducible gibberellin-responsive protein 1
AH03G18630	-1.5544	-1.06161	-2.22073	Chr03	30281562	30289820	+	4171	AH03G18630	GO:0006629;GO:0008889	-	virNOG00962	C	sp|Q9FJ62|GPDL4_ARATH Glycerophosphodiester phosphodiesterase GDPDL4 OS=Arabidopsis thaliana GN=GDPDL4 PE=1 SV=1	gi|1012077155|ref|XP_015954050.1| PREDICTED: glycerophosphodiester phosphodiesterase GDPDL3-like [Arachis duranensis]	Glycerophosphodiester phosphodiesterase GDPDL4
AH03G19940	-3.9769	-3.86551	-3.64537	Chr03	33350706	33352750	+	1444	AH03G19940	GO:0042545;GO:0030599;GO:0005618;GO:0045330;GO:0045490	K01051	COG4677;virNOG09117	G	sp|Q8VYZ3|PME53_ARATH Probable pectinesterase 53 OS=Arabidopsis thaliana GN=PME53 PE=2 SV=1	gi|1012083418|ref|XP_015954191.1| PREDICTED: probable pectinesterase 53 [Arachis duranensis] &gt;gi|1021491477|ref|XP_016188751.1| PREDICTED: probable pectinesterase 53 [Arachis ipaensis]	Probable pectinesterase 53
AH03G20870	-1.71469	-1.57109	-2.33229	Chr03	35702546	35703100	+	448	AH03G20870	-	-	virNOG26429;virNOG25522;virNOG38286	R	sp|O82337|AGP16_ARATH Arabinogalactan peptide 16 OS=Arabidopsis thaliana GN=AGP16 PE=1 SV=1	gi|223546779|gb|EEF48277.1| conserved hypothetical protein [Ricinus communis]	Arabinogalactan peptide 16
AH03G20940	-3.93729	-4.78747	-5.21564	Chr03	35863565	35866909	+	3345	AH03G20940	-	-	NOG121919;euNOG10076;virNOG06886	RS	sp|Q9LHF1|LRX4_ARATH Leucine-rich repeat extensin-like protein 4 OS=Arabidopsis thaliana GN=LRX4 PE=1 SV=1	gi|1012085054|ref|XP_015954312.1| PREDICTED: leucine-rich repeat extensin-like protein 4 [Arachis duranensis]	Leucine-rich repeat extensin-like protein 4
AH03G23130	-1.82444	-8.02752	-1.25184	Chr03	43695736	43702703	+	3036	AH03G23130	-	-	virNOG03061;virNOG06151;COG2124	Q	sp|P24465|C71A1_PERAE Cytochrome P450 71A1 OS=Persea americana GN=CYP71A1 PE=1 SV=2	gi|1012089303|ref|XP_015954540.1| PREDICTED: cytochrome P450 71A1-like [Arachis duranensis]	Cytochrome P450 71A1
AH03G30260	-1.67574	-1.26569	-1.59471	Chr03	112664784	112669175	-	2591	AH03G30260	GO:0005524;GO:0016021;GO:0004672;GO:0006468	-	virNOG00134	T	sp|C0LGH8|Y1634_ARATH Probable LRR receptor-like serine/threonine-protein kinase At1g63430 OS=Arabidopsis thaliana GN=At1g63430 PE=2 SV=1	gi|1012094154|ref|XP_015955587.1| PREDICTED: probable LRR receptor-like serine/threonine-protein kinase At1g63430 [Arachis duranensis]	Probable LRR receptor-like serine/threonine-protein kinase At1g63430
AH03G32620	-1.15417	-2.99496	-1.14924	Chr03	120689346	120689924	+	579	AH03G32620	-	-	-	-	-	gi|1012000426|ref|XP_015973025.1| PREDICTED: uncharacterized protein LOC107496307 [Arachis duranensis]	Unknown function
AH03G32870	-1.23739	-1.63379	-1.29379	Chr03	121394276	121397355	-	2389	AH03G32870	GO:0071554;GO:0005794;GO:0016413;GO:0016021	-	virNOG08438	S	sp|F4I037|TBL7_ARATH Protein trichome berefringence-like 7 OS=Arabidopsis thaliana GN=TBL7 PE=3 SV=1	gi|1021493564|ref|XP_016189767.1| PREDICTED: protein trichome berefringence-like 7 [Arachis ipaensis]	Protein trichome berefringence-like 7
AH03G33540	-1.3799	-2.05477	-1.29961	Chr03	122702033	122702676	-	545	AH03G33540	-	-	virNOG38057	R	-	gi|1012095680|ref|XP_015955953.1| PREDICTED: uncharacterized protein LOC107480338 [Arachis duranensis]	Uncharacterized protein
AH03G34110	-3.08108	-2.65597	-4.15098	Chr03	124130967	124131950	-	984	AH03G34110	GO:0046982;GO:0005634;GO:0006355;GO:0043565	K08065	virNOG21052	K	sp|O23310|NFYB3_ARATH Nuclear transcription factor Y subunit B-3 OS=Arabidopsis thaliana GN=NFYB3 PE=1 SV=1	gi|1012095855|ref|XP_015956005.1| PREDICTED: nuclear transcription factor Y subunit B-like [Arachis duranensis]	Nuclear transcription factor Y subunit B-3
AH03G34860	-2.51545	-2.80986	-3.44611	Chr03	125745518	125745940	+	423	AH03G34860	-	-	-	-	-	-	Uncharacterized protein
AH03G36910	-2.2924	-4.53186	-1.87197	Chr03	128541191	128544906	+	2948	AH03G36910	GO:0046872;GO:0055114;GO:0016702;GO:0031408	K00454	virNOG06110	E	sp|O24371|LOX31_SOLTU Linoleate 13S-lipoxygenase 3-1, chloroplastic OS=Solanum tuberosum GN=LOX3.1 PE=1 SV=1	gi|1012097592|ref|XP_015956457.1| PREDICTED: linoleate 13S-lipoxygenase 3-1, chloroplastic-like [Arachis duranensis]	Linoleate 13S-lipoxygenase 3-1, chloroplastic
AH03G38950	-3.17828	-1.73422	-2.17969	Chr03	131440446	131442812	-	2367	AH03G38950	GO:0006508;GO:0004190	-	KOG1339;virNOG07141	O	sp|Q9LZL3|PCS1L_ARATH Aspartic proteinase PCS1 OS=Arabidopsis thaliana GN=PCS1 PE=2 SV=1	gi|1012098601|ref|XP_015956733.1| PREDICTED: aspartic proteinase PCS1 [Arachis duranensis]	Aspartic proteinase PCS1
AH03G39090	-1.97044	-2.2006	-2.44271	Chr03	131669654	131671706	-	2053	AH03G39090	GO:0003824	-	virNOG08973	R	sp|Q5PNY6|PUB21_ARATH U-box domain-containing protein 21 OS=Arabidopsis thaliana GN=PUB21 PE=2 SV=1	gi|1012098566|ref|XP_015956724.1| PREDICTED: U-box domain-containing protein 21-like [Arachis duranensis]	U-box domain-containing protein 21
AH03G40590	-1.37891	-2.39966	-1.63845	Chr03	133588184	133593047	-	3651	AH03G40590	GO:0016021;GO:0006468;GO:0004674;GO:0005524	-	virNOG07229;COG0515;virNOG39349	T	sp|Q9ZUE0|PEK12_ARATH Proline-rich receptor-like protein kinase PERK12 OS=Arabidopsis thaliana GN=PERK12 PE=2 SV=2	gi|1012099923|ref|XP_015957089.1| PREDICTED: proline-rich receptor-like protein kinase PERK12 isoform X1 [Arachis duranensis]	Proline-rich receptor-like protein kinase PERK13
AH03G40600	-1.36534	-5.6324	-1.43697	Chr03	133594447	133595678	+	1232	AH03G40600	-	-	virNOG21819	S	-	gi|1012098942|ref|XP_015956831.1| PREDICTED: uncharacterized protein LOC107481131 [Arachis duranensis]	Uncharacterized protein
AH03G43200	-2.59704	-5.18286	-5.75343	Chr03	136763876	136764943	-	930	AH03G43200	GO:0016787	K07766	virNOG19291	L	sp|Q9ZU95|NUD17_ARATH Nudix hydrolase 17, mitochondrial OS=Arabidopsis thaliana GN=NUDT17 PE=2 SV=1	gi|1021495671|ref|XP_016190855.1| PREDICTED: nudix hydrolase 17, mitochondrial [Arachis ipaensis]	Nudix hydrolase 17, mitochondrial
AH03G45900	-3.05173	-3.52127	-1.11222	Chr03	139435315	139438070	+	1834	AH03G45900	GO:0016020	-	virNOG00774	S	sp|Q4PT23|WTR6_ARATH WAT1-related protein At1g25270 OS=Arabidopsis thaliana GN=At1g25270 PE=2 SV=1	gi|1021495127|ref|XP_016190576.1| PREDICTED: WAT1-related protein At1g25270-like [Arachis ipaensis]	WAT1-related protein At1g25270
AH03G47240	-1.8343	-1.43931	-1.66641	Chr03	140938472	140943202	-	3585	AH03G47240	GO:0005886;GO:0016021;GO:0016760;GO:0030244;GO:0046872;GO:0071555	K10999	virNOG04265	O	sp|Q84JA6|CESA4_ARATH Cellulose synthase A catalytic subunit 4 [UDP-forming] OS=Arabidopsis thaliana GN=CESA4 PE=1 SV=1	gi|1012103329|ref|XP_015957971.1| PREDICTED: LOW QUALITY PROTEIN: cellulose synthase A catalytic subunit 4 [UDP-forming]-like [Arachis duranensis]	Cellulose synthase A catalytic subunit 4 [UDP-forming]
AH03G48330	-1.06049	-1.84233	-1.45211	Chr03	142131797	142134484	+	2688	AH03G48330	GO:0016702;GO:0055114	K09840	virNOG05544	Q	sp|Q9LRR7|NCED3_ARATH 9-cis-epoxycarotenoid dioxygenase NCED3, chloroplastic OS=Arabidopsis thaliana GN=NCED3 PE=2 SV=1	gi|1021496296|ref|XP_016191179.1| PREDICTED: 9-cis-epoxycarotenoid dioxygenase NCED3, chloroplastic-like [Arachis ipaensis]	Probable 9-cis-epoxycarotenoid dioxygenase NCED5, chloroplastic
AH04G00230	-3.94348	-2.48808	-4.4143	Chr04	488597	490136	-	1060	AH04G00230	-	-	-	-	-	gi|1012104599|ref|XP_015958310.1| PREDICTED: uncharacterized protein LOC107482379 [Arachis duranensis]	Transmembrane protein, putative
AH04G01610	-2.71552	-3.91323	-5.94334	Chr04	2080842	2083281	+	1196	AH04G01610	GO:0071555;GO:0004553;GO:0042546;GO:0010411;GO:0016762;GO:0048046;GO:0005618	K08235	virNOG09548	G	sp|P35694|XTH2_SOYBN Xyloglucan endotransglucosylase/hydrolase 2 OS=Glycine max PE=2 SV=1	gi|1012104728|ref|XP_015958343.1| PREDICTED: xyloglucan endotransglucosylase/hydrolase 2 [Arachis duranensis]	Xyloglucan endotransglucosylase/hydrolase 2
AH04G03460	-2.94034	-4.10144	-2.06686	Chr04	4162037	4164405	-	2022	AH04G03460	-	K10760	virNOG14048	H	sp|Q94ID2|IPT5_ARATH Adenylate isopentenyltransferase 5, chloroplastic OS=Arabidopsis thaliana GN=IPT5 PE=1 SV=2	gi|1012105952|ref|XP_015958672.1| PREDICTED: adenylate isopentenyltransferase 5, chloroplastic-like [Arachis duranensis]	Adenylate isopentenyltransferase 5, chloroplastic
AH04G05180	-1.14805	-1.93251	-1.67355	Chr04	6366008	6366809	-	802	AH04G05180	-	-	virNOG24820	R	-	gi|1012106836|ref|XP_015958904.1| PREDICTED: cysteine proteinase inhibitor 5-like [Arachis duranensis]	Cysteine proteinase inhibitor 5
AH04G05350	-1.37825	-3.68021	-6.32245	Chr04	6544788	6549540	+	2093	AH04G05350	-	-	virNOG04361	Y	sp|Q94CL6|NAR1_ARATH Protein NAR1 OS=Arabidopsis thaliana GN=NAR1 PE=1 SV=1	gi|1012107146|ref|XP_015958986.1| PREDICTED: protein NAR1 [Arachis duranensis]	Protein NAR1
AH04G09220	-2.65568	-2.19041	-2.2001	Chr04	15488400	15492790	-	1320	AH04G09220	GO:0055114;GO:0005506;GO:0005783;GO:0080132;GO:0016021;GO:0006633	K19706	virNOG10935	I	sp|O48916|FAH1_ARATH Dihydroceramide fatty acyl 2-hydroxylase FAH1 OS=Arabidopsis thaliana GN=FAH1 PE=1 SV=1	gi|1012108545|ref|XP_015959365.1| PREDICTED: dihydroceramide fatty acyl 2-hydroxylase FAH1-like [Arachis duranensis] &gt;gi|1012108549|ref|XP_015959366.1| PREDICTED: dihydroceramide fatty acyl 2-hydroxylase FAH1-like [Arachis duranensis] &gt;gi|1021508804|ref|XP_016197754.1| PREDICTED: dihydroceramide fatty acyl 2-hydroxylase FAH1-like [Arachis ipaensis]	Fatty acid 2-hydroxylase 1
AH04G10410	-1.40199	-1.46815	-1.79404	Chr04	18479948	18482713	-	1951	AH04G10410	GO:0016021;GO:0016757	K08238	virNOG03554	GM	sp|O22775|XXT2_ARATH Xyloglucan 6-xylosyltransferase 2 OS=Arabidopsis thaliana GN=XXT2 PE=1 SV=1	gi|1021509214|ref|XP_016197956.1| PREDICTED: xyloglucan 6-xylosyltransferase 2-like [Arachis ipaensis]	Xyloglucan 6-xylosyltransferase 1
AH04G12870	-2.35865	-Inf	-1.43835	Chr04	30050446	30050817	-	372	AH04G12870	-	-	-	-	-	-	Unknown function
AH04G18430	-Inf	-3.15509	-3.70098	Chr04	87993110	87999087	-	2133	AH04G18430	GO:0009809;GO:0052716;GO:0055114;GO:0016722;GO:0005507;GO:0048046;GO:0046274	K05909	virNOG33073;virNOG09759;COG2132	Q	sp|Q9FJD5|LAC17_ARATH Laccase-17 OS=Arabidopsis thaliana GN=LAC17 PE=2 SV=1	gi|1012114435|ref|XP_015960796.1| PREDICTED: laccase-2-like [Arachis duranensis]	Laccase-17
AH04G20920	-4.19317	-6.59722	-3.09063	Chr04	102742551	102744378	-	733	AH04G20920	-	K07253	virNOG21289	V	-	gi|1012115554|ref|XP_015961053.1| PREDICTED: macrophage migration inhibitory factor homolog [Arachis duranensis]	Macrophage migration inhibitory factor
AH04G22860	-2.09628	-1.82396	-1.60591	Chr04	109758319	109761015	+	2697	AH04G22860	GO:0006468;GO:0016021;GO:0004674;GO:0005524	-	virNOG00647	T	sp|Q9SCZ4|FERON_ARATH Receptor-like protein kinase FERONIA OS=Arabidopsis thaliana GN=FER PE=1 SV=1	gi|1012116862|ref|XP_015961337.1| PREDICTED: receptor-like protein kinase FERONIA [Arachis duranensis]	Receptor-like protein kinase FERONIA
AH04G26660	-2.44929	-1.6882	-2.63805	Chr04	117678391	117681296	-	2044	AH04G26660	GO:0016020	-	virNOG02246	R	sp|Q9FLW0|Y5241_ARATH Probable receptor-like protein kinase At5g24010 OS=Arabidopsis thaliana GN=At5g24010 PE=1 SV=1	gi|1021501386|ref|XP_016193902.1| PREDICTED: probable receptor-like protein kinase At5g24010 [Arachis ipaensis]	Probable receptor-like protein kinase At5g24010
AH04G27160	-1.30373	-1.58391	-2.14105	Chr04	118649199	118650538	-	1245	AH04G27160	-	-	virNOG08207	Q	sp|Q9SCU0|SDR2A_ARATH Short-chain dehydrogenase reductase 2a OS=Arabidopsis thaliana GN=SDR2a PE=3 SV=1	gi|1021501586|ref|XP_016193991.1| PREDICTED: short-chain dehydrogenase reductase 2a-like [Arachis ipaensis]	Short-chain dehydrogenase reductase 2a
AH04G27270	-3.23646	-3.77719	-3.14871	Chr04	118773898	118775524	+	1627	AH04G27270	-	K06965	COG1537;virNOG07967	JR	sp|Q9ZT87|PEL1_ARATH Protein PELOTA 1 OS=Arabidopsis thaliana GN=PEL1 PE=2 SV=1	gi|1012119317|ref|XP_015961941.1| PREDICTED: protein PELOTA 1-like [Arachis duranensis]	Protein PELOTA 1
AH04G29040	-2.77088	-Inf	-3.21287	Chr04	121270169	121271243	+	1075	AH04G29040	-	K09286	virNOG35999;euNOG39689	K	sp|Q8L9K1|ERF99_ARATH Ethylene-responsive transcription factor 13 OS=Arabidopsis thaliana GN=ERF13 PE=2 SV=2	gi|1012120217|ref|XP_015962176.1| PREDICTED: ethylene-responsive transcription factor 13-like [Arachis duranensis]	Ethylene-responsive transcription factor 1
AH05G01230	-3.94108	-1.04707	-3.48963	Chr05	1270083	1273359	-	1983	AH05G01230	GO:0009687;GO:0007275;GO:0010295;GO:0020037;GO:0016132;GO:0010268;GO:0055114;GO:0016125;GO:0005506	K09843	virNOG01723;COG2124	Q	sp|Q9FH76|ABAH3_ARATH Abscisic acid 8&apos;-hydroxylase 3 OS=Arabidopsis thaliana GN=CYP707A3 PE=1 SV=1	gi|1012125193|ref|XP_015963452.1| PREDICTED: abscisic acid 8&apos;-hydroxylase 3-like [Arachis duranensis]	Abscisic acid 8'-hydroxylase 3
AH05G01310	-1.77441	-1.84107	-1.03302	Chr05	1364770	1368860	-	3420	AH05G01310	GO:0042626;GO:0055085;GO:0016021;GO:0005886;GO:0005524	K05681	virNOG00773	Q	sp|Q9C6W5|AB14G_ARATH ABC transporter G family member 14 OS=Arabidopsis thaliana GN=ABCG14 PE=2 SV=1	gi|1021515929|ref|XP_016201437.1| PREDICTED: LOW QUALITY PROTEIN: ABC transporter G family member 14-like [Arachis ipaensis]	ABC transporter G family member 14
AH05G02820	-2.34009	-4.20409	-2.80168	Chr05	2952692	2957325	+	984	AH05G02820	GO:0098869;GO:0004601;GO:0055114;GO:0020037;GO:0006979;GO:0016021	K00434	virNOG11018	R	sp|Q42564|APX3_ARATH L-ascorbate peroxidase 3 OS=Arabidopsis thaliana GN=APX3 PE=1 SV=1	gi|1012125786|ref|XP_015963599.1| PREDICTED: L-ascorbate peroxidase 3, peroxisomal-like isoform X1 [Arachis duranensis]	L-ascorbate peroxidase 3, peroxisomal
AH05G03030	-1.25112	-1.28303	-1.07341	Chr05	3205234	3207034	+	1510	AH05G03030	-	K09338	virNOG01640	K	sp|Q05466|HAT4_ARATH Homeobox-leucine zipper protein HAT4 OS=Arabidopsis thaliana GN=HAT4 PE=1 SV=1	gi|1012125878|ref|XP_015963622.1| PREDICTED: homeobox-leucine zipper protein HAT4 [Arachis duranensis]	Homeobox-leucine zipper protein HAT2
AH05G04030	-1.9083	-1.4958	-1.38801	Chr05	4468590	4473548	+	4528	AH05G04030	GO:0010468;GO:0005524;GO:0010102;GO:0004674;GO:0016021;GO:0006468	-	virNOG27980;virNOG17099	T	sp|C0LGX3|HSL2_ARATH LRR receptor-like serine/threonine-protein kinase HSL2 OS=Arabidopsis thaliana GN=HSL2 PE=2 SV=1	gi|1012126431|ref|XP_015963754.1| PREDICTED: LRR receptor-like serine/threonine-protein kinase HSL2 [Arachis duranensis]	LRR receptor-like serine/threonine-protein kinase HSL2
AH05G05060	-1.94422	-1.97126	-1.08033	Chr05	5939831	5943403	+	2712	AH05G05060	-	-	virNOG04162	T	sp|Q9FLW0|Y5241_ARATH Probable receptor-like protein kinase At5g24010 OS=Arabidopsis thaliana GN=At5g24010 PE=1 SV=1	gi|1012127036|ref|XP_015963921.1| PREDICTED: probable receptor-like protein kinase At5g24010 [Arachis duranensis]	Probable receptor-like protein kinase At5g24010
AH05G05580	-1.62595	-2.62777	-1.5865	Chr05	6883352	6883870	+	519	AH05G05580	GO:0005509	K13448	virNOG22065;virNOG18828	T	sp|Q9FYK2|CML25_ARATH Probable calcium-binding protein CML25 OS=Arabidopsis thaliana GN=CML25 PE=2 SV=1	gi|1012127211|ref|XP_015963968.1| PREDICTED: calmodulin-like protein 1 [Arachis duranensis]	Calmodulin-like protein 1
AH05G07020	-Inf	-Inf	-Inf	Chr05	8970798	8971460	+	663	AH05G07020	GO:0016787	-	virNOG12762	R	sp|Q8IUS5|EPHX4_HUMAN Epoxide hydrolase 4 OS=Homo sapiens GN=EPHX4 PE=2 SV=2	gi|1021516728|ref|XP_016201862.1| PREDICTED: uncharacterized protein LOC107642877 [Arachis ipaensis]	Epoxide hydrolase 4
AH05G07400	-3.61932	-4.46925	-3.01962	Chr05	9526327	9528869	+	1366	AH05G07400	-	K21483	virNOG05337	R	sp|Q9SPV4|SAMT_CLABR Salicylate carboxymethyltransferase OS=Clarkia breweri GN=SAMT PE=1 SV=1	gi|1012127825|ref|XP_015964128.1| PREDICTED: salicylate carboxymethyltransferase-like [Arachis duranensis]	Salicylate carboxymethyltransferase
AH05G08300	-Inf	-Inf	-Inf	Chr05	11234241	11234876	+	636	AH05G08300	GO:0006351	-	virNOG34028;virNOG17335;virNOG22754;virNOG19400	K	sp|Q9SGJ6|DRE1E_ARATH Dehydration-responsive element-binding protein 1E OS=Arabidopsis thaliana GN=DREB1E PE=2 SV=1	gi|1012261982|ref|XP_015946335.1| PREDICTED: dehydration-responsive element-binding protein 1E-like [Arachis duranensis]	Dehydration-responsive element-binding protein 1E
AH05G08740	-1.28595	-1.26613	-1.35986	Chr05	11851541	11851956	-	333	AH05G08740	-	-	virNOG26425	S	-	gi|1012128772|ref|XP_015964379.1| PREDICTED: uncharacterized protein LOC107488193 [Arachis duranensis]	Uncharacterized protein At4g22758
AH05G08810	-1.95699	-Inf	-1.59654	Chr05	12086719	12092196	-	4348	AH05G08810	-	-	-	-	-	gi|1021482060|ref|XP_016184094.1| PREDICTED: uncharacterized protein LOC107625873 [Arachis ipaensis]	Ulp1 protease family, carboxy-terminal domain protein
AH05G10280	-3.36488	-5.45665	-3.5852	Chr05	22640316	22641655	-	756	AH05G10280	GO:0000103;GO:0045454;GO:0034599;GO:0055114;GO:0006457;GO:0016671;GO:0015035;GO:0005829;GO:0005886;GO:0006662	K03671	NOG61803;virNOG22871	O	sp|Q38879|TRXH2_ARATH Thioredoxin H2 OS=Arabidopsis thaliana GN=TRX2 PE=2 SV=2	gi|1012169435|ref|XP_015965355.1| PREDICTED: thioredoxin H2-like [Arachis duranensis]	Thioredoxin H2
AH05G10920	-1.22427	-1.32812	-1.35899	Chr05	25448396	25449052	+	657	AH05G10920	GO:0016757	-	virNOG10963	G	sp|O04536|GATL9_ARATH Probable galacturonosyltransferase-like 9 OS=Arabidopsis thaliana GN=GATL9 PE=2 SV=1	gi|1012169163|ref|XP_015965292.1| PREDICTED: probable galacturonosyltransferase-like 9 [Arachis duranensis]	Probable galacturonosyltransferase-like 9
AH05G12320	-3.44871	-3.68436	-1.5793	Chr05	30915293	30918860	-	3568	AH05G12320	-	-	virNOG13755	R	sp|P92990|PGL3_ARATH Polygalacturonase 1 beta-like protein 3 OS=Arabidopsis thaliana GN=PGL3 PE=2 SV=2	gi|1012168044|ref|XP_015965027.1| PREDICTED: polygalacturonase 1 beta-like protein 3 [Arachis duranensis] &gt;gi|1012168048|ref|XP_015965028.1| PREDICTED: polygalacturonase 1 beta-like protein 3 [Arachis duranensis]	polygalacturonase-1 non-catalytic subunit beta-like
AH05G12910	-1.90266	-1.09205	-1.14427	Chr05	33145768	33150691	+	2022	AH05G12910	-	-	virNOG01787;NOG58103	RS	-	gi|1012168206|ref|XP_015965073.1| PREDICTED: uncharacterized protein LOC107488812 [Arachis duranensis]	Uncharacterized protein
AH05G13750	-3.15336	-1.29918	-3.70937	Chr05	35158789	35160057	+	1269	AH05G13750	-	-	virNOG04197	S	-	gi|1012130912|ref|XP_015964899.1| PREDICTED: uncharacterized protein LOC107488657 [Arachis duranensis]	uncharacterized protein LOC101500065
AH05G14040	-2.24545	-2.3804	-2.23893	Chr05	35787585	35789764	+	1831	AH05G14040	GO:0000162;GO:0005737;GO:0004834;GO:0030170	K01696	virNOG06832	E	sp|O50046|TRPB_CAMAC Tryptophan synthase beta chain 2, chloroplastic OS=Camptotheca acuminata GN=TSB PE=2 SV=1	gi|1012130763|ref|XP_015964875.1| PREDICTED: tryptophan synthase beta chain 1-like [Arachis duranensis]	Tryptophan synthase beta chain 2, chloroplastic
AH05G14910	-1.16259	-1.57158	-2.74853	Chr05	37308828	37313966	-	1563	AH05G14910	GO:0010189;GO:0051741;GO:0032259;GO:0005737	K05928	virNOG08928	H	sp|Q9ZSK1|GTOMC_ARATH Tocopherol O-methyltransferase, chloroplastic OS=Arabidopsis thaliana GN=VTE4 PE=1 SV=2	gi|1012130066|ref|XP_015964725.1| PREDICTED: tocopherol O-methyltransferase, chloroplastic-like [Arachis duranensis]	Probable tocopherol O-methyltransferase, chloroplastic
AH05G19270	-1.343	-3.49117	-1.7203	Chr05	64254795	64259331	-	2799	AH05G19270	-	K24221	virNOG06088	U	sp|Q9FUR2|IP5P2_ARATH Type I inositol polyphosphate 5-phosphatase 2 OS=Arabidopsis thaliana GN=IP5P2 PE=1 SV=2	gi|1012126265|ref|XP_015963717.1| PREDICTED: type I inositol polyphosphate 5-phosphatase 2-like isoform X1 [Arachis duranensis]	Type I inositol polyphosphate 5-phosphatase 2
AH05G21770	-1.98974	-1.44516	-2.48922	Chr05	87831162	87833496	-	1159	AH05G21770	GO:0009664;GO:0046872;GO:0009505;GO:0098869;GO:0042744;GO:0020037;GO:0005576;GO:0055114;GO:0004601;GO:0016021;GO:0006979	K00430	virNOG04538	G	sp|Q9SZB9|PER47_ARATH Peroxidase 47 OS=Arabidopsis thaliana GN=PER47 PE=2 SV=2	gi|1021521384|ref|XP_016204077.1| PREDICTED: peroxidase 47-like [Arachis ipaensis]	Peroxidase 47
AH05G23340	-2.12223	-3.07605	-1.54746	Chr05	90053601	90057676	+	2658	AH05G23340	GO:0006855;GO:0015297;GO:0015238;GO:0016021	K03327	virNOG29109;virNOG03991	SR	sp|Q9C994|DTX14_ARATH Protein DETOXIFICATION 14 OS=Arabidopsis thaliana GN=DTX14 PE=3 SV=1	gi|1012173108|ref|XP_015966243.1| PREDICTED: protein DETOXIFICATION 14-like isoform X1 [Arachis duranensis]	Protein DETOXIFICATION 9
AH05G25930	-3.71112	-Inf	-2.35373	Chr05	95014576	95016749	-	2174	AH05G25930	GO:0006355;GO:0003677;GO:0003700;GO:0005634	-	virNOG20000;virNOG22364;virNOG35217	K	sp|Q9LYD3|DREB3_ARATH Dehydration-responsive element-binding protein 3 OS=Arabidopsis thaliana GN=DREB3 PE=2 SV=1	gi|1021513599|ref|XP_016200271.1| PREDICTED: ethylene-responsive transcription factor TINY-like [Arachis ipaensis]	Dehydration-responsive element-binding protein 3
AH05G26410	-1.44519	-1.0483	-1.65001	Chr05	96040785	96044142	+	2208	AH05G26410	GO:0005524	-	virNOG09594	O	sp|O22025|CFXQ_CYAM1 Protein CfxQ homolog OS=Cyanidioschyzon merolae (strain 10D) GN=cfxQ PE=3 SV=2	gi|1012174207|ref|XP_015966512.1| PREDICTED: protein CfxQ [Arachis duranensis]	Uncharacterized protein
AH05G26560	-1.03186	-1.57474	-2.43917	Chr05	96464742	96465314	+	463	AH05G26560	GO:0016021	-	NOG162737;virNOG25522;virNOG26429	RS	sp|Q9M373|AGP20_ARATH Arabinogalactan peptide 20 OS=Arabidopsis thaliana GN=AGP20 PE=3 SV=1	gi|1012338068|gb|KYP49329.1| Arabinogalactan peptide 20 [Cajanus cajan]	Arabinogalactan peptide 20
AH05G26670	-1.1017	-1.72826	-2.20522	Chr05	96622318	96622629	+	312	AH05G26670	GO:0016620;GO:0055114	-	virNOG03113	C	sp|Q56YU0|AL2C4_ARATH Aldehyde dehydrogenase family 2 member C4 OS=Arabidopsis thaliana GN=ALDH2C4 PE=1 SV=2	gi|1021520600|ref|XP_016203682.1| PREDICTED: aldehyde dehydrogenase family 2 member C4-like isoform X1 [Arachis ipaensis]	Aldehyde dehydrogenase family 2 member C4
AH05G26750	-1.3186	-1.72243	-1.38731	Chr05	96770321	96773813	+	3493	AH05G26750	-	-	NOG121919;virNOG06886	SR	sp|Q9LHF1|LRX4_ARATH Leucine-rich repeat extensin-like protein 4 OS=Arabidopsis thaliana GN=LRX4 PE=1 SV=1	gi|1012175099|ref|XP_015966723.1| PREDICTED: leucine-rich repeat extensin-like protein 4 [Arachis duranensis]	Leucine-rich repeat extensin-like protein 4
AH05G27910	-1.31899	-1.29323	-1.2684	Chr05	99176262	99180538	-	3952	AH05G27910	-	-	virNOG08729	S	-	gi|1012176171|ref|XP_015966984.1| PREDICTED: uncharacterized protein LOC107490688 [Arachis duranensis]	Uncharacterized protein
AH05G28020	-1.48164	-2.14255	-1.53391	Chr05	99378762	99381176	-	1567	AH05G28020	GO:0016021	-	virNOG03717	S	-	gi|1012176164|ref|XP_015966982.1| PREDICTED: uncharacterized protein LOC107490686 [Arachis duranensis] &gt;gi|1021520307|ref|XP_016203546.1| PREDICTED: uncharacterized protein LOC107644246 [Arachis ipaensis]	Uncharacterized protein
AH05G31940	-1.27148	-1.67367	-1.6203	Chr05	106257626	106260900	+	3076	AH05G31940	-	K18875	virNOG13660	R	sp|Q9XF23|EDS1L_ARATH Protein EDS1L OS=Arabidopsis thaliana GN=EDS1 PE=1 SV=1	gi|1012179155|ref|XP_015967693.1| PREDICTED: protein EDS1L-like isoform X3 [Arachis duranensis]	Protein EDS1L
AH05G32890	-1.4888	-2.22021	-1.20601	Chr05	107873601	107882899	+	1634	AH05G32890	GO:0005886;GO:0016021;GO:0015171;GO:0003333	-	virNOG11961	E	sp|Q9C6M2|LHTL6_ARATH Lysine histidine transporter-like 6 OS=Arabidopsis thaliana GN=At1g25530 PE=2 SV=1	gi|1012178832|ref|XP_015967616.1| PREDICTED: lysine histidine transporter-like 6 [Arachis duranensis]	Lysine histidine transporter-like 6
AH05G36300	-2.14746	-3.25951	-1.79834	Chr05	112813642	112815506	-	1865	AH05G36300	GO:0016021	-	virNOG02232	S	-	gi|1012180273|ref|XP_015967987.1| PREDICTED: UPF0496 protein 4-like [Arachis duranensis]	UPF0496 protein 4
AH05G37000	-1.67897	-1.88075	-1.15693	Chr05	113428631	113431283	+	1980	AH05G37000	GO:0016021;GO:0015238;GO:0015297;GO:0006855	K03327	virNOG05996	S	sp|Q9LE20|DTX54_ARATH Protein DETOXIFICATION 54 OS=Arabidopsis thaliana GN=DTX54 PE=2 SV=1	gi|1012180010|ref|XP_015967925.1| PREDICTED: protein DETOXIFICATION 54 [Arachis duranensis] &gt;gi|1012180014|ref|XP_015967926.1| PREDICTED: protein DETOXIFICATION 54 [Arachis duranensis]	Protein DETOXIFICATION 54
AH05G37570	-1.77292	-1.6122	-2.0535	Chr05	113804676	113806774	-	498	AH05G37570	GO:0016021	-	virNOG19049	R	sp|Q9FKT1|LLG1_ARATH GPI-anchored protein LLG1 OS=Arabidopsis thaliana GN=LLG1 PE=1 SV=1	gi|1012179759|ref|XP_015967854.1| PREDICTED: GPI-anchored protein LORELEI [Arachis duranensis]	Uncharacterized protein
AH05G38060	-1.85673	-1.06793	-2.00258	Chr05	114467318	114467674	+	357	AH05G38060	-	-	-	-	-	-	Unknown function
AH06G00140	-4.49447	-3.03818	-2.40419	Chr06	1315287	1316455	+	1169	AH06G00140	GO:0052381;GO:0005739;GO:0006400	K10760	virNOG08121	J	sp|Q94ID2|IPT5_ARATH Adenylate isopentenyltransferase 5, chloroplastic OS=Arabidopsis thaliana GN=IPT5 PE=1 SV=2	gi|1012185307|ref|XP_015969280.1| PREDICTED: adenylate isopentenyltransferase 5, chloroplastic-like [Arachis duranensis]	Adenylate isopentenyltransferase 5, chloroplastic
AH06G04150	-1.90898	-1.22233	-1.81874	Chr06	6553820	6556797	+	1458	AH06G04150	GO:0004650;GO:0005975;GO:0071555;GO:0005576	-	virNOG01476	R	sp|A7PZL3|PGLR_VITVI Probable polygalacturonase OS=Vitis vinifera GN=GSVIVT00026920001 PE=1 SV=1	gi|1012184007|ref|XP_015968968.1| PREDICTED: probable polygalacturonase [Arachis duranensis]	Probable polygalacturonase
AH06G04690	-1.24689	-1.93643	-2.82327	Chr06	7253712	7257125	+	2000	AH06G04690	GO:0016791;GO:0010143;GO:0016311;GO:0090447;GO:0016020	K13508	virNOG02509	I	sp|Q9FZ22|GPAT2_ARATH Probable glycerol-3-phosphate acyltransferase 2 OS=Arabidopsis thaliana GN=GPAT2 PE=2 SV=1	gi|1012183324|ref|XP_015968788.1| PREDICTED: probable glycerol-3-phosphate acyltransferase 2 [Arachis duranensis]	Probable glycerol-3-phosphate acyltransferase 2
AH06G06220	-1.77356	-1.4936	-2.10285	Chr06	9014662	9021048	+	4035	AH06G06220	-	K10406	virNOG04227	Z	sp|F4IL57|KN14I_ARATH Kinesin-like protein KIN-14I OS=Arabidopsis thaliana GN=KIN14I PE=2 SV=1	gi|1012182828|ref|XP_015968653.1| PREDICTED: kinesin-4 [Arachis duranensis]	Uncharacterized protein
AH06G06300	-Inf	-4.48513	-3.32762	Chr06	9161981	9164660	+	1966	AH06G06300	GO:0042545;GO:0045330;GO:0030599;GO:0005618;GO:0004857;GO:0043086;GO:0045490	K01051	virNOG03734	G	sp|Q9M9W7|PME22_ARATH Putative pectinesterase/pectinesterase inhibitor 22 OS=Arabidopsis thaliana GN=PME22 PE=3 SV=1	gi|1012182953|ref|XP_015968687.1| PREDICTED: putative pectinesterase/pectinesterase inhibitor 22 [Arachis duranensis]	Putative pectinesterase/pectinesterase inhibitor 22
AH06G09830	-2.04097	-2.58345	-1.72418	Chr06	13206253	13207299	+	1047	AH06G09830	-	-	virNOG25617	S	-	gi|1012181019|ref|XP_015968179.1| PREDICTED: lysine-rich arabinogalactan protein 19-like [Arachis duranensis]	Uncharacterized protein
AH06G14010	-2.11901	-2.0044	-2.58186	Chr06	20060233	20060975	-	743	AH06G14010	-	-	virNOG21583;KOG1721	KR	sp|Q9SLD4|ZAT11_ARATH Zinc finger protein ZAT11 OS=Arabidopsis thaliana GN=ZAT11 PE=2 SV=1	gi|1012187727|ref|XP_015969885.1| PREDICTED: zinc finger protein ZAT11-like [Arachis duranensis]	Zinc finger protein ZAT11
AH06G16300	-3.21911	-2.70549	-2.50198	Chr06	46120993	46124912	+	1572	AH06G16300	GO:0007264;GO:0005622;GO:0005525	K07910	virNOG05149	U	sp|O49841|RAC2A_ARATH Ras-related protein RABC2a OS=Arabidopsis thaliana GN=RABC2A PE=1 SV=1	gi|1012190164|ref|XP_015970434.1| PREDICTED: ras-related protein RABC2a [Arachis duranensis] &gt;gi|1012190168|ref|XP_015970435.1| PREDICTED: ras-related protein RABC2a [Arachis duranensis]	Ras-related protein RABC2a
AH06G21030	-3.81896	-1.47526	-1.33611	Chr06	89896850	89899790	-	2450	AH06G21030	GO:0055085;GO:0016021	K13754	virNOG07452	P	sp|Q9FKP1|CCX1_ARATH Cation/calcium exchanger 1 OS=Arabidopsis thaliana GN=CCX1 PE=2 SV=1	gi|1012192122|ref|XP_015970905.1| PREDICTED: cation/calcium exchanger 1 [Arachis duranensis]	Cation/calcium exchanger 1
AH06G21230	-1.45068	-1.13219	-1.28261	Chr06	90353102	90357481	-	1874	AH06G21230	GO:0016021	-	virNOG09040	S	-	gi|1012192070|ref|XP_015970893.1| PREDICTED: uncharacterized protein LOC107494352 [Arachis duranensis]	uncharacterized protein LOC101495418 isoform X1
AH06G22610	-2.85256	-1.60293	-1.908	Chr06	94284762	94288508	-	2421	AH06G22610	GO:0004553;GO:0005975;GO:0046658;GO:0016021;GO:0030247	-	virNOG00540	R	sp|Q6NKW9|E138_ARATH Glucan endo-1,3-beta-glucosidase 8 OS=Arabidopsis thaliana GN=At1g64760 PE=1 SV=2	gi|1021530384|ref|XP_016162143.1| PREDICTED: glucan endo-1,3-beta-glucosidase 8-like [Arachis ipaensis]	Glucan endo-1,3-beta-glucosidase 8
AH06G23070	-2.19592	-1.23316	-1.84903	Chr06	96919244	96919912	-	669	AH06G23070	-	-	virNOG18013;virNOG24598	S	-	gi|1012193013|ref|XP_015971108.1| PREDICTED: uncharacterized protein LOC107494577 [Arachis duranensis]	Uncharacterized protein
AH06G25680	-6.33785	-6.40441	-3.08983	Chr06	103775661	103778825	+	2542	AH06G25680	-	-	virNOG10927	S	sp|Q9SS87|SEOB_ARATH Protein SIEVE ELEMENT OCCLUSION B OS=Arabidopsis thaliana GN=SEOB PE=1 SV=1	gi|1012194347|ref|XP_015971436.1| PREDICTED: protein SIEVE ELEMENT OCCLUSION B-like [Arachis duranensis]	Protein SIEVE ELEMENT OCCLUSION B
AH06G26400	-4.15453	-Inf	-3.06571	Chr06	105070488	105076169	+	2191	AH06G26400	GO:0055085;GO:0016021;GO:0022857	-	virNOG32289	S	sp|Q9FL08|WTR42_ARATH WAT1-related protein At5g40240 OS=Arabidopsis thaliana GN=At5g40240 PE=2 SV=1	gi|1012195174|ref|XP_015971646.1| PREDICTED: WAT1-related protein At4g15540-like [Arachis duranensis]	WAT1-related protein At5g40240
AH06G26830	-5.76877	-1.4778	-3.64416	Chr06	105736067	105736771	+	705	AH06G26830	-	-	virNOG20761	K	sp|Q8LBQ7|ERF34_ARATH Ethylene-responsive transcription factor ERF034 OS=Arabidopsis thaliana GN=ERF034 PE=2 SV=2	gi|1012194610|ref|XP_015971505.1| PREDICTED: ethylene-responsive transcription factor ERF034 [Arachis duranensis]	Ethylene-responsive transcription factor ERF034
AH06G26990	-3.29938	-1.255	-2.41305	Chr06	106045942	106046919	-	978	AH06G26990	GO:0046872;GO:0055114;GO:0005576;GO:0098869;GO:0004601;GO:0020037;GO:0042744;GO:0006979	K00430	virNOG02997	G	sp|Q9FL16|PER63_ARATH Peroxidase 63 OS=Arabidopsis thaliana GN=PER63 PE=2 SV=1	gi|1012195147|ref|XP_015971638.1| PREDICTED: peroxidase 31-like [Arachis duranensis]	Peroxidase 63
AH06G27390	-2.79683	-2.44938	-2.14857	Chr06	106889280	106890114	+	606	AH06G27390	-	-	virNOG22977	K	sp|Q6NNN0|RADL3_ARATH Protein RADIALIS-like 3 OS=Arabidopsis thaliana GN=RL3 PE=2 SV=1	gi|1012194735|ref|XP_015971535.1| PREDICTED: protein RADIALIS-like 3 [Arachis duranensis]	Transcription factor RADIALIS
AH07G02200	-3.04909	-4.21347	-2.93171	Chr07	1952937	1956341	+	1524	AH07G02200	-	-	virNOG01057;COG2124;virNOG00331	Q	sp|O48923|C71DA_SOYBN Cytochrome P450 71D10 OS=Glycine max GN=CYP71D10 PE=2 SV=1	gi|1012200222|ref|XP_015972973.1| PREDICTED: cytochrome P450 71D10-like isoform X4 [Arachis duranensis]	Cytochrome P450 71D10
AH07G04520	-2.02153	-11.0336	-1.50873	Chr07	4032944	4035711	+	1767	AH07G04520	GO:0016740	-	virNOG11968	S	sp|Q8GSM7|HST_TOBAC Shikimate O-hydroxycinnamoyltransferase OS=Nicotiana tabacum GN=HST PE=1 SV=1	gi|1012201725|ref|XP_015973379.1| PREDICTED: shikimate O-hydroxycinnamoyltransferase-like [Arachis duranensis]	Shikimate O-hydroxycinnamoyltransferase
AH07G05680	-3.89862	-2.41211	-3.0555	Chr07	5671133	5674242	+	1158	AH07G05680	GO:0016020	-	virNOG16407	S	sp|Q9ZVD2|NHL13_ARATH NDR1/HIN1-like protein 13 OS=Arabidopsis thaliana GN=NHL13 PE=2 SV=1	gi|1012202372|ref|XP_015973557.1| PREDICTED: protein YLS9 [Arachis duranensis]	Uncharacterized protein
AH07G06630	-Inf	-Inf	-Inf	Chr07	6888566	6890428	-	1126	AH07G06630	-	-	KOG0504	R	-	gi|1021552864|ref|XP_016167741.1| PREDICTED: uncharacterized protein LOC107610163 [Arachis ipaensis]	Uncharacterized protein
AH07G06850	-1.30185	-5.06209	-1.06601	Chr07	7219622	7222583	+	1520	AH07G06850	GO:0016788;GO:0016042	K01052	virNOG02528	I	sp|Q67ZU1|LIP2_ARATH Triacylglycerol lipase 2 OS=Arabidopsis thaliana GN=LIP2 PE=2 SV=1	gi|1012202937|ref|XP_015973702.1| PREDICTED: triacylglycerol lipase 2-like [Arachis duranensis]	Triacylglycerol lipase 2
AH07G07580	-2.04211	-2.26404	-1.56296	Chr07	8411984	8412912	-	626	AH07G07580	GO:0030001;GO:0005737;GO:0046914;GO:0046916	-	virNOG25082	R	sp|Q84J88|HIP36_ARATH Heavy metal-associated isoprenylated plant protein 36 OS=Arabidopsis thaliana GN=HIPP36 PE=2 SV=1	gi|1012203116|ref|XP_015973748.1| PREDICTED: copper transport protein CCH-like [Arachis duranensis]	Uncharacterized protein
AH07G08270	-4.97402	-5.24807	-3.8846	Chr07	9535239	9537689	+	2451	AH07G08270	GO:0006468;GO:0016021;GO:0005524;GO:0004674	-	virNOG02307	T	sp|Q9LY50|ACCR3_ARATH Putative serine/threonine-protein kinase-like protein CCR3 OS=Arabidopsis thaliana GN=CCR3 PE=2 SV=1	gi|1012203585|ref|XP_015931296.1| PREDICTED: putative serine/threonine-protein kinase-like protein CCR3 [Arachis duranensis]	Putative serine/threonine-protein kinase-like protein CCR3
AH07G10740	-1.06767	-2.09705	-1.05407	Chr07	14459614	14462028	-	1119	AH07G10740	GO:0006950	-	virNOG15470	S	sp|Q8LGG8|USPAL_ARATH Universal stress protein A-like protein OS=Arabidopsis thaliana GN=At3g01520 PE=1 SV=2	gi|1012204909|ref|XP_015931634.1| PREDICTED: universal stress protein A-like protein [Arachis duranensis]	Universal stress protein A-like protein
AH07G13060	-2.05944	-2.18686	-2.66871	Chr07	20442366	20444351	+	1415	AH07G13060	GO:0016788;GO:0016021	-	COG3240;virNOG02394	I	sp|O22927|GDL42_ARATH GDSL esterase/lipase At2g30310 OS=Arabidopsis thaliana GN=At2g30310 PE=2 SV=1	gi|1012206244|ref|XP_015931962.1| PREDICTED: GDSL esterase/lipase At2g30310-like [Arachis duranensis]	GDSL esterase/lipase At2g30310
AH07G15370	-4.04252	-1.56733	-1.12932	Chr07	29751388	29756106	-	1952	AH07G15370	GO:0016021;GO:0015369;GO:0070588	K07300	virNOG27602	P	sp|Q93Z81|CAX3_ARATH Vacuolar cation/proton exchanger 3 OS=Arabidopsis thaliana GN=CAX3 PE=1 SV=1	gi|1012206623|ref|XP_015932059.1| PREDICTED: vacuolar cation/proton exchanger 3-like [Arachis duranensis]	Vacuolar cation/proton exchanger 3
AH07G19670	-3.86122	-2.21364	-5.19025	Chr07	61947714	61950464	-	1648	AH07G19670	-	-	virNOG14767;virNOG00701	RS	sp|Q9ZPE7|EXO_ARATH Protein EXORDIUM OS=Arabidopsis thaliana GN=EXO PE=2 SV=1	gi|1021550691|ref|XP_016166724.1| PREDICTED: protein EXORDIUM-like [Arachis ipaensis]	Protein EXORDIUM
AH07G20160	-1.22702	-5.37185	-1.92573	Chr07	64409666	64416820	+	1920	AH07G20160	GO:0051213	-	virNOG06916	Q	sp|Q9ZSA7|DLO2_ARATH Protein DMR6-LIKE OXYGENASE 2 OS=Arabidopsis thaliana GN=DLO2 PE=2 SV=1	gi|1012210122|ref|XP_015932903.1| PREDICTED: protein DMR6-LIKE OXYGENASE 2-like [Arachis duranensis]	Uncharacterized protein
AH07G21170	-1.30043	-1.52021	-1.28921	Chr07	68470935	68475708	+	1729	AH07G21170	-	-	virNOG03190	S	sp|F4IDQ5|JASON_ARATH Protein JASON OS=Arabidopsis thaliana GN=JASON PE=2 SV=1	gi|1012210882|ref|XP_015933101.1| PREDICTED: protein JASON-like [Arachis duranensis]	Protein JASON
AH07G21410	-1.67832	-1.47095	-1.90598	Chr07	69477719	69480218	+	2415	AH07G21410	-	-	virNOG01859	O	-	gi|1021551566|ref|XP_016167147.1| PREDICTED: uncharacterized protein LOC107609653 [Arachis ipaensis]	Uncharacterized protein
AH07G22790	-1.77527	-5.69318	-2.09935	Chr07	75379916	75384162	-	2226	AH07G22790	-	-	virNOG00163	R	sp|Q93X23|MYRS_QUEIL Myrcene synthase, chloroplastic OS=Quercus ilex PE=1 SV=1	gi|1012213022|ref|XP_015933696.1| PREDICTED: terpene synthase 10-like [Arachis duranensis]	Myrcene synthase, chloroplastic
AH07G24190	-2.57047	-1.6593	-3.27451	Chr07	79391517	79394932	-	1183	AH07G24190	-	-	virNOG06071;COG2124	Q	sp|O23976|C76B1_HELTU 7-ethoxycoumarin O-deethylase OS=Helianthus tuberosus GN=CYP76B1 PE=1 SV=1	gi|1012211677|ref|XP_015933334.1| PREDICTED: 7-ethoxycoumarin O-deethylase-like [Arachis duranensis]	Geraniol 8-hydroxylase
AH08G00920	-1.21099	-2.03231	-1.69685	Chr08	1665803	1666735	-	849	AH08G00920	GO:0045454;GO:0000103;GO:0034599;GO:0015035;GO:0055114;GO:0006457;GO:0016671;GO:0005886;GO:0005829;GO:0006662	K03671	virNOG22482	O	sp|Q43636|TRXH_RICCO Thioredoxin H-type OS=Ricinus communis PE=3 SV=1	gi|1012213549|ref|XP_015933821.1| PREDICTED: thioredoxin H-type [Arachis duranensis] &gt;gi|1021552558|ref|XP_016167596.1| PREDICTED: thioredoxin H-type-like [Arachis ipaensis]	Thioredoxin H-type
AH08G01860	-3.18808	-1.45617	-1.50576	Chr08	3224879	3232293	+	1816	AH08G01860	GO:0016021;GO:0055085	-	virNOG00012	R	sp|A4IF94|MF14B_BOVIN Hippocampus abundant transcript-like protein 1 OS=Bos taurus GN=MFSD14B PE=2 SV=1	gi|1012214263|ref|XP_015933999.1| PREDICTED: hippocampus abundant transcript-like protein 1 [Arachis duranensis]	hippocampus abundant transcript-like protein 1
AH08G03850	-5.81986	-3.61986	-3.40894	Chr08	7030208	7032524	+	1321	AH08G03850	GO:0016787;GO:0071704;GO:0044238	K01057	virNOG00075	G	sp|A2Z3C4|6PGL4_ORYSI Probable 6-phosphogluconolactonase 4, chloroplastic OS=Oryza sativa subsp. indica GN=OsI_031067 PE=3 SV=2	gi|1012215260|ref|XP_015934261.1| PREDICTED: probable 6-phosphogluconolactonase 4, chloroplastic [Arachis duranensis]	Probable 6-phosphogluconolactonase 4, chloroplastic
AH08G03860	-Inf	-Inf	-3.70042	Chr08	7036588	7038338	+	1205	AH08G03860	GO:0016787;GO:0071704;GO:0044238	K01057	virNOG00075	G	sp|Q84WW2|6PGL5_ARATH Probable 6-phosphogluconolactonase 5, chloroplastic OS=Arabidopsis thaliana GN=EMB2024 PE=2 SV=1	gi|1012215256|ref|XP_015934260.1| PREDICTED: probable 6-phosphogluconolactonase 5, chloroplastic [Arachis duranensis]	Probable 6-phosphogluconolactonase 5, chloroplastic
AH08G07430	-5.23993	-3.54252	-5.59643	Chr08	13537919	13538875	+	957	AH08G07430	-	-	virNOG00701	R	sp|Q9ZPE7|EXO_ARATH Protein EXORDIUM OS=Arabidopsis thaliana GN=EXO PE=2 SV=1	gi|1012217282|ref|XP_015934790.1| PREDICTED: protein EXORDIUM-like [Arachis duranensis]	Protein EXORDIUM
AH08G07450	-1.39123	-1.20515	-3.21932	Chr08	13557967	13558887	+	921	AH08G07450	-	-	virNOG39430;virNOG14767	RS	sp|Q9ZPE7|EXO_ARATH Protein EXORDIUM OS=Arabidopsis thaliana GN=EXO PE=2 SV=1	gi|1012217291|ref|XP_015934793.1| PREDICTED: protein EXORDIUM-like [Arachis duranensis]	Protein EXORDIUM
AH08G09460	-4.76703	-2.40809	-3.98782	Chr08	17154515	17154703	-	189	AH08G09460	-	-	-	-	-	-	Arabinogalactan peptide 3
AH08G09650	-4.43621	-4.5155	-4.65115	Chr08	17461034	17465667	+	4222	AH08G09650	GO:0016021	-	virNOG10855	R	sp|Q9ZQB9|CSLCC_ARATH Probable xyloglucan glycosyltransferase 12 OS=Arabidopsis thaliana GN=CSLC12 PE=1 SV=1	gi|1012218645|ref|XP_015935152.1| PREDICTED: probable xyloglucan glycosyltransferase 12 [Arachis duranensis]	Probable xyloglucan glycosyltransferase 12
AH08G10520	-1.14305	-1.18686	-1.11534	Chr08	18782612	18793072	-	4099	AH08G10520	GO:0003777;GO:0008017;GO:0007018;GO:0005524	-	virNOG11432	Z	sp|A0A068FIK2|KN4A_GOSHI Kinesin-like protein KIN-4A OS=Gossypium hirsutum GN=KIN4A PE=2 SV=1	gi|1021533960|ref|XP_016163948.1| PREDICTED: kinesin-like protein FRA1 [Arachis ipaensis] &gt;gi|1021533962|ref|XP_016163949.1| PREDICTED: kinesin-like protein FRA1 [Arachis ipaensis]	Uncharacterized protein
AH08G11290	-2.49779	-2.37782	-2.37921	Chr08	24682391	24683361	-	879	AH08G11290	-	-	virNOG08749	R	sp|Q9LR69|PPR8_ARATH Pentatricopeptide repeat-containing protein At1g03540 OS=Arabidopsis thaliana GN=PCMP-E4 PE=2 SV=1	gi|1021503203|ref|XP_016194825.1| PREDICTED: pentatricopeptide repeat-containing protein At1g03540 [Arachis ipaensis]	Pentatricopeptide repeat-containing protein At1g03540
AH08G11910	-2.22223	-1.9216	-1.23473	Chr08	25263807	25264115	-	309	AH08G11910	-	-	virNOG25240	S	-	gi|1012219539|ref|XP_015935384.1| PREDICTED: uncharacterized protein LOC107461414 [Arachis duranensis]	Uncharacterized protein
AH08G13230	-2.20697	-3.6954	-1.32857	Chr08	27173058	27174915	+	1142	AH08G13230	-	K09422	virNOG07954;virNOG16217;COG5147	K	sp|Q9LXV2|MYB46_ARATH Transcription factor MYB46 OS=Arabidopsis thaliana GN=MYB46 PE=2 SV=1	gi|1012219561|ref|XP_015935386.1| PREDICTED: transcription factor MYB46-like [Arachis duranensis]	Transcription factor MYB46
AH08G13360	-2.46935	-Inf	-2.88371	Chr08	27514650	27518085	+	2772	AH08G13360	GO:0071805;GO:0042391;GO:0005249;GO:0005887	K05391	virNOG01703	P	sp|A0A072VMJ3|CN15C_MEDTR Protein CNGC15c OS=Medicago truncatula GN=CNGC15C PE=1 SV=1	gi|1012221189|ref|XP_015935793.1| PREDICTED: putative cyclic nucleotide-gated ion channel 15 [Arachis duranensis]	Uncharacterized protein
AH08G13990	-1.01164	-1.68163	-1.0248	Chr08	28339247	28342625	-	1521	AH08G13990	GO:0006351	-	virNOG02276	K	sp|Q9SK03|RAP27_ARATH Ethylene-responsive transcription factor RAP2-7 OS=Arabidopsis thaliana GN=RAP2-7 PE=2 SV=2	gi|1012220657|ref|XP_015935662.1| PREDICTED: ethylene-responsive transcription factor RAP2-7 isoform X1 [Arachis duranensis]	AP2-like ethylene-responsive transcription factor TOE2
AH08G14200	-2.81432	-1.37281	-1.84779	Chr08	28622170	28623034	-	792	AH08G14200	GO:0005975;GO:0016787	-	-	-	sp|P39657|RUAP_SOYBN RuBisCO-associated protein OS=Glycine max PE=2 SV=1	gi|1012220415|ref|XP_015935596.1| PREDICTED: ruBisCO-associated protein-like [Arachis duranensis]	RuBisCO-associated protein
AH08G14820	-2.00271	-1.98444	-1.13796	Chr08	29512538	29516446	+	3244	AH08G14820	-	-	virNOG05955	R	sp|Q9FYC8|Y3482_ARATH BTB/POZ domain-containing protein At3g44820 OS=Arabidopsis thaliana GN=At3g44820 PE=2 SV=2	gi|1012221459|ref|XP_015935867.1| PREDICTED: BTB/POZ domain-containing protein At3g44820-like [Arachis duranensis]	BTB/POZ domain-containing protein At3g44820
AH08G15160	-1.37053	-1.64625	-1.1473	Chr08	29873547	29874466	-	620	AH08G15160	-	-	virNOG25234	R	sp|Q8LA14|PSK6_ARATH Putative phytosulfokines 6 OS=Arabidopsis thaliana GN=PSK6 PE=2 SV=2	gi|1012221778|ref|XP_015935944.1| PREDICTED: phytosulfokines 5-like isoform X2 [Arachis duranensis]	Putative phytosulfokines 6
AH08G15230	-3.70571	-1.49507	-1.0795	Chr08	29979634	29980078	-	321	AH08G15230	-	-	virNOG23457	S	sp|Q9FK81|Y5258_ARATH Stress-response A/B barrel domain-containing protein At5g22580 OS=Arabidopsis thaliana GN=At5g22580 PE=1 SV=1	gi|1012221699|ref|XP_015935928.1| PREDICTED: uncharacterized protein At5g22580-like [Arachis duranensis] &gt;gi|1021561116|ref|XP_016171804.1| PREDICTED: uncharacterized protein At5g22580-like [Arachis ipaensis]	Uncharacterized protein At5g22580
AH08G15510	-4.28026	-Inf	-Inf	Chr08	30340441	30343806	+	1065	AH08G15510	GO:0008152	-	virNOG00425;virNOG02801	R	sp|Q6NQE2|FQRL1_ARATH Probable NAD(P)H dehydrogenase (quinone) FQR1-like 1 OS=Arabidopsis thaliana GN=At4g27270 PE=1 SV=1	gi|1012068296|ref|XP_015953999.1| PREDICTED: NAD(P)H dehydrogenase (quinone) FQR1-like [Arachis duranensis]	Probable NAD(P)H dehydrogenase (quinone) FQR1-like 1
AH08G16050	-1.51135	-1.30908	-1.54257	Chr08	30834270	30837723	-	3454	AH08G16050	-	-	virNOG31072	R	sp|Q8VZG8|MIK2_ARATH MDIS1-interacting receptor like kinase 2 OS=Arabidopsis thaliana GN=MIK2 PE=1 SV=3	gi|1012222234|ref|XP_015936064.1| PREDICTED: receptor-like protein 12 [Arachis duranensis]	Receptor-like protein 12
AH08G17000	-1.51217	-6.15339	-1.04775	Chr08	32170880	32175141	-	1963	AH08G17000	-	K12742	virNOG00163	R	sp|Q6EJ97|ISPS_PUEML Isoprene synthase, chloroplastic OS=Pueraria montana var. lobata GN=ISPS PE=1 SV=1	gi|1012222542|ref|XP_015936145.1| PREDICTED: isoprene synthase, chloroplastic-like [Arachis duranensis]	Isoprene synthase, chloroplastic
AH08G17030	-10.0671	-5.46414	-8.08255	Chr08	32269945	32272171	+	1512	AH08G17030	GO:0016762;GO:0048046;GO:0005618;GO:0010411;GO:0004553;GO:0042546;GO:0071555	K08235	virNOG02514	R	sp|Q8LDW9|XTH9_ARATH Xyloglucan endotransglucosylase/hydrolase protein 9 OS=Arabidopsis thaliana GN=XTH9 PE=2 SV=2	gi|1012222459|ref|XP_015936123.1| PREDICTED: xyloglucan endotransglucosylase/hydrolase protein 9-like [Arachis duranensis]	Xyloglucan endotransglucosylase/hydrolase protein 9
AH08G17960	-Inf	-Inf	-Inf	Chr08	33494268	33494570	-	303	AH08G17960	GO:0016020;GO:0007165;GO:0016310;GO:0016301	-	virNOG01716	T	-	gi|1012100338|ref|XP_015957193.1| PREDICTED: histidine kinase 4 [Arachis duranensis] &gt;gi|1012100341|ref|XP_015957194.1| PREDICTED: histidine kinase 4 [Arachis duranensis] &gt;gi|1012100345|ref|XP_015957195.1| PREDICTED: histidine kinase 4 [Arachis duranensis]	Histidine kinase 1 (Fragment)
AH08G20420	-2.2807	-2.78228	-1.92542	Chr08	37132839	37144570	-	1345	AH08G20420	-	-	virNOG40467;virNOG03696	R	sp|Q08298|RD22_ARATH BURP domain protein RD22 OS=Arabidopsis thaliana GN=RD22 PE=2 SV=1	gi|1012223516|ref|XP_015936400.1| PREDICTED: BURP domain protein RD22-like [Arachis duranensis]	Dehydration-responsive protein RD22
AH08G20460	-1.94756	-1.94535	-2.91109	Chr08	37213937	37214296	-	360	AH08G20460	GO:0005509	K24345	virNOG21263	ZD	sp|Q9LSQ6|PBP1_ARATH Calcium-binding protein PBP1 OS=Arabidopsis thaliana GN=PBP1 PE=1 SV=1	gi|1012224155|ref|XP_015936546.1| PREDICTED: calcium-binding protein PBP1-like [Arachis duranensis] &gt;gi|1021558804|ref|XP_016170692.1| PREDICTED: calcium-binding protein PBP1-like [Arachis ipaensis]	Calcium-binding protein PBP1
AH08G21200	-1.72453	-2.1012	-1.88777	Chr08	38616237	38616620	-	384	AH08G21200	-	-	virNOG25545	S	-	gi|1012224541|ref|XP_015936647.1| PREDICTED: uncharacterized protein LOC107462555 [Arachis duranensis]	Uncharacterized protein
AH08G22980	-2.40596	-2.49722	-3.86322	Chr08	41588262	41591522	-	1284	AH08G22980	-	-	KOG0710;virNOG23517	O	sp|D9UBX6|RTM2B_ARATH Inactive protein RESTRICTED TEV MOVEMENT 2 OS=Arabidopsis thaliana GN=RTM2 PE=3 SV=1	gi|1012225199|ref|XP_015936832.1| PREDICTED: protein RESTRICTED TEV MOVEMENT 2 [Arachis duranensis]	Inactive protein RESTRICTED TEV MOVEMENT 2
AH08G24920	-2.00042	-2.47825	-2.90383	Chr08	44818398	44818595	+	198	AH08G24920	-	-	-	-	-	-	Unknown function
AH08G27810	-1.2678	-1.22213	-1.39822	Chr08	48161299	48172223	-	2225	AH08G27810	GO:0005773;GO:0004565;GO:0005618;GO:0005975	-	virNOG01260	G	sp|Q9FFN4|BGAL6_ARATH Beta-galactosidase 6 OS=Arabidopsis thaliana GN=BGAL6 PE=2 SV=1	gi|1012227315|ref|XP_015937405.1| PREDICTED: beta-galactosidase 6 [Arachis duranensis]	Beta-galactosidase 6
AH08G27980	-2.24113	-2.14712	-2.64101	Chr08	48335825	48339930	+	3539	AH08G27980	-	-	NOG96741;virNOG10093	RT	sp|Q40392|TMVRN_NICGU TMV resistance protein N OS=Nicotiana glutinosa GN=N PE=1 SV=1	gi|1012227454|ref|XP_015937444.1| PREDICTED: TMV resistance protein N-like isoform X2 [Arachis duranensis]	TMV resistance protein N
AH08G28130	-3.07189	-6.36574	-2.71532	Chr08	48499141	48502322	-	1193	AH08G28130	-	K23050	virNOG06485;virNOG30205	R	sp|Q15GI3|IGS1_PETHY Isoeugenol synthase 1 OS=Petunia hybrida GN=IGS1 PE=1 SV=1	gi|1012227343|ref|XP_015937412.1| PREDICTED: isoeugenol synthase 1-like [Arachis duranensis]	Isoeugenol synthase 1
AH08G28510	-Inf	-3.53902	-4.39377	Chr08	48879231	48883158	+	360	AH08G28510	-	-	virNOG21896	S	sp|G3XKQ9|LAX2_ORYSJ Protein LAX PANICLE 2 OS=Oryza sativa subsp. japonica GN=LAX2 PE=1 SV=1	gi|828315502|ref|XP_012571919.1| PREDICTED: uncharacterized protein LOC101511353 [Cicer arietinum]	E3 ubiquitin protein ligase DRIP1
AH08G29780	-1.43601	-1.47752	-1.47118	Chr08	50579941	50582789	+	2264	AH08G29780	GO:0034480;GO:0008152	K01114	virNOG00558	I	sp|Q8H965|NPC6_ARATH Non-specific phospholipase C6 OS=Arabidopsis thaliana GN=NPC6 PE=2 SV=1	gi|1012229147|ref|XP_015937887.1| PREDICTED: non-specific phospholipase C6 [Arachis duranensis]	Non-specific phospholipase C6
AH08G29990	-1.14172	-1.63107	-2.28861	Chr08	50817358	50818378	-	1021	AH08G29990	GO:0005509	K13448	virNOG35256;virNOG21480	T	-	gi|1012097330|ref|XP_015956382.1| PREDICTED: calcium-binding protein CML37-like [Arachis duranensis] &gt;gi|1012229360|ref|XP_015937946.1| PREDICTED: calcium-binding protein CML37-like [Arachis duranensis]	Calcium-binding protein CML37
AH09G01250	-2.0009	-4.96514	-2.00445	Chr09	1445200	1447647	+	1814	AH09G01250	GO:0016717;GO:0006633;GO:0016021;GO:0055114	K20416	virNOG13214	I	sp|Q949X0|ADS3_ARATH Palmitoyl-monogalactosyldiacylglycerol delta-7 desaturase, chloroplastic OS=Arabidopsis thaliana GN=ADS3 PE=1 SV=2	gi|1012230414|ref|XP_015938224.1| PREDICTED: palmitoyl-monogalactosyldiacylglycerol delta-7 desaturase, chloroplastic-like [Arachis duranensis]	Palmitoyl-monogalactosyldiacylglycerol delta-7 desaturase, chloroplastic
AH09G01270	-3.26757	-1.2135	-2.7635	Chr09	1483047	1484570	+	942	AH09G01270	-	-	virNOG13574;virNOG05165	S	sp|Q9LVZ8|LOR12_ARATH Protein LURP-one-related 12 OS=Arabidopsis thaliana GN=At3g15810 PE=2 SV=1	gi|1012009800|ref|XP_015947893.1| PREDICTED: protein LURP-one-related 12-like [Arachis duranensis]	Protein LURP-one-related 12
AH09G01450	-1.07858	-Inf	-4.07365	Chr09	1645855	1649090	-	1223	AH09G01450	-	-	virNOG15866	R	-	gi|1012230404|ref|XP_015938221.1| PREDICTED: uncharacterized protein LOC107463852 [Arachis duranensis]	Uncharacterized protein
AH09G02010	-1.02092	-1.58285	-1.72883	Chr09	2319719	2323470	-	2796	AH09G02010	-	-	virNOG10948	S	sp|Q93YU8|NRG2_ARATH Nitrate regulatory gene2 protein OS=Arabidopsis thaliana GN=NRG2 PE=1 SV=1	gi|1021572159|ref|XP_016177199.1| PREDICTED: uncharacterized protein LOC107619426 [Arachis ipaensis]	Uncharacterized protein
AH09G03370	-Inf	-Inf	-3.75868	Chr09	3571353	3574764	-	1805	AH09G03370	GO:0016020;GO:0051213	-	virNOG14086	S	sp|Q9SRM3|DIOX6_ARATH Probable 2-oxoglutarate-dependent dioxygenase At3g111800 OS=Arabidopsis thaliana GN=At3g11180 PE=2 SV=1	gi|1012230775|ref|XP_015938329.1| PREDICTED: 1-aminocyclopropane-1-carboxylate oxidase 1 [Arachis duranensis]	Downstream target of agl15-4 protein||Flavonol synthase 3
AH09G03440	-1.22315	-1.83792	-1.16493	Chr09	3712590	3715070	+	978	AH09G03440	GO:0000160;GO:0005622;GO:0004871	K14490	virNOG19256	T	sp|Q9LU15|AHP4_ARATH Histidine-containing phosphotransfer protein 4 OS=Arabidopsis thaliana GN=AHP4 PE=1 SV=2	gi|1012230783|ref|XP_015938332.1| PREDICTED: histidine-containing phosphotransfer protein 4 [Arachis duranensis]	Histidine-containing phosphotransfer protein 4
AH09G03480	-1.51873	-1.55782	-1.17186	Chr09	3744524	3751381	-	1531	AH09G03480	-	K14484	virNOG16865	K	sp|Q8LAL2|IAA26_ARATH Auxin-responsive protein IAA26 OS=Arabidopsis thaliana GN=IAA26 PE=1 SV=2	gi|1012231436|ref|XP_015938491.1| PREDICTED: auxin-responsive protein IAA26-like [Arachis duranensis]	Auxin-responsive protein IAA26
AH09G03950	-2.23692	-1.53349	-2.74049	Chr09	4277981	4281831	+	3468	AH09G03950	-	-	virNOG04327	T	sp|Q9LRR4|R13L1_ARATH Putative disease resistance RPP13-like protein 1 OS=Arabidopsis thaliana GN=RPPL1 PE=3 SV=1	gi|1012231622|ref|XP_015938547.1| PREDICTED: putative disease resistance protein At3g14460 [Arachis duranensis] &gt;gi|1012231626|ref|XP_015938548.1| PREDICTED: putative disease resistance protein At3g14460 [Arachis duranensis] &gt;gi|1012231630|ref|XP_015938549.1| PREDICTED: putative disease resistance protein At3g14460 [Arachis duranensis] &gt;gi|1012231634|ref|XP_015938550.1| PREDICTED: putati…	Putative disease resistance RPP13-like protein 1
AH09G05050	-2.02033	-1.67018	-1.57442	Chr09	5781787	5787417	+	2637	AH09G05050	GO:0016020;GO:0004630;GO:0005509;GO:0070290;GO:0016042;GO:0046470	K01115	virNOG06166	I	sp|Q9C888|PLDA4_ARATH Phospholipase D alpha 4 OS=Arabidopsis thaliana GN=PLDALPHA4 PE=2 SV=1	gi|1021562596|ref|XP_016172499.1| PREDICTED: phospholipase D alpha 4-like [Arachis ipaensis]	Phospholipase D alpha 4
AH09G06780	-Inf	-4.38341	-1.78092	Chr09	8593812	8595152	+	1341	AH09G06780	GO:0006629;GO:0052739;GO:0008970;GO:0052740	K16818	virNOG13434	I	sp|Q948R1|PLA11_ARATH Phospholipase A(1) DAD1, chloroplastic OS=Arabidopsis thaliana GN=DAD1 PE=1 SV=1	gi|1012232603|ref|XP_015938795.1| PREDICTED: phospholipase A(1) DAD1, chloroplastic-like [Arachis duranensis]	Phospholipase A(1) DAD1, chloroplastic
AH09G07440	-1.70037	-2.8459	-1.55983	Chr09	9895633	9898744	-	1782	AH09G07440	GO:0005634;GO:0005886;GO:0006468;GO:0005524;GO:0005737;GO:0035556;GO:0004674	K20714	KOG0610;virNOG08204	T	sp|Q9LSF1|OXI1_ARATH Serine/threonine-protein kinase OXI1 OS=Arabidopsis thaliana GN=OXI1 PE=1 SV=1	gi|1021572297|ref|XP_016177265.1| PREDICTED: serine/threonine-protein kinase OXI1-like [Arachis ipaensis]	Serine/threonine-protein kinase OXI1
AH09G09820	-Inf	-2.47106	-Inf	Chr09	14385374	14386590	-	1217	AH09G09820	-	-	virNOG21775	S	-	gi|1012234705|ref|XP_015939338.1| PREDICTED: uncharacterized protein LOC107464889 [Arachis duranensis]	Uncharacterized protein
AH09G11000	-3.44231	-1.34276	-1.28563	Chr09	18139572	18141082	+	1511	AH09G11000	GO:0016020	-	virNOG17554	S	-	gi|1012235105|ref|XP_015939439.1| PREDICTED: uncharacterized protein LOC107464986 [Arachis duranensis]	Uncharacterized protein
AH09G11150	-1.46818	-1.17391	-2.15774	Chr09	18886511	18893018	+	1557	AH09G11150	GO:0052634;GO:0009416;GO:0005506;GO:0055114;GO:0045487	K04125	COG3491;virNOG06503	QR	sp|Q9XHM5|G2OX2_PEA Gibberellin 2-beta-dioxygenase 2 OS=Pisum sativum GN=GA2OX2 PE=2 SV=1	gi|1012235058|ref|XP_015939428.1| PREDICTED: gibberellin 2-beta-dioxygenase 2 [Arachis duranensis]	Gibberellin 2-beta-dioxygenase 2
AH09G11360	-2.77872	-5.88168	-3.0641	Chr09	19369230	19373832	+	1461	AH09G11360	-	K18819	virNOG00448	G	sp|O22893|GOLS1_ARATH Galactinol synthase 1 OS=Arabidopsis thaliana GN=GOLS1 PE=1 SV=1	gi|1012234965|ref|XP_015939405.1| PREDICTED: galactinol synthase 1-like [Arachis duranensis]	Galactinol synthase 1
AH09G11970	-3.18603	-1.57915	-1.19167	Chr09	21078095	21086486	+	1166	AH09G11970	GO:0045735;GO:0005576;GO:0030145	-	virNOG08454	R	sp|Q9M263|GL24_ARATH Germin-like protein subfamily 2 member 4 OS=Arabidopsis thaliana GN=GLP10 PE=2 SV=1	gi|1012235478|ref|XP_015939540.1| PREDICTED: germin-like protein subfamily 2 member 4 [Arachis duranensis]	Germin-like protein subfamily 2 member 4
AH09G13110	-2.42288	-2.44257	-1.95341	Chr09	26938511	26941518	+	3008	AH09G13110	GO:0004674;GO:0005524;GO:0016021;GO:0006468	-	virNOG01912	T	sp|Q9FLW0|Y5241_ARATH Probable receptor-like protein kinase At5g24010 OS=Arabidopsis thaliana GN=At5g24010 PE=1 SV=1	gi|1012236134|ref|XP_015939700.1| PREDICTED: probable receptor-like protein kinase At5g24010 [Arachis duranensis]	Probable receptor-like protein kinase At5g24010
AH09G13710	-2.09586	-1.56187	-2.42314	Chr09	30347759	30352940	+	3691	AH09G13710	GO:0005886	-	virNOG06292	S	sp|Q9ZQ47|GRDP1_ARATH Glycine-rich domain-containing protein 1 OS=Arabidopsis thaliana GN=GRDP1 PE=2 SV=1	gi|1012236324|ref|XP_015939752.1| PREDICTED: uncharacterized protein LOC107465285 [Arachis duranensis]	Glycine-rich domain-containing protein 1||glycine-rich domain-containing protein 2 isoform X1
AH09G15100	-1.17456	-1.69231	-1.27966	Chr09	38786057	38788444	-	1351	AH09G15100	GO:0016788	-	virNOG09546	R	sp|Q3ECP6|GDL22_ARATH GDSL esterase/lipase At1g54790 OS=Arabidopsis thaliana GN=At1g54790 PE=2 SV=1	gi|1012237055|ref|XP_015939931.1| PREDICTED: GDSL esterase/lipase At1g54790 [Arachis duranensis]	GDSL esterase/lipase At1g54790
AH09G16920	-1.64924	-1.90252	-1.288	Chr09	62801862	62805477	-	1648	AH09G16920	-	K18266	virNOG00409	R	sp|Q9ASU8|NDL2_ARATH Protein NDL2 OS=Arabidopsis thaliana GN=NDL2 PE=1 SV=1	gi|1012238256|ref|XP_015940191.1| PREDICTED: pollen-specific protein SF21-like [Arachis duranensis]	Pollen-specific protein SF21
AH09G18870	-4.90202	-Inf	-4.80091	Chr09	81609296	81610518	+	1223	AH09G18870	-	-	virNOG16060	S	-	gi|947042773|gb|KRG92497.1| hypothetical protein GLYMA_20G214900 [Glycine max]	Uncharacterized protein
AH09G21060	-Inf	-3.54672	-5.42584	Chr09	96244731	96250214	-	2340	AH09G21060	-	-	-	-	sp|Q9SS87|SEOB_ARATH Protein SIEVE ELEMENT OCCLUSION B OS=Arabidopsis thaliana GN=SEOB PE=1 SV=1	gi|1012240443|ref|XP_015940743.1| PREDICTED: protein SIEVE ELEMENT OCCLUSION B-like [Arachis duranensis]	Protein SIEVE ELEMENT OCCLUSION B
AH09G25330	-5.30047	-4.52329	-6.95909	Chr09	110142086	110142727	+	642	AH09G25330	GO:0006351	-	virNOG23633;virNOG22802	K	sp|Q9CAN9|ERF26_ARATH Ethylene-responsive transcription factor ERF026 OS=Arabidopsis thaliana GN=ERF026 PE=2 SV=1	gi|1012243851|ref|XP_015941632.1| PREDICTED: ethylene-responsive transcription factor ERF027-like [Arachis duranensis]	Ethylene-responsive transcription factor ERF025
AH09G28360	-3.36113	-3.76021	-3.61524	Chr09	113238380	113239252	-	873	AH09G28360	-	-	virNOG19559;virNOG20982	S	-	gi|1012245945|ref|XP_015942214.1| PREDICTED: uncharacterized protein LOC107467590 [Arachis duranensis]	uncharacterized protein LOC101497518
AH09G29170	-2.04675	-7.52603	-1.54519	Chr09	114108697	114113121	+	3295	AH09G29170	-	-	-	-	-	gi|1021482060|ref|XP_016184094.1| PREDICTED: uncharacterized protein LOC107625873 [Arachis ipaensis]	Ulp1 protease family, carboxy-terminal domain protein
AH09G29770	-1.92493	-1.54691	-1.00932	Chr09	114856710	114858246	+	1537	AH09G29770	GO:0016021	-	virNOG02717	S	-	gi|1012244973|ref|XP_015941954.1| PREDICTED: uncharacterized protein LOC107467385 [Arachis duranensis]	Uncharacterized protein
AH09G30970	-4.8596	-2.27394	-2.91451	Chr09	116165782	116167330	-	1224	AH09G30970	-	-	-	-	sp|Q9FTA0|GEML4_ARATH GEM-like protein 4 OS=Arabidopsis thaliana GN=At5g08350 PE=2 SV=1	gi|1012244426|ref|XP_015941804.1| PREDICTED: putative GEM-like protein 8 [Arachis duranensis]	GEM-like protein 4
AH09G31200	-1.24146	-1.09936	-1.20218	Chr09	116402911	116403905	+	705	AH09G31200	GO:0005886;GO:0016021	-	virNOG17513	S	sp|B9SR15|CSPL4_RICCO CASP-like protein 4C1 OS=Ricinus communis GN=RCOM_0464280 PE=2 SV=1	gi|1012244987|ref|XP_015941958.1| PREDICTED: LOW QUALITY PROTEIN: CASP-like protein 4C1 [Arachis duranensis]	CASP-like protein 4C2
AH09G34390	-1.20099	-1.24913	-1.03148	Chr09	119828063	119831622	-	1905	AH09G34390	GO:0008270;GO:0030154;GO:0003682;GO:0000977;GO:0005634;GO:0001228;GO:0001085;GO:0005667;GO:0045944	-	virNOG01002	K	sp|Q9SV30|GATA8_ARATH GATA transcription factor 8 OS=Arabidopsis thaliana GN=GATA8 PE=2 SV=1	gi|1012247441|ref|XP_015942642.1| PREDICTED: GATA transcription factor 8-like [Arachis duranensis]	GATA transcription factor 11
AH10G01300	-3.09053	-3.3257	-Inf	Chr10	1264570	1265292	-	723	AH10G01300	-	-	virNOG23272	S	-	gi|1012248326|ref|XP_015942871.1| PREDICTED: uncharacterized protein LOC107468142 [Arachis duranensis]	uncharacterized protein LOC101511467
AH10G01950	-2.59785	-4.00763	-1.15178	Chr10	1767982	1772249	-	1497	AH10G01950	-	-	virNOG11253	I	sp|Q8RXT9|GDL8_ARATH GDSL esterase/lipase At1g28590 OS=Arabidopsis thaliana GN=At1g28590 PE=2 SV=2	gi|1012249113|ref|XP_015943089.1| PREDICTED: GDSL esterase/lipase At1g28590-like [Arachis duranensis]	GDSL esterase/lipase At1g28590
AH10G03150	-1.96074	-3.40062	-1.03687	Chr10	2765910	2766788	+	879	AH10G03150	-	-	virNOG21805	R	sp|Q8L9V6|DOF11_ARATH Dof zinc finger protein DOF1.1 OS=Arabidopsis thaliana GN=DOF1.1 PE=1 SV=2	gi|1012250869|ref|XP_015943561.1| PREDICTED: dof zinc finger protein DOF3.1-like [Arachis duranensis]	Dof zinc finger protein DOF5.3
AH10G04180	-Inf	-2.60386	-5.22295	Chr10	3921674	3926788	-	2001	AH10G04180	GO:0016829;GO:0046872	K14175	virNOG02828	R	sp|P0CV94|NES1_FRAAN (3S,6E)-nerolidol synthase 1 OS=Fragaria ananassa PE=1 SV=1	gi|1012250977|ref|XP_015943598.1| PREDICTED: (3S,6E)-nerolidol synthase 1-like isoform X1 [Arachis duranensis]	(3S,6E)-nerolidol synthase 1
AH10G04220	-2.05871	-5.86601	-1.12563	Chr10	3953257	3953963	+	531	AH10G04220	GO:0016021	-	virNOG20126	S	-	gi|1021576012|ref|XP_016179227.1| PREDICTED: uncharacterized protein LOC107621728 [Arachis ipaensis]	Uncharacterized protein
AH10G05270	-2.3597	-2.24141	-2.53393	Chr10	5063648	5066831	+	1221	AH10G05270	-	K01673	virNOG01569	P	sp|Q94CE3|BCA5_ARATH Beta carbonic anhydrase 5, chloroplastic OS=Arabidopsis thaliana GN=BCA5 PE=2 SV=1	gi|1012250931|ref|XP_015943583.1| PREDICTED: beta carbonic anhydrase 5, chloroplastic-like isoform X2 [Arachis duranensis]	Beta carbonic anhydrase 5, chloroplastic
AH10G05400	-3.42315	-2.98266	-2.76338	Chr10	5134801	5135490	-	690	AH10G05400	-	-	-	-	-	gi|1012250973|ref|XP_015943597.1| PREDICTED: classical arabinogalactan protein 1-like [Arachis duranensis]	Putative uncharacterized protein
AH10G09460	-1.42238	-1.88165	-1.79092	Chr10	13053167	13054867	-	1570	AH10G09460	GO:0006351	K09286	virNOG05998;NOG70569;euNOG37389	K	sp|O65665|ERF60_ARATH Ethylene-responsive transcription factor ERF060 OS=Arabidopsis thaliana GN=ERF060 PE=2 SV=1	gi|1012252641|ref|XP_015944036.1| PREDICTED: ethylene-responsive transcription factor RAP2-4-like isoform X1 [Arachis duranensis]	Ethylene-responsive transcription factor RAP2-4
AH10G09900	-3.15648	-3.29633	-1.41172	Chr10	14755749	14784363	+	2499	AH10G09900	GO:0008271;GO:0005887;GO:1902358	K17469	virNOG09091	P	sp|O04722|SUT21_ARATH Sulfate transporter 2.1 OS=Arabidopsis thaliana GN=SULTR2;1 PE=2 SV=1	gi|1012252922|ref|XP_015944109.1| PREDICTED: sulfate transporter 2.1 [Arachis duranensis]	Sulfate transporter 2.1
AH10G11710	-3.1148	-Inf	-Inf	Chr10	22390106	22394261	+	1728	AH10G11710	GO:0016740	-	virNOG11968	S	sp|D7UPN3|RLK10_ORYSJ LysM domain receptor-like kinase 10 OS=Oryza sativa subsp. japonica GN=RLK10 PE=2 SV=1	gi|1021573926|ref|XP_016178109.1| PREDICTED: shikimate O-hydroxycinnamoyltransferase-like [Arachis ipaensis]	shikimate O-hydroxycinnamoyltransferase-like
AH10G11790	-2.12182	-1.30241	-2.93467	Chr10	22954300	22959115	+	2129	AH10G11790	GO:0051213;GO:0005506;GO:0055114	-	virNOG07799	Q	sp|Q9SRM3|DIOX6_ARATH Probable 2-oxoglutarate-dependent dioxygenase At3g111800 OS=Arabidopsis thaliana GN=At3g11180 PE=2 SV=1	gi|1012253751|ref|XP_015944311.1| PREDICTED: flavonol synthase/flavanone 3-hydroxylase-like [Arachis duranensis]	Uncharacterized protein
AH10G14340	-5.27251	-2.55735	-6.11141	Chr10	41970913	41971755	+	843	AH10G14340	GO:0006351	-	virNOG21587	K	sp|Q9SZ06|EF109_ARATH Ethylene-responsive transcription factor ERF109 OS=Arabidopsis thaliana GN=ERF109 PE=1 SV=1	gi|1012254953|ref|XP_015944605.1| PREDICTED: ethylene-responsive transcription factor ERF109-like [Arachis duranensis]	Ethylene-responsive transcription factor ERF109
AH10G20650	-1.28801	-1.76454	-1.19449	Chr10	95179726	95183649	-	2440	AH10G20650	GO:0050660;GO:0055114;GO:0009690;GO:0016614;GO:0019139	K00279	virNOG06762;COG0277	C	sp|Q9FUJ1|CKX7_ARATH Cytokinin dehydrogenase 7 OS=Arabidopsis thaliana GN=CKX7 PE=1 SV=1	gi|1012258886|ref|XP_015945560.1| PREDICTED: cytokinin dehydrogenase 7 [Arachis duranensis]	Cytokinin dehydrogenase 7
AH10G21380	-1.94655	-1.01534	-1.56901	Chr10	97703879	97705960	-	1035	AH10G21380	GO:0005215;GO:0016021;GO:0006810	K09873	virNOG07149	G	sp|O82316|TIP41_ARATH Aquaporin TIP4-1 OS=Arabidopsis thaliana GN=TIP4-1 PE=2 SV=1	gi|1012259382|ref|XP_015945689.1| PREDICTED: aquaporin TIP4-1-like [Arachis duranensis]	Aquaporin TIP4-1
AH10G23820	-1.68444	-2.26847	-1.09259	Chr10	103986447	103999694	-	4310	AH10G23820	GO:0042626;GO:0016021;GO:0055085;GO:0005524	K05658	virNOG01035	Q	sp|Q9LHD1|AB15B_ARATH ABC transporter B family member 15 OS=Arabidopsis thaliana GN=ABCB15 PE=3 SV=1	gi|1012260637|ref|XP_015946007.1| PREDICTED: ABC transporter B family member 15-like [Arachis duranensis]	ABC transporter B family member 15
AH10G27060	-3.11481	-2.41498	-1.97121	Chr10	109401268	109402450	+	519	AH10G27060	GO:0003677;GO:0005634	-	virNOG23401;virNOG22977	K	sp|Q58FS3|RAD_ANTMA Transcription factor RADIALIS OS=Antirrhinum majus GN=RAD PE=1 SV=1	gi|1012262167|ref|XP_015946388.1| PREDICTED: transcription factor RADIALIS-like [Arachis duranensis]	Transcription factor RADIALIS
AH10G27340	-3.04569	-2.59799	-1.3541	Chr10	109729237	109736534	-	2228	AH10G27340	-	-	virNOG09822	G	sp|B8AVF0|BGL12_ORYSI Beta-glucosidase 12 OS=Oryza sativa subsp. indica GN=BGLU12 PE=3 SV=1	gi|1012262040|ref|XP_015946352.1| PREDICTED: beta-glucosidase 12-like [Arachis duranensis]	Beta-glucosidase 12||Cyanogenic beta-glucosidase (Fragment)
AH10G27710	-1.53708	-2.38702	-1.94154	Chr10	110198236	110200546	+	1407	AH10G27710	GO:0046423;GO:0009507	K10525	virNOG09346	R	sp|A2XID3|AOC_ORYSI Allene oxide cyclase, chloroplastic OS=Oryza sativa subsp. indica GN=AOC PE=2 SV=1	gi|1021584195|ref|XP_016181468.1| PREDICTED: allene oxide cyclase 3, chloroplastic-like [Arachis ipaensis]	Uncharacterized protein
AH10G28900	-3.57186	-1.68306	-3.00197	Chr10	111308193	111310662	+	2470	AH10G28900	GO:0016021;GO:0055085	K13754	virNOG28407;KOG2399	P	sp|Q9FKP2|CCX2_ARATH Cation/calcium exchanger 2 OS=Arabidopsis thaliana GN=CCX2 PE=3 SV=1	gi|1012264878|ref|XP_015947105.1| PREDICTED: cation/calcium exchanger 2-like [Arachis duranensis]	Cation/calcium exchanger 2
AH10G29210	-2.01246	-2.8939	-2.11764	Chr10	111589546	111593454	+	3909	AH10G29210	GO:0005886;GO:0016021;GO:0009506;GO:0005783	-	virNOG07356	R	sp|B8XCH5|QKY_ARATH Protein QUIRKY OS=Arabidopsis thaliana GN=QKY PE=2 SV=1	gi|1012264547|ref|XP_015947010.1| PREDICTED: protein QUIRKY [Arachis duranensis]	Protein QUIRKY
AH11G02640	-3.44535	-5.09791	-2.55974	Chr11	2790857	2793497	-	1693	AH11G02640	GO:0016709;GO:0020037;GO:0016021;GO:0055114;GO:0005506;GO:0044550	-	virNOG03590	Q	sp|Q6J541|C79D3_LOTJA Isoleucine N-monooxygenase 1 OS=Lotus japonicus GN=CYP79D3 PE=1 SV=1	gi|1021468071|ref|XP_016199435.1| PREDICTED: isoleucine N-monooxygenase 1-like [Arachis ipaensis]	Isoleucine N-monooxygenase 1
AH11G02670	-1.74497	-1.51654	-1.01683	Chr11	2817511	2832743	+	348	AH11G02670	-	-	virNOG19906	O	-	gi|1021468073|ref|XP_016199511.1| PREDICTED: uncharacterized protein LOC107640488 isoform X1 [Arachis ipaensis]	Extra-large guanine nucleotide-binding protein 1
AH11G03070	-1.98042	-Inf	-2.57594	Chr11	3340859	3342280	+	1422	AH11G03070	-	K20240	virNOG16093	S	sp|Q8GYW8|SCT_ARATH Spermidine coumaroyl-CoA acyltransferase OS=Arabidopsis thaliana GN=SCT PE=1 SV=1	gi|1021468168|ref|XP_016203212.1| PREDICTED: spermidine coumaroyl-CoA acyltransferase-like [Arachis ipaensis]	Spermidine coumaroyl CoA acyltransferase
AH11G08670	-2.70814	-3.14454	-1.94923	Chr11	14545527	14546081	+	555	AH11G08670	-	-	virNOG20441;virNOG21807	S	-	gi|1021469166|ref|XP_016184082.1| PREDICTED: uncharacterized protein LOC107625861 [Arachis ipaensis]	uncharacterized protein LOC101502801
AH11G08950	-3.24668	-3.382	-2.56361	Chr11	15258286	15260850	-	2565	AH11G08950	GO:0016020	-	virNOG05921	T	sp|O64825|LYK4_ARATH LysM domain receptor-like kinase 4 OS=Arabidopsis thaliana GN=LYK4 PE=1 SV=1	gi|1021469262|ref|XP_016184319.1| PREDICTED: lysM domain receptor-like kinase 4 [Arachis ipaensis]	LysM domain receptor-like kinase 4
AH11G09050	-2.62045	-6.25001	-1.68956	Chr11	15534433	15535240	-	552	AH11G09050	-	-	virNOG11653	R	sp|Q94A73|Y5656_ARATH BTB/POZ domain-containing protein At5g66560 OS=Arabidopsis thaliana GN=At5g66560 PE=2 SV=2	gi|1021469286|ref|XP_016184374.1| PREDICTED: BTB/POZ domain-containing protein At5g66560-like [Arachis ipaensis]	BTB/POZ domain-containing protein At5g66560
AH11G14820	-1.02817	-2.18451	-2.19702	Chr11	42858117	42859790	-	1674	AH11G14820	GO:0016787;GO:0006629	-	virNOG10298	I	sp|O23522|PLA14_ARATH Phospholipase A1-Ibeta2, chloroplastic OS=Arabidopsis thaliana GN=At4g16820 PE=1 SV=2	gi|1021470139|ref|XP_016187766.1| PREDICTED: phospholipase A1-Ibeta2, chloroplastic-like [Arachis ipaensis]	Phospholipase A1-Ibeta2, chloroplastic
AH11G18400	-1.54084	-2.8614	-2.22775	Chr11	74116000	74116422	+	423	AH11G18400	-	K13448	virNOG35256;virNOG21480;KOG0027	T	sp|Q8RYJ8|CML19_ORYSJ Putative calcium-binding protein CML19 OS=Oryza sativa subsp. japonica GN=CML19 PE=3 SV=1	gi|1021470972|ref|XP_016190542.1| PREDICTED: putative calcium-binding protein CML19 [Arachis ipaensis]	Putative calcium-binding protein CML19
AH11G20990	-1.79715	-2.90526	-1.81903	Chr11	106287614	106288372	-	759	AH11G20990	-	-	-	-	-	gi|1021471206|ref|XP_016191700.1| PREDICTED: uncharacterized protein LOC107632539 [Arachis ipaensis]	Unknown function
AH11G21950	-1.51788	-1.23476	-1.06033	Chr11	115951570	115955246	+	1574	AH11G21950	-	-	virNOG01787	R	-	gi|1021471045|ref|XP_016190932.1| PREDICTED: uncharacterized protein LOC107631871 [Arachis ipaensis]	Uncharacterized protein
AH11G25270	-2.21303	-2.01309	-1.57022	Chr11	131909062	131909373	+	312	AH11G25270	-	-	-	-	-	-	Unknown function
AH11G31470	-1.66623	-3.74325	-2.02862	Chr11	143051267	143052257	+	991	AH11G31470	-	-	-	-	-	gi|1021477782|ref|XP_016177826.1| PREDICTED: glycine-rich cell wall structural protein-like [Arachis ipaensis]	Unknown function
AH11G31570	-2.03446	-1.15963	-1.19697	Chr11	143148968	143149462	+	495	AH11G31570	GO:0005509	K02183	virNOG21160	T	sp|O23184|CML19_ARATH Calcium-binding protein CML19 OS=Arabidopsis thaliana GN=CML19 PE=1 SV=1	gi|1012003172|ref|XP_015936945.1| PREDICTED: calmodulin [Arachis duranensis] &gt;gi|1021473093|ref|XP_016198255.1| PREDICTED: calmodulin [Arachis ipaensis]	Calcium-binding protein CML19
AH11G34920	-1.10267	-2.15519	-2.05555	Chr11	147822013	147825757	-	2969	AH11G34920	GO:0008661;GO:0016114	K01662	virNOG14796;COG1154	H	sp|Q6YU51|DXS2_ORYSJ Probable 1-deoxy-D-xylulose-5-phosphate synthase 2, chloroplastic OS=Oryza sativa subsp. japonica GN=Os07g0190000 PE=2 SV=1	gi|1021473794|ref|XP_016200847.1| PREDICTED: probable 1-deoxy-D-xylulose-5-phosphate synthase 2, chloroplastic [Arachis ipaensis]	Probable 1-deoxy-D-xylulose-5-phosphate synthase 2, chloroplastic
AH11G35040	-4.56977	-2.41825	-5.09488	Chr11	147949352	147951062	-	1293	AH11G35040	GO:0042546;GO:0004553;GO:0071555;GO:0005618;GO:0016762;GO:0048046;GO:0010411	K14504	virNOG07037;virNOG06281	R	sp|Q38857|XTH22_ARATH Xyloglucan endotransglucosylase/hydrolase protein 22 OS=Arabidopsis thaliana GN=XTH22 PE=1 SV=1	gi|1021473824|ref|XP_016200958.1| PREDICTED: xyloglucan endotransglucosylase/hydrolase protein 22-like [Arachis ipaensis]	Xyloglucan endotransglucosylase/hydrolase protein 22
AH11G35050	-1.80753	-1.63775	-5.68376	Chr11	147953387	147954874	-	1178	AH11G35050	GO:0010411;GO:0016762;GO:0048046;GO:0005618;GO:0071555;GO:0004553;GO:0042546	K14504	virNOG07037;virNOG06281	R	sp|Q38910|XTH23_ARATH Probable xyloglucan endotransglucosylase/hydrolase protein 23 OS=Arabidopsis thaliana GN=XTH23 PE=2 SV=1	gi|1021473828|ref|XP_016200977.1| PREDICTED: probable xyloglucan endotransglucosylase/hydrolase protein 23 [Arachis ipaensis]	Probable xyloglucan endotransglucosylase/hydrolase protein 23
AH11G36370	-2.66893	-1.38977	-2.79213	Chr11	149119101	149120624	+	1524	AH11G36370	-	-	virNOG01944	L	sp|Q9M2U3|ALPL_ARATH Protein ALP1-like OS=Arabidopsis thaliana GN=At3g55350 PE=2 SV=1	gi|1021474096|ref|XP_016202400.1| PREDICTED: uncharacterized protein LOC107643305 [Arachis ipaensis]	putative nuclease HARBI1
AH12G02440	-1.05325	-1.49447	-1.04015	Chr12	3198705	3202819	+	3498	AH12G02440	-	-	virNOG04327	T	sp|Q9LRR4|R13L1_ARATH Putative disease resistance RPP13-like protein 1 OS=Arabidopsis thaliana GN=RPPL1 PE=3 SV=1	gi|1021478258|ref|XP_016180048.1| PREDICTED: putative disease resistance protein At3g14460 [Arachis ipaensis] &gt;gi|1021478260|ref|XP_016180056.1| PREDICTED: putative disease resistance protein At3g14460 [Arachis ipaensis] &gt;gi|1021478262|ref|XP_016180062.1| PREDICTED: putative disease resistance protein At3g14460 [Arachis ipaensis] &gt;gi|1021478264|ref|XP_016180072.1| PREDICTED: putative dis…	Putative disease resistance RPP13-like protein 1
AH12G06570	-3.35203	-1.64086	-1.38404	Chr12	9477223	9480945	+	2496	AH12G06570	GO:0005634;GO:0003677	-	virNOG13779	K	sp|Q8GXL3|SPL8_ARATH Squamosa promoter-binding-like protein 8 OS=Arabidopsis thaliana GN=SPL8 PE=1 SV=2	gi|1021479118|ref|XP_016182762.1| PREDICTED: squamosa promoter-binding-like protein 8 [Arachis ipaensis]	Squamosa promoter-binding-like protein 8
AH12G07990	-2.282	-5.30156	-1.98835	Chr12	12126730	12143911	+	9189	AH12G07990	-	-	virNOG30351	T	sp|Q9T048|DRL27_ARATH Disease resistance protein At4g27190 OS=Arabidopsis thaliana GN=At4g27190 PE=2 SV=1	gi|1012012961|ref|XP_015948448.1| PREDICTED: uncharacterized protein LOC107473399 [Arachis duranensis]	Probable disease resistance protein At4g27220
AH12G13420	-1.43905	-1.58925	-1.41957	Chr12	30050445	30054500	-	1285	AH12G13420	GO:0005737;GO:0006796;GO:0000287;GO:0004427	K01507	virNOG10421	C	sp|Q9LFF9|IPYR4_ARATH Soluble inorganic pyrophosphatase 4 OS=Arabidopsis thaliana GN=PPA4 PE=1 SV=1	gi|1021480115|ref|XP_016183244.1| PREDICTED: soluble inorganic pyrophosphatase 4 [Arachis ipaensis]	Soluble inorganic pyrophosphatase 4
AH12G14370	-5.87865	-3.74333	-7.85528	Chr12	36922211	36924080	+	1409	AH12G14370	-	K08235	virNOG07037	R	sp|Q38910|XTH23_ARATH Probable xyloglucan endotransglucosylase/hydrolase protein 23 OS=Arabidopsis thaliana GN=XTH23 PE=2 SV=1	gi|1021480271|ref|XP_016183314.1| PREDICTED: probable xyloglucan endotransglucosylase/hydrolase protein 23 [Arachis ipaensis]	Probable xyloglucan endotransglucosylase/hydrolase protein 23
AH12G14580	-2.5311	-2.04893	-3.84461	Chr12	39049101	39049587	+	324	AH12G14580	-	-	-	-	-	gi|1012226511|ref|XP_015937180.1| PREDICTED: uncharacterized protein LOC107463006 [Arachis duranensis]	Unknown function
AH12G16190	-1.11999	-1.34543	-1.06428	Chr12	58991283	58995349	+	1791	AH12G16190	-	-	virNOG04459	S	-	gi|1021480446|ref|XP_016183397.1| PREDICTED: uncharacterized protein LOC107625303 [Arachis ipaensis]	Uncharacterized protein
AH12G16350	-2.92525	-2.30777	-Inf	Chr12	60083822	60084088	+	267	AH12G16350	-	K14488	virNOG24056;virNOG22627	R	sp|P33079|A10A5_SOYBN Auxin-induced protein 10A5 OS=Glycine max PE=2 SV=1	gi|1012036394|ref|XP_015953259.1| PREDICTED: auxin-induced protein 15A-like [Arachis duranensis]	Auxin-induced protein 10A5
AH12G16570	-1.73155	-1.31331	-2.02754	Chr12	61593500	61594786	-	1287	AH12G16570	-	K09286	virNOG21432	K	sp|Q40478|ERF5_TOBAC Ethylene-responsive transcription factor 5 OS=Nicotiana tabacum GN=ERF5 PE=2 SV=1	gi|1021480571|ref|XP_016183446.1| PREDICTED: ethylene-responsive transcription factor ERF105 [Arachis ipaensis]	Ethylene-responsive transcription factor ERF105
AH12G20220	-2.38686	-3.945	-1.65553	Chr12	90367481	90367924	+	234	AH12G20220	-	-	-	-	-	-	Uncharacterized protein
AH12G23670	-1.64479	-2.08429	-1.38755	Chr12	102175942	102185818	-	7246	AH12G23670	-	-	virNOG13489	T	sp|Q40392|TMVRN_NICGU TMV resistance protein N OS=Nicotiana glutinosa GN=N PE=1 SV=1	gi|1021485646|ref|XP_016185927.1| PREDICTED: uncharacterized protein LOC107627613 [Arachis ipaensis]	TMV resistance protein N
AH12G23910	-2.13552	-1.37156	-1.45976	Chr12	102956759	102962268	+	2219	AH12G23910	GO:0052716;GO:0055114;GO:0046274;GO:0048046;GO:0005507	K05909	virNOG01122	Q	sp|O80434|LAC4_ARATH Laccase-4 OS=Arabidopsis thaliana GN=IRX12 PE=2 SV=2	gi|1021481519|ref|XP_016183903.1| PREDICTED: laccase-4-like [Arachis ipaensis]	Laccase-4
AH12G24600	-3.50724	-4.81236	-5.39035	Chr12	104809055	104814308	-	1471	AH12G24600	GO:0005506;GO:0055114;GO:0050589	-	virNOG07799	Q	sp|Q9FFF6|DIOX5_ARATH Probable 2-oxoglutarate-dependent dioxygenase At5g05600 OS=Arabidopsis thaliana GN=At5g05600 PE=2 SV=1	gi|1021481605|ref|XP_016183946.1| PREDICTED: leucoanthocyanidin dioxygenase-like [Arachis ipaensis]	Leucoanthocyanidin dioxygenase-like protein
AH12G24810	-1.8608	-1.1991	-1.54657	Chr12	105223277	105227770	+	1465	AH12G24810	GO:0016021	-	virNOG07459	S	sp|Q8LED3|TBL3_ARATH Protein trichome birefringence-like 3 OS=Arabidopsis thaliana GN=TBL3 PE=2 SV=1	gi|1021487326|ref|XP_016186613.1| PREDICTED: protein trichome birefringence-like 3 [Arachis ipaensis]	Protein trichome birefringence-like 3
AH12G26380	-Inf	-Inf	-Inf	Chr12	107829024	107830069	+	1046	AH12G26380	-	-	virNOG19874	S	sp|Q94AK6|SAG20_ARATH Senescence associated gene 20 OS=Arabidopsis thaliana GN=SAG20 PE=2 SV=1	gi|1021487368|ref|XP_016186633.1| PREDICTED: wound-induced protein 1-like [Arachis ipaensis]	Wound-induced-like protein
AH12G26890	-1.5393	-3.678	-1.6653	Chr12	108609086	108610981	+	1896	AH12G26890	-	-	virNOG24130;virNOG15384	SR	sp|O04351|OFP2_ARATH Transcription repressor OFP2 OS=Arabidopsis thaliana GN=OFP2 PE=1 SV=1	gi|1012024177|ref|XP_015950564.1| PREDICTED: transcription repressor OFP1-like [Arachis duranensis]	Transcription repressor OFP4
AH12G27820	-4.29096	-2.64532	-1.15251	Chr12	110414999	110418031	-	2025	AH12G27820	GO:0005506;GO:0020037;GO:0055114;GO:0004497;GO:0016705	-	virNOG13088	Q	sp|O65782|C83B1_ARATH Cytochrome P450 83B1 OS=Arabidopsis thaliana GN=CYP83B1 PE=1 SV=1	gi|1021487412|ref|XP_016186654.1| PREDICTED: cytochrome P450 83B1-like [Arachis ipaensis]	Cytochrome P450 83B1
AH12G28730	-Inf	-2.31452	-2.43609	Chr12	111724218	111726907	+	1723	AH12G28730	-	-	virNOG06071;COG2124	Q	sp|O64637|C76C2_ARATH Cytochrome P450 76C2 OS=Arabidopsis thaliana GN=CYP76C2 PE=2 SV=1	gi|1021482270|ref|XP_016184195.1| PREDICTED: geraniol 8-hydroxylase-like [Arachis ipaensis]	Cytochrome P450 76C4
AH12G30910	-3.43457	-1.21395	-2.59851	Chr12	114639248	114641908	+	948	AH12G30910	-	-	virNOG05148	S	-	gi|1021482573|ref|XP_016184349.1| PREDICTED: LOW QUALITY PROTEIN: uncharacterized protein LOC107626085 [Arachis ipaensis]	Uncharacterized protein
AH12G31720	-3.874	-5.45519	-2.73004	Chr12	115763874	115766128	+	1122	AH12G31720	-	K00799	virNOG08826	O	sp|P46423|GSTF_HYOMU Glutathione S-transferase OS=Hyoscyamus muticus PE=1 SV=1	gi|1021482695|ref|XP_016184413.1| PREDICTED: glutathione S-transferase-like [Arachis ipaensis]	Glutathione S-transferase
AH12G32470	-1.62198	-1.00775	-1.72548	Chr12	116607492	116613522	-	5202	AH12G32470	-	-	virNOG04327	T	sp|Q9LRR4|R13L1_ARATH Putative disease resistance RPP13-like protein 1 OS=Arabidopsis thaliana GN=RPPL1 PE=3 SV=1	gi|1021482925|ref|XP_016184497.1| PREDICTED: putative disease resistance protein At3g14460 [Arachis ipaensis] &gt;gi|1021482927|ref|XP_016184498.1| PREDICTED: putative disease resistance protein At3g14460 [Arachis ipaensis] &gt;gi|1021482929|ref|XP_016184499.1| PREDICTED: putative disease resistance protein At3g14460 [Arachis ipaensis]	Putative disease resistance RPP13-like protein 1
AH12G32540	-2.50513	-2.2066	-1.50078	Chr12	116636469	116640302	-	2611	AH12G32540	GO:0055114;GO:0080019	K13356	virNOG07071	I	sp|Q08891|FACR2_ARATH Fatty acyl-CoA reductase 2 OS=Arabidopsis thaliana GN=FAR2 PE=1 SV=2	gi|1021482931|ref|XP_016184500.1| PREDICTED: fatty acyl-CoA reductase 2-like [Arachis ipaensis]	Fatty acyl-CoA reductase 2
AH12G33020	-1.43124	-3.34336	-1.04066	Chr12	117064566	117070008	+	2903	AH12G33020	GO:0006950;GO:0005516	-	virNOG02672	R	sp|Q9FKL6|CB60B_ARATH Calmodulin-binding protein 60 B OS=Arabidopsis thaliana GN=CBP60B PE=2 SV=1	gi|1012096930|ref|XP_015956276.1| PREDICTED: calmodulin-binding protein 60 B-like [Arachis duranensis] &gt;gi|1021483013|ref|XP_016184544.1| PREDICTED: calmodulin-binding protein 60 B-like [Arachis ipaensis]	Calmodulin-binding protein 60 B
AH12G33070	-1.00209	-2.14262	-1.74018	Chr12	117113153	117113863	+	486	AH12G33070	-	-	virNOG19628;virNOG08820	R	sp|Q8GX77|FB316_ARATH F-box protein At1g61340 OS=Arabidopsis thaliana GN=At1g61340 PE=2 SV=1	gi|1021483025|ref|XP_016184551.1| PREDICTED: F-box protein At1g61340-like [Arachis ipaensis]	F-box protein At1g61340
AH12G34880	-1.72321	-1.21443	-1.80123	Chr12	118872905	118874188	+	1284	AH12G34880	-	-	virNOG19496;virNOG16365	S	sp|Q9SRN1|NHL2_ARATH NDR1/HIN1-like protein 2 OS=Arabidopsis thaliana GN=NHL2 PE=2 SV=1	gi|1012028190|ref|XP_015951390.1| PREDICTED: NDR1/HIN1-Like protein 3-like [Arachis duranensis]	Putative syntaxin-24
AH12G36900	-2.48873	-3.60489	-1.24707	Chr12	120667232	120668631	-	1314	AH12G36900	-	-	virNOG04327	T	sp|Q9LRR5|DRL21_ARATH Putative disease resistance protein At3g14460 OS=Arabidopsis thaliana GN=At3g14460 PE=3 SV=1	gi|1021482725|ref|XP_016184426.1| PREDICTED: putative disease resistance RPP13-like protein 1 [Arachis ipaensis] &gt;gi|1021482727|ref|XP_016184428.1| PREDICTED: putative disease resistance RPP13-like protein 1 [Arachis ipaensis] &gt;gi|1021482729|ref|XP_016184429.1| PREDICTED: putative disease resistance RPP13-like protein 1 [Arachis ipaensis]	Putative disease resistance protein At3g14460
AH12G37460	-1.9887	-1.17014	-1.69057	Chr12	121217055	121221209	-	393	AH12G37460	-	-	virNOG04327;KOG4658	T	sp|Q9LRR4|R13L1_ARATH Putative disease resistance RPP13-like protein 1 OS=Arabidopsis thaliana GN=RPPL1 PE=3 SV=1	gi|1012027217|ref|XP_015951184.1| PREDICTED: putative disease resistance RPP13-like protein 1 [Arachis duranensis]	Putative disease resistance RPP13-like protein 1
AH12G38180	-1.02311	-1.77949	-1.41112	Chr12	121965070	121967232	+	617	AH12G38180	-	-	-	-	-	gi|734436690|gb|KHN48296.1| hypothetical protein glysoja_007965 [Glycine soja] &gt;gi|947070972|gb|KRH19863.1| hypothetical protein GLYMA_13G140000 [Glycine max]	Uncharacterized protein
AH12G38500	-3.27715	-3.79703	-2.37374	Chr12	122189218	122194271	+	2720	AH12G38500	-	-	-	-	sp|Q9SS87|SEOB_ARATH Protein SIEVE ELEMENT OCCLUSION B OS=Arabidopsis thaliana GN=SEOB PE=1 SV=1	gi|1012229452|ref|XP_015937974.1| PREDICTED: protein SIEVE ELEMENT OCCLUSION B-like [Arachis duranensis]	Protein SIEVE ELEMENT OCCLUSION B
AH13G01040	-2.80416	-1.96639	-2.78448	Chr13	1084079	1086252	-	1329	AH13G01040	GO:0016021;GO:0042546;GO:0004553;GO:0071555;GO:0005618;GO:0016762;GO:0048046;GO:0010411	K08235	virNOG09548	G	sp|P35694|XTH2_SOYBN Xyloglucan endotransglucosylase/hydrolase 2 OS=Glycine max PE=2 SV=1	gi|1021489362|ref|XP_016187686.1| PREDICTED: xyloglucan endotransglucosylase/hydrolase 2-like [Arachis ipaensis]	Xyloglucan endotransglucosylase/hydrolase 2
AH13G01270	-1.15692	-4.7857	-1.34662	Chr13	1716944	1721316	-	1662	AH13G01270	-	-	COG2124;virNOG06151;virNOG03061	Q	sp|P24465|C71A1_PERAE Cytochrome P450 71A1 OS=Persea americana GN=CYP71A1 PE=1 SV=2	gi|1012089303|ref|XP_015954540.1| PREDICTED: cytochrome P450 71A1-like [Arachis duranensis]	Cytochrome P450 71A1
AH13G02370	-1.66313	-2.16987	-1.44195	Chr13	2752135	2752911	+	640	AH13G02370	-	-	-	-	-	-	Uncharacterized protein
AH13G02910	-Inf	-Inf	-5.44873	Chr13	3158813	3160247	-	681	AH13G02910	-	-	-	-	-	-	Uncharacterized protein
AH13G07460	-3.59714	-4.85721	-2.41268	Chr13	7513787	7514656	-	870	AH13G07460	-	-	virNOG25692;virNOG07561;virNOG28882	S	-	gi|1021496828|ref|XP_016191469.1| PREDICTED: uncharacterized protein LOC107632285 [Arachis ipaensis]	Uncharacterized protein
AH13G07630	-2.52476	-2.09173	-2.19884	Chr13	7826970	7830265	+	3296	AH13G07630	-	-	virNOG15897	S	sp|A0A1P8BH59|PICBP_ARATH Calmodulin binding protein PICBP OS=Arabidopsis thaliana GN=PICBP PE=2 SV=1	gi|1021487984|ref|XP_016186959.1| PREDICTED: uncharacterized protein LOC107628857 [Arachis ipaensis]	Uncharacterized protein
AH13G08560	-2.80249	-3.77025	-2.79498	Chr13	8797755	8799530	-	1521	AH13G08560	-	K19366	virNOG07350	S	sp|O48832|ERD7_ARATH Protein EARLY-RESPONSIVE TO DEHYDRATION 7, chloroplastic OS=Arabidopsis thaliana GN=ERD7 PE=1 SV=1	gi|1021487787|ref|XP_016186855.1| PREDICTED: uncharacterized protein LOC107628770 [Arachis ipaensis]	Uncharacterized protein
AH13G09110	-3.12401	-5.11814	-4.29717	Chr13	9433345	9435219	-	1875	AH13G09110	-	-	virNOG08458;COG2124	Q	sp|Q9FVS9|C96AF_ARATH Alkane hydroxylase MAH1 OS=Arabidopsis thaliana GN=CYP96A15 PE=2 SV=1	gi|1021499711|ref|XP_016193135.1| PREDICTED: alkane hydroxylase MAH1-like [Arachis ipaensis]	Alkane hydroxylase MAH1
AH13G11010	-1.90384	-3.38134	-1.50679	Chr13	11511413	11513367	+	1955	AH13G11010	GO:0047714;GO:0009507;GO:0006629;GO:0004806;GO:0008970	-	virNOG16275	I	sp|Q9C8J6|PLA17_ARATH Phospholipase A1-Igamma3, chloroplastic OS=Arabidopsis thaliana GN=At1g51440 PE=1 SV=1	gi|1012034293|ref|XP_015952770.1| PREDICTED: phospholipase A1-Igamma3, chloroplastic [Arachis duranensis]	Phospholipase A1-Igamma3, chloroplastic
AH13G14960	-3.11228	-2.55513	-1.37344	Chr13	16980159	16980572	-	414	AH13G14960	-	K14488	virNOG22627;virNOG24056	R	sp|P33080|AX10A_SOYBN Auxin-induced protein X10A OS=Glycine max PE=2 SV=1	gi|1012036384|ref|XP_015953257.1| PREDICTED: auxin-induced protein X10A-like [Arachis duranensis]	Auxin-induced protein X10A
AH13G15180	-2.92526	-6.07115	-3.15486	Chr13	17355124	17356725	-	1279	AH13G15180	-	-	-	-	-	gi|1012036643|ref|XP_015953322.1| PREDICTED: glycine-rich cell wall structural protein 1-like [Arachis duranensis]	Unknown function
AH13G15460	-Inf	-1.70004	-Inf	Chr13	17867300	17869989	+	1668	AH13G15460	-	-	-	-	-	gi|1011993324|ref|XP_015944892.1| PREDICTED: uncharacterized protein LOC107469997 [Arachis duranensis] &gt;gi|1012247713|ref|XP_015942717.1| PREDICTED: uncharacterized protein LOC107467993 [Arachis duranensis]	Ulp1 protease family, carboxy-terminal domain protein
AH13G15850	-3.8488	-3.92963	-1.91518	Chr13	18668611	18673729	+	1916	AH13G15850	GO:0000287;GO:0008152;GO:0010333	K12742	virNOG00163	R	sp|Q672F7|TPS2_LOTJA Tricyclene synthase EBOS, chloroplastic OS=Lotus japonicus GN=EBOS PE=1 SV=1	gi|1021490765|ref|XP_016188393.1| PREDICTED: tricyclene synthase EBOS, chloroplastic-like [Arachis ipaensis]	Tricyclene synthase EBOS, chloroplastic
AH13G15980	-1.62105	-1.60916	-1.20101	Chr13	19070531	19070725	+	195	AH13G15980	-	-	-	-	-	gi|1021497460|ref|XP_016191832.1| PREDICTED: G-type lectin S-receptor-like serine/threonine-protein kinase SD3-1 [Arachis ipaensis]	Unknown function
AH13G15990	-1.25986	-2.97772	-1.67343	Chr13	19071190	19073403	+	2214	AH13G15990	GO:0004672;GO:0016020;GO:0019538;GO:0016310;GO:0000166	-	virNOG11987	T	sp|P93756|SD31_ARATH G-type lectin S-receptor-like serine/threonine-protein kinase SD3-1 OS=Arabidopsis thaliana GN=SD31 PE=3 SV=1	gi|1012036873|ref|XP_015953375.1| PREDICTED: G-type lectin S-receptor-like serine/threonine-protein kinase SD3-1 [Arachis duranensis]	G-type lectin S-receptor-like serine/threonine-protein kinase SD3-1
AH13G16090	-1.33852	-1.94823	-1.06364	Chr13	19339485	19339862	+	378	AH13G16090	-	-	virNOG27189;euNOG30951	RS	-	gi|1021560231|ref|XP_016171379.1| PREDICTED: uncharacterized protein LOC107613761 isoform X1 [Arachis ipaensis]	Uncharacterized protein
AH13G16250	-2.84117	-4.52041	-3.50439	Chr13	19641025	19641627	-	603	AH13G16250	GO:0005509	K24345	virNOG22141	ZD	sp|Q9LSQ6|PBP1_ARATH Calcium-binding protein PBP1 OS=Arabidopsis thaliana GN=PBP1 PE=1 SV=1	gi|1021500059|ref|XP_016193301.1| PREDICTED: calcium-binding protein PBP1-like [Arachis ipaensis]	Calcium-binding protein PBP1
AH13G18180	-Inf	-6.99734	-3.72532	Chr13	23740345	23743417	-	1808	AH13G18180	GO:0008757;GO:0019438;GO:0008171	-	virNOG01933;NOG07059	R	sp|B0ZB57|OMT3_HUMLU Probable O-methyltransferase 3 OS=Humulus lupulus GN=OMT3 PE=2 SV=1	gi|1021490342|ref|XP_016188187.1| PREDICTED: trans-resveratrol di-O-methyltransferase-like [Arachis ipaensis]	Uncharacterized protein
AH13G19020	-1.28173	-1.37139	-1.58987	Chr13	26150765	26153103	+	828	AH13G19020	GO:0000209;GO:0061630;GO:0042787;GO:0043161	-	virNOG23542	O	sp|Q940T5|RDUF2_ARATH E3 ubiquitin-protein ligase RDUF2 OS=Arabidopsis thaliana GN=DURF2 PE=1 SV=1	gi|1021491382|ref|XP_016188711.1| PREDICTED: E3 ubiquitin-protein ligase RING1 [Arachis ipaensis]	E3 ubiquitin-protein ligase RNF149
AH13G19160	-3.26885	-3.72258	-2.57986	Chr13	26508990	26510904	-	985	AH13G19160	GO:0009055;GO:0016021	-	virNOG23081;virNOG22088	R	sp|Q9SK27|ENL1_ARATH Early nodulin-like protein 1 OS=Arabidopsis thaliana GN=At2g25060 PE=1 SV=2	gi|1021491353|ref|XP_016188696.1| PREDICTED: early nodulin-like protein 1 [Arachis ipaensis]	Early nodulin-like protein 1
AH13G21270	-1.94347	-1.76717	-2.0264	Chr13	31194932	31203438	+	3472	AH13G21270	GO:0008889;GO:0006629	-	virNOG00962	C	sp|Q9FJ62|GPDL4_ARATH Glycerophosphodiester phosphodiesterase GDPDL4 OS=Arabidopsis thaliana GN=GDPDL4 PE=1 SV=1	gi|1021491076|ref|XP_016188553.1| PREDICTED: glycerophosphodiester phosphodiesterase GDPDL3-like [Arachis ipaensis] &gt;gi|1021491078|ref|XP_016188554.1| PREDICTED: glycerophosphodiester phosphodiesterase GDPDL3-like [Arachis ipaensis]	Glycerophosphodiester phosphodiesterase GDPDL1||Glycerophosphodiester phosphodiesterase GDPDL3
AH13G23760	-1.396	-1.07892	-1.04307	Chr13	37096662	37111389	+	2307	AH13G23760	GO:0055114;GO:0004029	K12355	virNOG03113	C	sp|Q56YU0|AL2C4_ARATH Aldehyde dehydrogenase family 2 member C4 OS=Arabidopsis thaliana GN=ALDH2C4 PE=1 SV=2	gi|1021491762|ref|XP_016188885.1| PREDICTED: aldehyde dehydrogenase family 2 member C4-like [Arachis ipaensis]	Aldehyde dehydrogenase family 2 member C4
AH13G23810	-2.72735	-1.20396	-1.78698	Chr13	37239725	37242772	+	3048	AH13G23810	-	-	virNOG06886;euNOG10076;NOG121919	RS	sp|Q9SN46|LRX5_ARATH Leucine-rich repeat extensin-like protein 5 OS=Arabidopsis thaliana GN=LRX5 PE=2 SV=2	gi|1021491770|ref|XP_016188888.1| PREDICTED: leucine-rich repeat extensin-like protein 4 [Arachis ipaensis]	Leucine-rich repeat extensin-like protein 3
AH13G25730	-1.94124	-1.68985	-2.73827	Chr13	43549486	43554554	-	3898	AH13G25730	-	-	virNOG11817;virNOG03175	T	sp|A2XQD3|LERK2_ORYSI G-type lectin S-receptor-like serine/threonine-protein kinase LECRK2 OS=Oryza sativa subsp. indica GN=LECRK2 PE=2 SV=1	gi|1021498082|ref|XP_016192187.1| PREDICTED: G-type lectin S-receptor-like serine/threonine-protein kinase RLK1 [Arachis ipaensis]	G-type lectin S-receptor-like serine/threonine-protein kinase RLK1 isoform X2
AH13G28280	-1.55095	-3.08061	-2.00153	Chr13	54942718	54952454	-	1700	AH13G28280	GO:0052886;GO:0016788;GO:0055114;GO:0052889;GO:0052887	-	NOG131314;virNOG16576	IS	sp|Q9SSA7|GLIP5_ARATH GDSL esterase/lipase 5 OS=Arabidopsis thaliana GN=GLIP5 PE=2 SV=2	gi|1021492538|ref|XP_016189268.1| PREDICTED: GDSL esterase/lipase 5-like [Arachis ipaensis]	GDSL esterase/lipase 5
AH13G29550	-4.60687	-3.70825	-Inf	Chr13	69156964	69159138	-	846	AH13G29550	GO:0016021	-	virNOG17810	S	-	gi|1021500370|ref|XP_016193435.1| PREDICTED: uncharacterized protein LOC107634451 [Arachis ipaensis]	Uncharacterized protein
AH13G32220	-2.06811	-2.26334	-1.3825	Chr13	99749923	99751549	-	1455	AH13G32220	-	-	virNOG00356;virNOG17853	O	sp|P0CH01|AT21A_ARATH Putative RING-H2 finger protein ATL21A OS=Arabidopsis thaliana GN=ATL21A PE=3 SV=1	gi|1021492796|ref|XP_016189393.1| PREDICTED: putative RING-H2 finger protein ATL21A [Arachis ipaensis]	Putative RING-H2 finger protein ATL21A
AH13G35550	-4.46579	-4.55053	-4.6315	Chr13	118515766	118518032	+	1775	AH13G35550	GO:0005975;GO:0006098;GO:0005737;GO:0004801	-	virNOG12759;COG0176	G	sp|Q2JCG8|TAL_FRACC Transaldolase OS=Frankia casuarinae (strain DSM 45818 / CECT 9043 / CcI3) GN=tal PE=3 SV=1	gi|356512932|ref|XP_003525168.1| PREDICTED: transaldolase [Glycine max] &gt;gi|947111398|gb|KRH59724.1| hypothetical protein GLYMA_05G199800 [Glycine max]	Transaldolase||Uncharacterized protein
AH13G35640	-1.65899	-2.60739	-1.83813	Chr13	118638158	118639251	-	1005	AH13G35640	GO:0016021	-	virNOG19258	S	-	gi|1021493324|ref|XP_016189647.1| PREDICTED: uncharacterized protein LOC107630884 [Arachis ipaensis]	uncharacterized protein LOC101500555 isoform X1
AH13G36570	-1.724	-4.74099	-1.43094	Chr13	121389386	121390831	-	1446	AH13G36570	GO:0016021;GO:0055085;GO:0005886;GO:0042626;GO:0005524	-	virNOG04202	Q	sp|Q9SIT6|AB5G_ARATH ABC transporter G family member 5 OS=Arabidopsis thaliana GN=ABCG5 PE=2 SV=1	gi|1021493482|ref|XP_016189725.1| PREDICTED: ABC transporter G family member 5-like [Arachis ipaensis]	ABC transporter G family member 5
AH13G37070	-3.87083	-2.88095	-4.24481	Chr13	123526062	123526745	+	684	AH13G37070	-	K19040	virNOG06491;virNOG12199	O	sp|Q6NQG7|ATL78_ARATH RING-H2 finger protein ATL78 OS=Arabidopsis thaliana GN=ATL78 PE=2 SV=1	gi|1021493533|ref|XP_016189751.1| PREDICTED: RING-H2 finger protein ATL78 [Arachis ipaensis]	RING-H2 finger protein ATL78
AH13G37320	-1.3985	-1.84753	-1.17587	Chr13	123954592	123955256	-	566	AH13G37320	-	-	virNOG38057	R	-	gi|1021500632|ref|XP_016193531.1| PREDICTED: uncharacterized protein LOC107634623 [Arachis ipaensis]	Uncharacterized protein
AH13G38870	-3.17907	-2.89472	-3.79078	Chr13	127985884	127986746	+	863	AH13G38870	-	-	-	-	-	-	Uncharacterized protein
AH13G41570	-2.37179	-2.18222	-1.19101	Chr13	131660187	131660675	+	489	AH13G41570	GO:0016020	-	-	-	-	gi|1021500787|ref|XP_016193608.1| PREDICTED: glyceraldehyde-3-phosphate dehydrogenase, testis-specific-like [Arachis ipaensis]	Uncharacterized protein
AH13G41930	-2.33949	-1.70242	-3.07569	Chr13	132230231	132231887	-	1657	AH13G41930	GO:0004190;GO:0006508	-	KOG1339;virNOG07141	O	sp|Q9LZL3|PCS1L_ARATH Aspartic proteinase PCS1 OS=Arabidopsis thaliana GN=PCS1 PE=2 SV=1	gi|1021494249|ref|XP_016190114.1| PREDICTED: aspartic proteinase PCS1 [Arachis ipaensis]	Aspartic proteinase PCS1
AH13G42050	-1.57901	-2.04776	-2.82112	Chr13	132486029	132487566	-	1538	AH13G42050	GO:0016567;GO:0016874;GO:0004842	-	virNOG08973	R	sp|Q5PNY6|PUB21_ARATH U-box domain-containing protein 21 OS=Arabidopsis thaliana GN=PUB21 PE=2 SV=1	gi|1021494718|ref|XP_016190359.1| PREDICTED: U-box domain-containing protein 21-like [Arachis ipaensis]	U-box domain-containing protein 21
AH13G42060	-1.28501	-1.79158	-1.46409	Chr13	132505350	132509365	-	3419	AH13G42060	GO:0006468;GO:0016021;GO:0004674;GO:0005524	-	virNOG01280	T	sp|P43298|TMK1_ARATH Receptor protein kinase TMK1 OS=Arabidopsis thaliana GN=TMK1 PE=1 SV=1	gi|1021494716|ref|XP_016190358.1| PREDICTED: receptor protein kinase TMK1 [Arachis ipaensis]	Receptor protein kinase TMK1
AH13G42150	-1.73181	-2.01798	-1.05745	Chr13	132646964	132651773	+	913	AH13G42150	-	-	virNOG00950	S	sp|F4I2H7|TPX2_ARATH Protein TPX2 OS=Arabidopsis thaliana GN=TPX2 PE=1 SV=1	gi|1021494680|ref|XP_016190341.1| PREDICTED: uncharacterized protein LOC107631420 isoform X1 [Arachis ipaensis]	Protein TPX2
AH13G42740	-2.20341	-2.51969	-1.6315	Chr13	133496205	133498275	+	2071	AH13G42740	-	-	virNOG12640	GC	sp|Q940V3|U91A1_ARATH UDP-glycosyltransferase 91A1 OS=Arabidopsis thaliana GN=UGT91A1 PE=2 SV=1	gi|1021585218|ref|XP_016181948.1| PREDICTED: UDP-glycosyltransferase 91A1-like [Arachis ipaensis]	UDP-glycosyltransferase 91A1
AH13G42900	-Inf	-Inf	-Inf	Chr13	133654165	133656013	+	1849	AH13G42900	GO:0003735;GO:0006412;GO:0055085;GO:0016021	K15104	virNOG09017	C	sp|Q9SJY5|PUMP5_ARATH Mitochondrial uncoupling protein 5 OS=Arabidopsis thaliana GN=PUMP5 PE=2 SV=1	gi|1021500804|ref|XP_016193617.1| PREDICTED: mitochondrial uncoupling protein 5-like [Arachis ipaensis]	Mitochondrial uncoupling protein 4
AH13G43500	-2.51888	-Inf	-2.64977	Chr13	134448734	134449864	+	1131	AH13G43500	-	-	virNOG21819	S	-	gi|1021499236|ref|XP_016192866.1| PREDICTED: uncharacterized protein LOC107633780 [Arachis ipaensis]	Uncharacterized protein
AH13G44380	-5.11803	-6.1284	-3.32319	Chr13	135391835	135392772	+	685	AH13G44380	GO:0015035;GO:0055114;GO:0006457;GO:0016671;GO:0045454;GO:0000103;GO:0034599;GO:0005886;GO:0005829;GO:0006662	K03671	virNOG22871	O	sp|Q38879|TRXH2_ARATH Thioredoxin H2 OS=Arabidopsis thaliana GN=TRX2 PE=2 SV=2	gi|1012099089|ref|XP_015956872.1| PREDICTED: thioredoxin H2-like [Arachis duranensis] &gt;gi|1021500969|ref|XP_016193700.1| PREDICTED: thioredoxin H2-like [Arachis ipaensis]	Thioredoxin H2
AH13G45800	-4.59476	-Inf	-6.7441	Chr13	137236845	137237931	-	957	AH13G45800	GO:0016787	K07766	virNOG19291	L	sp|Q9ZU95|NUD17_ARATH Nudix hydrolase 17, mitochondrial OS=Arabidopsis thaliana GN=NUDT17 PE=2 SV=1	gi|1012100468|ref|XP_015957224.1| PREDICTED: nudix hydrolase 17, mitochondrial-like [Arachis duranensis]	Nudix hydrolase 17, mitochondrial
AH13G47420	-1.48584	-1.17771	-1.3087	Chr13	138714920	138718075	-	2393	AH13G47420	GO:0016021;GO:0003830;GO:0006487	K00737	virNOG02214	G	sp|Q02527|MGAT3_RAT Beta-1,4-mannosyl-glycoprotein 4-beta-N-acetylglucosaminyltransferase OS=Rattus norvegicus GN=Mgat3 PE=1 SV=2	gi|1012102027|ref|XP_015957633.1| PREDICTED: uncharacterized protein LOC107481825 [Arachis duranensis] &gt;gi|1021495367|ref|XP_016190699.1| PREDICTED: uncharacterized protein LOC107631692 [Arachis ipaensis]	Beta-1,4-mannosyl-glycoprotein 4-beta-N-acetylglucosaminyltransferase
AH13G47450	-1.80805	-4.4697	-2.74177	Chr13	138755434	138756406	+	973	AH13G47450	-	-	virNOG17708;virNOG01534	S	sp|O22227|MIZ1_ARATH Protein MIZU-KUSSEI 1 OS=Arabidopsis thaliana GN=MIZ1 PE=1 SV=1	gi|1021495365|ref|XP_016190698.1| PREDICTED: protein MIZU-KUSSEI 1-like [Arachis ipaensis]	Protein MIZU-KUSSEI 1
AH13G48590	-2.79602	-4.91707	-2.15096	Chr13	139729550	139731948	+	1865	AH13G48590	-	-	virNOG00774	S	sp|Q4PT23|WTR6_ARATH WAT1-related protein At1g25270 OS=Arabidopsis thaliana GN=At1g25270 PE=2 SV=1	gi|1012101609|ref|XP_015957525.1| PREDICTED: WAT1-related protein At1g25270-like [Arachis duranensis]	WAT1-related protein At1g25270
AH13G49570	-1.33944	-1.90317	-1.77159	Chr13	140660685	140660942	-	258	AH13G49570	GO:0016021	-	virNOG26630	S	-	gi|922370373|ref|XP_013457350.1| transmembrane protein, putative [Medicago truncatula] &gt;gi|657389725|gb|KEH31381.1| transmembrane protein, putative [Medicago truncatula]	Uncharacterized protein
AH13G50990	-1.08343	-2.36337	-1.09006	Chr13	142235960	142238808	+	2849	AH13G50990	GO:0055114;GO:0016702	K09840	virNOG05544	Q	sp|Q9LRR7|NCED3_ARATH 9-cis-epoxycarotenoid dioxygenase NCED3, chloroplastic OS=Arabidopsis thaliana GN=NCED3 PE=2 SV=1	gi|1012102967|ref|XP_015957879.1| PREDICTED: probable 9-cis-epoxycarotenoid dioxygenase NCED5, chloroplastic [Arachis duranensis]	Probable 9-cis-epoxycarotenoid dioxygenase NCED5, chloroplastic
AH13G51110	-4.31503	-4.47574	-3.27598	Chr13	142434277	142435755	-	1479	AH13G51110	GO:0016021;GO:0016740	-	KOG0619;virNOG05259	TR	sp|Q5PP26|PII2_ARATH Piriformospora indica-insensitive protein 2 OS=Arabidopsis thaliana GN=PII-2 PE=2 SV=1	gi|1012102944|ref|XP_015957876.1| PREDICTED: DNA-damage-repair/toleration protein DRT100-like [Arachis duranensis]	Piriformospora indica-insensitive protein 2
AH13G51690	-1.96149	-6.4341	-1.52339	Chr13	143146769	143147104	-	336	AH13G51690	-	-	-	-	-	-	Unknown function
AH13G51750	-3.12461	-2.73704	-Inf	Chr13	143226433	143228443	-	414	AH13G51750	-	-	virNOG23760	S	-	gi|1021500987|ref|XP_016193707.1| PREDICTED: uncharacterized protein LOC107634808 [Arachis ipaensis]	uncharacterized protein LOC101492001
AH13G52050	-3.27895	-2.55502	-2.97879	Chr13	143517368	143519594	+	1369	AH13G52050	GO:0010411;GO:0048046;GO:0016762;GO:0005618;GO:0071555;GO:0004553;GO:0042546;GO:0016021	K08235	virNOG09548	G	sp|P35694|XTH2_SOYBN Xyloglucan endotransglucosylase/hydrolase 2 OS=Glycine max PE=2 SV=1	gi|1012104384|ref|XP_015958249.1| PREDICTED: xyloglucan endotransglucosylase/hydrolase 2 [Arachis duranensis]	Xyloglucan endotransglucosylase/hydrolase 2
AH13G52380	-1.59735	-1.28361	-1.59794	Chr13	143852449	143857806	-	4566	AH13G52380	-	-	virNOG19041;virNOG03420	TR	sp|Q40392|TMVRN_NICGU TMV resistance protein N OS=Nicotiana glutinosa GN=N PE=1 SV=1	gi|1021489423|ref|XP_016187720.1| PREDICTED: TMV resistance protein N-like isoform X1 [Arachis ipaensis]	TMV resistance protein N
AH13G54210	-2.94023	-2.8382	-1.63138	Chr13	145501382	145504639	+	2262	AH13G54210	-	-	virNOG02421	S	sp|F4HZX7|OFUT8_ARATH O-fucosyltransferase 8 OS=Arabidopsis thaliana GN=OFUT8 PE=2 SV=1	gi|1021496605|ref|XP_016191344.1| PREDICTED: uncharacterized protein At1g04910-like [Arachis ipaensis]	Uncharacterized protein At1g04910
AH13G54910	-2.21331	-2.61354	-1.41848	Chr13	146190619	146192762	+	1565	AH13G54910	-	-	KOG3178;NOG07059	R	sp|P93324|CHOMT_MEDSA Isoliquiritigenin 2&apos;-O-methyltransferase OS=Medicago sativa PE=1 SV=1	gi|1021581013|ref|XP_016179866.1| PREDICTED: isoliquiritigenin 2&apos;-O-methyltransferase-like [Arachis ipaensis]	Isoliquiritigenin 2'-O-methyltransferase
AH13G55190	-1.50513	-1.85403	-1.9455	Chr13	146352655	146354585	-	1729	AH13G55190	GO:0016021	-	virNOG03292	S	sp|Q9SYZ7|U496A_ARATH UPF0496 protein At4g34320 OS=Arabidopsis thaliana GN=At4g34320 PE=2 SV=1	gi|1021581356|ref|XP_016180046.1| PREDICTED: UPF0496 protein At4g34320-like [Arachis ipaensis]	UPF0496 protein At4g34320
AH13G58110	-2.08054	-2.45796	-1.73725	Chr13	148711584	148714643	-	3060	AH13G58110	GO:0009506;GO:0016021;GO:0005886;GO:0005783	-	virNOG07356	R	sp|B8XCH5|QKY_ARATH Protein QUIRKY OS=Arabidopsis thaliana GN=QKY PE=2 SV=1	gi|1021583841|ref|XP_016181298.1| PREDICTED: protein QUIRKY [Arachis ipaensis]	Protein QUIRKY
AH13G58170	-4.04718	-2.03982	-1.8053	Chr13	148758888	148760507	-	1620	AH13G58170	-	-	virNOG06910	M	-	gi|1021586451|ref|XP_016182540.1| PREDICTED: ankyrin repeat and protein kinase domain-containing protein 1-like [Arachis ipaensis]	Putative ankyrin repeat protein RF_0381
AH13G58380	-2.89213	-1.70357	-1.05883	Chr13	149025880	149027586	-	1707	AH13G58380	GO:0016020	K13754	KOG2399;virNOG28407	P	sp|Q9FKP2|CCX2_ARATH Cation/calcium exchanger 2 OS=Arabidopsis thaliana GN=CCX2 PE=3 SV=1	gi|1021586225|ref|XP_016182427.1| PREDICTED: cation/calcium exchanger 2-like [Arachis ipaensis]	Cation/calcium exchanger 2
AH13G60070	-2.10532	-2.59316	-2.41415	Chr13	150667692	150671886	+	4099	AH13G60070	GO:0006811;GO:0016021;GO:0004970;GO:0035235	-	virNOG09892	P	sp|Q93YT1|GLR32_ARATH Glutamate receptor 3.2 OS=Arabidopsis thaliana GN=GLR3.2 PE=1 SV=2	gi|1021496003|ref|XP_016191033.1| PREDICTED: glutamate receptor 3.2 [Arachis ipaensis]	Glutamate receptor 3.2
AH14G02350	-3.90536	-3.04822	-6.00779	Chr14	2849281	2852148	+	1309	AH14G02350	GO:0010411;GO:0005618;GO:0016762;GO:0048046;GO:0071555;GO:0016021;GO:0042546;GO:0004553	K08235	virNOG09548	G	sp|P35694|XTH2_SOYBN Xyloglucan endotransglucosylase/hydrolase 2 OS=Glycine max PE=2 SV=1	gi|1021507197|ref|XP_016196915.1| PREDICTED: xyloglucan endotransglucosylase/hydrolase 2-like [Arachis ipaensis]	Xyloglucan endotransglucosylase/hydrolase 2
AH14G04390	-1.85567	-2.41187	-1.01552	Chr14	5210775	5213341	-	1860	AH14G04390	GO:0008033	K10760	virNOG14048	H	sp|Q94ID2|IPT5_ARATH Adenylate isopentenyltransferase 5, chloroplastic OS=Arabidopsis thaliana GN=IPT5 PE=1 SV=2	gi|1021508103|ref|XP_016197399.1| PREDICTED: adenylate isopentenyltransferase 5, chloroplastic-like [Arachis ipaensis]	Adenylate isopentenyltransferase 5, chloroplastic
AH14G04810	-2.94678	-2.60998	-1.50953	Chr14	5645958	5646711	+	390	AH14G04810	-	-	virNOG25739	S	-	gi|351722148|ref|NP_001236210.1| uncharacterized protein LOC100526935 [Glycine max] &gt;gi|255631183|gb|ACU15957.1| unknown [Glycine max] &gt;gi|947062133|gb|KRH11394.1| hypothetical protein GLYMA_15G105500 [Glycine max]	Uncharacterized protein
AH14G09020	-2.94326	-1.67864	-2.24369	Chr14	11843069	11847502	+	1401	AH14G09020	GO:0080132;GO:0055114;GO:0005506;GO:0005783;GO:0016021;GO:0006633	K19706	virNOG10935	I	sp|O48916|FAH1_ARATH Dihydroceramide fatty acyl 2-hydroxylase FAH1 OS=Arabidopsis thaliana GN=FAH1 PE=1 SV=1	gi|1012108545|ref|XP_015959365.1| PREDICTED: dihydroceramide fatty acyl 2-hydroxylase FAH1-like [Arachis duranensis] &gt;gi|1012108549|ref|XP_015959366.1| PREDICTED: dihydroceramide fatty acyl 2-hydroxylase FAH1-like [Arachis duranensis] &gt;gi|1021508804|ref|XP_016197754.1| PREDICTED: dihydroceramide fatty acyl 2-hydroxylase FAH1-like [Arachis ipaensis]	Fatty acid 2-hydroxylase 1
AH14G10400	-1.0393	-1.12137	-1.3562	Chr14	14832107	14835178	-	1653	AH14G10400	GO:0016020	-	virNOG23321;virNOG17449	S	-	gi|1021508998|ref|XP_016197851.1| PREDICTED: uncharacterized protein LOC107638966 [Arachis ipaensis]	Uncharacterized protein
AH14G10890	-2.81543	-2.47109	-1.88415	Chr14	15869000	15873721	+	1323	AH14G10890	GO:0005975;GO:0004553	-	virNOG04186;euNOG04221	R	sp|P23535|E13B_PHAVU Glucan endo-1,3-beta-glucosidase, basic isoform OS=Phaseolus vulgaris PE=2 SV=1	gi|1021509064|ref|XP_016197883.1| PREDICTED: glucan endo-1,3-beta-glucosidase, basic isoform-like [Arachis ipaensis]	Glucan endo-1,3-beta-glucosidase, basic isoform
AH14G17710	-1.69909	-1.23646	-1.0822	Chr14	47717432	47721670	-	2327	AH14G17710	GO:0004553;GO:0005975;GO:0046658;GO:0030247	-	virNOG13093	R	sp|Q06915|EA6_ARATH Probable glucan endo-1,3-beta-glucosidase A6 OS=Arabidopsis thaliana GN=A6 PE=2 SV=1	gi|1021509943|ref|XP_016198294.1| PREDICTED: probable glucan endo-1,3-beta-glucosidase A6 [Arachis ipaensis]	Probable glucan endo-1,3-beta-glucosidase A6
AH14G21770	-2.92546	-2.05174	-1.19558	Chr14	89902623	89908769	+	2200	AH14G21770	GO:0046274;GO:0048046;GO:0005507;GO:0016722;GO:0009809;GO:0052716;GO:0055114	K05909	COG2132;virNOG33073;virNOG09759	Q	sp|O81081|LAC2_ARATH Laccase-2 OS=Arabidopsis thaliana GN=LAC2 PE=2 SV=1	gi|1021510486|ref|XP_016198532.1| PREDICTED: laccase-2-like [Arachis ipaensis]	Laccase-17
AH14G24110	-2.42016	-4.07161	-2.88236	Chr14	100076152	100077979	-	733	AH14G24110	-	K07253	virNOG21289	V	-	gi|1021506684|ref|XP_016196680.1| PREDICTED: macrophage migration inhibitory factor homolog [Arachis ipaensis]	Macrophage migration inhibitory factor
AH14G26300	-1.87274	-1.87789	-1.60765	Chr14	107735548	107738244	+	2697	AH14G26300	GO:0016021;GO:0006468;GO:0004674;GO:0005524	-	virNOG00647	T	sp|Q9SCZ4|FERON_ARATH Receptor-like protein kinase FERONIA OS=Arabidopsis thaliana GN=FER PE=1 SV=1	gi|1021511002|ref|XP_016198777.1| PREDICTED: receptor-like protein kinase FERONIA [Arachis ipaensis]	Receptor-like protein kinase FERONIA
AH14G28380	-1.0792	-1.59587	-1.0022	Chr14	112380151	112380798	+	261	AH14G28380	GO:0008270	-	virNOG04453	O	-	gi|1012003904|ref|XP_015938994.1| PREDICTED: E3 ubiquitin-protein ligase MIEL1 isoform X2 [Arachis duranensis]	E3 ubiquitin-protein ligase MIEL1
AH14G29970	-1.5442	-6.00328	-Inf	Chr14	115959873	115963723	-	771	AH14G29970	-	-	virNOG00985	T	sp|Q93ZS4|NIK3_ARATH Protein NSP-INTERACTING KINASE 3 OS=Arabidopsis thaliana GN=NIK3 PE=1 SV=1	gi|1012168153|ref|XP_015965060.1| PREDICTED: protein NSP-INTERACTING KINASE 3-like isoform X1 [Arachis duranensis]	Protein NSP-INTERACTING KINASE 3
AH14G29980	-1.30868	-3.83974	-Inf	Chr14	115964035	115964772	-	462	AH14G29980	-	-	-	-	-	-	Unknown function
AH14G31120	-1.24809	-1.47919	-1.10661	Chr14	118040645	118044877	-	3348	AH14G31120	-	-	virNOG10093;NOG96741	RT	sp|Q40392|TMVRN_NICGU TMV resistance protein N OS=Nicotiana glutinosa GN=N PE=1 SV=1	gi|1012119171|ref|XP_015961908.1| PREDICTED: TMV resistance protein N-like [Arachis duranensis]	TMV resistance protein N
AH14G31270	-1.9622	-1.64134	-1.87768	Chr14	118299072	118300511	-	1440	AH14G31270	GO:0016020	-	virNOG02246	R	sp|Q9FLW0|Y5241_ARATH Probable receptor-like protein kinase At5g24010 OS=Arabidopsis thaliana GN=At5g24010 PE=1 SV=1	gi|1021501386|ref|XP_016193902.1| PREDICTED: probable receptor-like protein kinase At5g24010 [Arachis ipaensis]	Probable receptor-like protein kinase At5g24010
AH14G33180	-Inf	-3.47905	-3.22986	Chr14	121984344	121986487	-	989	AH14G33180	GO:0000079;GO:0019901	-	virNOG12649	R	sp|O80513|CCU41_ARATH Cyclin-U4-1 OS=Arabidopsis thaliana GN=CYCU4-1 PE=1 SV=1	gi|1021506900|ref|XP_016196766.1| PREDICTED: cyclin-U4-1 [Arachis ipaensis]	Cyclin-U4-1
AH14G34490	-1.35839	-4.67049	-1.26514	Chr14	124386575	124389260	-	2541	AH14G34490	-	-	virNOG31084;virNOG01078;KOG0619;virNOG30261	RT	sp|Q9MA83|RLP30_ARATH Receptor like protein 30 OS=Arabidopsis thaliana GN=RLP30 PE=2 SV=1	gi|1012120847|ref|XP_015962344.1| PREDICTED: receptor-like protein 12 [Arachis duranensis]	Receptor-like protein 12
AH14G37480	-1.23256	-1.85453	-1.28868	Chr14	127828782	127829840	-	1059	AH14G37480	GO:0004014;GO:0006557;GO:0008295;GO:0006597	K01611	virNOG00946	E	sp|Q96471|DCAM_IPONI S-adenosylmethionine decarboxylase proenzyme OS=Ipomoea nil GN=SAMDC PE=3 SV=1	gi|1021502565|ref|XP_016194482.1| PREDICTED: S-adenosylmethionine decarboxylase proenzyme-like [Arachis ipaensis]	S-adenosylmethionine decarboxylase proenzyme
AH14G37490	-1.26016	-2.14364	-1.20077	Chr14	127830026	127830302	-	177	AH14G37490	-	K01611	virNOG26437	S	-	gi|148807144|gb|ABR13282.1| putative S-adenosylmethionine decarboxylase [Prunus dulcis]	Uncharacterized protein (Fragment)
AH14G37520	-1.08951	-1.05695	-1.18886	Chr14	127868763	127871936	-	2172	AH14G37520	GO:0006562;GO:0055114;GO:0004657	K00318	virNOG03559	E	sp|P92983|PROD1_ARATH Proline dehydrogenase 1, mitochondrial OS=Arabidopsis thaliana GN=POX1 PE=1 SV=2	gi|1021502567|ref|XP_016194483.1| PREDICTED: proline dehydrogenase 2, mitochondrial-like [Arachis ipaensis]	Proline dehydrogenase 2, mitochondrial
AH14G39350	-Inf	-Inf	-4.78952	Chr14	129499866	129501629	+	1295	AH14G39350	GO:0034219;GO:0016021;GO:0051119	K15382	virNOG13445;virNOG02611	PR	sp|P93332|NOD3_MEDTR Bidirectional sugar transporter N3 OS=Medicago truncatula GN=N3 PE=2 SV=1	gi|1021507099|ref|XP_016196866.1| PREDICTED: bidirectional sugar transporter N3 [Arachis ipaensis]	Bidirectional sugar transporter N3
AH14G42860	-1.50737	-2.19922	-1.40028	Chr14	132406820	132407459	+	279	AH14G42860	-	K01611	virNOG26437;virNOG00946	ES	-	gi|148807144|gb|ABR13282.1| putative S-adenosylmethionine decarboxylase [Prunus dulcis]	Uncharacterized protein
AH14G42870	-1.61879	-2.09	-1.24787	Chr14	132407645	132408703	+	1059	AH14G42870	GO:0004014;GO:0008295;GO:0006557;GO:0006597	K01611	virNOG00946	E	sp|Q42679|DCAM_CATRO S-adenosylmethionine decarboxylase proenzyme OS=Catharanthus roseus GN=SAMDC PE=1 SV=1	gi|1012121767|ref|XP_015962566.1| PREDICTED: S-adenosylmethionine decarboxylase proenzyme-like [Arachis duranensis]	S-adenosylmethionine decarboxylase proenzyme
AH14G43590	-1.84498	-7.87236	-6.91427	Chr14	133150988	133152388	+	1401	AH14G43590	-	-	virNOG11553	R	sp|Q9ZWB4|3AT1_ARATH Coumaroyl-CoA:anthocyanidin 3-O-glucoside-6&apos;&apos;-O-coumaroyltransferase 1 OS=Arabidopsis thaliana GN=3AT1 PE=1 SV=1	gi|1012122020|ref|XP_015962628.1| PREDICTED: coumaroyl-CoA:anthocyanidin 3-O-glucoside-6&apos;&apos;-O-coumaroyltransferase 2-like [Arachis duranensis]	Coumaroyl-CoA:anthocyanidin 3-O-glucoside-6''-O-coumaroyltransferase 1
AH14G43920	-2.33095	-2.64757	-2.49359	Chr14	133422527	133426881	-	4355	AH14G43920	-	-	virNOG12729;COG4886	RS	-	gi|1012122154|ref|XP_015962660.1| PREDICTED: receptor-like protein 12 [Arachis duranensis] &gt;gi|1012122158|ref|XP_015962661.1| PREDICTED: receptor-like protein 12 [Arachis duranensis]	Receptor-like protein 12
AH14G44360	-1.04719	-1.30409	-1.65311	Chr14	133943903	133946777	+	1872	AH14G44360	GO:0055114;GO:0003979;GO:0006065;GO:0051287;GO:0006024;GO:0005829;GO:0005975;GO:0005634	K00012	virNOG12190	G	sp|Q96558|UGDH1_SOYBN UDP-glucose 6-dehydrogenase 1 OS=Glycine max GN=UGD1 PE=2 SV=1	gi|1021502290|ref|XP_016194343.1| PREDICTED: UDP-glucose 6-dehydrogenase 1 [Arachis ipaensis]	UDP-glucose 6-dehydrogenase 1
AH14G44530	-1.52379	-1.49619	-2.19831	Chr14	134144641	134146611	+	1971	AH14G44530	-	-	COG4886;virNOG12729	RS	-	gi|1021505667|ref|XP_016196231.1| PREDICTED: receptor-like protein 12 [Arachis ipaensis]	Receptor-like protein 12
AH14G44590	-1.39588	-3.18033	-1.27132	Chr14	134209171	134212215	+	3045	AH14G44590	-	-	COG4886;virNOG12729	RS	sp|Q9ZUI0|Y2241_ARATH Putative leucine-rich repeat receptor-like serine/threonine-protein kinase At2g24130 OS=Arabidopsis thaliana GN=At2g24130 PE=3 SV=1	gi|1021502238|ref|XP_016194319.1| PREDICTED: receptor-like protein 12 [Arachis ipaensis]	LRR receptor-like serine/threonine-protein kinase GSO1
AH15G00600	-1.36712	-1.31734	-2.25008	Chr15	850255	859066	-	8081	AH15G00600	GO:0005634	K11492	virNOG00860	S	sp|Q2TAW0|CNDG2_XENLA Condensin-2 complex subunit G2 OS=Xenopus laevis GN=ncapg2 PE=1 SV=1	gi|1021516296|ref|XP_016201634.1| PREDICTED: uncharacterized protein LOC107642703 [Arachis ipaensis]	Condensin-2 complex subunit G2
AH15G01120	-1.75768	-1.11596	-1.03691	Chr15	1617931	1618173	-	243	AH15G01120	-	-	-	-	-	-	Uncharacterized protein
AH15G01440	-1.63675	-5.40543	-1.47839	Chr15	2481654	2485121	+	1835	AH15G01440	-	-	virNOG21716;virNOG19954	K	sp|Q9FUA4|SPT_ARATH Transcription factor SPATULA OS=Arabidopsis thaliana GN=SPT PE=1 SV=1	gi|1021516461|ref|XP_016201723.1| PREDICTED: transcription factor SPATULA isoform X3 [Arachis ipaensis]	Transcription factor SPATULA
AH15G02150	-3.51148	-1.7358	-2.38189	Chr15	3534130	3534642	+	513	AH15G02150	-	-	virNOG21807	S	-	gi|1012127704|ref|XP_015964089.1| PREDICTED: uncharacterized protein LOC107487908 [Arachis duranensis] &gt;gi|1021516582|ref|XP_016201783.1| PREDICTED: uncharacterized protein LOC107642820 [Arachis ipaensis]	uncharacterized protein LOC101511835
AH15G03620	-3.31629	-7.52547	-3.55876	Chr15	5822284	5825483	+	1496	AH15G03620	-	K21483	virNOG05337	R	sp|Q9SPV4|SAMT_CLABR Salicylate carboxymethyltransferase OS=Clarkia breweri GN=SAMT PE=1 SV=1	gi|1021514285|ref|XP_016200652.1| PREDICTED: salicylate carboxymethyltransferase-like [Arachis ipaensis]	Salicylate carboxymethyltransferase
AH15G04450	-Inf	-5.80851	-Inf	Chr15	7554332	7555333	+	1002	AH15G04450	GO:0006351	-	virNOG17335;virNOG34028;virNOG22754;virNOG19400	K	sp|Q9SGJ6|DRE1E_ARATH Dehydration-responsive element-binding protein 1E OS=Arabidopsis thaliana GN=DREB1E PE=2 SV=1	gi|1021516952|ref|XP_016201980.1| PREDICTED: dehydration-responsive element-binding protein 1E [Arachis ipaensis]	Dehydration-responsive element-binding protein 1E
AH15G08900	-1.46877	-1.66209	-1.61097	Chr15	14996933	14999296	-	2260	AH15G08900	GO:0005737;GO:0000162;GO:0030170;GO:0004834	K01696	virNOG06832	E	sp|O50046|TRPB_CAMAC Tryptophan synthase beta chain 2, chloroplastic OS=Camptotheca acuminata GN=TSB PE=2 SV=1	gi|1021517701|ref|XP_016202354.1| PREDICTED: tryptophan synthase beta chain 1-like [Arachis ipaensis]	Tryptophan synthase beta chain 2, chloroplastic
AH15G09130	-2.64315	-1.15035	-2.70394	Chr15	15384095	15385363	-	1269	AH15G09130	-	-	virNOG04197	S	-	gi|1021517731|ref|XP_016202369.1| PREDICTED: uncharacterized protein LOC107643286 [Arachis ipaensis]	uncharacterized protein LOC101500065
AH15G10370	-1.79927	-1.88539	-1.87294	Chr15	19005785	19006561	-	777	AH15G10370	-	-	virNOG19484;virNOG21819	S	-	gi|1021517915|ref|XP_016202460.1| PREDICTED: histone H3.v1-like [Arachis ipaensis]	Uncharacterized protein
AH15G10520	-2.93145	-2.2232	-1.61025	Chr15	19393092	19396653	+	3562	AH15G10520	-	-	virNOG13755	R	sp|P92990|PGL3_ARATH Polygalacturonase 1 beta-like protein 3 OS=Arabidopsis thaliana GN=PGL3 PE=2 SV=2	gi|1021517933|ref|XP_016202469.1| PREDICTED: polygalacturonase 1 beta-like protein 3 [Arachis ipaensis] &gt;gi|1021517935|ref|XP_016202470.1| PREDICTED: polygalacturonase 1 beta-like protein 3 [Arachis ipaensis]	polygalacturonase-1 non-catalytic subunit beta-like
AH15G12640	-3.12097	-5.38139	-3.22529	Chr15	27278551	27279899	+	754	AH15G12640	GO:0034599;GO:0000103;GO:0045454;GO:0006457;GO:0055114;GO:0016671;GO:0015035;GO:0006662;GO:0005829;GO:0005886	K03671	NOG61803;virNOG22871	O	sp|Q38879|TRXH2_ARATH Thioredoxin H2 OS=Arabidopsis thaliana GN=TRX2 PE=2 SV=2	gi|1021514462|ref|XP_016200735.1| PREDICTED: thioredoxin H2-like [Arachis ipaensis]	Thioredoxin H2
AH15G17390	-2.39941	-2.20265	-2.50079	Chr15	87974248	87978044	+	2640	AH15G17390	GO:0016597;GO:0008152	-	virNOG09962	R	sp|Q8LJW3|ACR4_ARATH ACT domain-containing protein ACR4 OS=Arabidopsis thaliana GN=ACR4 PE=2 SV=1	gi|1021518960|ref|XP_016202928.1| PREDICTED: ACT domain-containing protein ACR4-like isoform X1 [Arachis ipaensis]	ACT domain-containing protein ACR4
AH15G19270	-1.80408	-2.65569	-2.27108	Chr15	109683054	109684418	+	1365	AH15G19270	GO:0006508;GO:0004190	K22683	virNOG07662	O	sp|Q9LNJ3|APF2_ARATH Aspartyl protease family protein 2 OS=Arabidopsis thaliana GN=APF2 PE=2 SV=1	gi|1021519154|ref|XP_016203015.1| PREDICTED: aspartic proteinase nepenthesin-2 [Arachis ipaensis]	Uncharacterized protein
AH15G22490	-2.12643	-1.2914	-1.70026	Chr15	125749522	125752715	-	2750	AH15G22490	GO:0016021	K20887	virNOG02091	R	sp|Q9LJP4|CSLC4_ARATH Xyloglucan glycosyltransferase 4 OS=Arabidopsis thaliana GN=CSLC4 PE=1 SV=1	gi|1021519629|ref|XP_016203234.1| PREDICTED: xyloglucan glycosyltransferase 4 [Arachis ipaensis]	Xyloglucan glycosyltransferase 4
AH15G26580	-1.54407	-1.82712	-1.32142	Chr15	136490009	136492433	+	1589	AH15G26580	GO:0016021	-	virNOG03717	S	-	gi|1012176164|ref|XP_015966982.1| PREDICTED: uncharacterized protein LOC107490686 [Arachis duranensis] &gt;gi|1021520307|ref|XP_016203546.1| PREDICTED: uncharacterized protein LOC107644246 [Arachis ipaensis]	Uncharacterized protein
AH15G28000	-Inf	-Inf	-Inf	Chr15	139102013	139102480	-	468	AH15G28000	-	-	-	-	-	gi|1012233517|ref|XP_015939029.1| PREDICTED: uncharacterized protein LOC107464620 isoform X1 [Arachis duranensis]	Unknown function
AH15G28010	-Inf	-5.24929	-Inf	Chr15	139102597	139104162	-	1113	AH15G28010	-	-	virNOG39722;virNOG11682	S	-	gi|1012233517|ref|XP_015939029.1| PREDICTED: uncharacterized protein LOC107464620 isoform X1 [Arachis duranensis]	Uncharacterized protein
AH15G28510	-1.36441	-1.62759	-2.01376	Chr15	140254984	140257215	-	2232	AH15G28510	-	-	virNOG06886;NOG121919	SR	sp|Q9LHF1|LRX4_ARATH Leucine-rich repeat extensin-like protein 4 OS=Arabidopsis thaliana GN=LRX4 PE=1 SV=1	gi|1021520587|ref|XP_016203676.1| PREDICTED: leucine-rich repeat extensin-like protein 4 [Arachis ipaensis]	Leucine-rich repeat extensin-like protein 4
AH15G28680	-1.86583	-1.4293	-1.01437	Chr15	140607019	140609170	+	2152	AH15G28680	-	K13065	virNOG12790	S	sp|O64470|SHT_ARATH Spermidine hydroxycinnamoyl transferase OS=Arabidopsis thaliana GN=SHT PE=1 SV=1	gi|1021520607|ref|XP_016203686.1| PREDICTED: spermidine hydroxycinnamoyl transferase-like [Arachis ipaensis]	Spermidine hydroxycinnamoyl transferase
AH15G29040	-1.37713	-1.35621	-1.79424	Chr15	141314850	141318228	-	2095	AH15G29040	GO:0005524	-	virNOG09594	O	sp|O22025|CFXQ_CYAM1 Protein CfxQ homolog OS=Cyanidioschyzon merolae (strain 10D) GN=cfxQ PE=3 SV=2	gi|1021520631|ref|XP_016203698.1| PREDICTED: protein CfxQ [Arachis ipaensis]	Uncharacterized protein
AH15G29710	-3.14313	-2.51736	-6.15273	Chr15	142724725	142726550	+	567	AH15G29710	-	-	-	-	-	gi|1021512682|ref|XP_016199722.1| PREDICTED: uncharacterized protein LOC107640734 [Arachis ipaensis]	Unknown function
AH15G30250	-2.71668	-3.09846	-1.20169	Chr15	143842351	143842637	+	192	AH15G30250	GO:0016021	-	strNOG24319;virNOG25522	R	sp|Q9M373|AGP20_ARATH Arabinogalactan peptide 20 OS=Arabidopsis thaliana GN=AGP20 PE=3 SV=1	gi|734419846|gb|KHN40352.1| Arabinogalactan peptide 20 [Glycine soja]	Arabinogalactan peptide 20
AH15G32070	-2.6658	-1.41644	-3.20192	Chr15	146573118	146577467	-	2420	AH15G32070	GO:0015297;GO:0006855;GO:0016021;GO:0015238	K03327	virNOG29109;virNOG03991	RS	sp|Q9C994|DTX14_ARATH Protein DETOXIFICATION 14 OS=Arabidopsis thaliana GN=DTX14 PE=3 SV=1	gi|1012173108|ref|XP_015966243.1| PREDICTED: protein DETOXIFICATION 14-like isoform X1 [Arachis duranensis]	Protein DETOXIFICATION 14
AH15G33990	-Inf	-Inf	-Inf	Chr15	148500317	148502139	+	1025	AH15G33990	GO:0009505;GO:0098869;GO:0046872;GO:0009664;GO:0020037;GO:0042744;GO:0004601;GO:0055114;GO:0005576;GO:0016021;GO:0006979	-	virNOG04538	G	sp|Q9SZB9|PER47_ARATH Peroxidase 47 OS=Arabidopsis thaliana GN=PER47 PE=2 SV=2	gi|1021521384|ref|XP_016204077.1| PREDICTED: peroxidase 47-like [Arachis ipaensis]	Peroxidase 47
AH15G34170	-1.33545	-2.17489	-1.09512	Chr15	148737856	148740364	+	2509	AH15G34170	-	-	virNOG07098	V	sp|Q9LT10|CXE18_ARATH Probable carboxylesterase 18 OS=Arabidopsis thaliana GN=CXE18 PE=1 SV=1	gi|1021521418|ref|XP_016204094.1| PREDICTED: probable carboxylesterase 18 [Arachis ipaensis]	Probable carboxylesterase 18
AH15G35170	-2.86585	-1.31609	-2.50273	Chr15	149937989	149940475	-	798	AH15G35170	GO:0042744;GO:0020037;GO:0006979;GO:0098869;GO:0004601;GO:0055114;GO:0046872;GO:0005576	-	virNOG11333	G	sp|Q9LT91|PER66_ARATH Peroxidase 66 OS=Arabidopsis thaliana GN=PER66 PE=2 SV=1	gi|1012177369|ref|XP_015967279.1| PREDICTED: peroxidase 66-like [Arachis duranensis]	Peroxidase 66
AH15G35300	-2.71973	-3.76136	-4.90945	Chr15	150057885	150058625	-	741	AH15G35300	GO:0006351	-	virNOG17335;virNOG10158	K	sp|Q9FJ93|DRE1D_ARATH Dehydration-responsive element-binding protein 1D OS=Arabidopsis thaliana GN=DREB1D PE=2 SV=1	gi|1021521590|ref|XP_016204184.1| PREDICTED: dehydration-responsive element-binding protein 1C [Arachis ipaensis]	Dehydration-responsive element-binding protein 1C
AH15G37480	-3.97954	-5.89783	-4.05495	Chr15	152464439	152468100	+	1554	AH15G37480	GO:0005886;GO:0016021;GO:0055085;GO:0022857	-	virNOG07300	S	sp|Q6NMB7|WTR7_ARATH WAT1-related protein At1g43650 OS=Arabidopsis thaliana GN=At1g43650 PE=2 SV=1	gi|1021515153|ref|XP_016201017.1| PREDICTED: WAT1-related protein At1g43650 [Arachis ipaensis]	WAT1-related protein At1g43650
AH16G00170	-2.6832	-1.92888	-3.17535	Chr16	179830	185409	-	4808	AH16G00170	GO:0004252;GO:0070008;GO:0006508	K01322	virNOG09334	O	sp|Q9QUR6|PPCE_MOUSE Prolyl endopeptidase OS=Mus musculus GN=Prep PE=1 SV=1	gi|1021522864|ref|XP_016204834.1| PREDICTED: prolyl endopeptidase-like [Arachis ipaensis]	Prolyl endopeptidase
AH16G01800	-1.2193	-1.6207	-1.22555	Chr16	1837475	1839230	+	1257	AH16G01800	-	K24205	virNOG07232	T	sp|Q9SA63|LFG4_ARATH Protein LIFEGUARD 4 OS=Arabidopsis thaliana GN=LFG4 PE=2 SV=1	gi|1021527751|ref|XP_016207407.1| PREDICTED: BI1-like protein [Arachis ipaensis]	BI1-like protein
AH16G02380	-2.24527	-2.1357	-1.8359	Chr16	2424832	2425311	-	480	AH16G02380	-	-	-	-	-	-	Unknown function
AH16G07170	-1.62265	-1.41712	-1.88103	Chr16	12504014	12505483	+	1389	AH16G07170	GO:0003700;GO:0005634;GO:0003677;GO:0006355	K09286	virNOG20840	K	sp|P42736|RAP23_ARATH Ethylene-responsive transcription factor RAP2-3 OS=Arabidopsis thaliana GN=RAP2-3 PE=1 SV=2	gi|1021523671|ref|XP_016205223.1| PREDICTED: ethylene-responsive transcription factor RAP2-3-like [Arachis ipaensis]	Ethylene-responsive transcription factor RAP2-3
AH16G07210	-2.04695	-1.46267	-1.95588	Chr16	12560346	12563795	+	1998	AH16G07210	GO:0005975;GO:0004650;GO:0005576;GO:0071555	-	virNOG01476	R	sp|A7PZL3|PGLR_VITVI Probable polygalacturonase OS=Vitis vinifera GN=GSVIVT00026920001 PE=1 SV=1	gi|1012184007|ref|XP_015968968.1| PREDICTED: probable polygalacturonase [Arachis duranensis]	Probable polygalacturonase
AH16G08090	-1.2726	-2.14153	-2.25932	Chr16	13750173	13753448	+	1972	AH16G08090	GO:0016791;GO:0010143;GO:0016311;GO:0090447;GO:0016020	K13508	virNOG02509	I	sp|Q9FZ22|GPAT2_ARATH Probable glycerol-3-phosphate acyltransferase 2 OS=Arabidopsis thaliana GN=GPAT2 PE=2 SV=1	gi|1021528059|ref|XP_016207556.1| PREDICTED: probable glycerol-3-phosphate acyltransferase 2 [Arachis ipaensis]	Probable glycerol-3-phosphate acyltransferase 2
AH16G09170	-2.45821	-1.07703	-1.34385	Chr16	15250035	15253100	+	2458	AH16G09170	GO:0005215;GO:0016021;GO:0006810	-	virNOG16953	E	sp|Q8H157|PTR19_ARATH Protein NRT1/ PTR FAMILY 4.6 OS=Arabidopsis thaliana GN=NPF4.6 PE=1 SV=1	gi|1021524533|ref|XP_016205650.1| PREDICTED: protein NRT1/ PTR FAMILY 4.6-like [Arachis ipaensis]	Protein NRT1/ PTR FAMILY 4.6
AH16G09210	-2.73015	-1.53752	-2.92543	Chr16	15335395	15338792	-	3247	AH16G09210	GO:0008270	-	virNOG02540;virNOG09506;virNOG32757	R	sp|Q5G1T1|PP272_ARATH Pentatricopeptide repeat-containing protein At3g49170, chloroplastic OS=Arabidopsis thaliana GN=EMB2261 PE=2 SV=1	gi|1021524519|ref|XP_016205643.1| PREDICTED: pentatricopeptide repeat-containing protein At5g04780-like [Arachis ipaensis] &gt;gi|1021524521|ref|XP_016205644.1| PREDICTED: pentatricopeptide repeat-containing protein At5g04780-like [Arachis ipaensis]	Pentatricopeptide repeat-containing protein At3g49170, chloroplastic
AH16G09720	-2.02894	-1.34899	-1.61258	Chr16	16148241	16150944	+	2124	AH16G09720	GO:0005507;GO:0016722;GO:0046274;GO:0048046;GO:0055114;GO:0052716;GO:0009809	K05909	virNOG09759	Q	sp|O81081|LAC2_ARATH Laccase-2 OS=Arabidopsis thaliana GN=LAC2 PE=2 SV=1	gi|1012182781|ref|XP_015968641.1| PREDICTED: laccase-2-like [Arachis duranensis]	Laccase-2
AH16G13330	-1.72098	-2.89421	-1.53985	Chr16	22351985	22356252	-	4268	AH16G13330	-	-	COG2801;virNOG13581;virNOG25547	LR	-	gi|1011998549|ref|XP_015968915.1| PREDICTED: uncharacterized protein LOC107492403 [Arachis duranensis]	Gag-pol polyprotein
AH16G13960	-2.6676	-3.07572	-2.05494	Chr16	23737782	23738834	+	1053	AH16G13960	-	-	virNOG25617	S	-	gi|1021525713|ref|XP_016206285.1| PREDICTED: putative uncharacterized protein DDB_G0290521 [Arachis ipaensis]	Uncharacterized protein
AH16G15440	-Inf	-Inf	-Inf	Chr16	27722458	27723893	-	657	AH16G15440	-	-	-	-	-	-	Unknown function
AH16G16160	-2.00161	-2.57734	-1.24873	Chr16	29749933	29752188	+	2039	AH16G16160	-	-	virNOG13225	S	sp|A2XA73|GRF1_ORYSI Growth-regulating factor 1 OS=Oryza sativa subsp. indica GN=GRF1 PE=2 SV=1	gi|1021527724|ref|XP_016207393.1| PREDICTED: growth-regulating factor 6-like isoform X1 [Arachis ipaensis]	Growth-regulating factor 4
AH16G26150	-1.43304	-1.31405	-1.90266	Chr16	116430710	116435124	-	1895	AH16G26150	GO:0016021	-	virNOG09040	S	-	gi|1021530010|ref|XP_016161973.1| PREDICTED: uncharacterized protein LOC107604795 [Arachis ipaensis]	uncharacterized protein LOC101495418 isoform X1
AH16G27310	-1.67601	-1.86701	-1.98369	Chr16	120409841	120410731	-	891	AH16G27310	-	-	-	-	-	gi|1021530488|ref|XP_016162194.1| PREDICTED: DNA ligase 1-like [Arachis ipaensis]	Uncharacterized protein
AH16G27960	-1.02337	-1.63158	-1.47763	Chr16	122078255	122081359	-	1788	AH16G27960	GO:0005975;GO:0004553;GO:0016021;GO:0046658;GO:0030247	-	virNOG00540	R	sp|Q6NKW9|E138_ARATH Glucan endo-1,3-beta-glucosidase 8 OS=Arabidopsis thaliana GN=At1g64760 PE=1 SV=2	gi|1021530384|ref|XP_016162143.1| PREDICTED: glucan endo-1,3-beta-glucosidase 8-like [Arachis ipaensis]	Glucan endo-1,3-beta-glucosidase 8
AH16G28460	-3.06523	-2.49454	-1.5193	Chr16	124142214	124143609	-	1396	AH16G28460	-	-	virNOG18013;virNOG24598	S	-	gi|1021530298|ref|XP_016162106.1| PREDICTED: uncharacterized protein LOC107604906 [Arachis ipaensis]	Uncharacterized protein
AH16G31890	-1.99784	-5.30372	-Inf	Chr16	132691474	132694752	+	2668	AH16G31890	-	-	virNOG10927	S	sp|Q9SS87|SEOB_ARATH Protein SIEVE ELEMENT OCCLUSION B OS=Arabidopsis thaliana GN=SEOB PE=1 SV=1	gi|1012194347|ref|XP_015971436.1| PREDICTED: protein SIEVE ELEMENT OCCLUSION B-like [Arachis duranensis]	Protein SIEVE ELEMENT OCCLUSION B
AH16G33410	-3.37144	-2.36455	-3.14671	Chr16	135597519	135598235	+	717	AH16G33410	-	-	virNOG20761	K	sp|Q8LBQ7|ERF34_ARATH Ethylene-responsive transcription factor ERF034 OS=Arabidopsis thaliana GN=ERF034 PE=2 SV=2	gi|1021528771|ref|XP_016207818.1| PREDICTED: ethylene-responsive transcription factor ERF034 [Arachis ipaensis]	Ethylene-responsive transcription factor ERF034
AH16G33620	-1.78566	-1.01317	-2.32609	Chr16	135979403	135980841	-	1439	AH16G33620	GO:0004601;GO:0098869;GO:0005576;GO:0055114;GO:0046872;GO:0016021;GO:0006979;GO:0020037;GO:0042744	K00430	virNOG02997	G	sp|Q9FL16|PER63_ARATH Peroxidase 63 OS=Arabidopsis thaliana GN=PER63 PE=2 SV=1	gi|1021531262|ref|XP_016162585.1| PREDICTED: peroxidase 31-like [Arachis ipaensis]	Peroxidase 63
AH16G33800	-1.40515	-1.19299	-2.4252	Chr16	136450174	136453783	+	1408	AH16G33800	-	-	virNOG16112	S	sp|O82117|CO3_ORYSJ Zinc finger protein CO3 OS=Oryza sativa subsp. japonica GN=CO3 PE=2 SV=1	gi|1021531216|ref|XP_016162561.1| PREDICTED: putative zinc finger protein CONSTANS-LIKE 11 isoform X1 [Arachis ipaensis]	CCT motif protein
AH16G33950	-2.165	-2.89867	-2.29916	Chr16	136692553	136693289	+	511	AH16G33950	-	-	virNOG22977	K	sp|Q9SIJ5|RADL2_ARATH Protein RADIALIS-like 2 OS=Arabidopsis thaliana GN=RL2 PE=2 SV=1	gi|1021528763|ref|XP_016207814.1| PREDICTED: protein RADIALIS-like 3 [Arachis ipaensis]	Transcription factor RADIALIS
AH16G36330	-4.04849	-1.58136	-4.45076	Chr16	140789096	140793501	+	2231	AH16G36330	-	-	virNOG03800	S	-	gi|1012196623|ref|XP_015972031.1| PREDICTED: uncharacterized protein LOC107495394 [Arachis duranensis]	Uncharacterized protein
AH16G36440	-1.79496	-4.48729	-2.11892	Chr16	140954663	140960314	+	1972	AH16G36440	GO:0046872;GO:0016829	K15803	NOG126252;virNOG02433;virNOG05092	RS	sp|Q6Q3H3|TPSGD_VITVI (-)-germacrene D synthase OS=Vitis vinifera GN=VIT_19s0014g04930 PE=1 SV=1	gi|1012196576|ref|XP_015972023.1| PREDICTED: (-)-germacrene D synthase-like [Arachis duranensis]	(-)-germacrene D synthase
AH16G36590	-2.06115	-1.23548	-1.67037	Chr16	141123116	141128810	+	2125	AH16G36590	-	-	COG1404;virNOG01263	O	sp|Q9FIM6|SBT48_ARATH Subtilisin-like protease SBT4.8 OS=Arabidopsis thaliana GN=SBT4.8 PE=3 SV=1	gi|1012196258|ref|XP_015971936.1| PREDICTED: subtilisin-like protease SBT4.8 [Arachis duranensis]	Subtilisin-like serine endopeptidase family protein
AH16G37740	-2.51087	-1.29299	-3.4275	Chr16	142704181	142705327	+	1009	AH16G37740	-	-	virNOG22566;virNOG22901	S	-	gi|1012197114|ref|XP_015972169.1| PREDICTED: uncharacterized protein LOC107495538 [Arachis duranensis]	Uncharacterized protein
AH16G37750	-2.01478	-1.20525	-1.63049	Chr16	142716021	142716467	+	447	AH16G37750	GO:0016021;GO:0035434;GO:0005375	K14686	virNOG21499	P	sp|Q69P80|COP51_ORYSJ Copper transporter 5.1 OS=Oryza sativa subsp. japonica GN=COPT5.1 PE=2 SV=1	gi|1021528861|ref|XP_016207853.1| PREDICTED: copper transporter 5-like [Arachis ipaensis]	Copper transporter 5
AH16G37950	-1.48601	-1.74916	-1.07996	Chr16	142908606	142910156	+	1551	AH16G37950	-	-	virNOG18759	S	sp|Q9SLL2|BIG1B_ARATH Protein BIG GRAIN 1-like B OS=Arabidopsis thaliana GN=At1g54200 PE=2 SV=1	gi|1021528866|ref|XP_016207855.1| PREDICTED: protein BIG GRAIN 1-like B [Arachis ipaensis]	Protein BIG GRAIN 1-like A
AH16G40070	-2.93934	-1.76073	-1.50009	Chr16	145451670	145456847	+	1441	AH16G40070	-	K08241	virNOG10476	I	sp|Q9AR07|JMT_ARATH Jasmonate O-methyltransferase OS=Arabidopsis thaliana GN=JMT PE=1 SV=3	gi|1012199098|ref|XP_015972687.1| PREDICTED: jasmonate O-methyltransferase [Arachis duranensis]	Jasmonate O-methyltransferase
AH16G40260	-1.09013	-1.71824	-1.50567	Chr16	145698061	145700354	-	1138	AH16G40260	-	-	KOG0167;virNOG04897;virNOG29224	S	sp|O48700|PUB6_ARATH U-box domain-containing protein 6 OS=Arabidopsis thaliana GN=PUB6 PE=2 SV=2	gi|1012265662|ref|XP_015947287.1| PREDICTED: U-box domain-containing protein 6-like [Arachis duranensis]	U-box domain-containing protein 45
AH16G40890	-1.75462	-1.81931	-1.08269	Chr16	146504448	146506826	-	2379	AH16G40890	GO:0016757	K20893	virNOG05321;NOG23538	OG	sp|Q9LN68|GATL1_ARATH Probable galacturonosyltransferase-like 1 OS=Arabidopsis thaliana GN=GATL1 PE=2 SV=1	gi|1012199052|ref|XP_015972676.1| PREDICTED: probable galacturonosyltransferase-like 1 [Arachis duranensis]	Probable galacturonosyltransferase-like 2
AH16G43470	-2.43533	-3.29722	-1.47725	Chr16	149366934	149367422	-	489	AH16G43470	-	-	-	-	-	-	Unknown function
AH16G43600	-1.59079	-4.41447	-1.40144	Chr16	149491050	149495372	+	2263	AH16G43600	-	-	virNOG08164;NOG124387	S	-	gi|1021528885|ref|XP_016207863.1| PREDICTED: uncharacterized protein LOC107648559 [Arachis ipaensis]	Uncharacterized protein
AH16G45760	-2.1914	-3.11505	-1.21498	Chr16	151876829	151880592	-	1975	AH16G45760	GO:0005634;GO:0005737	-	virNOG06869	S	sp|Q9C7G1|PUB45_ARATH U-box domain-containing protein 45 OS=Arabidopsis thaliana GN=PUB45 PE=1 SV=1	gi|1021531638|ref|XP_016162776.1| PREDICTED: U-box domain-containing protein 7 [Arachis ipaensis] &gt;gi|1021531640|ref|XP_016162777.1| PREDICTED: U-box domain-containing protein 7 [Arachis ipaensis]	U-box domain-containing protein 7
AH16G46230	-3.97307	-5.9684	-2.20515	Chr16	152525048	152531007	-	1947	AH16G46230	GO:0046872;GO:0016829	K15803	virNOG05092;virNOG02433;NOG126252	SR	sp|Q6Q3H3|TPSGD_VITVI (-)-germacrene D synthase OS=Vitis vinifera GN=VIT_19s0014g04930 PE=1 SV=1	gi|1012196576|ref|XP_015972023.1| PREDICTED: (-)-germacrene D synthase-like [Arachis duranensis]	(-)-germacrene D synthase
AH16G46260	-2.43204	-8.40939	-1.05094	Chr16	152565358	152570218	+	375	AH16G46260	-	-	virNOG23516	R	sp|P14009|14KD_DAUCA 14 kDa proline-rich protein DC2.15 OS=Daucus carota PE=2 SV=1	gi|1021531557|ref|XP_016162735.1| PREDICTED: 14 kDa proline-rich protein DC2.15-like [Arachis ipaensis]	14 kDa proline-rich protein DC2.15
AH16G46390	-3.87636	-1.92242	-4.8037	Chr16	152698854	152703503	-	2224	AH16G46390	-	-	virNOG03800	S	-	gi|1021527343|ref|XP_016207191.1| PREDICTED: uncharacterized protein LOC107647642 [Arachis ipaensis]	Uncharacterized protein
AH17G00430	-1.99879	-3.02585	-2.14664	Chr17	967893	974247	-	5951	AH17G00430	GO:0035235;GO:0004970;GO:0016021;GO:0006811	K05387	virNOG09892	P	sp|Q93YT1|GLR32_ARATH Glutamate receptor 3.2 OS=Arabidopsis thaliana GN=GLR3.2 PE=1 SV=2	gi|1012199950|ref|XP_015972908.1| PREDICTED: glutamate receptor 3.2 [Arachis duranensis]	Glutamate receptor 3.2
AH17G00700	-2.16755	-1.2933	-1.37479	Chr17	1314953	1315968	-	735	AH17G00700	-	K07199	KOG1616;virNOG07791	G	sp|Q9SCY5|KINB2_ARATH SNF1-related protein kinase regulatory subunit beta-2 OS=Arabidopsis thaliana GN=KINB2 PE=1 SV=1	gi|1021551452|ref|XP_016167093.1| PREDICTED: SNF1-related protein kinase regulatory subunit beta-2-like [Arachis ipaensis] &gt;gi|1021551454|ref|XP_016167094.1| PREDICTED: SNF1-related protein kinase regulatory subunit beta-2-like [Arachis ipaensis] &gt;gi|1021551456|ref|XP_016167095.1| PREDICTED: SNF1-related protein kinase regulatory subunit beta-2-like [Arachis ipaensis] &gt;gi|1021551458|ref|…	SNF1-related protein kinase regulatory subunit beta-2
AH17G00710	-Inf	-Inf	-Inf	Chr17	1322879	1323466	+	588	AH17G00710	GO:0016020	-	virNOG24855	S	-	gi|1012199863|ref|XP_015972883.1| PREDICTED: uncharacterized protein LOC107496191 [Arachis duranensis]	Uncharacterized protein
AH17G03280	-2.16635	-2.10946	-2.64061	Chr17	3419893	3422307	-	1635	AH17G03280	-	-	virNOG17546;COG5201	O	-	gi|1012201480|ref|XP_015973311.1| PREDICTED: uncharacterized protein LOC107496542 [Arachis duranensis]	Uncharacterized protein
AH17G03380	-3.20608	-Inf	-2.7684	Chr17	3574611	3578693	+	1744	AH17G03380	-	-	virNOG11968	S	sp|O64470|SHT_ARATH Spermidine hydroxycinnamoyl transferase OS=Arabidopsis thaliana GN=SHT PE=1 SV=1	gi|1021548185|ref|XP_016165567.1| PREDICTED: shikimate O-hydroxycinnamoyltransferase-like [Arachis ipaensis]	Shikimate O-hydroxycinnamoyltransferase
AH17G03390	-4.99024	-Inf	-4.47318	Chr17	3584668	3588361	+	1576	AH17G03390	GO:0016747	-	virNOG11968	S	sp|Q94CD1|HHT1_ARATH Omega-hydroxypalmitate O-feruloyl transferase OS=Arabidopsis thaliana GN=HHT1 PE=1 SV=1	gi|1021534107|ref|XP_016164027.1| PREDICTED: omega-hydroxypalmitate O-feruloyl transferase-like [Arachis ipaensis]	Omega-hydroxypalmitate O-feruloyl transferase
AH17G05390	-3.18157	-Inf	-Inf	Chr17	6260043	6266254	-	2954	AH17G05390	-	-	KOG0504	R	-	gi|1021552864|ref|XP_016167741.1| PREDICTED: uncharacterized protein LOC107610163 [Arachis ipaensis]	NF-kappa-B inhibitor epsilon
AH17G06500	-1.43457	-1.93974	-1.20195	Chr17	8066052	8066624	-	234	AH17G06500	GO:0046914;GO:0030001;GO:0005737;GO:0046916	-	virNOG25082	R	sp|F4JZL7|HIP33_ARATH Heavy metal-associated isoprenylated plant protein 33 OS=Arabidopsis thaliana GN=HIPP33 PE=2 SV=1	gi|1012203116|ref|XP_015973748.1| PREDICTED: copper transport protein CCH-like [Arachis duranensis]	Uncharacterized protein
AH17G13820	-1.89235	-1.02304	-2.10139	Chr17	26031357	26033286	-	1601	AH17G13820	GO:0006470;GO:0004722;GO:0046872	K17506	COG0631;virNOG01720	T	sp|O80871|P2C25_ARATH Probable protein phosphatase 2C 25 OS=Arabidopsis thaliana GN=At2g30020 PE=1 SV=1	gi|1021551209|ref|XP_016166979.1| PREDICTED: probable protein phosphatase 2C 25 [Arachis ipaensis]	Probable protein phosphatase 2C 25
AH17G15850	-2.19251	-1.41241	-1.76992	Chr17	34326642	34329125	-	2399	AH17G15850	-	-	virNOG01859	O	-	gi|1021551566|ref|XP_016167147.1| PREDICTED: uncharacterized protein LOC107609653 [Arachis ipaensis]	Uncharacterized protein
AH17G19960	-1.32631	-1.56578	-1.21423	Chr17	69541587	69544868	+	2051	AH17G19960	GO:0008810;GO:0030245	K01179	virNOG08541	G	sp|Q93YQ7|GUN24_ARATH Endoglucanase 24 OS=Arabidopsis thaliana GN=At4g39010 PE=2 SV=1	gi|1021552233|ref|XP_016167454.1| PREDICTED: endoglucanase 24-like [Arachis ipaensis]	Endoglucanase 24
AH17G27090	-5.26605	-6.47471	-3.85186	Chr17	119696659	119698571	+	1257	AH17G27090	GO:0044238;GO:0016787;GO:0071704	K01057	virNOG00075	G	sp|A2Z3C4|6PGL4_ORYSI Probable 6-phosphogluconolactonase 4, chloroplastic OS=Oryza sativa subsp. indica GN=OsI_031067 PE=3 SV=2	gi|1021532589|ref|XP_016163262.1| PREDICTED: probable 6-phosphogluconolactonase 4, chloroplastic [Arachis ipaensis]	Probable 6-phosphogluconolactonase 4, chloroplastic
AH17G27100	-3.30137	-Inf	-Inf	Chr17	119702809	119704592	+	1231	AH17G27100	GO:0044238;GO:0016787;GO:0071704	K01057	virNOG00075	G	sp|Q84WW2|6PGL5_ARATH Probable 6-phosphogluconolactonase 5, chloroplastic OS=Arabidopsis thaliana GN=EMB2024 PE=2 SV=1	gi|1021532591|ref|XP_016163263.1| PREDICTED: probable 6-phosphogluconolactonase 5, chloroplastic [Arachis ipaensis]	Probable 6-phosphogluconolactonase 5, chloroplastic
AH17G28470	-1.26891	-Inf	-2.17905	Chr17	122691645	122692476	+	520	AH17G28470	-	-	-	-	-	gi|1012215918|ref|XP_015934434.1| PREDICTED: arabinogalactan peptide 16-like [Arachis duranensis]	Arabinogalactan peptide 20
AH17G30670	-5.22765	-Inf	-1.26217	Chr17	126540435	126544652	-	1469	AH17G30670	GO:0080144;GO:0003333;GO:0032973;GO:0043090;GO:0005886;GO:0015171;GO:0016021	-	-	-	sp|Q9SUF1|WTR31_ARATH WAT1-related protein At4g08290 OS=Arabidopsis thaliana GN=At4g08290 PE=2 SV=1	gi|1021533109|ref|XP_016163521.1| PREDICTED: WAT1-related protein At4g08290-like [Arachis ipaensis]	WAT1-related protein At4g08290
AH17G31710	-1.32858	-4.28882	-1.02574	Chr17	128390395	128394158	-	2990	AH17G31710	GO:0005623;GO:0045454	K09527	virNOG15640	R	sp|Q9SIN1|TTL3_ARATH Inactive TPR repeat-containing thioredoxin TTL3 OS=Arabidopsis thaliana GN=TTL3 PE=1 SV=2	gi|1021533300|ref|XP_016163609.1| PREDICTED: inactive TPR repeat-containing thioredoxin TTL3 [Arachis ipaensis]	Inactive TPR repeat-containing thioredoxin TTL3
AH17G32070	-4.95307	-3.08489	-5.31003	Chr17	128941791	128943160	+	1370	AH17G32070	-	-	virNOG00701	R	sp|Q9ZPE7|EXO_ARATH Protein EXORDIUM OS=Arabidopsis thaliana GN=EXO PE=2 SV=1	gi|1021533365|ref|XP_016163641.1| PREDICTED: protein EXORDIUM-like [Arachis ipaensis]	Protein EXORDIUM
AH17G32260	-2.63634	-1.26069	-1.84481	Chr17	129253968	129255494	-	814	AH17G32260	GO:0009055;GO:0046658;GO:0016021	-	virNOG23717	R	sp|Q41001|BCP_PEA Blue copper protein OS=Pisum sativum PE=2 SV=1	gi|1021533398|ref|XP_016163658.1| PREDICTED: blue copper protein-like [Arachis ipaensis]	Blue copper protein
AH17G34000	-2.45409	-2.67939	-2.16132	Chr17	131734382	131734570	-	189	AH17G34000	-	-	-	-	-	-	Arabinogalactan peptide 3
AH17G34170	-2.28578	-2.30107	-2.53318	Chr17	132020942	132025999	+	4675	AH17G34170	GO:0016021	-	virNOG10855	R	sp|Q9ZQB9|CSLCC_ARATH Probable xyloglucan glycosyltransferase 12 OS=Arabidopsis thaliana GN=CSLC12 PE=1 SV=1	gi|1021533833|ref|XP_016163881.1| PREDICTED: probable xyloglucan glycosyltransferase 12 [Arachis ipaensis]	Probable xyloglucan glycosyltransferase 12
AH18G00070	-1.80339	-1.34981	-1.01212	Chr18	115809	120301	-	4493	AH18G00070	GO:0016310;GO:0000166;GO:0016020;GO:0004672	-	virNOG08985	T	sp|P93194|RPK1_IPONI Receptor-like protein kinase OS=Ipomoea nil GN=INRPK1 PE=2 SV=2	gi|1021572412|ref|XP_016177318.1| PREDICTED: receptor-like protein kinase [Arachis ipaensis]	Receptor-like protein kinase
AH18G00670	-2.1158	-3.1773	-1.0611	Chr18	473773	475625	-	1600	AH18G00670	-	-	euNOG01366;virNOG22406	RS	-	gi|1012211420|ref|XP_015933266.1| PREDICTED: uncharacterized protein LOC107459555 [Arachis duranensis]	Uncharacterized protein
AH18G00940	-1.46787	-1.77101	-2.25857	Chr18	640806	643205	-	771	AH18G00940	GO:0008474;GO:0005737;GO:0004622;GO:0002084	K06130	virNOG11439	I	sp|O95372|LYPA2_HUMAN Acyl-protein thioesterase 2 OS=Homo sapiens GN=LYPLA2 PE=1 SV=1	gi|1021557079|ref|XP_016169860.1| PREDICTED: acyl-protein thioesterase 2-like [Arachis ipaensis] &gt;gi|1021557081|ref|XP_016169861.1| PREDICTED: acyl-protein thioesterase 2-like [Arachis ipaensis]	Acyl-protein thioesterase 2
AH18G01690	-1.42213	-5.37162	-1.02387	Chr18	1312984	1314586	-	1603	AH18G01690	-	K09645	virNOG04477	O	sp|Q9M9Q6|SCP50_ARATH Serine carboxypeptidase-like 50 OS=Arabidopsis thaliana GN=SCPL50 PE=2 SV=1	gi|1021561573|ref|XP_016171994.1| PREDICTED: serine carboxypeptidase-like 50 [Arachis ipaensis]	Serine carboxypeptidase-like 50
AH18G01750	-3.74139	-2.25287	-2.19911	Chr18	1351603	1352217	+	615	AH18G01750	GO:0006355;GO:0003677;GO:0005634;GO:0003700	K09286	virNOG22364	K	sp|Q9LYD3|DREB3_ARATH Dehydration-responsive element-binding protein 3 OS=Arabidopsis thaliana GN=DREB3 PE=2 SV=1	gi|1021558614|ref|XP_016170607.1| PREDICTED: dehydration-responsive element-binding protein 3-like [Arachis ipaensis] &gt;gi|313573590|emb|CAW30732.1| TINY transcription factor [Arachis hypogaea] &gt;gi|313573592|emb|CAW30733.1| TINY transcription factor [Arachis hypogaea] &gt;gi|313573594|emb|CAW30734.1| TINY transcription factor [Arachis hypogaea] &gt;gi|313573598|emb|CAW30736.1| TINY transcrip…	Dehydration-responsive element-binding protein 3
AH18G02310	-3.88056	-2.28619	-1.15077	Chr18	1873246	1877673	-	2233	AH18G02310	-	K12638	virNOG06360	Q	sp|Q94IA6|C90D1_ARATH 3-epi-6-deoxocathasterone 23-monooxygenase OS=Arabidopsis thaliana GN=CYP90D1 PE=2 SV=1	gi|1021557164|ref|XP_016169900.1| PREDICTED: 3-epi-6-deoxocathasterone 23-monooxygenase-like isoform X1 [Arachis ipaensis]	3-epi-6-deoxocathasterone 23-monooxygenase
AH18G03980	-4.05616	-1.82192	-1.76556	Chr18	3313705	3317186	+	1987	AH18G03980	-	K16283	virNOG05685	O	sp|Q9M2S6|SDIR1_ARATH E3 ubiquitin-protein ligase SDIR1 OS=Arabidopsis thaliana GN=SDIR1 PE=1 SV=1	gi|1021557802|ref|XP_016170218.1| PREDICTED: E3 ubiquitin-protein ligase SDIR1-like isoform X2 [Arachis ipaensis]	E3 ubiquitin-protein ligase SDIR1
AH18G04010	-2.40074	-2.15849	-1.07214	Chr18	3327315	3327629	-	315	AH18G04010	-	-	virNOG25240	S	-	gi|1021555934|ref|XP_016169365.1| PREDICTED: uncharacterized protein LOC107612045 [Arachis ipaensis]	Uncharacterized protein
AH18G04640	-5.06763	-5.14832	-2.40056	Chr18	3982817	3986300	-	2808	AH18G04640	GO:0016021;GO:0071805;GO:0005249	K05391	virNOG01703	P	sp|A0A072VMJ3|CN15C_MEDTR Protein CNGC15c OS=Medicago truncatula GN=CNGC15C PE=1 SV=1	gi|1021561290|ref|XP_016171886.1| PREDICTED: putative cyclic nucleotide-gated ion channel 15 [Arachis ipaensis]	Uncharacterized protein
AH18G05510	-3.40506	-1.82919	-1.2155	Chr18	5229538	5229982	-	321	AH18G05510	-	-	virNOG23457	S	sp|Q9FK81|Y5258_ARATH Stress-response A/B barrel domain-containing protein At5g22580 OS=Arabidopsis thaliana GN=At5g22580 PE=1 SV=1	gi|1012221699|ref|XP_015935928.1| PREDICTED: uncharacterized protein At5g22580-like [Arachis duranensis] &gt;gi|1021561116|ref|XP_016171804.1| PREDICTED: uncharacterized protein At5g22580-like [Arachis ipaensis]	Uncharacterized protein At5g22580
AH18G06040	-3.1447	-2.83846	-1.86384	Chr18	5905610	5907157	+	1284	AH18G06040	GO:0005634;GO:0003677;GO:0006355	-	virNOG10713	S	sp|Q9FMR3|NAC90_ARATH NAC domain-containing protein 90 OS=Arabidopsis thaliana GN=NAC090 PE=1 SV=1	gi|1012221421|ref|XP_015935858.1| PREDICTED: NAC domain-containing protein 90-like [Arachis duranensis]	NAC domain-containing protein 90
AH18G07490	-3.63686	-Inf	-2.54617	Chr18	8040392	8043342	-	2025	AH18G07490	GO:0046872;GO:0016829	K12742	virNOG00163	R	sp|Q6EJ97|ISPS_PUEML Isoprene synthase, chloroplastic OS=Pueraria montana var. lobata GN=ISPS PE=1 SV=1	gi|1021561608|ref|XP_016172009.1| PREDICTED: isoprene synthase, chloroplastic-like [Arachis ipaensis]	Isoprene synthase, chloroplastic
AH18G07580	-Inf	-4.5549	-6.72775	Chr18	8172839	8174688	+	1095	AH18G07580	GO:0010411;GO:0005618;GO:0016762;GO:0048046;GO:0071555;GO:0042546;GO:0004553	K08235	virNOG02514	R	sp|Q8LDW9|XTH9_ARATH Xyloglucan endotransglucosylase/hydrolase protein 9 OS=Arabidopsis thaliana GN=XTH9 PE=2 SV=2	gi|1021560199|ref|XP_016171365.1| PREDICTED: xyloglucan endotransglucosylase/hydrolase protein 9-like [Arachis ipaensis]	Xyloglucan endotransglucosylase/hydrolase protein 9
AH18G07750	-1.00079	-Inf	-Inf	Chr18	8490594	8491601	-	384	AH18G07750	GO:0016192;GO:0016021	-	KOG0859;virNOG01860	U	sp|Q9ZTW3|VA721_ARATH Vesicle-associated membrane protein 721 OS=Arabidopsis thaliana GN=VAMP721 PE=2 SV=1	gi|413915802|gb|AFW21566.1| putative vesicle-associated membrane protein family protein [Zea mays]	Vesicle-associated membrane protein 722
AH18G12110	-3.1464	-2.9114	-2.46323	Chr18	17811836	17814141	-	1089	AH18G12110	-	-	virNOG15638	S	-	gi|1021561388|ref|XP_016171923.1| PREDICTED: uncharacterized protein LOC107614207 isoform X2 [Arachis ipaensis]	Uncharacterized protein
AH18G12540	-1.768	-2.07424	-2.88431	Chr18	19226604	19227098	-	495	AH18G12540	GO:0005509	K24345	virNOG21263	ZD	sp|Q9LSQ6|PBP1_ARATH Calcium-binding protein PBP1 OS=Arabidopsis thaliana GN=PBP1 PE=1 SV=1	gi|1012224155|ref|XP_015936546.1| PREDICTED: calcium-binding protein PBP1-like [Arachis duranensis] &gt;gi|1021558804|ref|XP_016170692.1| PREDICTED: calcium-binding protein PBP1-like [Arachis ipaensis]	Calcium-binding protein PBP1
AH18G13930	-1.48223	-2.36027	-1.87337	Chr18	22867881	22868264	-	384	AH18G13930	-	-	virNOG25545	S	-	gi|1021560666|ref|XP_016171584.1| PREDICTED: uncharacterized protein LOC107613907 [Arachis ipaensis]	Uncharacterized protein
AH18G14160	-1.73317	-2.64471	-1.69735	Chr18	23374199	23374763	-	273	AH18G14160	GO:0003676;GO:0000166	K13195	virNOG25525	R	sp|Q9FX45|ORRM6_ARATH Organelle RRM domain-containing protein 6, chloroplastic OS=Arabidopsis thaliana GN=ORRM6 PE=1 SV=1	gi|1021559832|ref|XP_016171200.1| PREDICTED: glycine-rich RNA-binding protein 4, mitochondrial-like [Arachis ipaensis]	Uncharacterized protein
AH18G17770	-1.77248	-1.5732	-1.56657	Chr18	37233848	37238296	+	1309	AH18G17770	-	-	virNOG09280	R	sp|Q9ZV89|TBL42_ARATH Protein trichome birefringence-like 42 OS=Arabidopsis thaliana GN=TBL42 PE=3 SV=1	gi|1021555881|ref|XP_016169342.1| PREDICTED: protein trichome birefringence-like 42 [Arachis ipaensis]	Protein trichome birefringence-like 42
AH18G20360	-3.2088	-1.76702	-3.95223	Chr18	62418161	62424805	+	2099	AH18G20360	-	-	virNOG00163	R	sp|Q93X23|MYRS_QUEIL Myrcene synthase, chloroplastic OS=Quercus ilex PE=1 SV=1	gi|1021561248|ref|XP_016171864.1| PREDICTED: terpene synthase 10-like [Arachis ipaensis]	Myrcene synthase, chloroplastic
AH18G31660	-2.1428	-2.18813	-1.80338	Chr18	131587918	131591918	+	2765	AH18G31660	GO:0051453;GO:0005887;GO:0005452;GO:0015698;GO:0098656	K24194	virNOG02918	P	sp|Q9SUU1|BOR7_ARATH Probable boron transporter 7 OS=Arabidopsis thaliana GN=BOR7 PE=2 SV=3	gi|1021559659|ref|XP_016171116.1| PREDICTED: probable boron transporter 7 [Arachis ipaensis]	Boron transporter 4
AH18G32840	-1.50036	-1.55959	-1.46989	Chr18	133601225	133605582	+	4089	AH18G32840	-	-	virNOG10093;NOG96741	RT	sp|Q40392|TMVRN_NICGU TMV resistance protein N OS=Nicotiana glutinosa GN=N PE=1 SV=1	gi|1021556601|ref|XP_016169633.1| PREDICTED: TMV resistance protein N-like [Arachis ipaensis]	TMV resistance protein N
AH18G32980	-3.50347	-Inf	-1.8564	Chr18	133781957	133786809	-	1939	AH18G32980	-	K23050	virNOG30205;virNOG06485	R	sp|Q15GI3|IGS1_PETHY Isoeugenol synthase 1 OS=Petunia hybrida GN=IGS1 PE=1 SV=1	gi|1012227343|ref|XP_015937412.1| PREDICTED: isoeugenol synthase 1-like [Arachis duranensis]	Isoeugenol synthase 1
AH19G00270	-1.88841	-1.49878	-2.13967	Chr19	252329	254391	+	1194	AH19G00270	GO:0016021	-	virNOG19049	R	sp|Q9FKT1|LLG1_ARATH GPI-anchored protein LLG1 OS=Arabidopsis thaliana GN=LLG1 PE=1 SV=1	gi|1021522342|ref|XP_016204560.1| PREDICTED: GPI-anchored protein LORELEI-like [Arachis ipaensis]	GPI-anchored protein LORELEI-like protein
AH19G01500	-1.32289	-2.06821	-1.04008	Chr19	1115064	1118977	-	1544	AH19G01500	GO:0006474;GO:0004596;GO:0031248	-	virNOG01651	R	sp|Q42381|HLS1_ARATH Probable N-acetyltransferase HLS1 OS=Arabidopsis thaliana GN=HLS1 PE=1 SV=1	gi|1021566357|ref|XP_016174444.1| PREDICTED: probable N-acetyltransferase HLS1 [Arachis ipaensis]	Probable N-acetyltransferase HLS1
AH19G02300	-6.31907	-3.24795	-3.71813	Chr19	2114796	2117093	+	923	AH19G02300	-	-	virNOG05165;virNOG13574	S	sp|Q9LVZ8|LOR12_ARATH Protein LURP-one-related 12 OS=Arabidopsis thaliana GN=At3g15810 PE=2 SV=1	gi|1021565455|ref|XP_016174083.1| PREDICTED: protein LURP-one-related 12-like isoform X2 [Arachis ipaensis]	Protein LURP-one-related 12
AH19G03400	-1.16705	-1.72488	-1.42916	Chr19	3193208	3197146	-	2988	AH19G03400	-	-	virNOG10948	S	sp|Q93YU8|NRG2_ARATH Nitrate regulatory gene2 protein OS=Arabidopsis thaliana GN=NRG2 PE=1 SV=1	gi|1021572159|ref|XP_016177199.1| PREDICTED: uncharacterized protein LOC107619426 [Arachis ipaensis]	Uncharacterized protein
AH19G03410	-2.98096	-1.38421	-3.02002	Chr19	3199069	3202628	-	1950	AH19G03410	GO:0015031	-	virNOG00310	Z	-	gi|1021572688|ref|XP_016177441.1| PREDICTED: uncharacterized protein LOC107619659 [Arachis ipaensis]	IST1-like protein
AH19G05270	-4.4704	-3.16869	-1.16884	Chr19	5140955	5144005	-	1559	AH19G05270	GO:0052889;GO:0055114;GO:0052887;GO:0016788;GO:0052886	-	virNOG09015	R	sp|Q9LU14|APG2_ARATH GDSL esterase/lipase APG OS=Arabidopsis thaliana GN=APG PE=2 SV=1	gi|1021570029|ref|XP_016176208.1| PREDICTED: GDSL esterase/lipase APG-like [Arachis ipaensis]	GDSL esterase/lipase APG
AH19G10490	-1.53012	-2.63623	-1.54492	Chr19	13393661	13396749	-	1776	AH19G10490	GO:0005524;GO:0005737;GO:0035556;GO:0004674;GO:0005634;GO:0005886;GO:0006468	K20714	virNOG08204;KOG0610	T	sp|Q9LSF1|OXI1_ARATH Serine/threonine-protein kinase OXI1 OS=Arabidopsis thaliana GN=OXI1 PE=1 SV=1	gi|1021572297|ref|XP_016177265.1| PREDICTED: serine/threonine-protein kinase OXI1-like [Arachis ipaensis]	Serine/threonine-protein kinase OXI1
AH19G12890	-3.295	-1.813	-4.45774	Chr19	18345746	18346261	-	516	AH19G12890	-	-	virNOG21775	S	-	gi|1021572764|ref|XP_016177478.1| PREDICTED: uncharacterized protein LOC107619697 [Arachis ipaensis]	Uncharacterized protein
AH19G17010	-1.84974	-1.66526	-1.59051	Chr19	33252474	33255252	+	2779	AH19G17010	GO:0016021;GO:0006468;GO:0005524;GO:0004674	-	virNOG01912	T	sp|Q9FLW0|Y5241_ARATH Probable receptor-like protein kinase At5g24010 OS=Arabidopsis thaliana GN=At5g24010 PE=1 SV=1	gi|1021570732|ref|XP_016176543.1| PREDICTED: probable receptor-like protein kinase At5g24010 [Arachis ipaensis]	Probable receptor-like protein kinase At5g24010
AH19G21830	-2.5122	-2.20469	-1.48856	Chr19	78997496	79001158	-	1687	AH19G21830	-	K18266	virNOG00409	R	sp|Q9ASU8|NDL2_ARATH Protein NDL2 OS=Arabidopsis thaliana GN=NDL2 PE=1 SV=1	gi|1021571402|ref|XP_016176849.1| PREDICTED: pollen-specific protein SF21-like [Arachis ipaensis]	Pollen-specific protein SF21
AH19G24080	-6.20791	-5.75097	-5.12063	Chr19	107224701	107225666	+	966	AH19G24080	-	-	virNOG16060	S	-	gi|734398565|gb|KHN30523.1| hypothetical protein glysoja_029960 [Glycine soja] &gt;gi|947085590|gb|KRH34311.1| hypothetical protein GLYMA_10G175600 [Glycine max]	Uncharacterized protein
AH19G26210	-1.33177	-1.99077	-1.50735	Chr19	122558923	122563221	+	2757	AH19G26210	-	-	virNOG25476;virNOG24829	ZS	sp|F4I5N6|RIC3_ARATH CRIB domain-containing protein RIC3 OS=Arabidopsis thaliana GN=RIC3 PE=1 SV=1	gi|1021564060|ref|XP_016173331.1| PREDICTED: CRIB domain-containing protein RIC3 [Arachis ipaensis]	CRIB domain-containing protein RIC3||Unknown function
AH19G26690	-Inf	-4.9392	-3.0949	Chr19	125194335	125199208	-	2425	AH19G26690	-	-	-	-	sp|Q9SS87|SEOB_ARATH Protein SIEVE ELEMENT OCCLUSION B OS=Arabidopsis thaliana GN=SEOB PE=1 SV=1	gi|1021569116|ref|XP_016175779.1| PREDICTED: protein SIEVE ELEMENT OCCLUSION B-like [Arachis ipaensis]	Protein SIEVE ELEMENT OCCLUSION B
AH19G27370	-1.80209	-2.9139	-3.67629	Chr19	128394981	128399821	-	1892	AH19G27370	-	-	virNOG04911	S	sp|Q9FL41|WTR38_ARATH WAT1-related protein At5g07050 OS=Arabidopsis thaliana GN=At5g07050 PE=2 SV=1	gi|1021572242|ref|XP_016177243.1| PREDICTED: WAT1-related protein At5g07050-like isoform X1 [Arachis ipaensis]	WAT1-related protein At5g07050
AH19G33870	-2.18589	-6.20434	-1.16096	Chr19	148679303	148680743	+	1441	AH19G33870	-	-	virNOG24540	S	-	gi|1021572762|ref|XP_016177476.1| PREDICTED: uncharacterized protein LOC107619696 [Arachis ipaensis]	Uncharacterized protein
AH19G35240	-2.11014	-2.35699	-1.62312	Chr19	150885301	150889570	-	4191	AH19G35240	-	-	KOG0619;COG4886	ST	-	gi|1021572887|ref|XP_016177534.1| PREDICTED: receptor-like protein 12 [Arachis ipaensis]	LRR receptor-like serine/threonine-protein kinase FLS2
AH19G35260	-1.58695	-2.48896	-2.06582	Chr19	150944757	150948482	-	3648	AH19G35260	-	-	KOG0619;COG4886	TS	-	gi|1021571877|ref|XP_016177057.1| PREDICTED: LRR receptor-like serine/threonine-protein kinase GSO2 [Arachis ipaensis]	LRR receptor-like serine/threonine-protein kinase GSO1
AH19G37210	-5.17481	-4.66114	-5.06229	Chr19	153321310	153322944	+	1309	AH19G37210	-	-	-	-	sp|Q9FTA0|GEML4_ARATH GEM-like protein 4 OS=Arabidopsis thaliana GN=At5g08350 PE=2 SV=1	gi|1021565853|ref|XP_016174251.1| PREDICTED: putative GEM-like protein 8 [Arachis ipaensis]	GEM-like protein 4
AH19G39280	-1.22304	-1.26734	-1.13605	Chr19	155544740	155549483	-	3003	AH19G39280	GO:0006470;GO:0004722	-	virNOG03881	T	sp|Q9M9C6|P2C15_ARATH Probable protein phosphatase 2C 15 OS=Arabidopsis thaliana GN=At1g68410 PE=2 SV=1	gi|1012245010|ref|XP_015941963.1| PREDICTED: probable protein phosphatase 2C 15 [Arachis duranensis]	Probable protein phosphatase 2C 15
AH19G39410	-Inf	-4.32959	-Inf	Chr19	155697239	155699291	+	1289	AH19G39410	GO:0005789;GO:0016021	-	virNOG18060;virNOG19765	U	sp|A2RVT6|RTNLN_ARATH Reticulon-like protein B14 OS=Arabidopsis thaliana GN=RTNLB14 PE=2 SV=2	gi|1021565600|ref|XP_016174148.1| PREDICTED: reticulon-like protein B14 [Arachis ipaensis]	Reticulon-like protein B14
AH19G39620	-1.1779	-1.85165	-1.02311	Chr19	155957703	155963991	+	2281	AH19G39620	GO:0016021;GO:0006659	K08730	virNOG11280	I	sp|F4HXY7|PSS1_ARATH CDP-diacylglycerol--serine O-phosphatidyltransferase 1 OS=Arabidopsis thaliana GN=PSS1 PE=1 SV=1	gi|1021569353|ref|XP_016175894.1| PREDICTED: CDP-diacylglycerol--serine O-phosphatidyltransferase 1 isoform X2 [Arachis ipaensis]	CDP-diacylglycerol--serine O-phosphatidyltransferase 1
AH19G39780	-2.57422	-1.97498	-2.90548	Chr19	156071191	156071942	+	752	AH19G39780	-	-	virNOG19559;virNOG20982	S	-	gi|1021572724|ref|XP_016177460.1| PREDICTED: uncharacterized protein LOC107619678 [Arachis ipaensis]	Uncharacterized protein
AH19G42640	-6.0319	-3.97593	-5.39526	Chr19	158344367	158345777	-	1411	AH19G42640	-	-	virNOG22802;virNOG23633	K	sp|Q9CAN9|ERF26_ARATH Ethylene-responsive transcription factor ERF026 OS=Arabidopsis thaliana GN=ERF026 PE=2 SV=1	gi|1021572420|ref|XP_016177322.1| PREDICTED: ethylene-responsive transcription factor ERF027-like [Arachis ipaensis]	Ethylene-responsive transcription factor ERF025
AH20G00640	-2.93473	-2.34179	-1.19624	Chr20	613107	614090	-	984	AH20G00640	GO:0016021	-	virNOG17150	S	-	gi|1021581570|ref|XP_016180160.1| PREDICTED: uncharacterized protein LOC107622694 [Arachis ipaensis]	Uncharacterized protein
AH20G01350	-4.01926	-1.58243	-3.63948	Chr20	1235065	1238102	+	2000	AH20G01350	GO:0020037;GO:0016705;GO:0005506;GO:0055114;GO:0004497;GO:0016021	K09843	virNOG01723	Q	sp|Q949P1|ABAH1_ARATH Abscisic acid 8&apos;-hydroxylase 1 OS=Arabidopsis thaliana GN=CYP707A1 PE=2 SV=1	gi|1021583346|ref|XP_016181051.1| PREDICTED: abscisic acid 8&apos;-hydroxylase 3-like [Arachis ipaensis]	Abscisic acid 8'-hydroxylase 1
AH20G01380	-3.0295	-1.22234	-2.24425	Chr20	1255980	1263780	-	2575	AH20G01380	GO:0016021;GO:0050660;GO:0046577;GO:0055114	K17756	virNOG01712	R	sp|O65709|FAO4A_ARATH Long-chain-alcohol oxidase FAO4A OS=Arabidopsis thaliana GN=FAO4A PE=3 SV=2	gi|1021585269|ref|XP_016181969.1| PREDICTED: long-chain-alcohol oxidase FAO4A [Arachis ipaensis]	Long-chain-alcohol oxidase FAO4A
AH20G01970	-1.12983	-4.77824	-1.66994	Chr20	2135111	2136081	+	852	AH20G01970	-	-	virNOG21085	R	-	gi|1021585790|ref|XP_016182231.1| PREDICTED: uncharacterized protein LOC107624258 [Arachis ipaensis]	Uncharacterized protein
AH20G02820	-1.76629	-3.74575	-1.74203	Chr20	3058482	3059842	+	444	AH20G02820	-	-	-	-	-	-	Uncharacterized protein
AH20G02950	-3.04691	-4.03422	-3.98343	Chr20	3356353	3357922	-	1570	AH20G02950	-	-	-	-	-	gi|1021585487|ref|XP_016182083.1| PREDICTED: uncharacterized protein LOC107624135 [Arachis ipaensis]	Unknown function
AH20G03850	-1.91576	-5.72098	-1.40764	Chr20	5501689	5501922	-	234	AH20G03850	GO:0005975;GO:0030060;GO:0006108;GO:0055114	-	virNOG00162;COG0039	C	sp|Q9SN86|MDHP_ARATH Malate dehydrogenase, chloroplastic OS=Arabidopsis thaliana GN=At3g47520 PE=1 SV=1	gi|1021471349|ref|XP_016192248.1| PREDICTED: malate dehydrogenase, chloroplastic [Arachis ipaensis] &gt;gi|1021471351|ref|XP_016192255.1| PREDICTED: malate dehydrogenase, chloroplastic [Arachis ipaensis]	Malate dehydrogenase, chloroplastic
AH20G03870	-1.39236	-1.91554	-1.08895	Chr20	5520182	5522331	+	1911	AH20G03870	-	-	virNOG03983	T	sp|Q9FK63|CARLK_ARATH Calmodulin-binding receptor kinase CaMRLK OS=Arabidopsis thaliana GN=CAMRLK PE=1 SV=1	gi|1012249328|ref|XP_015943146.1| PREDICTED: probable LRR receptor-like serine/threonine-protein kinase At2g24230 [Arachis duranensis]	probable LRR receptor-like serine/threonine-protein kinase At2g24230
AH20G06360	-1.93475	-3.35885	-1.27064	Chr20	8437599	8438498	-	900	AH20G06360	-	-	virNOG21805	R	sp|Q94AR6|DOF31_ARATH Dof zinc finger protein DOF3.1 OS=Arabidopsis thaliana GN=DOF3.1 PE=2 SV=2	gi|1021584922|ref|XP_016181807.1| PREDICTED: dof zinc finger protein DOF1.4-like [Arachis ipaensis]	Dof zinc finger protein DOF5.3
AH20G07210	-3.16439	-2.70708	-1.5988	Chr20	9286424	9287582	-	1033	AH20G07210	GO:0016021	-	virNOG07383	S	-	gi|1021575975|ref|XP_016179212.1| PREDICTED: uncharacterized protein LOC107621712 [Arachis ipaensis]	Uncharacterized protein
AH20G08200	-1.52052	-2.4286	-1.42922	Chr20	10161612	10165118	+	1534	AH20G08200	-	K01673	virNOG01569	P	sp|Q94CE3|BCA5_ARATH Beta carbonic anhydrase 5, chloroplastic OS=Arabidopsis thaliana GN=BCA5 PE=2 SV=1	gi|1012250931|ref|XP_015943583.1| PREDICTED: beta carbonic anhydrase 5, chloroplastic-like isoform X2 [Arachis duranensis]	Beta carbonic anhydrase 5, chloroplastic
AH20G08320	-4.17896	-3.60199	-3.79444	Chr20	10264307	10264633	-	327	AH20G08320	-	-	-	-	-	gi|1021575647|ref|XP_016179052.1| PREDICTED: classical arabinogalactan protein 1 [Arachis ipaensis]	classical arabinogalactan protein 1-like
AH20G13550	-1.4008	-2.68863	-1.42131	Chr20	21216259	21217982	-	1724	AH20G13550	-	K09286	virNOG05998;NOG70569;euNOG37389	K	sp|O65665|ERF60_ARATH Ethylene-responsive transcription factor ERF060 OS=Arabidopsis thaliana GN=ERF060 PE=2 SV=1	gi|1021586206|ref|XP_016182417.1| PREDICTED: ethylene-responsive transcription factor RAP2-4-like isoform X1 [Arachis ipaensis]	Ethylene-responsive transcription factor RAP2-4
AH20G14060	-4.01279	-2.59222	-2.69333	Chr20	22776487	22809049	+	2550	AH20G14060	GO:1902358;GO:0008271;GO:0005887	K17469	virNOG09091	P	sp|O04722|SUT21_ARATH Sulfate transporter 2.1 OS=Arabidopsis thaliana GN=SULTR2;1 PE=2 SV=1	gi|1021586327|ref|XP_016182476.1| PREDICTED: sulfate transporter 2.1-like [Arachis ipaensis]	Sulfate transporter 2.1
AH20G16330	-1.63961	-2.92379	-3.36872	Chr20	31114737	31117057	-	2321	AH20G16330	GO:0016747	-	virNOG15790	S	sp|Q94CD1|HHT1_ARATH Omega-hydroxypalmitate O-feruloyl transferase OS=Arabidopsis thaliana GN=HHT1 PE=1 SV=1	gi|1021585039|ref|XP_016181867.1| PREDICTED: omega-hydroxypalmitate O-feruloyl transferase-like [Arachis ipaensis]	Omega-hydroxypalmitate O-feruloyl transferase
AH20G16710	-2.1013	-1.15153	-3.36319	Chr20	32525514	32528887	+	1534	AH20G16710	GO:0051213;GO:0055114;GO:0005506	-	virNOG07799	Q	sp|Q9SRM3|DIOX6_ARATH Probable 2-oxoglutarate-dependent dioxygenase At3g111800 OS=Arabidopsis thaliana GN=At3g11180 PE=2 SV=1	gi|1021585871|ref|XP_016182269.1| PREDICTED: codeine O-demethylase-like [Arachis ipaensis]	Uncharacterized protein
AH20G18990	-3.05928	-2.05651	-4.17415	Chr20	49342622	49344163	+	1542	AH20G18990	GO:0006351	-	virNOG21587	K	sp|Q9SZ06|EF109_ARATH Ethylene-responsive transcription factor ERF109 OS=Arabidopsis thaliana GN=ERF109 PE=1 SV=1	gi|1021586233|ref|XP_016182430.1| PREDICTED: ethylene-responsive transcription factor ERF109-like [Arachis ipaensis]	Ethylene-responsive transcription factor ERF109
AH20G25490	-3.16275	-4.43658	-3.12389	Chr20	116644754	116645251	+	498	AH20G25490	-	-	-	-	-	gi|1012352544|gb|KYP63732.1| Transposon Ty3-G Gag-Pol polyprotein [Cajanus cajan]	Transposon Ty3-G Gag-Pol polyprotein
AH20G27040	-1.53252	-1.17349	-1.4598	Chr20	121262852	121266510	-	2124	AH20G27040	GO:0050660;GO:0055114;GO:0016614;GO:0009690;GO:0019139	K00279	virNOG06762;COG0277	C	sp|Q9FUJ1|CKX7_ARATH Cytokinin dehydrogenase 7 OS=Arabidopsis thaliana GN=CKX7 PE=1 SV=1	gi|1021585401|ref|XP_016182037.1| PREDICTED: cytokinin dehydrogenase 7 [Arachis ipaensis]	Cytokinin dehydrogenase 7
AH20G30870	-2.984	-2.70787	-1.14781	Chr20	132550667	132564760	-	4941	AH20G30870	GO:0005524;GO:0042626;GO:0055085;GO:0016021	K05658	virNOG01035	Q	sp|Q9LHD1|AB15B_ARATH ABC transporter B family member 15 OS=Arabidopsis thaliana GN=ABCB15 PE=3 SV=1	gi|1021581833|ref|XP_016180302.1| PREDICTED: ABC transporter B family member 15-like isoform X1 [Arachis ipaensis] &gt;gi|1021581835|ref|XP_016180303.1| PREDICTED: ABC transporter B family member 15-like isoform X2 [Arachis ipaensis]	ABC transporter B family member 15
AH20G34810	-2.35452	-2.05057	-1.62788	Chr20	139591844	139593107	+	457	AH20G34810	GO:0003677;GO:0005634	-	virNOG23401;virNOG22977	K	sp|Q58FS3|RAD_ANTMA Transcription factor RADIALIS OS=Antirrhinum majus GN=RAD PE=1 SV=1	gi|1021576565|ref|XP_016179472.1| PREDICTED: transcription factor RADIALIS-like [Arachis ipaensis]	Transcription factor RADIALIS
AH20G35450	-1.01949	-5.41208	-1.0767	Chr20	140408219	140412623	+	1316	AH20G35450	-	-	virNOG13199	S	-	gi|1021575220|ref|XP_016178810.1| PREDICTED: uncharacterized protein LOC107621293 [Arachis ipaensis]	Uncharacterized protein

## Sheet: Sheet3
The common down-regulated DEGs between RHs vs RH0 and SHs vs SH0.
id	log2FoldChange(RH24/RH0)(RH24/RH0)	log2FoldChange(RH36/RH0)(RH36/RH0)	log2FoldChange(RH72/RH0)(RH72/RH0)	log2FoldChange(SH24/SH0)(SH24/SH0)	log2FoldChange(SH36/SH0)(SH36/SH0)	log2FoldChange(SH72/SH0)(SH72/SH0)	Chromosome	Start Site	End Site	Direction	Length	Name	GO	KEGG	eggNOG	eggNOG_Category	Swissprot	NR	Description
AH03G45900	-2.13138	-1.53807	-1.62893	-3.05173	-3.52127	-1.11222	Chr03	139435315	139438070	+	1834	AH03G45900	GO:0016020	-	virNOG00774	S	sp|Q4PT23|WTR6_ARATH WAT1-related protein At1g25270 OS=Arabidopsis thaliana GN=At1g25270 PE=2 SV=1	gi|1021495127|ref|XP_016190576.1| PREDICTED: WAT1-related protein At1g25270-like [Arachis ipaensis]	WAT1-related protein At1g25270
AH04G05180	-1.42235	-1.72922	-1.38044	-1.14805	-1.93251	-1.67355	Chr04	6366008	6366809	-	802	AH04G05180	-	-	virNOG24820	R	-	gi|1012106836|ref|XP_015958904.1| PREDICTED: cysteine proteinase inhibitor 5-like [Arachis duranensis]	Cysteine proteinase inhibitor 5
AH08G13230	-3.31532	-3.98571	-3.08064	-2.20697	-3.6954	-1.32857	Chr08	27173058	27174915	+	1142	AH08G13230	-	K09422	virNOG07954;virNOG16217;COG5147	K	sp|Q9LXV2|MYB46_ARATH Transcription factor MYB46 OS=Arabidopsis thaliana GN=MYB46 PE=2 SV=1	gi|1012219561|ref|XP_015935386.1| PREDICTED: transcription factor MYB46-like [Arachis duranensis]	Transcription factor MYB46
AH08G14820	-1.16727	-1.45471	-1.42449	-2.00271	-1.98444	-1.13796	Chr08	29512538	29516446	+	3244	AH08G14820	-	-	virNOG05955	R	sp|Q9FYC8|Y3482_ARATH BTB/POZ domain-containing protein At3g44820 OS=Arabidopsis thaliana GN=At3g44820 PE=2 SV=2	gi|1012221459|ref|XP_015935867.1| PREDICTED: BTB/POZ domain-containing protein At3g44820-like [Arachis duranensis]	BTB/POZ domain-containing protein At3g44820
AH08G22980	-2.20424	-2.32792	-3.69044	-2.40596	-2.49722	-3.86322	Chr08	41588262	41591522	-	1284	AH08G22980	-	-	KOG0710;virNOG23517	O	sp|D9UBX6|RTM2B_ARATH Inactive protein RESTRICTED TEV MOVEMENT 2 OS=Arabidopsis thaliana GN=RTM2 PE=3 SV=1	gi|1012225199|ref|XP_015936832.1| PREDICTED: protein RESTRICTED TEV MOVEMENT 2 [Arachis duranensis]	Inactive protein RESTRICTED TEV MOVEMENT 2
AH10G09900	-2.33269	-2.18808	-4.68145	-3.15648	-3.29633	-1.41172	Chr10	14755749	14784363	+	2499	AH10G09900	GO:0008271;GO:0005887;GO:1902358	K17469	virNOG09091	P	sp|O04722|SUT21_ARATH Sulfate transporter 2.1 OS=Arabidopsis thaliana GN=SULTR2;1 PE=2 SV=1	gi|1012252922|ref|XP_015944109.1| PREDICTED: sulfate transporter 2.1 [Arachis duranensis]	Sulfate transporter 2.1
AH12G26890	-1.08932	-3.47687	-1.11964	-1.5393	-3.678	-1.6653	Chr12	108609086	108610981	+	1896	AH12G26890	-	-	virNOG24130;virNOG15384	SR	sp|O04351|OFP2_ARATH Transcription repressor OFP2 OS=Arabidopsis thaliana GN=OFP2 PE=1 SV=1	gi|1012024177|ref|XP_015950564.1| PREDICTED: transcription repressor OFP1-like [Arachis duranensis]	Transcription repressor OFP4
AH13G01040	-1.1985	-1.56118	-1.10777	-2.80416	-1.96639	-2.78448	Chr13	1084079	1086252	-	1329	AH13G01040	GO:0016021;GO:0042546;GO:0004553;GO:0071555;GO:0005618;GO:0016762;GO:0048046;GO:0010411	K08235	virNOG09548	G	sp|P35694|XTH2_SOYBN Xyloglucan endotransglucosylase/hydrolase 2 OS=Glycine max PE=2 SV=1	gi|1021489362|ref|XP_016187686.1| PREDICTED: xyloglucan endotransglucosylase/hydrolase 2-like [Arachis ipaensis]	Xyloglucan endotransglucosylase/hydrolase 2
AH13G02910	-Inf	-Inf	-Inf	-Inf	-Inf	-5.44873	Chr13	3158813	3160247	-	681	AH13G02910	-	-	-	-	-	-	Uncharacterized protein
AH13G35550	-4.34063	-6.98753	-8.11323	-4.46579	-4.55053	-4.6315	Chr13	118515766	118518032	+	1775	AH13G35550	GO:0005975;GO:0006098;GO:0005737;GO:0004801	-	virNOG12759;COG0176	G	sp|Q2JCG8|TAL_FRACC Transaldolase OS=Frankia casuarinae (strain DSM 45818 / CECT 9043 / CcI3) GN=tal PE=3 SV=1	gi|356512932|ref|XP_003525168.1| PREDICTED: transaldolase [Glycine max] &gt;gi|947111398|gb|KRH59724.1| hypothetical protein GLYMA_05G199800 [Glycine max]	Transaldolase||Uncharacterized protein
AH14G31120	-1.09493	-1.54163	-1.50167	-1.24809	-1.47919	-1.10661	Chr14	118040645	118044877	-	3348	AH14G31120	-	-	virNOG10093;NOG96741	RT	sp|Q40392|TMVRN_NICGU TMV resistance protein N OS=Nicotiana glutinosa GN=N PE=1 SV=1	gi|1012119171|ref|XP_015961908.1| PREDICTED: TMV resistance protein N-like [Arachis duranensis]	TMV resistance protein N
AH14G37520	-1.06077	-1.89481	-1.29438	-1.08951	-1.05695	-1.18886	Chr14	127868763	127871936	-	2172	AH14G37520	GO:0006562;GO:0055114;GO:0004657	K00318	virNOG03559	E	sp|P92983|PROD1_ARATH Proline dehydrogenase 1, mitochondrial OS=Arabidopsis thaliana GN=POX1 PE=1 SV=2	gi|1021502567|ref|XP_016194483.1| PREDICTED: proline dehydrogenase 2, mitochondrial-like [Arachis ipaensis]	Proline dehydrogenase 2, mitochondrial
AH14G39350	-1.99418	-Inf	-1.20152	-Inf	-Inf	-4.78952	Chr14	129499866	129501629	+	1295	AH14G39350	GO:0034219;GO:0016021;GO:0051119	K15382	virNOG13445;virNOG02611	PR	sp|P93332|NOD3_MEDTR Bidirectional sugar transporter N3 OS=Medicago truncatula GN=N3 PE=2 SV=1	gi|1021507099|ref|XP_016196866.1| PREDICTED: bidirectional sugar transporter N3 [Arachis ipaensis]	Bidirectional sugar transporter N3
AH15G01120	-2.03676	-2.10443	-1.40972	-1.75768	-1.11596	-1.03691	Chr15	1617931	1618173	-	243	AH15G01120	-	-	-	-	-	-	Uncharacterized protein
AH16G36590	-1.83423	-2.52347	-1.31179	-2.06115	-1.23548	-1.67037	Chr16	141123116	141128810	+	2125	AH16G36590	-	-	COG1404;virNOG01263	O	sp|Q9FIM6|SBT48_ARATH Subtilisin-like protease SBT4.8 OS=Arabidopsis thaliana GN=SBT4.8 PE=3 SV=1	gi|1012196258|ref|XP_015971936.1| PREDICTED: subtilisin-like protease SBT4.8 [Arachis duranensis]	Subtilisin-like serine endopeptidase family protein
AH16G45760	-1.24408	-2.31101	-1.71008	-2.1914	-3.11505	-1.21498	Chr16	151876829	151880592	-	1975	AH16G45760	GO:0005634;GO:0005737	-	virNOG06869	S	sp|Q9C7G1|PUB45_ARATH U-box domain-containing protein 45 OS=Arabidopsis thaliana GN=PUB45 PE=1 SV=1	gi|1021531638|ref|XP_016162776.1| PREDICTED: U-box domain-containing protein 7 [Arachis ipaensis] &gt;gi|1021531640|ref|XP_016162777.1| PREDICTED: U-box domain-containing protein 7 [Arachis ipaensis]	U-box domain-containing protein 7
AH17G30670	-1.55416	-6.55056	-2.27531	-5.22765	-Inf	-1.26217	Chr17	126540435	126544652	-	1469	AH17G30670	GO:0080144;GO:0003333;GO:0032973;GO:0043090;GO:0005886;GO:0015171;GO:0016021	-	-	-	sp|Q9SUF1|WTR31_ARATH WAT1-related protein At4g08290 OS=Arabidopsis thaliana GN=At4g08290 PE=2 SV=1	gi|1021533109|ref|XP_016163521.1| PREDICTED: WAT1-related protein At4g08290-like [Arachis ipaensis]	WAT1-related protein At4g08290
AH20G14060	-5.05977	-3.18796	-3.7437	-4.01279	-2.59222	-2.69333	Chr20	22776487	22809049	+	2550	AH20G14060	GO:1902358;GO:0008271;GO:0005887	K17469	virNOG09091	P	sp|O04722|SUT21_ARATH Sulfate transporter 2.1 OS=Arabidopsis thaliana GN=SULTR2;1 PE=2 SV=1	gi|1021586327|ref|XP_016182476.1| PREDICTED: sulfate transporter 2.1-like [Arachis ipaensis]	Sulfate transporter 2.1
