# Supplementary material for: Comparative transcriptome analysis revealed molecular mechanisms of peanut leaves responding to Ralstonia solanacearum and its type III secretion system mutant
Source: Front Microbiol. 2022 Aug 25;13:998817. doi: 10.3389/fmicb.2022.998817 (PMC9453164; doi:10.3389/fmicb.2022.998817)
Supplement: Supplementary Table S3 — All up-regulated or down-regulated DEGs in different comparison groups. [file Data_Sheet_2.ZIP › Additional Tables/Table S12.xlsx]

## Sheet: Common-1
PathwayID	Pathway	level1	level2	List	Total	Pvalue	adjustPvalue	List_gene	URL
adu00400	Phenylalanine, tyrosine and tryptophan biosynthesis	Metabolism	Amino acid metabolism	1	91	0.0461989	0.142994	AH12G31330(K13832)	http://www.kegg.jp/kegg-bin/show_pathway?map00400/K13832%09%23FFFFFF,red
adu00380	Tryptophan metabolism	Metabolism	Amino acid metabolism	1	119	0.0600649	0.142994	AH11G14590(K22588)	http://www.kegg.jp/kegg-bin/show_pathway?map00380/K22588%09%23FFFFFF,red
adu00270	Cysteine and methionine metabolism	Metabolism	Amino acid metabolism	1	213	0.10544	0.142994	AH16G19240(K00789)	http://www.kegg.jp/kegg-bin/show_pathway?map00270/K00789%09%23FFFFFF,red
adu00040	Pentose and glucuronate interconversions	Metabolism	Carbohydrate metabolism	1	232	0.114395	0.142994	AH13G28430(K01051)	http://www.kegg.jp/kegg-bin/show_pathway?map00040/K01051%09%23FFFFFF,red
adu00190	Oxidative phosphorylation	Metabolism	Energy metabolism	1	308	0.149501	0.149501	AH14G33960(K01535)	http://www.kegg.jp/kegg-bin/show_pathway?map00190/K01535%09%23FFFFFF,red

## Sheet: Common-2
PathwayID	Pathway	level1	level2	List	Total	Pvalue	adjustPvalue	List_gene	URL
adu00940	Phenylpropanoid biosynthesis	Metabolism	Biosynthesis of other secondary metabolites	3	303	0.00222539	0.0200285	AH20G03750(K00083);AH03G46620(K22395);AH13G48270(K00430)	http://www.kegg.jp/kegg-bin/show_pathway?map00940/K00083%09%23FFFFFF,red/K22395%09%23FFFFFF,red/K00430%09%23FFFFFF,red
adu00520	Amino sugar and nucleotide sugar metabolism	Metabolism	Carbohydrate metabolism	2	260	0.0228988	0.103045	AH01G09220(K20547);AH20G00720(K20547)	http://www.kegg.jp/kegg-bin/show_pathway?map00520/K20547%09%23FFFFFF,red
adu04016	MAPK signaling pathway - plant	Environmental Information Processing	Signal transduction	2	328	0.0352888	0.105866	AH01G09220(K20547);AH20G00720(K20547)	http://www.kegg.jp/kegg-bin/show_pathway?map04016/K20547%09%23FFFFFF,red
adu00910	Nitrogen metabolism	Metabolism	Energy metabolism	1	59	0.0536287	0.120665	AH13G43220(K02575)	http://www.kegg.jp/kegg-bin/show_pathway?map00910/K02575%09%23FFFFFF,red
adu04070	Phosphatidylinositol signaling system	Environmental Information Processing	Signal transduction	1	129	0.113929	0.170978	AH10G11870(K05857)	http://www.kegg.jp/kegg-bin/show_pathway?map04070/K05857%09%23FFFFFF,red
adu04145	Phagosome	Cellular Processes	Transport and catabolism	1	151	0.132162	0.170978	AH03G31620(K08054)	http://www.kegg.jp/kegg-bin/show_pathway?map04145/K08054%09%23FFFFFF,red
adu00562	Inositol phosphate metabolism	Metabolism	Carbohydrate metabolism	1	152	0.132983	0.170978	AH10G11870(K05857)	http://www.kegg.jp/kegg-bin/show_pathway?map00562/K05857%09%23FFFFFF,red
adu00500	Starch and sucrose metabolism	Metabolism	Carbohydrate metabolism	1	279	0.231783	0.260755	AH05G37660(K01179)	http://www.kegg.jp/kegg-bin/show_pathway?map00500/K01179%09%23FFFFFF,red
adu04141	Protein processing in endoplasmic reticulum	Genetic Information Processing	Folding, sorting and degradation	1	379	0.302397	0.302397	AH03G31620(K08054)	http://www.kegg.jp/kegg-bin/show_pathway?map04141/K08054%09%23FFFFFF,red

## Sheet: R24 vs RH24_Up
PathwayID	Pathway	level1	level2	List	Total	Pvalue	adjustPvalue	List_gene	URL
adu00196	Photosynthesis - antenna proteins	Metabolism	Energy metabolism	12	32	3.66664e-12	3.00664e-10	AH13G20380(K08914);AH18G13550(K08914);AH03G17820(K08914);AH10G12210(K08915);AH08G20960(K08914);AH20G17160(K08915);AH08G03560(K08911);AH08G30810(K08910);AH17G26790(K08911);AH13G27630(K08908);AH13G00130(K08910);AH03G24550(K08908)	http://www.kegg.jp/kegg-bin/show_pathway?map00196/K08914%09%23FFFFFF,red/K08915%09%23FFFFFF,red/K08911%09%23FFFFFF,red/K08910%09%23FFFFFF,red/K08908%09%23FFFFFF,red
adu00040	Pentose and glucuronate interconversions	Metabolism	Carbohydrate metabolism	20	232	6.13432e-07	2.51507e-05	AH11G17580(K01728);AH01G16900(K01728);AH14G08090(K01184);AH04G06650(K01184);AH13G28430(K01051);AH13G01560(K01728);AH01G02260(K01728);AH15G29930(K01051);AH03G25280(K01051);AH11G06880(K01728);AH20G11830(K01728);AH10G08220(K01728);AH12G21230(K01728);AH05G25420(K01051);AH09G11160(K01051);AH03G19940(K01051);AH16G32030(K00002);AH13G28460(K01051);AH12G28140(K01051);AH13G45510(K00012)	http://www.kegg.jp/kegg-bin/show_pathway?map00040/K01728%09%23FFFFFF,red/K01184%09%23FFFFFF,red/K01051%09%23FFFFFF,red/K00002%09%23FFFFFF,red/K00012%09%23FFFFFF,red
adu00073	Cutin, suberine and wax biosynthesis	Metabolism	Lipid metabolism	9	69	3.41982e-05	0.000934752	AH19G30540(K21995);AH09G23970(K21995);AH08G15420(K13356);AH19G10060(K15404);AH18G02400(K15403);AH09G22180(K17991);AH19G27950(K17991);AH01G28480(K21995);AH02G00380(K15404)	http://www.kegg.jp/kegg-bin/show_pathway?map00073/K21995%09%23FFFFFF,red/K13356%09%23FFFFFF,red/K15404%09%23FFFFFF,red/K15403%09%23FFFFFF,red/K17991%09%23FFFFFF,red
adu00561	Glycerolipid metabolism	Metabolism	Lipid metabolism	13	172	0.000229078	0.00469609	AH02G00060(K13508);AH14G19220(K13508);AH04G19080(K13508);AH12G00990(K13508);AH18G03680(K00128);AH07G03460(K13509);AH09G11090(K13508);AH12G24060(K13508);AH02G21720(K13508);AH05G29540(K01054);AH19G14500(K13508);AH15G24490(K01054);AH16G32030(K00002)	http://www.kegg.jp/kegg-bin/show_pathway?map00561/K13508%09%23FFFFFF,red/K00128%09%23FFFFFF,red/K13509%09%23FFFFFF,red/K01054%09%23FFFFFF,red/K00002%09%23FFFFFF,red
adu00564	Glycerophospholipid metabolism	Metabolism	Lipid metabolism	15	225	0.000304698	0.00499705	AH02G00060(K13508);AH14G19220(K13508);AH04G19080(K13508);AH12G00990(K13508);AH07G03460(K13509);AH09G11090(K13508);AH12G24060(K13508);AH02G21720(K13508);AH08G29780(K01114);AH06G02320(K00006);AH11G00230(K01115);AH04G04840(K00981);AH09G06780(K16818);AH19G14500(K13508);AH00G01720(K01115)	http://www.kegg.jp/kegg-bin/show_pathway?map00564/K13508%09%23FFFFFF,red/K13509%09%23FFFFFF,red/K01114%09%23FFFFFF,red/K00006%09%23FFFFFF,red/K01115%09%23FFFFFF,red/K00981%09%23FFFFFF,red/K16818%09%23FFFFFF,red
adu00905	Brassinosteroid biosynthesis	Metabolism	Metabolism of terpenoids and polyketides	4	24	0.0022808	0.0283887	AH10G26070(K09590);AH01G31660(K15639);AH20G03320(K15639);AH19G13330(K20623)	http://www.kegg.jp/kegg-bin/show_pathway?map00905/K09590%09%23FFFFFF,red/K15639%09%23FFFFFF,red/K20623%09%23FFFFFF,red
adu00860	Porphyrin and chlorophyll metabolism	Metabolism	Metabolism of cofactors and vitamins	8	99	0.00242342	0.0283887	AH13G20580(K00218);AH07G21420(K02492);AH13G25740(K21480);AH01G31220(K21480);AH17G06160(K01599);AH03G18010(K00218);AH03G08240(K01749);AH16G01790(K08099)	http://www.kegg.jp/kegg-bin/show_pathway?map00860/K00218%09%23FFFFFF,red/K02492%09%23FFFFFF,red/K21480%09%23FFFFFF,red/K01599%09%23FFFFFF,red/K01749%09%23FFFFFF,red/K08099%09%23FFFFFF,red
adu00100	Steroid biosynthesis	Metabolism	Lipid metabolism	6	69	0.00584269	0.0598876	AH20G02600(K00511);AH10G20330(K23558);AH16G38820(K00511);AH16G43240(K00511);AH05G11580(K14424);AH13G58770(K01052)	http://www.kegg.jp/kegg-bin/show_pathway?map00100/K00511%09%23FFFFFF,red/K23558%09%23FFFFFF,red/K14424%09%23FFFFFF,red/K01052%09%23FFFFFF,red
adu00909	Sesquiterpenoid and triterpenoid biosynthesis	Metabolism	Metabolism of terpenoids and polyketides	4	45	0.0217077	0.197782	AH08G19990(K15803);AH20G02600(K00511);AH16G38820(K00511);AH16G43240(K00511)	http://www.kegg.jp/kegg-bin/show_pathway?map00909/K15803%09%23FFFFFF,red/K00511%09%23FFFFFF,red
adu00630	Glyoxylate and dicarboxylate metabolism	Metabolism	Carbohydrate metabolism	7	136	0.0435466	0.357082	AH10G27840(K01602);AH10G27850(K01602);AH20G35550(K01602);AH20G35560(K01602);AH05G03730(K02437);AH08G12700(K18121);AH18G02520(K18121)	http://www.kegg.jp/kegg-bin/show_pathway?map00630/K01602%09%23FFFFFF,red/K02437%09%23FFFFFF,red/K18121%09%23FFFFFF,red
adu00910	Nitrogen metabolism	Metabolism	Energy metabolism	4	59	0.0514177	0.383296	AH15G23440(K01673);AH05G30500(K01673);AH16G32240(K02575);AH08G06590(K10534)	http://www.kegg.jp/kegg-bin/show_pathway?map00910/K01673%09%23FFFFFF,red/K02575%09%23FFFFFF,red/K10534%09%23FFFFFF,red
adu00945	Stilbenoid, diarylheptanoid and gingerol biosynthesis	Metabolism	Biosynthesis of other secondary metabolites	3	44	0.0864636	0.565989	AH06G22080(K13065);AH06G22850(K13065);AH15G28680(K13065)	http://www.kegg.jp/kegg-bin/show_pathway?map00945/K13065%09%23FFFFFF,red
adu00053	Ascorbate and aldarate metabolism	Metabolism	Carbohydrate metabolism	6	130	0.0897299	0.565989	AH03G38730(K21888);AH13G41790(K21888);AH18G03680(K00128);AH16G32030(K00002);AH16G34810(K00103);AH13G45510(K00012)	http://www.kegg.jp/kegg-bin/show_pathway?map00053/K21888%09%23FFFFFF,red/K00128%09%23FFFFFF,red/K00002%09%23FFFFFF,red/K00103%09%23FFFFFF,red/K00012%09%23FFFFFF,red
adu01040	Biosynthesis of unsaturated fatty acids	Metabolism	Lipid metabolism	3	47	0.10064	0.589463	AH09G29670(K10256);AH19G38370(K10256);AH03G44560(K10251)	http://www.kegg.jp/kegg-bin/show_pathway?map01040/K10256%09%23FFFFFF,red/K10251%09%23FFFFFF,red
adu00061	Fatty acid biosynthesis	Metabolism	Lipid metabolism	5	111	0.124894	0.608441	AH13G06610(K01897);AH10G22740(K10781);AH20G29710(K10781);AH04G01660(K01897);AH13G48290(K02372)	http://www.kegg.jp/kegg-bin/show_pathway?map00061/K01897%09%23FFFFFF,red/K10781%09%23FFFFFF,red/K02372%09%23FFFFFF,red
adu00710	Carbon fixation in photosynthetic organisms	Metabolism	Energy metabolism	6	143	0.125771	0.608441	AH10G27840(K01602);AH10G27850(K01602);AH20G35550(K01602);AH20G35560(K01602);AH16G11580(K01807);AH06G08220(K01807)	http://www.kegg.jp/kegg-bin/show_pathway?map00710/K01602%09%23FFFFFF,red/K01807%09%23FFFFFF,red
adu00908	Zeatin biosynthesis	Metabolism	Metabolism of terpenoids and polyketides	3	52	0.12614	0.608441	AH06G02360(K00279);AH16G02450(K10760);AH16G04810(K13495)	http://www.kegg.jp/kegg-bin/show_pathway?map00908/K00279%09%23FFFFFF,red/K10760%09%23FFFFFF,red/K13495%09%23FFFFFF,red
adu00071	Fatty acid degradation	Metabolism	Lipid metabolism	5	115	0.139021	0.633317	AH13G06610(K01897);AH18G03680(K00128);AH12G21260(K18857);AH04G01660(K01897);AH13G11680(K00121)	http://www.kegg.jp/kegg-bin/show_pathway?map00071/K01897%09%23FFFFFF,red/K00128%09%23FFFFFF,red/K18857%09%23FFFFFF,red/K00121%09%23FFFFFF,red
adu00195	Photosynthesis	Metabolism	Energy metabolism	7	190	0.167335	0.722183	AH17G23230(K02638);AH17G29820(K02694);AH08G01900(K02638);AH18G08940(K08902);AH08G17680(K08902);AH12G11670(K08903);AH02G07700(K02721)	http://www.kegg.jp/kegg-bin/show_pathway?map00195/K02638%09%23FFFFFF,red/K02694%09%23FFFFFF,red/K08902%09%23FFFFFF,red/K08903%09%23FFFFFF,red/K02721%09%23FFFFFF,red
adu00770	Pantothenate and CoA biosynthesis	Metabolism	Metabolism of cofactors and vitamins	4	93	0.180471	0.723354	AH18G03680(K00128);AH17G10630(K17839);AH12G33530(K00826);AH07G11330(K17839)	http://www.kegg.jp/kegg-bin/show_pathway?map00770/K00128%09%23FFFFFF,red/K17839%09%23FFFFFF,red/K00826%09%23FFFFFF,red
adu00940	Phenylpropanoid biosynthesis	Metabolism	Biosynthesis of other secondary metabolites	10	303	0.185858	0.723354	AH06G22080(K13065);AH07G07460(K00430);AH06G22850(K13065);AH11G02890(K00430);AH18G07180(K00430);AH08G16780(K00430);AH15G28680(K13065);AH05G28240(K05350);AH03G03570(K01188);AH10G20050(K00430)	http://www.kegg.jp/kegg-bin/show_pathway?map00940/K13065%09%23FFFFFF,red/K00430%09%23FFFFFF,red/K05350%09%23FFFFFF,red/K01188%09%23FFFFFF,red
adu00062	Fatty acid elongation	Metabolism	Lipid metabolism	3	64	0.194971	0.723354	AH19G25070(K15397);AH07G23690(K15397);AH03G44560(K10251)	http://www.kegg.jp/kegg-bin/show_pathway?map00062/K15397%09%23FFFFFF,red/K10251%09%23FFFFFF,red
adu00565	Ether lipid metabolism	Metabolism	Lipid metabolism	3	66	0.20724	0.723354	AH08G29780(K01114);AH11G00230(K01115);AH00G01720(K01115)	http://www.kegg.jp/kegg-bin/show_pathway?map00565/K01114%09%23FFFFFF,red/K01115%09%23FFFFFF,red
adu00511	Other glycan degradation	Metabolism	Glycan biosynthesis and metabolism	2	37	0.219672	0.723354	AH09G25660(K01206);AH19G42400(K01206)	http://www.kegg.jp/kegg-bin/show_pathway?map00511/K01206%09%23FFFFFF,red
adu00500	Starch and sucrose metabolism	Metabolism	Carbohydrate metabolism	9	279	0.220535	0.723354	AH13G16050(K01177);AH05G28240(K05350);AH19G24450(K00847);AH13G53760(K16055);AH16G41710(K01176);AH03G03570(K01188);AH13G09500(K01179);AH10G09400(K01087);AH08G10550(K01179)	http://www.kegg.jp/kegg-bin/show_pathway?map00500/K01177%09%23FFFFFF,red/K05350%09%23FFFFFF,red/K00847%09%23FFFFFF,red/K16055%09%23FFFFFF,red/K01176%09%23FFFFFF,red/K01188%09%23FFFFFF,red/K01179%09%23FFFFFF,red/K01087%09%23FFFFFF,red
adu00520	Amino sugar and nucleotide sugar metabolism	Metabolism	Carbohydrate metabolism	8	260	0.278945	0.876817	AH14G06110(K08679);AH04G01940(K08679);AH19G40670(K15920);AH09G27430(K15920);AH05G31840(K00966);AH19G24450(K00847);AH06G09100(K01183);AH13G45510(K00012)	http://www.kegg.jp/kegg-bin/show_pathway?map00520/K08679%09%23FFFFFF,red/K15920%09%23FFFFFF,red/K00966%09%23FFFFFF,red/K00847%09%23FFFFFF,red/K01183%09%23FFFFFF,red/K00012%09%23FFFFFF,red
adu04144	Endocytosis	Cellular Processes	Transport and catabolism	11	381	0.298008	0.876817	AH01G15780(K12189);AH06G09800(K07904);AH11G00230(K01115);AH16G13900(K07904);AH03G31970(K00889);AH03G02360(K07901);AH05G36680(K07897);AH04G16750(K12486);AH19G03950(K07897);AH17G08580(K18443);AH00G01720(K01115)	http://www.kegg.jp/kegg-bin/show_pathway?map04144/K12189%09%23FFFFFF,red/K07904%09%23FFFFFF,red/K01115%09%23FFFFFF,red/K00889%09%23FFFFFF,red/K07901%09%23FFFFFF,red/K07897%09%23FFFFFF,red/K12486%09%23FFFFFF,red/K18443%09%23FFFFFF,red
adu00650	Butanoate metabolism	Metabolism	Carbohydrate metabolism	2	46	0.299401	0.876817	AH08G12700(K18121);AH18G02520(K18121)	http://www.kegg.jp/kegg-bin/show_pathway?map00650/K18121%09%23FFFFFF,red
adu00600	Sphingolipid metabolism	Metabolism	Lipid metabolism	2	49	0.325833	0.888657	AH02G24040(K12382);AH10G03010(K04712)	http://www.kegg.jp/kegg-bin/show_pathway?map00600/K12382%09%23FFFFFF,red/K04712%09%23FFFFFF,red
adu00941	Flavonoid biosynthesis	Metabolism	Biosynthesis of other secondary metabolites	4	123	0.33594	0.888657	AH06G22080(K13065);AH06G22850(K13065);AH15G28680(K13065);AH16G28830(K00660)	http://www.kegg.jp/kegg-bin/show_pathway?map00941/K13065%09%23FFFFFF,red/K00660%09%23FFFFFF,red
adu00966	Glucosinolate biosynthesis	Metabolism	Biosynthesis of other secondary metabolites	1	17	0.336152	0.888657	AH12G33530(K00826)	http://www.kegg.jp/kegg-bin/show_pathway?map00966/K00826%09%23FFFFFF,red
adu00330	Arginine and proline metabolism	Metabolism	Amino acid metabolism	4	125	0.346793	0.888657	AH18G03680(K00128);AH17G10630(K17839);AH07G11330(K17839);AH05G35170(K00472)	http://www.kegg.jp/kegg-bin/show_pathway?map00330/K00128%09%23FFFFFF,red/K17839%09%23FFFFFF,red/K00472%09%23FFFFFF,red
adu00904	Diterpenoid biosynthesis	Metabolism	Metabolism of terpenoids and polyketides	2	53	0.360647	0.893599	AH15G35120(K05282);AH05G34040(K05282)	http://www.kegg.jp/kegg-bin/show_pathway?map00904/K05282%09%23FFFFFF,red
adu00480	Glutathione metabolism	Metabolism	Metabolism of other amino acids	6	207	0.370517	0.893599	AH06G13590(K00799);AH03G38730(K21888);AH13G41790(K21888);AH02G28030(K00799);AH13G44260(K00799);AH02G28040(K00799)	http://www.kegg.jp/kegg-bin/show_pathway?map00480/K00799%09%23FFFFFF,red/K21888%09%23FFFFFF,red
adu00410	beta-Alanine metabolism	Metabolism	Metabolism of other amino acids	3	96	0.400981	0.937523	AH18G03680(K00128);AH17G10630(K17839);AH07G11330(K17839)	http://www.kegg.jp/kegg-bin/show_pathway?map00410/K00128%09%23FFFFFF,red/K17839%09%23FFFFFF,red
adu00903	Limonene and pinene degradation	Metabolism	Metabolism of terpenoids and polyketides	1	22	0.411596	0.937523	AH18G03680(K00128)	http://www.kegg.jp/kegg-bin/show_pathway?map00903/K00128%09%23FFFFFF,red
adu04075	Plant hormone signal transduction	Environmental Information Processing	Signal transduction	14	549	0.433941	0.954654	AH19G02950(K14484);AH09G01670(K14484);AH13G08160(K14488);AH03G06640(K14488);AH13G08030(K14488);AH08G15540(K14432);AH03G06690(K14488);AH11G20690(K14492);AH17G30230(K14492);AH13G09580(K14488);AH05G26140(K14484);AH03G06560(K14488);AH01G11330(K14487);AH13G14930(K14488)	http://www.kegg.jp/kegg-bin/show_pathway?map04075/K14484%09%23FFFFFF,red/K14488%09%23FFFFFF,red/K14432%09%23FFFFFF,red/K14492%09%23FFFFFF,red/K14487%09%23FFFFFF,red
adu00310	Lysine degradation	Metabolism	Amino acid metabolism	2	63	0.444347	0.954654	AH14G05290(K00658);AH18G03680(K00128)	http://www.kegg.jp/kegg-bin/show_pathway?map00310/K00658%09%23FFFFFF,red/K00128%09%23FFFFFF,red
adu00350	Tyrosine metabolism	Metabolism	Amino acid metabolism	3	106	0.464127	0.954654	AH04G28170(K00422);AH12G21260(K18857);AH13G11680(K00121)	http://www.kegg.jp/kegg-bin/show_pathway?map00350/K00422%09%23FFFFFF,red/K18857%09%23FFFFFF,red/K00121%09%23FFFFFF,red
adu00460	Cyanoamino acid metabolism	Metabolism	Metabolism of other amino acids	2	66	0.46828	0.954654	AH05G28240(K05350);AH03G03570(K01188)	http://www.kegg.jp/kegg-bin/show_pathway?map00460/K05350%09%23FFFFFF,red/K01188%09%23FFFFFF,red
adu02010	ABC transporters	Environmental Information Processing	Membrane transport	2	69	0.491592	0.954654	AH01G10250(K05658);AH14G25290(K05658)	http://www.kegg.jp/kegg-bin/show_pathway?map02010/K05658%09%23FFFFFF,red
adu00051	Fructose and mannose metabolism	Metabolism	Carbohydrate metabolism	3	111	0.494616	0.954654	AH05G31840(K00966);AH19G24450(K00847);AH16G40120(K19355)	http://www.kegg.jp/kegg-bin/show_pathway?map00051/K00966%09%23FFFFFF,red/K00847%09%23FFFFFF,red/K19355%09%23FFFFFF,red
adu00130	Ubiquinone and other terpenoid-quinone biosynthesis	Metabolism	Metabolism of cofactors and vitamins	3	112	0.500611	0.954654	AH04G09490(K14760);AH14G08670(K14760);AH01G07820(K14759)	http://www.kegg.jp/kegg-bin/show_pathway?map00130/K14760%09%23FFFFFF,red/K14759%09%23FFFFFF,red
adu00531	Glycosaminoglycan degradation	Metabolism	Glycan biosynthesis and metabolism	1	30	0.514946	0.959441	AH01G24670(K07964)	http://www.kegg.jp/kegg-bin/show_pathway?map00531/K07964%09%23FFFFFF,red
adu00780	Biotin metabolism	Metabolism	Metabolism of cofactors and vitamins	1	31	0.526523	0.959441	AH13G48290(K02372)	http://www.kegg.jp/kegg-bin/show_pathway?map00780/K02372%09%23FFFFFF,red
adu00380	Tryptophan metabolism	Metabolism	Amino acid metabolism	3	119	0.541532	0.96534	AH14G05290(K00658);AH18G03680(K00128);AH11G14590(K22588)	http://www.kegg.jp/kegg-bin/show_pathway?map00380/K00658%09%23FFFFFF,red/K00128%09%23FFFFFF,red/K22588%09%23FFFFFF,red
adu00010	Glycolysis / Gluconeogenesis	Metabolism	Carbohydrate metabolism	6	257	0.577012	0.98076	AH18G03680(K00128);AH12G21260(K18857);AH13G11680(K00121);AH05G28800(K01785);AH16G32030(K00002);AH10G24340(K01785)	http://www.kegg.jp/kegg-bin/show_pathway?map00010/K00128%09%23FFFFFF,red/K18857%09%23FFFFFF,red/K00121%09%23FFFFFF,red/K01785%09%23FFFFFF,red/K00002%09%23FFFFFF,red
adu00290	Valine, leucine and isoleucine biosynthesis	Metabolism	Amino acid metabolism	1	36	0.580406	0.98076	AH12G33530(K00826)	http://www.kegg.jp/kegg-bin/show_pathway?map00290/K00826%09%23FFFFFF,red
adu04070	Phosphatidylinositol signaling system	Environmental Information Processing	Signal transduction	3	129	0.596508	0.98076	AH05G05120(K01110);AH03G31970(K00889);AH04G04840(K00981)	http://www.kegg.jp/kegg-bin/show_pathway?map04070/K01110%09%23FFFFFF,red/K00889%09%23FFFFFF,red/K00981%09%23FFFFFF,red
adu03030	DNA replication	Genetic Information Processing	Replication and repair	2	84	0.598025	0.98076	AH03G07060(K02212);AH04G10750(K02542)	http://www.kegg.jp/kegg-bin/show_pathway?map03030/K02212%09%23FFFFFF,red/K02542%09%23FFFFFF,red
adu00340	Histidine metabolism	Metabolism	Amino acid metabolism	1	47	0.678414	0.996669	AH18G03680(K00128)	http://www.kegg.jp/kegg-bin/show_pathway?map00340/K00128%09%23FFFFFF,red
adu04141	Protein processing in endoplasmic reticulum	Genetic Information Processing	Folding, sorting and degradation	8	379	0.685664	0.996669	AH01G01800(K13993);AH04G04360(K14009);AH07G09260(K13993);AH14G05370(K14009);AH15G34530(K13993);AH17G33490(K13993);AH18G22750(K03094);AH14G04960(K13993)	http://www.kegg.jp/kegg-bin/show_pathway?map04141/K13993%09%23FFFFFF,red/K14009%09%23FFFFFF,red/K03094%09%23FFFFFF,red
adu00592	alpha-Linolenic acid metabolism	Metabolism	Lipid metabolism	2	99	0.686917	0.996669	AH12G21260(K18857);AH09G06780(K16818)	http://www.kegg.jp/kegg-bin/show_pathway?map00592/K18857%09%23FFFFFF,red/K16818%09%23FFFFFF,red
adu00950	Isoquinoline alkaloid biosynthesis	Metabolism	Biosynthesis of other secondary metabolites	1	49	0.693608	0.996669	AH04G28170(K00422)	http://www.kegg.jp/kegg-bin/show_pathway?map00950/K00422%09%23FFFFFF,red
adu04145	Phagosome	Cellular Processes	Transport and catabolism	3	151	0.701564	0.996669	AH05G04040(K07374);AH05G36680(K07897);AH19G03950(K07897)	http://www.kegg.jp/kegg-bin/show_pathway?map04145/K07374%09%23FFFFFF,red/K07897%09%23FFFFFF,red
adu00562	Inositol phosphate metabolism	Metabolism	Carbohydrate metabolism	3	152	0.705806	0.996669	AH08G29780(K01114);AH05G05120(K01110);AH03G31970(K00889)	http://www.kegg.jp/kegg-bin/show_pathway?map00562/K01114%09%23FFFFFF,red/K01110%09%23FFFFFF,red/K00889%09%23FFFFFF,red
adu00900	Terpenoid backbone biosynthesis	Metabolism	Metabolism of terpenoids and polyketides	2	103	0.707729	0.996669	AH08G17000(K12742);AH18G07490(K12742)	http://www.kegg.jp/kegg-bin/show_pathway?map00900/K12742%09%23FFFFFF,red
adu00030	Pentose phosphate pathway	Metabolism	Carbohydrate metabolism	2	104	0.712749	0.996669	AH16G11580(K01807);AH06G08220(K01807)	http://www.kegg.jp/kegg-bin/show_pathway?map00030/K01807%09%23FFFFFF,red
adu00790	Folate biosynthesis	Metabolism	Metabolism of cofactors and vitamins	1	56	0.741374	0.996669	AH13G59120(K01724)	http://www.kegg.jp/kegg-bin/show_pathway?map00790/K01724%09%23FFFFFF,red
adu00052	Galactose metabolism	Metabolism	Carbohydrate metabolism	2	111	0.745903	0.996669	AH05G28800(K01785);AH10G24340(K01785)	http://www.kegg.jp/kegg-bin/show_pathway?map00052/K01785%09%23FFFFFF,red
adu00280	Valine, leucine and isoleucine degradation	Metabolism	Amino acid metabolism	2	111	0.745903	0.996669	AH18G03680(K00128);AH12G33530(K00826)	http://www.kegg.jp/kegg-bin/show_pathway?map00280/K00128%09%23FFFFFF,red/K00826%09%23FFFFFF,red
adu00943	Isoflavonoid biosynthesis	Metabolism	Biosynthesis of other secondary metabolites	1	58	0.753605	0.996669	AH03G47350(K22932)	http://www.kegg.jp/kegg-bin/show_pathway?map00943/K22932%09%23FFFFFF,red
adu03410	Base excision repair	Genetic Information Processing	Replication and repair	1	69	0.811273	0.996669	AH08G00250(K01246)	http://www.kegg.jp/kegg-bin/show_pathway?map03410/K01246%09%23FFFFFF,red
adu04146	Peroxisome	Cellular Processes	Transport and catabolism	3	186	0.823994	0.996669	AH13G06610(K01897);AH08G15420(K13356);AH04G01660(K01897)	http://www.kegg.jp/kegg-bin/show_pathway?map04146/K01897%09%23FFFFFF,red/K13356%09%23FFFFFF,red
adu04130	SNARE interactions in vesicular transport	Genetic Information Processing	Folding, sorting and degradation	1	72	0.82452	0.996669	AH10G06020(K08486)	http://www.kegg.jp/kegg-bin/show_pathway?map04130/K08486%09%23FFFFFF,red
adu00920	Sulfur metabolism	Metabolism	Energy metabolism	1	74	0.832832	0.996669	AH18G13830(K01082)	http://www.kegg.jp/kegg-bin/show_pathway?map00920/K01082%09%23FFFFFF,red
adu03022	Basal transcription factors	Genetic Information Processing	Transcription	1	89	0.88387	0.996669	AH19G00850(K03139)	http://www.kegg.jp/kegg-bin/show_pathway?map03022/K03139%09%23FFFFFF,red
adu00270	Cysteine and methionine metabolism	Metabolism	Amino acid metabolism	3	213	0.886621	0.996669	AH17G30050(K05933);AH12G33530(K00826);AH16G19240(K00789)	http://www.kegg.jp/kegg-bin/show_pathway?map00270/K05933%09%23FFFFFF,red/K00826%09%23FFFFFF,red/K00789%09%23FFFFFF,red
adu00400	Phenylalanine, tyrosine and tryptophan biosynthesis	Metabolism	Amino acid metabolism	1	91	0.889381	0.996669	AH12G31330(K13832)	http://www.kegg.jp/kegg-bin/show_pathway?map00400/K13832%09%23FFFFFF,red
adu03020	RNA polymerase	Genetic Information Processing	Transcription	1	98	0.906696	0.996669	AH10G30570(K03013)	http://www.kegg.jp/kegg-bin/show_pathway?map03020/K03013%09%23FFFFFF,red
adu00020	Citrate cycle (TCA cycle)	Metabolism	Carbohydrate metabolism	1	100	0.911128	0.996669	AH14G05290(K00658)	http://www.kegg.jp/kegg-bin/show_pathway?map00020/K00658%09%23FFFFFF,red
adu00260	Glycine, serine and threonine metabolism	Metabolism	Amino acid metabolism	1	113	0.935243	0.996669	AH05G03730(K02437)	http://www.kegg.jp/kegg-bin/show_pathway?map00260/K02437%09%23FFFFFF,red
adu04712	Circadian rhythm - plant	Organismal Systems	Environmental adaptation	1	114	0.936802	0.996669	AH16G28830(K00660)	http://www.kegg.jp/kegg-bin/show_pathway?map04712/K00660%09%23FFFFFF,red
adu03015	mRNA surveillance pathway	Genetic Information Processing	Translation	2	231	0.975716	0.996669	AH18G31120(K11584);AH09G05290(K06965)	http://www.kegg.jp/kegg-bin/show_pathway?map03015/K11584%09%23FFFFFF,red/K06965%09%23FFFFFF,red
adu04626	Plant-pathogen interaction	Organismal Systems	Environmental adaptation	5	427	0.977114	0.996669	AH19G25070(K15397);AH15G23930(K05391);AH08G11180(K13448);AH18G03210(K13448);AH07G23690(K15397)	http://www.kegg.jp/kegg-bin/show_pathway?map04626/K15397%09%23FFFFFF,red/K05391%09%23FFFFFF,red/K13448%09%23FFFFFF,red
adu03008	Ribosome biogenesis in eukaryotes	Genetic Information Processing	Translation	1	156	0.977343	0.996669	AH14G02400(K07179)	http://www.kegg.jp/kegg-bin/show_pathway?map03008/K07179%09%23FFFFFF,red
adu00620	Pyruvate metabolism	Metabolism	Carbohydrate metabolism	1	185	0.988872	0.996669	AH18G03680(K00128)	http://www.kegg.jp/kegg-bin/show_pathway?map00620/K00128%09%23FFFFFF,red
adu03018	RNA degradation	Genetic Information Processing	Folding, sorting and degradation	1	190	0.990158	0.996669	AH04G10330(K12581)	http://www.kegg.jp/kegg-bin/show_pathway?map03018/K12581%09%23FFFFFF,red
adu04120	Ubiquitin mediated proteolysis	Genetic Information Processing	Folding, sorting and degradation	1	220	0.995296	0.996669	AH18G22750(K03094)	http://www.kegg.jp/kegg-bin/show_pathway?map04120/K03094%09%23FFFFFF,red
adu00190	Oxidative phosphorylation	Metabolism	Energy metabolism	2	308	0.995338	0.996669	AH01G23280(K02267);AH14G33960(K01535)	http://www.kegg.jp/kegg-bin/show_pathway?map00190/K02267%09%23FFFFFF,red/K01535%09%23FFFFFF,red
adu03010	Ribosome	Genetic Information Processing	Translation	7	651	0.995846	0.996669	AH09G06710(K02926);AH19G31030(K02914);AH04G00850(K02867);AH20G04740(K02881);AH05G24300(K02935);AH13G29000(K02914);AH12G38440(K02902)	http://www.kegg.jp/kegg-bin/show_pathway?map03010/K02926%09%23FFFFFF,red/K02914%09%23FFFFFF,red/K02867%09%23FFFFFF,red/K02881%09%23FFFFFF,red/K02935%09%23FFFFFF,red/K02902%09%23FFFFFF,red
adu00230	Purine metabolism	Metabolism	Nucleotide metabolism	1	234	0.996669	0.996669	AH15G05220(K00759)	http://www.kegg.jp/kegg-bin/show_pathway?map00230/K00759%09%23FFFFFF,red

## Sheet: R36 vs RH36_Up
PathwayID	Pathway	level1	level2	List	Total	Pvalue	adjustPvalue	List_gene	URL
adu04075	Plant hormone signal transduction	Environmental Information Processing	Signal transduction	25	549	1.56247e-05	0.00118748	AH08G06420(K13946);AH09G11770(K12126);AH13G08160(K14488);AH16G08790(K12126);AH09G01670(K14484);AH03G06030(K13946);AH13G08030(K14488);AH19G15340(K12126);AH06G13030(K14488);AH19G02950(K14484);AH10G04450(K13449);AH13G08270(K14488);AH03G06640(K14488);AH03G06560(K14488);AH13G14930(K14488);AH19G38650(K14431);AH03G45980(K14432);AH19G15290(K14484);AH02G28080(K14487);AH13G14960(K14488);AH12G18580(K14508);…	http://www.kegg.jp/kegg-bin/show_pathway?map04075/K13946%09%23FFFFFF,red/K12126%09%23FFFFFF,red/K14488%09%23FFFFFF,red/K14484%09%23FFFFFF,red/K13449%09%23FFFFFF,red/K14431%09%23FFFFFF,red/K14432%09%23FFFFFF,red/K14487%09%23FFFFFF,red/K14508%09%23FFFFFF,red/K14504%09%23FFFFFF,red
adu04145	Phagosome	Cellular Processes	Transport and catabolism	10	151	0.000387941	0.0147418	AH00G00510(K07374);AH08G08680(K07374);AH20G34600(K07375);AH10G26870(K07375);AH09G24990(K07375);AH03G30000(K07375);AH13G40650(K04392);AH03G37500(K04392);AH09G02560(K07897);AH13G08450(K04392)	http://www.kegg.jp/kegg-bin/show_pathway?map04145/K07374%09%23FFFFFF,red/K07375%09%23FFFFFF,red/K04392%09%23FFFFFF,red/K07897%09%23FFFFFF,red
adu00040	Pentose and glucuronate interconversions	Metabolism	Carbohydrate metabolism	12	232	0.000974236	0.0246806	AH01G16900(K01728);AH11G17580(K01728);AH13G28430(K01051);AH03G25280(K01051);AH10G08220(K01728);AH03G42900(K00012);AH16G10110(K01051);AH12G21230(K01728);AH09G11160(K01051);AH06G06300(K01051);AH15G29930(K01051);AH05G06280(K01728)	http://www.kegg.jp/kegg-bin/show_pathway?map00040/K01728%09%23FFFFFF,red/K01051%09%23FFFFFF,red/K00012%09%23FFFFFF,red
adu00196	Photosynthesis - antenna proteins	Metabolism	Energy metabolism	4	32	0.00245988	0.0467378	AH13G00130(K08910);AH08G30810(K08910);AH18G13550(K08914);AH08G20960(K08914)	http://www.kegg.jp/kegg-bin/show_pathway?map00196/K08910%09%23FFFFFF,red/K08914%09%23FFFFFF,red
adu00909	Sesquiterpenoid and triterpenoid biosynthesis	Metabolism	Metabolism of terpenoids and polyketides	4	45	0.00850612	0.129293	AH08G19970(K15803);AH16G46230(K15803);AH15G31010(K20659);AH08G26210(K15803)	http://www.kegg.jp/kegg-bin/show_pathway?map00909/K15803%09%23FFFFFF,red/K20659%09%23FFFFFF,red
adu00030	Pentose phosphate pathway	Metabolism	Carbohydrate metabolism	6	104	0.0110773	0.140313	AH14G05730(K00895);AH08G03850(K01057);AH17G27090(K01057);AH17G27100(K01057);AH08G03860(K01057);AH14G02250(K00851)	http://www.kegg.jp/kegg-bin/show_pathway?map00030/K00895%09%23FFFFFF,red/K01057%09%23FFFFFF,red/K00851%09%23FFFFFF,red
adu00500	Starch and sucrose metabolism	Metabolism	Carbohydrate metabolism	10	279	0.0292284	0.299618	AH13G28210(K00695);AH05G09010(K01193);AH15G05310(K01193);AH17G19960(K01179);AH13G07840(K01179);AH03G39270(K00695);AH02G04300(K13679);AH15G23710(K00695);AH04G03880(K05350);AH17G31670(K01087)	http://www.kegg.jp/kegg-bin/show_pathway?map00500/K00695%09%23FFFFFF,red/K01193%09%23FFFFFF,red/K01179%09%23FFFFFF,red/K13679%09%23FFFFFF,red/K05350%09%23FFFFFF,red/K01087%09%23FFFFFF,red
adu00592	alpha-Linolenic acid metabolism	Metabolism	Lipid metabolism	5	99	0.0329057	0.299618	AH03G03520(K00454);AH14G42320(K10525);AH05G31010(K10529);AH09G07020(K00454);AH19G08500(K16818)	http://www.kegg.jp/kegg-bin/show_pathway?map00592/K00454%09%23FFFFFF,red/K10525%09%23FFFFFF,red/K10529%09%23FFFFFF,red/K16818%09%23FFFFFF,red
adu03410	Base excision repair	Genetic Information Processing	Replication and repair	4	69	0.0354811	0.299618	AH01G07730(K01246);AH05G20620(K01246);AH15G17570(K01246);AH17G25580(K01246)	http://www.kegg.jp/kegg-bin/show_pathway?map03410/K01246%09%23FFFFFF,red
adu00052	Galactose metabolism	Metabolism	Carbohydrate metabolism	5	111	0.0497993	0.378475	AH05G09010(K01193);AH15G33640(K07407);AH15G05310(K01193);AH05G22060(K07407);AH19G14820(K18819)	http://www.kegg.jp/kegg-bin/show_pathway?map00052/K01193%09%23FFFFFF,red/K07407%09%23FFFFFF,red/K18819%09%23FFFFFF,red
adu00600	Sphingolipid metabolism	Metabolism	Lipid metabolism	3	49	0.057818	0.39947	AH15G33640(K07407);AH05G22060(K07407);AH10G03010(K04712)	http://www.kegg.jp/kegg-bin/show_pathway?map00600/K07407%09%23FFFFFF,red/K04712%09%23FFFFFF,red
adu00908	Zeatin biosynthesis	Metabolism	Metabolism of terpenoids and polyketides	3	52	0.066741	0.401375	AH06G02360(K00279);AH16G04810(K13495);AH16G04900(K00279)	http://www.kegg.jp/kegg-bin/show_pathway?map00908/K00279%09%23FFFFFF,red/K13495%09%23FFFFFF,red
adu00905	Brassinosteroid biosynthesis	Metabolism	Metabolism of terpenoids and polyketides	2	24	0.0686562	0.401375	AH18G02310(K12638);AH10G12200(K09588)	http://www.kegg.jp/kegg-bin/show_pathway?map00905/K12638%09%23FFFFFF,red/K09588%09%23FFFFFF,red
adu00400	Phenylalanine, tyrosine and tryptophan biosynthesis	Metabolism	Amino acid metabolism	4	91	0.0814375	0.407282	AH15G08900(K01696);AH05G14040(K01696);AH12G31330(K13832);AH02G27740(K13832)	http://www.kegg.jp/kegg-bin/show_pathway?map00400/K01696%09%23FFFFFF,red/K13832%09%23FFFFFF,red
adu00053	Ascorbate and aldarate metabolism	Metabolism	Carbohydrate metabolism	5	130	0.0853072	0.407282	AH05G02820(K00434);AH03G42900(K00012);AH12G04630(K00103);AH05G25220(K00469);AH19G05310(K00469)	http://www.kegg.jp/kegg-bin/show_pathway?map00053/K00434%09%23FFFFFF,red/K00012%09%23FFFFFF,red/K00103%09%23FFFFFF,red/K00469%09%23FFFFFF,red
adu00270	Cysteine and methionine metabolism	Metabolism	Amino acid metabolism	7	213	0.0899034	0.407282	AH17G34090(K00826);AH06G16040(K00789);AH12G06530(K00025);AH16G19240(K00789);AH01G27880(K01611);AH15G08480(K01738);AH07G06600(K05933)	http://www.kegg.jp/kegg-bin/show_pathway?map00270/K00826%09%23FFFFFF,red/K00789%09%23FFFFFF,red/K00025%09%23FFFFFF,red/K01611%09%23FFFFFF,red/K01738%09%23FFFFFF,red/K05933%09%23FFFFFF,red
adu00603	Glycosphingolipid biosynthesis - globo and isoglobo series	Metabolism	Glycan biosynthesis and metabolism	2	29	0.0953453	0.407282	AH15G33640(K07407);AH05G22060(K07407)	http://www.kegg.jp/kegg-bin/show_pathway?map00603/K07407%09%23FFFFFF,red
adu00940	Phenylpropanoid biosynthesis	Metabolism	Biosynthesis of other secondary metabolites	9	303	0.0964616	0.407282	AH15G28680(K13065);AH18G07180(K00430);AH19G24230(K00430);AH17G06310(K00430);AH05G21770(K00430);AH15G02590(K12356);AH14G09030(K22395);AH04G03880(K05350);AH05G05760(K00430)	http://www.kegg.jp/kegg-bin/show_pathway?map00940/K13065%09%23FFFFFF,red/K00430%09%23FFFFFF,red/K12356%09%23FFFFFF,red/K22395%09%23FFFFFF,red/K05350%09%23FFFFFF,red
adu02010	ABC transporters	Environmental Information Processing	Membrane transport	3	69	0.127567	0.510269	AH06G13290(K05658);AH09G32540(K05666);AH05G25600(K05658)	http://www.kegg.jp/kegg-bin/show_pathway?map02010/K05658%09%23FFFFFF,red/K05666%09%23FFFFFF,red
adu00562	Inositol phosphate metabolism	Metabolism	Carbohydrate metabolism	5	152	0.139189	0.528916	AH05G05120(K01110);AH05G25220(K00469);AH13G35970(K00889);AH19G05310(K00469);AH17G14050(K05857)	http://www.kegg.jp/kegg-bin/show_pathway?map00562/K01110%09%23FFFFFF,red/K00469%09%23FFFFFF,red/K00889%09%23FFFFFF,red/K05857%09%23FFFFFF,red
adu00591	Linoleic acid metabolism	Metabolism	Lipid metabolism	2	39	0.155308	0.562069	AH03G03520(K00454);AH09G07020(K00454)	http://www.kegg.jp/kegg-bin/show_pathway?map00591/K00454%09%23FFFFFF,red
adu00730	Thiamine metabolism	Metabolism	Metabolism of cofactors and vitamins	2	44	0.187445	0.647537	AH11G34920(K01662);AH01G22990(K01662)	http://www.kegg.jp/kegg-bin/show_pathway?map00730/K01662%09%23FFFFFF,red
adu00564	Glycerophospholipid metabolism	Metabolism	Lipid metabolism	6	225	0.219505	0.72532	AH02G00060(K13508);AH14G19220(K13508);AH16G04850(K00006);AH16G29930(K18696);AH19G06790(K01115);AH19G08500(K16818)	http://www.kegg.jp/kegg-bin/show_pathway?map00564/K13508%09%23FFFFFF,red/K00006%09%23FFFFFF,red/K18696%09%23FFFFFF,red/K01115%09%23FFFFFF,red/K16818%09%23FFFFFF,red
adu00966	Glucosinolate biosynthesis	Metabolism	Biosynthesis of other secondary metabolites	1	17	0.265845	0.790555	AH17G34090(K00826)	http://www.kegg.jp/kegg-bin/show_pathway?map00966/K00826%09%23FFFFFF,red
adu00943	Isoflavonoid biosynthesis	Metabolism	Biosynthesis of other secondary metabolites	2	58	0.280575	0.790555	AH15G34850(K13262);AH03G47350(K22932)	http://www.kegg.jp/kegg-bin/show_pathway?map00943/K13262%09%23FFFFFF,red/K22932%09%23FFFFFF,red
adu00910	Nitrogen metabolism	Metabolism	Energy metabolism	2	59	0.287269	0.790555	AH13G02920(K01674);AH03G01030(K01674)	http://www.kegg.jp/kegg-bin/show_pathway?map00910/K01674%09%23FFFFFF,red
adu00350	Tyrosine metabolism	Metabolism	Amino acid metabolism	3	106	0.298019	0.790555	AH14G24110(K07253);AH20G06290(K00422);AH04G20920(K07253)	http://www.kegg.jp/kegg-bin/show_pathway?map00350/K07253%09%23FFFFFF,red/K00422%09%23FFFFFF,red
adu00051	Fructose and mannose metabolism	Metabolism	Carbohydrate metabolism	3	111	0.322716	0.790555	AH14G05730(K00895);AH14G26230(K19355);AH03G15110(K17497)	http://www.kegg.jp/kegg-bin/show_pathway?map00051/K00895%09%23FFFFFF,red/K19355%09%23FFFFFF,red/K17497%09%23FFFFFF,red
adu00300	Lysine biosynthesis	Metabolism	Amino acid metabolism	1	22	0.329701	0.790555	AH20G08850(K10206)	http://www.kegg.jp/kegg-bin/show_pathway?map00300/K10206%09%23FFFFFF,red
adu04712	Circadian rhythm - plant	Organismal Systems	Environmental adaptation	3	114	0.337549	0.790555	AH09G11770(K12126);AH16G08790(K12126);AH19G15340(K12126)	http://www.kegg.jp/kegg-bin/show_pathway?map04712/K12126%09%23FFFFFF,red
adu00073	Cutin, suberine and wax biosynthesis	Metabolism	Lipid metabolism	2	69	0.353555	0.790555	AH19G10060(K15404);AH18G17540(K13356)	http://www.kegg.jp/kegg-bin/show_pathway?map00073/K15404%09%23FFFFFF,red/K13356%09%23FFFFFF,red
adu00100	Steroid biosynthesis	Metabolism	Lipid metabolism	2	69	0.353555	0.790555	AH20G32890(K14423);AH01G16100(K14423)	http://www.kegg.jp/kegg-bin/show_pathway?map00100/K14423%09%23FFFFFF,red
adu00360	Phenylalanine metabolism	Metabolism	Amino acid metabolism	2	69	0.353555	0.790555	AH14G24110(K07253);AH04G20920(K07253)	http://www.kegg.jp/kegg-bin/show_pathway?map00360/K07253%09%23FFFFFF,red
adu00750	Vitamin B6 metabolism	Metabolism	Metabolism of cofactors and vitamins	1	24	0.35367	0.790555	AH09G04890(K13248)	http://www.kegg.jp/kegg-bin/show_pathway?map00750/K13248%09%23FFFFFF,red
adu00561	Glycerolipid metabolism	Metabolism	Lipid metabolism	4	172	0.374584	0.813383	AH15G33640(K07407);AH05G22060(K07407);AH02G00060(K13508);AH14G19220(K13508)	http://www.kegg.jp/kegg-bin/show_pathway?map00561/K07407%09%23FFFFFF,red/K13508%09%23FFFFFF,red
adu04070	Phosphatidylinositol signaling system	Environmental Information Processing	Signal transduction	3	129	0.411079	0.867833	AH05G05120(K01110);AH13G35970(K00889);AH17G14050(K05857)	http://www.kegg.jp/kegg-bin/show_pathway?map04070/K01110%09%23FFFFFF,red/K00889%09%23FFFFFF,red/K05857%09%23FFFFFF,red
adu00290	Valine, leucine and isoleucine biosynthesis	Metabolism	Amino acid metabolism	1	36	0.480598	0.940007	AH17G34090(K00826)	http://www.kegg.jp/kegg-bin/show_pathway?map00290/K00826%09%23FFFFFF,red
adu00511	Other glycan degradation	Metabolism	Glycan biosynthesis and metabolism	1	37	0.489982	0.940007	AH09G27770(K15923)	http://www.kegg.jp/kegg-bin/show_pathway?map00511/K15923%09%23FFFFFF,red
adu00770	Pantothenate and CoA biosynthesis	Metabolism	Metabolism of cofactors and vitamins	2	93	0.501545	0.940007	AH17G34090(K00826);AH17G10630(K17839)	http://www.kegg.jp/kegg-bin/show_pathway?map00770/K00826%09%23FFFFFF,red/K17839%09%23FFFFFF,red
adu00520	Amino sugar and nucleotide sugar metabolism	Metabolism	Carbohydrate metabolism	5	260	0.504492	0.940007	AH08G12260(K08678);AH10G05980(K15920);AH03G42900(K00012);AH03G15110(K17497);AH18G27130(K00326)	http://www.kegg.jp/kegg-bin/show_pathway?map00520/K08678%09%23FFFFFF,red/K15920%09%23FFFFFF,red/K00012%09%23FFFFFF,red/K17497%09%23FFFFFF,red/K00326%09%23FFFFFF,red
adu00970	Aminoacyl-tRNA biosynthesis	Genetic Information Processing	Translation	2	96	0.51851	0.940007	AH19G08560(K01893);AH09G06820(K01893)	http://www.kegg.jp/kegg-bin/show_pathway?map00970/K01893%09%23FFFFFF,red
adu04144	Endocytosis	Cellular Processes	Transport and catabolism	7	381	0.532664	0.940007	AH02G19180(K05758);AH13G35970(K00889);AH16G19980(K07901);AH19G06790(K01115);AH03G02360(K07901);AH02G03830(K07904);AH09G02560(K07897)	http://www.kegg.jp/kegg-bin/show_pathway?map04144/K05758%09%23FFFFFF,red/K00889%09%23FFFFFF,red/K07901%09%23FFFFFF,red/K01115%09%23FFFFFF,red/K07904%09%23FFFFFF,red/K07897%09%23FFFFFF,red
adu00860	Porphyrin and chlorophyll metabolism	Metabolism	Metabolism of cofactors and vitamins	2	99	0.535089	0.940007	AH07G21420(K02492);AH17G29380(K22013)	http://www.kegg.jp/kegg-bin/show_pathway?map00860/K02492%09%23FFFFFF,red/K22013%09%23FFFFFF,red
adu00945	Stilbenoid, diarylheptanoid and gingerol biosynthesis	Metabolism	Biosynthesis of other secondary metabolites	1	44	0.551114	0.940007	AH15G28680(K13065)	http://www.kegg.jp/kegg-bin/show_pathway?map00945/K13065%09%23FFFFFF,red
adu00900	Terpenoid backbone biosynthesis	Metabolism	Metabolism of terpenoids and polyketides	2	103	0.556583	0.940007	AH11G34920(K01662);AH01G22990(K01662)	http://www.kegg.jp/kegg-bin/show_pathway?map00900/K01662%09%23FFFFFF,red
adu00950	Isoquinoline alkaloid biosynthesis	Metabolism	Biosynthesis of other secondary metabolites	1	49	0.590263	0.975218	AH20G06290(K00422)	http://www.kegg.jp/kegg-bin/show_pathway?map00950/K00422%09%23FFFFFF,red
adu00260	Glycine, serine and threonine metabolism	Metabolism	Amino acid metabolism	2	113	0.607202	0.981858	AH15G08900(K01696);AH05G14040(K01696)	http://www.kegg.jp/kegg-bin/show_pathway?map00260/K01696%09%23FFFFFF,red
adu04146	Peroxisome	Cellular Processes	Transport and catabolism	3	186	0.655077	0.997536	AH13G06610(K01897);AH18G17540(K13356);AH04G04750(K11147)	http://www.kegg.jp/kegg-bin/show_pathway?map04146/K01897%09%23FFFFFF,red/K13356%09%23FFFFFF,red/K11147%09%23FFFFFF,red
adu00330	Arginine and proline metabolism	Metabolism	Amino acid metabolism	2	125	0.66204	0.997536	AH01G27880(K01611);AH17G10630(K17839)	http://www.kegg.jp/kegg-bin/show_pathway?map00330/K01611%09%23FFFFFF,red/K17839%09%23FFFFFF,red
adu00240	Pyrimidine metabolism	Metabolism	Nucleotide metabolism	2	126	0.666323	0.997536	AH20G00550(K16904);AH11G18460(K00876)	http://www.kegg.jp/kegg-bin/show_pathway?map00240/K16904%09%23FFFFFF,red/K00876%09%23FFFFFF,red
adu03430	Mismatch repair	Genetic Information Processing	Replication and repair	1	62	0.676879	0.997536	AH15G03400(K10756)	http://www.kegg.jp/kegg-bin/show_pathway?map03430/K10756%09%23FFFFFF,red
adu00460	Cyanoamino acid metabolism	Metabolism	Metabolism of other amino acids	1	66	0.699668	0.997536	AH04G03880(K05350)	http://www.kegg.jp/kegg-bin/show_pathway?map00460/K05350%09%23FFFFFF,red
adu00565	Ether lipid metabolism	Metabolism	Lipid metabolism	1	66	0.699668	0.997536	AH19G06790(K01115)	http://www.kegg.jp/kegg-bin/show_pathway?map00565/K01115%09%23FFFFFF,red
adu04016	MAPK signaling pathway - plant	Environmental Information Processing	Signal transduction	5	328	0.708776	0.997536	AH16G44480(K20718);AH16G38030(K20718);AH11G24530(K13447);AH10G04450(K13449);AH15G05750(K17686)	http://www.kegg.jp/kegg-bin/show_pathway?map04016/K20718%09%23FFFFFF,red/K13447%09%23FFFFFF,red/K13449%09%23FFFFFF,red/K17686%09%23FFFFFF,red
adu00920	Sulfur metabolism	Metabolism	Energy metabolism	1	74	0.740561	0.999664	AH15G08480(K01738)	http://www.kegg.jp/kegg-bin/show_pathway?map00920/K01738%09%23FFFFFF,red
adu03030	DNA replication	Genetic Information Processing	Replication and repair	1	84	0.783977	0.999664	AH15G03400(K10756)	http://www.kegg.jp/kegg-bin/show_pathway?map03030/K10756%09%23FFFFFF,red
adu00410	beta-Alanine metabolism	Metabolism	Metabolism of other amino acids	1	96	0.82664	0.999664	AH17G10630(K17839)	http://www.kegg.jp/kegg-bin/show_pathway?map00410/K17839%09%23FFFFFF,red
adu03060	Protein export	Genetic Information Processing	Folding, sorting and degradation	1	99	0.835925	0.999664	AH14G26240(K09647)	http://www.kegg.jp/kegg-bin/show_pathway?map03060/K09647%09%23FFFFFF,red
adu00020	Citrate cycle (TCA cycle)	Metabolism	Carbohydrate metabolism	1	100	0.838909	0.999664	AH12G06530(K00025)	http://www.kegg.jp/kegg-bin/show_pathway?map00020/K00025%09%23FFFFFF,red
adu03420	Nucleotide excision repair	Genetic Information Processing	Replication and repair	1	100	0.838909	0.999664	AH15G03400(K10756)	http://www.kegg.jp/kegg-bin/show_pathway?map03420/K10756%09%23FFFFFF,red
adu00061	Fatty acid biosynthesis	Metabolism	Lipid metabolism	1	111	0.868375	0.999664	AH13G06610(K01897)	http://www.kegg.jp/kegg-bin/show_pathway?map00061/K01897%09%23FFFFFF,red
adu00280	Valine, leucine and isoleucine degradation	Metabolism	Amino acid metabolism	1	111	0.868375	0.999664	AH17G34090(K00826)	http://www.kegg.jp/kegg-bin/show_pathway?map00280/K00826%09%23FFFFFF,red
adu00130	Ubiquinone and other terpenoid-quinone biosynthesis	Metabolism	Metabolism of cofactors and vitamins	1	112	0.870771	0.999664	AH05G14910(K05928)	http://www.kegg.jp/kegg-bin/show_pathway?map00130/K05928%09%23FFFFFF,red
adu00071	Fatty acid degradation	Metabolism	Lipid metabolism	1	115	0.877704	0.999664	AH13G06610(K01897)	http://www.kegg.jp/kegg-bin/show_pathway?map00071/K01897%09%23FFFFFF,red
adu00380	Tryptophan metabolism	Metabolism	Amino acid metabolism	1	119	0.886376	0.999664	AH11G14590(K22588)	http://www.kegg.jp/kegg-bin/show_pathway?map00380/K22588%09%23FFFFFF,red
adu04626	Plant-pathogen interaction	Organismal Systems	Environmental adaptation	5	427	0.888584	0.999664	AH18G04640(K05391);AH11G24530(K13447);AH08G13360(K05391);AH10G04450(K13449);AH16G37470(K13457)	http://www.kegg.jp/kegg-bin/show_pathway?map04626/K05391%09%23FFFFFF,red/K13447%09%23FFFFFF,red/K13449%09%23FFFFFF,red/K13457%09%23FFFFFF,red
adu00480	Glutathione metabolism	Metabolism	Metabolism of other amino acids	2	207	0.890958	0.999664	AH12G31720(K00799);AH05G02820(K00434)	http://www.kegg.jp/kegg-bin/show_pathway?map00480/K00799%09%23FFFFFF,red/K00434%09%23FFFFFF,red
adu00941	Flavonoid biosynthesis	Metabolism	Biosynthesis of other secondary metabolites	1	123	0.894436	0.999664	AH15G28680(K13065)	http://www.kegg.jp/kegg-bin/show_pathway?map00941/K13065%09%23FFFFFF,red
adu00630	Glyoxylate and dicarboxylate metabolism	Metabolism	Carbohydrate metabolism	1	136	0.916906	0.999995	AH12G06530(K00025)	http://www.kegg.jp/kegg-bin/show_pathway?map00630/K00025%09%23FFFFFF,red
adu00710	Carbon fixation in photosynthetic organisms	Metabolism	Energy metabolism	1	143	0.926964	0.999995	AH12G06530(K00025)	http://www.kegg.jp/kegg-bin/show_pathway?map00710/K00025%09%23FFFFFF,red
adu00620	Pyruvate metabolism	Metabolism	Carbohydrate metabolism	1	185	0.966389	0.999995	AH12G06530(K00025)	http://www.kegg.jp/kegg-bin/show_pathway?map00620/K00025%09%23FFFFFF,red
adu03018	RNA degradation	Genetic Information Processing	Folding, sorting and degradation	1	190	0.969363	0.999995	AH17G02980(K12581)	http://www.kegg.jp/kegg-bin/show_pathway?map03018/K12581%09%23FFFFFF,red
adu00190	Oxidative phosphorylation	Metabolism	Energy metabolism	2	308	0.976809	0.999995	AH14G33960(K01535);AH11G35480(K01535)	http://www.kegg.jp/kegg-bin/show_pathway?map00190/K01535%09%23FFFFFF,red
adu04120	Ubiquitin mediated proteolysis	Genetic Information Processing	Folding, sorting and degradation	1	220	0.982443	0.999995	AH18G06660(K20217)	http://www.kegg.jp/kegg-bin/show_pathway?map04120/K20217%09%23FFFFFF,red
adu00010	Glycolysis / Gluconeogenesis	Metabolism	Carbohydrate metabolism	1	257	0.991187	0.999995	AH14G05730(K00895)	http://www.kegg.jp/kegg-bin/show_pathway?map00010/K00895%09%23FFFFFF,red
adu03010	Ribosome	Genetic Information Processing	Translation	1	651	0.999995	0.999995	AH11G22360(K02896)	http://www.kegg.jp/kegg-bin/show_pathway?map03010/K02896%09%23FFFFFF,red

## Sheet: R72 vs RH72_Up
PathwayID	Pathway	level1	level2	List	Total	Pvalue	adjustPvalue	List_gene	URL
adu00941	Flavonoid biosynthesis	Metabolism	Biosynthesis of other secondary metabolites	28	123	1.60334e-14	1.60334e-12	AH17G11590(K00487);AH03G08660(K00660);AH16G27230(K13065);AH07G00640(K08243);AH17G00960(K08243);AH09G31650(K01859);AH09G31630(K01859);AH05G37460(K22845);AH19G00430(K22845);AH10G23440(K05280);AH07G00690(K08243);AH19G36380(K01859);AH06G22020(K13065);AH19G36390(K01859);AH19G36400(K01859);AH14G09830(K00660);AH14G09910(K00660);AH04G08640(K00660);AH04G08600(K00660);AH04G08660(K00660);AH04G08590(K00660);…	http://www.kegg.jp/kegg-bin/show_pathway?map00941/K00487%09%23FFFFFF,red/K00660%09%23FFFFFF,red/K13065%09%23FFFFFF,red/K08243%09%23FFFFFF,red/K01859%09%23FFFFFF,red/K22845%09%23FFFFFF,red/K05280%09%23FFFFFF,red
adu04626	Plant-pathogen interaction	Organismal Systems	Environmental adaptation	43	427	7.45121e-09	3.72561e-07	AH17G23680(K09487);AH13G48350(K13416);AH08G01560(K09487);AH03G45710(K13416);AH15G01650(K13448);AH05G05580(K13448);AH05G31950(K18875);AH15G24000(K05391);AH15G21310(K18875);AH05G31910(K18875);AH03G45720(K13416);AH15G21350(K18875);AH05G16650(K13447);AH05G35530(K04079);AH06G25830(K13424);AH16G32150(K13424);AH13G04010(K15397);AH05G30030(K05391);AH20G07350(K13433);AH06G13470(K13412);AH11G22340(K13412);…	http://www.kegg.jp/kegg-bin/show_pathway?map04626/K09487%09%23FFFFFF,red/K13416%09%23FFFFFF,red/K13448%09%23FFFFFF,red/K18875%09%23FFFFFF,red/K05391%09%23FFFFFF,red/K13447%09%23FFFFFF,red/K04079%09%23FFFFFF,red/K13424%09%23FFFFFF,red/K15397%09%23FFFFFF,red/K13433%09%23FFFFFF,red/K13412%09%23FFFFFF,red/K13436%09%23FFFFFF,red/K13456%09%23FFFFFF,red/K01373%09%23FFFFFF,red/K13414%09%23FFFFFF,red/K127…
adu00940	Phenylpropanoid biosynthesis	Metabolism	Biosynthesis of other secondary metabolites	30	303	2.24741e-06	7.49136e-05	AH12G36640(K10775);AH16G18530(K10775);AH17G11590(K00487);AH06G15330(K10775);AH17G11990(K00430);AH06G13380(K00083);AH05G26590(K12355);AH03G45630(K00430);AH20G03770(K00083);AH15G28770(K12355);AH07G12530(K00430);AH04G21680(K00430);AH16G27230(K13065);AH10G05020(K00083);AH14G25420(K00430);AH16G30490(K00430);AH06G22020(K13065);AH07G12590(K00430);AH04G09790(K00430);AH06G24750(K00430);AH04G21700(K00430);…	http://www.kegg.jp/kegg-bin/show_pathway?map00940/K10775%09%23FFFFFF,red/K00487%09%23FFFFFF,red/K00430%09%23FFFFFF,red/K00083%09%23FFFFFF,red/K12355%09%23FFFFFF,red/K13065%09%23FFFFFF,red/K01904%09%23FFFFFF,red
adu00360	Phenylalanine metabolism	Metabolism	Amino acid metabolism	12	69	1.19284e-05	0.000298209	AH12G36640(K10775);AH16G18530(K10775);AH06G15330(K10775);AH18G26440(K00276);AH13G17110(K00276);AH13G12440(K01426);AH03G34380(K15849);AH03G09820(K01426);AH13G38180(K15849);AH03G15370(K00815);AH07G00380(K10775);AH13G51950(K01426)	http://www.kegg.jp/kegg-bin/show_pathway?map00360/K10775%09%23FFFFFF,red/K00276%09%23FFFFFF,red/K01426%09%23FFFFFF,red/K15849%09%23FFFFFF,red/K00815%09%23FFFFFF,red
adu04712	Circadian rhythm - plant	Organismal Systems	Environmental adaptation	15	114	3.30933e-05	0.000661865	AH03G08660(K00660);AH06G22830(K16223);AH14G17930(K16241);AH14G09830(K00660);AH14G09910(K00660);AH04G08640(K00660);AH04G08600(K00660);AH04G08660(K00660);AH04G08590(K00660);AH04G01670(K00660);AH14G09920(K00660);AH14G09130(K00660);AH16G46300(K00660);AH05G15400(K00660);AH14G02430(K00660)	http://www.kegg.jp/kegg-bin/show_pathway?map04712/K00660%09%23FFFFFF,red/K16223%09%23FFFFFF,red/K16241%09%23FFFFFF,red
adu00592	alpha-Linolenic acid metabolism	Metabolism	Lipid metabolism	13	99	0.000112662	0.00187769	AH12G21120(K07513);AH02G17890(K07513);AH16G38200(K00454);AH19G13310(K00454);AH09G10220(K00454);AH16G37490(K05894);AH05G33050(K10525);AH15G19580(K10525);AH05G14750(K05894);AH05G14760(K05894);AH17G28950(K18857);AH16G45010(K05894);AH14G38120(K10525)	http://www.kegg.jp/kegg-bin/show_pathway?map00592/K07513%09%23FFFFFF,red/K00454%09%23FFFFFF,red/K05894%09%23FFFFFF,red/K10525%09%23FFFFFF,red/K18857%09%23FFFFFF,red
adu00966	Glucosinolate biosynthesis	Metabolism	Biosynthesis of other secondary metabolites	5	17	0.000364108	0.00520154	AH15G11370(K11820);AH17G34090(K00826);AH19G28190(K01703);AH09G22400(K01703);AH05G11320(K11820)	http://www.kegg.jp/kegg-bin/show_pathway?map00966/K11820%09%23FFFFFF,red/K00826%09%23FFFFFF,red/K01703%09%23FFFFFF,red
adu00950	Isoquinoline alkaloid biosynthesis	Metabolism	Biosynthesis of other secondary metabolites	7	49	0.0026686	0.0265144	AH14G32990(K00422);AH18G26440(K00276);AH13G17110(K00276);AH04G28170(K00422);AH03G34380(K15849);AH13G38180(K15849);AH03G15370(K00815)	http://www.kegg.jp/kegg-bin/show_pathway?map00950/K00422%09%23FFFFFF,red/K00276%09%23FFFFFF,red/K15849%09%23FFFFFF,red/K00815%09%23FFFFFF,red
adu00350	Tyrosine metabolism	Metabolism	Amino acid metabolism	11	106	0.00269354	0.0265144	AH14G32990(K00422);AH18G26440(K00276);AH13G17110(K00276);AH07G05710(K00121);AH04G28170(K00422);AH03G34380(K15849);AH17G04450(K00121);AH11G26720(K01800);AH17G28950(K18857);AH13G38180(K15849);AH03G15370(K00815)	http://www.kegg.jp/kegg-bin/show_pathway?map00350/K00422%09%23FFFFFF,red/K00276%09%23FFFFFF,red/K00121%09%23FFFFFF,red/K15849%09%23FFFFFF,red/K01800%09%23FFFFFF,red/K18857%09%23FFFFFF,red/K00815%09%23FFFFFF,red
adu00520	Amino sugar and nucleotide sugar metabolism	Metabolism	Carbohydrate metabolism	20	260	0.00280592	0.0265144	AH03G05170(K00975);AH13G07350(K00975);AH14G04840(K00975);AH11G24800(K13379);AH17G19370(K00975);AH03G04390(K01183);AH13G00300(K20547);AH07G17630(K12373);AH17G25090(K00975);AH12G32180(K08678);AH04G03860(K00975);AH01G33420(K00012);AH09G09670(K01183);AH13G48370(K15920);AH06G13120(K00844);AH13G06440(K01183);AH14G43510(K13379);AH12G02350(K01183);AH19G33880(K01183);AH09G33590(K01183)	http://www.kegg.jp/kegg-bin/show_pathway?map00520/K00975%09%23FFFFFF,red/K13379%09%23FFFFFF,red/K01183%09%23FFFFFF,red/K20547%09%23FFFFFF,red/K12373%09%23FFFFFF,red/K08678%09%23FFFFFF,red/K00012%09%23FFFFFF,red/K15920%09%23FFFFFF,red/K00844%09%23FFFFFF,red
adu00480	Glutathione metabolism	Metabolism	Metabolism of other amino acids	17	207	0.00291659	0.0265144	AH20G09980(K00799);AH10G06980(K00799);AH19G28710(K00799);AH09G22730(K00799);AH17G03360(K00799);AH09G22740(K00799);AH12G22760(K00799);AH18G19950(K00799);AH13G54010(K00799);AH05G10370(K00799);AH07G23010(K00799);AH13G53980(K00799);AH13G54000(K00799);AH19G28730(K00799);AH13G53240(K00799);AH09G22780(K00799);AH00G03280(K00434)	http://www.kegg.jp/kegg-bin/show_pathway?map00480/K00799%09%23FFFFFF,red/K00434%09%23FFFFFF,red
adu00500	Starch and sucrose metabolism	Metabolism	Carbohydrate metabolism	20	279	0.00618013	0.0515011	AH03G05170(K00975);AH08G02190(K00700);AH13G07350(K00975);AH20G32820(K00688);AH17G22780(K00700);AH10G25370(K00688);AH14G04840(K00975);AH17G19370(K00975);AH07G23990(K16055);AH15G05310(K01193);AH01G04110(K00688);AH11G04620(K00688);AH01G13750(K01177);AH17G25090(K00975);AH18G07350(K01177);AH04G03860(K00975);AH10G09400(K01087);AH19G08060(K01193);AH20G13510(K01087);AH06G13120(K00844)	http://www.kegg.jp/kegg-bin/show_pathway?map00500/K00975%09%23FFFFFF,red/K00700%09%23FFFFFF,red/K00688%09%23FFFFFF,red/K16055%09%23FFFFFF,red/K01193%09%23FFFFFF,red/K01177%09%23FFFFFF,red/K01087%09%23FFFFFF,red/K00844%09%23FFFFFF,red
adu00400	Phenylalanine, tyrosine and tryptophan biosynthesis	Metabolism	Amino acid metabolism	9	91	0.00871714	0.0636824	AH17G18260(K01626);AH15G08900(K01696);AH05G14040(K01696);AH03G34030(K00891);AH03G34380(K15849);AH12G31330(K13832);AH08G15170(K05359);AH13G38180(K15849);AH03G15370(K00815)	http://www.kegg.jp/kegg-bin/show_pathway?map00400/K01626%09%23FFFFFF,red/K01696%09%23FFFFFF,red/K00891%09%23FFFFFF,red/K15849%09%23FFFFFF,red/K13832%09%23FFFFFF,red/K05359%09%23FFFFFF,red/K00815%09%23FFFFFF,red
adu00270	Cysteine and methionine metabolism	Metabolism	Amino acid metabolism	16	213	0.00891554	0.0636824	AH07G06710(K05933);AH17G05530(K05933);AH14G00910(K00058);AH17G34090(K00826);AH04G00320(K00058);AH02G23890(K00827);AH14G31590(K20772);AH12G01010(K13034);AH19G23250(K01761);AH04G26840(K20772);AH16G19240(K00789);AH02G00080(K13034);AH03G15370(K00815);AH01G05470(K00827);AH17G30050(K05933);AH04G21640(K00827)	http://www.kegg.jp/kegg-bin/show_pathway?map00270/K05933%09%23FFFFFF,red/K00058%09%23FFFFFF,red/K00826%09%23FFFFFF,red/K00827%09%23FFFFFF,red/K20772%09%23FFFFFF,red/K13034%09%23FFFFFF,red/K01761%09%23FFFFFF,red/K00789%09%23FFFFFF,red/K00815%09%23FFFFFF,red
adu00591	Linoleic acid metabolism	Metabolism	Lipid metabolism	5	39	0.0168209	0.108263	AH16G38200(K00454);AH19G13310(K00454);AH09G10220(K00454);AH06G06730(K15718);AH16G10590(K15718)	http://www.kegg.jp/kegg-bin/show_pathway?map00591/K00454%09%23FFFFFF,red/K15718%09%23FFFFFF,red
adu02010	ABC transporters	Environmental Information Processing	Membrane transport	7	69	0.0173222	0.108263	AH19G35310(K05666);AH07G02310(K05666);AH01G30700(K05658);AH00G03620(K05666);AH11G26140(K05658);AH09G32540(K05666);AH16G08630(K05658)	http://www.kegg.jp/kegg-bin/show_pathway?map02010/K05666%09%23FFFFFF,red/K05658%09%23FFFFFF,red
adu04141	Protein processing in endoplasmic reticulum	Genetic Information Processing	Folding, sorting and degradation	23	379	0.0228536	0.134433	AH04G27720(K08057);AH17G23680(K09487);AH14G32620(K08057);AH08G01560(K09487);AH13G31500(K09490);AH04G16910(K13993);AH13G31440(K09490);AH13G35580(K08054);AH19G17250(K08057);AH14G40970(K03283);AH04G03970(K13993);AH14G40960(K03283);AH16G07630(K09517);AH03G26710(K09490);AH20G04460(K03283);AH14G40980(K03283);AH05G35530(K04079);AH04G07980(K10578);AH06G04330(K09517);AH10G00920(K03283);AH03G26780(K09490);…	http://www.kegg.jp/kegg-bin/show_pathway?map04141/K08057%09%23FFFFFF,red/K09487%09%23FFFFFF,red/K09490%09%23FFFFFF,red/K13993%09%23FFFFFF,red/K08054%09%23FFFFFF,red/K03283%09%23FFFFFF,red/K09517%09%23FFFFFF,red/K04079%09%23FFFFFF,red/K10578%09%23FFFFFF,red/K13989%09%23FFFFFF,red
adu00943	Isoflavonoid biosynthesis	Metabolism	Biosynthesis of other secondary metabolites	6	58	0.0245339	0.1363	AH01G11300(K13260);AH10G30300(K13265);AH19G41470(K13258);AH09G26620(K13258);AH15G01090(K13260);AH11G11030(K13260)	http://www.kegg.jp/kegg-bin/show_pathway?map00943/K13260%09%23FFFFFF,red/K13265%09%23FFFFFF,red/K13258%09%23FFFFFF,red
adu00910	Nitrogen metabolism	Metabolism	Energy metabolism	6	59	0.0264498	0.137974	AH08G06590(K10534);AH17G31040(K10534);AH03G40290(K02575);AH13G02920(K01674);AH03G01030(K01674);AH13G43220(K02575)	http://www.kegg.jp/kegg-bin/show_pathway?map00910/K10534%09%23FFFFFF,red/K02575%09%23FFFFFF,red/K01674%09%23FFFFFF,red
adu00280	Valine, leucine and isoleucine degradation	Metabolism	Amino acid metabolism	9	111	0.0287135	0.137974	AH12G21120(K07513);AH02G17890(K07513);AH18G32720(K00128);AH17G34090(K00826);AH02G23890(K00827);AH08G27840(K00128);AH15G34330(K05605);AH01G05470(K00827);AH04G21640(K00827)	http://www.kegg.jp/kegg-bin/show_pathway?map00280/K07513%09%23FFFFFF,red/K00128%09%23FFFFFF,red/K00826%09%23FFFFFF,red/K00827%09%23FFFFFF,red/K05605%09%23FFFFFF,red
adu00130	Ubiquinone and other terpenoid-quinone biosynthesis	Metabolism	Metabolism of cofactors and vitamins	9	112	0.0301974	0.137974	AH17G11590(K00487);AH05G14930(K05928);AH15G07950(K05928);AH18G12240(K03809);AH08G20240(K03809);AH20G01900(K03809);AH03G25550(K19222);AH08G14470(K01904);AH03G15370(K00815)	http://www.kegg.jp/kegg-bin/show_pathway?map00130/K00487%09%23FFFFFF,red/K05928%09%23FFFFFF,red/K03809%09%23FFFFFF,red/K19222%09%23FFFFFF,red/K01904%09%23FFFFFF,red/K00815%09%23FFFFFF,red
adu04016	MAPK signaling pathway - plant	Environmental Information Processing	Signal transduction	20	328	0.0310526	0.137974	AH13G48350(K13416);AH03G45710(K13416);AH13G00300(K20547);AH14G31590(K20772);AH03G45720(K13416);AH05G16650(K13447);AH06G25830(K13424);AH16G32150(K13424);AH13G47570(K14498);AH15G06240(K13447);AH12G25580(K14496);AH09G21370(K14516);AH08G06670(K13414);AH15G06620(K00940);AH10G01420(K13420);AH04G26840(K20772);AH17G31090(K13414);AH19G27540(K14509);AH12G10250(K14516);AH10G30860(K17686)	http://www.kegg.jp/kegg-bin/show_pathway?map04016/K13416%09%23FFFFFF,red/K20547%09%23FFFFFF,red/K20772%09%23FFFFFF,red/K13447%09%23FFFFFF,red/K13424%09%23FFFFFF,red/K14498%09%23FFFFFF,red/K14496%09%23FFFFFF,red/K14516%09%23FFFFFF,red/K13414%09%23FFFFFF,red/K00940%09%23FFFFFF,red/K13420%09%23FFFFFF,red/K14509%09%23FFFFFF,red/K17686%09%23FFFFFF,red
adu00260	Glycine, serine and threonine metabolism	Metabolism	Amino acid metabolism	9	113	0.031734	0.137974	AH18G26440(K00276);AH13G17110(K00276);AH15G08900(K01696);AH14G00910(K00058);AH04G00320(K00058);AH02G23890(K00827);AH05G14040(K01696);AH01G05470(K00827);AH04G21640(K00827)	http://www.kegg.jp/kegg-bin/show_pathway?map00260/K00276%09%23FFFFFF,red/K01696%09%23FFFFFF,red/K00058%09%23FFFFFF,red/K00827%09%23FFFFFF,red
adu00960	Tropane, piperidine and pyridine alkaloid biosynthesis	Metabolism	Biosynthesis of other secondary metabolites	5	48	0.0377505	0.157294	AH18G26440(K00276);AH13G17110(K00276);AH03G34380(K15849);AH13G38180(K15849);AH03G15370(K00815)	http://www.kegg.jp/kegg-bin/show_pathway?map00960/K00276%09%23FFFFFF,red/K15849%09%23FFFFFF,red/K00815%09%23FFFFFF,red
adu00750	Vitamin B6 metabolism	Metabolism	Metabolism of cofactors and vitamins	3	24	0.0645761	0.258304	AH20G04410(K06215);AH09G04930(K13248);AH19G06580(K13248)	http://www.kegg.jp/kegg-bin/show_pathway?map00750/K06215%09%23FFFFFF,red/K13248%09%23FFFFFF,red
adu00380	Tryptophan metabolism	Metabolism	Amino acid metabolism	8	119	0.0920874	0.354182	AH13G12440(K01426);AH18G32720(K00128);AH15G11370(K11820);AH08G27840(K00128);AH03G09820(K01426);AH11G14590(K22588);AH13G51950(K01426);AH05G11320(K11820)	http://www.kegg.jp/kegg-bin/show_pathway?map00380/K01426%09%23FFFFFF,red/K00128%09%23FFFFFF,red/K11820%09%23FFFFFF,red/K22588%09%23FFFFFF,red
adu00660	C5-Branched dibasic acid metabolism	Metabolism	Carbohydrate metabolism	2	15	0.113571	0.406278	AH19G28190(K01703);AH09G22400(K01703)	http://www.kegg.jp/kegg-bin/show_pathway?map00660/K01703%09%23FFFFFF,red
adu00330	Arginine and proline metabolism	Metabolism	Amino acid metabolism	8	125	0.113758	0.406278	AH14G42830(K00318);AH14G37520(K00318);AH13G12440(K01426);AH18G32720(K00128);AH08G27840(K00128);AH03G09820(K01426);AH03G39450(K17839);AH13G51950(K01426)	http://www.kegg.jp/kegg-bin/show_pathway?map00330/K00318%09%23FFFFFF,red/K01426%09%23FFFFFF,red/K00128%09%23FFFFFF,red/K17839%09%23FFFFFF,red
adu00908	Zeatin biosynthesis	Metabolism	Metabolism of terpenoids and polyketides	4	52	0.14287	0.492655	AH14G39810(K10717);AH17G10410(K13496);AH16G26200(K13496);AH04G03460(K10760)	http://www.kegg.jp/kegg-bin/show_pathway?map00908/K10717%09%23FFFFFF,red/K13496%09%23FFFFFF,red/K10760%09%23FFFFFF,red
adu00906	Carotenoid biosynthesis	Metabolism	Metabolism of terpenoids and polyketides	4	53	0.15011	0.500367	AH17G03400(K02291);AH15G01550(K09838);AH13G54760(K09843);AH12G08900(K17911)	http://www.kegg.jp/kegg-bin/show_pathway?map00906/K02291%09%23FFFFFF,red/K09838%09%23FFFFFF,red/K09843%09%23FFFFFF,red/K17911%09%23FFFFFF,red
adu00071	Fatty acid degradation	Metabolism	Lipid metabolism	7	115	0.160413	0.508668	AH12G21120(K07513);AH02G17890(K07513);AH18G32720(K00128);AH07G05710(K00121);AH08G27840(K00128);AH17G04450(K00121);AH17G28950(K18857)	http://www.kegg.jp/kegg-bin/show_pathway?map00071/K07513%09%23FFFFFF,red/K00128%09%23FFFFFF,red/K00121%09%23FFFFFF,red/K18857%09%23FFFFFF,red
adu00290	Valine, leucine and isoleucine biosynthesis	Metabolism	Amino acid metabolism	3	36	0.163321	0.508668	AH17G34090(K00826);AH19G28190(K01703);AH09G22400(K01703)	http://www.kegg.jp/kegg-bin/show_pathway?map00290/K00826%09%23FFFFFF,red/K01703%09%23FFFFFF,red
adu00410	beta-Alanine metabolism	Metabolism	Metabolism of other amino acids	6	96	0.170161	0.508668	AH18G26440(K00276);AH13G17110(K00276);AH18G32720(K00128);AH08G27840(K00128);AH15G34330(K05605);AH03G39450(K17839)	http://www.kegg.jp/kegg-bin/show_pathway?map00410/K00276%09%23FFFFFF,red/K00128%09%23FFFFFF,red/K05605%09%23FFFFFF,red/K17839%09%23FFFFFF,red
adu00511	Other glycan degradation	Metabolism	Glycan biosynthesis and metabolism	3	37	0.172947	0.508668	AH07G17630(K12373);AH17G06680(K01227);AH09G25660(K01206)	http://www.kegg.jp/kegg-bin/show_pathway?map00511/K12373%09%23FFFFFF,red/K01227%09%23FFFFFF,red/K01206%09%23FFFFFF,red
adu03060	Protein export	Genetic Information Processing	Folding, sorting and degradation	6	99	0.187582	0.535949	AH13G31500(K09490);AH13G31440(K09490);AH03G26710(K09490);AH03G26780(K09490);AH14G26240(K09647);AH16G10450(K09490)	http://www.kegg.jp/kegg-bin/show_pathway?map03060/K09490%09%23FFFFFF,red/K09647%09%23FFFFFF,red
adu00300	Lysine biosynthesis	Metabolism	Amino acid metabolism	2	22	0.210167	0.56802	AH20G08850(K10206);AH10G05900(K10206)	http://www.kegg.jp/kegg-bin/show_pathway?map00300/K10206%09%23FFFFFF,red
adu00903	Limonene and pinene degradation	Metabolism	Metabolism of terpenoids and polyketides	2	22	0.210167	0.56802	AH18G32720(K00128);AH08G27840(K00128)	http://www.kegg.jp/kegg-bin/show_pathway?map00903/K00128%09%23FFFFFF,red
adu03030	DNA replication	Genetic Information Processing	Replication and repair	5	84	0.22815	0.580988	AH01G32420(K03111);AH03G32660(K07466);AH06G04390(K02210);AH03G07060(K02212);AH13G51900(K02685)	http://www.kegg.jp/kegg-bin/show_pathway?map03030/K03111%09%23FFFFFF,red/K07466%09%23FFFFFF,red/K02210%09%23FFFFFF,red/K02212%09%23FFFFFF,red/K02685%09%23FFFFFF,red
adu00905	Brassinosteroid biosynthesis	Metabolism	Metabolism of terpenoids and polyketides	2	24	0.2392	0.580988	AH19G13340(K20623);AH09G10230(K20623)	http://www.kegg.jp/kegg-bin/show_pathway?map00905/K20623%09%23FFFFFF,red
adu00604	Glycosphingolipid biosynthesis - ganglio series	Metabolism	Glycan biosynthesis and metabolism	1	7	0.242545	0.580988	AH07G17630(K12373)	http://www.kegg.jp/kegg-bin/show_pathway?map00604/K12373%09%23FFFFFF,red
adu00998	Biosynthesis of various secondary metabolites - part 2	Metabolism	Biosynthesis of other secondary metabolites	1	7	0.242545	0.580988	AH01G10150(K21568)	http://www.kegg.jp/kegg-bin/show_pathway?map00998/K21568%09%23FFFFFF,red
adu00945	Stilbenoid, diarylheptanoid and gingerol biosynthesis	Metabolism	Biosynthesis of other secondary metabolites	3	44	0.244015	0.580988	AH17G11590(K00487);AH16G27230(K13065);AH06G22020(K13065)	http://www.kegg.jp/kegg-bin/show_pathway?map00945/K00487%09%23FFFFFF,red/K13065%09%23FFFFFF,red
adu00909	Sesquiterpenoid and triterpenoid biosynthesis	Metabolism	Metabolism of terpenoids and polyketides	3	45	0.254552	0.591981	AH08G19990(K15803);AH20G02070(K14175);AH08G26210(K15803)	http://www.kegg.jp/kegg-bin/show_pathway?map00909/K15803%09%23FFFFFF,red/K14175%09%23FFFFFF,red
adu00052	Galactose metabolism	Metabolism	Carbohydrate metabolism	6	111	0.263216	0.598219	AH15G05310(K01193);AH05G38140(K00850);AH20G31490(K01785);AH19G08060(K01193);AH06G13120(K00844);AH03G19810(K00850)	http://www.kegg.jp/kegg-bin/show_pathway?map00052/K01193%09%23FFFFFF,red/K00850%09%23FFFFFF,red/K01785%09%23FFFFFF,red/K00844%09%23FFFFFF,red
adu00531	Glycosaminoglycan degradation	Metabolism	Glycan biosynthesis and metabolism	2	30	0.326608	0.725797	AH07G17630(K12373);AH01G33460(K07964)	http://www.kegg.jp/kegg-bin/show_pathway?map00531/K12373%09%23FFFFFF,red/K07964%09%23FFFFFF,red
adu00904	Diterpenoid biosynthesis	Metabolism	Metabolism of terpenoids and polyketides	3	53	0.340265	0.739707	AH07G23390(K04125);AH09G07960(K17961);AH18G19020(K04125)	http://www.kegg.jp/kegg-bin/show_pathway?map00904/K04125%09%23FFFFFF,red/K17961%09%23FFFFFF,red
adu00513	Various types of N-glycan biosynthesis	Metabolism	Glycan biosynthesis and metabolism	3	59	0.404334	0.849716	AH07G17630(K12373);AH13G45110(K14413);AH03G42500(K14413)	http://www.kegg.jp/kegg-bin/show_pathway?map00513/K12373%09%23FFFFFF,red/K14413%09%23FFFFFF,red
adu00590	Arachidonic acid metabolism	Metabolism	Lipid metabolism	2	36	0.411214	0.849716	AH15G26100(K05309);AH05G28430(K05309)	http://www.kegg.jp/kegg-bin/show_pathway?map00590/K05309%09%23FFFFFF,red
adu00010	Glycolysis / Gluconeogenesis	Metabolism	Carbohydrate metabolism	11	257	0.416361	0.849716	AH18G32720(K00128);AH07G05710(K00121);AH06G17350(K01623);AH08G27840(K00128);AH17G04450(K00121);AH14G23150(K01568);AH17G28950(K18857);AH05G38140(K00850);AH20G31490(K01785);AH06G13120(K00844);AH03G19810(K00850)	http://www.kegg.jp/kegg-bin/show_pathway?map00010/K00128%09%23FFFFFF,red/K00121%09%23FFFFFF,red/K01623%09%23FFFFFF,red/K01568%09%23FFFFFF,red/K18857%09%23FFFFFF,red/K00850%09%23FFFFFF,red/K01785%09%23FFFFFF,red/K00844%09%23FFFFFF,red
adu03440	Homologous recombination	Genetic Information Processing	Replication and repair	4	88	0.448826	0.894744	AH01G32420(K03111);AH03G32660(K07466);AH15G09480(K10875);AH14G00250(K04482)	http://www.kegg.jp/kegg-bin/show_pathway?map03440/K03111%09%23FFFFFF,red/K07466%09%23FFFFFF,red/K10875%09%23FFFFFF,red/K04482%09%23FFFFFF,red
adu00062	Fatty acid elongation	Metabolism	Lipid metabolism	3	64	0.456319	0.894744	AH13G04010(K15397);AH20G03180(K15397);AH03G02130(K15397)	http://www.kegg.jp/kegg-bin/show_pathway?map00062/K15397%09%23FFFFFF,red
adu00565	Ether lipid metabolism	Metabolism	Lipid metabolism	3	66	0.476585	0.916511	AH11G04090(K01114);AH01G08770(K01115);AH02G26570(K01115)	http://www.kegg.jp/kegg-bin/show_pathway?map00565/K01114%09%23FFFFFF,red/K01115%09%23FFFFFF,red
adu00770	Pantothenate and CoA biosynthesis	Metabolism	Metabolism of cofactors and vitamins	4	93	0.491642	0.927626	AH18G32720(K00128);AH17G34090(K00826);AH08G27840(K00128);AH03G39450(K17839)	http://www.kegg.jp/kegg-bin/show_pathway?map00770/K00128%09%23FFFFFF,red/K00826%09%23FFFFFF,red/K17839%09%23FFFFFF,red
adu00073	Cutin, suberine and wax biosynthesis	Metabolism	Lipid metabolism	3	69	0.506309	0.933677	AH13G02000(K13356);AH20G10350(K17991);AH19G27950(K17991)	http://www.kegg.jp/kegg-bin/show_pathway?map00073/K13356%09%23FFFFFF,red/K17991%09%23FFFFFF,red
adu04145	Phagosome	Cellular Processes	Transport and catabolism	6	151	0.537683	0.933677	AH04G27720(K08057);AH14G32620(K08057);AH13G35580(K08054);AH19G17250(K08057);AH03G37500(K04392);AH13G40650(K04392)	http://www.kegg.jp/kegg-bin/show_pathway?map04145/K08057%09%23FFFFFF,red/K08054%09%23FFFFFF,red/K04392%09%23FFFFFF,red
adu00562	Inositol phosphate metabolism	Metabolism	Carbohydrate metabolism	6	152	0.5442	0.933677	AH11G04090(K01114);AH20G30550(K00913);AH07G15480(K05857);AH10G23550(K00913);AH17G14060(K05857);AH19G05310(K00469)	http://www.kegg.jp/kegg-bin/show_pathway?map00562/K01114%09%23FFFFFF,red/K00913%09%23FFFFFF,red/K05857%09%23FFFFFF,red/K00469%09%23FFFFFF,red
adu00944	Flavone and flavonol biosynthesis	Metabolism	Biosynthesis of other secondary metabolites	1	20	0.548072	0.933677	AH10G23440(K05280)	http://www.kegg.jp/kegg-bin/show_pathway?map00944/K05280%09%23FFFFFF,red
adu00340	Histidine metabolism	Metabolism	Amino acid metabolism	2	47	0.550869	0.933677	AH18G32720(K00128);AH08G27840(K00128)	http://www.kegg.jp/kegg-bin/show_pathway?map00340/K00128%09%23FFFFFF,red
adu01040	Biosynthesis of unsaturated fatty acids	Metabolism	Lipid metabolism	2	47	0.550869	0.933677	AH12G21120(K07513);AH02G17890(K07513)	http://www.kegg.jp/kegg-bin/show_pathway?map01040/K07513%09%23FFFFFF,red
adu00053	Ascorbate and aldarate metabolism	Metabolism	Carbohydrate metabolism	5	130	0.574204	0.951433	AH18G32720(K00128);AH08G27840(K00128);AH01G33420(K00012);AH00G03280(K00434);AH19G05310(K00469)	http://www.kegg.jp/kegg-bin/show_pathway?map00053/K00128%09%23FFFFFF,red/K00012%09%23FFFFFF,red/K00434%09%23FFFFFF,red/K00469%09%23FFFFFF,red
adu00250	Alanine, aspartate and glutamate metabolism	Metabolism	Amino acid metabolism	4	104	0.580374	0.951433	AH17G13870(K01953);AH02G23890(K00827);AH01G05470(K00827);AH04G21640(K00827)	http://www.kegg.jp/kegg-bin/show_pathway?map00250/K01953%09%23FFFFFF,red/K00827%09%23FFFFFF,red
adu00051	Fructose and mannose metabolism	Metabolism	Carbohydrate metabolism	4	111	0.631986	1	AH06G17350(K01623);AH05G38140(K00850);AH06G13120(K00844);AH03G19810(K00850)	http://www.kegg.jp/kegg-bin/show_pathway?map00051/K01623%09%23FFFFFF,red/K00850%09%23FFFFFF,red/K00844%09%23FFFFFF,red
adu00790	Folate biosynthesis	Metabolism	Metabolism of cofactors and vitamins	2	56	0.646658	1	AH03G07190(K13998);AH14G06050(K01633)	http://www.kegg.jp/kegg-bin/show_pathway?map00790/K13998%09%23FFFFFF,red/K01633%09%23FFFFFF,red
adu04075	Plant hormone signal transduction	Environmental Information Processing	Signal transduction	20	549	0.653668	1	AH13G48350(K13416);AH03G45710(K13416);AH14G08060(K14508);AH04G06590(K14508);AH16G03140(K14493);AH03G45720(K13416);AH06G18060(K14432);AH13G47570(K14498);AH05G03310(K13464);AH12G25580(K14496);AH09G21370(K14516);AH09G03480(K14484);AH01G11330(K14487);AH19G27540(K14509);AH11G11050(K14487);AH12G10250(K14516);AH05G04960(K14487);AH12G35320(K14488);AH15G29330(K14484);AH16G00690(K14486)	http://www.kegg.jp/kegg-bin/show_pathway?map04075/K13416%09%23FFFFFF,red/K14508%09%23FFFFFF,red/K14493%09%23FFFFFF,red/K14432%09%23FFFFFF,red/K14498%09%23FFFFFF,red/K13464%09%23FFFFFF,red/K14496%09%23FFFFFF,red/K14516%09%23FFFFFF,red/K14484%09%23FFFFFF,red/K14487%09%23FFFFFF,red/K14509%09%23FFFFFF,red/K14488%09%23FFFFFF,red/K14486%09%23FFFFFF,red
adu00603	Glycosphingolipid biosynthesis - globo and isoglobo series	Metabolism	Glycan biosynthesis and metabolism	1	29	0.684055	1	AH07G17630(K12373)	http://www.kegg.jp/kegg-bin/show_pathway?map00603/K12373%09%23FFFFFF,red
adu03430	Mismatch repair	Genetic Information Processing	Replication and repair	2	62	0.701066	1	AH01G32420(K03111);AH03G32660(K07466)	http://www.kegg.jp/kegg-bin/show_pathway?map03430/K03111%09%23FFFFFF,red/K07466%09%23FFFFFF,red
adu00450	Selenocompound metabolism	Metabolism	Metabolism of other amino acids	1	31	0.708227	1	AH19G23250(K01761)	http://www.kegg.jp/kegg-bin/show_pathway?map00450/K01761%09%23FFFFFF,red
adu00780	Biotin metabolism	Metabolism	Metabolism of cofactors and vitamins	1	31	0.708227	1	AH16G27830(K00059)	http://www.kegg.jp/kegg-bin/show_pathway?map00780/K00059%09%23FFFFFF,red
adu00310	Lysine degradation	Metabolism	Amino acid metabolism	2	63	0.709427	1	AH18G32720(K00128);AH08G27840(K00128)	http://www.kegg.jp/kegg-bin/show_pathway?map00310/K00128%09%23FFFFFF,red
adu00460	Cyanoamino acid metabolism	Metabolism	Metabolism of other amino acids	2	66	0.733343	1	AH12G01010(K13034);AH02G00080(K13034)	http://www.kegg.jp/kegg-bin/show_pathway?map00460/K13034%09%23FFFFFF,red
adu04070	Phosphatidylinositol signaling system	Environmental Information Processing	Signal transduction	4	129	0.744863	1	AH20G30550(K00913);AH07G15480(K05857);AH10G23550(K00913);AH17G14060(K05857)	http://www.kegg.jp/kegg-bin/show_pathway?map04070/K00913%09%23FFFFFF,red/K05857%09%23FFFFFF,red
adu03420	Nucleotide excision repair	Genetic Information Processing	Replication and repair	3	100	0.752546	1	AH07G15350(K10140);AH03G32660(K07466);AH17G14170(K10140)	http://www.kegg.jp/kegg-bin/show_pathway?map03420/K10140%09%23FFFFFF,red/K07466%09%23FFFFFF,red
adu00030	Pentose phosphate pathway	Metabolism	Carbohydrate metabolism	3	104	0.775787	1	AH06G17350(K01623);AH05G38140(K00850);AH03G19810(K00850)	http://www.kegg.jp/kegg-bin/show_pathway?map00030/K01623%09%23FFFFFF,red/K00850%09%23FFFFFF,red
adu00564	Glycerophospholipid metabolism	Metabolism	Lipid metabolism	7	225	0.778189	1	AH11G24600(K01126);AH11G04090(K01114);AH18G00940(K06130);AH08G26540(K06130);AH18G31820(K06130);AH01G08770(K01115);AH02G26570(K01115)	http://www.kegg.jp/kegg-bin/show_pathway?map00564/K01126%09%23FFFFFF,red/K01114%09%23FFFFFF,red/K06130%09%23FFFFFF,red/K01115%09%23FFFFFF,red
adu00670	One carbon pool by folate	Metabolism	Metabolism of cofactors and vitamins	1	39	0.787818	1	AH03G07190(K13998)	http://www.kegg.jp/kegg-bin/show_pathway?map00670/K13998%09%23FFFFFF,red
adu00920	Sulfur metabolism	Metabolism	Energy metabolism	2	74	0.789061	1	AH12G01010(K13034);AH02G00080(K13034)	http://www.kegg.jp/kegg-bin/show_pathway?map00920/K13034%09%23FFFFFF,red
adu00040	Pentose and glucuronate interconversions	Metabolism	Carbohydrate metabolism	7	232	0.804065	1	AH16G09510(K01213);AH06G05860(K01213);AH01G33420(K00012);AH13G57490(K01051);AH14G08090(K01184);AH10G29810(K01051);AH13G28430(K01051)	http://www.kegg.jp/kegg-bin/show_pathway?map00040/K01213%09%23FFFFFF,red/K00012%09%23FFFFFF,red/K01051%09%23FFFFFF,red/K01184%09%23FFFFFF,red
adu00740	Riboflavin metabolism	Metabolism	Metabolism of cofactors and vitamins	1	45	0.832938	1	AH08G18820(K20884)	http://www.kegg.jp/kegg-bin/show_pathway?map00740/K20884%09%23FFFFFF,red
adu04146	Peroxisome	Cellular Processes	Transport and catabolism	5	186	0.855137	1	AH12G21120(K07513);AH02G17890(K07513);AH13G02000(K13356);AH19G26330(K13347);AH10G00330(K11517)	http://www.kegg.jp/kegg-bin/show_pathway?map04146/K07513%09%23FFFFFF,red/K13356%09%23FFFFFF,red/K13347%09%23FFFFFF,red/K11517%09%23FFFFFF,red
adu00240	Pyrimidine metabolism	Metabolism	Nucleotide metabolism	3	126	0.873497	1	AH12G11930(K01465);AH15G06620(K00940);AH03G07190(K13998)	http://www.kegg.jp/kegg-bin/show_pathway?map00240/K01465%09%23FFFFFF,red/K00940%09%23FFFFFF,red/K13998%09%23FFFFFF,red
adu00561	Glycerolipid metabolism	Metabolism	Lipid metabolism	4	172	0.907055	1	AH18G32720(K00128);AH11G33250(K03715);AH08G27840(K00128);AH19G39000(K01054)	http://www.kegg.jp/kegg-bin/show_pathway?map00561/K00128%09%23FFFFFF,red/K03715%09%23FFFFFF,red/K01054%09%23FFFFFF,red
adu00900	Terpenoid backbone biosynthesis	Metabolism	Metabolism of terpenoids and polyketides	2	103	0.914299	1	AH05G06410(K13789);AH03G01290(K03526)	http://www.kegg.jp/kegg-bin/show_pathway?map00900/K13789%09%23FFFFFF,red/K03526%09%23FFFFFF,red
adu00061	Fatty acid biosynthesis	Metabolism	Lipid metabolism	2	111	0.933879	1	AH16G27830(K00059);AH14G07080(K03955)	http://www.kegg.jp/kegg-bin/show_pathway?map00061/K00059%09%23FFFFFF,red/K03955%09%23FFFFFF,red
adu03410	Base excision repair	Genetic Information Processing	Replication and repair	1	69	0.935895	1	AH05G07040(K01247)	http://www.kegg.jp/kegg-bin/show_pathway?map03410/K01247%09%23FFFFFF,red
adu03018	RNA degradation	Genetic Information Processing	Folding, sorting and degradation	4	190	0.941726	1	AH20G02840(K04043);AH02G09280(K12608);AH05G38140(K00850);AH03G19810(K00850)	http://www.kegg.jp/kegg-bin/show_pathway?map03018/K04043%09%23FFFFFF,red/K12608%09%23FFFFFF,red/K00850%09%23FFFFFF,red
adu00640	Propanoate metabolism	Metabolism	Carbohydrate metabolism	1	81	0.960326	1	AH15G34330(K05605)	http://www.kegg.jp/kegg-bin/show_pathway?map00640/K05605%09%23FFFFFF,red
adu04144	Endocytosis	Cellular Processes	Transport and catabolism	9	381	0.964396	1	AH14G40970(K03283);AH01G15780(K12189);AH14G40960(K03283);AH20G04460(K03283);AH14G40980(K03283);AH10G00920(K03283);AH01G08770(K01115);AH14G40570(K12471);AH02G26570(K01115)	http://www.kegg.jp/kegg-bin/show_pathway?map04144/K03283%09%23FFFFFF,red/K12189%09%23FFFFFF,red/K01115%09%23FFFFFF,red/K12471%09%23FFFFFF,red
adu04120	Ubiquitin mediated proteolysis	Genetic Information Processing	Folding, sorting and degradation	4	220	0.97441	1	AH13G40140(K10581);AH04G07980(K10578);AH07G15350(K10140);AH17G14170(K10140)	http://www.kegg.jp/kegg-bin/show_pathway?map04120/K10581%09%23FFFFFF,red/K10578%09%23FFFFFF,red/K10140%09%23FFFFFF,red
adu00620	Pyruvate metabolism	Metabolism	Carbohydrate metabolism	3	185	0.977297	1	AH01G28760(K01759);AH18G32720(K00128);AH08G27840(K00128)	http://www.kegg.jp/kegg-bin/show_pathway?map00620/K01759%09%23FFFFFF,red/K00128%09%23FFFFFF,red
adu03020	RNA polymerase	Genetic Information Processing	Transcription	1	98	0.979917	1	AH09G23440(K03006)	http://www.kegg.jp/kegg-bin/show_pathway?map03020/K03006%09%23FFFFFF,red
adu00020	Citrate cycle (TCA cycle)	Metabolism	Carbohydrate metabolism	1	100	0.981464	1	AH14G41030(K00164)	http://www.kegg.jp/kegg-bin/show_pathway?map00020/K00164%09%23FFFFFF,red
adu03050	Proteasome	Genetic Information Processing	Folding, sorting and degradation	1	103	0.983565	1	AH02G23300(K02728)	http://www.kegg.jp/kegg-bin/show_pathway?map03050/K02728%09%23FFFFFF,red
adu00630	Glyoxylate and dicarboxylate metabolism	Metabolism	Carbohydrate metabolism	1	136	0.995635	1	AH10G00330(K11517)	http://www.kegg.jp/kegg-bin/show_pathway?map00630/K11517%09%23FFFFFF,red
adu00710	Carbon fixation in photosynthetic organisms	Metabolism	Energy metabolism	1	143	0.996707	1	AH06G17350(K01623)	http://www.kegg.jp/kegg-bin/show_pathway?map00710/K01623%09%23FFFFFF,red
adu03040	Spliceosome	Genetic Information Processing	Transcription	5	334	0.997063	1	AH14G40970(K03283);AH14G40960(K03283);AH20G04460(K03283);AH14G40980(K03283);AH10G00920(K03283)	http://www.kegg.jp/kegg-bin/show_pathway?map03040/K03283%09%23FFFFFF,red
adu03013	RNA transport	Genetic Information Processing	Translation	4	301	0.997751	1	AH17G33630(K03257);AH03G12590(K03113);AH08G09180(K03257);AH11G34450(K14305)	http://www.kegg.jp/kegg-bin/show_pathway?map03013/K03257%09%23FFFFFF,red/K03113%09%23FFFFFF,red/K14305%09%23FFFFFF,red
adu00190	Oxidative phosphorylation	Metabolism	Energy metabolism	4	308	0.998197	1	AH11G35480(K01535);AH01G22440(K01535);AH14G07080(K03955);AH14G33960(K01535)	http://www.kegg.jp/kegg-bin/show_pathway?map00190/K01535%09%23FFFFFF,red/K03955%09%23FFFFFF,red
adu03015	mRNA surveillance pathway	Genetic Information Processing	Translation	2	231	0.99901	1	AH16G10240(K06269);AH02G18860(K06269)	http://www.kegg.jp/kegg-bin/show_pathway?map03015/K06269%09%23FFFFFF,red
adu00230	Purine metabolism	Metabolism	Nucleotide metabolism	2	234	0.999113	1	AH15G06620(K00940);AH03G41740(K01490)	http://www.kegg.jp/kegg-bin/show_pathway?map00230/K00940%09%23FFFFFF,red/K01490%09%23FFFFFF,red
adu03010	Ribosome	Genetic Information Processing	Translation	2	651	1	1	AH01G33030(K02935);AH18G15320(K02889)	http://www.kegg.jp/kegg-bin/show_pathway?map03010/K02935%09%23FFFFFF,red/K02889%09%23FFFFFF,red

## Sheet: S24 vs SH24_Down
PathwayID	Pathway	level1	level2	List	Total	Pvalue	adjustPvalue	List_gene	URL
adu00941	Flavonoid biosynthesis	Metabolism	Biosynthesis of other secondary metabolites	56	123	4.87754e-29	5.46284e-27	AH14G09890(K00660);AH04G08650(K00660);AH11G06850(K00660);AH17G00950(K08243);AH07G00630(K08243);AH01G02310(K00660);AH15G30330(K00588);AH04G01670(K00660);AH04G08640(K00660);AH07G00640(K08243);AH19G36390(K01859);AH05G25050(K00588);AH14G02430(K00660);AH04G08660(K00660);AH14G09790(K00660);AH04G08600(K00660);AH09G31640(K01859);AH14G09230(K00660);AH16G46310(K00660);AH16G46300(K00660);AH14G09910(K00660);…	http://www.kegg.jp/kegg-bin/show_pathway?map00941/K00660%09%23FFFFFF,red/K08243%09%23FFFFFF,red/K00588%09%23FFFFFF,red/K01859%09%23FFFFFF,red/K00487%09%23FFFFFF,red/K13065%09%23FFFFFF,red/K22845%09%23FFFFFF,red/K05280%09%23FFFFFF,red
adu00943	Isoflavonoid biosynthesis	Metabolism	Biosynthesis of other secondary metabolites	27	58	6.37058e-15	3.56753e-13	AH13G40560(K13257);AH03G37390(K13257);AH13G50130(K13260);AH15G03380(K05281);AH05G07230(K05281);AH03G47430(K13260);AH14G44230(K13262);AH03G37380(K13259);AH13G40550(K13259);AH14G37200(K13262);AH09G01720(K13262);AH01G11300(K13260);AH19G41470(K13258);AH11G11030(K13260);AH13G56960(K13265);AH09G26620(K13258);AH10G30300(K13265);AH15G01090(K13260);AH05G05040(K13260);AH04G11070(K13260);AH14G43190(K13262);…	http://www.kegg.jp/kegg-bin/show_pathway?map00943/K13257%09%23FFFFFF,red/K13260%09%23FFFFFF,red/K05281%09%23FFFFFF,red/K13262%09%23FFFFFF,red/K13259%09%23FFFFFF,red/K13258%09%23FFFFFF,red/K13265%09%23FFFFFF,red
adu04712	Circadian rhythm - plant	Organismal Systems	Environmental adaptation	38	114	1.2667e-14	4.72901e-13	AH14G09890(K00660);AH04G08650(K00660);AH11G06850(K00660);AH01G02310(K00660);AH04G01670(K00660);AH04G08640(K00660);AH14G02430(K00660);AH04G08660(K00660);AH14G09790(K00660);AH04G08600(K00660);AH14G09230(K00660);AH16G46310(K00660);AH16G46300(K00660);AH14G09910(K00660);AH04G08590(K00660);AH14G09830(K00660);AH03G08660(K00660);AH14G09220(K00660);AH14G09780(K00660);AH14G09170(K00660);AH05G15380(K00660);…	http://www.kegg.jp/kegg-bin/show_pathway?map04712/K00660%09%23FFFFFF,red/K12126%09%23FFFFFF,red/K12124%09%23FFFFFF,red/K12115%09%23FFFFFF,red/K12116%09%23FFFFFF,red/K12130%09%23FFFFFF,red
adu00940	Phenylpropanoid biosynthesis	Metabolism	Biosynthesis of other secondary metabolites	64	303	6.70459e-13	1.87728e-11	AH15G30330(K00588);AH14G25410(K00430);AH05G25050(K00588);AH14G25420(K00430);AH04G21700(K00430);AH16G30490(K00430);AH07G12590(K00430);AH07G00380(K10775);AH06G24750(K00430);AH12G27530(K12356);AH02G24580(K12356);AH20G03760(K00083);AH01G05780(K00430);AH01G05760(K00430);AH14G04870(K05350);AH20G03750(K00083);AH09G29400(K00487);AH20G03770(K00083);AH03G46620(K22395);AH17G00670(K10775);AH04G21680(K00430);…	http://www.kegg.jp/kegg-bin/show_pathway?map00940/K00588%09%23FFFFFF,red/K00430%09%23FFFFFF,red/K10775%09%23FFFFFF,red/K12356%09%23FFFFFF,red/K00083%09%23FFFFFF,red/K05350%09%23FFFFFF,red/K00487%09%23FFFFFF,red/K22395%09%23FFFFFF,red/K23260%09%23FFFFFF,red/K09755%09%23FFFFFF,red/K12355%09%23FFFFFF,red/K01904%09%23FFFFFF,red/K13065%09%23FFFFFF,red/K05349%09%23FFFFFF,red/K09753%09%23FFFFFF,red
adu04626	Plant-pathogen interaction	Organismal Systems	Environmental adaptation	75	427	9.91609e-11	2.22121e-09	AH10G04560(K13449);AH20G02550(K13449);AH20G02420(K13449);AH04G06840(K13420);AH16G32150(K13424);AH13G48350(K13416);AH17G12570(K13424);AH07G12970(K13424);AH06G25830(K13424);AH06G06590(K13447);AH20G03180(K15397);AH08G06260(K13448);AH20G07350(K13433);AH19G24870(K13448);AH01G34550(K13412);AH13G03760(K20536);AH10G02190(K13433);AH06G09460(K05391);AH03G45710(K13416);AH11G22340(K13412);AH16G10440(K13447);…	http://www.kegg.jp/kegg-bin/show_pathway?map04626/K13449%09%23FFFFFF,red/K13420%09%23FFFFFF,red/K13424%09%23FFFFFF,red/K13416%09%23FFFFFF,red/K13447%09%23FFFFFF,red/K15397%09%23FFFFFF,red/K13448%09%23FFFFFF,red/K13433%09%23FFFFFF,red/K13412%09%23FFFFFF,red/K20536%09%23FFFFFF,red/K05391%09%23FFFFFF,red/K13436%09%23FFFFFF,red/K09487%09%23FFFFFF,red/K13414%09%23FFFFFF,red/K01373%09%23FFFFFF,red/K134…
adu03008	Ribosome biogenesis in eukaryotes	Genetic Information Processing	Translation	36	156	7.2779e-09	1.35854e-07	AH11G19920(K14559);AH15G27030(K14572);AH07G24620(K14558);AH13G06370(K14569);AH12G03810(K11131);AH06G16440(K14556);AH18G17340(K14558);AH07G03480(K14550);AH05G35320(K14563);AH12G31240(K14549);AH08G28870(K11131);AH06G22450(K11128);AH05G27260(K14572);AH01G18630(K14559);AH01G19460(K14555);AH09G31130(K14538);AH19G24050(K03264);AH01G01410(K14554);AH19G36980(K14538);AH16G20120(K14556);AH11G21730(K14555);…	http://www.kegg.jp/kegg-bin/show_pathway?map03008/K14559%09%23FFFFFF,red/K14572%09%23FFFFFF,red/K14558%09%23FFFFFF,red/K14569%09%23FFFFFF,red/K11131%09%23FFFFFF,red/K14556%09%23FFFFFF,red/K14550%09%23FFFFFF,red/K14563%09%23FFFFFF,red/K14549%09%23FFFFFF,red/K11128%09%23FFFFFF,red/K14555%09%23FFFFFF,red/K14538%09%23FFFFFF,red/K03264%09%23FFFFFF,red/K14554%09%23FFFFFF,red/K14537%09%23FFFFFF,red/K145…
adu00480	Glutathione metabolism	Metabolism	Metabolism of other amino acids	38	207	1.58037e-06	2.5286e-05	AH13G44270(K00799);AH03G41590(K00799);AH09G22740(K00799);AH13G53260(K00799);AH13G53250(K00799);AH09G22760(K00799);AH02G20430(K00799);AH19G28640(K00383);AH07G22990(K00799);AH12G22710(K00799);AH09G22680(K00383);AH19G28710(K00799);AH13G53990(K00799);AH19G28730(K00799);AH13G53230(K00799);AH10G06980(K00799);AH13G53240(K00799);AH07G11060(K00031);AH09G22730(K00799);AH13G54000(K00799);AH20G09980(K00799);…	http://www.kegg.jp/kegg-bin/show_pathway?map00480/K00799%09%23FFFFFF,red/K00383%09%23FFFFFF,red/K00031%09%23FFFFFF,red/K00036%09%23FFFFFF,red/K10807%09%23FFFFFF,red
adu00998	Biosynthesis of various secondary metabolites - part 2	Metabolism	Biosynthesis of other secondary metabolites	6	7	1.90637e-06	2.66892e-05	AH01G10140(K21568);AH20G01550(K21568);AH05G00270(K21568);AH20G01560(K21568);AH05G00280(K21568);AH01G10150(K21568)	http://www.kegg.jp/kegg-bin/show_pathway?map00998/K21568%09%23FFFFFF,red
adu04141	Protein processing in endoplasmic reticulum	Genetic Information Processing	Folding, sorting and degradation	50	379	0.000453074	0.00563825	AH09G00470(K03283);AH14G40960(K03283);AH14G40980(K03283);AH01G03250(K03094);AH19G00960(K03283);AH13G40370(K13993);AH14G40970(K03283);AH09G14060(K13993);AH19G18140(K13993);AH08G09080(K13993);AH13G31500(K09490);AH03G31620(K08054);AH17G23680(K09487);AH14G32620(K08057);AH19G02360(K13993);AH12G06480(K09503);AH08G01560(K09487);AH17G01230(K09487);AH13G35580(K08054);AH13G31440(K09490);AH02G05590(K09503);…	http://www.kegg.jp/kegg-bin/show_pathway?map04141/K03283%09%23FFFFFF,red/K03094%09%23FFFFFF,red/K13993%09%23FFFFFF,red/K09490%09%23FFFFFF,red/K08054%09%23FFFFFF,red/K09487%09%23FFFFFF,red/K08057%09%23FFFFFF,red/K09503%09%23FFFFFF,red/K10666%09%23FFFFFF,red/K04079%09%23FFFFFF,red/K13989%09%23FFFFFF,red/K14006%09%23FFFFFF,red/K06689%09%23FFFFFF,red/K11718%09%23FFFFFF,red/K12670%09%23FFFFFF,red/K095…
adu04016	MAPK signaling pathway - plant	Environmental Information Processing	Signal transduction	42	328	0.00225545	0.0238487	AH10G04560(K13449);AH20G02550(K13449);AH01G09220(K20547);AH20G00720(K20547);AH20G02420(K13449);AH04G06840(K13420);AH16G32150(K13424);AH13G48350(K13416);AH17G12570(K13424);AH07G12970(K13424);AH06G25830(K13424);AH06G06590(K13447);AH12G10250(K14516);AH09G21370(K14516);AH13G03760(K20536);AH03G45710(K13416);AH19G27120(K14516);AH04G26840(K20772);AH16G10440(K13447);AH14G31590(K20772);AH05G16650(K13447);…	http://www.kegg.jp/kegg-bin/show_pathway?map04016/K13449%09%23FFFFFF,red/K20547%09%23FFFFFF,red/K13420%09%23FFFFFF,red/K13424%09%23FFFFFF,red/K13416%09%23FFFFFF,red/K13447%09%23FFFFFF,red/K14516%09%23FFFFFF,red/K20536%09%23FFFFFF,red/K20772%09%23FFFFFF,red/K14509%09%23FFFFFF,red/K20603%09%23FFFFFF,red/K13414%09%23FFFFFF,red/K14514%09%23FFFFFF,red
adu00945	Stilbenoid, diarylheptanoid and gingerol biosynthesis	Metabolism	Biosynthesis of other secondary metabolites	10	44	0.00240853	0.0238487	AH15G30330(K00588);AH05G25050(K00588);AH09G29400(K00487);AH19G38680(K00487);AH16G27230(K13065);AH09G00490(K13065);AH19G00930(K13065);AH01G06170(K00487);AH20G11300(K13065);AH06G22020(K13065)	http://www.kegg.jp/kegg-bin/show_pathway?map00945/K00588%09%23FFFFFF,red/K00487%09%23FFFFFF,red/K13065%09%23FFFFFF,red
adu00592	alpha-Linolenic acid metabolism	Metabolism	Lipid metabolism	17	99	0.00255522	0.0238487	AH16G44290(K00454);AH16G38200(K00454);AH05G14760(K05894);AH06G07550(K00454);AH15G08090(K05894);AH15G22600(K10529);AH16G37490(K05894);AH03G34490(K00232);AH16G14860(K00454);AH13G51630(K00454);AH03G48980(K00454);AH01G27040(K10527);AH17G28950(K18857);AH11G30610(K10527);AH05G14750(K05894);AH13G38290(K00232);AH05G14790(K05894)	http://www.kegg.jp/kegg-bin/show_pathway?map00592/K00454%09%23FFFFFF,red/K05894%09%23FFFFFF,red/K10529%09%23FFFFFF,red/K00232%09%23FFFFFF,red/K10527%09%23FFFFFF,red/K18857%09%23FFFFFF,red
adu00360	Phenylalanine metabolism	Metabolism	Amino acid metabolism	13	69	0.0034724	0.029916	AH07G00380(K10775);AH03G09820(K01426);AH13G12450(K01426);AH17G00670(K10775);AH13G38180(K15849);AH08G22800(K00276);AH03G34380(K15849);AH06G15330(K10775);AH03G15370(K00815);AH19G41680(K00276);AH09G26400(K00276);AH14G15600(K01426);AH13G08850(K01426)	http://www.kegg.jp/kegg-bin/show_pathway?map00360/K10775%09%23FFFFFF,red/K01426%09%23FFFFFF,red/K15849%09%23FFFFFF,red/K00276%09%23FFFFFF,red/K00815%09%23FFFFFF,red
adu03018	RNA degradation	Genetic Information Processing	Folding, sorting and degradation	25	190	0.0117455	0.0900925	AH05G38140(K00850);AH03G19810(K00850);AH20G29720(K01689);AH10G04890(K04043);AH13G22370(K00850);AH09G22830(K04077);AH19G28800(K04077);AH09G22820(K04077);AH08G15890(K12581);AH13G46370(K14442);AH06G00370(K03679);AH20G02840(K04043);AH19G28790(K04077);AH10G29090(K12591);AH19G07310(K04077);AH03G43660(K14442);AH13G58230(K12591);AH05G15990(K03678);AH09G05620(K04077);AH15G06930(K03678);AH15G31290(K00962);…	http://www.kegg.jp/kegg-bin/show_pathway?map03018/K00850%09%23FFFFFF,red/K01689%09%23FFFFFF,red/K04043%09%23FFFFFF,red/K04077%09%23FFFFFF,red/K12581%09%23FFFFFF,red/K14442%09%23FFFFFF,red/K03679%09%23FFFFFF,red/K12591%09%23FFFFFF,red/K03678%09%23FFFFFF,red/K00962%09%23FFFFFF,red/K13126%09%23FFFFFF,red
adu00591	Linoleic acid metabolism	Metabolism	Lipid metabolism	8	39	0.0121286	0.0900925	AH16G44290(K00454);AH16G38200(K00454);AH06G07550(K00454);AH16G10590(K15718);AH16G14860(K00454);AH06G06730(K15718);AH13G51630(K00454);AH03G48980(K00454)	http://www.kegg.jp/kegg-bin/show_pathway?map00591/K00454%09%23FFFFFF,red/K15718%09%23FFFFFF,red
adu00430	Taurine and hypotaurine metabolism	Metabolism	Metabolism of other amino acids	4	12	0.0128704	0.0900925	AH04G01860(K01580);AH14G02610(K01580);AH17G10120(K01580);AH07G10700(K01580)	http://www.kegg.jp/kegg-bin/show_pathway?map00430/K01580%09%23FFFFFF,red
adu00908	Zeatin biosynthesis	Metabolism	Metabolism of terpenoids and polyketides	9	52	0.0236321	0.155694	AH01G21650(K00279);AH11G36140(K00279);AH11G36160(K00279);AH16G26200(K13496);AH06G21240(K13496);AH07G11080(K13496);AH01G21600(K00279);AH01G21620(K00279);AH17G10410(K13496)	http://www.kegg.jp/kegg-bin/show_pathway?map00908/K00279%09%23FFFFFF,red/K13496%09%23FFFFFF,red
adu00650	Butanoate metabolism	Metabolism	Carbohydrate metabolism	8	46	0.0311283	0.193687	AH04G01860(K01580);AH11G27110(K00626);AH14G02610(K01580);AH17G10120(K01580);AH15G35180(K01641);AH05G34110(K01641);AH07G10700(K01580);AH01G16680(K01641)	http://www.kegg.jp/kegg-bin/show_pathway?map00650/K01580%09%23FFFFFF,red/K00626%09%23FFFFFF,red/K01641%09%23FFFFFF,red
adu00072	Synthesis and degradation of ketone bodies	Metabolism	Lipid metabolism	4	16	0.0364433	0.214823	AH11G27110(K00626);AH15G35180(K01641);AH05G34110(K01641);AH01G16680(K01641)	http://www.kegg.jp/kegg-bin/show_pathway?map00072/K00626%09%23FFFFFF,red/K01641%09%23FFFFFF,red
adu00130	Ubiquinone and other terpenoid-quinone biosynthesis	Metabolism	Metabolism of cofactors and vitamins	15	112	0.0386396	0.216382	AH18G27380(K09833);AH08G23290(K09833);AH09G29400(K00487);AH19G38680(K00487);AH11G35440(K09833);AH15G07580(K01904);AH05G14930(K05928);AH15G07950(K05928);AH03G15370(K00815);AH01G06170(K00487);AH07G15230(K03809);AH08G23410(K09833);AH20G01900(K03809);AH18G27360(K09833);AH13G06880(K03809)	http://www.kegg.jp/kegg-bin/show_pathway?map00130/K09833%09%23FFFFFF,red/K00487%09%23FFFFFF,red/K01904%09%23FFFFFF,red/K05928%09%23FFFFFF,red/K00815%09%23FFFFFF,red/K03809%09%23FFFFFF,red
adu00950	Isoquinoline alkaloid biosynthesis	Metabolism	Biosynthesis of other secondary metabolites	8	49	0.0434523	0.227407	AH10G03190(K00422);AH20G06310(K00422);AH13G38180(K15849);AH08G22800(K00276);AH03G34380(K15849);AH03G15370(K00815);AH19G41680(K00276);AH09G26400(K00276)	http://www.kegg.jp/kegg-bin/show_pathway?map00950/K00422%09%23FFFFFF,red/K15849%09%23FFFFFF,red/K00276%09%23FFFFFF,red/K00815%09%23FFFFFF,red
adu00966	Glucosinolate biosynthesis	Metabolism	Biosynthesis of other secondary metabolites	4	17	0.0446693	0.227407	AH03G35570(K00826);AH12G33520(K00826);AH09G22400(K01703);AH05G31770(K11820)	http://www.kegg.jp/kegg-bin/show_pathway?map00966/K00826%09%23FFFFFF,red/K01703%09%23FFFFFF,red/K11820%09%23FFFFFF,red
adu00350	Tyrosine metabolism	Metabolism	Amino acid metabolism	14	106	0.0493448	0.240288	AH10G03190(K00422);AH20G06310(K00422);AH13G38180(K15849);AH11G26720(K01800);AH04G19570(K00001);AH08G22800(K00276);AH13G21530(K00451);AH03G34380(K15849);AH03G19000(K00451);AH17G28950(K18857);AH03G15370(K00815);AH19G41680(K00276);AH09G26400(K00276);AH03G09080(K00121)	http://www.kegg.jp/kegg-bin/show_pathway?map00350/K00422%09%23FFFFFF,red/K15849%09%23FFFFFF,red/K01800%09%23FFFFFF,red/K00001%09%23FFFFFF,red/K00276%09%23FFFFFF,red/K00451%09%23FFFFFF,red/K18857%09%23FFFFFF,red/K00815%09%23FFFFFF,red/K00121%09%23FFFFFF,red
adu00020	Citrate cycle (TCA cycle)	Metabolism	Carbohydrate metabolism	13	100	0.0629862	0.293936	AH14G41030(K00164);AH07G11060(K00031);AH18G06970(K01681);AH17G10380(K00031);AH14G10580(K01648);AH08G16610(K01681);AH07G03150(K00658);AH04G08100(K01648);AH09G09720(K00627);AH00G04940(K00658);AH11G01560(K01647);AH13G15330(K01681);AH14G41020(K00164)	http://www.kegg.jp/kegg-bin/show_pathway?map00020/K00164%09%23FFFFFF,red/K00031%09%23FFFFFF,red/K01681%09%23FFFFFF,red/K01648%09%23FFFFFF,red/K00658%09%23FFFFFF,red/K00627%09%23FFFFFF,red/K01647%09%23FFFFFF,red
adu00514	Other types of O-glycan biosynthesis	Metabolism	Glycan biosynthesis and metabolism	4	20	0.0749889	0.33595	AH01G09860(K20784);AH07G05010(K20782);AH16G12800(K09667);AH20G01330(K20784)	http://www.kegg.jp/kegg-bin/show_pathway?map00514/K20784%09%23FFFFFF,red/K20782%09%23FFFFFF,red/K09667%09%23FFFFFF,red
adu00410	beta-Alanine metabolism	Metabolism	Metabolism of other amino acids	12	96	0.0908519	0.373652	AH03G40790(K00128);AH08G22800(K00276);AH04G01860(K01580);AH03G34490(K00232);AH13G43620(K00128);AH15G24680(K00207);AH14G02610(K01580);AH17G10120(K01580);AH13G38290(K00232);AH19G41680(K00276);AH09G26400(K00276);AH07G10700(K01580)	http://www.kegg.jp/kegg-bin/show_pathway?map00410/K00128%09%23FFFFFF,red/K00276%09%23FFFFFF,red/K01580%09%23FFFFFF,red/K00232%09%23FFFFFF,red/K00207%09%23FFFFFF,red
adu00960	Tropane, piperidine and pyridine alkaloid biosynthesis	Metabolism	Biosynthesis of other secondary metabolites	7	48	0.0932813	0.373652	AH14G20040(K08081);AH13G38180(K15849);AH08G22800(K00276);AH03G34380(K15849);AH03G15370(K00815);AH19G41680(K00276);AH09G26400(K00276)	http://www.kegg.jp/kegg-bin/show_pathway?map00960/K08081%09%23FFFFFF,red/K15849%09%23FFFFFF,red/K00276%09%23FFFFFF,red/K00815%09%23FFFFFF,red
adu00531	Glycosaminoglycan degradation	Metabolism	Glycan biosynthesis and metabolism	5	30	0.093413	0.373652	AH04G06350(K07964);AH03G22640(K10532);AH18G34990(K10532);AH08G12770(K12309);AH16G10320(K10532)	http://www.kegg.jp/kegg-bin/show_pathway?map00531/K07964%09%23FFFFFF,red/K10532%09%23FFFFFF,red/K12309%09%23FFFFFF,red
adu00600	Sphingolipid metabolism	Metabolism	Lipid metabolism	7	49	0.101586	0.392333	AH18G32160(K17108);AH16G39870(K00654);AH16G42070(K00654);AH05G18770(K04713);AH08G27640(K17108);AH20G23330(K07407);AH08G12770(K12309)	http://www.kegg.jp/kegg-bin/show_pathway?map00600/K17108%09%23FFFFFF,red/K00654%09%23FFFFFF,red/K04713%09%23FFFFFF,red/K07407%09%23FFFFFF,red/K12309%09%23FFFFFF,red
adu00052	Galactose metabolism	Metabolism	Carbohydrate metabolism	13	111	0.118798	0.440978	AH08G12720(K01193);AH05G38140(K00850);AH18G02500(K01193);AH03G19810(K00850);AH20G31490(K01785);AH13G22370(K00850);AH16G09600(K18819);AH01G25000(K06617);AH09G12530(K18819);AH20G23330(K07407);AH08G12770(K12309);AH01G29970(K00850);AH11G26930(K00850)	http://www.kegg.jp/kegg-bin/show_pathway?map00052/K01193%09%23FFFFFF,red/K00850%09%23FFFFFF,red/K01785%09%23FFFFFF,red/K18819%09%23FFFFFF,red/K06617%09%23FFFFFF,red/K07407%09%23FFFFFF,red/K12309%09%23FFFFFF,red
adu00400	Phenylalanine, tyrosine and tryptophan biosynthesis	Metabolism	Amino acid metabolism	11	91	0.122056	0.440978	AH06G07880(K13832);AH16G11150(K13832);AH13G38180(K15849);AH07G19690(K01626);AH17G18260(K01626);AH03G34380(K15849);AH08G15170(K05359);AH20G12810(K01626);AH10G08960(K01626);AH03G15370(K00815);AH17G06520(K15227)	http://www.kegg.jp/kegg-bin/show_pathway?map00400/K13832%09%23FFFFFF,red/K15849%09%23FFFFFF,red/K01626%09%23FFFFFF,red/K05359%09%23FFFFFF,red/K00815%09%23FFFFFF,red/K15227%09%23FFFFFF,red
adu00310	Lysine degradation	Metabolism	Amino acid metabolism	8	63	0.139739	0.489087	AH09G19200(K00306);AH03G40790(K00128);AH08G25480(K00306);AH13G43620(K00128);AH07G03150(K00658);AH11G27110(K00626);AH00G04940(K00658);AH14G00210(K14157)	http://www.kegg.jp/kegg-bin/show_pathway?map00310/K00306%09%23FFFFFF,red/K00128%09%23FFFFFF,red/K00658%09%23FFFFFF,red/K00626%09%23FFFFFF,red/K14157%09%23FFFFFF,red
adu00460	Cyanoamino acid metabolism	Metabolism	Metabolism of other amino acids	8	66	0.168474	0.571792	AH12G01010(K13034);AH14G04870(K05350);AH02G00080(K13034);AH08G06790(K00600);AH06G21960(K05349);AH17G14370(K05349);AH17G31240(K00600);AH16G27160(K05349)	http://www.kegg.jp/kegg-bin/show_pathway?map00460/K13034%09%23FFFFFF,red/K05350%09%23FFFFFF,red/K00600%09%23FFFFFF,red/K05349%09%23FFFFFF,red
adu04146	Peroxisome	Cellular Processes	Transport and catabolism	19	186	0.183947	0.605945	AH09G19200(K00306);AH07G11060(K00031);AH10G00330(K11517);AH20G05240(K11517);AH08G25480(K00306);AH03G34490(K00232);AH10G30760(K13347);AH17G10380(K00031);AH15G32100(K12261);AH13G56430(K13347);AH05G14330(K01897);AH05G23310(K12261);AH06G06410(K08726);AH19G40530(K13348);AH13G38290(K00232);AH19G26330(K13347);AH09G27560(K13348);AH16G10210(K08726);AH13G02010(K13356)	http://www.kegg.jp/kegg-bin/show_pathway?map04146/K00306%09%23FFFFFF,red/K00031%09%23FFFFFF,red/K11517%09%23FFFFFF,red/K00232%09%23FFFFFF,red/K13347%09%23FFFFFF,red/K12261%09%23FFFFFF,red/K01897%09%23FFFFFF,red/K08726%09%23FFFFFF,red/K13348%09%23FFFFFF,red/K13356%09%23FFFFFF,red
adu00270	Cysteine and methionine metabolism	Metabolism	Amino acid metabolism	20	213	0.289928	0.92777	AH07G06600(K05933);AH14G00910(K00058);AH03G35570(K00826);AH12G01010(K13034);AH12G33520(K00826);AH02G00080(K13034);AH04G00320(K00058);AH04G26840(K20772);AH14G31590(K20772);AH17G05330(K05933);AH16G09440(K00789);AH13G33260(K20772);AH19G23250(K01761);AH06G05820(K00789);AH09G27810(K00899);AH03G37830(K01738);AH13G40980(K01738);AH03G15370(K00815);AH02G01920(K20772);AH12G02100(K20772)	http://www.kegg.jp/kegg-bin/show_pathway?map00270/K05933%09%23FFFFFF,red/K00058%09%23FFFFFF,red/K00826%09%23FFFFFF,red/K13034%09%23FFFFFF,red/K20772%09%23FFFFFF,red/K00789%09%23FFFFFF,red/K01761%09%23FFFFFF,red/K00899%09%23FFFFFF,red/K01738%09%23FFFFFF,red/K00815%09%23FFFFFF,red
adu00900	Terpenoid backbone biosynthesis	Metabolism	Metabolism of terpenoids and polyketides	10	103	0.332473	0.955055	AH03G01290(K03526);AH13G42720(K01662);AH07G15330(K11778);AH03G39780(K01662);AH17G14180(K11778);AH13G03360(K03526);AH11G27110(K00626);AH15G35180(K01641);AH05G34110(K01641);AH01G16680(K01641)	http://www.kegg.jp/kegg-bin/show_pathway?map00900/K03526%09%23FFFFFF,red/K01662%09%23FFFFFF,red/K11778%09%23FFFFFF,red/K00626%09%23FFFFFF,red/K01641%09%23FFFFFF,red
adu00071	Fatty acid degradation	Metabolism	Lipid metabolism	11	115	0.338283	0.955055	AH03G40790(K00128);AH04G19570(K00001);AH03G34490(K00232);AH13G43620(K00128);AH01G27040(K10527);AH17G28950(K18857);AH05G14330(K01897);AH11G27110(K00626);AH11G30610(K10527);AH13G38290(K00232);AH03G09080(K00121)	http://www.kegg.jp/kegg-bin/show_pathway?map00071/K00128%09%23FFFFFF,red/K00001%09%23FFFFFF,red/K00232%09%23FFFFFF,red/K10527%09%23FFFFFF,red/K18857%09%23FFFFFF,red/K01897%09%23FFFFFF,red/K00626%09%23FFFFFF,red/K00121%09%23FFFFFF,red
adu00290	Valine, leucine and isoleucine biosynthesis	Metabolism	Amino acid metabolism	4	36	0.339003	0.955055	AH03G35570(K00826);AH12G33520(K00826);AH09G22400(K01703);AH14G04710(K01687)	http://www.kegg.jp/kegg-bin/show_pathway?map00290/K00826%09%23FFFFFF,red/K01703%09%23FFFFFF,red/K01687%09%23FFFFFF,red
adu00590	Arachidonic acid metabolism	Metabolism	Lipid metabolism	4	36	0.339003	0.955055	AH06G06410(K08726);AH15G26100(K05309);AH05G28430(K05309);AH16G10210(K08726)	http://www.kegg.jp/kegg-bin/show_pathway?map00590/K08726%09%23FFFFFF,red/K05309%09%23FFFFFF,red
adu00250	Alanine, aspartate and glutamate metabolism	Metabolism	Amino acid metabolism	10	104	0.343555	0.955055	AH05G29250(K01915);AH15G24830(K01915);AH04G01860(K01580);AH07G13940(K01953);AH17G16560(K01955);AH14G02610(K01580);AH03G01080(K01955);AH17G10120(K01580);AH08G08010(K01755);AH07G10700(K01580)	http://www.kegg.jp/kegg-bin/show_pathway?map00250/K01915%09%23FFFFFF,red/K01580%09%23FFFFFF,red/K01953%09%23FFFFFF,red/K01955%09%23FFFFFF,red/K01755%09%23FFFFFF,red
adu00910	Nitrogen metabolism	Metabolism	Energy metabolism	6	59	0.351147	0.955055	AH03G40290(K02575);AH13G43220(K02575);AH05G29250(K01915);AH15G24830(K01915);AH17G16890(K01673);AH07G20530(K01673)	http://www.kegg.jp/kegg-bin/show_pathway?map00910/K02575%09%23FFFFFF,red/K01915%09%23FFFFFF,red/K01673%09%23FFFFFF,red
adu00511	Other glycan degradation	Metabolism	Glycan biosynthesis and metabolism	4	37	0.358145	0.955055	AH18G32160(K17108);AH08G27640(K17108);AH18G04890(K01206);AH08G12770(K12309)	http://www.kegg.jp/kegg-bin/show_pathway?map00511/K17108%09%23FFFFFF,red/K01206%09%23FFFFFF,red/K12309%09%23FFFFFF,red
adu00601	Glycosphingolipid biosynthesis - lacto and neolacto series	Metabolism	Glycan biosynthesis and metabolism	2	16	0.380475	0.991005	AH14G19110(K01988);AH04G19280(K01988)	http://www.kegg.jp/kegg-bin/show_pathway?map00601/K01988%09%23FFFFFF,red
adu00062	Fatty acid elongation	Metabolism	Lipid metabolism	6	64	0.426094	1	AH20G03180(K15397);AH16G40350(K15397);AH03G02130(K15397);AH13G59720(K15397);AH02G03240(K01068);AH20G11550(K10251)	http://www.kegg.jp/kegg-bin/show_pathway?map00062/K15397%09%23FFFFFF,red/K01068%09%23FFFFFF,red/K10251%09%23FFFFFF,red
adu00603	Glycosphingolipid biosynthesis - globo and isoglobo series	Metabolism	Glycan biosynthesis and metabolism	3	29	0.426618	1	AH14G19110(K01988);AH04G19280(K01988);AH20G23330(K07407)	http://www.kegg.jp/kegg-bin/show_pathway?map00603/K01988%09%23FFFFFF,red/K07407%09%23FFFFFF,red
adu00630	Glyoxylate and dicarboxylate metabolism	Metabolism	Carbohydrate metabolism	12	136	0.4349	1	AH05G29250(K01915);AH10G00330(K11517);AH15G24830(K01915);AH20G05240(K11517);AH18G06970(K01681);AH08G06790(K00600);AH08G16610(K01681);AH11G27110(K00626);AH17G31240(K00600);AH11G01560(K01647);AH13G15330(K01681);AH01G17370(K01638)	http://www.kegg.jp/kegg-bin/show_pathway?map00630/K01915%09%23FFFFFF,red/K11517%09%23FFFFFF,red/K01681%09%23FFFFFF,red/K00600%09%23FFFFFF,red/K00626%09%23FFFFFF,red/K01647%09%23FFFFFF,red/K01638%09%23FFFFFF,red
adu00604	Glycosphingolipid biosynthesis - ganglio series	Metabolism	Glycan biosynthesis and metabolism	1	7	0.449525	1	AH08G12770(K12309)	http://www.kegg.jp/kegg-bin/show_pathway?map00604/K12309%09%23FFFFFF,red
adu00240	Pyrimidine metabolism	Metabolism	Nucleotide metabolism	11	126	0.455769	1	AH11G05410(K00876);AH04G05270(K00857);AH15G24680(K00207);AH14G06790(K00857);AH17G16560(K01955);AH11G00720(K01937);AH01G03370(K00876);AH13G37280(K10807);AH03G01080(K01955);AH07G17930(K01937);AH12G11930(K01465)	http://www.kegg.jp/kegg-bin/show_pathway?map00240/K00876%09%23FFFFFF,red/K00857%09%23FFFFFF,red/K00207%09%23FFFFFF,red/K01955%09%23FFFFFF,red/K01937%09%23FFFFFF,red/K10807%09%23FFFFFF,red/K01465%09%23FFFFFF,red
adu00780	Biotin metabolism	Metabolism	Metabolism of cofactors and vitamins	3	31	0.470683	1	AH16G27820(K00059);AH16G27830(K00059);AH06G22540(K00059)	http://www.kegg.jp/kegg-bin/show_pathway?map00780/K00059%09%23FFFFFF,red
adu00030	Pentose phosphate pathway	Metabolism	Carbohydrate metabolism	9	104	0.479991	1	AH05G38140(K00850);AH03G19810(K00850);AH06G17350(K01623);AH13G22370(K00850);AH01G08810(K00036);AH16G09530(K00036);AH06G05880(K00036);AH01G29970(K00850);AH11G26930(K00850)	http://www.kegg.jp/kegg-bin/show_pathway?map00030/K00850%09%23FFFFFF,red/K01623%09%23FFFFFF,red/K00036%09%23FFFFFF,red
adu00073	Cutin, suberine and wax biosynthesis	Metabolism	Lipid metabolism	6	69	0.499657	1	AH16G30080(K15400);AH16G01310(K13407);AH06G24380(K15400);AH18G34400(K15400);AH18G28150(K17991);AH13G02010(K13356)	http://www.kegg.jp/kegg-bin/show_pathway?map00073/K15400%09%23FFFFFF,red/K13407%09%23FFFFFF,red/K17991%09%23FFFFFF,red/K13356%09%23FFFFFF,red
adu00380	Tryptophan metabolism	Metabolism	Amino acid metabolism	10	119	0.511707	1	AH03G09820(K01426);AH13G12450(K01426);AH03G40790(K00128);AH13G43620(K00128);AH05G31770(K11820);AH07G03150(K00658);AH11G27110(K00626);AH00G04940(K00658);AH14G15600(K01426);AH13G08850(K01426)	http://www.kegg.jp/kegg-bin/show_pathway?map00380/K01426%09%23FFFFFF,red/K00128%09%23FFFFFF,red/K11820%09%23FFFFFF,red/K00658%09%23FFFFFF,red/K00626%09%23FFFFFF,red
adu01040	Biosynthesis of unsaturated fatty acids	Metabolism	Lipid metabolism	4	47	0.542529	1	AH03G34490(K00232);AH13G38290(K00232);AH02G03240(K01068);AH20G11550(K10251)	http://www.kegg.jp/kegg-bin/show_pathway?map01040/K00232%09%23FFFFFF,red/K01068%09%23FFFFFF,red/K10251%09%23FFFFFF,red
adu00903	Limonene and pinene degradation	Metabolism	Metabolism of terpenoids and polyketides	2	22	0.546921	1	AH03G40790(K00128);AH13G43620(K00128)	http://www.kegg.jp/kegg-bin/show_pathway?map00903/K00128%09%23FFFFFF,red
adu00051	Fructose and mannose metabolism	Metabolism	Carbohydrate metabolism	9	111	0.560457	1	AH05G38140(K00850);AH03G19810(K00850);AH06G17350(K01623);AH13G22370(K00850);AH06G05390(K19355);AH15G35140(K00847);AH05G34060(K00847);AH01G29970(K00850);AH11G26930(K00850)	http://www.kegg.jp/kegg-bin/show_pathway?map00051/K00850%09%23FFFFFF,red/K01623%09%23FFFFFF,red/K19355%09%23FFFFFF,red/K00847%09%23FFFFFF,red
adu00280	Valine, leucine and isoleucine degradation	Metabolism	Amino acid metabolism	9	111	0.560457	1	AH03G35570(K00826);AH03G40790(K00128);AH12G33520(K00826);AH13G43620(K00128);AH01G26990(K09699);AH11G27110(K00626);AH15G35180(K01641);AH05G34110(K01641);AH01G16680(K01641)	http://www.kegg.jp/kegg-bin/show_pathway?map00280/K00826%09%23FFFFFF,red/K00128%09%23FFFFFF,red/K09699%09%23FFFFFF,red/K00626%09%23FFFFFF,red/K01641%09%23FFFFFF,red
adu00920	Sulfur metabolism	Metabolism	Energy metabolism	6	74	0.569668	1	AH12G01010(K13034);AH02G00080(K13034);AH01G28770(K05907);AH03G37830(K01738);AH13G40980(K01738);AH11G28420(K05907)	http://www.kegg.jp/kegg-bin/show_pathway?map00920/K13034%09%23FFFFFF,red/K05907%09%23FFFFFF,red/K01738%09%23FFFFFF,red
adu00260	Glycine, serine and threonine metabolism	Metabolism	Amino acid metabolism	9	113	0.582509	1	AH14G00910(K00058);AH09G19200(K00306);AH04G00320(K00058);AH08G22800(K00276);AH08G25480(K00306);AH08G06790(K00600);AH17G31240(K00600);AH19G41680(K00276);AH09G26400(K00276)	http://www.kegg.jp/kegg-bin/show_pathway?map00260/K00058%09%23FFFFFF,red/K00306%09%23FFFFFF,red/K00276%09%23FFFFFF,red/K00600%09%23FFFFFF,red
adu00500	Starch and sucrose metabolism	Metabolism	Carbohydrate metabolism	22	279	0.603019	1	AH08G12720(K01193);AH18G02500(K01193);AH14G04870(K05350);AH05G37660(K01179);AH13G46050(K16055);AH19G00220(K01179);AH11G34800(K16055);AH16G41750(K01176);AH01G23120(K16055);AH16G07140(K00695);AH06G21960(K05349);AH15G10750(K16055);AH17G14370(K05349);AH14G05950(K19892);AH03G46410(K00703);AH03G43400(K16055);AH15G35140(K00847);AH16G41710(K01176);AH05G34060(K00847);AH01G02020(K00700);AH13G32350(K01179);…	http://www.kegg.jp/kegg-bin/show_pathway?map00500/K01193%09%23FFFFFF,red/K05350%09%23FFFFFF,red/K01179%09%23FFFFFF,red/K16055%09%23FFFFFF,red/K01176%09%23FFFFFF,red/K00695%09%23FFFFFF,red/K05349%09%23FFFFFF,red/K19892%09%23FFFFFF,red/K00703%09%23FFFFFF,red/K00847%09%23FFFFFF,red/K00700%09%23FFFFFF,red
adu00965	Betalain biosynthesis	Metabolism	Biosynthesis of other secondary metabolites	1	11	0.608709	1	AH05G21700(K15777)	http://www.kegg.jp/kegg-bin/show_pathway?map00965/K15777%09%23FFFFFF,red
adu00053	Ascorbate and aldarate metabolism	Metabolism	Carbohydrate metabolism	10	130	0.626623	1	AH02G19920(K00002);AH12G22230(K00002);AH15G30160(K00469);AH05G25220(K00469);AH03G40790(K00128);AH01G33420(K00012);AH13G43620(K00128);AH06G17720(K08232);AH11G24360(K00012);AH17G04410(K00423)	http://www.kegg.jp/kegg-bin/show_pathway?map00053/K00002%09%23FFFFFF,red/K00469%09%23FFFFFF,red/K00128%09%23FFFFFF,red/K00012%09%23FFFFFF,red/K08232%09%23FFFFFF,red/K00423%09%23FFFFFF,red
adu00040	Pentose and glucuronate interconversions	Metabolism	Carbohydrate metabolism	18	232	0.627494	1	AH02G19920(K00002);AH12G22230(K00002);AH02G24950(K01051);AH10G27930(K01728);AH01G33420(K00012);AH12G37320(K01051);AH12G32400(K01051);AH12G28010(K01051);AH12G32390(K01051);AH16G09510(K01213);AH12G37330(K01051);AH05G14000(K01051);AH11G24360(K00012);AH13G12000(K01184);AH09G11510(K01051);AH06G05860(K01213);AH10G29810(K01051);AH08G22630(K01184)	http://www.kegg.jp/kegg-bin/show_pathway?map00040/K00002%09%23FFFFFF,red/K01051%09%23FFFFFF,red/K01728%09%23FFFFFF,red/K00012%09%23FFFFFF,red/K01213%09%23FFFFFF,red/K01184%09%23FFFFFF,red
adu00565	Ether lipid metabolism	Metabolism	Lipid metabolism	5	66	0.635976	1	AH20G26080(K16860);AH13G56220(K01115);AH10G19760(K16860);AH19G17510(K01115);AH01G08770(K01115)	http://www.kegg.jp/kegg-bin/show_pathway?map00565/K16860%09%23FFFFFF,red/K01115%09%23FFFFFF,red
adu00904	Diterpenoid biosynthesis	Metabolism	Metabolism of terpenoids and polyketides	4	53	0.639207	1	AH08G26170(K04124);AH05G03720(K04123);AH14G09600(K04122);AH18G31170(K04124)	http://www.kegg.jp/kegg-bin/show_pathway?map00904/K04124%09%23FFFFFF,red/K04123%09%23FFFFFF,red/K04122%09%23FFFFFF,red
adu02010	ABC transporters	Environmental Information Processing	Membrane transport	5	69	0.675055	1	AH01G30700(K05658);AH01G02710(K05666);AH11G26140(K05658);AH09G11580(K05658);AH11G06290(K05666)	http://www.kegg.jp/kegg-bin/show_pathway?map02010/K05658%09%23FFFFFF,red/K05666%09%23FFFFFF,red
adu00010	Glycolysis / Gluconeogenesis	Metabolism	Carbohydrate metabolism	19	257	0.711159	1	AH02G19920(K00002);AH12G22230(K00002);AH05G38140(K00850);AH03G19810(K00850);AH20G29720(K01689);AH06G17350(K01623);AH03G40790(K00128);AH04G19570(K00001);AH20G31490(K01785);AH13G22370(K00850);AH13G43620(K00128);AH10G07730(K00134);AH17G28950(K18857);AH12G35870(K00873);AH09G09720(K00627);AH12G38480(K00873);AH01G29970(K00850);AH03G09080(K00121);AH11G26930(K00850)	http://www.kegg.jp/kegg-bin/show_pathway?map00010/K00002%09%23FFFFFF,red/K00850%09%23FFFFFF,red/K01689%09%23FFFFFF,red/K01623%09%23FFFFFF,red/K00128%09%23FFFFFF,red/K00001%09%23FFFFFF,red/K01785%09%23FFFFFF,red/K00134%09%23FFFFFF,red/K18857%09%23FFFFFF,red/K00873%09%23FFFFFF,red/K00627%09%23FFFFFF,red/K00121%09%23FFFFFF,red
adu00660	C5-Branched dibasic acid metabolism	Metabolism	Carbohydrate metabolism	1	15	0.721902	1	AH09G22400(K01703)	http://www.kegg.jp/kegg-bin/show_pathway?map00660/K01703%09%23FFFFFF,red
adu03440	Homologous recombination	Genetic Information Processing	Replication and repair	6	88	0.735548	1	AH01G32420(K03111);AH13G26410(K03111);AH08G24630(K10875);AH01G21560(K03553);AH14G02990(K10728);AH13G26440(K03553)	http://www.kegg.jp/kegg-bin/show_pathway?map03440/K03111%09%23FFFFFF,red/K10875%09%23FFFFFF,red/K03553%09%23FFFFFF,red/K10728%09%23FFFFFF,red
adu00510	N-Glycan biosynthesis	Metabolism	Glycan biosynthesis and metabolism	5	77	0.765059	1	AH13G06870(K12670);AH13G17230(K00736);AH13G02710(K00902);AH03G14650(K00736);AH03G00790(K00902)	http://www.kegg.jp/kegg-bin/show_pathway?map00510/K12670%09%23FFFFFF,red/K00736%09%23FFFFFF,red/K00902%09%23FFFFFF,red
adu04122	Sulfur relay system	Genetic Information Processing	Folding, sorting and degradation	1	17	0.765565	1	AH07G03000(K11996)	http://www.kegg.jp/kegg-bin/show_pathway?map04122/K11996%09%23FFFFFF,red
adu00770	Pantothenate and CoA biosynthesis	Metabolism	Metabolism of cofactors and vitamins	6	93	0.782311	1	AH03G35570(K00826);AH03G40790(K00128);AH12G33520(K00826);AH13G43620(K00128);AH15G24680(K00207);AH14G04710(K01687)	http://www.kegg.jp/kegg-bin/show_pathway?map00770/K00826%09%23FFFFFF,red/K00128%09%23FFFFFF,red/K00207%09%23FFFFFF,red/K01687%09%23FFFFFF,red
adu00640	Propanoate metabolism	Metabolism	Carbohydrate metabolism	5	81	0.802364	1	AH03G34490(K00232);AH01G26990(K09699);AH11G27110(K00626);AH13G38290(K00232);AH08G07030(K11262)	http://www.kegg.jp/kegg-bin/show_pathway?map00640/K00232%09%23FFFFFF,red/K09699%09%23FFFFFF,red/K00626%09%23FFFFFF,red/K11262%09%23FFFFFF,red
adu00520	Amino sugar and nucleotide sugar metabolism	Metabolism	Carbohydrate metabolism	18	260	0.803063	1	AH01G09220(K20547);AH12G16010(K01183);AH20G00720(K20547);AH08G11570(K01183);AH18G02950(K01183);AH03G04390(K01183);AH11G24800(K13379);AH01G33420(K00012);AH13G06440(K01183);AH14G09280(K12448);AH04G08740(K12448);AH11G24360(K00012);AH15G35140(K00847);AH16G36900(K01183);AH05G34060(K00847);AH09G09670(K01183);AH14G36840(K13379);AH04G27050(K13379)	http://www.kegg.jp/kegg-bin/show_pathway?map00520/K20547%09%23FFFFFF,red/K01183%09%23FFFFFF,red/K13379%09%23FFFFFF,red/K00012%09%23FFFFFF,red/K12448%09%23FFFFFF,red/K00847%09%23FFFFFF,red
adu00944	Flavone and flavonol biosynthesis	Metabolism	Biosynthesis of other secondary metabolites	1	20	0.818562	1	AH10G23440(K05280)	http://www.kegg.jp/kegg-bin/show_pathway?map00944/K05280%09%23FFFFFF,red
adu03450	Non-homologous end-joining	Genetic Information Processing	Replication and repair	1	20	0.818562	1	AH02G25800(K10885)	http://www.kegg.jp/kegg-bin/show_pathway?map03450/K10885%09%23FFFFFF,red
adu00220	Arginine biosynthesis	Metabolism	Amino acid metabolism	3	53	0.819407	1	AH05G29250(K01915);AH15G24830(K01915);AH08G08010(K01755)	http://www.kegg.jp/kegg-bin/show_pathway?map00220/K01915%09%23FFFFFF,red/K01755%09%23FFFFFF,red
adu00670	One carbon pool by folate	Metabolism	Metabolism of cofactors and vitamins	2	39	0.839726	1	AH08G06790(K00600);AH17G31240(K00600)	http://www.kegg.jp/kegg-bin/show_pathway?map00670/K00600%09%23FFFFFF,red
adu00300	Lysine biosynthesis	Metabolism	Amino acid metabolism	1	22	0.847062	1	AH10G05900(K10206)	http://www.kegg.jp/kegg-bin/show_pathway?map00300/K10206%09%23FFFFFF,red
adu04130	SNARE interactions in vesicular transport	Genetic Information Processing	Folding, sorting and degradation	4	72	0.850567	1	AH20G34230(K08486);AH12G34380(K08486);AH10G26480(K08486);AH12G34390(K08486)	http://www.kegg.jp/kegg-bin/show_pathway?map04130/K08486%09%23FFFFFF,red
adu00513	Various types of N-glycan biosynthesis	Metabolism	Glycan biosynthesis and metabolism	3	59	0.871302	1	AH13G06870(K12670);AH13G17230(K00736);AH03G14650(K00736)	http://www.kegg.jp/kegg-bin/show_pathway?map00513/K12670%09%23FFFFFF,red/K00736%09%23FFFFFF,red
adu00730	Thiamine metabolism	Metabolism	Metabolism of cofactors and vitamins	2	44	0.885091	1	AH13G42720(K01662);AH03G39780(K01662)	http://www.kegg.jp/kegg-bin/show_pathway?map00730/K01662%09%23FFFFFF,red
adu00330	Arginine and proline metabolism	Metabolism	Amino acid metabolism	7	125	0.894539	1	AH03G09820(K01426);AH13G12450(K01426);AH03G40790(K00128);AH13G43620(K00128);AH13G51130(K00819);AH14G15600(K01426);AH13G08850(K01426)	http://www.kegg.jp/kegg-bin/show_pathway?map00330/K01426%09%23FFFFFF,red/K00128%09%23FFFFFF,red/K00819%09%23FFFFFF,red
adu00620	Pyruvate metabolism	Metabolism	Carbohydrate metabolism	11	185	0.899385	1	AH13G22790(K00029);AH03G40790(K00128);AH07G25260(K01595);AH18G16520(K01595);AH13G43620(K00128);AH12G35870(K00873);AH11G27110(K00626);AH09G09720(K00627);AH08G07030(K11262);AH12G38480(K00873);AH01G17370(K01638)	http://www.kegg.jp/kegg-bin/show_pathway?map00620/K00029%09%23FFFFFF,red/K00128%09%23FFFFFF,red/K01595%09%23FFFFFF,red/K00873%09%23FFFFFF,red/K00626%09%23FFFFFF,red/K00627%09%23FFFFFF,red/K11262%09%23FFFFFF,red/K01638%09%23FFFFFF,red
adu00970	Aminoacyl-tRNA biosynthesis	Genetic Information Processing	Translation	5	96	0.902177	1	AH11G35450(K04567);AH05G25390(K01887);AH16G29580(K01875);AH15G29980(K01887);AH15G36530(K01868)	http://www.kegg.jp/kegg-bin/show_pathway?map00970/K04567%09%23FFFFFF,red/K01887%09%23FFFFFF,red/K01875%09%23FFFFFF,red/K01868%09%23FFFFFF,red
adu00561	Glycerolipid metabolism	Metabolism	Lipid metabolism	10	172	0.905024	1	AH02G19920(K00002);AH12G22230(K00002);AH03G40790(K00128);AH13G43620(K00128);AH17G08690(K13508);AH13G41350(K13508);AH20G23330(K07407);AH09G29140(K01054);AH08G13190(K13523);AH06G14180(K15728)	http://www.kegg.jp/kegg-bin/show_pathway?map00561/K00002%09%23FFFFFF,red/K00128%09%23FFFFFF,red/K13508%09%23FFFFFF,red/K07407%09%23FFFFFF,red/K01054%09%23FFFFFF,red/K13523%09%23FFFFFF,red/K15728%09%23FFFFFF,red
adu00340	Histidine metabolism	Metabolism	Amino acid metabolism	2	47	0.906277	1	AH03G40790(K00128);AH13G43620(K00128)	http://www.kegg.jp/kegg-bin/show_pathway?map00340/K00128%09%23FFFFFF,red
adu00563	Glycosylphosphatidylinositol (GPI)-anchor biosynthesis	Metabolism	Glycan biosynthesis and metabolism	2	47	0.906277	1	AH10G29560(K05289);AH04G22510(K05291)	http://www.kegg.jp/kegg-bin/show_pathway?map00563/K05289%09%23FFFFFF,red/K05291%09%23FFFFFF,red
adu03060	Protein export	Genetic Information Processing	Folding, sorting and degradation	5	99	0.915792	1	AH13G31500(K09490);AH13G31440(K09490);AH09G10870(K03104);AH18G00800(K13280);AH06G06610(K09490)	http://www.kegg.jp/kegg-bin/show_pathway?map03060/K09490%09%23FFFFFF,red/K03104%09%23FFFFFF,red/K13280%09%23FFFFFF,red
adu00230	Purine metabolism	Metabolism	Nucleotide metabolism	14	234	0.918014	1	AH17G32480(K01923);AH08G21360(K01952);AH13G33870(K01951);AH03G29870(K01951);AH02G22640(K01490);AH18G14640(K01952);AH16G36430(K00088);AH12G35870(K00873);AH13G37280(K10807);AH12G24840(K01490);AH16G46250(K00088);AH12G38480(K00873);AH12G34950(K01945);AH18G27920(K13484)	http://www.kegg.jp/kegg-bin/show_pathway?map00230/K01923%09%23FFFFFF,red/K01952%09%23FFFFFF,red/K01951%09%23FFFFFF,red/K01490%09%23FFFFFF,red/K00088%09%23FFFFFF,red/K00873%09%23FFFFFF,red/K10807%09%23FFFFFF,red/K01945%09%23FFFFFF,red/K13484%09%23FFFFFF,red
adu00450	Selenocompound metabolism	Metabolism	Metabolism of other amino acids	1	31	0.929149	1	AH19G23250(K01761)	http://www.kegg.jp/kegg-bin/show_pathway?map00450/K01761%09%23FFFFFF,red
adu00564	Glycerophospholipid metabolism	Metabolism	Lipid metabolism	13	225	0.932474	1	AH17G08690(K13508);AH13G41350(K13508);AH20G26080(K16860);AH13G56220(K01115);AH10G19760(K16860);AH11G32490(K08744);AH08G13190(K13523);AH06G14180(K15728);AH01G28530(K08744);AH19G17510(K01115);AH01G04540(K18696);AH18G00940(K06130);AH01G08770(K01115)	http://www.kegg.jp/kegg-bin/show_pathway?map00564/K13508%09%23FFFFFF,red/K16860%09%23FFFFFF,red/K01115%09%23FFFFFF,red/K08744%09%23FFFFFF,red/K13523%09%23FFFFFF,red/K15728%09%23FFFFFF,red/K18696%09%23FFFFFF,red/K06130%09%23FFFFFF,red
adu00906	Carotenoid biosynthesis	Metabolism	Metabolism of terpenoids and polyketides	2	53	0.938146	1	AH05G01450(K09840);AH01G09900(K09843)	http://www.kegg.jp/kegg-bin/show_pathway?map00906/K09840%09%23FFFFFF,red/K09843%09%23FFFFFF,red
adu00061	Fatty acid biosynthesis	Metabolism	Lipid metabolism	5	111	0.954964	1	AH16G27820(K00059);AH05G14330(K01897);AH16G27830(K00059);AH06G22540(K00059);AH08G07030(K11262)	http://www.kegg.jp/kegg-bin/show_pathway?map00061/K00059%09%23FFFFFF,red/K01897%09%23FFFFFF,red/K11262%09%23FFFFFF,red
adu03013	RNA transport	Genetic Information Processing	Translation	17	301	0.963992	1	AH08G09180(K03257);AH18G30760(K02516);AH08G25800(K02516);AH18G01700(K00784);AH17G33630(K03257);AH07G25740(K00784);AH13G09960(K14311);AH20G26310(K03253);AH03G07600(K14311);AH15G31470(K14314);AH20G06780(K03251);AH12G18250(K03539);AH11G34270(K03260);AH16G43530(K14291);AH05G24000(K14314);AH05G14570(K03252);AH19G34390(K13126)	http://www.kegg.jp/kegg-bin/show_pathway?map03013/K03257%09%23FFFFFF,red/K02516%09%23FFFFFF,red/K00784%09%23FFFFFF,red/K14311%09%23FFFFFF,red/K03253%09%23FFFFFF,red/K14314%09%23FFFFFF,red/K03251%09%23FFFFFF,red/K03539%09%23FFFFFF,red/K03260%09%23FFFFFF,red/K14291%09%23FFFFFF,red/K03252%09%23FFFFFF,red/K13126%09%23FFFFFF,red
adu03430	Mismatch repair	Genetic Information Processing	Replication and repair	2	62	0.967382	1	AH01G32420(K03111);AH13G26410(K03111)	http://www.kegg.jp/kegg-bin/show_pathway?map03430/K03111%09%23FFFFFF,red
adu00909	Sesquiterpenoid and triterpenoid biosynthesis	Metabolism	Metabolism of terpenoids and polyketides	1	45	0.978626	1	AH08G19910(K15803)	http://www.kegg.jp/kegg-bin/show_pathway?map00909/K15803%09%23FFFFFF,red
adu04075	Plant hormone signal transduction	Environmental Information Processing	Signal transduction	33	549	0.979886	1	AH10G04560(K13449);AH20G02550(K13449);AH20G02420(K13449);AH01G21860(K14504);AH13G48350(K13416);AH12G10250(K14516);AH09G21370(K14516);AH03G45710(K13416);AH03G22100(K14504);AH19G27120(K14516);AH06G00410(K14487);AH11G35980(K14504);AH16G03850(K14431);AH03G30730(K14488);AH19G22710(K14509);AH17G04430(K14514);AH02G08810(K14516);AH16G11080(K14490);AH07G05660(K14514);AH16G07190(K14509);AH06G04140(K14509);…	http://www.kegg.jp/kegg-bin/show_pathway?map04075/K13449%09%23FFFFFF,red/K14504%09%23FFFFFF,red/K13416%09%23FFFFFF,red/K14516%09%23FFFFFF,red/K14487%09%23FFFFFF,red/K14431%09%23FFFFFF,red/K14488%09%23FFFFFF,red/K14509%09%23FFFFFF,red/K14514%09%23FFFFFF,red/K14490%09%23FFFFFF,red/K12126%09%23FFFFFF,red/K14506%09%23FFFFFF,red/K13464%09%23FFFFFF,red/K14493%09%23FFFFFF,red/K14500%09%23FFFFFF,red/K144…
adu04120	Ubiquitin mediated proteolysis	Genetic Information Processing	Folding, sorting and degradation	10	220	0.988153	1	AH03G36890(K10581);AH01G03250(K03094);AH03G00560(K10144);AH13G40140(K10581);AH09G33810(K06689);AH17G29290(K03875);AH14G37430(K02977);AH13G02500(K10144);AH11G05520(K03094);AH13G45220(K03349)	http://www.kegg.jp/kegg-bin/show_pathway?map04120/K10581%09%23FFFFFF,red/K03094%09%23FFFFFF,red/K10144%09%23FFFFFF,red/K06689%09%23FFFFFF,red/K03875%09%23FFFFFF,red/K02977%09%23FFFFFF,red/K03349%09%23FFFFFF,red
adu03020	RNA polymerase	Genetic Information Processing	Transcription	3	98	0.98914	1	AH19G29380(K03006);AH01G21060(K03026);AH16G34260(K03000)	http://www.kegg.jp/kegg-bin/show_pathway?map03020/K03006%09%23FFFFFF,red/K03026%09%23FFFFFF,red/K03000%09%23FFFFFF,red
adu00710	Carbon fixation in photosynthetic organisms	Metabolism	Energy metabolism	5	143	0.992813	1	AH13G22790(K00029);AH06G17350(K01623);AH07G25260(K01595);AH18G16520(K01595);AH10G07730(K00134)	http://www.kegg.jp/kegg-bin/show_pathway?map00710/K00029%09%23FFFFFF,red/K01623%09%23FFFFFF,red/K01595%09%23FFFFFF,red/K00134%09%23FFFFFF,red
adu03030	DNA replication	Genetic Information Processing	Replication and repair	2	84	0.993579	1	AH01G32420(K03111);AH13G26410(K03111)	http://www.kegg.jp/kegg-bin/show_pathway?map03030/K03111%09%23FFFFFF,red
adu04145	Phagosome	Cellular Processes	Transport and catabolism	5	151	0.995593	1	AH03G31620(K08054);AH14G32620(K08057);AH13G35580(K08054);AH03G31490(K08054);AH04G27720(K08057)	http://www.kegg.jp/kegg-bin/show_pathway?map04145/K08054%09%23FFFFFF,red/K08057%09%23FFFFFF,red
adu00100	Steroid biosynthesis	Metabolism	Lipid metabolism	1	69	0.997272	1	AH10G00150(K09832)	http://www.kegg.jp/kegg-bin/show_pathway?map00100/K09832%09%23FFFFFF,red
adu00860	Porphyrin and chlorophyll metabolism	Metabolism	Metabolism of cofactors and vitamins	2	99	0.997954	1	AH15G04610(K22013);AH06G13460(K01845)	http://www.kegg.jp/kegg-bin/show_pathway?map00860/K22013%09%23FFFFFF,red/K01845%09%23FFFFFF,red
adu04136	Autophagy - other	Cellular Processes	Transport and catabolism	1	76	0.998505	1	AH14G24390(K08331)	http://www.kegg.jp/kegg-bin/show_pathway?map04136/K08331%09%23FFFFFF,red
adu04144	Endocytosis	Cellular Processes	Transport and catabolism	17	381	0.998692	1	AH09G00470(K03283);AH14G40960(K03283);AH14G40980(K03283);AH19G00960(K03283);AH05G30470(K12486);AH14G40970(K03283);AH13G56220(K01115);AH11G34280(K03283);AH06G12490(K12200);AH06G11160(K12200);AH19G17510(K01115);AH14G02270(K03283);AH03G02630(K12471);AH16G04530(K12200);AH16G00790(K12200);AH01G08770(K01115);AH13G53480(K12486)	http://www.kegg.jp/kegg-bin/show_pathway?map04144/K03283%09%23FFFFFF,red/K12486%09%23FFFFFF,red/K01115%09%23FFFFFF,red/K12200%09%23FFFFFF,red/K12471%09%23FFFFFF,red
adu03010	Ribosome	Genetic Information Processing	Translation	34	651	0.998973	1	AH17G02900(K02930);AH13G52660(K02912);AH19G34860(K02925);AH09G32930(K02925);AH13G00500(K02912);AH15G05610(K02877);AH16G26130(K02897);AH05G17180(K02877);AH16G00300(K02890);AH03G43290(K02981);AH10G15040(K02960);AH16G17820(K02930);AH18G05470(K02896);AH20G00030(K02882);AH02G09340(K02969);AH16G43740(K02989);AH17G07990(K02917);AH10G00130(K02882);AH01G18500(K02900);AH19G01610(K02951);AH14G37430(K02977);…	http://www.kegg.jp/kegg-bin/show_pathway?map03010/K02930%09%23FFFFFF,red/K02912%09%23FFFFFF,red/K02925%09%23FFFFFF,red/K02877%09%23FFFFFF,red/K02897%09%23FFFFFF,red/K02890%09%23FFFFFF,red/K02981%09%23FFFFFF,red/K02960%09%23FFFFFF,red/K02896%09%23FFFFFF,red/K02882%09%23FFFFFF,red/K02969%09%23FFFFFF,red/K02989%09%23FFFFFF,red/K02917%09%23FFFFFF,red/K02900%09%23FFFFFF,red/K02951%09%23FFFFFF,red/K029…
adu00562	Inositol phosphate metabolism	Metabolism	Carbohydrate metabolism	3	152	0.99977	1	AH15G30160(K00469);AH05G25220(K00469);AH10G11870(K05857)	http://www.kegg.jp/kegg-bin/show_pathway?map00562/K00469%09%23FFFFFF,red/K05857%09%23FFFFFF,red
adu03040	Spliceosome	Genetic Information Processing	Transcription	12	334	0.999811	1	AH09G00470(K03283);AH14G40960(K03283);AH14G40980(K03283);AH19G00960(K03283);AH14G40970(K03283);AH03G18130(K12741);AH20G03680(K12845);AH02G12990(K12874);AH11G33560(K12852);AH11G34280(K03283);AH01G31330(K12845);AH14G02270(K03283)	http://www.kegg.jp/kegg-bin/show_pathway?map03040/K03283%09%23FFFFFF,red/K12741%09%23FFFFFF,red/K12845%09%23FFFFFF,red/K12874%09%23FFFFFF,red/K12852%09%23FFFFFF,red
adu03015	mRNA surveillance pathway	Genetic Information Processing	Translation	6	231	0.999907	1	AH16G10240(K06269);AH13G51410(K11584);AH05G38670(K14400);AH11G05910(K14398);AH06G06440(K06269);AH19G34390(K13126)	http://www.kegg.jp/kegg-bin/show_pathway?map03015/K06269%09%23FFFFFF,red/K11584%09%23FFFFFF,red/K14400%09%23FFFFFF,red/K14398%09%23FFFFFF,red/K13126%09%23FFFFFF,red
adu04070	Phosphatidylinositol signaling system	Environmental Information Processing	Signal transduction	1	129	0.999984	1	AH10G11870(K05857)	http://www.kegg.jp/kegg-bin/show_pathway?map04070/K05857%09%23FFFFFF,red
adu00190	Oxidative phosphorylation	Metabolism	Energy metabolism	4	308	1	1	AH09G08320(K03946);AH04G12260(K01535);AH01G22440(K01535);AH11G35480(K01535)	http://www.kegg.jp/kegg-bin/show_pathway?map00190/K03946%09%23FFFFFF,red/K01535%09%23FFFFFF,red

## Sheet: S36 vs SH36_Down
PathwayID	Pathway	level1	level2	List	Total	Pvalue	adjustPvalue	List_gene	URL
adu04075	Plant hormone signal transduction	Environmental Information Processing	Signal transduction	32	549	5.34133e-09	3.68552e-07	AH12G09010(K14484);AH02G07580(K14484);AH12G21920(K14486);AH06G09430(K14496);AH02G19690(K14486);AH13G41210(K14497);AH12G31400(K14485);AH03G38070(K14497);AH14G21390(K14486);AH13G37540(K13415);AH11G29920(K14490);AH06G11760(K14484);AH03G41390(K14492);AH13G44090(K14492);AH16G01600(K14484);AH01G27740(K14490);AH13G09590(K14488);AH08G10490(K14505);AH13G08250(K14488);AH10G04450(K13449);AH20G02410(K13449);…	http://www.kegg.jp/kegg-bin/show_pathway?map04075/K14484%09%23FFFFFF,red/K14486%09%23FFFFFF,red/K14496%09%23FFFFFF,red/K14497%09%23FFFFFF,red/K14485%09%23FFFFFF,red/K13415%09%23FFFFFF,red/K14490%09%23FFFFFF,red/K14492%09%23FFFFFF,red/K14488%09%23FFFFFF,red/K14505%09%23FFFFFF,red/K13449%09%23FFFFFF,red/K14431%09%23FFFFFF,red/K14504%09%23FFFFFF,red
adu04712	Circadian rhythm - plant	Organismal Systems	Environmental adaptation	11	114	7.94162e-06	0.000236433	AH14G09890(K00660);AH04G08650(K00660);AH02G04520(K12133);AH16G14490(K12133);AH12G04990(K12133);AH06G10110(K12133);AH07G06740(K10143);AH13G11250(K00660);AH03G08660(K00660);AH15G07520(K00660);AH05G15380(K00660)	http://www.kegg.jp/kegg-bin/show_pathway?map04712/K00660%09%23FFFFFF,red/K12133%09%23FFFFFF,red/K10143%09%23FFFFFF,red
adu00943	Isoflavonoid biosynthesis	Metabolism	Biosynthesis of other secondary metabolites	8	58	1.02797e-05	0.000236433	AH05G07230(K05281);AH03G37390(K13257);AH15G03380(K05281);AH13G40560(K13257);AH03G37380(K13259);AH13G50130(K13260);AH03G47430(K13260);AH15G34850(K13262)	http://www.kegg.jp/kegg-bin/show_pathway?map00943/K05281%09%23FFFFFF,red/K13257%09%23FFFFFF,red/K13259%09%23FFFFFF,red/K13260%09%23FFFFFF,red/K13262%09%23FFFFFF,red
adu00941	Flavonoid biosynthesis	Metabolism	Biosynthesis of other secondary metabolites	10	123	9.07811e-05	0.00156597	AH17G00950(K08243);AH07G00630(K08243);AH14G09890(K00660);AH04G08650(K00660);AH15G30330(K00588);AH13G11250(K00660);AH11G10250(K00588);AH03G08660(K00660);AH15G07520(K00660);AH05G15380(K00660)	http://www.kegg.jp/kegg-bin/show_pathway?map00941/K08243%09%23FFFFFF,red/K00660%09%23FFFFFF,red/K00588%09%23FFFFFF,red
adu04016	MAPK signaling pathway - plant	Environmental Information Processing	Signal transduction	17	328	0.000119816	0.00165346	AH20G00720(K20547);AH17G22760(K03781);AH01G09220(K20547);AH06G09430(K14496);AH13G41210(K14497);AH03G38070(K14497);AH13G26600(K20603);AH11G24530(K13447);AH20G03930(K13420);AH16G44480(K20718);AH10G04450(K13449);AH20G02410(K13449);AH01G33260(K13447);AH12G02120(K13425);AH19G10490(K20714);AH19G18110(K13447);AH20G15670(K14496)	http://www.kegg.jp/kegg-bin/show_pathway?map04016/K20547%09%23FFFFFF,red/K03781%09%23FFFFFF,red/K14496%09%23FFFFFF,red/K14497%09%23FFFFFF,red/K20603%09%23FFFFFF,red/K13447%09%23FFFFFF,red/K13420%09%23FFFFFF,red/K20718%09%23FFFFFF,red/K13449%09%23FFFFFF,red/K13425%09%23FFFFFF,red/K20714%09%23FFFFFF,red
adu00940	Phenylpropanoid biosynthesis	Metabolism	Biosynthesis of other secondary metabolites	14	303	0.00148011	0.0170213	AH10G05010(K00083);AH01G05780(K00430);AH10G05000(K00083);AH01G05760(K00430);AH13G48270(K00430);AH03G46620(K22395);AH13G49240(K22395);AH20G03750(K00083);AH15G30330(K00588);AH11G10250(K00588);AH14G04860(K05350);AH01G28470(K05350);AH05G06480(K12356);AH15G02610(K12356)	http://www.kegg.jp/kegg-bin/show_pathway?map00940/K00083%09%23FFFFFF,red/K00430%09%23FFFFFF,red/K22395%09%23FFFFFF,red/K00588%09%23FFFFFF,red/K05350%09%23FFFFFF,red/K12356%09%23FFFFFF,red
adu00500	Starch and sucrose metabolism	Metabolism	Carbohydrate metabolism	13	279	0.00202071	0.0199184	AH14G05960(K00696);AH17G22780(K00700);AH15G05310(K01193);AH05G37660(K01179);AH05G09010(K01193);AH13G07350(K00975);AH03G05170(K00975);AH14G04860(K05350);AH01G28470(K05350);AH05G30280(K00695);AH13G00520(K19892);AH04G02100(K19892);AH13G10760(K00844)	http://www.kegg.jp/kegg-bin/show_pathway?map00500/K00696%09%23FFFFFF,red/K00700%09%23FFFFFF,red/K01193%09%23FFFFFF,red/K01179%09%23FFFFFF,red/K00975%09%23FFFFFF,red/K05350%09%23FFFFFF,red/K00695%09%23FFFFFF,red/K19892%09%23FFFFFF,red/K00844%09%23FFFFFF,red
adu00010	Glycolysis / Gluconeogenesis	Metabolism	Carbohydrate metabolism	12	257	0.00293692	0.025331	AH11G29810(K01006);AH17G01560(K01623);AH14G00860(K01792);AH01G23980(K00131);AH11G33970(K00131);AH10G24350(K01785);AH20G10690(K18857);AH13G11680(K00121);AH01G15120(K00016);AH08G05160(K18857);AH20G31500(K01785);AH13G10760(K00844)	http://www.kegg.jp/kegg-bin/show_pathway?map00010/K01006%09%23FFFFFF,red/K01623%09%23FFFFFF,red/K01792%09%23FFFFFF,red/K00131%09%23FFFFFF,red/K01785%09%23FFFFFF,red/K18857%09%23FFFFFF,red/K00121%09%23FFFFFF,red/K00016%09%23FFFFFF,red/K00844%09%23FFFFFF,red
adu00904	Diterpenoid biosynthesis	Metabolism	Metabolism of terpenoids and polyketides	4	53	0.0164481	0.126102	AH09G01580(K04124);AH19G02880(K04124);AH18G01160(K04124);AH14G09390(K04123)	http://www.kegg.jp/kegg-bin/show_pathway?map00904/K04124%09%23FFFFFF,red/K04123%09%23FFFFFF,red
adu00562	Inositol phosphate metabolism	Metabolism	Carbohydrate metabolism	7	152	0.0227794	0.157178	AH03G34420(K01858);AH13G38220(K01858);AH19G13710(K22913);AH08G06550(K00889);AH17G31010(K00889);AH10G11870(K05857);AH05G25200(K00469)	http://www.kegg.jp/kegg-bin/show_pathway?map00562/K01858%09%23FFFFFF,red/K22913%09%23FFFFFF,red/K00889%09%23FFFFFF,red/K05857%09%23FFFFFF,red/K00469%09%23FFFFFF,red
adu04626	Plant-pathogen interaction	Organismal Systems	Environmental adaptation	14	427	0.0271134	0.170075	AH13G20320(K05391);AH15G23550(K05391);AH06G27430(K05391);AH08G11180(K13448);AH18G03210(K13448);AH11G24530(K13447);AH20G03930(K13420);AH11G09980(K13448);AH10G04450(K13449);AH20G02410(K13449);AH01G33260(K13447);AH12G02120(K13425);AH09G35070(K01373);AH19G18110(K13447)	http://www.kegg.jp/kegg-bin/show_pathway?map04626/K05391%09%23FFFFFF,red/K13448%09%23FFFFFF,red/K13447%09%23FFFFFF,red/K13420%09%23FFFFFF,red/K13449%09%23FFFFFF,red/K13425%09%23FFFFFF,red/K01373%09%23FFFFFF,red
adu02010	ABC transporters	Environmental Information Processing	Membrane transport	4	69	0.0387494	0.222809	AH06G03840(K05666);AH06G15810(K05658);AH16G19190(K05658);AH05G01310(K05681)	http://www.kegg.jp/kegg-bin/show_pathway?map02010/K05666%09%23FFFFFF,red/K05658%09%23FFFFFF,red/K05681%09%23FFFFFF,red
adu00520	Amino sugar and nucleotide sugar metabolism	Metabolism	Carbohydrate metabolism	9	260	0.0524374	0.271032	AH20G00720(K20547);AH01G09220(K20547);AH02G02190(K01183);AH13G07350(K00975);AH13G52290(K08679);AH03G05170(K00975);AH09G09670(K01183);AH06G09100(K01183);AH13G10760(K00844)	http://www.kegg.jp/kegg-bin/show_pathway?map00520/K20547%09%23FFFFFF,red/K01183%09%23FFFFFF,red/K00975%09%23FFFFFF,red/K08679%09%23FFFFFF,red/K00844%09%23FFFFFF,red
adu00052	Galactose metabolism	Metabolism	Carbohydrate metabolism	5	111	0.054992	0.271032	AH15G05310(K01193);AH05G09010(K01193);AH10G24350(K01785);AH20G31500(K01785);AH13G10760(K00844)	http://www.kegg.jp/kegg-bin/show_pathway?map00052/K01193%09%23FFFFFF,red/K01785%09%23FFFFFF,red/K00844%09%23FFFFFF,red
adu00071	Fatty acid degradation	Metabolism	Lipid metabolism	5	115	0.0621645	0.285957	AH13G32310(K01897);AH20G10690(K18857);AH13G11680(K00121);AH08G05160(K18857);AH11G04390(K15401)	http://www.kegg.jp/kegg-bin/show_pathway?map00071/K01897%09%23FFFFFF,red/K18857%09%23FFFFFF,red/K00121%09%23FFFFFF,red/K15401%09%23FFFFFF,red
adu00906	Carotenoid biosynthesis	Metabolism	Metabolism of terpenoids and polyketides	3	53	0.0746674	0.322003	AH07G23190(K09840);AH07G04550(K02291);AH05G35500(K15746)	http://www.kegg.jp/kegg-bin/show_pathway?map00906/K09840%09%23FFFFFF,red/K02291%09%23FFFFFF,red/K15746%09%23FFFFFF,red
adu00630	Glyoxylate and dicarboxylate metabolism	Metabolism	Carbohydrate metabolism	5	136	0.107962	0.438197	AH07G04830(K00830);AH17G22760(K03781);AH16G38270(K00281);AH15G09710(K14272);AH11G29570(K01915)	http://www.kegg.jp/kegg-bin/show_pathway?map00630/K00830%09%23FFFFFF,red/K03781%09%23FFFFFF,red/K00281%09%23FFFFFF,red/K14272%09%23FFFFFF,red/K01915%09%23FFFFFF,red
adu00998	Biosynthesis of various secondary metabolites - part 2	Metabolism	Biosynthesis of other secondary metabolites	1	7	0.12267	0.438503	AH01G10140(K21568)	http://www.kegg.jp/kegg-bin/show_pathway?map00998/K21568%09%23FFFFFF,red
adu00710	Carbon fixation in photosynthetic organisms	Metabolism	Energy metabolism	5	143	0.126106	0.438503	AH11G29810(K01006);AH15G09710(K14272);AH17G01560(K01623);AH04G25010(K00028);AH14G29230(K00028)	http://www.kegg.jp/kegg-bin/show_pathway?map00710/K01006%09%23FFFFFF,red/K14272%09%23FFFFFF,red/K01623%09%23FFFFFF,red/K00028%09%23FFFFFF,red
adu04146	Peroxisome	Cellular Processes	Transport and catabolism	6	186	0.131223	0.438503	AH07G04830(K00830);AH17G22760(K03781);AH08G15420(K13356);AH13G32310(K01897);AH04G04750(K11147);AH06G19650(K13347)	http://www.kegg.jp/kegg-bin/show_pathway?map04146/K00830%09%23FFFFFF,red/K03781%09%23FFFFFF,red/K13356%09%23FFFFFF,red/K01897%09%23FFFFFF,red/K11147%09%23FFFFFF,red/K13347%09%23FFFFFF,red
adu00350	Tyrosine metabolism	Metabolism	Amino acid metabolism	4	106	0.133457	0.438503	AH20G10690(K18857);AH13G11680(K00121);AH08G05160(K18857);AH03G36510(K00422)	http://www.kegg.jp/kegg-bin/show_pathway?map00350/K18857%09%23FFFFFF,red/K00121%09%23FFFFFF,red/K00422%09%23FFFFFF,red
adu00945	Stilbenoid, diarylheptanoid and gingerol biosynthesis	Metabolism	Biosynthesis of other secondary metabolites	2	44	0.195702	0.607401	AH15G30330(K00588);AH11G10250(K00588)	http://www.kegg.jp/kegg-bin/show_pathway?map00945/K00588%09%23FFFFFF,red
adu00909	Sesquiterpenoid and triterpenoid biosynthesis	Metabolism	Metabolism of terpenoids and polyketides	2	45	0.202467	0.607401	AH18G11820(K15803);AH14G00680(K15813)	http://www.kegg.jp/kegg-bin/show_pathway?map00909/K15803%09%23FFFFFF,red/K15813%09%23FFFFFF,red
adu00908	Zeatin biosynthesis	Metabolism	Metabolism of terpenoids and polyketides	2	52	0.250387	0.674181	AH20G31900(K13496);AH12G36160(K13496)	http://www.kegg.jp/kegg-bin/show_pathway?map00908/K13496%09%23FFFFFF,red
adu00220	Arginine biosynthesis	Metabolism	Amino acid metabolism	2	53	0.257278	0.674181	AH15G09710(K14272);AH11G29570(K01915)	http://www.kegg.jp/kegg-bin/show_pathway?map00220/K14272%09%23FFFFFF,red/K01915%09%23FFFFFF,red
adu00072	Synthesis and degradation of ketone bodies	Metabolism	Lipid metabolism	1	16	0.258646	0.674181	AH01G16680(K01641)	http://www.kegg.jp/kegg-bin/show_pathway?map00072/K01641%09%23FFFFFF,red
adu00966	Glucosinolate biosynthesis	Metabolism	Biosynthesis of other secondary metabolites	1	17	0.272396	0.674181	AH03G35570(K00826)	http://www.kegg.jp/kegg-bin/show_pathway?map00966/K00826%09%23FFFFFF,red
adu00910	Nitrogen metabolism	Metabolism	Energy metabolism	2	59	0.298607	0.674181	AH11G29570(K01915);AH13G43220(K02575)	http://www.kegg.jp/kegg-bin/show_pathway?map00910/K01915%09%23FFFFFF,red/K02575%09%23FFFFFF,red
adu00261	Monobactam biosynthesis	Metabolism	Biosynthesis of other secondary metabolites	1	19	0.29914	0.674181	AH18G32310(K01714)	http://www.kegg.jp/kegg-bin/show_pathway?map00261/K01714%09%23FFFFFF,red
adu00030	Pentose phosphate pathway	Metabolism	Carbohydrate metabolism	3	104	0.302893	0.674181	AH17G01560(K01623);AH01G23980(K00131);AH11G33970(K00131)	http://www.kegg.jp/kegg-bin/show_pathway?map00030/K01623%09%23FFFFFF,red/K00131%09%23FFFFFF,red
adu00250	Alanine, aspartate and glutamate metabolism	Metabolism	Amino acid metabolism	3	104	0.302893	0.674181	AH07G04830(K00830);AH15G09710(K14272);AH11G29570(K01915)	http://www.kegg.jp/kegg-bin/show_pathway?map00250/K00830%09%23FFFFFF,red/K14272%09%23FFFFFF,red/K01915%09%23FFFFFF,red
adu00300	Lysine biosynthesis	Metabolism	Amino acid metabolism	1	22	0.337434	0.707559	AH18G32310(K01714)	http://www.kegg.jp/kegg-bin/show_pathway?map00300/K01714%09%23FFFFFF,red
adu00460	Cyanoamino acid metabolism	Metabolism	Metabolism of other amino acids	2	66	0.346339	0.707559	AH14G04860(K05350);AH01G28470(K05350)	http://www.kegg.jp/kegg-bin/show_pathway?map00460/K05350%09%23FFFFFF,red
adu00260	Glycine, serine and threonine metabolism	Metabolism	Amino acid metabolism	3	113	0.348652	0.707559	AH07G04830(K00830);AH16G38270(K00281);AH15G09710(K14272)	http://www.kegg.jp/kegg-bin/show_pathway?map00260/K00830%09%23FFFFFF,red/K00281%09%23FFFFFF,red/K14272%09%23FFFFFF,red
adu00073	Cutin, suberine and wax biosynthesis	Metabolism	Lipid metabolism	2	69	0.36649	0.722508	AH08G15420(K13356);AH11G04390(K15401)	http://www.kegg.jp/kegg-bin/show_pathway?map00073/K13356%09%23FFFFFF,red/K15401%09%23FFFFFF,red
adu00380	Tryptophan metabolism	Metabolism	Amino acid metabolism	3	119	0.379031	0.726476	AH18G08980(K22588);AH17G22760(K03781);AH20G28820(K11816)	http://www.kegg.jp/kegg-bin/show_pathway?map00380/K22588%09%23FFFFFF,red/K03781%09%23FFFFFF,red/K11816%09%23FFFFFF,red
adu00920	Sulfur metabolism	Metabolism	Energy metabolism	2	74	0.399523	0.730127	AH03G36230(K01082);AH13G39470(K01082)	http://www.kegg.jp/kegg-bin/show_pathway?map00920/K01082%09%23FFFFFF,red
adu04136	Autophagy - other	Cellular Processes	Transport and catabolism	2	76	0.412515	0.730127	AH03G19930(K08333);AH13G22530(K08333)	http://www.kegg.jp/kegg-bin/show_pathway?map04136/K08333%09%23FFFFFF,red
adu04070	Phosphatidylinositol signaling system	Environmental Information Processing	Signal transduction	3	129	0.428925	0.730127	AH08G06550(K00889);AH17G31010(K00889);AH10G11870(K05857)	http://www.kegg.jp/kegg-bin/show_pathway?map04070/K00889%09%23FFFFFF,red/K05857%09%23FFFFFF,red
adu00040	Pentose and glucuronate interconversions	Metabolism	Carbohydrate metabolism	5	232	0.429945	0.730127	AH09G29550(K01728);AH14G00220(K01051);AH05G06280(K01728);AH12G32390(K01051);AH02G18000(K01728)	http://www.kegg.jp/kegg-bin/show_pathway?map00040/K01728%09%23FFFFFF,red/K01051%09%23FFFFFF,red
adu00053	Ascorbate and aldarate metabolism	Metabolism	Carbohydrate metabolism	3	130	0.433844	0.730127	AH14G01310(K00423);AH01G01370(K00423);AH05G25200(K00469)	http://www.kegg.jp/kegg-bin/show_pathway?map00053/K00423%09%23FFFFFF,red/K00469%09%23FFFFFF,red
adu00620	Pyruvate metabolism	Metabolism	Carbohydrate metabolism	4	185	0.448953	0.737566	AH11G29810(K01006);AH04G25010(K00028);AH14G29230(K00028);AH01G15120(K00016)	http://www.kegg.jp/kegg-bin/show_pathway?map00620/K01006%09%23FFFFFF,red/K00028%09%23FFFFFF,red/K00016%09%23FFFFFF,red
adu00290	Valine, leucine and isoleucine biosynthesis	Metabolism	Amino acid metabolism	1	36	0.490374	0.78385	AH03G35570(K00826)	http://www.kegg.jp/kegg-bin/show_pathway?map00290/K00826%09%23FFFFFF,red
adu00511	Other glycan degradation	Metabolism	Glycan biosynthesis and metabolism	1	37	0.499846	0.78385	AH19G40290(K15923)	http://www.kegg.jp/kegg-bin/show_pathway?map00511/K15923%09%23FFFFFF,red
adu00592	alpha-Linolenic acid metabolism	Metabolism	Lipid metabolism	2	99	0.550476	0.835914	AH20G10690(K18857);AH08G05160(K18857)	http://www.kegg.jp/kegg-bin/show_pathway?map00592/K18857%09%23FFFFFF,red
adu00650	Butanoate metabolism	Metabolism	Carbohydrate metabolism	1	46	0.577588	0.835914	AH01G16680(K01641)	http://www.kegg.jp/kegg-bin/show_pathway?map00650/K01641%09%23FFFFFF,red
adu00950	Isoquinoline alkaloid biosynthesis	Metabolism	Biosynthesis of other secondary metabolites	1	49	0.600732	0.835914	AH03G36510(K00422)	http://www.kegg.jp/kegg-bin/show_pathway?map00950/K00422%09%23FFFFFF,red
adu00051	Fructose and mannose metabolism	Metabolism	Carbohydrate metabolism	2	111	0.612952	0.835914	AH17G01560(K01623);AH13G10760(K00844)	http://www.kegg.jp/kegg-bin/show_pathway?map00051/K01623%09%23FFFFFF,red/K00844%09%23FFFFFF,red
adu00061	Fatty acid biosynthesis	Metabolism	Lipid metabolism	2	111	0.612952	0.835914	AH13G32310(K01897);AH14G07080(K03955)	http://www.kegg.jp/kegg-bin/show_pathway?map00061/K01897%09%23FFFFFF,red/K03955%09%23FFFFFF,red
adu00280	Valine, leucine and isoleucine degradation	Metabolism	Amino acid metabolism	2	111	0.612952	0.835914	AH01G16680(K01641);AH03G35570(K00826)	http://www.kegg.jp/kegg-bin/show_pathway?map00280/K01641%09%23FFFFFF,red/K00826%09%23FFFFFF,red
adu00130	Ubiquinone and other terpenoid-quinone biosynthesis	Metabolism	Metabolism of cofactors and vitamins	2	112	0.61785	0.835914	AH05G14910(K05928);AH18G27380(K09833)	http://www.kegg.jp/kegg-bin/show_pathway?map00130/K05928%09%23FFFFFF,red/K09833%09%23FFFFFF,red
adu00640	Propanoate metabolism	Metabolism	Carbohydrate metabolism	1	81	0.781346	0.99826	AH01G15120(K00016)	http://www.kegg.jp/kegg-bin/show_pathway?map00640/K00016%09%23FFFFFF,red
adu03030	DNA replication	Genetic Information Processing	Replication and repair	1	84	0.793368	0.99826	AH03G07060(K02212)	http://www.kegg.jp/kegg-bin/show_pathway?map03030/K02212%09%23FFFFFF,red
adu00230	Purine metabolism	Metabolism	Nucleotide metabolism	3	234	0.812906	0.99826	AH10G05770(K13484);AH15G05220(K00759);AH18G33560(K00759)	http://www.kegg.jp/kegg-bin/show_pathway?map00230/K13484%09%23FFFFFF,red/K00759%09%23FFFFFF,red
adu00770	Pantothenate and CoA biosynthesis	Metabolism	Metabolism of cofactors and vitamins	1	93	0.825632	0.99826	AH03G35570(K00826)	http://www.kegg.jp/kegg-bin/show_pathway?map00770/K00826%09%23FFFFFF,red
adu03060	Protein export	Genetic Information Processing	Folding, sorting and degradation	1	99	0.844306	0.99826	AH14G26240(K09647)	http://www.kegg.jp/kegg-bin/show_pathway?map03060/K09647%09%23FFFFFF,red
adu03420	Nucleotide excision repair	Genetic Information Processing	Replication and repair	1	100	0.847218	0.99826	AH17G14170(K10140)	http://www.kegg.jp/kegg-bin/show_pathway?map03420/K10140%09%23FFFFFF,red
adu00900	Terpenoid backbone biosynthesis	Metabolism	Metabolism of terpenoids and polyketides	1	103	0.855636	0.99826	AH01G16680(K01641)	http://www.kegg.jp/kegg-bin/show_pathway?map00900/K01641%09%23FFFFFF,red
adu00330	Arginine and proline metabolism	Metabolism	Amino acid metabolism	1	125	0.904777	0.99826	AH08G10830(K01583)	http://www.kegg.jp/kegg-bin/show_pathway?map00330/K01583%09%23FFFFFF,red
adu00240	Pyrimidine metabolism	Metabolism	Nucleotide metabolism	1	126	0.906563	0.99826	AH20G00550(K16904)	http://www.kegg.jp/kegg-bin/show_pathway?map00240/K16904%09%23FFFFFF,red
adu00270	Cysteine and methionine metabolism	Metabolism	Amino acid metabolism	2	213	0.90878	0.99826	AH01G15120(K00016);AH03G35570(K00826)	http://www.kegg.jp/kegg-bin/show_pathway?map00270/K00016%09%23FFFFFF,red/K00826%09%23FFFFFF,red
adu04120	Ubiquitin mediated proteolysis	Genetic Information Processing	Folding, sorting and degradation	2	220	0.918049	0.99826	AH07G06740(K10143);AH17G14170(K10140)	http://www.kegg.jp/kegg-bin/show_pathway?map04120/K10143%09%23FFFFFF,red/K10140%09%23FFFFFF,red
adu04145	Phagosome	Cellular Processes	Transport and catabolism	1	151	0.94184	0.99826	AH03G31620(K08054)	http://www.kegg.jp/kegg-bin/show_pathway?map04145/K08054%09%23FFFFFF,red
adu00561	Glycerolipid metabolism	Metabolism	Lipid metabolism	1	172	0.960983	0.99826	AH19G39500(K18693)	http://www.kegg.jp/kegg-bin/show_pathway?map00561/K18693%09%23FFFFFF,red
adu04141	Protein processing in endoplasmic reticulum	Genetic Information Processing	Folding, sorting and degradation	3	379	0.973884	0.99826	AH03G31620(K08054);AH03G13400(K13989);AH13G55160(K03283)	http://www.kegg.jp/kegg-bin/show_pathway?map04141/K08054%09%23FFFFFF,red/K13989%09%23FFFFFF,red/K03283%09%23FFFFFF,red
adu04144	Endocytosis	Cellular Processes	Transport and catabolism	3	381	0.97464	0.99826	AH08G06550(K00889);AH17G31010(K00889);AH13G55160(K03283)	http://www.kegg.jp/kegg-bin/show_pathway?map04144/K00889%09%23FFFFFF,red/K03283%09%23FFFFFF,red
adu00564	Glycerophospholipid metabolism	Metabolism	Lipid metabolism	1	225	0.98581	0.99826	AH19G39500(K18693)	http://www.kegg.jp/kegg-bin/show_pathway?map00564/K18693%09%23FFFFFF,red
adu00190	Oxidative phosphorylation	Metabolism	Energy metabolism	1	308	0.997123	0.99826	AH14G07080(K03955)	http://www.kegg.jp/kegg-bin/show_pathway?map00190/K03955%09%23FFFFFF,red
adu03040	Spliceosome	Genetic Information Processing	Transcription	1	334	0.99826	0.99826	AH13G55160(K03283)	http://www.kegg.jp/kegg-bin/show_pathway?map03040/K03283%09%23FFFFFF,red

## Sheet: S72 vs SH72_Down
PathwayID	Pathway	level1	level2	List	Total	Pvalue	adjustPvalue	List_gene	URL
adu00196	Photosynthesis - antenna proteins	Metabolism	Energy metabolism	28	32	1.01125e-28	1.04158e-26	AH02G04630(K08908);AH02G22150(K08915);AH03G46390(K08912);AH05G21140(K08916);AH05G37040(K08907);AH07G01090(K08913);AH12G05120(K08908);AH12G24350(K08915);AH13G00130(K08910);AH13G49030(K08912);AH15G34590(K08916);AH17G00660(K08909);AH17G01270(K08913);AH18G13550(K08914);AH19G00830(K08907);AH20G08750(K08917);AH08G20960(K08914);AH08G30810(K08910);AH20G17160(K08915);AH03G17820(K08914);AH10G12210(K08915);…	http://www.kegg.jp/kegg-bin/show_pathway?map00196/K08908%09%23FFFFFF,red/K08915%09%23FFFFFF,red/K08912%09%23FFFFFF,red/K08916%09%23FFFFFF,red/K08907%09%23FFFFFF,red/K08913%09%23FFFFFF,red/K08910%09%23FFFFFF,red/K08909%09%23FFFFFF,red/K08914%09%23FFFFFF,red/K08917%09%23FFFFFF,red/K08911%09%23FFFFFF,red
adu00195	Photosynthesis	Metabolism	Energy metabolism	63	190	8.05021e-27	4.14586e-25	AH01G02400(K02716);AH01G08480(K02641);AH01G10320(K02698);AH02G05400(K08901);AH04G04140(K02115);AH04G27350(K02699);AH06G11980(K02721);AH07G04660(K02717);AH07G07280(K02638);AH08G01900(K02638);AH08G05760(K03542);AH09G09440(K02692);AH09G26450(K02692);AH10G18500(K02701);AH11G00460(K02641);AH11G06750(K02716);AH11G09890(K02698);AH11G18540(K02113);AH12G06300(K08901);AH12G12550(K02693);AH14G05120(K02115);…	http://www.kegg.jp/kegg-bin/show_pathway?map00195/K02716%09%23FFFFFF,red/K02641%09%23FFFFFF,red/K02698%09%23FFFFFF,red/K08901%09%23FFFFFF,red/K02115%09%23FFFFFF,red/K02699%09%23FFFFFF,red/K02721%09%23FFFFFF,red/K02717%09%23FFFFFF,red/K02638%09%23FFFFFF,red/K03542%09%23FFFFFF,red/K02692%09%23FFFFFF,red/K02701%09%23FFFFFF,red/K02113%09%23FFFFFF,red/K02693%09%23FFFFFF,red/K02694%09%23FFFFFF,red/K035…
adu00630	Glyoxylate and dicarboxylate metabolism	Metabolism	Carbohydrate metabolism	35	136	9.57651e-12	3.28793e-10	AH03G39620(K00600);AH04G03310(K01915);AH04G27980(K19269);AH05G03730(K02437);AH05G13010(K14272);AH05G38620(K00600);AH07G04830(K00830);AH07G23140(K11517);AH08G02200(K03781);AH09G30380(K15893);AH10G27840(K01602);AH10G27850(K01602);AH12G33590(K00026);AH13G42560(K00600);AH14G04210(K01915);AH15G09710(K14272);AH16G38270(K00281);AH16G44130(K00281);AH17G03680(K00830);AH17G22760(K03781);AH18G19610(K11517);…	http://www.kegg.jp/kegg-bin/show_pathway?map00630/K00600%09%23FFFFFF,red/K01915%09%23FFFFFF,red/K19269%09%23FFFFFF,red/K02437%09%23FFFFFF,red/K14272%09%23FFFFFF,red/K00830%09%23FFFFFF,red/K11517%09%23FFFFFF,red/K03781%09%23FFFFFF,red/K15893%09%23FFFFFF,red/K01602%09%23FFFFFF,red/K00026%09%23FFFFFF,red/K00281%09%23FFFFFF,red/K01913%09%23FFFFFF,red/K01433%09%23FFFFFF,red/K18121%09%23FFFFFF,red/K159…
adu00860	Porphyrin and chlorophyll metabolism	Metabolism	Metabolism of cofactors and vitamins	28	99	1.06427e-10	2.7405e-09	AH02G16010(K03403);AH06G19820(K04035);AH12G19120(K03403);AH16G24710(K04035);AH11G23350(K10960);AH08G21300(K00218);AH17G18900(K13600);AH01G34010(K10960);AH13G35330(K03428);AH07G19180(K13600);AH07G21420(K02492);AH17G15840(K02492);AH20G07460(K03405);AH10G02060(K03405);AH17G29380(K22013);AH08G05440(K22013);AH20G32420(K19073);AH02G22670(K04040);AH17G06160(K01599);AH06G11490(K08099);AH06G02490(K10960);…	http://www.kegg.jp/kegg-bin/show_pathway?map00860/K03403%09%23FFFFFF,red/K04035%09%23FFFFFF,red/K10960%09%23FFFFFF,red/K00218%09%23FFFFFF,red/K13600%09%23FFFFFF,red/K03428%09%23FFFFFF,red/K02492%09%23FFFFFF,red/K03405%09%23FFFFFF,red/K22013%09%23FFFFFF,red/K19073%09%23FFFFFF,red/K04040%09%23FFFFFF,red/K01599%09%23FFFFFF,red/K08099%09%23FFFFFF,red/K21480%09%23FFFFFF,red/K02303%09%23FFFFFF,red/K017…
adu00710	Carbon fixation in photosynthetic organisms	Metabolism	Energy metabolism	33	143	8.42611e-10	1.73578e-08	AH01G27840(K01006);AH01G33840(K01783);AH03G06860(K01623);AH05G00190(K00855);AH05G13010(K14272);AH06G23030(K05298);AH07G12630(K01100);AH07G16020(K00927);AH08G02440(K05298);AH09G31810(K00615);AH10G27840(K01602);AH10G27850(K01602);AH11G23490(K01783);AH11G29810(K01006);AH12G33590(K00026);AH13G07850(K01623);AH15G09710(K14272);AH17G12060(K01100);AH17G22420(K05298);AH18G22960(K00927);AH19G36160(K00615);…	http://www.kegg.jp/kegg-bin/show_pathway?map00710/K01006%09%23FFFFFF,red/K01783%09%23FFFFFF,red/K01623%09%23FFFFFF,red/K00855%09%23FFFFFF,red/K14272%09%23FFFFFF,red/K05298%09%23FFFFFF,red/K01100%09%23FFFFFF,red/K00927%09%23FFFFFF,red/K00615%09%23FFFFFF,red/K01602%09%23FFFFFF,red/K00026%09%23FFFFFF,red/K03841%09%23FFFFFF,red/K01595%09%23FFFFFF,red/K01807%09%23FFFFFF,red
adu00940	Phenylpropanoid biosynthesis	Metabolism	Biosynthesis of other secondary metabolites	44	303	3.41281e-06	5.85866e-05	AH05G00220(K01904);AH06G24680(K23260);AH20G03750(K00083);AH03G08750(K01904);AH15G26260(K05350);AH11G10290(K00588);AH03G46610(K22395);AH09G31550(K18368);AH11G11550(K00430);AH03G46620(K22395);AH07G07450(K00430);AH13G49230(K22395);AH13G49240(K22395);AH01G10690(K00588);AH17G06350(K00430);AH11G35140(K01904);AH09G00740(K09753);AH19G01590(K09753);AH04G09840(K00430);AH15G18730(K00430);AH11G28990(K05350);…	http://www.kegg.jp/kegg-bin/show_pathway?map00940/K01904%09%23FFFFFF,red/K23260%09%23FFFFFF,red/K00083%09%23FFFFFF,red/K05350%09%23FFFFFF,red/K00588%09%23FFFFFF,red/K22395%09%23FFFFFF,red/K18368%09%23FFFFFF,red/K00430%09%23FFFFFF,red/K09753%09%23FFFFFF,red/K12355%09%23FFFFFF,red/K13065%09%23FFFFFF,red/K05349%09%23FFFFFF,red/K12356%09%23FFFFFF,red/K11188%09%23FFFFFF,red
adu00460	Cyanoamino acid metabolism	Metabolism	Metabolism of other amino acids	15	66	4.29409e-05	0.000603136	AH03G39620(K00600);AH05G38620(K00600);AH13G42560(K00600);AH14G30790(K13034);AH04G26260(K13034);AH08G06790(K00600);AH15G26260(K05350);AH17G34880(K13051);AH17G31240(K00600);AH08G10480(K13051);AH11G28990(K05350);AH01G28470(K05350);AH07G05950(K05349);AH05G28240(K05350);AH17G04670(K05349)	http://www.kegg.jp/kegg-bin/show_pathway?map00460/K00600%09%23FFFFFF,red/K13034%09%23FFFFFF,red/K05350%09%23FFFFFF,red/K13051%09%23FFFFFF,red/K05349%09%23FFFFFF,red
adu00909	Sesquiterpenoid and triterpenoid biosynthesis	Metabolism	Metabolism of terpenoids and polyketides	12	45	4.68455e-05	0.000603136	AH15G13300(K15803);AH05G09590(K15803);AH18G11890(K15803);AH18G11820(K15803);AH04G01640(K00511);AH13G07790(K00801);AH16G36440(K15803);AH14G00680(K15813);AH15G30980(K20659);AH16G46230(K15803);AH15G31010(K20659);AH04G16130(K15814)	http://www.kegg.jp/kegg-bin/show_pathway?map00909/K15803%09%23FFFFFF,red/K00511%09%23FFFFFF,red/K00801%09%23FFFFFF,red/K15813%09%23FFFFFF,red/K20659%09%23FFFFFF,red/K15814%09%23FFFFFF,red
adu00910	Nitrogen metabolism	Metabolism	Energy metabolism	13	59	0.000192509	0.00220316	AH04G03310(K01915);AH05G30500(K01673);AH08G06590(K10534);AH10G14200(K00366);AH14G04210(K01915);AH15G23440(K01673);AH17G31040(K10534);AH20G19130(K00366);AH13G43510(K01673);AH12G35400(K01674);AH13G43220(K02575);AH11G29570(K01915);AH03G01040(K01674)	http://www.kegg.jp/kegg-bin/show_pathway?map00910/K01915%09%23FFFFFF,red/K01673%09%23FFFFFF,red/K10534%09%23FFFFFF,red/K00366%09%23FFFFFF,red/K01674%09%23FFFFFF,red/K02575%09%23FFFFFF,red
adu00906	Carotenoid biosynthesis	Metabolism	Metabolism of terpenoids and polyketides	12	53	0.000257447	0.00265171	AH05G01450(K09840);AH07G11280(K02291);AH17G10560(K02291);AH11G10080(K09838);AH01G10470(K09838);AH19G20330(K00514);AH16G05340(K06443);AH03G23740(K06444);AH13G26530(K06444);AH16G12880(K09839);AH16G41770(K09843);AH17G04650(K09842)	http://www.kegg.jp/kegg-bin/show_pathway?map00906/K09840%09%23FFFFFF,red/K02291%09%23FFFFFF,red/K09838%09%23FFFFFF,red/K00514%09%23FFFFFF,red/K06443%09%23FFFFFF,red/K06444%09%23FFFFFF,red/K09839%09%23FFFFFF,red/K09843%09%23FFFFFF,red/K09842%09%23FFFFFF,red
adu00030	Pentose phosphate pathway	Metabolism	Carbohydrate metabolism	18	104	0.000328612	0.00285569	AH01G33840(K01783);AH03G06860(K01623);AH09G31810(K00615);AH11G23490(K01783);AH13G07850(K01623);AH19G36160(K00615);AH17G01560(K01623);AH01G23980(K00131);AH11G33970(K00131);AH19G35110(K03841);AH07G01410(K01623);AH09G32660(K03841);AH13G58900(K00036);AH10G28400(K00036);AH15G37420(K03841);AH04G08720(K01807);AH14G09260(K01807);AH11G16570(K00852)	http://www.kegg.jp/kegg-bin/show_pathway?map00030/K01783%09%23FFFFFF,red/K01623%09%23FFFFFF,red/K00615%09%23FFFFFF,red/K00131%09%23FFFFFF,red/K03841%09%23FFFFFF,red/K00036%09%23FFFFFF,red/K01807%09%23FFFFFF,red/K00852%09%23FFFFFF,red
adu00260	Glycine, serine and threonine metabolism	Metabolism	Amino acid metabolism	19	113	0.000332702	0.00285569	AH03G39620(K00600);AH05G03730(K02437);AH05G13010(K14272);AH05G38620(K00600);AH07G04830(K00830);AH09G30380(K15893);AH13G42560(K00600);AH15G09710(K14272);AH16G38270(K00281);AH16G44130(K00281);AH17G03680(K00830);AH19G37880(K15893);AH11G36460(K01733);AH08G06790(K00600);AH17G31240(K00600);AH11G35870(K00499);AH01G27990(K00276);AH04G21640(K00827);AH12G29820(K15919)	http://www.kegg.jp/kegg-bin/show_pathway?map00260/K00600%09%23FFFFFF,red/K02437%09%23FFFFFF,red/K14272%09%23FFFFFF,red/K00830%09%23FFFFFF,red/K15893%09%23FFFFFF,red/K00281%09%23FFFFFF,red/K01733%09%23FFFFFF,red/K00499%09%23FFFFFF,red/K00276%09%23FFFFFF,red/K00827%09%23FFFFFF,red/K15919%09%23FFFFFF,red
adu00920	Sulfur metabolism	Metabolism	Energy metabolism	14	74	0.000589762	0.00467273	AH04G04220(K05907);AH14G05230(K05907);AH14G30790(K13034);AH04G26260(K13034);AH14G43140(K13811);AH20G32100(K01739);AH15G13020(K01738);AH05G09880(K01738);AH10G24760(K01739);AH14G37250(K13811);AH05G02100(K00640);AH12G03020(K00640);AH05G13520(K00860);AH15G09280(K00860)	http://www.kegg.jp/kegg-bin/show_pathway?map00920/K05907%09%23FFFFFF,red/K13034%09%23FFFFFF,red/K13811%09%23FFFFFF,red/K01739%09%23FFFFFF,red/K01738%09%23FFFFFF,red/K00640%09%23FFFFFF,red/K00860%09%23FFFFFF,red
adu00500	Starch and sucrose metabolism	Metabolism	Carbohydrate metabolism	34	279	0.00125164	0.00893972	AH02G04300(K13679);AH14G05960(K00696);AH12G04780(K13679);AH14G05130(K00703);AH11G29190(K00975);AH01G28410(K00975);AH03G39350(K00963);AH11G33150(K00696);AH11G14070(K01177);AH17G27660(K00703);AH01G13750(K01177);AH07G23990(K16055);AH03G10500(K01087);AH15G26260(K05350);AH18G25950(K13679);AH13G32350(K01179);AH03G34540(K01087);AH08G16920(K01177);AH03G46410(K00703);AH03G28640(K01179);AH11G28990(K05350);…	http://www.kegg.jp/kegg-bin/show_pathway?map00500/K13679%09%23FFFFFF,red/K00696%09%23FFFFFF,red/K00703%09%23FFFFFF,red/K00975%09%23FFFFFF,red/K00963%09%23FFFFFF,red/K01177%09%23FFFFFF,red/K16055%09%23FFFFFF,red/K01087%09%23FFFFFF,red/K05350%09%23FFFFFF,red/K01179%09%23FFFFFF,red/K00847%09%23FFFFFF,red/K05349%09%23FFFFFF,red/K00844%09%23FFFFFF,red/K00688%09%23FFFFFF,red/K19891%09%23FFFFFF,red/K011…
adu00670	One carbon pool by folate	Metabolism	Metabolism of cofactors and vitamins	9	39	0.0013019	0.00893972	AH03G39620(K00600);AH05G38620(K00600);AH13G42560(K00600);AH08G06790(K00600);AH17G31240(K00600);AH11G15240(K01433);AH01G14800(K01433);AH11G33130(K01433);AH05G10710(K01934)	http://www.kegg.jp/kegg-bin/show_pathway?map00670/K00600%09%23FFFFFF,red/K01433%09%23FFFFFF,red/K01934%09%23FFFFFF,red
adu00051	Fructose and mannose metabolism	Metabolism	Carbohydrate metabolism	17	111	0.00195609	0.0125923	AH03G06860(K01623);AH13G07850(K01623);AH17G01560(K01623);AH19G35110(K03841);AH07G01410(K01623);AH09G32660(K03841);AH01G04740(K01103);AH11G03820(K01103);AH15G37420(K03841);AH17G13720(K01103);AH07G13860(K01103);AH02G05750(K19355);AH19G24450(K00847);AH12G06670(K19355);AH03G08100(K00844);AH16G40120(K19355);AH05G07370(K19355)	http://www.kegg.jp/kegg-bin/show_pathway?map00051/K01623%09%23FFFFFF,red/K03841%09%23FFFFFF,red/K01103%09%23FFFFFF,red/K19355%09%23FFFFFF,red/K00847%09%23FFFFFF,red/K00844%09%23FFFFFF,red
adu00073	Cutin, suberine and wax biosynthesis	Metabolism	Lipid metabolism	12	69	0.00300584	0.0182119	AH11G04390(K15401);AH01G04250(K15401);AH06G24380(K15400);AH16G30080(K15400);AH07G15220(K15401);AH17G14300(K15401);AH03G07490(K15402);AH16G35190(K13356);AH08G15420(K13356);AH13G14240(K13356);AH18G02400(K15403);AH17G14080(K17991)	http://www.kegg.jp/kegg-bin/show_pathway?map00073/K15401%09%23FFFFFF,red/K15400%09%23FFFFFF,red/K15402%09%23FFFFFF,red/K13356%09%23FFFFFF,red/K15403%09%23FFFFFF,red/K17991%09%23FFFFFF,red
adu00380	Tryptophan metabolism	Metabolism	Amino acid metabolism	17	119	0.00412531	0.0236059	AH08G02200(K03781);AH17G22760(K03781);AH11G21280(K00128);AH14G05290(K00658);AH04G04290(K00658);AH11G20330(K16903);AH03G22910(K22450);AH07G00150(K16903);AH16G16010(K01593);AH10G22030(K11816);AH20G28820(K11816);AH18G03680(K00128);AH13G01530(K22450);AH01G20160(K16903);AH12G20170(K23947);AH16G16410(K11816);AH00G04540(K11816)	http://www.kegg.jp/kegg-bin/show_pathway?map00380/K03781%09%23FFFFFF,red/K00128%09%23FFFFFF,red/K00658%09%23FFFFFF,red/K16903%09%23FFFFFF,red/K22450%09%23FFFFFF,red/K01593%09%23FFFFFF,red/K11816%09%23FFFFFF,red/K23947%09%23FFFFFF,red
adu00450	Selenocompound metabolism	Metabolism	Metabolism of other amino acids	7	31	0.00506212	0.027442	AH14G43140(K13811);AH20G32100(K01739);AH10G24760(K01739);AH14G37250(K13811);AH16G04680(K00384);AH06G02180(K00384);AH13G58160(K00549)	http://www.kegg.jp/kegg-bin/show_pathway?map00450/K13811%09%23FFFFFF,red/K01739%09%23FFFFFF,red/K00384%09%23FFFFFF,red/K00549%09%23FFFFFF,red
adu00908	Zeatin biosynthesis	Metabolism	Metabolism of terpenoids and polyketides	9	52	0.00993752	0.0511782	AH16G44510(K00279);AH10G20650(K00279);AH20G27040(K00279);AH04G03460(K10760);AH10G24680(K13496);AH02G26980(K10760);AH20G31890(K13496);AH16G02450(K10760);AH14G04390(K10760)	http://www.kegg.jp/kegg-bin/show_pathway?map00908/K00279%09%23FFFFFF,red/K10760%09%23FFFFFF,red/K13496%09%23FFFFFF,red
adu04075	Plant hormone signal transduction	Environmental Information Processing	Signal transduction	53	549	0.0120134	0.0589229	AH06G07820(K14493);AH17G03530(K16189);AH12G21920(K14486);AH02G27850(K14485);AH12G31400(K14485);AH02G19690(K14486);AH13G41780(K14494);AH02G07580(K14484);AH16G13400(K14496);AH17G33430(K14484);AH03G38710(K14494);AH12G09010(K14484);AH08G08450(K14484);AH11G29920(K14490);AH13G23240(K14484);AH03G43520(K14489);AH01G27740(K14490);AH06G09430(K14496);AH16G01600(K14484);AH17G26730(K14499);AH03G37370(K14486);…	http://www.kegg.jp/kegg-bin/show_pathway?map04075/K14493%09%23FFFFFF,red/K16189%09%23FFFFFF,red/K14486%09%23FFFFFF,red/K14485%09%23FFFFFF,red/K14494%09%23FFFFFF,red/K14484%09%23FFFFFF,red/K14496%09%23FFFFFF,red/K14490%09%23FFFFFF,red/K14489%09%23FFFFFF,red/K14499%09%23FFFFFF,red/K13415%09%23FFFFFF,red/K13946%09%23FFFFFF,red/K14488%09%23FFFFFF,red/K14487%09%23FFFFFF,red/K14504%09%23FFFFFF,red/K145…
adu00071	Fatty acid degradation	Metabolism	Lipid metabolism	15	115	0.0153163	0.0717079	AH11G21280(K00128);AH09G11110(K01897);AH11G04390(K15401);AH01G04250(K15401);AH07G15220(K15401);AH10G32030(K01897);AH03G09110(K00121);AH13G55060(K01897);AH17G14300(K15401);AH07G19140(K01897);AH18G03680(K00128);AH13G06610(K01897);AH10G18740(K18857);AH03G09100(K00121);AH13G32310(K01897)	http://www.kegg.jp/kegg-bin/show_pathway?map00071/K00128%09%23FFFFFF,red/K01897%09%23FFFFFF,red/K15401%09%23FFFFFF,red/K00121%09%23FFFFFF,red/K18857%09%23FFFFFF,red
adu00010	Glycolysis / Gluconeogenesis	Metabolism	Carbohydrate metabolism	27	257	0.0248257	0.111176	AH01G27840(K01006);AH03G06860(K01623);AH07G16020(K00927);AH11G29810(K01006);AH13G07850(K01623);AH18G22960(K00927);AH17G01560(K01623);AH01G23980(K00131);AH11G33970(K00131);AH19G35110(K03841);AH07G01410(K01623);AH11G21280(K00128);AH09G32660(K03841);AH11G31230(K01913);AH15G03330(K01792);AH15G37420(K03841);AH04G00280(K01792);AH04G17830(K00002);AH03G09110(K00121);AH18G03680(K00128);AH05G23780(K01792);…	http://www.kegg.jp/kegg-bin/show_pathway?map00010/K01006%09%23FFFFFF,red/K01623%09%23FFFFFF,red/K00927%09%23FFFFFF,red/K00131%09%23FFFFFF,red/K03841%09%23FFFFFF,red/K00128%09%23FFFFFF,red/K01913%09%23FFFFFF,red/K01792%09%23FFFFFF,red/K00002%09%23FFFFFF,red/K00121%09%23FFFFFF,red/K00844%09%23FFFFFF,red/K18857%09%23FFFFFF,red
adu00561	Glycerolipid metabolism	Metabolism	Lipid metabolism	19	172	0.0348414	0.149528	AH11G21280(K00128);AH11G34830(K00901);AH11G03500(K18693);AH20G26230(K03715);AH10G19880(K03715);AH07G04190(K13508);AH04G17830(K00002);AH17G02930(K13508);AH01G09750(K22848);AH12G24060(K13508);AH01G05130(K18693);AH18G03680(K00128);AH02G21720(K13508);AH13G41350(K13508);AH03G38280(K13508);AH07G03460(K13509);AH17G08690(K13508);AH09G11090(K13508);AH07G09690(K13508)	http://www.kegg.jp/kegg-bin/show_pathway?map00561/K00128%09%23FFFFFF,red/K00901%09%23FFFFFF,red/K18693%09%23FFFFFF,red/K03715%09%23FFFFFF,red/K13508%09%23FFFFFF,red/K00002%09%23FFFFFF,red/K22848%09%23FFFFFF,red/K13509%09%23FFFFFF,red
adu04146	Peroxisome	Cellular Processes	Transport and catabolism	19	186	0.0670775	0.276359	AH07G04830(K00830);AH07G23140(K11517);AH08G02200(K03781);AH17G03680(K00830);AH17G22760(K03781);AH18G19610(K11517);AH18G13890(K13348);AH09G11110(K01897);AH10G32030(K01897);AH13G55060(K01897);AH16G35190(K13356);AH07G19140(K01897);AH08G15420(K13356);AH16G10210(K08726);AH06G06410(K08726);AH13G06610(K01897);AH08G21160(K13348);AH13G14240(K13356);AH13G32310(K01897)	http://www.kegg.jp/kegg-bin/show_pathway?map04146/K00830%09%23FFFFFF,red/K11517%09%23FFFFFF,red/K03781%09%23FFFFFF,red/K13348%09%23FFFFFF,red/K01897%09%23FFFFFF,red/K13356%09%23FFFFFF,red/K08726%09%23FFFFFF,red
adu00904	Diterpenoid biosynthesis	Metabolism	Metabolism of terpenoids and polyketides	7	53	0.0781951	0.309773	AH15G35120(K05282);AH19G02880(K04124);AH14G09390(K04123);AH09G01580(K04124);AH04G08810(K04123);AH09G15430(K04125);AH18G01160(K04124)	http://www.kegg.jp/kegg-bin/show_pathway?map00904/K05282%09%23FFFFFF,red/K04124%09%23FFFFFF,red/K04123%09%23FFFFFF,red/K04125%09%23FFFFFF,red
adu00730	Thiamine metabolism	Metabolism	Metabolism of cofactors and vitamins	6	44	0.0877153	0.334618	AH11G29990(K01662);AH01G27660(K01662);AH15G08960(K03146);AH03G18820(K00939);AH13G21370(K00939);AH05G13940(K03146)	http://www.kegg.jp/kegg-bin/show_pathway?map00730/K01662%09%23FFFFFF,red/K03146%09%23FFFFFF,red/K00939%09%23FFFFFF,red
adu00040	Pentose and glucuronate interconversions	Metabolism	Carbohydrate metabolism	22	232	0.097325	0.352191	AH01G33840(K01783);AH11G23490(K01783);AH03G39350(K00963);AH10G27930(K01728);AH04G17830(K00002);AH13G01560(K01728);AH13G12000(K01184);AH10G24920(K01051);AH01G16900(K01728);AH11G17580(K01728);AH03G22860(K01728);AH01G02260(K01728);AH11G06510(K01051);AH11G06880(K01728);AH20G32280(K01051);AH12G05630(K01051);AH01G02630(K01051);AH15G08950(K01051);AH16G09510(K01213);AH07G02000(K01051);AH05G06280(K01728);…	http://www.kegg.jp/kegg-bin/show_pathway?map00040/K01783%09%23FFFFFF,red/K00963%09%23FFFFFF,red/K01728%09%23FFFFFF,red/K00002%09%23FFFFFF,red/K01184%09%23FFFFFF,red/K01051%09%23FFFFFF,red/K01213%09%23FFFFFF,red
adu00601	Glycosphingolipid biosynthesis - lacto and neolacto series	Metabolism	Glycan biosynthesis and metabolism	3	16	0.0991605	0.352191	AH02G22020(K01988);AH12G24300(K01988);AH14G22350(K01988)	http://www.kegg.jp/kegg-bin/show_pathway?map00601/K01988%09%23FFFFFF,red
adu00250	Alanine, aspartate and glutamate metabolism	Metabolism	Amino acid metabolism	11	104	0.116742	0.400815	AH04G03310(K01915);AH05G13010(K14272);AH07G04830(K00830);AH14G04210(K01915);AH15G09710(K14272);AH17G03680(K00830);AH17G34880(K13051);AH08G10480(K13051);AH11G29570(K01915);AH04G21640(K00827);AH10G18430(K01956)	http://www.kegg.jp/kegg-bin/show_pathway?map00250/K01915%09%23FFFFFF,red/K14272%09%23FFFFFF,red/K00830%09%23FFFFFF,red/K13051%09%23FFFFFF,red/K00827%09%23FFFFFF,red/K01956%09%23FFFFFF,red
adu00053	Ascorbate and aldarate metabolism	Metabolism	Carbohydrate metabolism	13	130	0.129585	0.430558	AH11G21280(K00128);AH16G32510(K08232);AH17G18150(K00434);AH01G01890(K14190);AH06G26070(K08232);AH11G07340(K14190);AH07G19820(K00434);AH04G00680(K00423);AH14G01310(K00423);AH04G17830(K00002);AH18G03680(K00128);AH08G26960(K00434);AH12G04630(K00103)	http://www.kegg.jp/kegg-bin/show_pathway?map00053/K00128%09%23FFFFFF,red/K08232%09%23FFFFFF,red/K00434%09%23FFFFFF,red/K14190%09%23FFFFFF,red/K00423%09%23FFFFFF,red/K00002%09%23FFFFFF,red/K00103%09%23FFFFFF,red
adu00591	Linoleic acid metabolism	Metabolism	Lipid metabolism	5	39	0.138528	0.445885	AH19G12870(K15718);AH19G12820(K15718);AH09G09800(K15718);AH09G09740(K15718);AH09G14390(K15718)	http://www.kegg.jp/kegg-bin/show_pathway?map00591/K15718%09%23FFFFFF,red
adu00261	Monobactam biosynthesis	Metabolism	Biosynthesis of other secondary metabolites	3	19	0.14714	0.459256	AH14G43140(K13811);AH14G37250(K13811);AH18G32310(K01714)	http://www.kegg.jp/kegg-bin/show_pathway?map00261/K13811%09%23FFFFFF,red/K01714%09%23FFFFFF,red
adu00750	Vitamin B6 metabolism	Metabolism	Metabolism of cofactors and vitamins	3	24	0.239045	0.703474	AH20G04410(K06215);AH10G01010(K06215);AH11G36460(K01733)	http://www.kegg.jp/kegg-bin/show_pathway?map00750/K06215%09%23FFFFFF,red/K01733%09%23FFFFFF,red
adu00905	Brassinosteroid biosynthesis	Metabolism	Metabolism of terpenoids and polyketides	3	24	0.239045	0.703474	AH15G03820(K12637);AH10G12200(K09588);AH14G21990(K09591)	http://www.kegg.jp/kegg-bin/show_pathway?map00905/K12637%09%23FFFFFF,red/K09588%09%23FFFFFF,red/K09591%09%23FFFFFF,red
adu00590	Arachidonic acid metabolism	Metabolism	Lipid metabolism	4	36	0.248585	0.711229	AH16G37350(K00432);AH16G45180(K00432);AH16G10210(K08726);AH06G06410(K08726)	http://www.kegg.jp/kegg-bin/show_pathway?map00590/K00432%09%23FFFFFF,red/K08726%09%23FFFFFF,red
adu00130	Ubiquinone and other terpenoid-quinone biosynthesis	Metabolism	Metabolism of cofactors and vitamins	10	112	0.26824	0.746723	AH05G00220(K01904);AH03G08750(K01904);AH13G19960(K03809);AH11G01050(K14759);AH13G43410(K01661);AH11G35140(K01904);AH03G40520(K01661);AH14G08670(K14760);AH04G09490(K14760);AH13G19930(K03809)	http://www.kegg.jp/kegg-bin/show_pathway?map00130/K01904%09%23FFFFFF,red/K03809%09%23FFFFFF,red/K14759%09%23FFFFFF,red/K01661%09%23FFFFFF,red/K14760%09%23FFFFFF,red
adu00220	Arginine biosynthesis	Metabolism	Amino acid metabolism	5	53	0.320387	0.866569	AH04G03310(K01915);AH05G13010(K14272);AH14G04210(K01915);AH15G09710(K14272);AH11G29570(K01915)	http://www.kegg.jp/kegg-bin/show_pathway?map00220/K01915%09%23FFFFFF,red/K14272%09%23FFFFFF,red
adu00564	Glycerophospholipid metabolism	Metabolism	Lipid metabolism	18	225	0.328118	0.866569	AH11G34830(K00901);AH11G03500(K18693);AH07G04190(K13508);AH17G02930(K13508);AH12G24060(K13508);AH01G05130(K18693);AH02G21720(K13508);AH13G41350(K13508);AH03G38280(K13508);AH07G03460(K13509);AH05G28760(K05929);AH17G15770(K00006);AH15G25920(K05929);AH19G06790(K01115);AH17G08690(K13508);AH09G11090(K13508);AH09G05050(K01115);AH07G09690(K13508)	http://www.kegg.jp/kegg-bin/show_pathway?map00564/K00901%09%23FFFFFF,red/K18693%09%23FFFFFF,red/K13508%09%23FFFFFF,red/K13509%09%23FFFFFF,red/K05929%09%23FFFFFF,red/K00006%09%23FFFFFF,red/K01115%09%23FFFFFF,red
adu00603	Glycosphingolipid biosynthesis - globo and isoglobo series	Metabolism	Glycan biosynthesis and metabolism	3	29	0.337775	0.86977	AH02G22020(K01988);AH12G24300(K01988);AH14G22350(K01988)	http://www.kegg.jp/kegg-bin/show_pathway?map00603/K01988%09%23FFFFFF,red
adu02010	ABC transporters	Environmental Information Processing	Membrane transport	6	69	0.362399	0.910417	AH16G19190(K05658);AH06G15810(K05658);AH07G02270(K05666);AH20G30870(K05658);AH20G22740(K05658);AH15G29730(K05658)	http://www.kegg.jp/kegg-bin/show_pathway?map02010/K05658%09%23FFFFFF,red/K05666%09%23FFFFFF,red
adu00945	Stilbenoid, diarylheptanoid and gingerol biosynthesis	Metabolism	Biosynthesis of other secondary metabolites	4	44	0.379	0.913235	AH11G10290(K00588);AH01G10690(K00588);AH20G11300(K13065);AH10G07820(K13065)	http://www.kegg.jp/kegg-bin/show_pathway?map00945/K00588%09%23FFFFFF,red/K13065%09%23FFFFFF,red
adu04145	Phagosome	Cellular Processes	Transport and catabolism	12	151	0.381254	0.913235	AH13G20610(K10956);AH03G31620(K08054);AH08G08680(K07374);AH08G01520(K07375);AH17G23710(K07375);AH20G34600(K07375);AH05G04040(K07374);AH10G26870(K07375);AH09G24990(K07375);AH15G29280(K04392);AH03G20830(K07888);AH05G26190(K04392)	http://www.kegg.jp/kegg-bin/show_pathway?map04145/K10956%09%23FFFFFF,red/K08054%09%23FFFFFF,red/K07374%09%23FFFFFF,red/K07375%09%23FFFFFF,red/K04392%09%23FFFFFF,red/K07888%09%23FFFFFF,red
adu00998	Biosynthesis of various secondary metabolites - part 2	Metabolism	Biosynthesis of other secondary metabolites	1	7	0.401814	0.940611	AH05G00290(K21568)	http://www.kegg.jp/kegg-bin/show_pathway?map00998/K21568%09%23FFFFFF,red
adu00310	Lysine degradation	Metabolism	Amino acid metabolism	5	63	0.463268	1	AH11G21280(K00128);AH14G05290(K00658);AH04G04290(K00658);AH18G03680(K00128);AH13G58290(K11433)	http://www.kegg.jp/kegg-bin/show_pathway?map00310/K00128%09%23FFFFFF,red/K00658%09%23FFFFFF,red/K11433%09%23FFFFFF,red
adu00903	Limonene and pinene degradation	Metabolism	Metabolism of terpenoids and polyketides	2	22	0.467832	1	AH11G21280(K00128);AH18G03680(K00128)	http://www.kegg.jp/kegg-bin/show_pathway?map00903/K00128%09%23FFFFFF,red
adu00511	Other glycan degradation	Metabolism	Glycan biosynthesis and metabolism	3	37	0.492012	1	AH07G07760(K01227);AH01G08600(K01191);AH19G40290(K15923)	http://www.kegg.jp/kegg-bin/show_pathway?map00511/K01227%09%23FFFFFF,red/K01191%09%23FFFFFF,red/K15923%09%23FFFFFF,red
adu03410	Base excision repair	Genetic Information Processing	Replication and repair	5	69	0.544963	1	AH13G01880(K10798);AH18G00520(K10563);AH11G01130(K01246);AH15G17570(K01246);AH01G07730(K01246)	http://www.kegg.jp/kegg-bin/show_pathway?map03410/K10798%09%23FFFFFF,red/K10563%09%23FFFFFF,red/K01246%09%23FFFFFF,red
adu00270	Cysteine and methionine metabolism	Metabolism	Amino acid metabolism	15	213	0.546819	1	AH12G33590(K00026);AH14G30790(K13034);AH03G35470(K00026);AH04G26260(K13034);AH09G25970(K08967);AH20G32100(K01739);AH15G13020(K01738);AH05G09880(K01738);AH10G24760(K01739);AH05G02100(K00640);AH02G14250(K05396);AH12G03020(K00640);AH01G29130(K05933);AH13G58160(K00549);AH04G21640(K00827)	http://www.kegg.jp/kegg-bin/show_pathway?map00270/K00026%09%23FFFFFF,red/K13034%09%23FFFFFF,red/K08967%09%23FFFFFF,red/K01739%09%23FFFFFF,red/K01738%09%23FFFFFF,red/K00640%09%23FFFFFF,red/K05396%09%23FFFFFF,red/K05933%09%23FFFFFF,red/K00549%09%23FFFFFF,red/K00827%09%23FFFFFF,red
adu00965	Betalain biosynthesis	Metabolism	Biosynthesis of other secondary metabolites	1	11	0.554099	1	AH16G16010(K01593)	http://www.kegg.jp/kegg-bin/show_pathway?map00965/K01593%09%23FFFFFF,red
adu04712	Circadian rhythm - plant	Organismal Systems	Environmental adaptation	8	114	0.562532	1	AH02G04520(K12133);AH12G04990(K12133);AH04G08120(K12121);AH13G32630(K16240);AH03G28900(K16240);AH20G22120(K12130);AH16G08790(K12126);AH19G05810(K12125)	http://www.kegg.jp/kegg-bin/show_pathway?map04712/K12133%09%23FFFFFF,red/K12121%09%23FFFFFF,red/K16240%09%23FFFFFF,red/K12130%09%23FFFFFF,red/K12126%09%23FFFFFF,red/K12125%09%23FFFFFF,red
adu00900	Terpenoid backbone biosynthesis	Metabolism	Metabolism of terpenoids and polyketides	7	103	0.599967	1	AH11G29990(K01662);AH19G10960(K00099);AH11G23350(K10960);AH01G34010(K10960);AH01G27660(K01662);AH09G07900(K00099);AH06G02490(K10960)	http://www.kegg.jp/kegg-bin/show_pathway?map00900/K01662%09%23FFFFFF,red/K00099%09%23FFFFFF,red/K10960%09%23FFFFFF,red
adu00061	Fatty acid biosynthesis	Metabolism	Lipid metabolism	7	111	0.678446	1	AH09G11110(K01897);AH10G32030(K01897);AH13G55060(K01897);AH07G19140(K01897);AH13G06610(K01897);AH16G33680(K03921);AH13G32310(K01897)	http://www.kegg.jp/kegg-bin/show_pathway?map00061/K01897%09%23FFFFFF,red/K03921%09%23FFFFFF,red
adu00100	Steroid biosynthesis	Metabolism	Lipid metabolism	4	69	0.729159	1	AH16G24640(K14423);AH04G01640(K00511);AH13G07790(K00801);AH01G16100(K14423)	http://www.kegg.jp/kegg-bin/show_pathway?map00100/K14423%09%23FFFFFF,red/K00511%09%23FFFFFF,red/K00801%09%23FFFFFF,red
adu03440	Homologous recombination	Genetic Information Processing	Replication and repair	5	88	0.755458	1	AH07G07710(K10875);AH04G02200(K10728);AH00G03250(K10869);AH08G14020(K10869);AH05G03390(K10875)	http://www.kegg.jp/kegg-bin/show_pathway?map03440/K10875%09%23FFFFFF,red/K10728%09%23FFFFFF,red/K10869%09%23FFFFFF,red
adu00520	Amino sugar and nucleotide sugar metabolism	Metabolism	Carbohydrate metabolism	16	260	0.756017	1	AH01G09220(K20547);AH20G00720(K20547);AH11G29190(K00975);AH01G28410(K00975);AH03G39350(K00963);AH11G26910(K13648);AH11G17390(K12451);AH13G00300(K20547);AH19G24450(K00847);AH03G08100(K00844);AH17G02810(K12450);AH07G04090(K12450);AH03G45730(K15920);AH19G40670(K15920);AH01G30160(K01784);AH15G05090(K08679)	http://www.kegg.jp/kegg-bin/show_pathway?map00520/K20547%09%23FFFFFF,red/K00975%09%23FFFFFF,red/K00963%09%23FFFFFF,red/K13648%09%23FFFFFF,red/K12451%09%23FFFFFF,red/K00847%09%23FFFFFF,red/K00844%09%23FFFFFF,red/K12450%09%23FFFFFF,red/K15920%09%23FFFFFF,red/K01784%09%23FFFFFF,red/K08679%09%23FFFFFF,red
adu00944	Flavone and flavonol biosynthesis	Metabolism	Biosynthesis of other secondary metabolites	1	20	0.769886	1	AH03G15640(K22794)	http://www.kegg.jp/kegg-bin/show_pathway?map00944/K22794%09%23FFFFFF,red
adu00760	Nicotinate and nicotinamide metabolism	Metabolism	Metabolism of cofactors and vitamins	2	39	0.773722	1	AH16G31610(K00858);AH06G25470(K00858)	http://www.kegg.jp/kegg-bin/show_pathway?map00760/K00858%09%23FFFFFF,red
adu00240	Pyrimidine metabolism	Metabolism	Nucleotide metabolism	7	126	0.79714	1	AH11G01010(K00876);AH13G57910(K14641);AH10G29400(K14641);AH18G27980(K13421);AH13G31240(K01489);AH10G18430(K01956);AH20G00550(K16904)	http://www.kegg.jp/kegg-bin/show_pathway?map00240/K00876%09%23FFFFFF,red/K14641%09%23FFFFFF,red/K13421%09%23FFFFFF,red/K01489%09%23FFFFFF,red/K01956%09%23FFFFFF,red/K16904%09%23FFFFFF,red
adu00300	Lysine biosynthesis	Metabolism	Amino acid metabolism	1	22	0.801362	1	AH18G32310(K01714)	http://www.kegg.jp/kegg-bin/show_pathway?map00300/K01714%09%23FFFFFF,red
adu00052	Galactose metabolism	Metabolism	Carbohydrate metabolism	6	111	0.806648	1	AH03G39350(K00963);AH15G31330(K06617);AH05G24120(K06617);AH16G08210(K18819);AH03G08100(K00844);AH01G30160(K01784)	http://www.kegg.jp/kegg-bin/show_pathway?map00052/K00963%09%23FFFFFF,red/K06617%09%23FFFFFF,red/K18819%09%23FFFFFF,red/K00844%09%23FFFFFF,red/K01784%09%23FFFFFF,red
adu00650	Butanoate metabolism	Metabolism	Carbohydrate metabolism	2	46	0.846688	1	AH11G31230(K01913);AH08G12700(K18121)	http://www.kegg.jp/kegg-bin/show_pathway?map00650/K01913%09%23FFFFFF,red/K18121%09%23FFFFFF,red
adu00340	Histidine metabolism	Metabolism	Amino acid metabolism	2	47	0.855164	1	AH11G21280(K00128);AH18G03680(K00128)	http://www.kegg.jp/kegg-bin/show_pathway?map00340/K00128%09%23FFFFFF,red
adu00960	Tropane, piperidine and pyridine alkaloid biosynthesis	Metabolism	Biosynthesis of other secondary metabolites	2	48	0.86321	1	AH19G28220(K08081);AH01G27990(K00276)	http://www.kegg.jp/kegg-bin/show_pathway?map00960/K08081%09%23FFFFFF,red/K00276%09%23FFFFFF,red
adu00950	Isoquinoline alkaloid biosynthesis	Metabolism	Biosynthesis of other secondary metabolites	2	49	0.870845	1	AH16G16010(K01593);AH01G27990(K00276)	http://www.kegg.jp/kegg-bin/show_pathway?map00950/K01593%09%23FFFFFF,red/K00276%09%23FFFFFF,red
adu00350	Tyrosine metabolism	Metabolism	Amino acid metabolism	5	106	0.878522	1	AH16G16010(K01593);AH03G09110(K00121);AH01G27990(K00276);AH10G18740(K18857);AH03G09100(K00121)	http://www.kegg.jp/kegg-bin/show_pathway?map00350/K01593%09%23FFFFFF,red/K00121%09%23FFFFFF,red/K00276%09%23FFFFFF,red/K18857%09%23FFFFFF,red
adu00531	Glycosaminoglycan degradation	Metabolism	Glycan biosynthesis and metabolism	1	30	0.889745	1	AH01G24670(K07964)	http://www.kegg.jp/kegg-bin/show_pathway?map00531/K07964%09%23FFFFFF,red
adu04070	Phosphatidylinositol signaling system	Environmental Information Processing	Signal transduction	6	129	0.901876	1	AH11G34830(K00901);AH20G16860(K05857);AH10G11870(K05857);AH17G07300(K05857);AH07G08330(K05857);AH05G05120(K01110)	http://www.kegg.jp/kegg-bin/show_pathway?map04070/K00901%09%23FFFFFF,red/K05857%09%23FFFFFF,red/K01110%09%23FFFFFF,red
adu00230	Purine metabolism	Metabolism	Nucleotide metabolism	12	234	0.909288	1	AH14G43140(K13811);AH14G37250(K13811);AH03G18820(K00939);AH13G21370(K00939);AH05G13520(K00860);AH16G07150(K00951);AH06G04100(K00951);AH15G09280(K00860);AH13G57910(K14641);AH10G29400(K14641);AH10G05770(K13484);AH15G05220(K00759)	http://www.kegg.jp/kegg-bin/show_pathway?map00230/K13811%09%23FFFFFF,red/K00939%09%23FFFFFF,red/K00860%09%23FFFFFF,red/K00951%09%23FFFFFF,red/K14641%09%23FFFFFF,red/K13484%09%23FFFFFF,red/K00759%09%23FFFFFF,red
adu00790	Folate biosynthesis	Metabolism	Metabolism of cofactors and vitamins	2	56	0.914206	1	AH10G28190(K01724);AH07G05890(K15376)	http://www.kegg.jp/kegg-bin/show_pathway?map00790/K01724%09%23FFFFFF,red/K15376%09%23FFFFFF,red
adu00970	Aminoacyl-tRNA biosynthesis	Genetic Information Processing	Translation	4	96	0.91577	1	AH16G38180(K01872);AH16G44310(K01872);AH11G27880(K01869);AH16G45550(K22503)	http://www.kegg.jp/kegg-bin/show_pathway?map00970/K01872%09%23FFFFFF,red/K01869%09%23FFFFFF,red/K22503%09%23FFFFFF,red
adu00510	N-Glycan biosynthesis	Metabolism	Glycan biosynthesis and metabolism	3	77	0.917076	1	AH15G31670(K00737);AH05G23750(K00737);AH11G32880(K00737)	http://www.kegg.jp/kegg-bin/show_pathway?map00510/K00737%09%23FFFFFF,red
adu00943	Isoflavonoid biosynthesis	Metabolism	Biosynthesis of other secondary metabolites	2	58	0.923826	1	AH01G02810(K13267);AH14G02290(K13260)	http://www.kegg.jp/kegg-bin/show_pathway?map00943/K13267%09%23FFFFFF,red/K13260%09%23FFFFFF,red
adu00480	Glutathione metabolism	Metabolism	Metabolism of other amino acids	10	207	0.927531	1	AH13G58900(K00036);AH17G18150(K00434);AH10G28400(K00036);AH16G37350(K00432);AH16G45180(K00432);AH02G12690(K00799);AH07G19820(K00434);AH07G22970(K00799);AH08G26960(K00434);AH13G49980(K11188)	http://www.kegg.jp/kegg-bin/show_pathway?map00480/K00036%09%23FFFFFF,red/K00434%09%23FFFFFF,red/K00432%09%23FFFFFF,red/K00799%09%23FFFFFF,red/K11188%09%23FFFFFF,red
adu00020	Citrate cycle (TCA cycle)	Metabolism	Carbohydrate metabolism	4	100	0.93034	1	AH12G33590(K00026);AH03G35470(K00026);AH14G05290(K00658);AH04G04290(K00658)	http://www.kegg.jp/kegg-bin/show_pathway?map00020/K00026%09%23FFFFFF,red/K00658%09%23FFFFFF,red
adu04016	MAPK signaling pathway - plant	Environmental Information Processing	Signal transduction	17	328	0.93456	1	AH01G09220(K20547);AH08G02200(K03781);AH17G22760(K03781);AH20G00720(K20547);AH16G13400(K14496);AH03G31670(K13447);AH06G09430(K14496);AH16G44480(K20718);AH16G38030(K20718);AH13G35830(K13447);AH13G00300(K20547);AH08G28310(K13447);AH11G24530(K13447);AH14G05380(K20716);AH03G24940(K13447);AH01G33260(K13447);AH04G04370(K20716)	http://www.kegg.jp/kegg-bin/show_pathway?map04016/K20547%09%23FFFFFF,red/K03781%09%23FFFFFF,red/K14496%09%23FFFFFF,red/K13447%09%23FFFFFF,red/K20718%09%23FFFFFF,red/K20716%09%23FFFFFF,red
adu00941	Flavonoid biosynthesis	Metabolism	Biosynthesis of other secondary metabolites	5	123	0.941903	1	AH11G10290(K00588);AH01G10690(K00588);AH20G11300(K13065);AH10G07820(K13065);AH03G33140(K08243)	http://www.kegg.jp/kegg-bin/show_pathway?map00941/K00588%09%23FFFFFF,red/K13065%09%23FFFFFF,red/K08243%09%23FFFFFF,red
adu00062	Fatty acid elongation	Metabolism	Lipid metabolism	2	64	0.946938	1	AH06G09980(K15397);AH17G19230(K15397)	http://www.kegg.jp/kegg-bin/show_pathway?map00062/K15397%09%23FFFFFF,red
adu00565	Ether lipid metabolism	Metabolism	Lipid metabolism	2	66	0.953031	1	AH19G06790(K01115);AH09G05050(K01115)	http://www.kegg.jp/kegg-bin/show_pathway?map00565/K01115%09%23FFFFFF,red
adu00620	Pyruvate metabolism	Metabolism	Carbohydrate metabolism	8	185	0.955729	1	AH01G27840(K01006);AH11G29810(K01006);AH12G33590(K00026);AH03G35470(K00026);AH11G21280(K00128);AH07G25260(K01595);AH11G31230(K01913);AH18G03680(K00128)	http://www.kegg.jp/kegg-bin/show_pathway?map00620/K01006%09%23FFFFFF,red/K00026%09%23FFFFFF,red/K00128%09%23FFFFFF,red/K01595%09%23FFFFFF,red/K01913%09%23FFFFFF,red
adu00360	Phenylalanine metabolism	Metabolism	Amino acid metabolism	2	69	0.960933	1	AH16G16010(K01593);AH01G27990(K00276)	http://www.kegg.jp/kegg-bin/show_pathway?map00360/K01593%09%23FFFFFF,red/K00276%09%23FFFFFF,red
adu01040	Biosynthesis of unsaturated fatty acids	Metabolism	Lipid metabolism	1	47	0.968495	1	AH16G33680(K03921)	http://www.kegg.jp/kegg-bin/show_pathway?map01040/K03921%09%23FFFFFF,red
adu00410	beta-Alanine metabolism	Metabolism	Metabolism of other amino acids	3	96	0.970273	1	AH11G21280(K00128);AH18G03680(K00128);AH01G27990(K00276)	http://www.kegg.jp/kegg-bin/show_pathway?map00410/K00128%09%23FFFFFF,red/K00276%09%23FFFFFF,red
adu00600	Sphingolipid metabolism	Metabolism	Lipid metabolism	1	49	0.972816	1	AH02G24040(K12382)	http://www.kegg.jp/kegg-bin/show_pathway?map00600/K12382%09%23FFFFFF,red
adu00562	Inositol phosphate metabolism	Metabolism	Carbohydrate metabolism	5	152	0.985521	1	AH20G16860(K05857);AH10G11870(K05857);AH17G07300(K05857);AH07G08330(K05857);AH05G05120(K01110)	http://www.kegg.jp/kegg-bin/show_pathway?map00562/K05857%09%23FFFFFF,red/K01110%09%23FFFFFF,red
adu00280	Valine, leucine and isoleucine degradation	Metabolism	Amino acid metabolism	3	111	0.987352	1	AH11G21280(K00128);AH18G03680(K00128);AH04G21640(K00827)	http://www.kegg.jp/kegg-bin/show_pathway?map00280/K00128%09%23FFFFFF,red/K00827%09%23FFFFFF,red
adu03430	Mismatch repair	Genetic Information Processing	Replication and repair	1	62	0.989588	1	AH05G01830(K08739)	http://www.kegg.jp/kegg-bin/show_pathway?map03430/K08739%09%23FFFFFF,red
adu00770	Pantothenate and CoA biosynthesis	Metabolism	Metabolism of cofactors and vitamins	2	93	0.991435	1	AH11G21280(K00128);AH18G03680(K00128)	http://www.kegg.jp/kegg-bin/show_pathway?map00770/K00128%09%23FFFFFF,red
adu04626	Plant-pathogen interaction	Organismal Systems	Environmental adaptation	19	427	0.991567	1	AH03G23260(K02358);AH13G01130(K02358);AH11G00660(K13448);AH03G31670(K13447);AH13G06060(K13448);AH06G09980(K15397);AH15G01650(K13448);AH13G35830(K13447);AH05G05580(K13448);AH01G10390(K13448);AH08G28310(K13447);AH11G24530(K13447);AH11G09980(K13448);AH08G11180(K13448);AH13G57240(K13457);AH03G24940(K13447);AH01G33260(K13447);AH17G19230(K15397);AH15G07610(K05391)	http://www.kegg.jp/kegg-bin/show_pathway?map04626/K02358%09%23FFFFFF,red/K13448%09%23FFFFFF,red/K13447%09%23FFFFFF,red/K15397%09%23FFFFFF,red/K13457%09%23FFFFFF,red/K05391%09%23FFFFFF,red
adu00592	alpha-Linolenic acid metabolism	Metabolism	Lipid metabolism	2	99	0.994196	1	AH08G02990(K01723);AH10G18740(K18857)	http://www.kegg.jp/kegg-bin/show_pathway?map00592/K01723%09%23FFFFFF,red/K18857%09%23FFFFFF,red
adu03060	Protein export	Genetic Information Processing	Folding, sorting and degradation	2	99	0.994196	1	AH13G20610(K10956);AH06G18180(K03106)	http://www.kegg.jp/kegg-bin/show_pathway?map03060/K10956%09%23FFFFFF,red/K03106%09%23FFFFFF,red
adu04130	SNARE interactions in vesicular transport	Genetic Information Processing	Folding, sorting and degradation	1	72	0.995028	1	AH10G06020(K08486)	http://www.kegg.jp/kegg-bin/show_pathway?map04130/K08486%09%23FFFFFF,red
adu04136	Autophagy - other	Cellular Processes	Transport and catabolism	1	76	0.996301	1	AH03G19930(K08333)	http://www.kegg.jp/kegg-bin/show_pathway?map04136/K08333%09%23FFFFFF,red
adu00330	Arginine and proline metabolism	Metabolism	Amino acid metabolism	2	125	0.99896	1	AH11G21280(K00128);AH18G03680(K00128)	http://www.kegg.jp/kegg-bin/show_pathway?map00330/K00128%09%23FFFFFF,red
adu03020	RNA polymerase	Genetic Information Processing	Transcription	1	98	0.999275	1	AH10G30570(K03013)	http://www.kegg.jp/kegg-bin/show_pathway?map03020/K03013%09%23FFFFFF,red
adu04120	Ubiquitin mediated proteolysis	Genetic Information Processing	Folding, sorting and degradation	5	220	0.99964	1	AH03G06230(K06689);AH11G30120(K10144);AH13G08440(K06689);AH01G03250(K03094);AH15G06830(K06688)	http://www.kegg.jp/kegg-bin/show_pathway?map04120/K06689%09%23FFFFFF,red/K10144%09%23FFFFFF,red/K03094%09%23FFFFFF,red/K06688%09%23FFFFFF,red
adu03008	Ribosome biogenesis in eukaryotes	Genetic Information Processing	Translation	2	156	0.999873	1	AH01G31670(K07936);AH20G03300(K07936)	http://www.kegg.jp/kegg-bin/show_pathway?map03008/K07936%09%23FFFFFF,red
adu00190	Oxidative phosphorylation	Metabolism	Energy metabolism	7	308	0.999964	1	AH04G04140(K02115);AH11G18540(K02113);AH14G05120(K02115);AH06G28620(K01535);AH08G27060(K02109);AH00G01430(K02109);AH09G08300(K03946)	http://www.kegg.jp/kegg-bin/show_pathway?map00190/K02115%09%23FFFFFF,red/K02113%09%23FFFFFF,red/K01535%09%23FFFFFF,red/K02109%09%23FFFFFF,red/K03946%09%23FFFFFF,red
adu04144	Endocytosis	Cellular Processes	Transport and catabolism	10	381	0.999971	1	AH14G05840(K12483);AH11G10700(K07937);AH05G30470(K12486);AH17G01750(K12200);AH19G06790(K01115);AH04G04740(K12483);AH03G20830(K07888);AH12G15430(K05758);AH09G05050(K01115);AH06G09800(K07904)	http://www.kegg.jp/kegg-bin/show_pathway?map04144/K12483%09%23FFFFFF,red/K07937%09%23FFFFFF,red/K12486%09%23FFFFFF,red/K12200%09%23FFFFFF,red/K01115%09%23FFFFFF,red/K07888%09%23FFFFFF,red/K05758%09%23FFFFFF,red/K07904%09%23FFFFFF,red
adu04141	Protein processing in endoplasmic reticulum	Genetic Information Processing	Folding, sorting and degradation	8	379	0.999998	1	AH13G20610(K10956);AH03G06230(K06689);AH13G08440(K06689);AH03G31620(K08054);AH17G08160(K13993);AH01G03250(K03094);AH14G05370(K14009);AH02G08540(K13993)	http://www.kegg.jp/kegg-bin/show_pathway?map04141/K10956%09%23FFFFFF,red/K06689%09%23FFFFFF,red/K08054%09%23FFFFFF,red/K13993%09%23FFFFFF,red/K03094%09%23FFFFFF,red/K14009%09%23FFFFFF,red
adu03010	Ribosome	Genetic Information Processing	Translation	19	651	0.999999	1	AH03G09930(K02863);AH13G12540(K02863);AH11G02310(K02866);AH11G34430(K02916);AH01G06360(K02866);AH10G18860(K02899);AH05G37220(K02899);AH11G33890(K02864);AH16G06970(K02961);AH20G24940(K02899);AH05G32980(K02876);AH13G47730(K02904);AH09G30220(K02914);AH03G45080(K02904);AH08G06570(K02952);AH14G11010(K02952);AH13G29000(K02914);AH15G31170(K02935);AH12G38440(K02902)	http://www.kegg.jp/kegg-bin/show_pathway?map03010/K02863%09%23FFFFFF,red/K02866%09%23FFFFFF,red/K02916%09%23FFFFFF,red/K02899%09%23FFFFFF,red/K02864%09%23FFFFFF,red/K02961%09%23FFFFFF,red/K02876%09%23FFFFFF,red/K02904%09%23FFFFFF,red/K02914%09%23FFFFFF,red/K02952%09%23FFFFFF,red/K02935%09%23FFFFFF,red/K02902%09%23FFFFFF,red
adu03013	RNA transport	Genetic Information Processing	Translation	4	301	1	1	AH12G03790(K14297);AH01G31670(K07936);AH13G09280(K03231);AH20G03300(K07936)	http://www.kegg.jp/kegg-bin/show_pathway?map03013/K14297%09%23FFFFFF,red/K07936%09%23FFFFFF,red/K03231%09%23FFFFFF,red
adu03040	Spliceosome	Genetic Information Processing	Transcription	1	334	1	1	AH06G01560(K12854)	http://www.kegg.jp/kegg-bin/show_pathway?map03040/K12854%09%23FFFFFF,red
