# Supplementary material for: Comparative transcriptome analysis revealed molecular mechanisms of peanut leaves responding to Ralstonia solanacearum and its type III secretion system mutant
Source: Front Microbiol. 2022 Aug 25;13:998817. doi: 10.3389/fmicb.2022.998817 (PMC9453164; doi:10.3389/fmicb.2022.998817)
Supplement: Supplementary Table S3 — All up-regulated or down-regulated DEGs in different comparison groups. [file Data_Sheet_2.ZIP › Additional Tables/Table S13.xlsx]

## Sheet: Sheet1
The common up-regulated DEGs among R24 vs RH24, R36 vs RH36 and R72 vs RH72.
id	log2FoldChange(R24/RH24)(R24/RH24)	log2FoldChange(R36/RH36)(R36/RH36)	log2FoldChange(R72/RH72)(R72/RH72)	Chromosome	Start Site	End Site	Direction	Length	Name	GO	KEGG	eggNOG	eggNOG_Category	Swissprot	NR	Description
AH02G20380	1.52883	2.3195	2.97426	Chr02	86255237	86256649	-	693	AH02G20380	-	-	virNOG22787	R	-	gi|1012022151|ref|XP_015950144.1| PREDICTED: putative lipid-transfer protein DIR1 [Arachis duranensis]	Uncharacterized protein
AH03G12540	1.42964	1.44899	1.58124	Chr03	14499486	14500778	+	1137	AH03G12540	-	-	virNOG23286;virNOG20221	S	sp|Q9LSZ3|VUP1_ARATH Vascular-related unknown protein 1 OS=Arabidopsis thaliana GN=VUP1 PE=2 SV=1	gi|1012036757|ref|XP_015953349.1| PREDICTED: uncharacterized protein LOC107477797 [Arachis duranensis]	Uncharacterized protein
AH04G18430	1.39338	1.44211	1.60287	Chr04	87993110	87999087	-	2133	AH04G18430	GO:0009809;GO:0052716;GO:0055114;GO:0016722;GO:0005507;GO:0048046;GO:0046274	K05909	virNOG33073;virNOG09759;COG2132	Q	sp|Q9FJD5|LAC17_ARATH Laccase-17 OS=Arabidopsis thaliana GN=LAC17 PE=2 SV=1	gi|1012114435|ref|XP_015960796.1| PREDICTED: laccase-2-like [Arachis duranensis]	Laccase-17
AH07G12760	1.80132	3.90419	2.29925	Chr07	19308477	19309711	+	579	AH07G12760	-	-	KOG3178;virNOG01933	R	sp|B6VJS4|ROMT_VITVI Trans-resveratrol di-O-methyltransferase OS=Vitis vinifera GN=ROMT PE=1 SV=2	gi|1012205874|ref|XP_015931871.1| PREDICTED: trans-resveratrol di-O-methyltransferase-like [Arachis duranensis]	Trans-resveratrol di-O-methyltransferase
AH11G00880	1.32215	1.22763	1.76304	Chr11	872354	875119	-	779	AH11G00880	-	-	virNOG23874	R	-	gi|1011994605|ref|XP_015952418.1| PREDICTED: uncharacterized protein LOC107476973 [Arachis duranensis] &gt;gi|1021467736|ref|XP_016185621.1| PREDICTED: uncharacterized protein LOC107627256 [Arachis ipaensis]	Lipid transfer protein
AH11G14590	1.55596	2.45318	Inf	Chr11	41545659	41547269	+	1477	AH11G14590	GO:0032259;GO:0046983;GO:0008171	K22588	virNOG10358	R	sp|Q9LEL6|6OMT_COPJA (RS)-norcoclaurine 6-O-methyltransferase OS=Coptis japonica PE=1 SV=1	gi|1021470078|ref|XP_016187479.1| PREDICTED: (RS)-norcoclaurine 6-O-methyltransferase-like [Arachis ipaensis]	(R,S)-reticuline 7-O-methyltransferase
AH11G20700	3.07017	1.25815	Inf	Chr11	103769490	103770183	+	330	AH11G20700	-	-	virNOG07239	S	-	gi|1021585361|ref|XP_016182015.1| PREDICTED: uncharacterized protein LOC107624083 [Arachis ipaensis] &gt;gi|1021585363|ref|XP_016182016.1| PREDICTED: uncharacterized protein LOC107624083 [Arachis ipaensis] &gt;gi|1021585365|ref|XP_016182017.1| PREDICTED: uncharacterized protein LOC107624083 [Arachis ipaensis]	Uncharacterized protein (Fragment)
AH12G31330	2.90194	2.2595	6.06968	Chr12	115225728	115234758	-	1848	AH12G31330	-	K13832	virNOG33451;virNOG08705	E	sp|Q9SQT8|DHQSD_ARATH Bifunctional 3-dehydroquinate dehydratase/shikimate dehydrogenase, chloroplastic OS=Arabidopsis thaliana GN=EMB3004 PE=1 SV=1	gi|1021482627|ref|XP_016184378.1| PREDICTED: bifunctional 3-dehydroquinate dehydratase/shikimate dehydrogenase, chloroplastic-like isoform X1 [Arachis ipaensis]	Bifunctional 3-dehydroquinate dehydratase/shikimate dehydrogenase, chloroplastic
AH13G28430	1.88399	1.79846	2.45316	Chr13	55492258	55498034	-	2250	AH13G28430	GO:0071944;GO:0030599;GO:0046910	K01051	virNOG14811	G	sp|Q3E989|PME54_ARATH Probable pectinesterase/pectinesterase inhibitor 54 OS=Arabidopsis thaliana GN=PME54 PE=2 SV=1	gi|1012091886|ref|XP_015955061.1| PREDICTED: pectinesterase [Arachis duranensis]	Probable pectinesterase/pectinesterase inhibitor 54
AH14G25660	1.04624	1.4102	2.17241	Chr14	106176236	106178267	-	768	AH14G25660	-	-	-	-	-	gi|1021510684|ref|XP_016198624.1| PREDICTED: uncharacterized protein LOC107639593 isoform X2 [Arachis ipaensis]	proton pump-interactor 1-like
AH14G25670	1.08968	1.25887	1.6626	Chr14	106178272	106178878	-	384	AH14G25670	-	-	virNOG05675	R	-	gi|1012219624|ref|XP_015935400.1| PREDICTED: uncharacterized protein LOC107461429 [Arachis duranensis] &gt;gi|1012219627|ref|XP_015935401.1| PREDICTED: uncharacterized protein LOC107461429 [Arachis duranensis]	Uncharacterized protein
AH14G33960	1.17729	1.12628	1.12092	Chr14	123470933	123477520	+	3239	AH14G33960	GO:0005524;GO:0046872;GO:1902600;GO:0008553;GO:0006754;GO:0016021	K01535	virNOG01077;COG0474	P	sp|Q08435|PMA1_NICPL Plasma membrane ATPase 1 OS=Nicotiana plumbaginifolia GN=PMA1 PE=2 SV=1	gi|1021501945|ref|XP_016194176.1| PREDICTED: plasma membrane ATPase 1-like [Arachis ipaensis]	Plasma membrane ATPase 1
AH16G19240	1.41641	2.14137	3.99734	Chr16	50130881	50132062	+	1182	AH16G19240	GO:0005524;GO:0006556;GO:0046872;GO:0006730;GO:0004478	K00789	virNOG02488	H	sp|P43282|METK3_SOLLC S-adenosylmethionine synthase 3 OS=Solanum lycopersicum GN=SAM3 PE=2 SV=1	gi|1021528711|ref|XP_016207793.1| PREDICTED: S-adenosylmethionine synthase 3 [Arachis ipaensis]	S-adenosylmethionine synthase 2
AH16G38400	1.04929	1.13635	1.10238	Chr16	143485418	143489671	+	3419	AH16G38400	-	-	virNOG04115	K	sp|P48731|ATH1_ARATH Homeobox protein ATH1 OS=Arabidopsis thaliana GN=ATH1 PE=1 SV=1	gi|1012197631|ref|XP_015972303.1| PREDICTED: homeobox protein ATH1 isoform X1 [Arachis duranensis] &gt;gi|1012197635|ref|XP_015972304.1| PREDICTED: homeobox protein ATH1 isoform X1 [Arachis duranensis] &gt;gi|1012197639|ref|XP_015972305.1| PREDICTED: homeobox protein ATH1 isoform X1 [Arachis duranensis] &gt;gi|1012197643|ref|XP_015972306.1| PREDICTED: homeobox protein ATH1 isoform X1 [Arachis dur…	Homeobox protein ATH1
AH17G00400	1.26471	1.31405	1.21152	Chr17	944107	945676	+	762	AH17G00400	-	-	virNOG22202	S	-	gi|1021495995|ref|XP_016191029.1| PREDICTED: uncharacterized protein LOC107631943 [Arachis ipaensis] &gt;gi|1021495997|ref|XP_016191030.1| PREDICTED: uncharacterized protein LOC107631944 [Arachis ipaensis]	Uncharacterized protein

## Sheet: Sheet2
The common down-regulated DEGs among S24 vs SH24, S36 vs SH36 and S72 vs SH72.
id	log2FoldChange(S24/SH24)(S24/SH24)	log2FoldChange(S36/SH36)(S36/SH36)	log2FoldChange(S72/SH72)(S72/SH72)	Chromosome	Start Site	End Site	Direction	Length	Name	GO	KEGG	eggNOG	eggNOG_Category	Swissprot	NR	Description
AH00G03720	-1.00269	-1.37098	-1.77783	Unassemble_00	4814033	4815724	-	1396	AH00G03720	-	-	virNOG00331;COG2124;virNOG01057	Q	sp|O48923|C71DA_SOYBN Cytochrome P450 71D10 OS=Glycine max GN=CYP71D10 PE=2 SV=1	gi|1021547697|ref|XP_016165352.1| PREDICTED: cytochrome P450 71D10-like isoform X2 [Arachis ipaensis]	Cytochrome P450 71D10
AH00G03760	-2.11853	-2.73337	-1.24613	Unassemble_00	4914661	4918182	+	3522	AH00G03760	-	-	virNOG15625;virNOG05170;COG4886	SR	sp|Q9C9H7|RLP12_ARATH Receptor-like protein 12 OS=Arabidopsis thaliana GN=RLP12 PE=2 SV=2	gi|1021551653|ref|XP_016167187.1| PREDICTED: receptor-like protein 12 [Arachis ipaensis]	Receptor-like protein 12
AH01G00360	-2.91616	-3.77782	-1.75283	Chr01	610803	615501	+	874	AH01G00360	-	-	euNOG07025;virNOG12013	R	sp|Q8S8S9|MES1_ARATH Methylesterase 1 OS=Arabidopsis thaliana GN=MES1 PE=1 SV=1	gi|1011992804|ref|XP_015965124.1| PREDICTED: salicylic acid-binding protein 2-like [Arachis duranensis]	Methylesterase 1
AH01G09220	-4.92615	-4.1929	-3.39414	Chr01	11694691	11697393	-	1423	AH01G09220	GO:0004568;GO:0006032;GO:0005975;GO:0016998;GO:0008061	K20547	virNOG01205	G	sp|P36907|CHIX_PEA Endochitinase OS=Pisum sativum PE=2 SV=1	gi|1011994878|ref|XP_015953515.1| PREDICTED: endochitinase-like [Arachis duranensis]	Endochitinase
AH01G30610	-1.13527	-2.31447	-2.00875	Chr01	104749931	104752983	+	1597	AH01G30610	-	-	virNOG07061	K	sp|Q9XEC3|WRK42_ARATH WRKY transcription factor 42 OS=Arabidopsis thaliana GN=WRKY42 PE=1 SV=1	gi|1012008162|ref|XP_015947161.1| PREDICTED: probable WRKY transcription factor 47 [Arachis duranensis]	Probable WRKY transcription factor 42
AH02G06820	-1.9436	-1.11907	-2.64383	Chr02	9778813	9779259	-	447	AH02G06820	-	-	virNOG22245;virNOG26047	S	-	gi|1021484391|ref|XP_016185234.1| PREDICTED: uncharacterized protein LOC107626858 [Arachis ipaensis]	Heat shock 22 kDa protein, putative
AH02G17610	-5.34153	-1.08379	-4.31946	Chr02	69261223	69261699	-	477	AH02G17610	-	-	-	-	-	-	Unknown function
AH03G23560	-5.04262	-Inf	-Inf	Chr03	44241702	44245618	-	2952	AH03G23560	-	-	-	-	-	gi|1012089805|ref|XP_015954648.1| PREDICTED: uncharacterized protein LOC107479009 [Arachis duranensis]	uncharacterized protein LOC101514250
AH03G31620	-2.49382	-3.29031	-Inf	Chr03	117899732	117902662	+	2174	AH03G31620	-	K08054	virNOG13792	O	sp|Q39817|CALX_SOYBN Calnexin homolog OS=Glycine max PE=2 SV=1	gi|1021493333|ref|XP_016189652.1| PREDICTED: calnexin homolog [Arachis ipaensis]	Calnexin homolog
AH03G40060	-1.52183	-2.34209	-1.90132	Chr03	132991266	132994089	+	2614	AH03G40060	-	-	virNOG10294	R	sp|Q9C9V6|Y1790_ARATH BTB/POZ domain-containing protein At1g67900 OS=Arabidopsis thaliana GN=At1g67900 PE=1 SV=1	gi|1012100128|ref|XP_015957139.1| PREDICTED: BTB/POZ domain-containing protein At1g67900 [Arachis duranensis]	BTB/POZ domain-containing protein At1g67900
AH03G46620	-2.46636	-1.49911	-3.1588	Chr03	140254658	140256549	-	1892	AH03G46620	GO:0016614;GO:0055114;GO:0050660	K22395	virNOG39040;virNOG25927;virNOG39063;COG0277	CR	sp|Q93ZA3|BBE13_ARATH Berberine bridge enzyme-like 13 OS=Arabidopsis thaliana GN=At1g30760 PE=1 SV=1	gi|1021494978|ref|XP_016190497.1| PREDICTED: reticuline oxidase-like protein [Arachis ipaensis] &gt;gi|1021494980|ref|XP_016190498.1| PREDICTED: reticuline oxidase-like protein [Arachis ipaensis]	Reticuline oxidase-like protein
AH03G46810	-1.95693	-1.13087	-1.64957	Chr03	140443595	140445196	+	1602	AH03G46810	GO:0050660;GO:0016614;GO:0055114	-	virNOG39050;virNOG13063	R	sp|Q9FI21|BBE28_ARATH Berberine bridge enzyme-like 28 OS=Arabidopsis thaliana GN=At5g44440 PE=1 SV=1	gi|1021494938|ref|XP_016190474.1| PREDICTED: tetrahydrocannabinolic acid synthase-like [Arachis ipaensis]	Reticuline oxidase-like protein
AH04G27610	-1.78656	-1.13265	-2.71907	Chr04	119158914	119159916	+	776	AH04G27610	-	-	-	-	-	gi|1012119466|ref|XP_015961972.1| PREDICTED: uncharacterized protein LOC107485953 isoform X1 [Arachis duranensis]	Unknown function
AH04G29540	-1.41123	-1.47947	-1.24567	Chr04	121913112	121923337	-	2705	AH04G29540	-	-	virNOG15625;KOG0619;virNOG01078	TR	-	gi|1012120859|ref|XP_015962347.1| PREDICTED: receptor-like protein 12 [Arachis duranensis]	Receptor-like protein 12
AH05G06210	-1.61006	-1.11812	-1.17724	Chr05	7933288	7941485	+	2080	AH05G06210	-	-	virNOG01057;COG2124	Q	sp|O81974|C71D8_SOYBN Cytochrome P450 71D8 OS=Glycine max GN=CYP71D8 PE=2 SV=1	gi|1012127661|ref|XP_015964077.1| PREDICTED: cytochrome P450 71D8-like [Arachis duranensis]	Cytochrome P450 71D8
AH05G15210	-4.34416	-4.66282	-1.79904	Chr05	37781003	37783752	+	1766	AH05G15210	GO:0055114;GO:0005506;GO:0016021;GO:0004497;GO:0020037;GO:0016705	-	virNOG06071	Q	sp|Q8VWZ7|C76B6_CATRO Geraniol 8-hydroxylase OS=Catharanthus roseus GN=CYP76B6 PE=1 SV=1	gi|1012129995|ref|XP_015964707.1| PREDICTED: geraniol 8-hydroxylase-like [Arachis duranensis]	Geraniol 8-hydroxylase
AH05G23450	-3.78939	-2.49473	-1.11648	Chr05	90209273	90209566	+	294	AH05G23450	-	-	virNOG25155;virNOG25465	R	sp|P82353|NLTP2_PRUAR Non-specific lipid-transfer protein 2 OS=Prunus armeniaca PE=1 SV=1	gi|1012172881|ref|XP_015966183.1| PREDICTED: non-specific lipid-transfer protein 2-like [Arachis duranensis]	Non-specific lipid-transfer protein 2
AH05G35940	-3.74569	-2.5712	-1.8009	Chr05	112310901	112315358	+	3741	AH05G35940	-	-	COG4886;KOG0619	ST	-	gi|1021521924|ref|XP_016204350.1| PREDICTED: receptor-like protein 12 isoform X1 [Arachis ipaensis]	Receptor-like protein 12
AH05G37660	-3.18996	-1.35915	-2.79731	Chr05	113882835	113886077	-	1978	AH05G37660	GO:0005975;GO:0004553	K01179	virNOG10329	G	sp|Q9C9H5|GUN9_ARATH Endoglucanase 9 OS=Arabidopsis thaliana GN=CEL3 PE=1 SV=1	gi|1012179703|ref|XP_015967839.1| PREDICTED: endoglucanase 9 [Arachis duranensis]	Endoglucanase 9
AH06G00620	-2.99644	-3.37532	-1.75008	Chr06	2070108	2071233	+	1126	AH06G00620	-	-	virNOG20451	R	sp|Q9FIG7|DIR2_ARATH Dirigent protein 2 OS=Arabidopsis thaliana GN=DIR2 PE=2 SV=1	gi|1012185747|ref|XP_015969398.1| PREDICTED: dirigent protein 22-like [Arachis duranensis]	Dirigent protein 19
AH06G01090	-2.24012	-4.37962	-1.10279	Chr06	2721027	2722522	+	1245	AH06G01090	-	-	virNOG10857	T	sp|C0LGG6|Y5189_ARATH Probable LRR receptor-like protein kinase At1g51890 OS=Arabidopsis thaliana GN=At1g51890 PE=2 SV=2	gi|1012185407|ref|XP_015969308.1| PREDICTED: LOW QUALITY PROTEIN: probable LRR receptor-like serine/threonine-protein kinase At1g05700 [Arachis duranensis]	Probable LRR receptor-like protein kinase At1g51890
AH06G01120	-5.54694	-1.01731	-3.41739	Chr06	2786777	2789401	+	2011	AH06G01120	-	-	virNOG07665	S	sp|Q0WVU3|PHL5_ARATH Myb family transcription factor PHL5 OS=Arabidopsis thaliana GN=PHL5 PE=2 SV=1	gi|1012185567|ref|XP_015969353.1| PREDICTED: uncharacterized protein LOC107492812 isoform X2 [Arachis duranensis]	Uncharacterized protein
AH06G02170	-2.37546	-1.05824	-1.01321	Chr06	4091439	4095156	-	1307	AH06G02170	GO:0003677	K09419	virNOG14273	K	sp|O22230|HSFB3_ARATH Heat stress transcription factor B-3 OS=Arabidopsis thaliana GN=HSFB3 PE=1 SV=1	gi|356504777|ref|XP_003521171.1| PREDICTED: heat stress transcription factor B-3 [Glycine max] &gt;gi|734332403|gb|KHN07363.1| Heat stress transcription factor B-3 [Glycine soja] &gt;gi|947118657|gb|KRH66906.1| hypothetical protein GLYMA_03G135800 [Glycine max]	Heat stress transcription factor B-3
AH06G12570	-5.1931	-1.66606	-1.0095	Chr06	17086513	17087230	-	718	AH06G12570	-	-	-	-	-	gi|1012186866|ref|XP_015969674.1| PREDICTED: repetitive proline-rich cell wall protein 1-like [Arachis duranensis]	Repetitive proline-rich cell wall protein 1
AH06G17490	-1.89179	-1.17821	-1.92242	Chr06	63517803	63523694	-	2133	AH06G17490	-	-	virNOG38453;virNOG27072	R	-	gi|342365820|gb|AEL30354.1| retrotransposon gag protein [Arachis hypogaea]	Retrotransposon gag protein
AH07G02090	-2.8375	-1.31776	-1.39225	Chr07	1816962	1819615	-	2654	AH07G02090	-	-	COG4886;virNOG15625;KOG0619	RST	sp|Q9MA83|RLP30_ARATH Receptor like protein 30 OS=Arabidopsis thaliana GN=RLP30 PE=2 SV=1	gi|1021551653|ref|XP_016167187.1| PREDICTED: receptor-like protein 12 [Arachis ipaensis]	Uncharacterized protein
AH07G02430	-2.46918	-1.60849	-1.12432	Chr07	2180166	2182322	+	2157	AH07G02430	-	-	KOG0619;virNOG15625;COG4886	STR	sp|Q9MA83|RLP30_ARATH Receptor like protein 30 OS=Arabidopsis thaliana GN=RLP30 PE=2 SV=1	gi|1021534051|ref|XP_016163997.1| PREDICTED: probable leucine-rich repeat receptor-like protein kinase At1g35710 [Arachis ipaensis]	LRR receptor-like serine/threonine-protein kinase FLS2
AH07G02460	-2.38698	-2.15901	-1.09712	Chr07	2197502	2200654	+	3153	AH07G02460	-	-	COG4886;virNOG05170;virNOG15625	SR	sp|Q9LJS0|RLP42_ARATH Receptor like protein 42 OS=Arabidopsis thaliana GN=RLP42 PE=1 SV=1	gi|1021551653|ref|XP_016167187.1| PREDICTED: receptor-like protein 12 [Arachis ipaensis]	Receptor-like protein 12
AH07G08680	-2.79516	-1.92609	-1.76243	Chr07	10512895	10516461	-	3259	AH07G08680	-	-	virNOG03867;COG4886	ST	sp|Q2R2D5|XA21_ORYSJ Receptor kinase-like protein Xa21 OS=Oryza sativa subsp. japonica GN=XA21 PE=1 SV=1	gi|1012203637|ref|XP_015931308.1| PREDICTED: probable LRR receptor-like serine/threonine-protein kinase At3g47570 [Arachis duranensis]	Probable LRR receptor-like serine/threonine-protein kinase At3g47570
AH07G23160	-1.46302	-1.4134	-2.1032	Chr07	76200242	76202709	+	2468	AH07G23160	-	-	virNOG01494	R	sp|Q5S006|LRRK2_MOUSE Leucine-rich repeat serine/threonine-protein kinase 2 OS=Mus musculus GN=Lrrk2 PE=1 SV=2	gi|1012211914|ref|XP_015933382.1| PREDICTED: leucine-rich repeat receptor protein kinase MSP1-like [Arachis duranensis]	Receptor-like protein 12
AH09G03990	-3.63117	-1.59271	-1.79501	Chr09	4361448	4364168	+	777	AH09G03990	-	-	COG0515;virNOG10857	T	sp|Q9FN93|Y5596_ARATH Probable LRR receptor-like serine/threonine-protein kinase At5g59680 OS=Arabidopsis thaliana GN=At5g59680 PE=2 SV=1	gi|1021562392|ref|XP_016172387.1| PREDICTED: probable LRR receptor-like serine/threonine-protein kinase At1g05700 [Arachis ipaensis]	Probable LRR receptor-like serine/threonine-protein kinase At5g59680
AH09G35100	-Inf	-1.71984	-3.60065	Chr09	120800209	120802044	-	1049	AH09G35100	-	-	-	-	-	-	extensin-1-like
AH10G01660	-1.64657	-1.54302	-1.26737	Chr10	1536842	1538452	+	306	AH10G01660	-	-	virNOG17330	S	-	gi|1012249324|ref|XP_015943145.1| PREDICTED: uncharacterized protein LOC107468374 [Arachis duranensis]	Uncharacterized protein
AH10G11870	-1.17036	-1.33289	-1.76142	Chr10	23837425	23843862	-	2166	AH10G11870	GO:0035556;GO:0004871;GO:0005622;GO:0016042;GO:0004435	K05857	virNOG00340	I	sp|Q8GV43|PLCD6_ARATH Phosphoinositide phospholipase C 6 OS=Arabidopsis thaliana GN=PLC6 PE=2 SV=2	gi|1012253868|ref|XP_015944338.1| PREDICTED: phosphoinositide phospholipase C 6-like [Arachis duranensis]	Phosphoinositide phospholipase C 6
AH10G13430	-5.00738	-2.02975	-2.75227	Chr10	31108008	31115714	+	1136	AH10G13430	-	-	virNOG08920;virNOG05614;virNOG14268	QR	sp|Q6RYA0|SABP2_TOBAC Salicylic acid-binding protein 2 OS=Nicotiana tabacum GN=SABP2 PE=1 SV=1	gi|1012254225|ref|XP_015944418.1| PREDICTED: methylesterase 3-like [Arachis duranensis]	Methylesterase 3
AH10G13770	-2.91578	-1.09514	-1.93936	Chr10	32700849	32702492	+	838	AH10G13770	-	-	virNOG21758	R	-	gi|1012256115|ref|XP_015944909.1| PREDICTED: uncharacterized protein LOC107470041 [Arachis duranensis]	Uncharacterized protein
AH10G31630	-1.17517	-2.98025	-1.0532	Chr10	113644344	113647658	+	2409	AH10G31630	-	-	virNOG01494;virNOG07796;virNOG32883	R	sp|Q9MA83|RLP30_ARATH Receptor like protein 30 OS=Arabidopsis thaliana GN=RLP30 PE=2 SV=1	gi|1012263661|ref|XP_015946778.1| PREDICTED: receptor-like protein 12 [Arachis duranensis]	Receptor-like protein 12
AH10G31640	-1.3719	-2.16775	-1.4807	Chr10	113657719	113661303	+	3501	AH10G31640	-	-	virNOG30149;COG4886;KOG0619;virNOG01494	TSR	sp|Q9LJS0|RLP42_ARATH Receptor like protein 42 OS=Arabidopsis thaliana GN=RLP42 PE=1 SV=1	gi|1021575623|ref|XP_016179041.1| PREDICTED: LRR receptor-like serine/threonine-protein kinase GSO1 [Arachis ipaensis]	LRR receptor-like serine/threonine-protein kinase GSO1
AH11G02910	-3.55924	-1.36032	-1.89351	Chr11	3130469	3135710	+	1288	AH11G02910	GO:0042744;GO:0020037;GO:0006979;GO:0055114;GO:0046872;GO:0005576;GO:0098869;GO:0004601	-	virNOG11614;virNOG16256	R	sp|P22195|PER1_ARAHY Cationic peroxidase 1 OS=Arachis hypogaea GN=PNC1 PE=1 SV=2	gi|1011993752|ref|XP_015948850.1| PREDICTED: peroxidase P7-like [Arachis duranensis]	Cationic peroxidase 1||Peroxidase 2
AH11G15760	-2.36239	-2.27825	-2.77837	Chr11	48609448	48609876	+	429	AH11G15760	-	-	virNOG24651	R	sp|P14009|14KD_DAUCA 14 kDa proline-rich protein DC2.15 OS=Daucus carota PE=2 SV=1	gi|1021477340|ref|XP_016175245.1| PREDICTED: 14 kDa proline-rich protein DC2.15-like isoform X1 [Arachis ipaensis]	pEARLI1-like lipid transfer protein 2
AH11G17730	-1.32337	-2.79269	-3.03965	Chr11	66227411	66230478	-	975	AH11G17730	-	-	virNOG06549	K	sp|Q94A43|BEH2_ARATH BES1/BZR1 homolog protein 2 OS=Arabidopsis thaliana GN=BEH2 PE=1 SV=1	gi|1012127600|ref|XP_015964060.1| PREDICTED: BES1/BZR1 homolog protein 2 [Arachis duranensis]	BES1/BZR1 homolog protein 2
AH12G28270	-1.53545	-1.37488	-1.21712	Chr12	111124972	111127858	+	2755	AH12G28270	GO:0018108;GO:0016021;GO:0004714;GO:0005524	-	virNOG29816;virNOG14925	T	sp|Q8VZG8|MIK2_ARATH MDIS1-interacting receptor like kinase 2 OS=Arabidopsis thaliana GN=MIK2 PE=1 SV=3	gi|1012024593|ref|XP_015950646.1| PREDICTED: probable LRR receptor-like serine/threonine-protein kinase At4g08850 [Arachis duranensis]	STKLD4
AH13G43220	-3.68298	-1.08604	-2.79031	Chr13	134127865	134130186	+	1859	AH13G43220	GO:0055085;GO:0016021	K02575	virNOG06020	G	sp|Q9LPV5|NRT25_ARATH High affinity nitrate transporter 2.5 OS=Arabidopsis thaliana GN=NRT2.5 PE=1 SV=1	gi|1021494519|ref|XP_016190258.1| PREDICTED: high affinity nitrate transporter 2.5 [Arachis ipaensis]	High affinity nitrate transporter 2.5
AH13G48270	-2.52781	-1.21479	-1.20032	Chr13	139486779	139488225	+	1278	AH13G48270	GO:0006979;GO:0020037;GO:0042744;GO:0005576;GO:0046872;GO:0055114;GO:0004601;GO:0098869	K00430	virNOG15264	G	sp|P22196|PER2_ARAHY Cationic peroxidase 2 OS=Arachis hypogaea GN=PNC2 PE=2 SV=1	gi|1012101718|ref|XP_015957553.1| PREDICTED: cationic peroxidase 2-like [Arachis duranensis]	Cationic peroxidase 2
AH13G55520	-1.55241	-1.76513	-1.53832	Chr13	146621293	146624154	-	2778	AH13G55520	-	-	virNOG01494	R	-	gi|1021575032|ref|XP_016178704.1| PREDICTED: LRR receptor-like serine/threonine-protein kinase GSO1 [Arachis ipaensis]	LRR receptor-like serine/threonine-protein kinase GSO1
AH14G35430	-2.04943	-1.0917	-1.15369	Chr14	125549195	125553351	-	3466	AH14G35430	-	-	virNOG12729;COG4886	RS	sp|P14605|CYAA_SCHPO Adenylate cyclase OS=Schizosaccharomyces pombe (strain 972 / ATCC 24843) GN=cyr1 PE=1 SV=1	gi|1021502238|ref|XP_016194319.1| PREDICTED: receptor-like protein 12 [Arachis ipaensis]	LRR receptor-like serine/threonine-protein kinase GSO2
AH14G36250	-1.73372	-1.19792	-1.99469	Chr14	126454553	126526398	+	3104	AH14G36250	-	-	virNOG30261;virNOG01078;virNOG31072	RT	sp|Q9LJS0|RLP42_ARATH Receptor like protein 42 OS=Arabidopsis thaliana GN=RLP42 PE=1 SV=1	gi|1021505573|ref|XP_016196176.1| PREDICTED: receptor-like protein 12 [Arachis ipaensis]	Receptor-like protein 12
AH14G39610	-1.31297	-1.26819	-3.7057	Chr14	129719143	129722683	-	1019	AH14G39610	-	-	virNOG02470;KOG3346	R	sp|Q93WI9|HD3A_ORYSJ Protein HEADING DATE 3A OS=Oryza sativa subsp. japonica GN=HD3A PE=1 SV=1	gi|1021507095|ref|XP_016196864.1| PREDICTED: protein TWIN SISTER of FT-like [Arachis ipaensis]	Protein HEADING DATE 3A
AH14G42550	-1.59403	-2.36363	-1.01519	Chr14	132177166	132178285	-	351	AH14G42550	-	-	-	-	-	gi|1012120964|ref|XP_015962372.1| PREDICTED: uncharacterized protein LOC107486346 [Arachis duranensis]	Unknown function
AH14G42560	-1.11472	-1.26174	-1.07309	Chr14	132182030	132182937	-	420	AH14G42560	-	-	-	-	-	gi|1012120960|ref|XP_015962371.1| PREDICTED: wiskott-Aldrich syndrome protein family member 2-like [Arachis duranensis]	Unknown function
AH14G43820	-2.70377	-1.10061	-1.16458	Chr14	133296446	133299045	-	1815	AH14G43820	-	-	COG0515;virNOG14889;KOG1187	T	sp|Q9SCZ4|FERON_ARATH Receptor-like protein kinase FERONIA OS=Arabidopsis thaliana GN=FER PE=1 SV=1	gi|1012122115|ref|XP_015962649.1| PREDICTED: receptor-like protein kinase FERONIA [Arachis duranensis]	Receptor-like protein kinase FERONIA
AH14G44610	-1.56067	-2.33939	-1.05248	Chr14	134219713	134222490	+	2778	AH14G44610	-	-	virNOG30261;virNOG15625;virNOG01078;virNOG31072	RT	sp|Q9MA83|RLP30_ARATH Receptor like protein 30 OS=Arabidopsis thaliana GN=RLP30 PE=2 SV=1	gi|1012121083|ref|XP_015962403.1| PREDICTED: receptor-like protein 12 [Arachis duranensis]	Receptor-like protein 12
AH15G02360	-3.77793	-2.01143	-2.6028	Chr15	3844233	3852687	+	1789	AH15G02360	-	-	virNOG01057;COG2124	Q	sp|O81974|C71D8_SOYBN Cytochrome P450 71D8 OS=Glycine max GN=CYP71D8 PE=2 SV=1	gi|1021516620|ref|XP_016201804.1| PREDICTED: cytochrome P450 71D8-like [Arachis ipaensis]	Cytochrome P450 71D8
AH15G23290	-3.29207	-3.41089	-2.63138	Chr15	128156144	128159827	+	1294	AH15G23290	-	K18980	COG0604;virNOG02722	CQ	sp|Q84V25|ENOXE_FRAAN 2-methylene-furan-3-one reductase OS=Fragaria ananassa GN=EO PE=1 SV=1	gi|1021519748|ref|XP_016203293.1| PREDICTED: 2-methylene-furan-3-one reductase-like [Arachis ipaensis]	2-methylene-furan-3-one reductase
AH16G01040	-5.74496	-2.34809	-2.45961	Chr16	1000335	1000709	+	375	AH16G01040	-	-	-	-	-	gi|1021525031|ref|XP_016205903.1| PREDICTED: repetitive proline-rich cell wall protein 1-like [Arachis ipaensis]	Repetitive proline-rich cell wall protein 1
AH16G03700	-3.21159	-1.86174	-2.59797	Chr16	7311410	7313984	+	1976	AH16G03700	-	-	virNOG07665	S	sp|Q0WVU3|PHL5_ARATH Myb family transcription factor PHL5 OS=Arabidopsis thaliana GN=PHL5 PE=2 SV=1	gi|1021527816|ref|XP_016207443.1| PREDICTED: uncharacterized protein LOC107647907 [Arachis ipaensis]	Uncharacterized protein
AH16G25100	-1.05114	-1.99886	-1.96149	Chr16	111109184	111111638	-	2455	AH16G25100	-	-	virNOG13575	T	sp|Q9FYE2|PKS4_ARATH Protein PHYTOCHROME KINASE SUBSTRATE 4 OS=Arabidopsis thaliana GN=PKS4 PE=1 SV=1	gi|1012191358|ref|XP_015970714.1| PREDICTED: protein PHYTOCHROME KINASE SUBSTRATE 4 [Arachis duranensis]	Protein PHYTOCHROME KINASE SUBSTRATE 4
AH16G30200	-Inf	-3.27017	-2.18723	Chr16	129003740	129007325	-	2241	AH16G30200	GO:0005451;GO:0012505;GO:0016020;GO:0055085;GO:0006885;GO:0006812	-	COG0475	P	sp|Q9SIT5|CHX15_ARATH Cation/H(+) antiporter 15 OS=Arabidopsis thaliana GN=CHX15 PE=2 SV=1	gi|1021526924|ref|XP_016206956.1| PREDICTED: cation/H(+) antiporter 15-like [Arachis ipaensis]	Cation/H(+) antiporter 15
AH16G42780	-2.4562	-2.07699	-1.44862	Chr16	148561730	148563173	-	1444	AH16G42780	-	-	virNOG21968	S	-	gi|1021532091|ref|XP_016163002.1| PREDICTED: uncharacterized protein LOC107605599 isoform X1 [Arachis ipaensis]	Uncharacterized protein
AH16G46880	-1.16127	-1.37591	-1.55335	Chr16	153367714	153370590	-	2552	AH16G46880	-	-	virNOG01267	T	sp|Q9LMN7|WAK5_ARATH Wall-associated receptor kinase 5 OS=Arabidopsis thaliana GN=WAK5 PE=2 SV=1	gi|1021531445|ref|XP_016162677.1| PREDICTED: wall-associated receptor kinase 5-like isoform X1 [Arachis ipaensis]	Wall-associated receptor kinase 5
AH17G02510	-1.64439	-4.94146	-1.37466	Chr17	2740039	2743014	-	2976	AH17G02510	-	-	virNOG05170;virNOG15625;COG4886	RS	sp|Q9C9H7|RLP12_ARATH Receptor-like protein 12 OS=Arabidopsis thaliana GN=RLP12 PE=2 SV=2	gi|1021550800|ref|XP_016166782.1| PREDICTED: receptor-like protein 12 [Arachis ipaensis]	Receptor-like protein 12
AH17G02540	-3.00723	-1.45231	-1.78338	Chr17	2781095	2783467	-	2373	AH17G02540	-	-	virNOG15625;virNOG05170	R	sp|Q9C9H7|RLP12_ARATH Receptor-like protein 12 OS=Arabidopsis thaliana GN=RLP12 PE=2 SV=2	gi|1021550796|ref|XP_016166780.1| PREDICTED: receptor-like protein 12 isoform X1 [Arachis ipaensis]	Receptor-like protein 12
AH17G09080	-Inf	-Inf	-Inf	Chr17	13156435	13157109	+	474	AH17G09080	-	-	virNOG36236	S	-	gi|1012118643|ref|XP_015961770.1| PREDICTED: L10-interacting MYB domain-containing protein-like [Arachis duranensis]	L10-interacting MYB domain-containing protein
AH17G20680	-1.99152	-1.02985	-1.37472	Chr17	77232964	77237556	-	2173	AH17G20680	GO:0003918;GO:0018108;GO:0005524;GO:0003677;GO:0006265;GO:0004674;GO:0004715	-	virNOG11915	T	sp|Q9SFT7|PBL26_ARATH Probable serine/threonine-protein kinase PBL26 OS=Arabidopsis thaliana GN=PBL26 PE=2 SV=1	gi|1021548118|ref|XP_016165539.1| PREDICTED: serine/threonine-protein kinase At3g07070 [Arachis ipaensis]	Serine/threonine-protein kinase
AH17G26450	-4.6869	-2.47757	-1.67222	Chr17	117817355	117818411	+	978	AH17G26450	GO:0009055	-	virNOG21758	R	-	gi|1021548546|ref|XP_016165716.1| PREDICTED: uncharacterized protein LOC107608436 [Arachis ipaensis]	Uncharacterized protein
AH17G27860	-1.99919	-1.27896	-4.76872	Chr17	121351053	121353014	-	1563	AH17G27860	GO:0051213;GO:0055114;GO:0005506	K24028	virNOG06916	Q	sp|Q9ZSA8|DLO1_ARATH Protein DMR6-LIKE OXYGENASE 1 OS=Arabidopsis thaliana GN=DLO1 PE=1 SV=1	gi|1021532726|ref|XP_016163334.1| PREDICTED: protein DMR6-LIKE OXYGENASE 1-like [Arachis ipaensis]	Uncharacterized protein
AH18G01080	-1.5226	-1.79276	-1.49149	Chr18	803392	807792	+	2643	AH18G01080	-	-	virNOG01494;NOG132809	SR	sp|Q05091|PGIP_PYRCO Polygalacturonase inhibitor OS=Pyrus communis GN=PGIP PE=1 SV=1	gi|1012212349|ref|XP_015933504.1| PREDICTED: receptor-like protein 12 [Arachis duranensis]	Receptor-like protein 12
AH18G13970	-1.74233	-1.01081	-1.18808	Chr18	22952230	22955150	-	2518	AH18G13970	GO:0005634;GO:0006355;GO:0003677	-	virNOG09217	K	sp|Q9LD44|NAC56_ARATH NAC transcription factor 56 OS=Arabidopsis thaliana GN=NAC056 PE=2 SV=1	gi|1012224565|ref|XP_015936654.1| PREDICTED: NAC transcription factor 56 [Arachis duranensis]	NAC transcription factor 56
AH19G11430	-1.24509	-1.94175	-1.558	Chr19	14999552	15002542	-	1687	AH19G11430	-	-	virNOG03867	T	sp|C0LGP4|Y3475_ARATH Probable LRR receptor-like serine/threonine-protein kinase At3g47570 OS=Arabidopsis thaliana GN=At3g47570 PE=2 SV=1	gi|1021563006|ref|XP_016172729.1| PREDICTED: probable LRR receptor-like serine/threonine-protein kinase At3g47570 [Arachis ipaensis]	Probable LRR receptor-like serine/threonine-protein kinase At3g47570
AH20G00720	-4.18789	-4.2942	-2.8411	Chr20	664695	668325	-	1344	AH20G00720	GO:0006032;GO:0004568;GO:0016998;GO:0005975;GO:0008061	K20547	virNOG01205	G	sp|P36907|CHIX_PEA Endochitinase OS=Pisum sativum PE=2 SV=1	gi|1011994878|ref|XP_015953515.1| PREDICTED: endochitinase-like [Arachis duranensis]	Endochitinase
AH20G02680	-2.35903	-1.35128	-1.17782	Chr20	2930245	2933603	-	2003	AH20G02680	-	-	virNOG04643	K	sp|Q9T072|BH025_ARATH Transcription factor bHLH25 OS=Arabidopsis thaliana GN=BHLH25 PE=2 SV=2	gi|1021585800|ref|XP_016182236.1| PREDICTED: transcription factor bHLH25-like isoform X1 [Arachis ipaensis]	Transcription factor bHLH25
AH20G03750	-3.06154	-1.12402	-1.97855	Chr20	5369371	5371375	+	1455	AH20G03750	-	K00083	virNOG02608	Q	sp|Q9CAI3|CADH1_ARATH Probable cinnamyl alcohol dehydrogenase 1 OS=Arabidopsis thaliana GN=CAD1 PE=2 SV=1	gi|1021581977|ref|XP_016180373.1| PREDICTED: probable cinnamyl alcohol dehydrogenase 1 [Arachis ipaensis] &gt;gi|1021581979|ref|XP_016180374.1| PREDICTED: probable cinnamyl alcohol dehydrogenase 1 [Arachis ipaensis]	Probable cinnamyl alcohol dehydrogenase 1
AH20G13010	-Inf	-2.24542	-5.70837	Chr20	19504738	19508984	-	1242	AH20G13010	-	-	virNOG11909	R	sp|Q6AXU8|METL6_RAT Methyltransferase-like protein 6 OS=Rattus norvegicus GN=Mettl6 PE=2 SV=1	gi|1012197517|ref|XP_015972272.1| PREDICTED: uncharacterized protein LOC107495618 isoform X3 [Arachis duranensis]	Methyltransferase-like protein 6
AH20G14620	-Inf	-Inf	-Inf	Chr20	24756632	24759236	-	1213	AH20G14620	-	-	virNOG36250;virNOG40193;KOG0851;virNOG09880	SPLR	-	gi|1021576478|ref|XP_016179434.1| PREDICTED: uncharacterized protein LOC107622005 [Arachis ipaensis] &gt;gi|1021576480|ref|XP_016179435.1| PREDICTED: uncharacterized protein LOC107622005 [Arachis ipaensis]	Replication protein A 70 kDa DNA-binding subunit D
AH20G14630	-Inf	-Inf	-Inf	Chr20	24759965	24762362	-	1060	AH20G14630	-	-	virNOG26305;virNOG35183;virNOG17017	LS	-	gi|1012254407|ref|XP_015944464.1| PREDICTED: uncharacterized protein LOC107469599 [Arachis duranensis]	Putative PIF1 DNA helicase/replication protein A1-like protein
AH20G18490	-2.10418	-1.32996	-1.40618	Chr20	45029992	45045112	+	1068	AH20G18490	-	-	virNOG08920;virNOG05614;virNOG14268	QR	sp|O80477|MES3_ARATH Methylesterase 3 OS=Arabidopsis thaliana GN=MES3 PE=2 SV=1	gi|1021586048|ref|XP_016182348.1| PREDICTED: methylesterase 3-like [Arachis ipaensis]	Methylesterase 3
AH20G20450	-3.27038	-1.19081	-1.43416	Chr20	72568298	72570037	+	968	AH20G20450	-	-	virNOG21758	R	-	gi|1021576335|ref|XP_016179371.1| PREDICTED: uncharacterized protein LOC107621919 [Arachis ipaensis]	Uncharacterized protein
