# Supplementary material for: Comparative transcriptome analysis revealed molecular mechanisms of peanut leaves responding to Ralstonia solanacearum and its type III secretion system mutant
Source: Front Microbiol. 2022 Aug 25;13:998817. doi: 10.3389/fmicb.2022.998817 (PMC9453164; doi:10.3389/fmicb.2022.998817)
Supplement: Supplementary Table S3 — All up-regulated or down-regulated DEGs in different comparison groups. [file Data_Sheet_2.ZIP › Additional Tables/Table S14.xlsx]

## Sheet: Common-1
PathwayID	Pathway	level1	level2	List	Total	Pvalue	adjustPvalue	List_gene	URL
adu00900	Terpenoid backbone biosynthesis	Metabolism	Metabolism of terpenoids and polyketides	5	103	0.000120696	0.0029032	AH08G17000(K12742);AH08G16990(K12742);AH18G07490(K12742);AH13G15850(K12742);AH07G03260(K13789)	http://www.kegg.jp/kegg-bin/show_pathway?map00900/K12742%09%23FFFFFF,red/K13789%09%23FFFFFF,red
adu00350	Tyrosine metabolism	Metabolism	Amino acid metabolism	5	106	0.000138247	0.0029032	AH04G28170(K00422);AH17G04450(K00121);AH12G12150(K00121);AH14G32990(K00422);AH03G18940(K01593)	http://www.kegg.jp/kegg-bin/show_pathway?map00350/K00422%09%23FFFFFF,red/K00121%09%23FFFFFF,red/K01593%09%23FFFFFF,red
adu00909	Sesquiterpenoid and triterpenoid biosynthesis	Metabolism	Metabolism of terpenoids and polyketides	3	45	0.00124415	0.0167376	AH08G26210(K15803);AH20G02070(K14175);AH10G04180(K14175)	http://www.kegg.jp/kegg-bin/show_pathway?map00909/K15803%09%23FFFFFF,red/K14175%09%23FFFFFF,red
adu00950	Isoquinoline alkaloid biosynthesis	Metabolism	Biosynthesis of other secondary metabolites	3	49	0.00159406	0.0167376	AH04G28170(K00422);AH14G32990(K00422);AH03G18940(K01593)	http://www.kegg.jp/kegg-bin/show_pathway?map00950/K00422%09%23FFFFFF,red/K01593%09%23FFFFFF,red
adu00592	alpha-Linolenic acid metabolism	Metabolism	Lipid metabolism	3	99	0.0115022	0.0966188	AH03G36910(K00454);AH13G55040(K01723);AH03G03520(K00454)	http://www.kegg.jp/kegg-bin/show_pathway?map00592/K00454%09%23FFFFFF,red/K01723%09%23FFFFFF,red
adu00591	Linoleic acid metabolism	Metabolism	Lipid metabolism	2	39	0.0146783	0.102748	AH03G36910(K00454);AH03G03520(K00454)	http://www.kegg.jp/kegg-bin/show_pathway?map00591/K00454%09%23FFFFFF,red
adu00910	Nitrogen metabolism	Metabolism	Energy metabolism	2	59	0.031922	0.191532	AH13G02920(K01674);AH13G57990(K00261)	http://www.kegg.jp/kegg-bin/show_pathway?map00910/K01674%09%23FFFFFF,red/K00261%09%23FFFFFF,red
adu00100	Steroid biosynthesis	Metabolism	Lipid metabolism	2	69	0.0424837	0.223039	AH10G28240(K00559);AH13G59070(K00559)	http://www.kegg.jp/kegg-bin/show_pathway?map00100/K00559%09%23FFFFFF,red
adu00965	Betalain biosynthesis	Metabolism	Biosynthesis of other secondary metabolites	1	11	0.0511411	0.238658	AH03G18940(K01593)	http://www.kegg.jp/kegg-bin/show_pathway?map00965/K01593%09%23FFFFFF,red
adu00966	Glucosinolate biosynthesis	Metabolism	Biosynthesis of other secondary metabolites	1	17	0.0779485	0.327384	AH15G11370(K11820)	http://www.kegg.jp/kegg-bin/show_pathway?map00966/K11820%09%23FFFFFF,red
adu00071	Fatty acid degradation	Metabolism	Lipid metabolism	2	115	0.103629	0.383963	AH17G04450(K00121);AH12G12150(K00121)	http://www.kegg.jp/kegg-bin/show_pathway?map00071/K00121%09%23FFFFFF,red
adu00380	Tryptophan metabolism	Metabolism	Amino acid metabolism	2	119	0.109704	0.383963	AH03G18940(K01593);AH15G11370(K11820)	http://www.kegg.jp/kegg-bin/show_pathway?map00380/K01593%09%23FFFFFF,red/K11820%09%23FFFFFF,red
adu00562	Inositol phosphate metabolism	Metabolism	Carbohydrate metabolism	2	152	0.162909	0.47255	AH18G33040(K00889);AH13G30960(K00469)	http://www.kegg.jp/kegg-bin/show_pathway?map00562/K00889%09%23FFFFFF,red/K00469%09%23FFFFFF,red
adu00945	Stilbenoid, diarylheptanoid and gingerol biosynthesis	Metabolism	Biosynthesis of other secondary metabolites	1	44	0.189692	0.47255	AH16G27270(K13065)	http://www.kegg.jp/kegg-bin/show_pathway?map00945/K13065%09%23FFFFFF,red
adu01040	Biosynthesis of unsaturated fatty acids	Metabolism	Lipid metabolism	1	47	0.201258	0.47255	AH19G38370(K10256)	http://www.kegg.jp/kegg-bin/show_pathway?map01040/K10256%09%23FFFFFF,red
adu00908	Zeatin biosynthesis	Metabolism	Metabolism of terpenoids and polyketides	1	52	0.220177	0.47255	AH16G04810(K13495)	http://www.kegg.jp/kegg-bin/show_pathway?map00908/K13495%09%23FFFFFF,red
adu00220	Arginine biosynthesis	Metabolism	Amino acid metabolism	1	53	0.223908	0.47255	AH13G57990(K00261)	http://www.kegg.jp/kegg-bin/show_pathway?map00220/K00261%09%23FFFFFF,red
adu00906	Carotenoid biosynthesis	Metabolism	Metabolism of terpenoids and polyketides	1	53	0.223908	0.47255	AH13G54760(K09843)	http://www.kegg.jp/kegg-bin/show_pathway?map00906/K09843%09%23FFFFFF,red
adu00943	Isoflavonoid biosynthesis	Metabolism	Biosynthesis of other secondary metabolites	1	58	0.242302	0.47255	AH03G47350(K22932)	http://www.kegg.jp/kegg-bin/show_pathway?map00943/K22932%09%23FFFFFF,red
adu04075	Plant hormone signal transduction	Environmental Information Processing	Signal transduction	4	549	0.263882	0.47255	AH13G16910(K14487);AH01G30480(K13464);AH05G03330(K14498);AH11G11050(K14487)	http://www.kegg.jp/kegg-bin/show_pathway?map04075/K14487%09%23FFFFFF,red/K13464%09%23FFFFFF,red/K14498%09%23FFFFFF,red
adu00270	Cysteine and methionine metabolism	Metabolism	Amino acid metabolism	2	213	0.269259	0.47255	AH17G30050(K05933);AH04G04690(K05933)	http://www.kegg.jp/kegg-bin/show_pathway?map00270/K05933%09%23FFFFFF,red
adu00565	Ether lipid metabolism	Metabolism	Lipid metabolism	1	66	0.270848	0.47255	AH11G00200(K01115)	http://www.kegg.jp/kegg-bin/show_pathway?map00565/K01115%09%23FFFFFF,red
adu00073	Cutin, suberine and wax biosynthesis	Metabolism	Lipid metabolism	1	69	0.28128	0.47255	AH20G10350(K17991)	http://www.kegg.jp/kegg-bin/show_pathway?map00073/K17991%09%23FFFFFF,red
adu00360	Phenylalanine metabolism	Metabolism	Amino acid metabolism	1	69	0.28128	0.47255	AH03G18940(K01593)	http://www.kegg.jp/kegg-bin/show_pathway?map00360/K01593%09%23FFFFFF,red
adu02010	ABC transporters	Environmental Information Processing	Membrane transport	1	69	0.28128	0.47255	AH09G32540(K05666)	http://www.kegg.jp/kegg-bin/show_pathway?map02010/K05666%09%23FFFFFF,red
adu00010	Glycolysis / Gluconeogenesis	Metabolism	Carbohydrate metabolism	2	257	0.346882	0.530162	AH17G04450(K00121);AH12G12150(K00121)	http://www.kegg.jp/kegg-bin/show_pathway?map00010/K00121%09%23FFFFFF,red
adu00520	Amino sugar and nucleotide sugar metabolism	Metabolism	Carbohydrate metabolism	2	260	0.352107	0.530162	AH19G35340(K01183);AH09G32500(K01183)	http://www.kegg.jp/kegg-bin/show_pathway?map00520/K01183%09%23FFFFFF,red
adu00400	Phenylalanine, tyrosine and tryptophan biosynthesis	Metabolism	Amino acid metabolism	1	91	0.353441	0.530162	AH05G14040(K01696)	http://www.kegg.jp/kegg-bin/show_pathway?map00400/K01696%09%23FFFFFF,red
adu00860	Porphyrin and chlorophyll metabolism	Metabolism	Metabolism of cofactors and vitamins	1	99	0.377883	0.541225	AH11G19130(K22013)	http://www.kegg.jp/kegg-bin/show_pathway?map00860/K22013%09%23FFFFFF,red
adu00250	Alanine, aspartate and glutamate metabolism	Metabolism	Amino acid metabolism	1	104	0.392698	0.541225	AH13G57990(K00261)	http://www.kegg.jp/kegg-bin/show_pathway?map00250/K00261%09%23FFFFFF,red
adu00052	Galactose metabolism	Metabolism	Carbohydrate metabolism	1	111	0.41286	0.541225	AH19G14790(K18819)	http://www.kegg.jp/kegg-bin/show_pathway?map00052/K18819%09%23FFFFFF,red
adu00260	Glycine, serine and threonine metabolism	Metabolism	Amino acid metabolism	1	113	0.418499	0.541225	AH05G14040(K01696)	http://www.kegg.jp/kegg-bin/show_pathway?map00260/K01696%09%23FFFFFF,red
adu00940	Phenylpropanoid biosynthesis	Metabolism	Biosynthesis of other secondary metabolites	2	303	0.425248	0.541225	AH06G00870(K00430);AH16G27270(K13065)	http://www.kegg.jp/kegg-bin/show_pathway?map00940/K00430%09%23FFFFFF,red/K13065%09%23FFFFFF,red
adu00941	Flavonoid biosynthesis	Metabolism	Biosynthesis of other secondary metabolites	1	123	0.445911	0.541733	AH16G27270(K13065)	http://www.kegg.jp/kegg-bin/show_pathway?map00941/K13065%09%23FFFFFF,red
adu04070	Phosphatidylinositol signaling system	Environmental Information Processing	Signal transduction	1	129	0.461747	0.541733	AH18G33040(K00889)	http://www.kegg.jp/kegg-bin/show_pathway?map04070/K00889%09%23FFFFFF,red
adu00053	Ascorbate and aldarate metabolism	Metabolism	Carbohydrate metabolism	1	130	0.464343	0.541733	AH13G30960(K00469)	http://www.kegg.jp/kegg-bin/show_pathway?map00053/K00469%09%23FFFFFF,red
adu04144	Endocytosis	Cellular Processes	Transport and catabolism	2	381	0.546406	0.620245	AH11G00200(K01115);AH18G33040(K00889)	http://www.kegg.jp/kegg-bin/show_pathway?map04144/K01115%09%23FFFFFF,red/K00889%09%23FFFFFF,red
adu00480	Glutathione metabolism	Metabolism	Metabolism of other amino acids	1	207	0.631402	0.697866	AH02G28030(K00799)	http://www.kegg.jp/kegg-bin/show_pathway?map00480/K00799%09%23FFFFFF,red
adu00564	Glycerophospholipid metabolism	Metabolism	Lipid metabolism	1	225	0.662392	0.707429	AH11G00200(K01115)	http://www.kegg.jp/kegg-bin/show_pathway?map00564/K01115%09%23FFFFFF,red
adu00040	Pentose and glucuronate interconversions	Metabolism	Carbohydrate metabolism	1	232	0.673742	0.707429	AH01G20430(K01051)	http://www.kegg.jp/kegg-bin/show_pathway?map00040/K01051%09%23FFFFFF,red
adu00500	Starch and sucrose metabolism	Metabolism	Carbohydrate metabolism	1	279	0.740847	0.758916	AH14G35060(K00703)	http://www.kegg.jp/kegg-bin/show_pathway?map00500/K00703%09%23FFFFFF,red
adu04016	MAPK signaling pathway - plant	Environmental Information Processing	Signal transduction	1	328	0.796408	0.796408	AH05G03330(K14498)	http://www.kegg.jp/kegg-bin/show_pathway?map04016/K14498%09%23FFFFFF,red

## Sheet: Common-2
PathwayID	Pathway	level1	level2	List	Total	Pvalue	adjustPvalue	List_gene	URL
adu00943	Isoflavonoid biosynthesis	Metabolism	Biosynthesis of other secondary metabolites	5	58	2.70793e-08	3.52031e-07	AH13G40560(K13257);AH03G37390(K13257);AH15G03380(K05281);AH13G50130(K13260);AH03G47430(K13260)	http://www.kegg.jp/kegg-bin/show_pathway?map00943/K13257%09%23FFFFFF,red/K05281%09%23FFFFFF,red/K13260%09%23FFFFFF,red
adu00941	Flavonoid biosynthesis	Metabolism	Biosynthesis of other secondary metabolites	3	123	0.00099735	0.00648277	AH04G08650(K00660);AH14G09890(K00660);AH15G30330(K00588)	http://www.kegg.jp/kegg-bin/show_pathway?map00941/K00660%09%23FFFFFF,red/K00588%09%23FFFFFF,red
adu00520	Amino sugar and nucleotide sugar metabolism	Metabolism	Carbohydrate metabolism	3	260	0.00830789	0.0360009	AH20G00720(K20547);AH01G09220(K20547);AH19G35340(K01183)	http://www.kegg.jp/kegg-bin/show_pathway?map00520/K20547%09%23FFFFFF,red/K01183%09%23FFFFFF,red
adu04712	Circadian rhythm - plant	Organismal Systems	Environmental adaptation	2	114	0.0148508	0.0405794	AH04G08650(K00660);AH14G09890(K00660)	http://www.kegg.jp/kegg-bin/show_pathway?map04712/K00660%09%23FFFFFF,red
adu04016	MAPK signaling pathway - plant	Environmental Information Processing	Signal transduction	3	328	0.0156075	0.0405794	AH20G00720(K20547);AH01G09220(K20547);AH10G04560(K13449)	http://www.kegg.jp/kegg-bin/show_pathway?map04016/K20547%09%23FFFFFF,red/K13449%09%23FFFFFF,red
adu00945	Stilbenoid, diarylheptanoid and gingerol biosynthesis	Metabolism	Biosynthesis of other secondary metabolites	1	44	0.0704439	0.152628	AH15G30330(K00588)	http://www.kegg.jp/kegg-bin/show_pathway?map00945/K00588%09%23FFFFFF,red
adu00908	Zeatin biosynthesis	Metabolism	Metabolism of terpenoids and polyketides	1	52	0.0827411	0.153662	AH11G36140(K00279)	http://www.kegg.jp/kegg-bin/show_pathway?map00908/K00279%09%23FFFFFF,red
adu00073	Cutin, suberine and wax biosynthesis	Metabolism	Lipid metabolism	1	69	0.108368	0.176098	AH16G30080(K15400)	http://www.kegg.jp/kegg-bin/show_pathway?map00073/K15400%09%23FFFFFF,red
adu00020	Citrate cycle (TCA cycle)	Metabolism	Carbohydrate metabolism	1	100	0.15338	0.221549	AH07G17820(K01648)	http://www.kegg.jp/kegg-bin/show_pathway?map00020/K01648%09%23FFFFFF,red
adu00500	Starch and sucrose metabolism	Metabolism	Carbohydrate metabolism	1	279	0.374336	0.472092	AH19G00220(K01179)	http://www.kegg.jp/kegg-bin/show_pathway?map00500/K01179%09%23FFFFFF,red
adu00940	Phenylpropanoid biosynthesis	Metabolism	Biosynthesis of other secondary metabolites	1	303	0.399462	0.472092	AH15G30330(K00588)	http://www.kegg.jp/kegg-bin/show_pathway?map00940/K00588%09%23FFFFFF,red
adu04626	Plant-pathogen interaction	Organismal Systems	Environmental adaptation	1	427	0.514896	0.557804	AH10G04560(K13449)	http://www.kegg.jp/kegg-bin/show_pathway?map04626/K13449%09%23FFFFFF,red
adu04075	Plant hormone signal transduction	Environmental Information Processing	Signal transduction	1	549	0.607896	0.607896	AH10G04560(K13449)	http://www.kegg.jp/kegg-bin/show_pathway?map04075/K13449%09%23FFFFFF,red

## Sheet: S24 vs SH24_Up
PathwayID	Pathway	level1	level2	List	Total	Pvalue	adjustPvalue	List_gene	URL
adu00196	Photosynthesis - antenna proteins	Metabolism	Energy metabolism	29	32	1.19893e-25	1.41473e-23	AH08G03560(K08911);AH08G30810(K08910);AH08G20960(K08914);AH10G12210(K08915);AH20G17160(K08915);AH17G26790(K08911);AH13G20380(K08914);AH13G00130(K08910);AH03G24550(K08908);AH03G17820(K08914);AH18G13550(K08914);AH13G27630(K08908);AH06G10160(K08908);AH12G24350(K08915);AH05G37040(K08907);AH02G22150(K08915);AH16G14610(K08908);AH07G01090(K08913);AH17G01270(K08913);AH19G00830(K08907);AH05G21140(K08916);…	http://www.kegg.jp/kegg-bin/show_pathway?map00196/K08911%09%23FFFFFF,red/K08910%09%23FFFFFF,red/K08914%09%23FFFFFF,red/K08915%09%23FFFFFF,red/K08908%09%23FFFFFF,red/K08907%09%23FFFFFF,red/K08913%09%23FFFFFF,red/K08916%09%23FFFFFF,red/K08909%09%23FFFFFF,red/K08912%09%23FFFFFF,red/K08917%09%23FFFFFF,red/K14172%09%23FFFFFF,red
adu00909	Sesquiterpenoid and triterpenoid biosynthesis	Metabolism	Metabolism of terpenoids and polyketides	24	45	1.19856e-12	7.07153e-11	AH16G46230(K15803);AH08G26210(K15803);AH08G19990(K15803);AH20G02600(K00511);AH18G11830(K15803);AH15G13300(K15803);AH18G11740(K15803);AH20G02070(K14175);AH15G31010(K20659);AH04G16130(K15814);AH10G04620(K00511);AH18G31310(K15803);AH16G36440(K15803);AH08G19970(K15803);AH08G19960(K15803);AH10G04180(K14175);AH18G11820(K15803);AH18G11890(K15803);AH15G30980(K20659);AH04G00120(K15813);AH14G02380(K00511);…	http://www.kegg.jp/kegg-bin/show_pathway?map00909/K15803%09%23FFFFFF,red/K00511%09%23FFFFFF,red/K14175%09%23FFFFFF,red/K20659%09%23FFFFFF,red/K15814%09%23FFFFFF,red/K15813%09%23FFFFFF,red
adu00195	Photosynthesis	Metabolism	Energy metabolism	54	190	3.99493e-12	1.57134e-10	AH08G17680(K08902);AH18G08940(K08902);AH19G00300(K08905);AH05G37550(K08905);AH12G11670(K08903);AH09G26450(K02692);AH02G07700(K02721);AH11G18540(K02113);AH19G12510(K02692);AH11G06750(K02716);AH17G07660(K02693);AH19G41640(K02692);AH15G08490(K02639);AH01G13110(K02639);AH02G10660(K08903);AH18G11520(K08901);AH01G02400(K02716);AH04G27350(K02699);AH17G02140(K02716);AH07G08760(K02693);AH01G17650(K02113);…	http://www.kegg.jp/kegg-bin/show_pathway?map00195/K08902%09%23FFFFFF,red/K08905%09%23FFFFFF,red/K08903%09%23FFFFFF,red/K02692%09%23FFFFFF,red/K02721%09%23FFFFFF,red/K02113%09%23FFFFFF,red/K02716%09%23FFFFFF,red/K02693%09%23FFFFFF,red/K02639%09%23FFFFFF,red/K08901%09%23FFFFFF,red/K02699%09%23FFFFFF,red/K02694%09%23FFFFFF,red/K02717%09%23FFFFFF,red/K02641%09%23FFFFFF,red/K02636%09%23FFFFFF,red/K026…
adu00905	Brassinosteroid biosynthesis	Metabolism	Metabolism of terpenoids and polyketides	16	24	6.85354e-11	2.0218e-09	AH10G26070(K09590);AH18G02310(K12638);AH15G03820(K12637);AH07G08350(K09588);AH19G13330(K20623);AH20G17130(K09588);AH17G07320(K09588);AH05G07660(K12637);AH20G33720(K09590);AH14G36850(K09590);AH05G06870(K09587);AH14G43500(K09590);AH20G03320(K15639);AH08G12910(K12638);AH19G06820(K12638);AH15G02970(K09587)	http://www.kegg.jp/kegg-bin/show_pathway?map00905/K09590%09%23FFFFFF,red/K12638%09%23FFFFFF,red/K12637%09%23FFFFFF,red/K09588%09%23FFFFFF,red/K20623%09%23FFFFFF,red/K09587%09%23FFFFFF,red/K15639%09%23FFFFFF,red
adu04075	Plant hormone signal transduction	Environmental Information Processing	Signal transduction	99	549	3.66033e-08	8.63838e-07	AH12G09010(K14484);AH03G06640(K14488);AH02G07580(K14484);AH13G08160(K14488);AH13G16910(K14487);AH13G14960(K14488);AH17G33430(K14484);AH13G08250(K14488);AH08G06420(K13946);AH02G07570(K14484);AH17G24030(K14488);AH18G12210(K14487);AH19G25330(K14484);AH13G14930(K14488);AH10G02330(K14486);AH03G06560(K14488);AH13G08090(K14488);AH13G08290(K14488);AH01G30480(K13464);AH13G40540(K14486);AH01G31870(K14494);…	http://www.kegg.jp/kegg-bin/show_pathway?map04075/K14484%09%23FFFFFF,red/K14488%09%23FFFFFF,red/K14487%09%23FFFFFF,red/K13946%09%23FFFFFF,red/K14486%09%23FFFFFF,red/K13464%09%23FFFFFF,red/K14494%09%23FFFFFF,red/K14505%09%23FFFFFF,red/K12126%09%23FFFFFF,red/K13415%09%23FFFFFF,red/K14498%09%23FFFFFF,red/K14492%09%23FFFFFF,red/K14495%09%23FFFFFF,red/K14499%09%23FFFFFF,red/K14431%09%23FFFFFF,red/K144…
adu00860	Porphyrin and chlorophyll metabolism	Metabolism	Metabolism of cofactors and vitamins	30	99	5.14106e-08	1.01108e-06	AH13G20580(K00218);AH03G18010(K00218);AH03G08240(K01749);AH17G15840(K02492);AH07G21420(K02492);AH01G31220(K21480);AH16G01790(K08099);AH13G10900(K01749);AH11G23350(K10960);AH08G05440(K22013);AH01G34010(K10960);AH06G11490(K08099);AH13G25740(K21480);AH08G21300(K00218);AH10G25070(K19073);AH17G06160(K01599);AH06G02490(K10960);AH12G19120(K03403);AH17G29380(K22013);AH20G32420(K19073);AH16G24710(K04035);…	http://www.kegg.jp/kegg-bin/show_pathway?map00860/K00218%09%23FFFFFF,red/K01749%09%23FFFFFF,red/K02492%09%23FFFFFF,red/K21480%09%23FFFFFF,red/K08099%09%23FFFFFF,red/K10960%09%23FFFFFF,red/K22013%09%23FFFFFF,red/K19073%09%23FFFFFF,red/K01599%09%23FFFFFF,red/K03403%09%23FFFFFF,red/K04035%09%23FFFFFF,red/K00231%09%23FFFFFF,red/K03404%09%23FFFFFF,red/K13606%09%23FFFFFF,red/K03405%09%23FFFFFF,red/K017…
adu00601	Glycosphingolipid biosynthesis - lacto and neolacto series	Metabolism	Glycan biosynthesis and metabolism	10	16	7.23804e-07	1.22013e-05	AH04G19200(K01988);AH14G22350(K01988);AH14G22320(K01988);AH14G22300(K01988);AH04G19210(K01988);AH04G19240(K01988);AH04G19250(K01988);AH02G22020(K01988);AH14G22360(K01988);AH04G19230(K01988)	http://www.kegg.jp/kegg-bin/show_pathway?map00601/K01988%09%23FFFFFF,red
adu00603	Glycosphingolipid biosynthesis - globo and isoglobo series	Metabolism	Glycan biosynthesis and metabolism	13	29	2.50975e-06	3.70189e-05	AH04G19200(K01988);AH14G22350(K01988);AH14G22320(K01988);AH14G22300(K01988);AH04G19210(K01988);AH04G19240(K01988);AH04G19250(K01988);AH09G31470(K12373);AH04G22840(K07407);AH19G36580(K12373);AH02G22020(K01988);AH14G22360(K01988);AH04G19230(K01988)	http://www.kegg.jp/kegg-bin/show_pathway?map00603/K01988%09%23FFFFFF,red/K12373%09%23FFFFFF,red/K07407%09%23FFFFFF,red
adu00520	Amino sugar and nucleotide sugar metabolism	Metabolism	Carbohydrate metabolism	49	260	3.54906e-05	0.000465321	AH04G01940(K08679);AH05G31840(K00966);AH14G06110(K08679);AH17G02810(K12450);AH07G04090(K12450);AH13G48370(K15920);AH15G21410(K00966);AH13G52290(K08679);AH19G42510(K01835);AH03G45730(K15920);AH09G27430(K15920);AH08G12260(K08678);AH03G15110(K17497);AH13G02260(K12449);AH20G32840(K00012);AH01G29990(K13648);AH02G26480(K13648);AH13G31260(K18677);AH07G09490(K00966);AH03G10740(K08679);AH09G31470(K12373);…	http://www.kegg.jp/kegg-bin/show_pathway?map00520/K08679%09%23FFFFFF,red/K00966%09%23FFFFFF,red/K12450%09%23FFFFFF,red/K15920%09%23FFFFFF,red/K01835%09%23FFFFFF,red/K08678%09%23FFFFFF,red/K17497%09%23FFFFFF,red/K12449%09%23FFFFFF,red/K00012%09%23FFFFFF,red/K13648%09%23FFFFFF,red/K18677%09%23FFFFFF,red/K12373%09%23FFFFFF,red/K01183%09%23FFFFFF,red/K00975%09%23FFFFFF,red/K00844%09%23FFFFFF,red/K124…
adu00380	Tryptophan metabolism	Metabolism	Amino acid metabolism	27	119	8.81774e-05	0.00102017	AH18G03680(K00128);AH03G23460(K16903);AH14G05290(K00658);AH08G13220(K00128);AH04G04290(K00658);AH08G27840(K00128);AH16G06150(K11816);AH01G20160(K16903);AH11G20330(K16903);AH13G36220(K00128);AH16G16010(K01593);AH07G00150(K16903);AH18G32720(K00128);AH12G20170(K23947);AH03G32220(K00128);AH15G09780(K16903);AH06G10340(K01593);AH11G08090(K00128);AH03G18940(K01593);AH14G26430(K22450);AH10G20970(K22450);…	http://www.kegg.jp/kegg-bin/show_pathway?map00380/K00128%09%23FFFFFF,red/K16903%09%23FFFFFF,red/K00658%09%23FFFFFF,red/K11816%09%23FFFFFF,red/K01593%09%23FFFFFF,red/K23947%09%23FFFFFF,red/K22450%09%23FFFFFF,red/K22588%09%23FFFFFF,red/K11820%09%23FFFFFF,red
adu00561	Glycerolipid metabolism	Metabolism	Lipid metabolism	35	172	9.51006e-05	0.00102017	AH04G19080(K13508);AH14G19220(K13508);AH17G20750(K13508);AH09G11090(K13508);AH02G00060(K13508);AH18G03680(K00128);AH01G05130(K18693);AH19G14500(K13508);AH12G00990(K13508);AH08G13220(K00128);AH00G02900(K13509);AH12G24060(K13508);AH11G03500(K18693);AH08G27840(K00128);AH19G02940(K15918);AH02G21720(K13508);AH13G36220(K00128);AH18G32720(K00128);AH09G01660(K15918);AH07G03460(K13509);AH01G24750(K03715);…	http://www.kegg.jp/kegg-bin/show_pathway?map00561/K13508%09%23FFFFFF,red/K00128%09%23FFFFFF,red/K18693%09%23FFFFFF,red/K13509%09%23FFFFFF,red/K15918%09%23FFFFFF,red/K03715%09%23FFFFFF,red/K01054%09%23FFFFFF,red/K22848%09%23FFFFFF,red/K13506%09%23FFFFFF,red/K13513%09%23FFFFFF,red/K06119%09%23FFFFFF,red/K07407%09%23FFFFFF,red/K00901%09%23FFFFFF,red/K00002%09%23FFFFFF,red
adu00051	Fructose and mannose metabolism	Metabolism	Carbohydrate metabolism	25	111	0.00017992	0.00176921	AH16G40120(K19355);AH05G31840(K00966);AH15G21410(K00966);AH03G15110(K17497);AH02G05750(K19355);AH08G18020(K19355);AH17G01560(K01623);AH07G13860(K01103);AH12G06670(K19355);AH15G37420(K03841);AH07G09490(K00966);AH13G07850(K01623);AH17G13720(K01103);AH14G05730(K00895);AH13G17650(K17497);AH07G01410(K01623);AH03G08100(K00844);AH04G22830(K19355);AH14G29310(K17497);AH18G09350(K19355);AH03G35060(K03841);…	http://www.kegg.jp/kegg-bin/show_pathway?map00051/K19355%09%23FFFFFF,red/K00966%09%23FFFFFF,red/K17497%09%23FFFFFF,red/K01623%09%23FFFFFF,red/K01103%09%23FFFFFF,red/K03841%09%23FFFFFF,red/K00895%09%23FFFFFF,red/K00844%09%23FFFFFF,red/K00847%09%23FFFFFF,red
adu00073	Cutin, suberine and wax biosynthesis	Metabolism	Lipid metabolism	18	69	0.000208683	0.0018942	AH19G30540(K21995);AH09G23970(K21995);AH18G02400(K15403);AH16G35190(K13356);AH06G28460(K13356);AH09G22180(K17991);AH18G17540(K13356);AH19G10060(K15404);AH17G14080(K17991);AH06G28500(K13356);AH08G12830(K15403);AH08G15420(K13356);AH18G05730(K13356);AH13G33710(K15398);AH03G29820(K15398);AH08G23930(K17991);AH02G00380(K15404);AH20G10350(K17991)	http://www.kegg.jp/kegg-bin/show_pathway?map00073/K21995%09%23FFFFFF,red/K15403%09%23FFFFFF,red/K13356%09%23FFFFFF,red/K17991%09%23FFFFFF,red/K15404%09%23FFFFFF,red/K15398%09%23FFFFFF,red
adu00564	Glycerophospholipid metabolism	Metabolism	Lipid metabolism	40	225	0.00062821	0.00529492	AH04G19080(K13508);AH14G19220(K13508);AH17G20750(K13508);AH09G11090(K13508);AH02G00060(K13508);AH11G00200(K01115);AH05G28760(K05929);AH01G05130(K18693);AH19G08500(K16818);AH19G14500(K13508);AH08G29780(K01114);AH12G00990(K13508);AH16G04850(K00006);AH18G34500(K01114);AH00G02900(K13509);AH12G24060(K13508);AH11G03500(K18693);AH09G06780(K16818);AH02G21720(K13508);AH06G02320(K00006);AH01G31380(K00894);…	http://www.kegg.jp/kegg-bin/show_pathway?map00564/K13508%09%23FFFFFF,red/K01115%09%23FFFFFF,red/K05929%09%23FFFFFF,red/K18693%09%23FFFFFF,red/K16818%09%23FFFFFF,red/K01114%09%23FFFFFF,red/K00006%09%23FFFFFF,red/K13509%09%23FFFFFF,red/K00894%09%23FFFFFF,red/K13506%09%23FFFFFF,red/K13513%09%23FFFFFF,red/K22389%09%23FFFFFF,red/K00901%09%23FFFFFF,red/K00968%09%23FFFFFF,red
adu00071	Fatty acid degradation	Metabolism	Lipid metabolism	24	115	0.000785616	0.00618018	AH13G06610(K01897);AH19G14530(K01897);AH18G03680(K00128);AH08G13220(K00128);AH12G21260(K18857);AH13G11700(K00121);AH08G27840(K00128);AH07G05730(K00121);AH09G11110(K01897);AH13G36220(K00128);AH18G32720(K00128);AH07G19140(K01897);AH03G32220(K00128);AH17G04450(K00121);AH12G12150(K00121);AH11G08090(K00128);AH17G30550(K01897);AH03G06570(K00121);AH02G11070(K00121);AH17G18950(K01897);AH04G01660(K01897);…	http://www.kegg.jp/kegg-bin/show_pathway?map00071/K01897%09%23FFFFFF,red/K00128%09%23FFFFFF,red/K18857%09%23FFFFFF,red/K00121%09%23FFFFFF,red
adu00350	Tyrosine metabolism	Metabolism	Amino acid metabolism	21	106	0.00317855	0.0234418	AH04G20920(K07253);AH04G28160(K00422);AH14G24110(K07253);AH04G28170(K00422);AH08G18290(K00815);AH12G21260(K18857);AH13G11700(K00121);AH07G05730(K00121);AH11G29600(K00276);AH14G32970(K00422);AH16G16010(K01593);AH17G04450(K00121);AH12G12150(K00121);AH03G36510(K00422);AH14G32990(K00422);AH06G10340(K01593);AH03G18940(K01593);AH03G36470(K00422);AH03G06570(K00121);AH02G11070(K00121);AH07G05710(K00121)	http://www.kegg.jp/kegg-bin/show_pathway?map00350/K07253%09%23FFFFFF,red/K00422%09%23FFFFFF,red/K00815%09%23FFFFFF,red/K18857%09%23FFFFFF,red/K00121%09%23FFFFFF,red/K00276%09%23FFFFFF,red/K01593%09%23FFFFFF,red
adu00630	Glyoxylate and dicarboxylate metabolism	Metabolism	Carbohydrate metabolism	25	136	0.00392952	0.0267688	AH20G35560(K01602);AH20G35550(K01602);AH10G27840(K01602);AH19G02940(K15918);AH02G26400(K15919);AH18G02520(K18121);AH14G32770(K19269);AH10G27850(K01602);AH12G29820(K15919);AH01G24870(K01433);AH04G27980(K19269);AH11G33130(K01433);AH09G01660(K15918);AH01G14800(K01433);AH11G15240(K01433);AH04G03310(K01915);AH13G39710(K15918);AH09G30380(K15893);AH05G03730(K02437);AH08G12700(K18121);AH12G33590(K00026);…	http://www.kegg.jp/kegg-bin/show_pathway?map00630/K01602%09%23FFFFFF,red/K15918%09%23FFFFFF,red/K15919%09%23FFFFFF,red/K18121%09%23FFFFFF,red/K19269%09%23FFFFFF,red/K01433%09%23FFFFFF,red/K01915%09%23FFFFFF,red/K15893%09%23FFFFFF,red/K02437%09%23FFFFFF,red/K00026%09%23FFFFFF,red/K00025%09%23FFFFFF,red
adu00500	Starch and sucrose metabolism	Metabolism	Carbohydrate metabolism	44	279	0.00408337	0.0267688	AH15G05310(K01193);AH04G06280(K01179);AH14G44970(K00703);AH02G04300(K13679);AH11G28990(K05350);AH14G07780(K01179);AH14G00330(K00695);AH05G09010(K01193);AH12G04780(K13679);AH14G35060(K00703);AH03G17140(K01188);AH15G26260(K05350);AH19G42510(K01835);AH13G19790(K01188);AH20G07080(K00688);AH12G32440(K01179);AH13G13340(K01193);AH10G25370(K00688);AH01G28800(K19891);AH05G28240(K05350);AH16G02840(K01214);…	http://www.kegg.jp/kegg-bin/show_pathway?map00500/K01193%09%23FFFFFF,red/K01179%09%23FFFFFF,red/K00703%09%23FFFFFF,red/K13679%09%23FFFFFF,red/K05350%09%23FFFFFF,red/K00695%09%23FFFFFF,red/K01188%09%23FFFFFF,red/K01835%09%23FFFFFF,red/K00688%09%23FFFFFF,red/K19891%09%23FFFFFF,red/K01214%09%23FFFFFF,red/K00975%09%23FFFFFF,red/K00844%09%23FFFFFF,red/K01177%09%23FFFFFF,red/K01087%09%23FFFFFF,red/K008…
adu00010	Glycolysis / Gluconeogenesis	Metabolism	Carbohydrate metabolism	41	257	0.00444413	0.0276004	AH14G00860(K01792);AH18G03680(K00128);AH08G13220(K00128);AH20G31500(K01785);AH12G21260(K18857);AH13G11700(K00121);AH08G27840(K00128);AH07G05730(K00121);AH19G42510(K01835);AH01G10400(K01792);AH13G36220(K00128);AH05G28800(K01785);AH17G01560(K01623);AH18G32720(K00128);AH18G22960(K00927);AH15G37420(K03841);AH00G00130(K01610);AH03G32220(K00128);AH17G04450(K00121);AH10G24350(K01785);AH15G03330(K01792);…	http://www.kegg.jp/kegg-bin/show_pathway?map00010/K01792%09%23FFFFFF,red/K00128%09%23FFFFFF,red/K01785%09%23FFFFFF,red/K18857%09%23FFFFFF,red/K00121%09%23FFFFFF,red/K01835%09%23FFFFFF,red/K01623%09%23FFFFFF,red/K00927%09%23FFFFFF,red/K03841%09%23FFFFFF,red/K01610%09%23FFFFFF,red/K00895%09%23FFFFFF,red/K00873%09%23FFFFFF,red/K00844%09%23FFFFFF,red/K00131%09%23FFFFFF,red/K00002%09%23FFFFFF,red
adu00903	Limonene and pinene degradation	Metabolism	Metabolism of terpenoids and polyketides	7	22	0.00585548	0.0345473	AH18G03680(K00128);AH08G13220(K00128);AH08G27840(K00128);AH13G36220(K00128);AH18G32720(K00128);AH03G32220(K00128);AH11G08090(K00128)	http://www.kegg.jp/kegg-bin/show_pathway?map00903/K00128%09%23FFFFFF,red
adu00942	Anthocyanin biosynthesis	Metabolism	Biosynthesis of other secondary metabolites	2	2	0.0111234	0.0605602	AH13G39150(K12930);AH03G35120(K12930)	http://www.kegg.jp/kegg-bin/show_pathway?map00942/K12930%09%23FFFFFF,red
adu00950	Isoquinoline alkaloid biosynthesis	Metabolism	Biosynthesis of other secondary metabolites	11	49	0.0115795	0.0605602	AH04G28160(K00422);AH04G28170(K00422);AH08G18290(K00815);AH11G29600(K00276);AH14G32970(K00422);AH16G16010(K01593);AH03G36510(K00422);AH14G32990(K00422);AH06G10340(K01593);AH03G18940(K01593);AH03G36470(K00422)	http://www.kegg.jp/kegg-bin/show_pathway?map00950/K00422%09%23FFFFFF,red/K00815%09%23FFFFFF,red/K00276%09%23FFFFFF,red/K01593%09%23FFFFFF,red
adu00100	Steroid biosynthesis	Metabolism	Lipid metabolism	14	69	0.0118041	0.0605602	AH20G02600(K00511);AH05G11580(K14424);AH10G04620(K00511);AH10G20330(K23558);AH13G58770(K01052);AH12G06410(K05917);AH14G02380(K00511);AH16G43240(K00511);AH07G06850(K01052);AH10G28240(K00559);AH15G11090(K14424);AH17G05680(K01052);AH10G25420(K14423);AH13G59070(K00559)	http://www.kegg.jp/kegg-bin/show_pathway?map00100/K00511%09%23FFFFFF,red/K14424%09%23FFFFFF,red/K23558%09%23FFFFFF,red/K01052%09%23FFFFFF,red/K05917%09%23FFFFFF,red/K00559%09%23FFFFFF,red/K14423%09%23FFFFFF,red
adu00770	Pantothenate and CoA biosynthesis	Metabolism	Metabolism of cofactors and vitamins	17	93	0.0165442	0.0800157	AH15G37810(K06133);AH18G03680(K00128);AH08G13220(K00128);AH08G27840(K00128);AH17G10630(K17839);AH13G36220(K00128);AH03G35560(K00826);AH07G04690(K17839);AH12G33530(K00826);AH17G03540(K17839);AH18G32720(K00128);AH03G32220(K00128);AH12G08320(K01922);AH11G08090(K00128);AH07G11330(K17839);AH13G24400(K01922);AH17G31290(K01922)	http://www.kegg.jp/kegg-bin/show_pathway?map00770/K06133%09%23FFFFFF,red/K00128%09%23FFFFFF,red/K17839%09%23FFFFFF,red/K00826%09%23FFFFFF,red/K01922%09%23FFFFFF,red
adu00053	Ascorbate and aldarate metabolism	Metabolism	Carbohydrate metabolism	22	130	0.0169525	0.0800157	AH17G18150(K00434);AH18G03680(K00128);AH03G38730(K21888);AH08G13220(K00128);AH05G02820(K00434);AH08G27840(K00128);AH13G41790(K21888);AH13G36220(K00128);AH20G32840(K00012);AH07G19820(K00434);AH16G34810(K00103);AH18G32720(K00128);AH03G32220(K00128);AH04G05200(K10047);AH12G04630(K00103);AH11G08090(K00128);AH13G30960(K00469);AH03G42900(K00012);AH08G26960(K00434);AH04G17830(K00002);AH09G31490(K21888);…	http://www.kegg.jp/kegg-bin/show_pathway?map00053/K00434%09%23FFFFFF,red/K00128%09%23FFFFFF,red/K21888%09%23FFFFFF,red/K00012%09%23FFFFFF,red/K00103%09%23FFFFFF,red/K10047%09%23FFFFFF,red/K00469%09%23FFFFFF,red/K00002%09%23FFFFFF,red/K00423%09%23FFFFFF,red
adu00910	Nitrogen metabolism	Metabolism	Energy metabolism	12	59	0.018609	0.0844561	AH13G02920(K01674);AH15G23440(K01673);AH05G30500(K01673);AH12G35400(K01674);AH13G43510(K01673);AH03G40620(K01673);AH04G03310(K01915);AH13G57990(K00261);AH06G25880(K02575);AH16G32240(K02575);AH13G02820(K02575);AH11G14470(K00261)	http://www.kegg.jp/kegg-bin/show_pathway?map00910/K01674%09%23FFFFFF,red/K01673%09%23FFFFFF,red/K01915%09%23FFFFFF,red/K00261%09%23FFFFFF,red/K02575%09%23FFFFFF,red
adu00061	Fatty acid biosynthesis	Metabolism	Lipid metabolism	19	111	0.0226424	0.0989558	AH13G06610(K01897);AH19G14530(K01897);AH20G29710(K10781);AH13G48290(K02372);AH09G11110(K01897);AH03G45650(K02372);AH04G05500(K03955);AH10G22740(K10781);AH07G19140(K01897);AH14G35620(K02160);AH17G30550(K01897);AH17G18950(K01897);AH14G07080(K03955);AH04G25400(K01962);AH03G26460(K01961);AH04G01660(K01897);AH10G32030(K01897);AH14G44340(K02160);AH09G26500(K01897)	http://www.kegg.jp/kegg-bin/show_pathway?map00061/K01897%09%23FFFFFF,red/K10781%09%23FFFFFF,red/K02372%09%23FFFFFF,red/K03955%09%23FFFFFF,red/K02160%09%23FFFFFF,red/K01962%09%23FFFFFF,red/K01961%09%23FFFFFF,red
adu00710	Carbon fixation in photosynthetic organisms	Metabolism	Energy metabolism	23	143	0.0259194	0.109232	AH20G35560(K01602);AH20G35550(K01602);AH10G27840(K01602);AH06G08220(K01807);AH08G09000(K00029);AH10G27850(K01602);AH06G23030(K05298);AH16G28410(K05298);AH17G01560(K01623);AH18G22960(K00927);AH17G22420(K05298);AH15G37420(K03841);AH16G11580(K01807);AH00G00130(K01610);AH04G08720(K01807);AH08G02440(K05298);AH07G16020(K00927);AH13G07850(K01623);AH07G01410(K01623);AH03G35060(K03841);AH12G33590(K00026);…	http://www.kegg.jp/kegg-bin/show_pathway?map00710/K01602%09%23FFFFFF,red/K01807%09%23FFFFFF,red/K00029%09%23FFFFFF,red/K05298%09%23FFFFFF,red/K01623%09%23FFFFFF,red/K00927%09%23FFFFFF,red/K03841%09%23FFFFFF,red/K01610%09%23FFFFFF,red/K00026%09%23FFFFFF,red/K00025%09%23FFFFFF,red
adu00531	Glycosaminoglycan degradation	Metabolism	Glycan biosynthesis and metabolism	7	30	0.0332407	0.135255	AH01G24670(K07964);AH08G30340(K07964);AH20G00450(K07964);AH09G31470(K12373);AH03G26180(K07964);AH13G30290(K07964);AH19G36580(K12373)	http://www.kegg.jp/kegg-bin/show_pathway?map00531/K07964%09%23FFFFFF,red/K12373%09%23FFFFFF,red
adu00511	Other glycan degradation	Metabolism	Glycan biosynthesis and metabolism	8	37	0.0360314	0.141723	AH19G42400(K01206);AH09G25660(K01206);AH16G36400(K01444);AH19G40300(K15923);AH11G00330(K01191);AH09G31470(K12373);AH01G08600(K01191);AH19G36580(K12373)	http://www.kegg.jp/kegg-bin/show_pathway?map00511/K01206%09%23FFFFFF,red/K01444%09%23FFFFFF,red/K15923%09%23FFFFFF,red/K01191%09%23FFFFFF,red/K12373%09%23FFFFFF,red
adu00340	Histidine metabolism	Metabolism	Amino acid metabolism	9	47	0.0543403	0.205233	AH18G03680(K00128);AH08G13220(K00128);AH08G27840(K00128);AH13G36220(K00128);AH18G32720(K00128);AH03G32220(K00128);AH14G08860(K00013);AH11G08090(K00128);AH12G02590(K01814)	http://www.kegg.jp/kegg-bin/show_pathway?map00340/K00128%09%23FFFFFF,red/K00013%09%23FFFFFF,red/K01814%09%23FFFFFF,red
adu02010	ABC transporters	Environmental Information Processing	Membrane transport	12	69	0.0556563	0.205233	AH20G22740(K05658);AH01G10250(K05658);AH20G31650(K05658);AH20G30870(K05658);AH09G32540(K05666);AH14G25290(K05658);AH20G01630(K05658);AH10G24430(K05658);AH05G39130(K05658);AH06G15810(K05658);AH06G13290(K05658);AH16G19190(K05658)	http://www.kegg.jp/kegg-bin/show_pathway?map02010/K05658%09%23FFFFFF,red/K05666%09%23FFFFFF,red
adu00900	Terpenoid backbone biosynthesis	Metabolism	Metabolism of terpenoids and polyketides	16	103	0.0730374	0.246434	AH08G17000(K12742);AH08G16990(K12742);AH18G07490(K12742);AH11G23350(K10960);AH01G09670(K00021);AH01G34010(K10960);AH13G15850(K12742);AH06G02490(K10960);AH15G04540(K01641);AH01G27660(K01662);AH15G02530(K13789);AH11G03750(K15892);AH11G29990(K01662);AH04G05730(K00787);AH07G03260(K13789);AH00G02020(K00869)	http://www.kegg.jp/kegg-bin/show_pathway?map00900/K12742%09%23FFFFFF,red/K10960%09%23FFFFFF,red/K00021%09%23FFFFFF,red/K01641%09%23FFFFFF,red/K01662%09%23FFFFFF,red/K13789%09%23FFFFFF,red/K15892%09%23FFFFFF,red/K00787%09%23FFFFFF,red/K00869%09%23FFFFFF,red
adu04145	Phagosome	Cellular Processes	Transport and catabolism	22	151	0.0731367	0.246434	AH05G04040(K07374);AH03G30000(K07375);AH00G00510(K07374);AH08G01520(K07375);AH13G40650(K04392);AH03G37500(K04392);AH05G04070(K07374);AH13G34040(K07375);AH08G08680(K07374);AH10G26870(K07375);AH06G13180(K07375);AH17G23710(K07375);AH19G40850(K07374);AH09G24990(K07375);AH16G00490(K07375);AH09G27220(K07374);AH01G19890(K04392);AH20G34600(K07375);AH11G21080(K04392);AH05G36680(K07897);AH19G42990(K07375);…	http://www.kegg.jp/kegg-bin/show_pathway?map04145/K07374%09%23FFFFFF,red/K07375%09%23FFFFFF,red/K04392%09%23FFFFFF,red/K07897%09%23FFFFFF,red
adu00410	beta-Alanine metabolism	Metabolism	Metabolism of other amino acids	15	96	0.0775801	0.246434	AH18G03680(K00128);AH08G13220(K00128);AH08G27840(K00128);AH11G29600(K00276);AH17G10630(K17839);AH13G36220(K00128);AH07G04690(K17839);AH17G03540(K17839);AH18G32720(K00128);AH03G32220(K00128);AH11G08090(K00128);AH07G11330(K17839);AH03G22190(K12259);AH11G36060(K12259);AH13G25330(K12259)	http://www.kegg.jp/kegg-bin/show_pathway?map00410/K00128%09%23FFFFFF,red/K00276%09%23FFFFFF,red/K17839%09%23FFFFFF,red/K12259%09%23FFFFFF,red
adu00030	Pentose phosphate pathway	Metabolism	Carbohydrate metabolism	16	104	0.0782807	0.246434	AH08G03850(K01057);AH17G27090(K01057);AH19G42510(K01835);AH06G08220(K01807);AH17G27100(K01057);AH17G01560(K01623);AH08G03860(K01057);AH15G37420(K03841);AH16G11580(K01807);AH04G08720(K01807);AH13G07850(K01623);AH14G05730(K00895);AH07G01410(K01623);AH11G16570(K00852);AH03G35060(K03841);AH16G45650(K00131)	http://www.kegg.jp/kegg-bin/show_pathway?map00030/K01057%09%23FFFFFF,red/K01835%09%23FFFFFF,red/K01807%09%23FFFFFF,red/K01623%09%23FFFFFF,red/K03841%09%23FFFFFF,red/K00895%09%23FFFFFF,red/K00852%09%23FFFFFF,red/K00131%09%23FFFFFF,red
adu00130	Ubiquinone and other terpenoid-quinone biosynthesis	Metabolism	Metabolism of cofactors and vitamins	17	112	0.0786606	0.246434	AH12G21890(K02552);AH04G09490(K14760);AH08G18290(K00815);AH13G43410(K01661);AH02G19660(K02552);AH05G00220(K01904);AH15G07960(K05928);AH13G36180(K17872);AH03G40520(K01661);AH08G20240(K03809);AH18G12240(K03809);AH08G14470(K01904);AH05G14910(K05928);AH15G09960(K23095);AH14G08670(K14760);AH01G07820(K14759);AH15G02630(K03809)	http://www.kegg.jp/kegg-bin/show_pathway?map00130/K02552%09%23FFFFFF,red/K14760%09%23FFFFFF,red/K00815%09%23FFFFFF,red/K01661%09%23FFFFFF,red/K01904%09%23FFFFFF,red/K05928%09%23FFFFFF,red/K17872%09%23FFFFFF,red/K03809%09%23FFFFFF,red/K23095%09%23FFFFFF,red/K14759%09%23FFFFFF,red
adu00940	Phenylpropanoid biosynthesis	Metabolism	Biosynthesis of other secondary metabolites	40	303	0.07936	0.246434	AH07G07460(K00430);AH18G07180(K00430);AH11G02890(K00430);AH15G28680(K13065);AH11G28990(K05350);AH08G16780(K00430);AH06G22850(K13065);AH01G28620(K00430);AH04G09790(K00430);AH11G28810(K00430);AH03G17140(K01188);AH15G26260(K05350);AH13G19790(K01188);AH16G28250(K13065);AH06G00870(K00430);AH05G00220(K01904);AH15G34130(K00430);AH06G22080(K13065);AH05G28240(K05350);AH02G19840(K13065);AH19G24230(K00430);…	http://www.kegg.jp/kegg-bin/show_pathway?map00940/K00430%09%23FFFFFF,red/K13065%09%23FFFFFF,red/K05350%09%23FFFFFF,red/K01188%09%23FFFFFF,red/K01904%09%23FFFFFF,red/K00588%09%23FFFFFF,red/K12356%09%23FFFFFF,red/K06892%09%23FFFFFF,red
adu00460	Cyanoamino acid metabolism	Metabolism	Metabolism of other amino acids	11	66	0.0834107	0.252371	AH11G28990(K05350);AH08G10480(K13051);AH03G17140(K01188);AH15G26260(K05350);AH13G19790(K01188);AH17G34880(K13051);AH05G28240(K05350);AH13G05930(K01188);AH03G03570(K01188);AH18G29950(K01188);AH01G28470(K05350)	http://www.kegg.jp/kegg-bin/show_pathway?map00460/K05350%09%23FFFFFF,red/K13051%09%23FFFFFF,red/K01188%09%23FFFFFF,red
adu00945	Stilbenoid, diarylheptanoid and gingerol biosynthesis	Metabolism	Biosynthesis of other secondary metabolites	8	44	0.0865318	0.255269	AH15G28680(K13065);AH06G22850(K13065);AH16G28250(K13065);AH06G22080(K13065);AH02G19840(K13065);AH11G10290(K00588);AH16G27270(K13065);AH11G10250(K00588)	http://www.kegg.jp/kegg-bin/show_pathway?map00945/K13065%09%23FFFFFF,red/K00588%09%23FFFFFF,red
adu00966	Glucosinolate biosynthesis	Metabolism	Biosynthesis of other secondary metabolites	4	17	0.0963712	0.277361	AH03G35560(K00826);AH12G33530(K00826);AH08G30240(K01703);AH15G11370(K11820)	http://www.kegg.jp/kegg-bin/show_pathway?map00966/K00826%09%23FFFFFF,red/K01703%09%23FFFFFF,red/K11820%09%23FFFFFF,red
adu00906	Carotenoid biosynthesis	Metabolism	Metabolism of terpenoids and polyketides	9	53	0.101025	0.278684	AH03G23740(K06444);AH17G03400(K02291);AH17G10560(K02291);AH07G11280(K02291);AH07G04550(K02291);AH13G26530(K06444);AH17G04650(K09842);AH16G12880(K09839);AH13G54760(K09843)	http://www.kegg.jp/kegg-bin/show_pathway?map00906/K06444%09%23FFFFFF,red/K02291%09%23FFFFFF,red/K09842%09%23FFFFFF,red/K09839%09%23FFFFFF,red/K09843%09%23FFFFFF,red
adu00965	Betalain biosynthesis	Metabolism	Biosynthesis of other secondary metabolites	3	11	0.101554	0.278684	AH16G16010(K01593);AH06G10340(K01593);AH03G18940(K01593)	http://www.kegg.jp/kegg-bin/show_pathway?map00965/K01593%09%23FFFFFF,red
adu00330	Arginine and proline metabolism	Metabolism	Amino acid metabolism	18	125	0.10638	0.285293	AH18G03680(K00128);AH08G13220(K00128);AH05G31630(K00797);AH08G27840(K00128);AH17G10630(K17839);AH13G36220(K00128);AH07G04690(K17839);AH17G03540(K17839);AH18G32720(K00128);AH03G32220(K00128);AH11G08090(K00128);AH07G11330(K17839);AH03G22190(K12259);AH17G23200(K01581);AH13G43630(K00797);AH11G36060(K12259);AH13G25330(K12259);AH14G04040(K01611)	http://www.kegg.jp/kegg-bin/show_pathway?map00330/K00128%09%23FFFFFF,red/K00797%09%23FFFFFF,red/K17839%09%23FFFFFF,red/K12259%09%23FFFFFF,red/K01581%09%23FFFFFF,red/K01611%09%23FFFFFF,red
adu00591	Linoleic acid metabolism	Metabolism	Lipid metabolism	7	39	0.110751	0.290414	AH03G36910(K00454);AH09G09740(K15718);AH19G12870(K15718);AH19G12820(K15718);AH03G03520(K00454);AH09G09800(K15718);AH19G12830(K15718)	http://www.kegg.jp/kegg-bin/show_pathway?map00591/K00454%09%23FFFFFF,red/K15718%09%23FFFFFF,red
adu00052	Galactose metabolism	Metabolism	Carbohydrate metabolism	16	111	0.121777	0.312385	AH15G05310(K01193);AH09G11340(K18819);AH19G14790(K18819);AH20G31500(K01785);AH05G09010(K01193);AH19G14820(K18819);AH19G42510(K01835);AH05G28800(K01785);AH13G13340(K01193);AH10G24350(K01785);AH09G11360(K18819);AH03G08100(K00844);AH04G22840(K07407);AH16G08210(K18819);AH06G13120(K00844);AH13G10760(K00844)	http://www.kegg.jp/kegg-bin/show_pathway?map00052/K01193%09%23FFFFFF,red/K18819%09%23FFFFFF,red/K01785%09%23FFFFFF,red/K01835%09%23FFFFFF,red/K00844%09%23FFFFFF,red/K07407%09%23FFFFFF,red
adu00944	Flavone and flavonol biosynthesis	Metabolism	Biosynthesis of other secondary metabolites	4	20	0.153206	0.377218	AH03G15640(K22794);AH03G15630(K22794);AH09G22940(K22772);AH13G18210(K22794)	http://www.kegg.jp/kegg-bin/show_pathway?map00944/K22794%09%23FFFFFF,red/K22772%09%23FFFFFF,red
adu00565	Ether lipid metabolism	Metabolism	Lipid metabolism	10	66	0.153445	0.377218	AH11G00200(K01115);AH08G29780(K01114);AH18G34500(K01114);AH11G00230(K01115);AH19G06790(K01115);AH00G01730(K01115);AH08G12930(K01115);AH08G26900(K01115);AH03G44220(K01115);AH00G01720(K01115)	http://www.kegg.jp/kegg-bin/show_pathway?map00565/K01115%09%23FFFFFF,red/K01114%09%23FFFFFF,red
adu00604	Glycosphingolipid biosynthesis - ganglio series	Metabolism	Glycan biosynthesis and metabolism	2	7	0.163482	0.393691	AH09G31470(K12373);AH19G36580(K12373)	http://www.kegg.jp/kegg-bin/show_pathway?map00604/K12373%09%23FFFFFF,red
adu00040	Pentose and glucuronate interconversions	Metabolism	Carbohydrate metabolism	29	232	0.190267	0.449031	AH04G06650(K01184);AH03G25280(K01051);AH14G08090(K01184);AH11G17580(K01728);AH01G16900(K01728);AH13G28430(K01051);AH10G08220(K01728);AH20G11830(K01728);AH20G32840(K00012);AH12G21230(K01728);AH18G00860(K01213);AH03G19940(K01051);AH16G10110(K01051);AH01G20430(K01051);AH12G28140(K01051);AH13G39360(K01051);AH09G11160(K01051);AH05G06280(K01728);AH13G01560(K01728);AH15G29930(K01051);AH05G25420(K01051);…	http://www.kegg.jp/kegg-bin/show_pathway?map00040/K01184%09%23FFFFFF,red/K01051%09%23FFFFFF,red/K01728%09%23FFFFFF,red/K00012%09%23FFFFFF,red/K01213%09%23FFFFFF,red/K00002%09%23FFFFFF,red
adu00310	Lysine degradation	Metabolism	Amino acid metabolism	9	63	0.216013	0.499794	AH18G03680(K00128);AH14G05290(K00658);AH08G13220(K00128);AH04G04290(K00658);AH08G27840(K00128);AH13G36220(K00128);AH18G32720(K00128);AH03G32220(K00128);AH11G08090(K00128)	http://www.kegg.jp/kegg-bin/show_pathway?map00310/K00128%09%23FFFFFF,red/K00658%09%23FFFFFF,red
adu00450	Selenocompound metabolism	Metabolism	Metabolism of other amino acids	5	31	0.224094	0.50852	AH14G37250(K13811);AH14G43140(K13811);AH06G02180(K00384);AH16G04680(K00384);AH13G58160(K00549)	http://www.kegg.jp/kegg-bin/show_pathway?map00450/K13811%09%23FFFFFF,red/K00384%09%23FFFFFF,red/K00549%09%23FFFFFF,red
adu00620	Pyruvate metabolism	Metabolism	Carbohydrate metabolism	23	185	0.231178	0.514698	AH18G03680(K00128);AH08G13220(K00128);AH08G27840(K00128);AH08G09000(K00029);AH13G36220(K00128);AH18G32720(K00128);AH13G06230(K01069);AH00G00130(K01610);AH03G32220(K00128);AH14G35620(K02160);AH03G04240(K01069);AH11G08090(K00128);AH19G24990(K00873);AH04G25400(K01962);AH03G26460(K01961);AH09G19790(K00873);AH11G28450(K01759);AH12G36500(K01512);AH12G33590(K00026);AH14G44340(K02160);AH03G35470(K00026);…	http://www.kegg.jp/kegg-bin/show_pathway?map00620/K00128%09%23FFFFFF,red/K00029%09%23FFFFFF,red/K01069%09%23FFFFFF,red/K01610%09%23FFFFFF,red/K02160%09%23FFFFFF,red/K00873%09%23FFFFFF,red/K01962%09%23FFFFFF,red/K01961%09%23FFFFFF,red/K01759%09%23FFFFFF,red/K01512%09%23FFFFFF,red/K00026%09%23FFFFFF,red/K00025%09%23FFFFFF,red
adu04070	Phosphatidylinositol signaling system	Environmental Information Processing	Signal transduction	16	129	0.284081	0.620769	AH05G05120(K01110);AH04G05200(K10047);AH17G07250(K05857);AH10G14640(K00889);AH17G14050(K05857);AH03G31970(K00889);AH15G01180(K01110);AH13G35970(K00889);AH07G08300(K05857);AH18G33040(K00889);AH13G36120(K00901);AH17G14060(K05857);AH11G31570(K02183);AH08G25270(K00915);AH08G28190(K00889);AH16G05410(K00889)	http://www.kegg.jp/kegg-bin/show_pathway?map04070/K01110%09%23FFFFFF,red/K10047%09%23FFFFFF,red/K05857%09%23FFFFFF,red/K00889%09%23FFFFFF,red/K00901%09%23FFFFFF,red/K02183%09%23FFFFFF,red/K00915%09%23FFFFFF,red
adu03410	Base excision repair	Genetic Information Processing	Replication and repair	9	69	0.302005	0.638505	AH07G17190(K01246);AH01G07730(K01246);AH11G01130(K01246);AH18G24050(K01246);AH08G00250(K01246);AH17G25580(K01246);AH05G20620(K01246);AH16G01230(K24070);AH09G00680(K01246)	http://www.kegg.jp/kegg-bin/show_pathway?map03410/K01246%09%23FFFFFF,red/K24070%09%23FFFFFF,red
adu00260	Glycine, serine and threonine metabolism	Metabolism	Amino acid metabolism	14	113	0.303019	0.638505	AH05G14040(K01696);AH11G29600(K00276);AH19G02940(K15918);AH02G26400(K15919);AH11G03100(K00827);AH12G29820(K15919);AH09G01660(K15918);AH03G30200(K12235);AH13G39710(K15918);AH09G30380(K15893);AH05G03730(K02437);AH14G16490(K02437);AH01G05470(K00827);AH12G26560(K15918)	http://www.kegg.jp/kegg-bin/show_pathway?map00260/K01696%09%23FFFFFF,red/K00276%09%23FFFFFF,red/K15918%09%23FFFFFF,red/K15919%09%23FFFFFF,red/K00827%09%23FFFFFF,red/K12235%09%23FFFFFF,red/K15893%09%23FFFFFF,red/K02437%09%23FFFFFF,red
adu00562	Inositol phosphate metabolism	Metabolism	Carbohydrate metabolism	18	152	0.33812	0.698185	AH08G29780(K01114);AH18G34500(K01114);AH05G05120(K01110);AH04G05200(K10047);AH17G07250(K05857);AH10G14640(K00889);AH17G14050(K05857);AH03G31970(K00889);AH15G01180(K01110);AH13G35970(K00889);AH07G08300(K05857);AH03G34420(K01858);AH18G33040(K00889);AH13G30960(K00469);AH17G14060(K05857);AH08G25270(K00915);AH08G28190(K00889);AH16G05410(K00889)	http://www.kegg.jp/kegg-bin/show_pathway?map00562/K01114%09%23FFFFFF,red/K01110%09%23FFFFFF,red/K10047%09%23FFFFFF,red/K05857%09%23FFFFFF,red/K00889%09%23FFFFFF,red/K01858%09%23FFFFFF,red/K00469%09%23FFFFFF,red/K00915%09%23FFFFFF,red
adu00480	Glutathione metabolism	Metabolism	Metabolism of other amino acids	24	207	0.343176	0.698185	AH02G28030(K00799);AH17G18150(K00434);AH03G38730(K21888);AH05G02820(K00434);AH05G31630(K00797);AH06G13590(K00799);AH13G41790(K21888);AH07G19820(K00434);AH19G36060(K00799);AH02G28040(K00799);AH13G21250(K00799);AH13G44260(K00799);AH17G23200(K01581);AH13G43630(K00797);AH12G31720(K00799);AH03G41580(K00799);AH09G31910(K00799);AH04G17430(K00799);AH16G00190(K00799);AH08G26960(K00434);AH18G20190(K00799);…	http://www.kegg.jp/kegg-bin/show_pathway?map00480/K00799%09%23FFFFFF,red/K00434%09%23FFFFFF,red/K21888%09%23FFFFFF,red/K00797%09%23FFFFFF,red/K01581%09%23FFFFFF,red
adu00514	Other types of O-glycan biosynthesis	Metabolism	Glycan biosynthesis and metabolism	3	20	0.354584	0.709168	AH18G10310(K03691);AH10G10370(K03691);AH02G04880(K03691)	http://www.kegg.jp/kegg-bin/show_pathway?map00514/K03691%09%23FFFFFF,red
adu00062	Fatty acid elongation	Metabolism	Lipid metabolism	8	64	0.362072	0.712075	AH02G04150(K15397);AH12G04610(K15397);AH19G38860(K15397);AH05G38260(K10703);AH19G25070(K15397);AH09G29270(K15397);AH09G19870(K15397);AH03G02290(K10703)	http://www.kegg.jp/kegg-bin/show_pathway?map00062/K15397%09%23FFFFFF,red/K10703%09%23FFFFFF,red
adu01040	Biosynthesis of unsaturated fatty acids	Metabolism	Lipid metabolism	6	47	0.376209	0.727749	AH06G01010(K10256);AH05G38260(K10703);AH16G03630(K10256);AH19G38370(K10256);AH09G29670(K10256);AH03G02290(K10703)	http://www.kegg.jp/kegg-bin/show_pathway?map01040/K10256%09%23FFFFFF,red/K10703%09%23FFFFFF,red
adu04146	Peroxisome	Cellular Processes	Transport and catabolism	21	186	0.405246	0.771275	AH13G06610(K01897);AH16G35190(K13356);AH19G14530(K01897);AH06G28460(K13356);AH18G17540(K13356);AH09G11110(K01897);AH04G04750(K11147);AH06G28500(K13356);AH08G14600(K04565);AH08G15420(K13356);AH18G05000(K04565);AH07G19140(K01897);AH18G05730(K13356);AH17G30550(K01897);AH17G18950(K01897);AH20G07440(K17879);AH04G01660(K01897);AH10G32030(K01897);AH10G12450(K13354);AH00G02020(K00869);AH09G26500(K01897)	http://www.kegg.jp/kegg-bin/show_pathway?map04146/K01897%09%23FFFFFF,red/K13356%09%23FFFFFF,red/K11147%09%23FFFFFF,red/K04565%09%23FFFFFF,red/K17879%09%23FFFFFF,red/K13354%09%23FFFFFF,red/K00869%09%23FFFFFF,red
adu00904	Diterpenoid biosynthesis	Metabolism	Metabolism of terpenoids and polyketides	6	53	0.492654	0.922749	AH09G15430(K04125);AH05G34040(K05282);AH15G35120(K05282);AH18G01160(K04124);AH11G05730(K04120);AH16G02160(K04120)	http://www.kegg.jp/kegg-bin/show_pathway?map00904/K04125%09%23FFFFFF,red/K05282%09%23FFFFFF,red/K04124%09%23FFFFFF,red/K04120%09%23FFFFFF,red
adu00280	Valine, leucine and isoleucine degradation	Metabolism	Amino acid metabolism	12	111	0.510181	0.940647	AH18G03680(K00128);AH08G13220(K00128);AH08G27840(K00128);AH11G03100(K00827);AH13G36220(K00128);AH03G35560(K00826);AH12G33530(K00826);AH18G32720(K00128);AH03G32220(K00128);AH15G04540(K01641);AH11G08090(K00128);AH01G05470(K00827)	http://www.kegg.jp/kegg-bin/show_pathway?map00280/K00128%09%23FFFFFF,red/K00827%09%23FFFFFF,red/K00826%09%23FFFFFF,red/K01641%09%23FFFFFF,red
adu00920	Sulfur metabolism	Metabolism	Energy metabolism	8	74	0.526798	0.956341	AH15G09280(K00860);AH05G13520(K00860);AH15G08480(K01738);AH14G37250(K13811);AH06G22380(K00860);AH14G43140(K13811);AH16G27600(K00860);AH18G13830(K01082)	http://www.kegg.jp/kegg-bin/show_pathway?map00920/K00860%09%23FFFFFF,red/K01738%09%23FFFFFF,red/K13811%09%23FFFFFF,red/K01082%09%23FFFFFF,red
adu00998	Biosynthesis of various secondary metabolites - part 2	Metabolism	Biosynthesis of other secondary metabolites	1	7	0.541958	0.968956	AH05G00290(K21568)	http://www.kegg.jp/kegg-bin/show_pathway?map00998/K21568%09%23FFFFFF,red
adu00943	Isoflavonoid biosynthesis	Metabolism	Biosynthesis of other secondary metabolites	6	58	0.583762	1	AH13G50100(K22932);AH14G02290(K13260);AH03G47350(K22932);AH15G34850(K13262);AH11G06150(K13267);AH01G02810(K13267)	http://www.kegg.jp/kegg-bin/show_pathway?map00943/K22932%09%23FFFFFF,red/K13260%09%23FFFFFF,red/K13262%09%23FFFFFF,red/K13267%09%23FFFFFF,red
adu00670	One carbon pool by folate	Metabolism	Metabolism of cofactors and vitamins	4	39	0.600927	1	AH01G24870(K01433);AH11G33130(K01433);AH01G14800(K01433);AH11G15240(K01433)	http://www.kegg.jp/kegg-bin/show_pathway?map00670/K01433%09%23FFFFFF,red
adu00360	Phenylalanine metabolism	Metabolism	Amino acid metabolism	7	69	0.602073	1	AH04G20920(K07253);AH14G24110(K07253);AH08G18290(K00815);AH11G29600(K00276);AH16G16010(K01593);AH06G10340(K01593);AH03G18940(K01593)	http://www.kegg.jp/kegg-bin/show_pathway?map00360/K07253%09%23FFFFFF,red/K00815%09%23FFFFFF,red/K00276%09%23FFFFFF,red/K01593%09%23FFFFFF,red
adu00592	alpha-Linolenic acid metabolism	Metabolism	Lipid metabolism	10	99	0.60699	1	AH03G36910(K00454);AH13G06600(K01723);AH19G08500(K16818);AH16G40070(K08241);AH12G21260(K18857);AH09G06780(K16818);AH13G55040(K01723);AH03G03520(K00454);AH05G31010(K10529);AH14G32660(K22389)	http://www.kegg.jp/kegg-bin/show_pathway?map00592/K00454%09%23FFFFFF,red/K01723%09%23FFFFFF,red/K16818%09%23FFFFFF,red/K08241%09%23FFFFFF,red/K18857%09%23FFFFFF,red/K10529%09%23FFFFFF,red/K22389%09%23FFFFFF,red
adu00261	Monobactam biosynthesis	Metabolism	Biosynthesis of other secondary metabolites	2	19	0.610658	1	AH14G37250(K13811);AH14G43140(K13811)	http://www.kegg.jp/kegg-bin/show_pathway?map00261/K13811%09%23FFFFFF,red
adu00020	Citrate cycle (TCA cycle)	Metabolism	Carbohydrate metabolism	10	100	0.620025	1	AH14G05290(K00658);AH01G26430(K01648);AH04G04290(K00658);AH18G25020(K01648);AH11G31440(K01648);AH00G00130(K01610);AH07G17820(K01648);AH12G33590(K00026);AH03G35470(K00026);AH12G06530(K00025)	http://www.kegg.jp/kegg-bin/show_pathway?map00020/K00658%09%23FFFFFF,red/K01648%09%23FFFFFF,red/K01610%09%23FFFFFF,red/K00026%09%23FFFFFF,red/K00025%09%23FFFFFF,red
adu00750	Vitamin B6 metabolism	Metabolism	Metabolism of cofactors and vitamins	2	24	0.736685	1	AH12G24390(K08681);AH19G06580(K13248)	http://www.kegg.jp/kegg-bin/show_pathway?map00750/K08681%09%23FFFFFF,red/K13248%09%23FFFFFF,red
adu00290	Valine, leucine and isoleucine biosynthesis	Metabolism	Amino acid metabolism	3	36	0.747495	1	AH03G35560(K00826);AH12G33530(K00826);AH08G30240(K01703)	http://www.kegg.jp/kegg-bin/show_pathway?map00290/K00826%09%23FFFFFF,red/K01703%09%23FFFFFF,red
adu00400	Phenylalanine, tyrosine and tryptophan biosynthesis	Metabolism	Amino acid metabolism	8	91	0.757617	1	AH12G31330(K13832);AH05G14040(K01696);AH08G18290(K00815);AH10G17720(K00891);AH20G23750(K00891);AH07G07300(K01609);AH20G17190(K01657);AH02G27740(K13832)	http://www.kegg.jp/kegg-bin/show_pathway?map00400/K13832%09%23FFFFFF,red/K01696%09%23FFFFFF,red/K00815%09%23FFFFFF,red/K00891%09%23FFFFFF,red/K01609%09%23FFFFFF,red/K01657%09%23FFFFFF,red
adu00960	Tropane, piperidine and pyridine alkaloid biosynthesis	Metabolism	Biosynthesis of other secondary metabolites	4	48	0.76028	1	AH08G18290(K00815);AH11G29600(K00276);AH15G34930(K13610);AH13G41220(K08081)	http://www.kegg.jp/kegg-bin/show_pathway?map00960/K00815%09%23FFFFFF,red/K00276%09%23FFFFFF,red/K13610%09%23FFFFFF,red/K08081%09%23FFFFFF,red
adu00600	Sphingolipid metabolism	Metabolism	Lipid metabolism	4	49	0.774489	1	AH02G24040(K12382);AH20G06520(K04712);AH10G03010(K04712);AH04G22840(K07407)	http://www.kegg.jp/kegg-bin/show_pathway?map00600/K12382%09%23FFFFFF,red/K04712%09%23FFFFFF,red/K07407%09%23FFFFFF,red
adu00250	Alanine, aspartate and glutamate metabolism	Metabolism	Amino acid metabolism	9	104	0.78186	1	AH01G04960(K01953);AH08G10480(K13051);AH11G03100(K00827);AH17G34880(K13051);AH04G03310(K01915);AH13G57990(K00261);AH14G24240(K01940);AH11G14470(K00261);AH01G05470(K00827)	http://www.kegg.jp/kegg-bin/show_pathway?map00250/K01953%09%23FFFFFF,red/K13051%09%23FFFFFF,red/K00827%09%23FFFFFF,red/K01915%09%23FFFFFF,red/K00261%09%23FFFFFF,red/K01940%09%23FFFFFF,red
adu00440	Phosphonate and phosphinate metabolism	Metabolism	Metabolism of other amino acids	1	15	0.812479	1	AH04G11360(K00968)	http://www.kegg.jp/kegg-bin/show_pathway?map00440/K00968%09%23FFFFFF,red
adu00660	C5-Branched dibasic acid metabolism	Metabolism	Carbohydrate metabolism	1	15	0.812479	1	AH08G30240(K01703)	http://www.kegg.jp/kegg-bin/show_pathway?map00660/K01703%09%23FFFFFF,red
adu00908	Zeatin biosynthesis	Metabolism	Metabolism of terpenoids and polyketides	4	52	0.813143	1	AH06G02360(K00279);AH16G04810(K13495);AH02G26980(K10760);AH17G24680(K00279)	http://www.kegg.jp/kegg-bin/show_pathway?map00908/K00279%09%23FFFFFF,red/K13495%09%23FFFFFF,red/K10760%09%23FFFFFF,red
adu00220	Arginine biosynthesis	Metabolism	Amino acid metabolism	4	53	0.824758	1	AH04G03310(K01915);AH13G57990(K00261);AH14G24240(K01940);AH11G14470(K00261)	http://www.kegg.jp/kegg-bin/show_pathway?map00220/K01915%09%23FFFFFF,red/K00261%09%23FFFFFF,red/K01940%09%23FFFFFF,red
adu00072	Synthesis and degradation of ketone bodies	Metabolism	Lipid metabolism	1	16	0.832296	1	AH15G04540(K01641)	http://www.kegg.jp/kegg-bin/show_pathway?map00072/K01641%09%23FFFFFF,red
adu00780	Biotin metabolism	Metabolism	Metabolism of cofactors and vitamins	2	31	0.853585	1	AH13G48290(K02372);AH03G45650(K02372)	http://www.kegg.jp/kegg-bin/show_pathway?map00780/K02372%09%23FFFFFF,red
adu00730	Thiamine metabolism	Metabolism	Metabolism of cofactors and vitamins	3	44	0.857382	1	AH01G27660(K01662);AH03G18820(K00939);AH11G29990(K01662)	http://www.kegg.jp/kegg-bin/show_pathway?map00730/K01662%09%23FFFFFF,red/K00939%09%23FFFFFF,red
adu00740	Riboflavin metabolism	Metabolism	Metabolism of cofactors and vitamins	3	45	0.867659	1	AH13G50700(K14379);AH13G50680(K14379);AH12G00700(K11752)	http://www.kegg.jp/kegg-bin/show_pathway?map00740/K14379%09%23FFFFFF,red/K11752%09%23FFFFFF,red
adu00270	Cysteine and methionine metabolism	Metabolism	Amino acid metabolism	18	213	0.871055	1	AH08G18290(K00815);AH17G30050(K05933);AH05G31630(K00797);AH08G06110(K05933);AH11G03100(K00827);AH03G35560(K00826);AH01G29130(K05933);AH15G08480(K01738);AH12G33530(K00826);AH04G04690(K05933);AH13G43630(K00797);AH13G58160(K00549);AH04G01870(K01251);AH14G04040(K01611);AH12G33590(K00026);AH03G35470(K00026);AH01G05470(K00827);AH12G06530(K00025)	http://www.kegg.jp/kegg-bin/show_pathway?map00270/K00815%09%23FFFFFF,red/K05933%09%23FFFFFF,red/K00797%09%23FFFFFF,red/K00827%09%23FFFFFF,red/K00826%09%23FFFFFF,red/K01738%09%23FFFFFF,red/K00549%09%23FFFFFF,red/K01251%09%23FFFFFF,red/K01611%09%23FFFFFF,red/K00026%09%23FFFFFF,red/K00025%09%23FFFFFF,red
adu04144	Endocytosis	Cellular Processes	Transport and catabolism	34	381	0.874417	1	AH06G09800(K07904);AH11G00200(K01115);AH16G13900(K07904);AH10G14640(K00889);AH11G00230(K01115);AH12G15430(K05758);AH03G31970(K00889);AH02G19180(K05758);AH13G35970(K00889);AH03G02360(K07901);AH02G03830(K07904);AH04G16750(K12486);AH05G36680(K07897);AH18G33040(K00889);AH11G27720(K12483);AH11G33240(K05756);AH19G34300(K10365);AH19G06790(K01115);AH00G01730(K01115);AH09G18080(K07904);AH15G38100(K07897);…	http://www.kegg.jp/kegg-bin/show_pathway?map04144/K07904%09%23FFFFFF,red/K01115%09%23FFFFFF,red/K00889%09%23FFFFFF,red/K05758%09%23FFFFFF,red/K07901%09%23FFFFFF,red/K12486%09%23FFFFFF,red/K07897%09%23FFFFFF,red/K12483%09%23FFFFFF,red/K05756%09%23FFFFFF,red/K10365%09%23FFFFFF,red/K12471%09%23FFFFFF,red/K12200%09%23FFFFFF,red/K04646%09%23FFFFFF,red/K12191%09%23FFFFFF,red/K19366%09%23FFFFFF,red
adu00650	Butanoate metabolism	Metabolism	Carbohydrate metabolism	3	46	0.877277	1	AH18G02520(K18121);AH15G04540(K01641);AH08G12700(K18121)	http://www.kegg.jp/kegg-bin/show_pathway?map00650/K18121%09%23FFFFFF,red/K01641%09%23FFFFFF,red
adu03450	Non-homologous end-joining	Genetic Information Processing	Replication and repair	1	20	0.892733	1	AH02G25780(K10885)	http://www.kegg.jp/kegg-bin/show_pathway?map03450/K10885%09%23FFFFFF,red
adu00941	Flavonoid biosynthesis	Metabolism	Biosynthesis of other secondary metabolites	9	123	0.913015	1	AH15G28680(K13065);AH06G22850(K13065);AH16G28250(K13065);AH06G22080(K13065);AH16G40130(K13082);AH02G19840(K13065);AH11G10290(K00588);AH16G27270(K13065);AH11G10250(K00588)	http://www.kegg.jp/kegg-bin/show_pathway?map00941/K13065%09%23FFFFFF,red/K13082%09%23FFFFFF,red/K00588%09%23FFFFFF,red
adu00760	Nicotinate and nicotinamide metabolism	Metabolism	Metabolism of cofactors and vitamins	2	39	0.928017	1	AH08G27620(K11414);AH19G15540(K18551)	http://www.kegg.jp/kegg-bin/show_pathway?map00760/K11414%09%23FFFFFF,red/K18551%09%23FFFFFF,red
adu00640	Propanoate metabolism	Metabolism	Carbohydrate metabolism	4	81	0.977021	1	AH14G35620(K02160);AH04G25400(K01962);AH03G26460(K01961);AH14G44340(K02160)	http://www.kegg.jp/kegg-bin/show_pathway?map00640/K02160%09%23FFFFFF,red/K01962%09%23FFFFFF,red/K01961%09%23FFFFFF,red
adu00790	Folate biosynthesis	Metabolism	Metabolism of cofactors and vitamins	2	56	0.985429	1	AH10G28190(K01724);AH13G59120(K01724)	http://www.kegg.jp/kegg-bin/show_pathway?map00790/K01724%09%23FFFFFF,red
adu00513	Various types of N-glycan biosynthesis	Metabolism	Glycan biosynthesis and metabolism	2	59	0.989106	1	AH09G31470(K12373);AH19G36580(K12373)	http://www.kegg.jp/kegg-bin/show_pathway?map00513/K12373%09%23FFFFFF,red
adu00230	Purine metabolism	Metabolism	Nucleotide metabolism	15	234	0.989976	1	AH15G09280(K00860);AH19G42510(K01835);AH05G13520(K00860);AH13G32280(K00940);AH14G37250(K13811);AH06G20970(K19964);AH15G05220(K00759);AH03G28590(K00940);AH06G22380(K00860);AH14G43140(K13811);AH12G36870(K19964);AH03G18820(K00939);AH19G24990(K00873);AH16G27600(K00860);AH09G19790(K00873)	http://www.kegg.jp/kegg-bin/show_pathway?map00230/K00860%09%23FFFFFF,red/K01835%09%23FFFFFF,red/K00940%09%23FFFFFF,red/K13811%09%23FFFFFF,red/K19964%09%23FFFFFF,red/K00759%09%23FFFFFF,red/K00939%09%23FFFFFF,red/K00873%09%23FFFFFF,red
adu03440	Homologous recombination	Genetic Information Processing	Replication and repair	3	88	0.996563	1	AH05G03390(K10875);AH01G25560(K07466);AH05G13270(K10875)	http://www.kegg.jp/kegg-bin/show_pathway?map03440/K10875%09%23FFFFFF,red/K07466%09%23FFFFFF,red
adu00510	N-Glycan biosynthesis	Metabolism	Glycan biosynthesis and metabolism	2	77	0.998169	1	AH11G32880(K00737);AH01G25070(K00737)	http://www.kegg.jp/kegg-bin/show_pathway?map00510/K00737%09%23FFFFFF,red
adu04712	Circadian rhythm - plant	Organismal Systems	Environmental adaptation	4	114	0.998563	1	AH14G17930(K16241);AH19G15340(K12126);AH04G15010(K16241);AH16G08790(K12126)	http://www.kegg.jp/kegg-bin/show_pathway?map04712/K16241%09%23FFFFFF,red/K12126%09%23FFFFFF,red
adu03430	Mismatch repair	Genetic Information Processing	Replication and repair	1	62	0.999028	1	AH01G25560(K07466)	http://www.kegg.jp/kegg-bin/show_pathway?map03430/K07466%09%23FFFFFF,red
adu00240	Pyrimidine metabolism	Metabolism	Nucleotide metabolism	4	126	0.999508	1	AH20G00550(K16904);AH13G32280(K00940);AH03G28590(K00940);AH13G31240(K01489)	http://www.kegg.jp/kegg-bin/show_pathway?map00240/K16904%09%23FFFFFF,red/K00940%09%23FFFFFF,red/K01489%09%23FFFFFF,red
adu00970	Aminoacyl-tRNA biosynthesis	Genetic Information Processing	Translation	2	96	0.999736	1	AH11G27930(K02435);AH19G08560(K01893)	http://www.kegg.jp/kegg-bin/show_pathway?map00970/K02435%09%23FFFFFF,red/K01893%09%23FFFFFF,red
adu03020	RNA polymerase	Genetic Information Processing	Transcription	2	98	0.999785	1	AH10G30570(K03013);AH13G56650(K03013)	http://www.kegg.jp/kegg-bin/show_pathway?map03020/K03013%09%23FFFFFF,red
adu04136	Autophagy - other	Cellular Processes	Transport and catabolism	1	76	0.999798	1	AH11G25710(K08341)	http://www.kegg.jp/kegg-bin/show_pathway?map04136/K08341%09%23FFFFFF,red
adu04626	Plant-pathogen interaction	Organismal Systems	Environmental adaptation	25	427	0.999814	1	AH02G04150(K15397);AH15G23930(K05391);AH12G04610(K15397);AH18G04640(K05391);AH08G13360(K05391);AH11G24530(K13447);AH19G38860(K15397);AH19G25070(K15397);AH09G29270(K15397);AH08G11180(K13448);AH09G00620(K05391);AH18G03210(K13448);AH15G07610(K05391);AH16G33980(K05391);AH09G19870(K15397);AH11G00670(K13448);AH01G33260(K13447);AH17G24470(K01373);AH13G06060(K13448);AH08G01020(K01373);AH04G03330(K02358);…	http://www.kegg.jp/kegg-bin/show_pathway?map04626/K15397%09%23FFFFFF,red/K05391%09%23FFFFFF,red/K13447%09%23FFFFFF,red/K13448%09%23FFFFFF,red/K01373%09%23FFFFFF,red/K02358%09%23FFFFFF,red/K13457%09%23FFFFFF,red/K13449%09%23FFFFFF,red/K02183%09%23FFFFFF,red
adu03420	Nucleotide excision repair	Genetic Information Processing	Replication and repair	2	100	0.999825	1	AH17G14170(K10140);AH01G25560(K07466)	http://www.kegg.jp/kegg-bin/show_pathway?map03420/K10140%09%23FFFFFF,red/K07466%09%23FFFFFF,red
adu04016	MAPK signaling pathway - plant	Environmental Information Processing	Signal transduction	17	328	0.999848	1	AH11G24530(K13447);AH04G04370(K20716);AH09G25780(K20718);AH13G32280(K00940);AH14G05380(K20716);AH03G28590(K00940);AH13G35870(K14498);AH01G33260(K13447);AH05G03330(K14498);AH13G15090(K20716);AH16G44480(K20718);AH16G13400(K14496);AH10G04450(K13449);AH01G07410(K14496);AH11G31570(K02183);AH19G42320(K20718);AH05G17060(K17686)	http://www.kegg.jp/kegg-bin/show_pathway?map04016/K13447%09%23FFFFFF,red/K20716%09%23FFFFFF,red/K20718%09%23FFFFFF,red/K00940%09%23FFFFFF,red/K14498%09%23FFFFFF,red/K14496%09%23FFFFFF,red/K13449%09%23FFFFFF,red/K02183%09%23FFFFFF,red/K17686%09%23FFFFFF,red
adu03030	DNA replication	Genetic Information Processing	Replication and repair	1	84	0.999918	1	AH01G25560(K07466)	http://www.kegg.jp/kegg-bin/show_pathway?map03030/K07466%09%23FFFFFF,red
adu03022	Basal transcription factors	Genetic Information Processing	Transcription	1	89	0.999953	1	AH19G00850(K03139)	http://www.kegg.jp/kegg-bin/show_pathway?map03022/K03139%09%23FFFFFF,red
adu00190	Oxidative phosphorylation	Metabolism	Energy metabolism	14	308	0.999964	1	AH11G18540(K02113);AH04G05500(K03955);AH01G17650(K02113);AH10G04720(K01507);AH20G02690(K01507);AH00G05920(K00412);AH14G07080(K03955);AH00G01430(K02109);AH12G29350(K03952);AH05G04080(K02266);AH16G14730(K01535);AH12G05010(K01507);AH08G27060(K02109);AH01G23280(K02267)	http://www.kegg.jp/kegg-bin/show_pathway?map00190/K02113%09%23FFFFFF,red/K03955%09%23FFFFFF,red/K01507%09%23FFFFFF,red/K00412%09%23FFFFFF,red/K02109%09%23FFFFFF,red/K03952%09%23FFFFFF,red/K02266%09%23FFFFFF,red/K01535%09%23FFFFFF,red/K02267%09%23FFFFFF,red
adu03018	RNA degradation	Genetic Information Processing	Folding, sorting and degradation	5	190	0.999993	1	AH19G16340(K12608);AH04G10330(K12581);AH00G05030(K12606);AH13G32290(K12625);AH19G12620(K03654)	http://www.kegg.jp/kegg-bin/show_pathway?map03018/K12608%09%23FFFFFF,red/K12581%09%23FFFFFF,red/K12606%09%23FFFFFF,red/K12625%09%23FFFFFF,red/K03654%09%23FFFFFF,red
adu03010	Ribosome	Genetic Information Processing	Translation	37	651	0.999998	1	AH04G29380(K02961);AH18G11660(K02895);AH05G24300(K02935);AH03G45080(K02904);AH20G04780(K02881);AH04G00850(K02867);AH01G23470(K02916);AH07G02010(K02946);AH09G29180(K02876);AH14G01500(K02867);AH13G47730(K02904);AH03G00520(K02939);AH20G24940(K02899);AH13G28490(K02881);AH10G18860(K02899);AH15G36010(K02933);AH03G19450(K02968);AH11G36240(K02959);AH14G11010(K02952);AH13G02460(K02939);AH20G04740(K02881);…	http://www.kegg.jp/kegg-bin/show_pathway?map03010/K02961%09%23FFFFFF,red/K02895%09%23FFFFFF,red/K02935%09%23FFFFFF,red/K02904%09%23FFFFFF,red/K02881%09%23FFFFFF,red/K02867%09%23FFFFFF,red/K02916%09%23FFFFFF,red/K02946%09%23FFFFFF,red/K02876%09%23FFFFFF,red/K02939%09%23FFFFFF,red/K02899%09%23FFFFFF,red/K02933%09%23FFFFFF,red/K02968%09%23FFFFFF,red/K02959%09%23FFFFFF,red/K02952%09%23FFFFFF,red/K029…
adu04120	Ubiquitin mediated proteolysis	Genetic Information Processing	Folding, sorting and degradation	4	220	1	1	AH03G38350(K03364);AH18G30970(K10144);AH17G14170(K10140);AH16G09060(K12456)	http://www.kegg.jp/kegg-bin/show_pathway?map04120/K03364%09%23FFFFFF,red/K10144%09%23FFFFFF,red/K10140%09%23FFFFFF,red/K12456%09%23FFFFFF,red
adu03008	Ribosome biogenesis in eukaryotes	Genetic Information Processing	Translation	1	156	1	1	AH14G02400(K07179)	http://www.kegg.jp/kegg-bin/show_pathway?map03008/K07179%09%23FFFFFF,red
adu03015	mRNA surveillance pathway	Genetic Information Processing	Translation	4	231	1	1	AH16G40630(K18655);AH09G05290(K06965);AH04G27270(K06965);AH18G31120(K11584)	http://www.kegg.jp/kegg-bin/show_pathway?map03015/K18655%09%23FFFFFF,red/K06965%09%23FFFFFF,red/K11584%09%23FFFFFF,red
adu04141	Protein processing in endoplasmic reticulum	Genetic Information Processing	Folding, sorting and degradation	8	379	1	1	AH13G15140(K14009);AH14G05370(K14009);AH03G12180(K14009);AH01G01800(K13993);AH04G03970(K13993);AH04G04360(K14009);AH20G35590(K13993);AH07G03370(K13719)	http://www.kegg.jp/kegg-bin/show_pathway?map04141/K14009%09%23FFFFFF,red/K13993%09%23FFFFFF,red/K13719%09%23FFFFFF,red
adu03013	RNA transport	Genetic Information Processing	Translation	3	301	1	1	AH13G09280(K03231);AH16G40630(K18655);AH16G13050(K03236)	http://www.kegg.jp/kegg-bin/show_pathway?map03013/K03231%09%23FFFFFF,red/K18655%09%23FFFFFF,red/K03236%09%23FFFFFF,red
adu03040	Spliceosome	Genetic Information Processing	Transcription	1	334	1	1	AH13G32290(K12625)	http://www.kegg.jp/kegg-bin/show_pathway?map03040/K12625%09%23FFFFFF,red

## Sheet: S36 vs SH36_Up
PathwayID	Pathway	level1	level2	List	Total	Pvalue	adjustPvalue	List_gene	URL
adu00941	Flavonoid biosynthesis	Metabolism	Biosynthesis of other secondary metabolites	57	123	3.64785e-34	3.93968e-32	AH01G02310(K00660);AH04G08660(K00660);AH14G09910(K00660);AH14G09920(K00660);AH04G08640(K00660);AH14G09830(K00660);AH17G11590(K00487);AH16G46300(K00660);AH04G08600(K00660);AH16G46310(K00660);AH14G09220(K00660);AH04G01670(K00660);AH10G15020(K00588);AH11G02450(K00487);AH14G09790(K00660);AH20G19630(K00588);AH14G09780(K00660);AH11G06850(K00660);AH14G09770(K00660);AH04G08590(K00660);AH14G09170(K00660);…	http://www.kegg.jp/kegg-bin/show_pathway?map00941/K00660%09%23FFFFFF,red/K00487%09%23FFFFFF,red/K00588%09%23FFFFFF,red/K00475%09%23FFFFFF,red/K13065%09%23FFFFFF,red/K01859%09%23FFFFFF,red/K08243%09%23FFFFFF,red/K09754%09%23FFFFFF,red/K05280%09%23FFFFFF,red
adu00940	Phenylpropanoid biosynthesis	Metabolism	Biosynthesis of other secondary metabolites	62	303	2.33248e-15	1.25954e-13	AH06G15330(K10775);AH12G36640(K10775);AH16G18530(K10775);AH04G09870(K00430);AH17G11990(K00430);AH07G12530(K00430);AH17G11590(K00487);AH14G08420(K00430);AH14G25420(K00430);AH15G28770(K12355);AH16G25780(K00430);AH05G15330(K01904);AH10G15020(K00588);AH11G02450(K00487);AH20G19630(K00588);AH16G00320(K00083);AH18G00250(K09753);AH06G13380(K00083);AH14G08440(K00430);AH17G00670(K10775);AH10G05810(K00430);…	http://www.kegg.jp/kegg-bin/show_pathway?map00940/K10775%09%23FFFFFF,red/K00430%09%23FFFFFF,red/K00487%09%23FFFFFF,red/K12355%09%23FFFFFF,red/K01904%09%23FFFFFF,red/K00588%09%23FFFFFF,red/K00083%09%23FFFFFF,red/K09753%09%23FFFFFF,red/K13065%09%23FFFFFF,red/K09755%09%23FFFFFF,red/K05350%09%23FFFFFF,red/K09754%09%23FFFFFF,red/K12356%09%23FFFFFF,red/K05349%09%23FFFFFF,red
adu00591	Linoleic acid metabolism	Metabolism	Lipid metabolism	21	39	5.16524e-15	1.85949e-13	AH03G03520(K00454);AH16G38200(K00454);AH03G36910(K00454);AH16G44290(K00454);AH09G26460(K15718);AH06G02630(K14674);AH19G41630(K15718);AH16G10590(K15718);AH19G12870(K15718);AH09G09800(K15718);AH19G13310(K00454);AH13G51630(K00454);AH19G12820(K15718);AH09G10220(K00454);AH13G40160(K00454);AH09G09740(K15718);AH06G06730(K15718);AH06G07550(K00454);AH19G12830(K15718);AH16G14860(K00454);AH09G09760(K15718)	http://www.kegg.jp/kegg-bin/show_pathway?map00591/K00454%09%23FFFFFF,red/K15718%09%23FFFFFF,red/K14674%09%23FFFFFF,red
adu00360	Phenylalanine metabolism	Metabolism	Amino acid metabolism	25	69	1.2083e-12	3.12505e-11	AH06G15330(K10775);AH12G36640(K10775);AH13G12440(K01426);AH16G18530(K10775);AH13G21990(K00815);AH03G34380(K15849);AH17G00670(K10775);AH07G04440(K00457);AH17G03260(K00457);AH03G19490(K00815);AH13G38180(K15849);AH07G00380(K10775);AH13G21490(K01593);AH10G09920(K15849);AH01G27990(K00276);AH03G15370(K00815);AH11G29600(K00276);AH09G26400(K00276);AH03G09820(K01426);AH03G18940(K01593);AH13G12450(K01426);…	http://www.kegg.jp/kegg-bin/show_pathway?map00360/K10775%09%23FFFFFF,red/K01426%09%23FFFFFF,red/K00815%09%23FFFFFF,red/K15849%09%23FFFFFF,red/K00457%09%23FFFFFF,red/K01593%09%23FFFFFF,red/K00276%09%23FFFFFF,red/K07253%09%23FFFFFF,red
adu00592	alpha-Linolenic acid metabolism	Metabolism	Lipid metabolism	30	99	1.44678e-12	3.12505e-11	AH03G03520(K00454);AH16G37490(K05894);AH16G38200(K00454);AH03G36910(K00454);AH10G32050(K01723);AH20G35420(K10525);AH16G44290(K00454);AH05G02990(K00232);AH13G55040(K01723);AH16G45010(K05894);AH06G02630(K14674);AH10G27710(K10525);AH19G13310(K00454);AH15G19580(K10525);AH13G51630(K00454);AH12G21120(K07513);AH05G31020(K10529);AH15G08140(K05894);AH15G08090(K05894);AH05G33050(K10525);AH05G14760(K05894);…	http://www.kegg.jp/kegg-bin/show_pathway?map00592/K00454%09%23FFFFFF,red/K05894%09%23FFFFFF,red/K01723%09%23FFFFFF,red/K10525%09%23FFFFFF,red/K00232%09%23FFFFFF,red/K14674%09%23FFFFFF,red/K07513%09%23FFFFFF,red/K10529%09%23FFFFFF,red/K10526%09%23FFFFFF,red
adu00945	Stilbenoid, diarylheptanoid and gingerol biosynthesis	Metabolism	Biosynthesis of other secondary metabolites	19	44	1.66383e-11	2.64135e-10	AH17G11590(K00487);AH10G15020(K00588);AH11G02450(K00487);AH20G19630(K00588);AH16G27230(K13065);AH01G06170(K00487);AH09G00490(K13065);AH12G22100(K13065);AH13G01200(K13065);AH09G29400(K00487);AH20G13670(K00588);AH19G38680(K00487);AH16G27270(K13065);AH16G24140(K09754);AH06G19380(K09754);AH02G19840(K13065);AH05G25050(K00588);AH15G28680(K13065);AH06G22080(K13065)	http://www.kegg.jp/kegg-bin/show_pathway?map00945/K00487%09%23FFFFFF,red/K00588%09%23FFFFFF,red/K13065%09%23FFFFFF,red/K09754%09%23FFFFFF,red
adu00950	Isoquinoline alkaloid biosynthesis	Metabolism	Biosynthesis of other secondary metabolites	20	49	1.71198e-11	2.64135e-10	AH13G39720(K00422);AH14G32990(K00422);AH13G39740(K00422);AH13G21990(K00815);AH03G34380(K15849);AH04G28170(K00422);AH03G36470(K00422);AH03G19490(K00815);AH13G38180(K15849);AH13G21490(K01593);AH20G06310(K00422);AH10G09920(K15849);AH01G27990(K00276);AH13G44510(K00422);AH03G15370(K00815);AH11G29600(K00276);AH09G26400(K00276);AH03G18940(K01593);AH19G41680(K00276);AH10G03190(K00422)	http://www.kegg.jp/kegg-bin/show_pathway?map00950/K00422%09%23FFFFFF,red/K00815%09%23FFFFFF,red/K15849%09%23FFFFFF,red/K01593%09%23FFFFFF,red/K00276%09%23FFFFFF,red
adu04712	Circadian rhythm - plant	Organismal Systems	Environmental adaptation	30	114	7.59248e-11	1.02499e-09	AH01G02310(K00660);AH04G08660(K00660);AH14G09910(K00660);AH14G09920(K00660);AH04G08640(K00660);AH14G09830(K00660);AH16G46300(K00660);AH04G08600(K00660);AH16G46310(K00660);AH14G09220(K00660);AH04G01670(K00660);AH14G09790(K00660);AH14G09780(K00660);AH11G06850(K00660);AH14G09770(K00660);AH04G08590(K00660);AH14G09170(K00660);AH14G09160(K00660);AH14G09130(K00660);AH14G09210(K00660);AH04G08670(K00660);…	http://www.kegg.jp/kegg-bin/show_pathway?map04712/K00660%09%23FFFFFF,red/K12130%09%23FFFFFF,red
adu00350	Tyrosine metabolism	Metabolism	Amino acid metabolism	28	106	2.98019e-10	3.57622e-09	AH13G39720(K00422);AH14G32990(K00422);AH13G39740(K00422);AH13G21990(K00815);AH13G21530(K00451);AH03G34380(K15849);AH12G12150(K00121);AH04G28170(K00422);AH07G04440(K00457);AH17G03260(K00457);AH03G36470(K00422);AH03G19490(K00815);AH13G38180(K15849);AH17G04450(K00121);AH13G21490(K01593);AH20G06310(K00422);AH10G09920(K15849);AH01G27990(K00276);AH13G44510(K00422);AH03G15370(K00815);AH11G29600(K00276);…	http://www.kegg.jp/kegg-bin/show_pathway?map00350/K00422%09%23FFFFFF,red/K00815%09%23FFFFFF,red/K00451%09%23FFFFFF,red/K15849%09%23FFFFFF,red/K00121%09%23FFFFFF,red/K00457%09%23FFFFFF,red/K01593%09%23FFFFFF,red/K00276%09%23FFFFFF,red/K07253%09%23FFFFFF,red
adu00480	Glutathione metabolism	Metabolism	Metabolism of other amino acids	39	207	5.25062e-09	5.67067e-08	AH10G06980(K00799);AH20G09980(K00799);AH13G53980(K00799);AH13G34030(K01919);AH09G22680(K00383);AH07G22960(K00799);AH03G29990(K01919);AH19G28640(K00383);AH09G22730(K00799);AH13G44280(K00799);AH13G54000(K00799);AH14G43090(K00033);AH19G28710(K00799);AH09G22740(K00799);AH05G25240(K18592);AH14G37320(K00033);AH03G41600(K00799);AH03G41590(K00799);AH13G53260(K00799);AH15G30130(K18592);AH17G18150(K00434);…	http://www.kegg.jp/kegg-bin/show_pathway?map00480/K00799%09%23FFFFFF,red/K01919%09%23FFFFFF,red/K00383%09%23FFFFFF,red/K00033%09%23FFFFFF,red/K18592%09%23FFFFFF,red/K00434%09%23FFFFFF,red/K00797%09%23FFFFFF,red/K00432%09%23FFFFFF,red
adu00196	Photosynthesis - antenna proteins	Metabolism	Energy metabolism	13	32	6.79739e-08	6.6738e-07	AH13G49030(K08912);AH02G22150(K08915);AH05G21140(K08916);AH12G24350(K08915);AH08G30810(K08910);AH13G00130(K08910);AH03G46390(K08912);AH07G01090(K08913);AH17G01270(K08913);AH03G17820(K08914);AH13G20380(K08914);AH18G13550(K08914);AH08G20960(K08914)	http://www.kegg.jp/kegg-bin/show_pathway?map00196/K08912%09%23FFFFFF,red/K08915%09%23FFFFFF,red/K08916%09%23FFFFFF,red/K08910%09%23FFFFFF,red/K08913%09%23FFFFFF,red/K08914%09%23FFFFFF,red
adu00400	Phenylalanine, tyrosine and tryptophan biosynthesis	Metabolism	Amino acid metabolism	22	91	1.3687e-07	1.23183e-06	AH05G14040(K01696);AH15G08900(K01696);AH17G18260(K01626);AH18G05460(K05359);AH13G21990(K00815);AH08G15170(K05359);AH07G19690(K01626);AH20G12810(K01626);AH06G07880(K13832);AH16G11150(K13832);AH13G39420(K13832);AH03G34380(K15849);AH13G02160(K05359);AH03G19490(K00815);AH02G25250(K00800);AH10G08960(K01626);AH13G38180(K15849);AH03G34030(K00891);AH10G09920(K15849);AH03G15370(K00815);AH10G25190(K01850);…	http://www.kegg.jp/kegg-bin/show_pathway?map00400/K01696%09%23FFFFFF,red/K01626%09%23FFFFFF,red/K05359%09%23FFFFFF,red/K00815%09%23FFFFFF,red/K13832%09%23FFFFFF,red/K15849%09%23FFFFFF,red/K00800%09%23FFFFFF,red/K00891%09%23FFFFFF,red/K01850%09%23FFFFFF,red
adu00270	Cysteine and methionine metabolism	Metabolism	Amino acid metabolism	36	213	3.57382e-07	2.96902e-06	AH07G06710(K05933);AH14G00910(K00058);AH17G05530(K05933);AH07G06600(K05933);AH13G34030(K01919);AH13G21990(K00815);AH13G33260(K20772);AH04G00320(K00058);AH19G23250(K01761);AH03G29990(K01919);AH17G34090(K00826);AH17G05330(K05933);AH12G01010(K13034);AH02G00080(K13034);AH05G33610(K01611);AH03G29380(K20772);AH04G04690(K05933);AH14G05800(K05933);AH15G18540(K01611);AH12G26600(K00827);AH08G09580(K00826);…	http://www.kegg.jp/kegg-bin/show_pathway?map00270/K05933%09%23FFFFFF,red/K00058%09%23FFFFFF,red/K01919%09%23FFFFFF,red/K00815%09%23FFFFFF,red/K20772%09%23FFFFFF,red/K01761%09%23FFFFFF,red/K00826%09%23FFFFFF,red/K13034%09%23FFFFFF,red/K01611%09%23FFFFFF,red/K00827%09%23FFFFFF,red/K00831%09%23FFFFFF,red/K00928%09%23FFFFFF,red/K00640%09%23FFFFFF,red/K00026%09%23FFFFFF,red/K00797%09%23FFFFFF,red
adu00130	Ubiquinone and other terpenoid-quinone biosynthesis	Metabolism	Metabolism of cofactors and vitamins	21	112	2.00302e-05	0.000154518	AH17G11590(K00487);AH13G21990(K00815);AH11G35440(K09833);AH05G15330(K01904);AH11G02450(K00487);AH13G19960(K03809);AH07G04440(K00457);AH17G03260(K00457);AH15G07580(K01904);AH04G00290(K01904);AH18G34850(K01904);AH03G19490(K00815);AH01G06170(K00487);AH09G29400(K00487);AH14G00880(K01904);AH11G35110(K01904);AH13G28560(K19222);AH19G38680(K00487);AH05G14930(K05928);AH03G15370(K00815);AH01G22770(K01904)	http://www.kegg.jp/kegg-bin/show_pathway?map00130/K00487%09%23FFFFFF,red/K00815%09%23FFFFFF,red/K09833%09%23FFFFFF,red/K01904%09%23FFFFFF,red/K03809%09%23FFFFFF,red/K00457%09%23FFFFFF,red/K19222%09%23FFFFFF,red/K05928%09%23FFFFFF,red
adu00260	Glycine, serine and threonine metabolism	Metabolism	Amino acid metabolism	19	113	0.000223757	0.00161105	AH05G14040(K01696);AH14G00910(K00058);AH15G08900(K01696);AH04G00320(K00058);AH12G26600(K00827);AH08G25480(K00306);AH18G30390(K00306);AH05G02080(K00831);AH16G29280(K00928);AH02G23890(K00827);AH08G12490(K01733);AH18G02810(K01733);AH01G27990(K00276);AH11G29600(K00276);AH09G26400(K00276);AH19G41680(K00276);AH17G31540(K01834);AH09G19200(K00306);AH02G26400(K15919)	http://www.kegg.jp/kegg-bin/show_pathway?map00260/K01696%09%23FFFFFF,red/K00058%09%23FFFFFF,red/K00827%09%23FFFFFF,red/K00306%09%23FFFFFF,red/K00831%09%23FFFFFF,red/K00928%09%23FFFFFF,red/K01733%09%23FFFFFF,red/K00276%09%23FFFFFF,red/K01834%09%23FFFFFF,red/K15919%09%23FFFFFF,red
adu00960	Tropane, piperidine and pyridine alkaloid biosynthesis	Metabolism	Biosynthesis of other secondary metabolites	11	48	0.000316231	0.00213456	AH15G34970(K13610);AH13G21990(K00815);AH03G34380(K15849);AH03G19490(K00815);AH13G38180(K15849);AH10G09920(K15849);AH01G27990(K00276);AH03G15370(K00815);AH11G29600(K00276);AH09G26400(K00276);AH19G41680(K00276)	http://www.kegg.jp/kegg-bin/show_pathway?map00960/K13610%09%23FFFFFF,red/K00815%09%23FFFFFF,red/K15849%09%23FFFFFF,red/K00276%09%23FFFFFF,red
adu00330	Arginine and proline metabolism	Metabolism	Amino acid metabolism	18	125	0.00209622	0.0133171	AH13G12440(K01426);AH01G34330(K00294);AH05G33610(K01611);AH20G35100(K00318);AH15G18540(K01611);AH08G05840(K00128);AH20G02640(K01259);AH10G27380(K00318);AH13G42350(K17839);AH18G26540(K13366);AH18G03680(K00128);AH05G31630(K00797);AH03G09820(K01426);AH05G30860(K00128);AH13G12450(K01426);AH15G22820(K00128);AH08G22860(K13366);AH13G08850(K01426)	http://www.kegg.jp/kegg-bin/show_pathway?map00330/K01426%09%23FFFFFF,red/K00294%09%23FFFFFF,red/K01611%09%23FFFFFF,red/K00318%09%23FFFFFF,red/K00128%09%23FFFFFF,red/K01259%09%23FFFFFF,red/K17839%09%23FFFFFF,red/K13366%09%23FFFFFF,red/K00797%09%23FFFFFF,red
adu00909	Sesquiterpenoid and triterpenoid biosynthesis	Metabolism	Metabolism of terpenoids and polyketides	9	45	0.00301832	0.0181099	AH12G33400(K14175);AH08G26210(K15803);AH16G46230(K15803);AH10G04180(K14175);AH16G36440(K15803);AH20G02070(K14175);AH15G30980(K20659);AH03G35710(K14175);AH08G20030(K15803)	http://www.kegg.jp/kegg-bin/show_pathway?map00909/K14175%09%23FFFFFF,red/K15803%09%23FFFFFF,red/K20659%09%23FFFFFF,red
adu00966	Glucosinolate biosynthesis	Metabolism	Biosynthesis of other secondary metabolites	5	17	0.00462374	0.0262823	AH17G34090(K00826);AH08G09580(K00826);AH19G28190(K01703);AH09G22400(K01703);AH15G11370(K11820)	http://www.kegg.jp/kegg-bin/show_pathway?map00966/K00826%09%23FFFFFF,red/K01703%09%23FFFFFF,red/K11820%09%23FFFFFF,red
adu00965	Betalain biosynthesis	Metabolism	Biosynthesis of other secondary metabolites	4	11	0.00490256	0.0264738	AH13G21490(K01593);AH15G34100(K15777);AH03G18940(K01593);AH05G21700(K15777)	http://www.kegg.jp/kegg-bin/show_pathway?map00965/K01593%09%23FFFFFF,red/K15777%09%23FFFFFF,red
adu00410	beta-Alanine metabolism	Metabolism	Metabolism of other amino acids	14	96	0.0056118	0.0287183	AH05G02990(K00232);AH08G05840(K00128);AH03G34490(K00232);AH13G42350(K17839);AH01G27990(K00276);AH18G26540(K13366);AH11G29600(K00276);AH18G03680(K00128);AH09G26400(K00276);AH05G30860(K00128);AH15G22820(K00128);AH19G41680(K00276);AH15G34330(K05605);AH08G22860(K13366)	http://www.kegg.jp/kegg-bin/show_pathway?map00410/K00232%09%23FFFFFF,red/K00128%09%23FFFFFF,red/K17839%09%23FFFFFF,red/K00276%09%23FFFFFF,red/K13366%09%23FFFFFF,red/K05605%09%23FFFFFF,red
adu04016	MAPK signaling pathway - plant	Environmental Information Processing	Signal transduction	35	328	0.00585002	0.0287183	AH09G21370(K14516);AH02G08810(K14516);AH13G33260(K20772);AH06G25830(K13424);AH16G32150(K13424);AH17G12570(K13424);AH12G10250(K14516);AH19G27120(K14516);AH03G29380(K20772);AH05G02160(K20547);AH20G26920(K17686);AH12G25580(K14496);AH03G47130(K17686);AH14G31590(K20772);AH10G20560(K17686);AH09G21850(K14509);AH19G27540(K14509);AH05G03330(K14498);AH02G01920(K20772);AH13G49450(K13420);AH10G04390(K13449);…	http://www.kegg.jp/kegg-bin/show_pathway?map04016/K14516%09%23FFFFFF,red/K20772%09%23FFFFFF,red/K13424%09%23FFFFFF,red/K20547%09%23FFFFFF,red/K17686%09%23FFFFFF,red/K14496%09%23FFFFFF,red/K14509%09%23FFFFFF,red/K14498%09%23FFFFFF,red/K13420%09%23FFFFFF,red/K13449%09%23FFFFFF,red/K14515%09%23FFFFFF,red/K20725%09%23FFFFFF,red/K02183%09%23FFFFFF,red/K13447%09%23FFFFFF,red/K20716%09%23FFFFFF,red
adu00052	Galactose metabolism	Metabolism	Carbohydrate metabolism	15	111	0.00859485	0.0403584	AH13G22370(K00850);AH07G01370(K06617);AH03G19810(K00850);AH20G31490(K01785);AH15G29900(K00844);AH01G25000(K06617);AH17G01490(K06617);AH05G38140(K00850);AH18G02500(K01193);AH19G08060(K01193);AH14G34770(K01785);AH19G14790(K18819);AH19G14820(K18819);AH13G32110(K01784);AH10G24340(K01785)	http://www.kegg.jp/kegg-bin/show_pathway?map00052/K00850%09%23FFFFFF,red/K06617%09%23FFFFFF,red/K01785%09%23FFFFFF,red/K00844%09%23FFFFFF,red/K01193%09%23FFFFFF,red/K18819%09%23FFFFFF,red/K01784%09%23FFFFFF,red
adu00904	Diterpenoid biosynthesis	Metabolism	Metabolism of terpenoids and polyketides	9	53	0.00926092	0.0416741	AH07G23390(K04125);AH18G19020(K04125);AH09G07960(K17961);AH19G11020(K17961);AH09G11150(K04125);AH08G26170(K04124);AH19G11010(K17961);AH05G03720(K04123);AH03G18530(K04125)	http://www.kegg.jp/kegg-bin/show_pathway?map00904/K04125%09%23FFFFFF,red/K17961%09%23FFFFFF,red/K04124%09%23FFFFFF,red/K04123%09%23FFFFFF,red
adu00565	Ether lipid metabolism	Metabolism	Lipid metabolism	10	66	0.0138175	0.0596915	AH06G02630(K14674);AH05G02440(K01115);AH19G17510(K01115);AH19G09070(K01114);AH11G00200(K01115);AH09G07240(K01114);AH01G08770(K01115);AH10G19760(K16860);AH08G26900(K01115);AH19G06790(K01115)	http://www.kegg.jp/kegg-bin/show_pathway?map00565/K14674%09%23FFFFFF,red/K01115%09%23FFFFFF,red/K01114%09%23FFFFFF,red/K16860%09%23FFFFFF,red
adu00660	C5-Branched dibasic acid metabolism	Metabolism	Carbohydrate metabolism	4	15	0.01628	0.0676247	AH09G01360(K01704);AH19G28190(K01703);AH19G02610(K01704);AH09G22400(K01703)	http://www.kegg.jp/kegg-bin/show_pathway?map00660/K01704%09%23FFFFFF,red/K01703%09%23FFFFFF,red
adu00900	Terpenoid backbone biosynthesis	Metabolism	Metabolism of terpenoids and polyketides	13	103	0.0234195	0.093678	AH11G34920(K01662);AH01G22990(K01662);AH13G03360(K03526);AH07G03260(K13789);AH13G15850(K12742);AH05G06410(K13789);AH08G16990(K12742);AH03G01290(K03526);AH20G01180(K00021);AH20G35310(K15889);AH03G13060(K12742);AH08G17000(K12742);AH18G07490(K12742)	http://www.kegg.jp/kegg-bin/show_pathway?map00900/K01662%09%23FFFFFF,red/K03526%09%23FFFFFF,red/K13789%09%23FFFFFF,red/K12742%09%23FFFFFF,red/K00021%09%23FFFFFF,red/K15889%09%23FFFFFF,red
adu00290	Valine, leucine and isoleucine biosynthesis	Metabolism	Amino acid metabolism	6	36	0.0339631	0.131001	AH17G34090(K00826);AH09G01360(K01704);AH08G09580(K00826);AH19G28190(K01703);AH19G02610(K01704);AH09G22400(K01703)	http://www.kegg.jp/kegg-bin/show_pathway?map00290/K00826%09%23FFFFFF,red/K01704%09%23FFFFFF,red/K01703%09%23FFFFFF,red
adu01040	Biosynthesis of unsaturated fatty acids	Metabolism	Lipid metabolism	7	47	0.0396259	0.147572	AH05G02990(K00232);AH12G21120(K07513);AH06G01010(K10256);AH03G34490(K00232);AH02G03240(K01068);AH12G00790(K01068);AH19G38370(K10256)	http://www.kegg.jp/kegg-bin/show_pathway?map01040/K00232%09%23FFFFFF,red/K07513%09%23FFFFFF,red/K10256%09%23FFFFFF,red/K01068%09%23FFFFFF,red
adu00071	Fatty acid degradation	Metabolism	Lipid metabolism	13	115	0.0509101	0.183276	AH05G02990(K00232);AH12G21120(K07513);AH12G12150(K00121);AH08G05840(K00128);AH03G34490(K00232);AH17G04450(K00121);AH19G41590(K01897);AH14G40910(K07517);AH18G03680(K00128);AH05G30860(K00128);AH15G22820(K00128);AH13G06610(K01897);AH17G32190(K00121)	http://www.kegg.jp/kegg-bin/show_pathway?map00071/K00232%09%23FFFFFF,red/K07513%09%23FFFFFF,red/K00121%09%23FFFFFF,red/K00128%09%23FFFFFF,red/K01897%09%23FFFFFF,red/K07517%09%23FFFFFF,red
adu00903	Limonene and pinene degradation	Metabolism	Metabolism of terpenoids and polyketides	4	22	0.059755	0.202173	AH08G05840(K00128);AH18G03680(K00128);AH05G30860(K00128);AH15G22820(K00128)	http://www.kegg.jp/kegg-bin/show_pathway?map00903/K00128%09%23FFFFFF,red
adu00053	Ascorbate and aldarate metabolism	Metabolism	Carbohydrate metabolism	14	130	0.0614315	0.202173	AH05G25220(K00469);AH03G27330(K00469);AH19G05310(K00469);AH15G30160(K00469);AH13G30960(K00469);AH08G05840(K00128);AH17G18150(K00434);AH14G06760(K10047);AH09G03660(K00469);AH18G03680(K00128);AH05G30860(K00128);AH15G22820(K00128);AH11G24360(K00012);AH05G02820(K00434)	http://www.kegg.jp/kegg-bin/show_pathway?map00053/K00469%09%23FFFFFF,red/K00128%09%23FFFFFF,red/K00434%09%23FFFFFF,red/K10047%09%23FFFFFF,red/K00012%09%23FFFFFF,red
adu00908	Zeatin biosynthesis	Metabolism	Metabolism of terpenoids and polyketides	7	52	0.0630309	0.202173	AH17G10410(K13496);AH07G11080(K13496);AH16G04810(K13495);AH13G12090(K00279);AH03G09470(K00279);AH01G28240(K10760);AH14G39810(K10717)	http://www.kegg.jp/kegg-bin/show_pathway?map00908/K13496%09%23FFFFFF,red/K13495%09%23FFFFFF,red/K00279%09%23FFFFFF,red/K10760%09%23FFFFFF,red/K10717%09%23FFFFFF,red
adu00380	Tryptophan metabolism	Metabolism	Amino acid metabolism	13	119	0.0636471	0.202173	AH13G12440(K01426);AH08G05840(K00128);AH13G21490(K01593);AH18G03680(K00128);AH03G09820(K01426);AH03G18940(K01593);AH05G30860(K00128);AH13G12450(K01426);AH15G22820(K00128);AH13G23560(K11816);AH15G11370(K11820);AH03G23460(K16903);AH13G08850(K01426)	http://www.kegg.jp/kegg-bin/show_pathway?map00380/K01426%09%23FFFFFF,red/K00128%09%23FFFFFF,red/K01593%09%23FFFFFF,red/K11816%09%23FFFFFF,red/K11820%09%23FFFFFF,red/K16903%09%23FFFFFF,red
adu00750	Vitamin B6 metabolism	Metabolism	Metabolism of cofactors and vitamins	4	24	0.0780188	0.240744	AH05G02080(K00831);AH08G12490(K01733);AH18G02810(K01733);AH09G02430(K06215)	http://www.kegg.jp/kegg-bin/show_pathway?map00750/K00831%09%23FFFFFF,red/K01733%09%23FFFFFF,red/K06215%09%23FFFFFF,red
adu00564	Glycerophospholipid metabolism	Metabolism	Lipid metabolism	21	225	0.0920112	0.276034	AH06G02630(K14674);AH05G02440(K01115);AH14G06230(K00981);AH06G24260(K18696);AH14G19220(K13508);AH00G02900(K13509);AH19G17510(K01115);AH01G28530(K08744);AH16G08090(K13508);AH04G19080(K13508);AH19G09070(K01114);AH08G13190(K13523);AH11G00200(K01115);AH06G04690(K13508);AH09G07240(K01114);AH16G04850(K00006);AH01G08770(K01115);AH07G03460(K13509);AH10G19760(K16860);AH08G26900(K01115);AH19G06790(K01115)	http://www.kegg.jp/kegg-bin/show_pathway?map00564/K14674%09%23FFFFFF,red/K01115%09%23FFFFFF,red/K00981%09%23FFFFFF,red/K18696%09%23FFFFFF,red/K13508%09%23FFFFFF,red/K13509%09%23FFFFFF,red/K08744%09%23FFFFFF,red/K01114%09%23FFFFFF,red/K13523%09%23FFFFFF,red/K00006%09%23FFFFFF,red/K16860%09%23FFFFFF,red
adu00590	Arachidonic acid metabolism	Metabolism	Lipid metabolism	5	36	0.0970903	0.280345	AH06G02630(K14674);AH05G25240(K18592);AH15G30130(K18592);AH06G06410(K08726);AH15G05770(K00432)	http://www.kegg.jp/kegg-bin/show_pathway?map00590/K14674%09%23FFFFFF,red/K18592%09%23FFFFFF,red/K08726%09%23FFFFFF,red/K00432%09%23FFFFFF,red
adu00073	Cutin, suberine and wax biosynthesis	Metabolism	Lipid metabolism	8	69	0.0986398	0.280345	AH06G28460(K13356);AH13G02000(K13356);AH08G12830(K15403);AH18G34400(K15400);AH16G35190(K13356);AH13G02010(K13356);AH08G15410(K13356);AH20G10350(K17991)	http://www.kegg.jp/kegg-bin/show_pathway?map00073/K13356%09%23FFFFFF,red/K15403%09%23FFFFFF,red/K15400%09%23FFFFFF,red/K17991%09%23FFFFFF,red
adu00942	Anthocyanin biosynthesis	Metabolism	Biosynthesis of other secondary metabolites	1	2	0.132471	0.365415	AH03G35120(K12930)	http://www.kegg.jp/kegg-bin/show_pathway?map00942/K12930%09%23FFFFFF,red
adu00310	Lysine degradation	Metabolism	Amino acid metabolism	7	63	0.138718	0.365415	AH08G25480(K00306);AH18G30390(K00306);AH08G05840(K00128);AH18G03680(K00128);AH05G30860(K00128);AH15G22820(K00128);AH09G19200(K00306)	http://www.kegg.jp/kegg-bin/show_pathway?map00310/K00306%09%23FFFFFF,red/K00128%09%23FFFFFF,red
adu00280	Valine, leucine and isoleucine degradation	Metabolism	Amino acid metabolism	11	111	0.138722	0.365415	AH17G34090(K00826);AH07G17420(K00166);AH12G21120(K07513);AH12G26600(K00827);AH08G09580(K00826);AH08G05840(K00128);AH02G23890(K00827);AH18G03680(K00128);AH05G30860(K00128);AH15G22820(K00128);AH15G34330(K05605)	http://www.kegg.jp/kegg-bin/show_pathway?map00280/K00826%09%23FFFFFF,red/K00166%09%23FFFFFF,red/K07513%09%23FFFFFF,red/K00827%09%23FFFFFF,red/K00128%09%23FFFFFF,red/K05605%09%23FFFFFF,red
adu00562	Inositol phosphate metabolism	Metabolism	Carbohydrate metabolism	14	152	0.159117	0.409159	AH05G25220(K00469);AH03G27330(K00469);AH19G05310(K00469);AH15G30160(K00469);AH13G30960(K00469);AH20G13790(K01858);AH14G06760(K10047);AH09G03660(K00469);AH19G09070(K01114);AH10G23550(K00913);AH09G07240(K01114);AH20G30550(K00913);AH17G14060(K05857);AH18G33040(K00889)	http://www.kegg.jp/kegg-bin/show_pathway?map00562/K00469%09%23FFFFFF,red/K01858%09%23FFFFFF,red/K10047%09%23FFFFFF,red/K01114%09%23FFFFFF,red/K00913%09%23FFFFFF,red/K05857%09%23FFFFFF,red/K00889%09%23FFFFFF,red
adu00030	Pentose phosphate pathway	Metabolism	Carbohydrate metabolism	10	104	0.174997	0.439528	AH13G22370(K00850);AH14G43090(K00033);AH03G19810(K00850);AH06G17350(K01623);AH14G37320(K00033);AH04G01490(K00851);AH05G38140(K00850);AH14G02250(K00851);AH20G09090(K03841);AH10G06200(K03841)	http://www.kegg.jp/kegg-bin/show_pathway?map00030/K00850%09%23FFFFFF,red/K00033%09%23FFFFFF,red/K01623%09%23FFFFFF,red/K00851%09%23FFFFFF,red/K03841%09%23FFFFFF,red
adu00300	Lysine biosynthesis	Metabolism	Amino acid metabolism	3	22	0.188604	0.461455	AH16G29280(K00928);AH10G05900(K10206);AH20G08850(K10206)	http://www.kegg.jp/kegg-bin/show_pathway?map00300/K00928%09%23FFFFFF,red/K10206%09%23FFFFFF,red
adu00430	Taurine and hypotaurine metabolism	Metabolism	Metabolism of other amino acids	2	12	0.196943	0.461455	AH05G25240(K18592);AH15G30130(K18592)	http://www.kegg.jp/kegg-bin/show_pathway?map00430/K18592%09%23FFFFFF,red
adu04075	Plant hormone signal transduction	Environmental Information Processing	Signal transduction	43	549	0.197786	0.461455	AH03G43120(K13464);AH09G21370(K14516);AH13G45730(K13464);AH02G08810(K14516);AH11G35980(K14504);AH11G26350(K13464);AH01G30480(K13464);AH11G11050(K14487);AH19G13080(K13464);AH01G11330(K14487);AH05G03310(K13464);AH09G10020(K13464);AH13G28480(K13464);AH14G00470(K13464);AH01G21860(K14504);AH12G10250(K14516);AH01G20740(K13464);AH19G27120(K14516);AH13G16910(K14487);AH03G25640(K13464);AH12G25580(K14496);…	http://www.kegg.jp/kegg-bin/show_pathway?map04075/K13464%09%23FFFFFF,red/K14516%09%23FFFFFF,red/K14504%09%23FFFFFF,red/K14487%09%23FFFFFF,red/K14496%09%23FFFFFF,red/K14509%09%23FFFFFF,red/K14498%09%23FFFFFF,red/K14506%09%23FFFFFF,red/K13449%09%23FFFFFF,red/K14492%09%23FFFFFF,red/K14515%09%23FFFFFF,red/K14490%09%23FFFFFF,red/K14484%09%23FFFFFF,red/K14488%09%23FFFFFF,red/K13946%09%23FFFFFF,red
adu00561	Glycerolipid metabolism	Metabolism	Lipid metabolism	15	172	0.201108	0.461455	AH06G02630(K14674);AH08G05840(K00128);AH01G09760(K22848);AH14G19220(K13508);AH11G36300(K11155);AH18G03680(K00128);AH00G02900(K13509);AH05G30860(K00128);AH16G08090(K13508);AH15G22820(K00128);AH04G19080(K13508);AH08G13190(K13523);AH06G04690(K13508);AH07G03460(K13509);AH05G29540(K01054)	http://www.kegg.jp/kegg-bin/show_pathway?map00561/K14674%09%23FFFFFF,red/K00128%09%23FFFFFF,red/K22848%09%23FFFFFF,red/K13508%09%23FFFFFF,red/K11155%09%23FFFFFF,red/K13509%09%23FFFFFF,red/K13523%09%23FFFFFF,red/K01054%09%23FFFFFF,red
adu00943	Isoflavonoid biosynthesis	Metabolism	Biosynthesis of other secondary metabolites	6	58	0.205091	0.461455	AH15G01090(K13260);AH05G05040(K13260);AH01G11300(K13260);AH11G11030(K13260);AH03G47350(K22932);AH14G02290(K13260)	http://www.kegg.jp/kegg-bin/show_pathway?map00943/K13260%09%23FFFFFF,red/K22932%09%23FFFFFF,red
adu00910	Nitrogen metabolism	Metabolism	Energy metabolism	6	59	0.216147	0.476406	AH03G01030(K01674);AH13G02920(K01674);AH08G06590(K10534);AH13G57990(K00261);AH17G31040(K10534);AH06G25880(K02575)	http://www.kegg.jp/kegg-bin/show_pathway?map00910/K01674%09%23FFFFFF,red/K10534%09%23FFFFFF,red/K00261%09%23FFFFFF,red/K02575%09%23FFFFFF,red
adu00010	Glycolysis / Gluconeogenesis	Metabolism	Carbohydrate metabolism	21	257	0.230972	0.498899	AH13G22370(K00850);AH03G19810(K00850);AH06G17350(K01623);AH20G31490(K01785);AH15G29900(K00844);AH12G12150(K00121);AH08G05840(K00128);AH20G29720(K01689);AH17G04450(K00121);AH10G07730(K00134);AH05G38140(K00850);AH15G37050(K00873);AH18G03680(K00128);AH05G30860(K00128);AH15G22820(K00128);AH17G31540(K01834);AH14G34770(K01785);AH20G09090(K03841);AH17G32190(K00121);AH10G06200(K03841);AH10G24340(K01785)	http://www.kegg.jp/kegg-bin/show_pathway?map00010/K00850%09%23FFFFFF,red/K01623%09%23FFFFFF,red/K01785%09%23FFFFFF,red/K00844%09%23FFFFFF,red/K00121%09%23FFFFFF,red/K00128%09%23FFFFFF,red/K01689%09%23FFFFFF,red/K00134%09%23FFFFFF,red/K00873%09%23FFFFFF,red/K01834%09%23FFFFFF,red/K03841%09%23FFFFFF,red
adu00920	Sulfur metabolism	Metabolism	Energy metabolism	7	74	0.243288	0.515198	AH12G01010(K13034);AH02G00080(K13034);AH03G13580(K00392);AH01G28770(K05907);AH13G16150(K00392);AH11G28420(K05907);AH07G02020(K00640)	http://www.kegg.jp/kegg-bin/show_pathway?map00920/K13034%09%23FFFFFF,red/K00392%09%23FFFFFF,red/K05907%09%23FFFFFF,red/K00640%09%23FFFFFF,red
adu00460	Cyanoamino acid metabolism	Metabolism	Metabolism of other amino acids	6	66	0.298268	0.619479	AH12G01010(K13034);AH02G00080(K13034);AH05G25240(K18592);AH15G30130(K18592);AH15G26260(K05350);AH16G27160(K05349)	http://www.kegg.jp/kegg-bin/show_pathway?map00460/K13034%09%23FFFFFF,red/K18592%09%23FFFFFF,red/K05350%09%23FFFFFF,red/K05349%09%23FFFFFF,red
adu00770	Pantothenate and CoA biosynthesis	Metabolism	Metabolism of cofactors and vitamins	8	93	0.305718	0.622972	AH17G34090(K00826);AH08G09580(K00826);AH08G05840(K00128);AH13G42350(K17839);AH18G03680(K00128);AH05G30860(K00128);AH15G22820(K00128);AH02G01960(K00606)	http://www.kegg.jp/kegg-bin/show_pathway?map00770/K00826%09%23FFFFFF,red/K00128%09%23FFFFFF,red/K17839%09%23FFFFFF,red/K00606%09%23FFFFFF,red
adu04626	Plant-pathogen interaction	Organismal Systems	Environmental adaptation	32	427	0.324755	0.64951	AH08G06260(K13448);AH06G25830(K13424);AH17G29650(K13448);AH16G32150(K13424);AH17G12570(K13424);AH15G36680(K04079);AH11G00590(K13412);AH20G03180(K15397);AH01G34550(K13412);AH17G11520(K13434);AH05G35530(K04079);AH14G27010(K13448);AH13G49450(K13420);AH10G04390(K13449);AH11G03310(K13448);AH01G05300(K13448);AH10G01420(K13420);AH01G06270(K13434);AH11G18400(K13448);AH20G34090(K13412);AH00G05670(K13448);…	http://www.kegg.jp/kegg-bin/show_pathway?map04626/K13448%09%23FFFFFF,red/K13424%09%23FFFFFF,red/K04079%09%23FFFFFF,red/K13412%09%23FFFFFF,red/K15397%09%23FFFFFF,red/K13434%09%23FFFFFF,red/K13420%09%23FFFFFF,red/K13449%09%23FFFFFF,red/K12795%09%23FFFFFF,red/K02183%09%23FFFFFF,red/K13447%09%23FFFFFF,red
adu02010	ABC transporters	Environmental Information Processing	Membrane transport	6	69	0.335197	0.658206	AH01G30700(K05658);AH11G26140(K05658);AH07G02310(K05666);AH00G03620(K05666);AH09G32520(K05666);AH09G32540(K05666)	http://www.kegg.jp/kegg-bin/show_pathway?map02010/K05658%09%23FFFFFF,red/K05666%09%23FFFFFF,red
adu00780	Biotin metabolism	Metabolism	Metabolism of cofactors and vitamins	3	31	0.358559	0.691507	AH16G27820(K00059);AH06G22530(K00059);AH13G57740(K00652)	http://www.kegg.jp/kegg-bin/show_pathway?map00780/K00059%09%23FFFFFF,red/K00652%09%23FFFFFF,red
adu04146	Peroxisome	Cellular Processes	Transport and catabolism	14	186	0.398854	0.740421	AH05G02990(K00232);AH12G21120(K07513);AH08G25480(K00306);AH18G30390(K00306);AH06G28460(K13356);AH03G34490(K00232);AH19G41590(K01897);AH13G02000(K13356);AH06G06410(K08726);AH09G19200(K00306);AH13G06610(K01897);AH16G35190(K13356);AH13G02010(K13356);AH08G15410(K13356)	http://www.kegg.jp/kegg-bin/show_pathway?map04146/K00232%09%23FFFFFF,red/K07513%09%23FFFFFF,red/K00306%09%23FFFFFF,red/K13356%09%23FFFFFF,red/K01897%09%23FFFFFF,red/K08726%09%23FFFFFF,red
adu00944	Flavone and flavonol biosynthesis	Metabolism	Biosynthesis of other secondary metabolites	2	20	0.403019	0.740421	AH10G23440(K05280);AH15G07650(K22794)	http://www.kegg.jp/kegg-bin/show_pathway?map00944/K05280%09%23FFFFFF,red/K22794%09%23FFFFFF,red
adu00340	Histidine metabolism	Metabolism	Amino acid metabolism	4	47	0.404489	0.740421	AH08G05840(K00128);AH18G03680(K00128);AH05G30860(K00128);AH15G22820(K00128)	http://www.kegg.jp/kegg-bin/show_pathway?map00340/K00128%09%23FFFFFF,red
adu00905	Brassinosteroid biosynthesis	Metabolism	Metabolism of terpenoids and polyketides	2	24	0.497324	0.895183	AH19G13340(K20623);AH09G10230(K20623)	http://www.kegg.jp/kegg-bin/show_pathway?map00905/K20623%09%23FFFFFF,red
adu00520	Amino sugar and nucleotide sugar metabolism	Metabolism	Carbohydrate metabolism	18	260	0.519358	0.89729	AH08G11570(K01183);AH18G02950(K01183);AH12G16010(K01183);AH05G02160(K20547);AH09G32500(K01183);AH15G29900(K00844);AH19G35340(K01183);AH19G33880(K01183);AH06G04210(K00770);AH19G40670(K15920);AH01G09230(K20547);AH14G04840(K00975);AH11G24360(K00012);AH16G07300(K00770);AH04G03860(K00975);AH14G36840(K13379);AH09G33590(K01183);AH13G32110(K01784)	http://www.kegg.jp/kegg-bin/show_pathway?map00520/K01183%09%23FFFFFF,red/K20547%09%23FFFFFF,red/K00844%09%23FFFFFF,red/K00770%09%23FFFFFF,red/K15920%09%23FFFFFF,red/K00975%09%23FFFFFF,red/K00012%09%23FFFFFF,red/K13379%09%23FFFFFF,red/K01784%09%23FFFFFF,red
adu00710	Carbon fixation in photosynthetic organisms	Metabolism	Energy metabolism	10	143	0.522156	0.89729	AH18G16520(K01595);AH07G25260(K01595);AH12G05340(K01595);AH06G17350(K01623);AH10G07730(K00134);AH12G05660(K00814);AH10G01550(K00026);AH02G05040(K00814);AH20G09090(K03841);AH10G06200(K03841)	http://www.kegg.jp/kegg-bin/show_pathway?map00710/K01595%09%23FFFFFF,red/K01623%09%23FFFFFF,red/K00134%09%23FFFFFF,red/K00814%09%23FFFFFF,red/K00026%09%23FFFFFF,red/K03841%09%23FFFFFF,red
adu00860	Porphyrin and chlorophyll metabolism	Metabolism	Metabolism of cofactors and vitamins	7	99	0.523419	0.89729	AH15G04610(K22013);AH05G08430(K22013);AH13G02430(K13071);AH13G20580(K00218);AH07G18050(K02303);AH11G19130(K22013);AH18G25170(K02303)	http://www.kegg.jp/kegg-bin/show_pathway?map00860/K22013%09%23FFFFFF,red/K13071%09%23FFFFFF,red/K00218%09%23FFFFFF,red/K02303%09%23FFFFFF,red
adu00500	Starch and sucrose metabolism	Metabolism	Carbohydrate metabolism	18	279	0.642367	1	AH13G44570(K01176);AH14G35060(K00703);AH15G29900(K00844);AH03G42840(K00688);AH13G45460(K00688);AH03G25090(K00695);AH15G26260(K05350);AH10G09400(K01087);AH20G13510(K01087);AH16G41710(K01176);AH18G02500(K01193);AH14G44970(K00703);AH19G08060(K01193);AH14G04840(K00975);AH17G31670(K01087);AH04G03860(K00975);AH08G07130(K01087);AH16G27160(K05349)	http://www.kegg.jp/kegg-bin/show_pathway?map00500/K01176%09%23FFFFFF,red/K00703%09%23FFFFFF,red/K00844%09%23FFFFFF,red/K00688%09%23FFFFFF,red/K00695%09%23FFFFFF,red/K05350%09%23FFFFFF,red/K01087%09%23FFFFFF,red/K01193%09%23FFFFFF,red/K00975%09%23FFFFFF,red/K05349%09%23FFFFFF,red
adu00051	Fructose and mannose metabolism	Metabolism	Carbohydrate metabolism	7	111	0.64601	1	AH13G22370(K00850);AH03G19810(K00850);AH06G17350(K01623);AH15G29900(K00844);AH05G38140(K00850);AH20G09090(K03841);AH10G06200(K03841)	http://www.kegg.jp/kegg-bin/show_pathway?map00051/K00850%09%23FFFFFF,red/K01623%09%23FFFFFF,red/K00844%09%23FFFFFF,red/K03841%09%23FFFFFF,red
adu00062	Fatty acid elongation	Metabolism	Lipid metabolism	4	64	0.648138	1	AH20G03180(K15397);AH02G03240(K01068);AH12G00790(K01068);AH07G24490(K15397)	http://www.kegg.jp/kegg-bin/show_pathway?map00062/K15397%09%23FFFFFF,red/K01068%09%23FFFFFF,red
adu00640	Propanoate metabolism	Metabolism	Carbohydrate metabolism	5	81	0.660524	1	AH05G02990(K00232);AH08G07030(K11262);AH07G17420(K00166);AH03G34490(K00232);AH15G34330(K05605)	http://www.kegg.jp/kegg-bin/show_pathway?map00640/K00232%09%23FFFFFF,red/K11262%09%23FFFFFF,red/K00166%09%23FFFFFF,red/K05605%09%23FFFFFF,red
adu04070	Phosphatidylinositol signaling system	Environmental Information Processing	Signal transduction	8	129	0.66739	1	AH14G06230(K00981);AH14G06760(K10047);AH10G23550(K00913);AH20G30550(K00913);AH06G11630(K02183);AH17G14060(K05857);AH18G33040(K00889);AH16G01700(K02183)	http://www.kegg.jp/kegg-bin/show_pathway?map04070/K00981%09%23FFFFFF,red/K10047%09%23FFFFFF,red/K00913%09%23FFFFFF,red/K02183%09%23FFFFFF,red/K05857%09%23FFFFFF,red/K00889%09%23FFFFFF,red
adu00100	Steroid biosynthesis	Metabolism	Lipid metabolism	4	69	0.70589	1	AH06G02630(K14674);AH13G59070(K00559);AH20G05480(K09832);AH10G28240(K00559)	http://www.kegg.jp/kegg-bin/show_pathway?map00100/K14674%09%23FFFFFF,red/K00559%09%23FFFFFF,red/K09832%09%23FFFFFF,red
adu00220	Arginine biosynthesis	Metabolism	Amino acid metabolism	3	53	0.714265	1	AH13G57990(K00261);AH12G05660(K00814);AH02G05040(K00814)	http://www.kegg.jp/kegg-bin/show_pathway?map00220/K00261%09%23FFFFFF,red/K00814%09%23FFFFFF,red
adu00250	Alanine, aspartate and glutamate metabolism	Metabolism	Amino acid metabolism	6	104	0.726638	1	AH01G34330(K00294);AH12G26600(K00827);AH13G57990(K00261);AH02G23890(K00827);AH12G05660(K00814);AH02G05040(K00814)	http://www.kegg.jp/kegg-bin/show_pathway?map00250/K00294%09%23FFFFFF,red/K00827%09%23FFFFFF,red/K00261%09%23FFFFFF,red/K00814%09%23FFFFFF,red
adu00620	Pyruvate metabolism	Metabolism	Carbohydrate metabolism	11	185	0.731761	1	AH18G16520(K01595);AH08G07030(K11262);AH07G25260(K01595);AH12G05340(K01595);AH08G05840(K00128);AH15G37050(K00873);AH10G01550(K00026);AH18G03680(K00128);AH01G28760(K01759);AH05G30860(K00128);AH15G22820(K00128)	http://www.kegg.jp/kegg-bin/show_pathway?map00620/K01595%09%23FFFFFF,red/K11262%09%23FFFFFF,red/K00128%09%23FFFFFF,red/K00873%09%23FFFFFF,red/K00026%09%23FFFFFF,red/K01759%09%23FFFFFF,red
adu00261	Monobactam biosynthesis	Metabolism	Biosynthesis of other secondary metabolites	1	19	0.74108	1	AH16G29280(K00928)	http://www.kegg.jp/kegg-bin/show_pathway?map00261/K00928%09%23FFFFFF,red
adu00790	Folate biosynthesis	Metabolism	Metabolism of cofactors and vitamins	3	56	0.74876	1	AH10G05410(K14652);AH20G08330(K14652);AH17G04610(K15376)	http://www.kegg.jp/kegg-bin/show_pathway?map00790/K14652%09%23FFFFFF,red/K15376%09%23FFFFFF,red
adu03450	Non-homologous end-joining	Genetic Information Processing	Replication and repair	1	20	0.758873	1	AH02G25800(K10885)	http://www.kegg.jp/kegg-bin/show_pathway?map03450/K10885%09%23FFFFFF,red
adu00240	Pyrimidine metabolism	Metabolism	Nucleotide metabolism	7	126	0.769919	1	AH01G03370(K00876);AH11G00720(K01937);AH11G05410(K00876);AH01G08210(K01937);AH14G06790(K00857);AH11G18460(K00876);AH11G24140(K16904)	http://www.kegg.jp/kegg-bin/show_pathway?map00240/K00876%09%23FFFFFF,red/K01937%09%23FFFFFF,red/K00857%09%23FFFFFF,red/K16904%09%23FFFFFF,red
adu00730	Thiamine metabolism	Metabolism	Metabolism of cofactors and vitamins	2	44	0.814591	1	AH11G34920(K01662);AH01G22990(K01662)	http://www.kegg.jp/kegg-bin/show_pathway?map00730/K01662%09%23FFFFFF,red
adu00740	Riboflavin metabolism	Metabolism	Metabolism of cofactors and vitamins	2	45	0.824348	1	AH10G05410(K14652);AH20G08330(K14652)	http://www.kegg.jp/kegg-bin/show_pathway?map00740/K14652%09%23FFFFFF,red
adu00531	Glycosaminoglycan degradation	Metabolism	Glycan biosynthesis and metabolism	1	30	0.881731	1	AH01G33460(K07964)	http://www.kegg.jp/kegg-bin/show_pathway?map00531/K07964%09%23FFFFFF,red
adu00061	Fatty acid biosynthesis	Metabolism	Lipid metabolism	5	111	0.886066	1	AH08G07030(K11262);AH16G27820(K00059);AH06G22530(K00059);AH19G41590(K01897);AH13G06610(K01897)	http://www.kegg.jp/kegg-bin/show_pathway?map00061/K11262%09%23FFFFFF,red/K00059%09%23FFFFFF,red/K01897%09%23FFFFFF,red
adu00450	Selenocompound metabolism	Metabolism	Metabolism of other amino acids	1	31	0.889868	1	AH19G23250(K01761)	http://www.kegg.jp/kegg-bin/show_pathway?map00450/K01761%09%23FFFFFF,red
adu00020	Citrate cycle (TCA cycle)	Metabolism	Carbohydrate metabolism	4	100	0.919175	1	AH14G41030(K00164);AH16G09460(K01648);AH10G01550(K00026);AH11G31440(K01648)	http://www.kegg.jp/kegg-bin/show_pathway?map00020/K00164%09%23FFFFFF,red/K01648%09%23FFFFFF,red/K00026%09%23FFFFFF,red
adu00040	Pentose and glucuronate interconversions	Metabolism	Carbohydrate metabolism	11	232	0.929153	1	AH02G12450(K01728);AH01G20430(K01051);AH01G16900(K01728);AH02G04990(K01051);AH05G14000(K01051);AH11G24360(K00012);AH14G08090(K01184);AH12G28010(K01051);AH09G11510(K01051);AH04G06650(K01184);AH12G28100(K01051)	http://www.kegg.jp/kegg-bin/show_pathway?map00040/K01728%09%23FFFFFF,red/K01051%09%23FFFFFF,red/K00012%09%23FFFFFF,red/K01184%09%23FFFFFF,red
adu00670	One carbon pool by folate	Metabolism	Metabolism of cofactors and vitamins	1	39	0.937749	1	AH05G10710(K01934)	http://www.kegg.jp/kegg-bin/show_pathway?map00670/K01934%09%23FFFFFF,red
adu03018	RNA degradation	Genetic Information Processing	Folding, sorting and degradation	8	190	0.954114	1	AH18G06200(K12581);AH13G22370(K00850);AH08G15890(K12581);AH03G19810(K00850);AH20G29720(K01689);AH05G38140(K00850);AH10G04890(K04043);AH20G02840(K04043)	http://www.kegg.jp/kegg-bin/show_pathway?map03018/K12581%09%23FFFFFF,red/K00850%09%23FFFFFF,red/K01689%09%23FFFFFF,red/K04043%09%23FFFFFF,red
adu00630	Glyoxylate and dicarboxylate metabolism	Metabolism	Carbohydrate metabolism	5	136	0.961204	1	AH05G30640(K00122);AH15G23220(K00122);AH10G01550(K00026);AH14G07350(K19269);AH02G26400(K15919)	http://www.kegg.jp/kegg-bin/show_pathway?map00630/K00122%09%23FFFFFF,red/K00026%09%23FFFFFF,red/K19269%09%23FFFFFF,red/K15919%09%23FFFFFF,red
adu04130	SNARE interactions in vesicular transport	Genetic Information Processing	Folding, sorting and degradation	2	72	0.962658	1	AH20G34230(K08486);AH10G26480(K08486)	http://www.kegg.jp/kegg-bin/show_pathway?map04130/K08486%09%23FFFFFF,red
adu00906	Carotenoid biosynthesis	Metabolism	Metabolism of terpenoids and polyketides	1	53	0.977089	1	AH13G54760(K09843)	http://www.kegg.jp/kegg-bin/show_pathway?map00906/K09843%09%23FFFFFF,red
adu03030	DNA replication	Genetic Information Processing	Replication and repair	2	84	0.981954	1	AH15G01450(K02320);AH03G32660(K07466)	http://www.kegg.jp/kegg-bin/show_pathway?map03030/K02320%09%23FFFFFF,red/K07466%09%23FFFFFF,red
adu03008	Ribosome biogenesis in eukaryotes	Genetic Information Processing	Translation	5	156	0.984871	1	AH03G01990(K14563);AH04G08700(K03538);AH07G24620(K14558);AH12G31240(K14549);AH13G03850(K14563)	http://www.kegg.jp/kegg-bin/show_pathway?map03008/K14563%09%23FFFFFF,red/K03538%09%23FFFFFF,red/K14558%09%23FFFFFF,red/K14549%09%23FFFFFF,red
adu03430	Mismatch repair	Genetic Information Processing	Replication and repair	1	62	0.98796	1	AH03G32660(K07466)	http://www.kegg.jp/kegg-bin/show_pathway?map03430/K07466%09%23FFFFFF,red
adu00195	Photosynthesis	Metabolism	Energy metabolism	6	190	0.991767	1	AH13G01950(K02639);AH03G03680(K02639);AH09G29740(K02639);AH19G38300(K02639);AH02G07700(K02721);AH01G01690(K02115)	http://www.kegg.jp/kegg-bin/show_pathway?map00195/K02639%09%23FFFFFF,red/K02721%09%23FFFFFF,red/K02115%09%23FFFFFF,red
adu03020	RNA polymerase	Genetic Information Processing	Transcription	2	98	0.992431	1	AH10G30570(K03013);AH11G36630(K03026)	http://www.kegg.jp/kegg-bin/show_pathway?map03020/K03013%09%23FFFFFF,red/K03026%09%23FFFFFF,red
adu00230	Purine metabolism	Metabolism	Nucleotide metabolism	8	234	0.992571	1	AH19G13450(K00951);AH17G34600(K00759);AH06G01850(K00942);AH16G04310(K00942);AH15G37050(K00873);AH04G03900(K01488);AH08G27220(K00759);AH09G33220(K00760)	http://www.kegg.jp/kegg-bin/show_pathway?map00230/K00951%09%23FFFFFF,red/K00759%09%23FFFFFF,red/K00942%09%23FFFFFF,red/K00873%09%23FFFFFF,red/K01488%09%23FFFFFF,red/K00760%09%23FFFFFF,red
adu03410	Base excision repair	Genetic Information Processing	Replication and repair	1	69	0.992703	1	AH05G07040(K01247)	http://www.kegg.jp/kegg-bin/show_pathway?map03410/K01247%09%23FFFFFF,red
adu03440	Homologous recombination	Genetic Information Processing	Replication and repair	1	88	0.99813	1	AH03G32660(K07466)	http://www.kegg.jp/kegg-bin/show_pathway?map03440/K07466%09%23FFFFFF,red
adu00970	Aminoacyl-tRNA biosynthesis	Genetic Information Processing	Translation	1	96	0.998947	1	AH16G45550(K22503)	http://www.kegg.jp/kegg-bin/show_pathway?map00970/K22503%09%23FFFFFF,red
adu03013	RNA transport	Genetic Information Processing	Translation	9	301	0.999095	1	AH08G09180(K03257);AH03G12590(K03113);AH04G08700(K03538);AH06G09180(K03236);AH18G07130(K03113);AH08G16740(K03113);AH17G33630(K03257);AH01G23450(K14305);AH11G34450(K14305)	http://www.kegg.jp/kegg-bin/show_pathway?map03013/K03257%09%23FFFFFF,red/K03113%09%23FFFFFF,red/K03538%09%23FFFFFF,red/K03236%09%23FFFFFF,red/K14305%09%23FFFFFF,red
adu03420	Nucleotide excision repair	Genetic Information Processing	Replication and repair	1	100	0.99921	1	AH03G32660(K07466)	http://www.kegg.jp/kegg-bin/show_pathway?map03420/K07466%09%23FFFFFF,red
adu03050	Proteasome	Genetic Information Processing	Folding, sorting and degradation	1	103	0.999363	1	AH10G12380(K03038)	http://www.kegg.jp/kegg-bin/show_pathway?map03050/K03038%09%23FFFFFF,red
adu04145	Phagosome	Cellular Processes	Transport and catabolism	2	151	0.999753	1	AH03G37500(K04392);AH05G36680(K07897)	http://www.kegg.jp/kegg-bin/show_pathway?map04145/K04392%09%23FFFFFF,red/K07897%09%23FFFFFF,red
adu04144	Endocytosis	Cellular Processes	Transport and catabolism	11	381	0.999841	1	AH14G40960(K03283);AH14G40890(K03283);AH05G02440(K01115);AH19G17510(K01115);AH11G00200(K01115);AH01G08770(K01115);AH05G36680(K07897);AH18G33040(K00889);AH12G15430(K05758);AH08G26900(K01115);AH19G06790(K01115)	http://www.kegg.jp/kegg-bin/show_pathway?map04144/K03283%09%23FFFFFF,red/K01115%09%23FFFFFF,red/K07897%09%23FFFFFF,red/K00889%09%23FFFFFF,red/K05758%09%23FFFFFF,red
adu04120	Ubiquitin mediated proteolysis	Genetic Information Processing	Folding, sorting and degradation	4	220	0.999878	1	AH13G40140(K10581);AH15G04620(K03364);AH05G08450(K03364);AH07G16010(K03094)	http://www.kegg.jp/kegg-bin/show_pathway?map04120/K10581%09%23FFFFFF,red/K03364%09%23FFFFFF,red/K03094%09%23FFFFFF,red
adu04141	Protein processing in endoplasmic reticulum	Genetic Information Processing	Folding, sorting and degradation	9	379	0.999982	1	AH14G40960(K03283);AH14G40890(K03283);AH15G36680(K04079);AH05G35530(K04079);AH17G33490(K13993);AH11G07410(K13993);AH17G09860(K13993);AH07G16010(K03094);AH03G09290(K13993)	http://www.kegg.jp/kegg-bin/show_pathway?map04141/K03283%09%23FFFFFF,red/K04079%09%23FFFFFF,red/K13993%09%23FFFFFF,red/K03094%09%23FFFFFF,red
adu00190	Oxidative phosphorylation	Metabolism	Energy metabolism	4	308	0.999999	1	AH01G22440(K01535);AH11G35480(K01535);AH05G04080(K02266);AH01G01690(K02115)	http://www.kegg.jp/kegg-bin/show_pathway?map00190/K01535%09%23FFFFFF,red/K02266%09%23FFFFFF,red/K02115%09%23FFFFFF,red
adu03015	mRNA surveillance pathway	Genetic Information Processing	Translation	1	231	1	1	AH04G27270(K06965)	http://www.kegg.jp/kegg-bin/show_pathway?map03015/K06965%09%23FFFFFF,red
adu03040	Spliceosome	Genetic Information Processing	Transcription	3	334	1	1	AH14G40960(K03283);AH14G40890(K03283);AH09G20440(K12819)	http://www.kegg.jp/kegg-bin/show_pathway?map03040/K03283%09%23FFFFFF,red/K12819%09%23FFFFFF,red
adu03010	Ribosome	Genetic Information Processing	Translation	1	651	1	1	AH03G22660(K02933)	http://www.kegg.jp/kegg-bin/show_pathway?map03010/K02933%09%23FFFFFF,red

## Sheet: S72 vs SH72_Up
PathwayID	Pathway	level1	level2	List	Total	Pvalue	adjustPvalue	List_gene	URL
adu00592	alpha-Linolenic acid metabolism	Metabolism	Lipid metabolism	42	99	1.91461e-14	2.27838e-12	AH03G03520(K00454);AH05G33050(K10525);AH09G10220(K00454);AH15G08090(K05894);AH15G19580(K10525);AH16G38200(K00454);AH19G13310(K00454);AH12G00870(K10526);AH12G16840(K07513);AH03G36910(K00454);AH13G38290(K00232);AH02G22460(K00232);AH01G27040(K10527);AH02G13570(K07513);AH20G35420(K10525);AH10G02860(K00454);AH20G06690(K00454);AH11G30610(K10527);AH15G22600(K10529);AH08G11630(K18857);AH03G34490(K00232);…	http://www.kegg.jp/kegg-bin/show_pathway?map00592/K00454%09%23FFFFFF,red/K10525%09%23FFFFFF,red/K05894%09%23FFFFFF,red/K10526%09%23FFFFFF,red/K07513%09%23FFFFFF,red/K00232%09%23FFFFFF,red/K10527%09%23FFFFFF,red/K10529%09%23FFFFFF,red/K18857%09%23FFFFFF,red/K01723%09%23FFFFFF,red/K22389%09%23FFFFFF,red
adu00941	Flavonoid biosynthesis	Metabolism	Biosynthesis of other secondary metabolites	47	123	6.24205e-14	3.71402e-12	AH16G27230(K13065);AH17G11590(K00487);AH19G36400(K01859);AH19G36390(K01859);AH05G25050(K00588);AH11G06850(K00660);AH01G02310(K00660);AH17G00960(K08243);AH13G01200(K13065);AH10G23440(K05280);AH16G27270(K13065);AH04G01670(K00660);AH07G00690(K08243);AH19G36380(K01859);AH20G23140(K01859);AH07G00640(K08243);AH04G08640(K00660);AH14G02430(K00660);AH17G00950(K08243);AH06G22020(K13065);AH16G46310(K00660);…	http://www.kegg.jp/kegg-bin/show_pathway?map00941/K13065%09%23FFFFFF,red/K00487%09%23FFFFFF,red/K01859%09%23FFFFFF,red/K00588%09%23FFFFFF,red/K00660%09%23FFFFFF,red/K08243%09%23FFFFFF,red/K05280%09%23FFFFFF,red
adu00480	Glutathione metabolism	Metabolism	Metabolism of other amino acids	62	207	2.50064e-12	9.91922e-11	AH03G29990(K01919);AH07G22960(K00799);AH09G22740(K00799);AH10G06980(K00799);AH13G34030(K01919);AH13G53980(K00799);AH19G28710(K00799);AH20G09980(K00799);AH09G22680(K00383);AH13G54010(K00799);AH17G10380(K00031);AH07G11060(K00031);AH18G20060(K00799);AH12G14320(K00799);AH19G28640(K00383);AH13G44280(K00799);AH14G37320(K00033);AH19G28730(K00799);AH03G41600(K00799);AH13G54000(K00799);AH14G43090(K00033);…	http://www.kegg.jp/kegg-bin/show_pathway?map00480/K01919%09%23FFFFFF,red/K00799%09%23FFFFFF,red/K00383%09%23FFFFFF,red/K00031%09%23FFFFFF,red/K00033%09%23FFFFFF,red/K00036%09%23FFFFFF,red/K18592%09%23FFFFFF,red/K00797%09%23FFFFFF,red
adu00350	Tyrosine metabolism	Metabolism	Amino acid metabolism	39	106	3.40693e-11	1.01356e-09	AH03G34380(K15849);AH13G38180(K15849);AH13G39720(K00422);AH14G32990(K00422);AH20G06310(K00422);AH13G21990(K00815);AH09G26400(K00276);AH13G21530(K00451);AH19G41680(K00276);AH17G03260(K00457);AH03G23390(K00276);AH04G28170(K00422);AH08G11630(K18857);AH18G26440(K00276);AH08G22800(K00276);AH14G15460(K00276);AH10G03190(K00422);AH03G19000(K00451);AH03G19490(K00815);AH03G15370(K00815);AH17G04450(K00121);…	http://www.kegg.jp/kegg-bin/show_pathway?map00350/K15849%09%23FFFFFF,red/K00422%09%23FFFFFF,red/K00815%09%23FFFFFF,red/K00276%09%23FFFFFF,red/K00451%09%23FFFFFF,red/K00457%09%23FFFFFF,red/K18857%09%23FFFFFF,red/K00121%09%23FFFFFF,red/K14455%09%23FFFFFF,red/K14454%09%23FFFFFF,red/K01557%09%23FFFFFF,red/K00001%09%23FFFFFF,red/K01593%09%23FFFFFF,red/K07253%09%23FFFFFF,red
adu00950	Isoquinoline alkaloid biosynthesis	Metabolism	Biosynthesis of other secondary metabolites	24	49	2.06983e-10	4.9262e-09	AH03G34380(K15849);AH13G38180(K15849);AH13G39720(K00422);AH14G32990(K00422);AH20G06310(K00422);AH13G21990(K00815);AH09G26400(K00276);AH19G41680(K00276);AH03G23390(K00276);AH04G28170(K00422);AH18G26440(K00276);AH08G22800(K00276);AH14G15460(K00276);AH10G03190(K00422);AH03G19490(K00815);AH03G15370(K00815);AH13G18880(K14455);AH13G39740(K00422);AH10G09920(K15849);AH20G28540(K14454);AH13G21490(K01593);…	http://www.kegg.jp/kegg-bin/show_pathway?map00950/K15849%09%23FFFFFF,red/K00422%09%23FFFFFF,red/K00815%09%23FFFFFF,red/K00276%09%23FFFFFF,red/K14455%09%23FFFFFF,red/K14454%09%23FFFFFF,red/K01593%09%23FFFFFF,red
adu00360	Phenylalanine metabolism	Metabolism	Amino acid metabolism	29	69	2.85702e-10	5.66643e-09	AH03G34380(K15849);AH12G36640(K10775);AH13G38180(K15849);AH13G21990(K00815);AH09G26400(K00276);AH03G09820(K01426);AH19G41680(K00276);AH17G03260(K00457);AH03G23390(K00276);AH06G15330(K10775);AH17G00670(K10775);AH18G26440(K00276);AH08G22800(K00276);AH14G15460(K00276);AH13G12450(K01426);AH03G19490(K00815);AH03G15370(K00815);AH07G00380(K10775);AH13G21830(K00074);AH13G18880(K14455);AH10G09920(K15849);…	http://www.kegg.jp/kegg-bin/show_pathway?map00360/K15849%09%23FFFFFF,red/K10775%09%23FFFFFF,red/K00815%09%23FFFFFF,red/K00276%09%23FFFFFF,red/K01426%09%23FFFFFF,red/K00457%09%23FFFFFF,red/K00074%09%23FFFFFF,red/K14455%09%23FFFFFF,red/K14454%09%23FFFFFF,red/K01593%09%23FFFFFF,red/K07253%09%23FFFFFF,red
adu00400	Phenylalanine, tyrosine and tryptophan biosynthesis	Metabolism	Amino acid metabolism	32	91	7.27931e-09	1.23748e-07	AH03G34380(K15849);AH05G14040(K01696);AH13G38180(K15849);AH15G08900(K01696);AH06G07880(K13832);AH13G21990(K00815);AH18G05460(K05359);AH16G11150(K13832);AH17G18260(K01626);AH03G19490(K00815);AH03G15370(K00815);AH20G17190(K01657);AH02G25250(K00800);AH12G25970(K01609);AH07G19690(K01626);AH08G15170(K05359);AH20G35150(K06001);AH13G18880(K14455);AH13G02160(K05359);AH10G09920(K15849);AH20G12810(K01626);…	http://www.kegg.jp/kegg-bin/show_pathway?map00400/K15849%09%23FFFFFF,red/K01696%09%23FFFFFF,red/K13832%09%23FFFFFF,red/K00815%09%23FFFFFF,red/K05359%09%23FFFFFF,red/K01626%09%23FFFFFF,red/K01657%09%23FFFFFF,red/K00800%09%23FFFFFF,red/K01609%09%23FFFFFF,red/K06001%09%23FFFFFF,red/K14455%09%23FFFFFF,red/K00891%09%23FFFFFF,red/K01850%09%23FFFFFF,red/K14454%09%23FFFFFF,red/K15227%09%23FFFFFF,red
adu00410	beta-Alanine metabolism	Metabolism	Metabolism of other amino acids	32	96	3.19918e-08	4.75878e-07	AH15G34330(K05605);AH09G26400(K00276);AH13G38290(K00232);AH02G22460(K00232);AH19G41680(K00276);AH03G23390(K00276);AH13G27440(K14085);AH03G24400(K14085);AH03G34490(K00232);AH18G26440(K00276);AH08G22800(K00276);AH14G15460(K00276);AH05G02990(K00232);AH03G40790(K00128);AH15G24680(K00207);AH13G42350(K17839);AH03G39450(K17839);AH07G10700(K01580);AH17G10120(K01580);AH18G26540(K13366);AH17G30320(K00128);…	http://www.kegg.jp/kegg-bin/show_pathway?map00410/K05605%09%23FFFFFF,red/K00276%09%23FFFFFF,red/K00232%09%23FFFFFF,red/K14085%09%23FFFFFF,red/K00128%09%23FFFFFF,red/K00207%09%23FFFFFF,red/K17839%09%23FFFFFF,red/K01580%09%23FFFFFF,red/K13366%09%23FFFFFF,red/K01918%09%23FFFFFF,red/K12259%09%23FFFFFF,red
adu00330	Arginine and proline metabolism	Metabolism	Amino acid metabolism	37	125	9.55518e-08	1.26341e-06	AH12G22370(K12657);AH02G20050(K12657);AH14G20240(K12657);AH03G09820(K01426);AH16G05330(K00286);AH13G27440(K14085);AH03G24400(K14085);AH01G34330(K00294);AH13G51130(K00819);AH13G12450(K01426);AH05G33610(K01611);AH03G40790(K00128);AH14G37480(K01611);AH13G42350(K17839);AH03G06800(K01583);AH20G35100(K00318);AH13G41130(K12657);AH03G39450(K17839);AH13G18880(K14455);AH05G12230(K00797);AH06G02830(K00286);…	http://www.kegg.jp/kegg-bin/show_pathway?map00330/K12657%09%23FFFFFF,red/K01426%09%23FFFFFF,red/K00286%09%23FFFFFF,red/K14085%09%23FFFFFF,red/K00294%09%23FFFFFF,red/K00819%09%23FFFFFF,red/K01611%09%23FFFFFF,red/K00128%09%23FFFFFF,red/K17839%09%23FFFFFF,red/K01583%09%23FFFFFF,red/K00318%09%23FFFFFF,red/K14455%09%23FFFFFF,red/K00797%09%23FFFFFF,red/K01259%09%23FFFFFF,red/K14454%09%23FFFFFF,red/K133…
adu00960	Tropane, piperidine and pyridine alkaloid biosynthesis	Metabolism	Biosynthesis of other secondary metabolites	18	48	5.02556e-06	5.98042e-05	AH03G34380(K15849);AH13G38180(K15849);AH13G21990(K00815);AH09G26400(K00276);AH19G41680(K00276);AH03G23390(K00276);AH18G26440(K00276);AH08G22800(K00276);AH14G15460(K00276);AH03G19490(K00815);AH03G15370(K00815);AH13G18880(K14455);AH15G34970(K13610);AH10G09920(K15849);AH20G28540(K14454);AH18G09670(K00815);AH03G03030(K08081);AH03G38090(K08081)	http://www.kegg.jp/kegg-bin/show_pathway?map00960/K15849%09%23FFFFFF,red/K00815%09%23FFFFFF,red/K00276%09%23FFFFFF,red/K14455%09%23FFFFFF,red/K13610%09%23FFFFFF,red/K14454%09%23FFFFFF,red/K08081%09%23FFFFFF,red
adu00940	Phenylpropanoid biosynthesis	Metabolism	Biosynthesis of other secondary metabolites	62	303	1.38956e-05	0.000150325	AH04G09870(K00430);AH04G21700(K00430);AH07G12530(K00430);AH12G36640(K10775);AH14G25420(K00430);AH15G03900(K09755);AH16G00320(K00083);AH16G27230(K13065);AH17G11990(K00430);AH17G11590(K00487);AH06G13380(K00083);AH16G30490(K00430);AH06G15330(K10775);AH17G00670(K10775);AH06G21960(K05349);AH04G21680(K00430);AH05G25050(K00588);AH18G00250(K09753);AH15G28770(K12355);AH14G25410(K00430);AH14G08420(K00430);…	http://www.kegg.jp/kegg-bin/show_pathway?map00940/K00430%09%23FFFFFF,red/K10775%09%23FFFFFF,red/K09755%09%23FFFFFF,red/K00083%09%23FFFFFF,red/K13065%09%23FFFFFF,red/K00487%09%23FFFFFF,red/K05349%09%23FFFFFF,red/K00588%09%23FFFFFF,red/K09753%09%23FFFFFF,red/K12355%09%23FFFFFF,red/K01904%09%23FFFFFF,red/K05350%09%23FFFFFF,red/K01188%09%23FFFFFF,red/K12356%09%23FFFFFF,red
adu00071	Fatty acid degradation	Metabolism	Lipid metabolism	30	115	2.5007e-05	0.000247986	AH12G16840(K07513);AH13G38290(K00232);AH02G22460(K00232);AH01G27040(K10527);AH02G13570(K07513);AH13G27440(K14085);AH03G24400(K14085);AH11G30610(K10527);AH08G11630(K18857);AH03G34490(K00232);AH19G41590(K01897);AH05G02990(K00232);AH11G27110(K00626);AH12G21120(K07513);AH03G40790(K00128);AH14G40910(K07517);AH17G04450(K00121);AH01G29760(K00626);AH12G12150(K00121);AH03G04580(K01897);AH17G28950(K18857);…	http://www.kegg.jp/kegg-bin/show_pathway?map00071/K07513%09%23FFFFFF,red/K00232%09%23FFFFFF,red/K10527%09%23FFFFFF,red/K14085%09%23FFFFFF,red/K18857%09%23FFFFFF,red/K01897%09%23FFFFFF,red/K00626%09%23FFFFFF,red/K00128%09%23FFFFFF,red/K07517%09%23FFFFFF,red/K00121%09%23FFFFFF,red/K00001%09%23FFFFFF,red
adu00280	Valine, leucine and isoleucine degradation	Metabolism	Amino acid metabolism	28	111	8.78543e-05	0.000802124	AH02G23890(K00827);AH07G17420(K00166);AH12G26600(K00827);AH15G34330(K05605);AH17G34090(K00826);AH08G09580(K00826);AH18G24350(K00166);AH12G16840(K07513);AH02G13570(K07513);AH13G27440(K14085);AH03G24400(K14085);AH13G03530(K00253);AH11G27110(K00626);AH12G21120(K07513);AH03G40790(K00128);AH05G03130(K05607);AH01G29760(K00626);AH09G02710(K18660);AH20G25230(K00166);AH17G30320(K00128);AH01G26990(K09699);…	http://www.kegg.jp/kegg-bin/show_pathway?map00280/K00827%09%23FFFFFF,red/K00166%09%23FFFFFF,red/K05605%09%23FFFFFF,red/K00826%09%23FFFFFF,red/K07513%09%23FFFFFF,red/K14085%09%23FFFFFF,red/K00253%09%23FFFFFF,red/K00626%09%23FFFFFF,red/K00128%09%23FFFFFF,red/K05607%09%23FFFFFF,red/K18660%09%23FFFFFF,red/K09699%09%23FFFFFF,red
adu00270	Cysteine and methionine metabolism	Metabolism	Amino acid metabolism	45	213	9.43675e-05	0.000802124	AH02G23890(K00827);AH03G29990(K01919);AH04G00320(K00058);AH07G06710(K05933);AH12G26600(K00827);AH13G34030(K01919);AH14G00910(K00058);AH14G31590(K20772);AH17G05530(K05933);AH17G34090(K00826);AH19G23250(K01761);AH13G21990(K00815);AH08G09580(K00826);AH14G05800(K05933);AH05G33610(K01611);AH03G19490(K00815);AH03G15370(K00815);AH14G37480(K01611);AH04G04690(K05933);AH11G06020(K00640);AH16G09320(K22207);…	http://www.kegg.jp/kegg-bin/show_pathway?map00270/K00827%09%23FFFFFF,red/K01919%09%23FFFFFF,red/K00058%09%23FFFFFF,red/K05933%09%23FFFFFF,red/K20772%09%23FFFFFF,red/K00826%09%23FFFFFF,red/K01761%09%23FFFFFF,red/K00815%09%23FFFFFF,red/K01611%09%23FFFFFF,red/K00640%09%23FFFFFF,red/K22207%09%23FFFFFF,red/K14455%09%23FFFFFF,red/K00797%09%23FFFFFF,red/K13034%09%23FFFFFF,red/K14454%09%23FFFFFF,red/K007…
adu00052	Galactose metabolism	Metabolism	Carbohydrate metabolism	27	111	0.000223791	0.00177541	AH01G25000(K06617);AH05G09010(K01193);AH11G32960(K06617);AH08G12720(K01193);AH18G02500(K01193);AH17G01490(K06617);AH07G01370(K06617);AH05G16220(K01784);AH11G26930(K00850);AH15G06720(K01784);AH01G29970(K00850);AH04G11250(K01187);AH12G35280(K01193);AH14G13760(K01187);AH20G31490(K01785);AH14G34770(K01785);AH05G25460(K00844);AH03G23920(K06617);AH03G19810(K00850);AH19G14790(K18819);AH13G22370(K00850);…	http://www.kegg.jp/kegg-bin/show_pathway?map00052/K06617%09%23FFFFFF,red/K01193%09%23FFFFFF,red/K01784%09%23FFFFFF,red/K00850%09%23FFFFFF,red/K01187%09%23FFFFFF,red/K01785%09%23FFFFFF,red/K00844%09%23FFFFFF,red/K18819%09%23FFFFFF,red/K06611%09%23FFFFFF,red
adu04016	MAPK signaling pathway - plant	Environmental Information Processing	Signal transduction	60	328	0.000499936	0.00371828	AH03G38070(K14497);AH05G02160(K20547);AH10G04560(K13449);AH13G41210(K14497);AH14G31590(K20772);AH20G02550(K13449);AH16G33920(K14497);AH09G21370(K14516);AH06G27360(K14497);AH11G32360(K14515);AH07G12970(K13424);AH09G21850(K14509);AH17G12570(K13424);AH05G03330(K14498);AH13G03760(K20536);AH19G27540(K14509);AH06G04140(K14509);AH03G30150(K17686);AH16G32150(K13424);AH13G56350(K17686);AH10G01420(K13420);…	http://www.kegg.jp/kegg-bin/show_pathway?map04016/K14497%09%23FFFFFF,red/K20547%09%23FFFFFF,red/K13449%09%23FFFFFF,red/K20772%09%23FFFFFF,red/K14516%09%23FFFFFF,red/K14515%09%23FFFFFF,red/K13424%09%23FFFFFF,red/K14509%09%23FFFFFF,red/K14498%09%23FFFFFF,red/K20536%09%23FFFFFF,red/K17686%09%23FFFFFF,red/K13420%09%23FFFFFF,red/K20537%09%23FFFFFF,red/K13447%09%23FFFFFF,red/K20603%09%23FFFFFF,red/K207…
adu00904	Diterpenoid biosynthesis	Metabolism	Metabolism of terpenoids and polyketides	15	53	0.0010602	0.00742139	AH09G07960(K17961);AH14G09600(K04122);AH19G11020(K17961);AH19G11010(K17961);AH07G23390(K04125);AH18G19020(K04125);AH08G26170(K04124);AH05G03720(K04123);AH09G11150(K04125);AH18G31170(K04124);AH04G09020(K04122);AH17G29540(K05282);AH13G21200(K04125);AH13G36490(K05282);AH06G11120(K04120)	http://www.kegg.jp/kegg-bin/show_pathway?map00904/K17961%09%23FFFFFF,red/K04122%09%23FFFFFF,red/K04125%09%23FFFFFF,red/K04124%09%23FFFFFF,red/K04123%09%23FFFFFF,red/K05282%09%23FFFFFF,red/K04120%09%23FFFFFF,red
adu04146	Peroxisome	Cellular Processes	Transport and catabolism	37	186	0.00125647	0.00830663	AH12G16840(K07513);AH17G10380(K00031);AH07G11060(K00031);AH13G38290(K00232);AH02G22460(K00232);AH02G13570(K07513);AH13G02000(K13356);AH16G11200(K04565);AH03G34490(K00232);AH19G41590(K01897);AH05G02990(K00232);AH08G25480(K00306);AH12G21120(K07513);AH13G02490(K04565);AH19G26330(K13347);AH18G05710(K13356);AH09G20810(K13347);AH10G30760(K13347);AH17G07870(K13354);AH03G04580(K01897);AH03G03630(K13356);…	http://www.kegg.jp/kegg-bin/show_pathway?map04146/K07513%09%23FFFFFF,red/K00031%09%23FFFFFF,red/K00232%09%23FFFFFF,red/K13356%09%23FFFFFF,red/K04565%09%23FFFFFF,red/K01897%09%23FFFFFF,red/K00306%09%23FFFFFF,red/K13347%09%23FFFFFF,red/K13354%09%23FFFFFF,red/K12261%09%23FFFFFF,red/K11517%09%23FFFFFF,red/K13348%09%23FFFFFF,red/K00869%09%23FFFFFF,red
adu00130	Ubiquinone and other terpenoid-quinone biosynthesis	Metabolism	Metabolism of cofactors and vitamins	25	112	0.00144406	0.00846792	AH13G21990(K00815);AH17G11590(K00487);AH05G14930(K05928);AH17G03260(K00457);AH15G07950(K05928);AH03G19490(K00815);AH11G35440(K09833);AH03G15370(K00815);AH15G07580(K01904);AH15G07960(K05928);AH05G14910(K05928);AH01G01950(K09833);AH18G27380(K09833);AH08G23290(K09833);AH11G02450(K00487);AH03G25550(K19222);AH01G22470(K09833);AH18G09670(K00815);AH10G20990(K06125);AH13G28560(K19222);AH10G04070(K03809);…	http://www.kegg.jp/kegg-bin/show_pathway?map00130/K00815%09%23FFFFFF,red/K00487%09%23FFFFFF,red/K05928%09%23FFFFFF,red/K00457%09%23FFFFFF,red/K09833%09%23FFFFFF,red/K01904%09%23FFFFFF,red/K19222%09%23FFFFFF,red/K06125%09%23FFFFFF,red/K03809%09%23FFFFFF,red
adu00945	Stilbenoid, diarylheptanoid and gingerol biosynthesis	Metabolism	Biosynthesis of other secondary metabolites	13	44	0.00146018	0.00846792	AH16G27230(K13065);AH17G11590(K00487);AH05G25050(K00588);AH13G01200(K13065);AH16G27270(K13065);AH06G22020(K13065);AH09G07080(K13065);AH11G02450(K00487);AH16G27200(K13065);AH01G06170(K00487);AH19G38680(K00487);AH03G23200(K13065);AH12G19430(K00588)	http://www.kegg.jp/kegg-bin/show_pathway?map00945/K13065%09%23FFFFFF,red/K00487%09%23FFFFFF,red/K00588%09%23FFFFFF,red
adu00591	Linoleic acid metabolism	Metabolism	Lipid metabolism	12	39	0.00149434	0.00846792	AH03G03520(K00454);AH09G10220(K00454);AH16G38200(K00454);AH19G13310(K00454);AH03G36910(K00454);AH10G02860(K00454);AH20G06690(K00454);AH13G40160(K00454);AH16G10590(K15718);AH06G07550(K00454);AH06G06730(K15718);AH16G14860(K00454)	http://www.kegg.jp/kegg-bin/show_pathway?map00591/K00454%09%23FFFFFF,red/K15718%09%23FFFFFF,red
adu04712	Circadian rhythm - plant	Organismal Systems	Environmental adaptation	25	114	0.00187603	0.0101476	AH11G06850(K00660);AH01G02310(K00660);AH15G37960(K12124);AH04G01670(K00660);AH04G08640(K00660);AH14G02430(K00660);AH16G46310(K00660);AH14G09910(K00660);AH05G36540(K12124);AH04G08600(K00660);AH14G09780(K00660);AH04G08660(K00660);AH16G46300(K00660);AH14G09830(K00660);AH14G09920(K00660);AH16G28830(K00660);AH14G09770(K00660);AH14G09230(K00660);AH13G11250(K00660);AH14G09790(K00660);AH06G23390(K00660);…	http://www.kegg.jp/kegg-bin/show_pathway?map04712/K00660%09%23FFFFFF,red/K12124%09%23FFFFFF,red/K12126%09%23FFFFFF,red/K16223%09%23FFFFFF,red
adu00966	Glucosinolate biosynthesis	Metabolism	Biosynthesis of other secondary metabolites	7	17	0.0023094	0.0119486	AH17G34090(K00826);AH08G09580(K00826);AH19G28190(K01703);AH09G22400(K01703);AH15G11370(K11820);AH05G11320(K11820);AH03G35570(K00826)	http://www.kegg.jp/kegg-bin/show_pathway?map00966/K00826%09%23FFFFFF,red/K01703%09%23FFFFFF,red/K11820%09%23FFFFFF,red
adu00250	Alanine, aspartate and glutamate metabolism	Metabolism	Amino acid metabolism	23	104	0.00249399	0.012366	AH01G04690(K01953);AH02G23890(K00827);AH05G29250(K01915);AH10G29320(K00261);AH11G03850(K01953);AH12G26600(K00827);AH13G57990(K00261);AH16G42220(K13051);AH15G24830(K01915);AH16G33880(K00264);AH01G34330(K00294);AH12G05660(K00814);AH07G13940(K01953);AH02G05040(K00814);AH13G18880(K14455);AH10G09270(K01953);AH07G10700(K01580);AH17G10120(K01580);AH20G28540(K14454);AH17G07960(K01756);AH04G01860(K01580);…	http://www.kegg.jp/kegg-bin/show_pathway?map00250/K01953%09%23FFFFFF,red/K00827%09%23FFFFFF,red/K01915%09%23FFFFFF,red/K00261%09%23FFFFFF,red/K13051%09%23FFFFFF,red/K00264%09%23FFFFFF,red/K00294%09%23FFFFFF,red/K00814%09%23FFFFFF,red/K14455%09%23FFFFFF,red/K01580%09%23FFFFFF,red/K14454%09%23FFFFFF,red/K01756%09%23FFFFFF,red/K00820%09%23FFFFFF,red
adu00943	Isoflavonoid biosynthesis	Metabolism	Biosynthesis of other secondary metabolites	15	58	0.00283662	0.0135023	AH09G01720(K13262);AH01G11300(K13260);AH11G11030(K13260);AH14G44230(K13262);AH15G01090(K13260);AH13G56960(K13265);AH10G30300(K13265);AH13G40550(K13259);AH05G05040(K13260);AH05G04990(K13260);AH04G11070(K13260);AH15G01040(K13260);AH14G35740(K13262);AH14G35680(K13262);AH03G47350(K22932)	http://www.kegg.jp/kegg-bin/show_pathway?map00943/K13262%09%23FFFFFF,red/K13260%09%23FFFFFF,red/K13265%09%23FFFFFF,red/K13259%09%23FFFFFF,red/K22932%09%23FFFFFF,red
adu00998	Biosynthesis of various secondary metabolites - part 2	Metabolism	Biosynthesis of other secondary metabolites	4	7	0.00536618	0.0245606	AH20G01560(K21568);AH05G00280(K21568);AH01G10150(K21568);AH20G01550(K21568)	http://www.kegg.jp/kegg-bin/show_pathway?map00998/K21568%09%23FFFFFF,red
adu00010	Glycolysis / Gluconeogenesis	Metabolism	Carbohydrate metabolism	45	257	0.00562275	0.0246339	AH02G19910(K00002);AH10G07730(K00134);AH13G27440(K14085);AH03G24400(K14085);AH12G22210(K00002);AH08G11630(K18857);AH20G29720(K01689);AH06G17350(K01623);AH03G40790(K00128);AH17G04450(K00121);AH19G39590(K01623);AH11G26930(K00850);AH12G12150(K00121);AH01G29970(K00850);AH15G37050(K00873);AH09G09720(K00627);AH20G31490(K01785);AH17G28950(K18857);AH05G13650(K00873);AH17G32190(K00121);AH05G35890(K00873);…	http://www.kegg.jp/kegg-bin/show_pathway?map00010/K00002%09%23FFFFFF,red/K00134%09%23FFFFFF,red/K14085%09%23FFFFFF,red/K18857%09%23FFFFFF,red/K01689%09%23FFFFFF,red/K01623%09%23FFFFFF,red/K00128%09%23FFFFFF,red/K00121%09%23FFFFFF,red/K00850%09%23FFFFFF,red/K00873%09%23FFFFFF,red/K00627%09%23FFFFFF,red/K01785%09%23FFFFFF,red/K00001%09%23FFFFFF,red/K00844%09%23FFFFFF,red/K00131%09%23FFFFFF,red/K038…
adu00053	Ascorbate and aldarate metabolism	Metabolism	Carbohydrate metabolism	26	130	0.0057962	0.0246339	AH02G19910(K00002);AH13G27440(K14085);AH03G24400(K14085);AH12G22210(K00002);AH01G33420(K00012);AH05G25220(K00469);AH19G05310(K00469);AH03G40790(K00128);AH11G24360(K00012);AH14G06760(K10047);AH13G30960(K00469);AH00G03100(K00012);AH15G16630(K00012);AH15G30160(K00469);AH17G30320(K00128);AH06G17720(K08232);AH13G43620(K00128);AH16G32030(K00002);AH06G25770(K00002);AH09G03660(K00469);AH14G20260(K00002);…	http://www.kegg.jp/kegg-bin/show_pathway?map00053/K00002%09%23FFFFFF,red/K14085%09%23FFFFFF,red/K00012%09%23FFFFFF,red/K00469%09%23FFFFFF,red/K00128%09%23FFFFFF,red/K10047%09%23FFFFFF,red/K08232%09%23FFFFFF,red
adu00310	Lysine degradation	Metabolism	Amino acid metabolism	15	63	0.00656111	0.0269232	AH01G20410(K14157);AH14G00210(K14157);AH13G27440(K14085);AH03G24400(K14085);AH11G27110(K00626);AH08G25480(K00306);AH03G40790(K00128);AH01G29760(K00626);AH18G30390(K00306);AH05G03270(K11420);AH09G19200(K00306);AH17G30320(K00128);AH10G18660(K24406);AH13G43620(K00128);AH05G30860(K00128)	http://www.kegg.jp/kegg-bin/show_pathway?map00310/K14157%09%23FFFFFF,red/K14085%09%23FFFFFF,red/K00626%09%23FFFFFF,red/K00306%09%23FFFFFF,red/K00128%09%23FFFFFF,red/K11420%09%23FFFFFF,red/K24406%09%23FFFFFF,red
adu00520	Amino sugar and nucleotide sugar metabolism	Metabolism	Carbohydrate metabolism	45	260	0.00696525	0.0276288	AH05G02160(K20547);AH08G11570(K01183);AH11G33850(K01183);AH12G16010(K01183);AH18G02950(K01183);AH03G02460(K08678);AH14G04840(K00975);AH12G32180(K08678);AH12G37100(K08678);AH01G33420(K00012);AH14G09280(K12448);AH04G08740(K12448);AH05G16220(K01784);AH11G24360(K00012);AH14G36840(K13379);AH15G06720(K01784);AH08G00600(K00975);AH11G24800(K13379);AH07G23950(K12450);AH14G43510(K13379);AH08G11210(K00847);…	http://www.kegg.jp/kegg-bin/show_pathway?map00520/K20547%09%23FFFFFF,red/K01183%09%23FFFFFF,red/K08678%09%23FFFFFF,red/K00975%09%23FFFFFF,red/K00012%09%23FFFFFF,red/K12448%09%23FFFFFF,red/K01784%09%23FFFFFF,red/K13379%09%23FFFFFF,red/K12450%09%23FFFFFF,red/K00847%09%23FFFFFF,red/K01809%09%23FFFFFF,red/K12446%09%23FFFFFF,red/K12373%09%23FFFFFF,red/K00844%09%23FFFFFF,red/K00326%09%23FFFFFF,red/K124…
adu04626	Plant-pathogen interaction	Organismal Systems	Environmental adaptation	68	427	0.00838994	0.0322065	AH10G04560(K13449);AH20G02550(K13449);AH20G03180(K15397);AH16G05160(K13448);AH07G12970(K13424);AH05G31950(K18875);AH05G00140(K13457);AH06G02650(K13448);AH17G12570(K13424);AH15G21310(K18875);AH15G36680(K04079);AH17G29650(K13448);AH15G02440(K13448);AH13G03760(K20536);AH01G30860(K13436);AH16G32150(K13424);AH08G06260(K13448);AH11G25880(K13436);AH10G01420(K13420);AH03G01930(K20536);AH05G00160(K13457);…	http://www.kegg.jp/kegg-bin/show_pathway?map04626/K13449%09%23FFFFFF,red/K15397%09%23FFFFFF,red/K13448%09%23FFFFFF,red/K13424%09%23FFFFFF,red/K18875%09%23FFFFFF,red/K13457%09%23FFFFFF,red/K04079%09%23FFFFFF,red/K20536%09%23FFFFFF,red/K13436%09%23FFFFFF,red/K13420%09%23FFFFFF,red/K13412%09%23FFFFFF,red/K13447%09%23FFFFFF,red/K05391%09%23FFFFFF,red/K09487%09%23FFFFFF,red/K12795%09%23FFFFFF,red/K134…
adu00430	Taurine and hypotaurine metabolism	Metabolism	Metabolism of other amino acids	5	12	0.0094854	0.0352738	AH05G25240(K18592);AH07G10700(K01580);AH17G10120(K01580);AH04G01860(K01580);AH14G02610(K01580)	http://www.kegg.jp/kegg-bin/show_pathway?map00430/K18592%09%23FFFFFF,red/K01580%09%23FFFFFF,red
adu00900	Terpenoid backbone biosynthesis	Metabolism	Metabolism of terpenoids and polyketides	21	103	0.00993546	0.0358279	AH01G22990(K01662);AH05G06410(K13789);AH11G34920(K01662);AH13G03360(K03526);AH03G01290(K03526);AH08G16990(K12742);AH17G14180(K11778);AH05G01640(K00021);AH13G15850(K12742);AH07G03260(K13789);AH03G13060(K12742);AH11G27110(K00626);AH08G17000(K12742);AH07G05810(K00021);AH01G29760(K00626);AH03G39780(K01662);AH17G04520(K00021);AH12G02040(K06013);AH18G07490(K12742);AH00G04830(K13789);AH00G02020(K00869)	http://www.kegg.jp/kegg-bin/show_pathway?map00900/K01662%09%23FFFFFF,red/K13789%09%23FFFFFF,red/K03526%09%23FFFFFF,red/K12742%09%23FFFFFF,red/K11778%09%23FFFFFF,red/K00021%09%23FFFFFF,red/K00626%09%23FFFFFF,red/K06013%09%23FFFFFF,red/K00869%09%23FFFFFF,red
adu00020	Citrate cycle (TCA cycle)	Metabolism	Carbohydrate metabolism	20	100	0.0143727	0.0489737	AH14G41030(K00164);AH18G06970(K01681);AH17G10380(K00031);AH07G11060(K00031);AH11G01560(K01647);AH08G16610(K01681);AH01G07200(K01647);AH05G12680(K01648);AH16G31580(K00235);AH09G09720(K00627);AH15G31280(K00031);AH19G12810(K00627);AH19G30320(K00627);AH05G24190(K00031);AH00G00900(K00627);AH09G29340(K00627);AH10G01550(K00026);AH07G17820(K01648);AH01G26430(K01648);AH02G05660(K00025)	http://www.kegg.jp/kegg-bin/show_pathway?map00020/K00164%09%23FFFFFF,red/K01681%09%23FFFFFF,red/K00031%09%23FFFFFF,red/K01647%09%23FFFFFF,red/K01648%09%23FFFFFF,red/K00235%09%23FFFFFF,red/K00627%09%23FFFFFF,red/K00026%09%23FFFFFF,red/K00025%09%23FFFFFF,red
adu00260	Glycine, serine and threonine metabolism	Metabolism	Amino acid metabolism	22	113	0.014404	0.0489737	AH02G23890(K00827);AH04G00320(K00058);AH05G14040(K01696);AH12G26600(K00827);AH14G00910(K00058);AH15G08900(K01696);AH09G26400(K00276);AH19G41680(K00276);AH03G23390(K00276);AH13G27440(K14085);AH03G24400(K14085);AH18G26440(K00276);AH08G22800(K00276);AH14G15460(K00276);AH08G25480(K00306);AH20G35150(K06001);AH18G30390(K00306);AH19G40100(K00058);AH09G28000(K00058);AH09G19200(K00306);AH18G02810(K01733);…	http://www.kegg.jp/kegg-bin/show_pathway?map00260/K00827%09%23FFFFFF,red/K00058%09%23FFFFFF,red/K01696%09%23FFFFFF,red/K00276%09%23FFFFFF,red/K14085%09%23FFFFFF,red/K00306%09%23FFFFFF,red/K06001%09%23FFFFFF,red/K01733%09%23FFFFFF,red
adu00908	Zeatin biosynthesis	Metabolism	Metabolism of terpenoids and polyketides	12	52	0.0181859	0.0601144	AH01G21650(K00279);AH16G04810(K13495);AH17G10410(K13496);AH07G11080(K13496);AH16G26200(K13496);AH06G21240(K13496);AH11G36160(K00279);AH11G36140(K00279);AH01G21600(K00279);AH14G39810(K10717);AH12G17980(K13495);AH01G21670(K00279)	http://www.kegg.jp/kegg-bin/show_pathway?map00908/K00279%09%23FFFFFF,red/K13495%09%23FFFFFF,red/K13496%09%23FFFFFF,red/K10717%09%23FFFFFF,red
adu00290	Valine, leucine and isoleucine biosynthesis	Metabolism	Amino acid metabolism	9	36	0.0234675	0.0754765	AH08G18790(K00053);AH17G34090(K00826);AH08G09580(K00826);AH12G05510(K00053);AH19G28190(K01703);AH09G22400(K01703);AH09G01360(K01704);AH19G02610(K01704);AH03G35570(K00826)	http://www.kegg.jp/kegg-bin/show_pathway?map00290/K00053%09%23FFFFFF,red/K00826%09%23FFFFFF,red/K01703%09%23FFFFFF,red/K01704%09%23FFFFFF,red
adu01040	Biosynthesis of unsaturated fatty acids	Metabolism	Lipid metabolism	10	47	0.0492642	0.154275	AH12G16840(K07513);AH13G38290(K00232);AH02G22460(K00232);AH02G13570(K07513);AH03G34490(K00232);AH05G02990(K00232);AH12G21120(K07513);AH02G03240(K01068);AH12G00790(K01068);AH19G38370(K10256)	http://www.kegg.jp/kegg-bin/show_pathway?map01040/K07513%09%23FFFFFF,red/K00232%09%23FFFFFF,red/K01068%09%23FFFFFF,red/K10256%09%23FFFFFF,red
adu00640	Propanoate metabolism	Metabolism	Carbohydrate metabolism	15	81	0.0568318	0.17341	AH07G17420(K00166);AH15G34330(K05605);AH18G24350(K00166);AH13G38290(K00232);AH02G22460(K00232);AH03G34490(K00232);AH05G02990(K00232);AH11G27110(K00626);AH01G29760(K00626);AH20G25230(K00166);AH01G26990(K09699);AH16G37140(K05605);AH05G21320(K05605);AH16G45440(K05605);AH11G30770(K09699)	http://www.kegg.jp/kegg-bin/show_pathway?map00640/K00166%09%23FFFFFF,red/K05605%09%23FFFFFF,red/K00232%09%23FFFFFF,red/K00626%09%23FFFFFF,red/K09699%09%23FFFFFF,red
adu00730	Thiamine metabolism	Metabolism	Metabolism of cofactors and vitamins	9	44	0.0744746	0.221562	AH01G22990(K01662);AH11G34920(K01662);AH03G39780(K01662);AH12G14210(K00939);AH16G17910(K00939);AH02G12580(K00939);AH06G14740(K00939);AH02G28100(K00949);AH12G31790(K00949)	http://www.kegg.jp/kegg-bin/show_pathway?map00730/K01662%09%23FFFFFF,red/K00939%09%23FFFFFF,red/K00949%09%23FFFFFF,red
adu00513	Various types of N-glycan biosynthesis	Metabolism	Glycan biosynthesis and metabolism	11	59	0.0902732	0.255774	AH13G45110(K14413);AH03G42500(K14413);AH13G17230(K00736);AH07G17630(K12373);AH18G24570(K12373);AH03G14650(K00736);AH13G20970(K03846);AH02G09080(K12667);AH07G08050(K12668);AH09G33560(K14412);AH17G06960(K12668)	http://www.kegg.jp/kegg-bin/show_pathway?map00513/K14413%09%23FFFFFF,red/K00736%09%23FFFFFF,red/K12373%09%23FFFFFF,red/K03846%09%23FFFFFF,red/K12667%09%23FFFFFF,red/K12668%09%23FFFFFF,red/K14412%09%23FFFFFF,red
adu00910	Nitrogen metabolism	Metabolism	Energy metabolism	11	59	0.0902732	0.255774	AH03G01030(K01674);AH05G29250(K01915);AH10G29320(K00261);AH13G02920(K01674);AH13G57990(K00261);AH07G20530(K01673);AH15G24830(K01915);AH16G33880(K00264);AH17G16890(K01673);AH07G13620(K01725);AH10G05270(K01673)	http://www.kegg.jp/kegg-bin/show_pathway?map00910/K01674%09%23FFFFFF,red/K01915%09%23FFFFFF,red/K00261%09%23FFFFFF,red/K01673%09%23FFFFFF,red/K00264%09%23FFFFFF,red/K01725%09%23FFFFFF,red
adu00660	C5-Branched dibasic acid metabolism	Metabolism	Carbohydrate metabolism	4	15	0.0959368	0.2655	AH19G28190(K01703);AH09G22400(K01703);AH09G01360(K01704);AH19G02610(K01704)	http://www.kegg.jp/kegg-bin/show_pathway?map00660/K01703%09%23FFFFFF,red/K01704%09%23FFFFFF,red
adu00561	Glycerolipid metabolism	Metabolism	Lipid metabolism	26	172	0.127286	0.344251	AH02G19910(K00002);AH13G27440(K14085);AH03G24400(K14085);AH12G22210(K00002);AH03G40790(K00128);AH01G09760(K22848);AH12G34530(K09480);AH13G26480(K11155);AH17G30320(K00128);AH16G08090(K13508);AH15G24490(K01054);AH03G22530(K11155);AH03G17700(K00901);AH01G21480(K11155);AH19G39000(K01054);AH08G13190(K13523);AH09G29140(K01054);AH13G43620(K00128);AH16G32030(K00002);AH06G25770(K00002);AH14G20260(K00002);…	http://www.kegg.jp/kegg-bin/show_pathway?map00561/K00002%09%23FFFFFF,red/K14085%09%23FFFFFF,red/K00128%09%23FFFFFF,red/K22848%09%23FFFFFF,red/K09480%09%23FFFFFF,red/K11155%09%23FFFFFF,red/K13508%09%23FFFFFF,red/K01054%09%23FFFFFF,red/K00901%09%23FFFFFF,red/K13523%09%23FFFFFF,red/K13513%09%23FFFFFF,red
adu00770	Pantothenate and CoA biosynthesis	Metabolism	Metabolism of cofactors and vitamins	15	93	0.143417	0.379257	AH08G18790(K00053);AH17G34090(K00826);AH08G09580(K00826);AH12G05510(K00053);AH03G40790(K00128);AH15G24680(K00207);AH13G42350(K17839);AH03G39450(K17839);AH02G06850(K01922);AH02G01960(K00606);AH17G30320(K00128);AH08G26530(K01918);AH13G43620(K00128);AH05G30860(K00128);AH03G35570(K00826)	http://www.kegg.jp/kegg-bin/show_pathway?map00770/K00053%09%23FFFFFF,red/K00826%09%23FFFFFF,red/K00128%09%23FFFFFF,red/K00207%09%23FFFFFF,red/K17839%09%23FFFFFF,red/K01922%09%23FFFFFF,red/K00606%09%23FFFFFF,red/K01918%09%23FFFFFF,red
adu00780	Biotin metabolism	Metabolism	Metabolism of cofactors and vitamins	6	31	0.160615	0.415505	AH16G27820(K00059);AH06G22530(K00059);AH13G57740(K00652);AH10G29580(K00652);AH16G27830(K00059);AH06G22540(K00059)	http://www.kegg.jp/kegg-bin/show_pathway?map00780/K00059%09%23FFFFFF,red/K00652%09%23FFFFFF,red
adu00650	Butanoate metabolism	Metabolism	Carbohydrate metabolism	8	46	0.180873	0.457955	AH11G27110(K00626);AH13G21830(K00074);AH01G29760(K00626);AH07G10700(K01580);AH17G10120(K01580);AH04G01860(K01580);AH14G02610(K01580);AH03G19380(K00074)	http://www.kegg.jp/kegg-bin/show_pathway?map00650/K00626%09%23FFFFFF,red/K00074%09%23FFFFFF,red/K01580%09%23FFFFFF,red
adu00340	Histidine metabolism	Metabolism	Amino acid metabolism	8	47	0.196651	0.48753	AH13G27440(K14085);AH03G24400(K14085);AH03G40790(K00128);AH17G30320(K00128);AH07G03130(K01663);AH00G04960(K01663);AH13G43620(K00128);AH05G30860(K00128)	http://www.kegg.jp/kegg-bin/show_pathway?map00340/K14085%09%23FFFFFF,red/K00128%09%23FFFFFF,red/K01663%09%23FFFFFF,red
adu00604	Glycosphingolipid biosynthesis - ganglio series	Metabolism	Glycan biosynthesis and metabolism	2	7	0.201451	0.489237	AH07G17630(K12373);AH18G24570(K12373)	http://www.kegg.jp/kegg-bin/show_pathway?map00604/K12373%09%23FFFFFF,red
adu00380	Tryptophan metabolism	Metabolism	Amino acid metabolism	17	119	0.25855	0.600757	AH03G09820(K01426);AH13G27440(K14085);AH03G24400(K14085);AH13G12450(K01426);AH11G27110(K00626);AH03G40790(K00128);AH01G29760(K00626);AH15G11370(K11820);AH13G21490(K01593);AH17G30320(K00128);AH13G08850(K01426);AH05G11320(K11820);AH13G43620(K00128);AH11G14590(K22588);AH03G18940(K01593);AH13G51940(K01426);AH05G30860(K00128)	http://www.kegg.jp/kegg-bin/show_pathway?map00380/K01426%09%23FFFFFF,red/K14085%09%23FFFFFF,red/K00626%09%23FFFFFF,red/K00128%09%23FFFFFF,red/K11820%09%23FFFFFF,red/K01593%09%23FFFFFF,red/K22588%09%23FFFFFF,red
adu00565	Ether lipid metabolism	Metabolism	Lipid metabolism	10	66	0.264903	0.600757	AH11G04090(K01114);AH04G07070(K01115);AH13G56220(K01115);AH10G19760(K16860);AH19G09070(K01114);AH19G17510(K01115);AH11G00200(K01115);AH01G08770(K01115);AH09G07240(K01114);AH20G26080(K16860)	http://www.kegg.jp/kegg-bin/show_pathway?map00565/K01114%09%23FFFFFF,red/K01115%09%23FFFFFF,red/K16860%09%23FFFFFF,red
adu00300	Lysine biosynthesis	Metabolism	Amino acid metabolism	4	22	0.267564	0.600757	AH10G05900(K10206);AH20G08850(K10206);AH14G27650(K01714);AH04G23590(K01714)	http://www.kegg.jp/kegg-bin/show_pathway?map00300/K10206%09%23FFFFFF,red/K01714%09%23FFFFFF,red
adu00903	Limonene and pinene degradation	Metabolism	Metabolism of terpenoids and polyketides	4	22	0.267564	0.600757	AH03G40790(K00128);AH17G30320(K00128);AH13G43620(K00128);AH05G30860(K00128)	http://www.kegg.jp/kegg-bin/show_pathway?map00903/K00128%09%23FFFFFF,red
adu00630	Glyoxylate and dicarboxylate metabolism	Metabolism	Carbohydrate metabolism	19	136	0.275159	0.606369	AH05G29250(K01915);AH18G06970(K01681);AH05G30640(K00122);AH15G24830(K01915);AH15G23220(K00122);AH11G27110(K00626);AH11G01560(K01647);AH08G16610(K01681);AH01G29760(K00626);AH01G07200(K01647);AH04G05740(K19269);AH14G07350(K19269);AH20G05240(K11517);AH13G51090(K11517);AH10G01550(K00026);AH03G48370(K11517);AH01G17370(K01638);AH02G05660(K00025);AH10G00330(K11517)	http://www.kegg.jp/kegg-bin/show_pathway?map00630/K01915%09%23FFFFFF,red/K01681%09%23FFFFFF,red/K00122%09%23FFFFFF,red/K00626%09%23FFFFFF,red/K01647%09%23FFFFFF,red/K19269%09%23FFFFFF,red/K11517%09%23FFFFFF,red/K00026%09%23FFFFFF,red/K01638%09%23FFFFFF,red/K00025%09%23FFFFFF,red
adu00909	Sesquiterpenoid and triterpenoid biosynthesis	Metabolism	Metabolism of terpenoids and polyketides	7	45	0.292397	0.63264	AH03G35710(K14175);AH12G33400(K14175);AH08G26210(K15803);AH08G19910(K15803);AH20G02070(K14175);AH10G04180(K14175);AH15G31030(K20659)	http://www.kegg.jp/kegg-bin/show_pathway?map00909/K14175%09%23FFFFFF,red/K15803%09%23FFFFFF,red/K20659%09%23FFFFFF,red
adu00220	Arginine biosynthesis	Metabolism	Amino acid metabolism	8	53	0.301063	0.639759	AH05G29250(K01915);AH10G29320(K00261);AH13G57990(K00261);AH15G24830(K01915);AH12G05660(K00814);AH02G05040(K00814);AH13G18880(K14455);AH20G28540(K14454)	http://www.kegg.jp/kegg-bin/show_pathway?map00220/K01915%09%23FFFFFF,red/K00261%09%23FFFFFF,red/K00814%09%23FFFFFF,red/K14455%09%23FFFFFF,red/K14454%09%23FFFFFF,red
adu04075	Plant hormone signal transduction	Environmental Information Processing	Signal transduction	70	549	0.310809	0.64205	AH01G11330(K14487);AH03G38070(K14497);AH05G03310(K13464);AH10G04560(K13449);AH13G41210(K14497);AH20G02550(K13449);AH19G13080(K13464);AH16G33920(K14497);AH09G10020(K13464);AH09G21370(K14516);AH06G27360(K14497);AH16G03140(K14493);AH11G11050(K14487);AH16G41640(K14499);AH11G32360(K14515);AH13G45730(K13464);AH09G21850(K14509);AH13G27690(K13464);AH14G00470(K13464);AH06G00560(K14493);AH05G03330(K14498);…	http://www.kegg.jp/kegg-bin/show_pathway?map04075/K14487%09%23FFFFFF,red/K14497%09%23FFFFFF,red/K13464%09%23FFFFFF,red/K13449%09%23FFFFFF,red/K14516%09%23FFFFFF,red/K14493%09%23FFFFFF,red/K14499%09%23FFFFFF,red/K14515%09%23FFFFFF,red/K14509%09%23FFFFFF,red/K14498%09%23FFFFFF,red/K14488%09%23FFFFFF,red/K14500%09%23FFFFFF,red/K14431%09%23FFFFFF,red/K14432%09%23FFFFFF,red/K14490%09%23FFFFFF,red/K144…
adu02010	ABC transporters	Environmental Information Processing	Membrane transport	10	69	0.312932	0.64205	AH11G26140(K05658);AH01G30700(K05658);AH19G35310(K05666);AH08G22100(K05674);AH10G24430(K05658);AH10G00710(K05658);AH10G16930(K05658);AH20G04940(K05658);AH09G32540(K05666);AH14G28660(K05681)	http://www.kegg.jp/kegg-bin/show_pathway?map02010/K05658%09%23FFFFFF,red/K05666%09%23FFFFFF,red/K05674%09%23FFFFFF,red/K05681%09%23FFFFFF,red
adu00030	Pentose phosphate pathway	Metabolism	Carbohydrate metabolism	14	104	0.366899	0.740016	AH14G37320(K00033);AH14G43090(K00033);AH06G17350(K01623);AH14G02250(K00851);AH01G08810(K00036);AH04G01490(K00851);AH19G39590(K01623);AH11G26930(K00850);AH01G29970(K00850);AH14G41290(K00036);AH03G19810(K00850);AH13G22370(K00850);AH16G37030(K00131);AH20G09090(K03841)	http://www.kegg.jp/kegg-bin/show_pathway?map00030/K00033%09%23FFFFFF,red/K01623%09%23FFFFFF,red/K00851%09%23FFFFFF,red/K00036%09%23FFFFFF,red/K00850%09%23FFFFFF,red/K00131%09%23FFFFFF,red/K03841%09%23FFFFFF,red
adu00965	Betalain biosynthesis	Metabolism	Biosynthesis of other secondary metabolites	2	11	0.387756	0.76905	AH13G21490(K01593);AH03G18940(K01593)	http://www.kegg.jp/kegg-bin/show_pathway?map00965/K01593%09%23FFFFFF,red
adu00460	Cyanoamino acid metabolism	Metabolism	Metabolism of other amino acids	9	66	0.396233	0.77298	AH16G42220(K13051);AH06G21960(K05349);AH05G25240(K18592);AH12G01010(K13034);AH01G04210(K05349);AH16G27160(K05349);AH14G04870(K05350);AH18G29950(K01188);AH04G00310(K08248)	http://www.kegg.jp/kegg-bin/show_pathway?map00460/K13051%09%23FFFFFF,red/K05349%09%23FFFFFF,red/K18592%09%23FFFFFF,red/K13034%09%23FFFFFF,red/K05350%09%23FFFFFF,red/K01188%09%23FFFFFF,red/K08248%09%23FFFFFF,red
adu00073	Cutin, suberine and wax biosynthesis	Metabolism	Lipid metabolism	9	69	0.449962	0.851282	AH20G10350(K17991);AH13G02000(K13356);AH02G14660(K17991);AH18G05710(K13356);AH03G03630(K13356);AH12G17240(K17991);AH16G01310(K13407);AH10G22730(K15400);AH08G15410(K13356)	http://www.kegg.jp/kegg-bin/show_pathway?map00073/K17991%09%23FFFFFF,red/K13356%09%23FFFFFF,red/K13407%09%23FFFFFF,red/K15400%09%23FFFFFF,red
adu00564	Glycerophospholipid metabolism	Metabolism	Lipid metabolism	28	225	0.450679	0.851282	AH11G04090(K01114);AH04G07070(K01115);AH18G00940(K06130);AH04G27740(K22389);AH13G56220(K01115);AH14G32660(K22389);AH03G43940(K05929);AH19G31970(K00111);AH10G19760(K16860);AH16G08090(K13508);AH19G09070(K01114);AH19G17510(K01115);AH11G00200(K01115);AH03G17700(K00901);AH10G30070(K14156);AH08G26540(K06130);AH01G08770(K01115);AH08G13190(K13523);AH09G31920(K00995);AH01G28530(K08744);AH16G29930(K18696);…	http://www.kegg.jp/kegg-bin/show_pathway?map00564/K01114%09%23FFFFFF,red/K01115%09%23FFFFFF,red/K06130%09%23FFFFFF,red/K22389%09%23FFFFFF,red/K05929%09%23FFFFFF,red/K00111%09%23FFFFFF,red/K16860%09%23FFFFFF,red/K13508%09%23FFFFFF,red/K00901%09%23FFFFFF,red/K14156%09%23FFFFFF,red/K13523%09%23FFFFFF,red/K00995%09%23FFFFFF,red/K08744%09%23FFFFFF,red/K18696%09%23FFFFFF,red/K00894%09%23FFFFFF,red/K135…
adu00620	Pyruvate metabolism	Metabolism	Carbohydrate metabolism	23	185	0.463312	0.852565	AH12G05340(K01595);AH13G22790(K00029);AH13G27440(K14085);AH03G24400(K14085);AH11G27110(K00626);AH03G40790(K00128);AH01G29760(K00626);AH15G37050(K00873);AH01G28760(K01759);AH09G09720(K00627);AH05G13650(K00873);AH05G35890(K00873);AH19G12810(K00627);AH19G30320(K00627);AH17G30320(K00128);AH00G00900(K00627);AH09G29340(K00627);AH10G01550(K00026);AH13G43620(K00128);AH01G17370(K01638);AH17G10890(K18881);…	http://www.kegg.jp/kegg-bin/show_pathway?map00620/K01595%09%23FFFFFF,red/K00029%09%23FFFFFF,red/K14085%09%23FFFFFF,red/K00626%09%23FFFFFF,red/K00128%09%23FFFFFF,red/K00873%09%23FFFFFF,red/K01759%09%23FFFFFF,red/K00627%09%23FFFFFF,red/K00026%09%23FFFFFF,red/K01638%09%23FFFFFF,red/K18881%09%23FFFFFF,red/K00025%09%23FFFFFF,red
adu00051	Fructose and mannose metabolism	Metabolism	Carbohydrate metabolism	14	111	0.465687	0.852565	AH06G17350(K01623);AH19G39590(K01623);AH11G26930(K00850);AH01G29970(K00850);AH08G11210(K00847);AH14G39930(K01809);AH05G34060(K00847);AH05G25460(K00844);AH03G19810(K00850);AH15G35140(K00847);AH13G22370(K00850);AH03G14850(K19355);AH11G34940(K01805);AH20G09090(K03841)	http://www.kegg.jp/kegg-bin/show_pathway?map00051/K01623%09%23FFFFFF,red/K00850%09%23FFFFFF,red/K00847%09%23FFFFFF,red/K01809%09%23FFFFFF,red/K00844%09%23FFFFFF,red/K19355%09%23FFFFFF,red/K01805%09%23FFFFFF,red/K03841%09%23FFFFFF,red
adu00500	Starch and sucrose metabolism	Metabolism	Carbohydrate metabolism	34	279	0.491643	0.876985	AH01G20540(K00695);AH05G09010(K01193);AH08G12720(K01193);AH06G21960(K05349);AH18G02500(K01193);AH14G35060(K00703);AH14G04840(K00975);AH13G44570(K01176);AH08G00600(K00975);AH04G11250(K01187);AH12G35280(K01193);AH20G13510(K01087);AH14G13760(K01187);AH08G11210(K00847);AH01G04110(K00688);AH04G03860(K00975);AH01G04210(K05349);AH11G04620(K00688);AH05G34060(K00847);AH16G27160(K05349);AH17G19370(K00975);…	http://www.kegg.jp/kegg-bin/show_pathway?map00500/K00695%09%23FFFFFF,red/K01193%09%23FFFFFF,red/K05349%09%23FFFFFF,red/K00703%09%23FFFFFF,red/K00975%09%23FFFFFF,red/K01176%09%23FFFFFF,red/K01187%09%23FFFFFF,red/K01087%09%23FFFFFF,red/K00847%09%23FFFFFF,red/K00688%09%23FFFFFF,red/K00844%09%23FFFFFF,red/K05350%09%23FFFFFF,red/K01179%09%23FFFFFF,red/K01188%09%23FFFFFF,red
adu00531	Glycosaminoglycan degradation	Metabolism	Glycan biosynthesis and metabolism	4	30	0.493765	0.876985	AH07G17630(K12373);AH18G24570(K12373);AH16G10320(K10532);AH06G06510(K10532)	http://www.kegg.jp/kegg-bin/show_pathway?map00531/K12373%09%23FFFFFF,red/K10532%09%23FFFFFF,red
adu03060	Protein export	Genetic Information Processing	Folding, sorting and degradation	12	99	0.532851	0.931216	AH13G31440(K09490);AH19G40440(K07342);AH08G06060(K03100);AH03G26780(K09490);AH16G10450(K09490);AH06G06870(K12948);AH03G26710(K09490);AH03G36530(K03217);AH00G02860(K12946);AH16G10830(K12948);AH09G10870(K03104);AH14G26240(K09647)	http://www.kegg.jp/kegg-bin/show_pathway?map03060/K09490%09%23FFFFFF,red/K07342%09%23FFFFFF,red/K03100%09%23FFFFFF,red/K12948%09%23FFFFFF,red/K03217%09%23FFFFFF,red/K12946%09%23FFFFFF,red/K03104%09%23FFFFFF,red/K09647%09%23FFFFFF,red
adu04141	Protein processing in endoplasmic reticulum	Genetic Information Processing	Folding, sorting and degradation	45	379	0.557877	0.931216	AH14G40970(K03283);AH14G40890(K03283);AH17G30260(K09580);AH19G17250(K08057);AH13G31440(K09490);AH14G40960(K03283);AH09G13290(K08057);AH13G35580(K08054);AH14G40980(K03283);AH20G04460(K03283);AH15G36680(K04079);AH19G40440(K07342);AH10G00920(K03283);AH07G06870(K09584);AH17G05690(K09584);AH03G43240(K14016);AH03G26780(K09490);AH16G07630(K09517);AH07G01060(K09487);AH16G10450(K09490);AH13G45880(K14016);…	http://www.kegg.jp/kegg-bin/show_pathway?map04141/K03283%09%23FFFFFF,red/K09580%09%23FFFFFF,red/K08057%09%23FFFFFF,red/K09490%09%23FFFFFF,red/K08054%09%23FFFFFF,red/K04079%09%23FFFFFF,red/K07342%09%23FFFFFF,red/K09584%09%23FFFFFF,red/K14016%09%23FFFFFF,red/K09517%09%23FFFFFF,red/K09487%09%23FFFFFF,red/K14009%09%23FFFFFF,red/K09523%09%23FFFFFF,red/K12667%09%23FFFFFF,red/K12668%09%23FFFFFF,red/K139…
adu00750	Vitamin B6 metabolism	Metabolism	Metabolism of cofactors and vitamins	3	24	0.563365	0.931216	AH19G06580(K13248);AH18G02810(K01733);AH08G12490(K01733)	http://www.kegg.jp/kegg-bin/show_pathway?map00750/K13248%09%23FFFFFF,red/K01733%09%23FFFFFF,red
adu00905	Brassinosteroid biosynthesis	Metabolism	Metabolism of terpenoids and polyketides	3	24	0.563365	0.931216	AH19G13340(K20623);AH09G10230(K20623);AH19G13330(K20623)	http://www.kegg.jp/kegg-bin/show_pathway?map00905/K20623%09%23FFFFFF,red
adu00562	Inositol phosphate metabolism	Metabolism	Carbohydrate metabolism	18	152	0.563425	0.931216	AH20G13790(K01858);AH05G25220(K00469);AH19G05310(K00469);AH11G04090(K01114);AH03G44330(K00889);AH14G06760(K10047);AH13G30960(K00469);AH15G30160(K00469);AH19G09070(K01114);AH11G21710(K00913);AH05G19270(K24221);AH07G15400(K19517);AH20G30550(K00913);AH18G33040(K00889);AH10G23550(K00913);AH09G03660(K00469);AH09G07240(K01114);AH03G27330(K00469)	http://www.kegg.jp/kegg-bin/show_pathway?map00562/K01858%09%23FFFFFF,red/K00469%09%23FFFFFF,red/K01114%09%23FFFFFF,red/K00889%09%23FFFFFF,red/K10047%09%23FFFFFF,red/K00913%09%23FFFFFF,red/K24221%09%23FFFFFF,red/K19517%09%23FFFFFF,red
adu00072	Synthesis and degradation of ketone bodies	Metabolism	Lipid metabolism	2	16	0.58915	0.960395	AH11G27110(K00626);AH01G29760(K00626)	http://www.kegg.jp/kegg-bin/show_pathway?map00072/K00626%09%23FFFFFF,red
adu00906	Carotenoid biosynthesis	Metabolism	Metabolism of terpenoids and polyketides	6	53	0.624807	1	AH07G23190(K09840);AH18G19580(K09840);AH13G54760(K09843);AH01G09900(K09843);AH20G01350(K09843);AH10G21080(K17913)	http://www.kegg.jp/kegg-bin/show_pathway?map00906/K09840%09%23FFFFFF,red/K09843%09%23FFFFFF,red/K17913%09%23FFFFFF,red
adu00740	Riboflavin metabolism	Metabolism	Metabolism of cofactors and vitamins	5	45	0.642363	1	AH03G29980(K22912);AH13G34020(K22912);AH20G08330(K14652);AH10G05410(K14652);AH13G49910(K00794)	http://www.kegg.jp/kegg-bin/show_pathway?map00740/K22912%09%23FFFFFF,red/K14652%09%23FFFFFF,red/K00794%09%23FFFFFF,red
adu00920	Sulfur metabolism	Metabolism	Energy metabolism	8	74	0.678209	1	AH03G13580(K00392);AH11G06020(K00640);AH13G16150(K00392);AH12G01010(K13034);AH13G00930(K17285);AH03G36230(K01082);AH08G21130(K01082);AH18G13830(K01082)	http://www.kegg.jp/kegg-bin/show_pathway?map00920/K00392%09%23FFFFFF,red/K00640%09%23FFFFFF,red/K13034%09%23FFFFFF,red/K17285%09%23FFFFFF,red/K01082%09%23FFFFFF,red
adu00261	Monobactam biosynthesis	Metabolism	Biosynthesis of other secondary metabolites	2	19	0.684243	1	AH14G27650(K01714);AH04G23590(K01714)	http://www.kegg.jp/kegg-bin/show_pathway?map00261/K01714%09%23FFFFFF,red
adu00603	Glycosphingolipid biosynthesis - globo and isoglobo series	Metabolism	Glycan biosynthesis and metabolism	3	29	0.694027	1	AH07G17630(K12373);AH18G24570(K12373);AH14G19110(K01988)	http://www.kegg.jp/kegg-bin/show_pathway?map00603/K12373%09%23FFFFFF,red/K01988%09%23FFFFFF,red
adu00040	Pentose and glucuronate interconversions	Metabolism	Carbohydrate metabolism	25	232	0.749943	1	AH02G19910(K00002);AH12G22210(K00002);AH01G33420(K00012);AH01G20430(K01051);AH12G28010(K01051);AH11G24360(K00012);AH00G03100(K00012);AH02G24950(K01051);AH15G16630(K00012);AH12G37320(K01051);AH09G11510(K01051);AH12G32390(K01051);AH02G24990(K01051);AH16G32030(K00002);AH06G25770(K00002);AH14G20260(K00002);AH12G32400(K01051);AH12G00720(K01213);AH07G00770(K01213);AH12G28100(K01051);AH12G22230(K00002);…	http://www.kegg.jp/kegg-bin/show_pathway?map00040/K00002%09%23FFFFFF,red/K00012%09%23FFFFFF,red/K01051%09%23FFFFFF,red/K01213%09%23FFFFFF,red/K01805%09%23FFFFFF,red
adu00062	Fatty acid elongation	Metabolism	Lipid metabolism	6	64	0.796713	1	AH20G03180(K15397);AH02G03240(K01068);AH12G00790(K01068);AH05G03040(K01074);AH13G04010(K15397);AH03G02130(K15397)	http://www.kegg.jp/kegg-bin/show_pathway?map00062/K15397%09%23FFFFFF,red/K01068%09%23FFFFFF,red/K01074%09%23FFFFFF,red
adu00590	Arachidonic acid metabolism	Metabolism	Lipid metabolism	3	36	0.824169	1	AH05G25240(K18592);AH15G26100(K05309);AH05G28430(K05309)	http://www.kegg.jp/kegg-bin/show_pathway?map00590/K18592%09%23FFFFFF,red/K05309%09%23FFFFFF,red
adu00510	N-Glycan biosynthesis	Metabolism	Glycan biosynthesis and metabolism	7	77	0.833065	1	AH13G17230(K00736);AH03G14650(K00736);AH13G02710(K00902);AH13G20970(K03846);AH02G09080(K12667);AH07G08050(K12668);AH17G06960(K12668)	http://www.kegg.jp/kegg-bin/show_pathway?map00510/K00736%09%23FFFFFF,red/K00902%09%23FFFFFF,red/K03846%09%23FFFFFF,red/K12667%09%23FFFFFF,red/K12668%09%23FFFFFF,red
adu00240	Pyrimidine metabolism	Metabolism	Nucleotide metabolism	12	126	0.842277	1	AH11G05410(K00876);AH01G03370(K00876);AH15G24680(K00207);AH01G08210(K01937);AH08G02660(K16904);AH05G24830(K01489);AH13G07560(K13998);AH15G06620(K00940);AH02G10910(K01465);AH06G17840(K01240);AH12G11930(K01465);AH04G16770(K16904)	http://www.kegg.jp/kegg-bin/show_pathway?map00240/K00876%09%23FFFFFF,red/K00207%09%23FFFFFF,red/K01937%09%23FFFFFF,red/K16904%09%23FFFFFF,red/K01489%09%23FFFFFF,red/K13998%09%23FFFFFF,red/K00940%09%23FFFFFF,red/K01465%09%23FFFFFF,red/K01240%09%23FFFFFF,red
adu00100	Steroid biosynthesis	Metabolism	Lipid metabolism	6	69	0.8515	1	AH13G59070(K00559);AH10G28240(K00559);AH17G23290(K08242);AH05G24610(K01853);AH15G11090(K14424);AH03G24050(K00559)	http://www.kegg.jp/kegg-bin/show_pathway?map00100/K00559%09%23FFFFFF,red/K08242%09%23FFFFFF,red/K01853%09%23FFFFFF,red/K14424%09%23FFFFFF,red
adu04070	Phosphatidylinositol signaling system	Environmental Information Processing	Signal transduction	12	129	0.86381	1	AH03G44330(K00889);AH14G06760(K10047);AH03G17700(K00901);AH11G21710(K00913);AH10G24110(K13024);AH20G30550(K00913);AH18G33040(K00889);AH10G23550(K00913);AH13G20300(K00901);AH20G31290(K13024);AH16G01700(K02183);AH06G11630(K02183)	http://www.kegg.jp/kegg-bin/show_pathway?map04070/K00889%09%23FFFFFF,red/K10047%09%23FFFFFF,red/K00901%09%23FFFFFF,red/K00913%09%23FFFFFF,red/K13024%09%23FFFFFF,red/K02183%09%23FFFFFF,red
adu00601	Glycosphingolipid biosynthesis - lacto and neolacto series	Metabolism	Glycan biosynthesis and metabolism	1	16	0.871115	1	AH14G19110(K01988)	http://www.kegg.jp/kegg-bin/show_pathway?map00601/K01988%09%23FFFFFF,red
adu03030	DNA replication	Genetic Information Processing	Replication and repair	7	84	0.891808	1	AH16G04260(K04802);AH06G18200(K10740);AH03G46860(K02541);AH15G03400(K10756);AH09G29710(K10743);AH03G32660(K07466);AH19G38330(K10743)	http://www.kegg.jp/kegg-bin/show_pathway?map03030/K04802%09%23FFFFFF,red/K10740%09%23FFFFFF,red/K02541%09%23FFFFFF,red/K10756%09%23FFFFFF,red/K10743%09%23FFFFFF,red/K07466%09%23FFFFFF,red
adu00790	Folate biosynthesis	Metabolism	Metabolism of cofactors and vitamins	4	56	0.917246	1	AH20G08330(K14652);AH10G05410(K14652);AH13G07560(K13998);AH08G21860(K18482)	http://www.kegg.jp/kegg-bin/show_pathway?map00790/K14652%09%23FFFFFF,red/K13998%09%23FFFFFF,red/K18482%09%23FFFFFF,red
adu00514	Other types of O-glycan biosynthesis	Metabolism	Glycan biosynthesis and metabolism	1	20	0.92282	1	AH07G05010(K20782)	http://www.kegg.jp/kegg-bin/show_pathway?map00514/K20782%09%23FFFFFF,red
adu00944	Flavone and flavonol biosynthesis	Metabolism	Biosynthesis of other secondary metabolites	1	20	0.92282	1	AH10G23440(K05280)	http://www.kegg.jp/kegg-bin/show_pathway?map00944/K05280%09%23FFFFFF,red
adu03018	RNA degradation	Genetic Information Processing	Folding, sorting and degradation	17	190	0.927619	1	AH20G29720(K01689);AH12G35090(K12581);AH11G26930(K00850);AH19G28800(K04077);AH01G29970(K00850);AH10G04890(K04043);AH08G15890(K12581);AH09G22830(K04077);AH18G06200(K12581);AH20G02840(K04043);AH19G34390(K13126);AH09G22820(K04077);AH09G33240(K13126);AH03G19810(K00850);AH19G28790(K04077);AH13G22370(K00850);AH07G03060(K12606)	http://www.kegg.jp/kegg-bin/show_pathway?map03018/K01689%09%23FFFFFF,red/K12581%09%23FFFFFF,red/K00850%09%23FFFFFF,red/K04077%09%23FFFFFF,red/K04043%09%23FFFFFF,red/K13126%09%23FFFFFF,red/K12606%09%23FFFFFF,red
adu00710	Carbon fixation in photosynthetic organisms	Metabolism	Energy metabolism	12	143	0.935333	1	AH12G05340(K01595);AH13G22790(K00029);AH10G07730(K00134);AH12G05660(K00814);AH06G17350(K01623);AH02G05040(K00814);AH19G39590(K01623);AH13G18880(K14455);AH20G28540(K14454);AH10G01550(K00026);AH02G05660(K00025);AH20G09090(K03841)	http://www.kegg.jp/kegg-bin/show_pathway?map00710/K01595%09%23FFFFFF,red/K00029%09%23FFFFFF,red/K00134%09%23FFFFFF,red/K00814%09%23FFFFFF,red/K01623%09%23FFFFFF,red/K14455%09%23FFFFFF,red/K14454%09%23FFFFFF,red/K00026%09%23FFFFFF,red/K00025%09%23FFFFFF,red/K03841%09%23FFFFFF,red
adu00600	Sphingolipid metabolism	Metabolism	Lipid metabolism	3	49	0.944392	1	AH14G41330(K01634);AH17G01400(K12349);AH04G03810(K04708)	http://www.kegg.jp/kegg-bin/show_pathway?map00600/K01634%09%23FFFFFF,red/K12349%09%23FFFFFF,red/K04708%09%23FFFFFF,red
adu00511	Other glycan degradation	Metabolism	Glycan biosynthesis and metabolism	2	37	0.947124	1	AH07G17630(K12373);AH18G24570(K12373)	http://www.kegg.jp/kegg-bin/show_pathway?map00511/K12373%09%23FFFFFF,red
adu03430	Mismatch repair	Genetic Information Processing	Replication and repair	4	62	0.949972	1	AH16G04260(K04802);AH06G18200(K10740);AH15G03400(K10756);AH03G32660(K07466)	http://www.kegg.jp/kegg-bin/show_pathway?map03430/K04802%09%23FFFFFF,red/K10740%09%23FFFFFF,red/K10756%09%23FFFFFF,red/K07466%09%23FFFFFF,red
adu00860	Porphyrin and chlorophyll metabolism	Metabolism	Metabolism of cofactors and vitamins	7	99	0.961465	1	AH15G04610(K22013);AH05G08430(K22013);AH03G00490(K13071);AH13G02430(K13071);AH11G19130(K22013);AH12G33660(K02492);AH03G35360(K02492)	http://www.kegg.jp/kegg-bin/show_pathway?map00860/K22013%09%23FFFFFF,red/K13071%09%23FFFFFF,red/K02492%09%23FFFFFF,red
adu03440	Homologous recombination	Genetic Information Processing	Replication and repair	6	88	0.961605	1	AH08G24630(K10875);AH18G29160(K10875);AH06G18200(K10740);AH03G32660(K07466);AH03G05610(K10879);AH06G26260(K10875)	http://www.kegg.jp/kegg-bin/show_pathway?map03440/K10875%09%23FFFFFF,red/K10740%09%23FFFFFF,red/K07466%09%23FFFFFF,red/K10879%09%23FFFFFF,red
adu04144	Endocytosis	Cellular Processes	Transport and catabolism	35	381	0.968517	1	AH14G40970(K03283);AH14G40890(K03283);AH14G40960(K03283);AH14G40980(K03283);AH20G04460(K03283);AH03G44330(K00889);AH10G00920(K03283);AH13G08560(K19366);AH07G11320(K07889);AH04G07070(K01115);AH13G56220(K01115);AH11G34280(K03283);AH01G23620(K03283);AH13G53480(K12486);AH19G17510(K01115);AH13G04550(K12471);AH11G00200(K01115);AH16G04530(K12200);AH08G18530(K07904);AH01G08770(K01115);AH08G22440(K18467);…	http://www.kegg.jp/kegg-bin/show_pathway?map04144/K03283%09%23FFFFFF,red/K00889%09%23FFFFFF,red/K19366%09%23FFFFFF,red/K07889%09%23FFFFFF,red/K01115%09%23FFFFFF,red/K12486%09%23FFFFFF,red/K12471%09%23FFFFFF,red/K12200%09%23FFFFFF,red/K07904%09%23FFFFFF,red/K18467%09%23FFFFFF,red
adu00450	Selenocompound metabolism	Metabolism	Metabolism of other amino acids	1	31	0.981181	1	AH19G23250(K01761)	http://www.kegg.jp/kegg-bin/show_pathway?map00450/K01761%09%23FFFFFF,red
adu00061	Fatty acid biosynthesis	Metabolism	Lipid metabolism	7	111	0.984485	1	AH16G27820(K00059);AH19G41590(K01897);AH06G22530(K00059);AH03G04580(K01897);AH09G02710(K18660);AH16G27830(K00059);AH06G22540(K00059)	http://www.kegg.jp/kegg-bin/show_pathway?map00061/K00059%09%23FFFFFF,red/K01897%09%23FFFFFF,red/K18660%09%23FFFFFF,red
adu04136	Autophagy - other	Cellular Processes	Transport and catabolism	4	76	0.985721	1	AH06G12290(K17907);AH07G14300(K08331);AH17G15280(K08331);AH11G25710(K08341)	http://www.kegg.jp/kegg-bin/show_pathway?map04136/K17907%09%23FFFFFF,red/K08331%09%23FFFFFF,red/K08341%09%23FFFFFF,red
adu00230	Purine metabolism	Metabolism	Nucleotide metabolism	18	234	0.988392	1	AH15G37050(K00873);AH04G03900(K01488);AH16G25890(K19964);AH12G24840(K01490);AH05G13650(K00873);AH08G10200(K00759);AH05G35890(K00873);AH12G34950(K01945);AH17G07960(K01756);AH12G14210(K00939);AH16G17910(K00939);AH02G12580(K00939);AH16G04310(K00942);AH06G14740(K00939);AH15G06620(K00940);AH16G36430(K00088);AH17G32480(K01923);AH01G06550(K01522)	http://www.kegg.jp/kegg-bin/show_pathway?map00230/K00873%09%23FFFFFF,red/K01488%09%23FFFFFF,red/K19964%09%23FFFFFF,red/K01490%09%23FFFFFF,red/K00759%09%23FFFFFF,red/K01945%09%23FFFFFF,red/K01756%09%23FFFFFF,red/K00939%09%23FFFFFF,red/K00942%09%23FFFFFF,red/K00940%09%23FFFFFF,red/K00088%09%23FFFFFF,red/K01923%09%23FFFFFF,red/K01522%09%23FFFFFF,red
adu03010	Ribosome	Genetic Information Processing	Translation	60	651	0.991839	1	AH16G42990(K02865);AH02G24220(K02927);AH04G14720(K02942);AH12G27070(K02927);AH06G06970(K02894);AH16G09770(K02955);AH12G35160(K02962);AH09G07760(K02908);AH19G26190(K02875);AH03G01370(K02870);AH19G10820(K02908);AH13G03280(K02870);AH18G02140(K02903);AH15G27330(K02993);AH05G13190(K02943);AH13G43330(K02977);AH19G10600(K02995);AH03G02250(K02893);AH15G09550(K02943);AH06G01230(K02875);AH13G04110(K02893);…	http://www.kegg.jp/kegg-bin/show_pathway?map03010/K02865%09%23FFFFFF,red/K02927%09%23FFFFFF,red/K02942%09%23FFFFFF,red/K02894%09%23FFFFFF,red/K02955%09%23FFFFFF,red/K02962%09%23FFFFFF,red/K02908%09%23FFFFFF,red/K02875%09%23FFFFFF,red/K02870%09%23FFFFFF,red/K02903%09%23FFFFFF,red/K02993%09%23FFFFFF,red/K02943%09%23FFFFFF,red/K02977%09%23FFFFFF,red/K02995%09%23FFFFFF,red/K02893%09%23FFFFFF,red/K029…
adu00670	One carbon pool by folate	Metabolism	Metabolism of cofactors and vitamins	1	39	0.993265	1	AH13G07560(K13998)	http://www.kegg.jp/kegg-bin/show_pathway?map00670/K13998%09%23FFFFFF,red
adu00760	Nicotinate and nicotinamide metabolism	Metabolism	Metabolism of cofactors and vitamins	1	39	0.993265	1	AH06G17840(K01240)	http://www.kegg.jp/kegg-bin/show_pathway?map00760/K01240%09%23FFFFFF,red
adu03020	RNA polymerase	Genetic Information Processing	Transcription	5	98	0.993938	1	AH19G29380(K03006);AH01G21060(K03026);AH19G07950(K03025);AH10G30240(K03024);AH11G36630(K03026)	http://www.kegg.jp/kegg-bin/show_pathway?map03020/K03006%09%23FFFFFF,red/K03026%09%23FFFFFF,red/K03025%09%23FFFFFF,red/K03024%09%23FFFFFF,red
adu04130	SNARE interactions in vesicular transport	Genetic Information Processing	Folding, sorting and degradation	3	72	0.994293	1	AH10G26480(K08486);AH20G34230(K08486);AH14G35270(K08493)	http://www.kegg.jp/kegg-bin/show_pathway?map04130/K08486%09%23FFFFFF,red/K08493%09%23FFFFFF,red
adu04120	Ubiquitin mediated proteolysis	Genetic Information Processing	Folding, sorting and degradation	14	220	0.998274	1	AH13G40140(K10581);AH02G24220(K02927);AH12G27070(K02927);AH03G36890(K10581);AH13G43330(K02977);AH02G00110(K10576);AH14G42920(K02977);AH12G01040(K10576);AH18G30980(K10144);AH01G19800(K10576);AH11G21130(K10576);AH08G28910(K04506);AH07G16010(K03094);AH14G10050(K10589)	http://www.kegg.jp/kegg-bin/show_pathway?map04120/K10581%09%23FFFFFF,red/K02927%09%23FFFFFF,red/K02977%09%23FFFFFF,red/K10576%09%23FFFFFF,red/K10144%09%23FFFFFF,red/K04506%09%23FFFFFF,red/K03094%09%23FFFFFF,red/K10589%09%23FFFFFF,red
adu03410	Base excision repair	Genetic Information Processing	Replication and repair	2	69	0.998513	1	AH16G04260(K04802);AH19G01530(K01246)	http://www.kegg.jp/kegg-bin/show_pathway?map03410/K04802%09%23FFFFFF,red/K01246%09%23FFFFFF,red
adu03420	Nucleotide excision repair	Genetic Information Processing	Replication and repair	4	100	0.998619	1	AH16G04260(K04802);AH06G18200(K10740);AH15G03400(K10756);AH03G32660(K07466)	http://www.kegg.jp/kegg-bin/show_pathway?map03420/K04802%09%23FFFFFF,red/K10740%09%23FFFFFF,red/K10756%09%23FFFFFF,red/K07466%09%23FFFFFF,red
adu04145	Phagosome	Cellular Processes	Transport and catabolism	7	151	0.999493	1	AH19G17250(K08057);AH09G13290(K08057);AH13G35580(K08054);AH19G40440(K07342);AH07G11320(K07889);AH04G28370(K02147);AH10G02200(K04392)	http://www.kegg.jp/kegg-bin/show_pathway?map04145/K08057%09%23FFFFFF,red/K08054%09%23FFFFFF,red/K07342%09%23FFFFFF,red/K07889%09%23FFFFFF,red/K02147%09%23FFFFFF,red/K04392%09%23FFFFFF,red
adu03050	Proteasome	Genetic Information Processing	Folding, sorting and degradation	3	103	0.999798	1	AH13G49120(K03031);AH10G12380(K03038);AH02G23300(K02728)	http://www.kegg.jp/kegg-bin/show_pathway?map03050/K03031%09%23FFFFFF,red/K03038%09%23FFFFFF,red/K02728%09%23FFFFFF,red
adu03013	RNA transport	Genetic Information Processing	Translation	16	301	0.99998	1	AH03G12590(K03113);AH15G32170(K03262);AH08G09180(K03257);AH05G23220(K03262);AH19G34390(K13126);AH17G33630(K03257);AH09G33240(K13126);AH05G11590(K03248);AH18G07130(K03113);AH16G05130(K13114);AH18G02720(K03257);AH08G16740(K03113);AH11G34450(K14305);AH01G23450(K14305);AH06G09180(K03236);AH18G20450(K03113)	http://www.kegg.jp/kegg-bin/show_pathway?map03013/K03113%09%23FFFFFF,red/K03262%09%23FFFFFF,red/K03257%09%23FFFFFF,red/K13126%09%23FFFFFF,red/K03248%09%23FFFFFF,red/K13114%09%23FFFFFF,red/K14305%09%23FFFFFF,red/K03236%09%23FFFFFF,red
adu03022	Basal transcription factors	Genetic Information Processing	Transcription	1	89	0.999989	1	AH16G04790(K03124)	http://www.kegg.jp/kegg-bin/show_pathway?map03022/K03124%09%23FFFFFF,red
adu00190	Oxidative phosphorylation	Metabolism	Energy metabolism	15	308	0.999996	1	AH20G31310(K01535);AH07G19790(K02267);AH16G31580(K00235);AH04G28370(K02147);AH18G00950(K02265);AH06G23480(K00411);AH01G22440(K01535);AH18G26740(K03937);AH20G09070(K00416);AH13G48570(K00416);AH08G23060(K03937);AH05G25010(K02140);AH09G01430(K02265);AH11G35480(K01535);AH01G01690(K02115)	http://www.kegg.jp/kegg-bin/show_pathway?map00190/K01535%09%23FFFFFF,red/K02267%09%23FFFFFF,red/K00235%09%23FFFFFF,red/K02147%09%23FFFFFF,red/K02265%09%23FFFFFF,red/K00411%09%23FFFFFF,red/K03937%09%23FFFFFF,red/K00416%09%23FFFFFF,red/K02140%09%23FFFFFF,red/K02115%09%23FFFFFF,red
adu00195	Photosynthesis	Metabolism	Energy metabolism	5	190	1	1	AH13G01950(K02639);AH03G03680(K02639);AH09G29740(K02639);AH19G38300(K02639);AH01G01690(K02115)	http://www.kegg.jp/kegg-bin/show_pathway?map00195/K02639%09%23FFFFFF,red/K02115%09%23FFFFFF,red
adu03008	Ribosome biogenesis in eukaryotes	Genetic Information Processing	Translation	2	156	1	1	AH06G22450(K11128);AH03G01990(K14563)	http://www.kegg.jp/kegg-bin/show_pathway?map03008/K11128%09%23FFFFFF,red/K14563%09%23FFFFFF,red
adu03040	Spliceosome	Genetic Information Processing	Transcription	13	334	1	1	AH14G40970(K03283);AH14G40890(K03283);AH14G40960(K03283);AH14G40980(K03283);AH20G04460(K03283);AH10G00920(K03283);AH09G20440(K12819);AH11G34280(K03283);AH01G23620(K03283);AH19G17990(K12890);AH14G02270(K03283);AH19G00960(K03283);AH14G40790(K03283)	http://www.kegg.jp/kegg-bin/show_pathway?map03040/K03283%09%23FFFFFF,red/K12819%09%23FFFFFF,red/K12890%09%23FFFFFF,red
adu03015	mRNA surveillance pathway	Genetic Information Processing	Translation	5	231	1	1	AH19G34390(K13126);AH09G33240(K13126);AH16G10240(K06269);AH12G15100(K06269);AH16G05130(K13114)	http://www.kegg.jp/kegg-bin/show_pathway?map03015/K13126%09%23FFFFFF,red/K06269%09%23FFFFFF,red/K13114%09%23FFFFFF,red

## Sheet: R24 vs RH24_Down
PathwayID	Pathway	level1	level2	List	Total	Pvalue	adjustPvalue	List_gene	URL
adu00941	Flavonoid biosynthesis	Metabolism	Biosynthesis of other secondary metabolites	45	123	5.04323e-36	4.38761e-34	AH04G08650(K00660);AH17G00950(K08243);AH04G01670(K00660);AH07G00640(K08243);AH04G08640(K00660);AH01G02310(K00660);AH03G08660(K00660);AH11G06850(K00660);AH19G36390(K01859);AH05G25050(K00588);AH09G31640(K01859);AH14G09890(K00660);AH04G08600(K00660);AH15G30330(K00588);AH04G08660(K00660);AH14G09910(K00660);AH07G00630(K08243);AH04G08590(K00660);AH09G31630(K01859);AH16G46300(K00660);AH14G09920(K00660);…	http://www.kegg.jp/kegg-bin/show_pathway?map00941/K00660%09%23FFFFFF,red/K08243%09%23FFFFFF,red/K01859%09%23FFFFFF,red/K00588%09%23FFFFFF,red/K13065%09%23FFFFFF,red/K00487%09%23FFFFFF,red
adu04712	Circadian rhythm - plant	Organismal Systems	Environmental adaptation	28	114	1.94576e-17	8.46404e-16	AH04G08650(K00660);AH04G01670(K00660);AH04G08640(K00660);AH01G02310(K00660);AH03G08660(K00660);AH11G06850(K00660);AH14G09890(K00660);AH04G08600(K00660);AH04G08660(K00660);AH14G09910(K00660);AH04G08590(K00660);AH16G46300(K00660);AH14G09920(K00660);AH14G09830(K00660);AH14G02430(K00660);AH14G09170(K00660);AH14G09790(K00660);AH14G09220(K00660);AH13G11250(K00660);AH16G46310(K00660);AH14G09210(K00660);…	http://www.kegg.jp/kegg-bin/show_pathway?map04712/K00660%09%23FFFFFF,red
adu00940	Phenylpropanoid biosynthesis	Metabolism	Biosynthesis of other secondary metabolites	42	303	7.95381e-16	2.30661e-14	AH04G21680(K00430);AH14G25420(K00430);AH14G25410(K00430);AH04G21700(K00430);AH16G30490(K00430);AH20G19520(K23260);AH05G25050(K00588);AH01G05760(K00430);AH03G46620(K22395);AH15G30330(K00588);AH03G46610(K22395);AH14G08450(K00430);AH06G24750(K00430);AH04G09870(K00430);AH10G05010(K00083);AH04G09790(K00430);AH20G03770(K00083);AH16G27230(K13065);AH12G38300(K00430);AH01G01320(K09755);AH04G09840(K00430);…	http://www.kegg.jp/kegg-bin/show_pathway?map00940/K00430%09%23FFFFFF,red/K23260%09%23FFFFFF,red/K00588%09%23FFFFFF,red/K22395%09%23FFFFFF,red/K00083%09%23FFFFFF,red/K13065%09%23FFFFFF,red/K09755%09%23FFFFFF,red/K05350%09%23FFFFFF,red/K10775%09%23FFFFFF,red/K12356%09%23FFFFFF,red/K00487%09%23FFFFFF,red
adu00943	Isoflavonoid biosynthesis	Metabolism	Biosynthesis of other secondary metabolites	18	58	1.46293e-13	3.18187e-12	AH09G01720(K13262);AH13G40560(K13257);AH03G37390(K13257);AH13G40550(K13259);AH15G03380(K05281);AH03G37380(K13259);AH05G07230(K05281);AH13G56960(K13265);AH19G41470(K13258);AH09G26620(K13258);AH13G50130(K13260);AH01G11300(K13260);AH03G47430(K13260);AH11G11030(K13260);AH10G30300(K13265);AH04G11070(K13260);AH05G05040(K13260);AH15G01090(K13260)	http://www.kegg.jp/kegg-bin/show_pathway?map00943/K13262%09%23FFFFFF,red/K13257%09%23FFFFFF,red/K13259%09%23FFFFFF,red/K05281%09%23FFFFFF,red/K13265%09%23FFFFFF,red/K13258%09%23FFFFFF,red/K13260%09%23FFFFFF,red
adu00480	Glutathione metabolism	Metabolism	Metabolism of other amino acids	22	207	9.83432e-07	1.71117e-05	AH19G28710(K00799);AH09G22740(K00799);AH18G20060(K00799);AH02G20430(K00799);AH03G41590(K00799);AH09G22680(K00383);AH13G53230(K00799);AH13G44270(K00799);AH13G53250(K00799);AH13G53260(K00799);AH19G28730(K00799);AH13G53240(K00799);AH07G22990(K00799);AH07G23010(K00799);AH09G22760(K00799);AH18G20180(K00799);AH13G53990(K00799);AH13G54010(K00799);AH12G22710(K00799);AH18G19950(K00799);AH13G53220(K00799);…	http://www.kegg.jp/kegg-bin/show_pathway?map00480/K00799%09%23FFFFFF,red/K00383%09%23FFFFFF,red
adu00945	Stilbenoid, diarylheptanoid and gingerol biosynthesis	Metabolism	Biosynthesis of other secondary metabolites	9	44	9.57692e-06	0.000138865	AH05G25050(K00588);AH15G30330(K00588);AH16G27230(K13065);AH20G11300(K13065);AH11G10250(K00588);AH09G29400(K00487);AH19G38680(K00487);AH09G07080(K13065);AH06G22020(K13065)	http://www.kegg.jp/kegg-bin/show_pathway?map00945/K00588%09%23FFFFFF,red/K13065%09%23FFFFFF,red/K00487%09%23FFFFFF,red
adu00998	Biosynthesis of various secondary metabolites - part 2	Metabolism	Biosynthesis of other secondary metabolites	4	7	3.58228e-05	0.000445226	AH01G10140(K21568);AH20G01550(K21568);AH20G01560(K21568);AH01G10150(K21568)	http://www.kegg.jp/kegg-bin/show_pathway?map00998/K21568%09%23FFFFFF,red
adu04626	Plant-pathogen interaction	Organismal Systems	Environmental adaptation	26	427	0.00157115	0.0170862	AH20G02550(K13449);AH17G23680(K09487);AH08G01560(K09487);AH10G04560(K13449);AH13G48350(K13416);AH03G45710(K13416);AH03G31710(K13412);AH20G07350(K13433);AH16G32150(K13424);AH06G25830(K13424);AH09G19680(K13448);AH16G10440(K13447);AH10G02190(K13433);AH13G59720(K15397);AH01G30860(K13436);AH08G28430(K13412);AH07G01310(K13457);AH06G06590(K13447);AH11G24530(K13447);AH16G40350(K15397);AH19G24870(K13448);…	http://www.kegg.jp/kegg-bin/show_pathway?map04626/K13449%09%23FFFFFF,red/K09487%09%23FFFFFF,red/K13416%09%23FFFFFF,red/K13412%09%23FFFFFF,red/K13433%09%23FFFFFF,red/K13424%09%23FFFFFF,red/K13448%09%23FFFFFF,red/K13447%09%23FFFFFF,red/K15397%09%23FFFFFF,red/K13436%09%23FFFFFF,red/K13457%09%23FFFFFF,red/K01373%09%23FFFFFF,red/K13414%09%23FFFFFF,red/K02183%09%23FFFFFF,red/K13420%09%23FFFFFF,red
adu00520	Amino sugar and nucleotide sugar metabolism	Metabolism	Carbohydrate metabolism	16	260	0.0109955	0.10629	AH20G00720(K20547);AH01G09220(K20547);AH08G11570(K01183);AH18G02950(K01183);AH03G05170(K00975);AH03G04390(K01183);AH19G35340(K01183);AH07G04090(K12450);AH17G02810(K12450);AH13G06440(K01183);AH12G16010(K01183);AH09G32500(K01183);AH09G09670(K01183);AH11G24800(K13379);AH14G36840(K13379);AH13G04330(K08678)	http://www.kegg.jp/kegg-bin/show_pathway?map00520/K20547%09%23FFFFFF,red/K01183%09%23FFFFFF,red/K00975%09%23FFFFFF,red/K12450%09%23FFFFFF,red/K13379%09%23FFFFFF,red/K08678%09%23FFFFFF,red
adu00909	Sesquiterpenoid and triterpenoid biosynthesis	Metabolism	Metabolism of terpenoids and polyketides	5	45	0.0149601	0.120972	AH14G00680(K15813);AH18G31310(K15803);AH04G16130(K15814);AH08G19970(K15803);AH15G31030(K20659)	http://www.kegg.jp/kegg-bin/show_pathway?map00909/K15813%09%23FFFFFF,red/K15803%09%23FFFFFF,red/K15814%09%23FFFFFF,red/K20659%09%23FFFFFF,red
adu00592	alpha-Linolenic acid metabolism	Metabolism	Lipid metabolism	8	99	0.0152953	0.120972	AH16G44290(K00454);AH04G10140(K10527);AH05G31020(K10529);AH03G48980(K00454);AH16G38200(K00454);AH15G08090(K05894);AH05G31010(K10529);AH14G38120(K10525)	http://www.kegg.jp/kegg-bin/show_pathway?map00592/K00454%09%23FFFFFF,red/K10527%09%23FFFFFF,red/K10529%09%23FFFFFF,red/K05894%09%23FFFFFF,red/K10525%09%23FFFFFF,red
adu00908	Zeatin biosynthesis	Metabolism	Metabolism of terpenoids and polyketides	5	52	0.0264993	0.189547	AH01G21650(K00279);AH11G36140(K00279);AH16G26200(K13496);AH01G21620(K00279);AH17G10410(K13496)	http://www.kegg.jp/kegg-bin/show_pathway?map00908/K00279%09%23FFFFFF,red/K13496%09%23FFFFFF,red
adu00052	Galactose metabolism	Metabolism	Carbohydrate metabolism	8	111	0.0283231	0.189547	AH05G38140(K00850);AH20G31490(K01785);AH03G19810(K00850);AH16G09600(K18819);AH11G26930(K00850);AH18G02500(K01193);AH20G31500(K01785);AH08G12720(K01193)	http://www.kegg.jp/kegg-bin/show_pathway?map00052/K00850%09%23FFFFFF,red/K01785%09%23FFFFFF,red/K18819%09%23FFFFFF,red/K01193%09%23FFFFFF,red
adu00430	Taurine and hypotaurine metabolism	Metabolism	Metabolism of other amino acids	2	12	0.0563152	0.349959	AH14G02610(K01580);AH07G10700(K01580)	http://www.kegg.jp/kegg-bin/show_pathway?map00430/K01580%09%23FFFFFF,red
adu04016	MAPK signaling pathway - plant	Environmental Information Processing	Signal transduction	16	328	0.0700604	0.377938	AH20G02550(K13449);AH20G00720(K20547);AH01G09220(K20547);AH10G04560(K13449);AH13G48350(K13416);AH03G45710(K13416);AH16G32150(K13424);AH06G25830(K13424);AH16G10440(K13447);AH09G21370(K14516);AH06G06590(K13447);AH11G24530(K13447);AH08G06670(K13414);AH16G01700(K02183);AH03G44940(K14498);AH10G01420(K13420)	http://www.kegg.jp/kegg-bin/show_pathway?map04016/K13449%09%23FFFFFF,red/K20547%09%23FFFFFF,red/K13416%09%23FFFFFF,red/K13424%09%23FFFFFF,red/K13447%09%23FFFFFF,red/K14516%09%23FFFFFF,red/K13414%09%23FFFFFF,red/K02183%09%23FFFFFF,red/K14498%09%23FFFFFF,red/K13420%09%23FFFFFF,red
adu00130	Ubiquinone and other terpenoid-quinone biosynthesis	Metabolism	Metabolism of cofactors and vitamins	7	112	0.0729449	0.377938	AH08G23290(K09833);AH18G27380(K09833);AH11G35440(K09833);AH15G07950(K05928);AH09G29400(K00487);AH19G38680(K00487);AH03G15370(K00815)	http://www.kegg.jp/kegg-bin/show_pathway?map00130/K09833%09%23FFFFFF,red/K05928%09%23FFFFFF,red/K00487%09%23FFFFFF,red/K00815%09%23FFFFFF,red
adu00360	Phenylalanine metabolism	Metabolism	Amino acid metabolism	5	69	0.0738499	0.377938	AH13G12440(K01426);AH07G00380(K10775);AH03G15370(K00815);AH13G08850(K01426);AH13G51950(K01426)	http://www.kegg.jp/kegg-bin/show_pathway?map00360/K01426%09%23FFFFFF,red/K10775%09%23FFFFFF,red/K00815%09%23FFFFFF,red
adu04146	Peroxisome	Cellular Processes	Transport and catabolism	10	186	0.0827052	0.399742	AH18G30390(K00306);AH10G00320(K11517);AH20G05270(K11517);AH20G05240(K11517);AH18G17540(K13356);AH10G00330(K11517);AH19G26330(K13347);AH13G32310(K01897);AH09G19200(K00306);AH08G15410(K13356)	http://www.kegg.jp/kegg-bin/show_pathway?map04146/K00306%09%23FFFFFF,red/K11517%09%23FFFFFF,red/K13356%09%23FFFFFF,red/K13347%09%23FFFFFF,red/K01897%09%23FFFFFF,red
adu00601	Glycosphingolipid biosynthesis - lacto and neolacto series	Metabolism	Glycan biosynthesis and metabolism	2	16	0.094093	0.430847	AH04G19280(K01988);AH14G19110(K01988)	http://www.kegg.jp/kegg-bin/show_pathway?map00601/K01988%09%23FFFFFF,red
adu00966	Glucosinolate biosynthesis	Metabolism	Biosynthesis of other secondary metabolites	2	17	0.104425	0.454251	AH17G34090(K00826);AH05G11320(K11820)	http://www.kegg.jp/kegg-bin/show_pathway?map00966/K00826%09%23FFFFFF,red/K11820%09%23FFFFFF,red
adu00591	Linoleic acid metabolism	Metabolism	Lipid metabolism	3	39	0.133085	0.55135	AH16G44290(K00454);AH03G48980(K00454);AH16G38200(K00454)	http://www.kegg.jp/kegg-bin/show_pathway?map00591/K00454%09%23FFFFFF,red
adu03018	RNA degradation	Genetic Information Processing	Folding, sorting and degradation	9	190	0.167786	0.663518	AH20G29720(K01689);AH05G38140(K00850);AH03G19810(K00850);AH10G04890(K04043);AH09G05620(K04077);AH19G28790(K04077);AH11G26930(K00850);AH09G22820(K04077);AH16G02950(K03679)	http://www.kegg.jp/kegg-bin/show_pathway?map03018/K01689%09%23FFFFFF,red/K00850%09%23FFFFFF,red/K04043%09%23FFFFFF,red/K04077%09%23FFFFFF,red/K03679%09%23FFFFFF,red
adu00073	Cutin, suberine and wax biosynthesis	Metabolism	Lipid metabolism	4	69	0.187142	0.707883	AH18G17540(K13356);AH06G24380(K15400);AH16G30080(K15400);AH08G15410(K13356)	http://www.kegg.jp/kegg-bin/show_pathway?map00073/K13356%09%23FFFFFF,red/K15400%09%23FFFFFF,red
adu00950	Isoquinoline alkaloid biosynthesis	Metabolism	Biosynthesis of other secondary metabolites	3	49	0.213722	0.774743	AH13G39720(K00422);AH13G39740(K00422);AH03G15370(K00815)	http://www.kegg.jp/kegg-bin/show_pathway?map00950/K00422%09%23FFFFFF,red/K00815%09%23FFFFFF,red
adu00603	Glycosphingolipid biosynthesis - globo and isoglobo series	Metabolism	Glycan biosynthesis and metabolism	2	29	0.243584	0.819953	AH04G19280(K01988);AH14G19110(K01988)	http://www.kegg.jp/kegg-bin/show_pathway?map00603/K01988%09%23FFFFFF,red
adu00900	Terpenoid backbone biosynthesis	Metabolism	Metabolism of terpenoids and polyketides	5	103	0.245043	0.819953	AH07G15330(K11778);AH03G01290(K03526);AH03G39780(K01662);AH13G03360(K03526);AH13G42720(K01662)	http://www.kegg.jp/kegg-bin/show_pathway?map00900/K11778%09%23FFFFFF,red/K03526%09%23FFFFFF,red/K01662%09%23FFFFFF,red
adu00531	Glycosaminoglycan degradation	Metabolism	Glycan biosynthesis and metabolism	2	30	0.255779	0.824178	AH18G34990(K10532);AH03G22640(K10532)	http://www.kegg.jp/kegg-bin/show_pathway?map00531/K10532%09%23FFFFFF,red
adu00010	Glycolysis / Gluconeogenesis	Metabolism	Carbohydrate metabolism	10	257	0.328244	0.973408	AH20G29720(K01689);AH05G38140(K00850);AH20G31490(K01785);AH03G40790(K00128);AH03G19810(K00850);AH14G00860(K01792);AH11G26930(K00850);AH20G31500(K01785);AH01G15120(K00016);AH04G19570(K00001)	http://www.kegg.jp/kegg-bin/show_pathway?map00010/K01689%09%23FFFFFF,red/K00850%09%23FFFFFF,red/K01785%09%23FFFFFF,red/K00128%09%23FFFFFF,red/K01792%09%23FFFFFF,red/K00016%09%23FFFFFF,red/K00001%09%23FFFFFF,red
adu00310	Lysine degradation	Metabolism	Amino acid metabolism	3	63	0.33786	0.973408	AH18G30390(K00306);AH03G40790(K00128);AH09G19200(K00306)	http://www.kegg.jp/kegg-bin/show_pathway?map00310/K00306%09%23FFFFFF,red/K00128%09%23FFFFFF,red
adu00380	Tryptophan metabolism	Metabolism	Amino acid metabolism	5	119	0.34666	0.973408	AH13G12440(K01426);AH03G40790(K00128);AH05G11320(K11820);AH13G08850(K01426);AH13G51950(K01426)	http://www.kegg.jp/kegg-bin/show_pathway?map00380/K01426%09%23FFFFFF,red/K00128%09%23FFFFFF,red/K11820%09%23FFFFFF,red
adu00062	Fatty acid elongation	Metabolism	Lipid metabolism	3	64	0.346847	0.973408	AH13G59720(K15397);AH02G03240(K01068);AH16G40350(K15397)	http://www.kegg.jp/kegg-bin/show_pathway?map00062/K15397%09%23FFFFFF,red/K01068%09%23FFFFFF,red
adu00730	Thiamine metabolism	Metabolism	Metabolism of cofactors and vitamins	2	44	0.422528	0.999969	AH03G39780(K01662);AH13G42720(K01662)	http://www.kegg.jp/kegg-bin/show_pathway?map00730/K01662%09%23FFFFFF,red
adu00650	Butanoate metabolism	Metabolism	Carbohydrate metabolism	2	46	0.444954	0.999969	AH14G02610(K01580);AH07G10700(K01580)	http://www.kegg.jp/kegg-bin/show_pathway?map00650/K01580%09%23FFFFFF,red
adu00350	Tyrosine metabolism	Metabolism	Amino acid metabolism	4	106	0.455554	0.999969	AH13G39720(K00422);AH13G39740(K00422);AH03G15370(K00815);AH04G19570(K00001)	http://www.kegg.jp/kegg-bin/show_pathway?map00350/K00422%09%23FFFFFF,red/K00815%09%23FFFFFF,red/K00001%09%23FFFFFF,red
adu00960	Tropane, piperidine and pyridine alkaloid biosynthesis	Metabolism	Biosynthesis of other secondary metabolites	2	48	0.466887	0.999969	AH14G20040(K08081);AH03G15370(K00815)	http://www.kegg.jp/kegg-bin/show_pathway?map00960/K08081%09%23FFFFFF,red/K00815%09%23FFFFFF,red
adu00051	Fructose and mannose metabolism	Metabolism	Carbohydrate metabolism	4	111	0.491271	0.999969	AH05G38140(K00850);AH04G22830(K19355);AH03G19810(K00850);AH11G26930(K00850)	http://www.kegg.jp/kegg-bin/show_pathway?map00051/K00850%09%23FFFFFF,red/K19355%09%23FFFFFF,red
adu00300	Lysine biosynthesis	Metabolism	Amino acid metabolism	1	22	0.517907	0.999969	AH10G05900(K10206)	http://www.kegg.jp/kegg-bin/show_pathway?map00300/K10206%09%23FFFFFF,red
adu00903	Limonene and pinene degradation	Metabolism	Metabolism of terpenoids and polyketides	1	22	0.517907	0.999969	AH03G40790(K00128)	http://www.kegg.jp/kegg-bin/show_pathway?map00903/K00128%09%23FFFFFF,red
adu00071	Fatty acid degradation	Metabolism	Lipid metabolism	4	115	0.519133	0.999969	AH04G10140(K10527);AH03G40790(K00128);AH13G32310(K01897);AH04G19570(K00001)	http://www.kegg.jp/kegg-bin/show_pathway?map00071/K10527%09%23FFFFFF,red/K00128%09%23FFFFFF,red/K01897%09%23FFFFFF,red/K00001%09%23FFFFFF,red
adu00904	Diterpenoid biosynthesis	Metabolism	Metabolism of terpenoids and polyketides	2	53	0.519392	0.999969	AH18G19020(K04125);AH09G25480(K05282)	http://www.kegg.jp/kegg-bin/show_pathway?map00904/K04125%09%23FFFFFF,red/K05282%09%23FFFFFF,red
adu00910	Nitrogen metabolism	Metabolism	Energy metabolism	2	59	0.577693	0.999969	AH03G40290(K02575);AH12G36250(K01674)	http://www.kegg.jp/kegg-bin/show_pathway?map00910/K02575%09%23FFFFFF,red/K01674%09%23FFFFFF,red
adu03008	Ribosome biogenesis in eukaryotes	Genetic Information Processing	Translation	5	156	0.578595	0.999969	AH15G25950(K14564);AH05G27260(K14572);AH15G27030(K14572);AH11G19920(K14559);AH03G01990(K14563)	http://www.kegg.jp/kegg-bin/show_pathway?map03008/K14564%09%23FFFFFF,red/K14572%09%23FFFFFF,red/K14559%09%23FFFFFF,red/K14563%09%23FFFFFF,red
adu00330	Arginine and proline metabolism	Metabolism	Amino acid metabolism	4	125	0.585419	0.999969	AH13G12440(K01426);AH03G40790(K00128);AH13G08850(K01426);AH13G51950(K01426)	http://www.kegg.jp/kegg-bin/show_pathway?map00330/K01426%09%23FFFFFF,red/K00128%09%23FFFFFF,red
adu00410	beta-Alanine metabolism	Metabolism	Metabolism of other amino acids	3	96	0.610102	0.999969	AH03G40790(K00128);AH14G02610(K01580);AH07G10700(K01580)	http://www.kegg.jp/kegg-bin/show_pathway?map00410/K00128%09%23FFFFFF,red/K01580%09%23FFFFFF,red
adu03060	Protein export	Genetic Information Processing	Folding, sorting and degradation	3	99	0.630968	0.999969	AH13G31500(K09490);AH13G31440(K09490);AH03G26710(K09490)	http://www.kegg.jp/kegg-bin/show_pathway?map03060/K09490%09%23FFFFFF,red
adu00040	Pentose and glucuronate interconversions	Metabolism	Carbohydrate metabolism	7	232	0.636008	0.999969	AH13G12000(K01184);AH12G32400(K01051);AH12G37330(K01051);AH12G37320(K01051);AH08G22630(K01184);AH12G32390(K01051);AH15G08950(K01051)	http://www.kegg.jp/kegg-bin/show_pathway?map00040/K01184%09%23FFFFFF,red/K01051%09%23FFFFFF,red
adu00020	Citrate cycle (TCA cycle)	Metabolism	Carbohydrate metabolism	3	100	0.63775	0.999969	AH18G24510(K00030);AH18G25020(K01648);AH07G17820(K01648)	http://www.kegg.jp/kegg-bin/show_pathway?map00020/K00030%09%23FFFFFF,red/K01648%09%23FFFFFF,red
adu00630	Glyoxylate and dicarboxylate metabolism	Metabolism	Carbohydrate metabolism	4	136	0.651858	0.999969	AH10G00320(K11517);AH20G05270(K11517);AH20G05240(K11517);AH10G00330(K11517)	http://www.kegg.jp/kegg-bin/show_pathway?map00630/K11517%09%23FFFFFF,red
adu00030	Pentose phosphate pathway	Metabolism	Carbohydrate metabolism	3	104	0.664004	0.999969	AH05G38140(K00850);AH03G19810(K00850);AH11G26930(K00850)	http://www.kegg.jp/kegg-bin/show_pathway?map00030/K00850%09%23FFFFFF,red
adu00250	Alanine, aspartate and glutamate metabolism	Metabolism	Amino acid metabolism	3	104	0.664004	0.999969	AH14G02610(K01580);AH07G10700(K01580);AH01G04690(K01953)	http://www.kegg.jp/kegg-bin/show_pathway?map00250/K01580%09%23FFFFFF,red/K01953%09%23FFFFFF,red
adu00290	Valine, leucine and isoleucine biosynthesis	Metabolism	Amino acid metabolism	1	36	0.697236	0.999969	AH17G34090(K00826)	http://www.kegg.jp/kegg-bin/show_pathway?map00290/K00826%09%23FFFFFF,red
adu00590	Arachidonic acid metabolism	Metabolism	Lipid metabolism	1	36	0.697236	0.999969	AH05G28430(K05309)	http://www.kegg.jp/kegg-bin/show_pathway?map00590/K05309%09%23FFFFFF,red
adu00270	Cysteine and methionine metabolism	Metabolism	Amino acid metabolism	6	213	0.698619	0.999969	AH14G00910(K00058);AH19G41950(K00547);AH17G34090(K00826);AH17G05330(K05933);AH03G15370(K00815);AH01G15120(K00016)	http://www.kegg.jp/kegg-bin/show_pathway?map00270/K00058%09%23FFFFFF,red/K00547%09%23FFFFFF,red/K00826%09%23FFFFFF,red/K05933%09%23FFFFFF,red/K00815%09%23FFFFFF,red/K00016%09%23FFFFFF,red
adu00260	Glycine, serine and threonine metabolism	Metabolism	Amino acid metabolism	3	113	0.717949	0.999969	AH14G00910(K00058);AH18G30390(K00306);AH09G19200(K00306)	http://www.kegg.jp/kegg-bin/show_pathway?map00260/K00058%09%23FFFFFF,red/K00306%09%23FFFFFF,red
adu00620	Pyruvate metabolism	Metabolism	Carbohydrate metabolism	5	185	0.725744	0.999969	AH13G22790(K00029);AH03G40790(K00128);AH14G29230(K00028);AH04G25010(K00028);AH01G15120(K00016)	http://www.kegg.jp/kegg-bin/show_pathway?map00620/K00029%09%23FFFFFF,red/K00128%09%23FFFFFF,red/K00028%09%23FFFFFF,red/K00016%09%23FFFFFF,red
adu00760	Nicotinate and nicotinamide metabolism	Metabolism	Metabolism of cofactors and vitamins	1	39	0.725985	0.999969	AH18G18170(K00858)	http://www.kegg.jp/kegg-bin/show_pathway?map00760/K00858%09%23FFFFFF,red
adu00240	Pyrimidine metabolism	Metabolism	Nucleotide metabolism	3	126	0.783709	0.999969	AH18G20320(K00254);AH15G19060(K01520);AH20G00550(K16904)	http://www.kegg.jp/kegg-bin/show_pathway?map00240/K00254%09%23FFFFFF,red/K01520%09%23FFFFFF,red/K16904%09%23FFFFFF,red
adu03440	Homologous recombination	Genetic Information Processing	Replication and repair	2	88	0.78656	0.999969	AH11G36220(K03553);AH17G18740(K08991)	http://www.kegg.jp/kegg-bin/show_pathway?map03440/K03553%09%23FFFFFF,red/K08991%09%23FFFFFF,red
adu00340	Histidine metabolism	Metabolism	Amino acid metabolism	1	47	0.790029	0.999969	AH03G40790(K00128)	http://www.kegg.jp/kegg-bin/show_pathway?map00340/K00128%09%23FFFFFF,red
adu01040	Biosynthesis of unsaturated fatty acids	Metabolism	Lipid metabolism	1	47	0.790029	0.999969	AH02G03240(K01068)	http://www.kegg.jp/kegg-bin/show_pathway?map01040/K01068%09%23FFFFFF,red
adu04070	Phosphatidylinositol signaling system	Environmental Information Processing	Signal transduction	3	129	0.796954	0.999969	AH20G31290(K13024);AH14G44510(K01110);AH16G01700(K02183)	http://www.kegg.jp/kegg-bin/show_pathway?map04070/K13024%09%23FFFFFF,red/K01110%09%23FFFFFF,red/K02183%09%23FFFFFF,red
adu00400	Phenylalanine, tyrosine and tryptophan biosynthesis	Metabolism	Amino acid metabolism	2	91	0.801952	0.999969	AH08G15170(K05359);AH03G15370(K00815)	http://www.kegg.jp/kegg-bin/show_pathway?map00400/K05359%09%23FFFFFF,red/K00815%09%23FFFFFF,red
adu00500	Starch and sucrose metabolism	Metabolism	Carbohydrate metabolism	7	279	0.809881	0.999969	AH03G05170(K00975);AH05G37660(K01179);AH14G04870(K05350);AH18G02500(K01193);AH19G00220(K01179);AH08G12720(K01193);AH17G28280(K01087)	http://www.kegg.jp/kegg-bin/show_pathway?map00500/K00975%09%23FFFFFF,red/K01179%09%23FFFFFF,red/K05350%09%23FFFFFF,red/K01193%09%23FFFFFF,red/K01087%09%23FFFFFF,red
adu00770	Pantothenate and CoA biosynthesis	Metabolism	Metabolism of cofactors and vitamins	2	93	0.81166	0.999969	AH03G40790(K00128);AH17G34090(K00826)	http://www.kegg.jp/kegg-bin/show_pathway?map00770/K00128%09%23FFFFFF,red/K00826%09%23FFFFFF,red
adu00710	Carbon fixation in photosynthetic organisms	Metabolism	Energy metabolism	3	143	0.850106	0.999969	AH13G22790(K00029);AH14G29230(K00028);AH04G25010(K00028)	http://www.kegg.jp/kegg-bin/show_pathway?map00710/K00029%09%23FFFFFF,red/K00028%09%23FFFFFF,red
adu04141	Protein processing in endoplasmic reticulum	Genetic Information Processing	Folding, sorting and degradation	9	379	0.875703	0.999969	AH17G23680(K09487);AH08G01560(K09487);AH13G31500(K09490);AH13G31440(K09490);AH14G40960(K03283);AH14G40970(K03283);AH14G40980(K03283);AH20G04460(K03283);AH03G26710(K09490)	http://www.kegg.jp/kegg-bin/show_pathway?map04141/K09487%09%23FFFFFF,red/K09490%09%23FFFFFF,red/K03283%09%23FFFFFF,red
adu00061	Fatty acid biosynthesis	Metabolism	Lipid metabolism	2	111	0.881578	0.999969	AH18G19380(K00648);AH13G32310(K01897)	http://www.kegg.jp/kegg-bin/show_pathway?map00061/K00648%09%23FFFFFF,red/K01897%09%23FFFFFF,red
adu00280	Valine, leucine and isoleucine degradation	Metabolism	Amino acid metabolism	2	111	0.881578	0.999969	AH03G40790(K00128);AH17G34090(K00826)	http://www.kegg.jp/kegg-bin/show_pathway?map00280/K00128%09%23FFFFFF,red/K00826%09%23FFFFFF,red
adu00460	Cyanoamino acid metabolism	Metabolism	Metabolism of other amino acids	1	66	0.888524	0.999969	AH14G04870(K05350)	http://www.kegg.jp/kegg-bin/show_pathway?map00460/K05350%09%23FFFFFF,red
adu00565	Ether lipid metabolism	Metabolism	Lipid metabolism	1	66	0.888524	0.999969	AH10G19760(K16860)	http://www.kegg.jp/kegg-bin/show_pathway?map00565/K16860%09%23FFFFFF,red
adu02010	ABC transporters	Environmental Information Processing	Membrane transport	1	69	0.899141	0.999969	AH01G02710(K05666)	http://www.kegg.jp/kegg-bin/show_pathway?map02010/K05666%09%23FFFFFF,red
adu04130	SNARE interactions in vesicular transport	Genetic Information Processing	Folding, sorting and degradation	1	72	0.90875	0.999969	AH20G34230(K08486)	http://www.kegg.jp/kegg-bin/show_pathway?map04130/K08486%09%23FFFFFF,red
adu00561	Glycerolipid metabolism	Metabolism	Lipid metabolism	3	172	0.923105	0.999969	AH03G40790(K00128);AH13G41350(K13508);AH17G08690(K13508)	http://www.kegg.jp/kegg-bin/show_pathway?map00561/K00128%09%23FFFFFF,red/K13508%09%23FFFFFF,red
adu00053	Ascorbate and aldarate metabolism	Metabolism	Carbohydrate metabolism	2	130	0.928804	0.999969	AH03G40790(K00128);AH13G30960(K00469)	http://www.kegg.jp/kegg-bin/show_pathway?map00053/K00128%09%23FFFFFF,red/K00469%09%23FFFFFF,red
adu00640	Propanoate metabolism	Metabolism	Carbohydrate metabolism	1	81	0.932438	0.999969	AH01G15120(K00016)	http://www.kegg.jp/kegg-bin/show_pathway?map00640/K00016%09%23FFFFFF,red
adu00564	Glycerophospholipid metabolism	Metabolism	Lipid metabolism	4	225	0.939122	0.999969	AH10G19760(K16860);AH13G41350(K13508);AH17G08690(K13508);AH01G31380(K00894)	http://www.kegg.jp/kegg-bin/show_pathway?map00564/K16860%09%23FFFFFF,red/K13508%09%23FFFFFF,red/K00894%09%23FFFFFF,red
adu00562	Inositol phosphate metabolism	Metabolism	Carbohydrate metabolism	2	152	0.961252	0.999969	AH14G44510(K01110);AH13G30960(K00469)	http://www.kegg.jp/kegg-bin/show_pathway?map00562/K01110%09%23FFFFFF,red/K00469%09%23FFFFFF,red
adu00860	Porphyrin and chlorophyll metabolism	Metabolism	Metabolism of cofactors and vitamins	1	99	0.962994	0.999969	AH06G13460(K01845)	http://www.kegg.jp/kegg-bin/show_pathway?map00860/K01845%09%23FFFFFF,red
adu03050	Proteasome	Genetic Information Processing	Folding, sorting and degradation	1	103	0.967632	0.999969	AH04G20790(K02728)	http://www.kegg.jp/kegg-bin/show_pathway?map03050/K02728%09%23FFFFFF,red
adu04144	Endocytosis	Cellular Processes	Transport and catabolism	7	381	0.968364	0.999969	AH03G03650(K12196);AH14G40960(K03283);AH14G40970(K03283);AH14G40980(K03283);AH20G04460(K03283);AH05G30470(K12486);AH06G12490(K12200)	http://www.kegg.jp/kegg-bin/show_pathway?map04144/K12196%09%23FFFFFF,red/K03283%09%23FFFFFF,red/K12486%09%23FFFFFF,red/K12200%09%23FFFFFF,red
adu04075	Plant hormone signal transduction	Environmental Information Processing	Signal transduction	11	549	0.973297	0.999969	AH20G02550(K13449);AH10G04560(K13449);AH13G48350(K13416);AH03G45710(K13416);AH01G20740(K13464);AH05G03310(K13464);AH14G00470(K13464);AH09G21370(K14516);AH06G07800(K14490);AH03G24990(K14488);AH03G44940(K14498)	http://www.kegg.jp/kegg-bin/show_pathway?map04075/K13449%09%23FFFFFF,red/K13416%09%23FFFFFF,red/K13464%09%23FFFFFF,red/K14516%09%23FFFFFF,red/K14490%09%23FFFFFF,red/K14488%09%23FFFFFF,red/K14498%09%23FFFFFF,red
adu04120	Ubiquitin mediated proteolysis	Genetic Information Processing	Folding, sorting and degradation	3	220	0.976679	0.999969	AH03G00560(K10144);AH17G03270(K03352);AH07G09820(K03364)	http://www.kegg.jp/kegg-bin/show_pathway?map04120/K10144%09%23FFFFFF,red/K03352%09%23FFFFFF,red/K03364%09%23FFFFFF,red
adu03040	Spliceosome	Genetic Information Processing	Transcription	4	334	0.995636	0.999969	AH14G40960(K03283);AH14G40970(K03283);AH14G40980(K03283);AH20G04460(K03283)	http://www.kegg.jp/kegg-bin/show_pathway?map03040/K03283%09%23FFFFFF,red
adu00230	Purine metabolism	Metabolism	Nucleotide metabolism	2	234	0.996454	0.999969	AH16G18570(K00856);AH16G36430(K00088)	http://www.kegg.jp/kegg-bin/show_pathway?map00230/K00856%09%23FFFFFF,red/K00088%09%23FFFFFF,red
adu03013	RNA transport	Genetic Information Processing	Translation	3	301	0.997376	0.999969	AH18G18140(K09291);AH03G07600(K14311);AH08G09180(K03257)	http://www.kegg.jp/kegg-bin/show_pathway?map03013/K09291%09%23FFFFFF,red/K14311%09%23FFFFFF,red/K03257%09%23FFFFFF,red
adu00195	Photosynthesis	Metabolism	Energy metabolism	1	190	0.998267	0.999969	AH03G03680(K02639)	http://www.kegg.jp/kegg-bin/show_pathway?map00195/K02639%09%23FFFFFF,red
adu00190	Oxidative phosphorylation	Metabolism	Energy metabolism	1	308	0.999969	0.999969	AH19G02700(K02265)	http://www.kegg.jp/kegg-bin/show_pathway?map00190/K02265%09%23FFFFFF,red

## Sheet: R36 vs RH36_Down
PathwayID	Pathway	level1	level2	List	Total	Pvalue	adjustPvalue	List_gene	URL
adu00941	Flavonoid biosynthesis	Metabolism	Biosynthesis of other secondary metabolites	46	123	3.87494e-36	3.09995e-34	AH04G08650(K00660);AH17G00950(K08243);AH19G36390(K01859);AH04G01670(K00660);AH04G08600(K00660);AH04G08640(K00660);AH01G02310(K00660);AH14G09890(K00660);AH03G08660(K00660);AH07G00640(K08243);AH11G06850(K00660);AH04G08590(K00660);AH04G08660(K00660);AH07G00630(K08243);AH16G46310(K00660);AH05G25050(K00588);AH20G30480(K05280);AH09G31640(K01859);AH14G09220(K00660);AH16G46300(K00660);AH14G09910(K00660);…	http://www.kegg.jp/kegg-bin/show_pathway?map00941/K00660%09%23FFFFFF,red/K08243%09%23FFFFFF,red/K01859%09%23FFFFFF,red/K00588%09%23FFFFFF,red/K05280%09%23FFFFFF,red/K00475%09%23FFFFFF,red/K13065%09%23FFFFFF,red/K00487%09%23FFFFFF,red
adu00940	Phenylpropanoid biosynthesis	Metabolism	Biosynthesis of other secondary metabolites	50	303	5.80067e-21	2.32027e-19	AH04G21680(K00430);AH14G25420(K00430);AH04G21700(K00430);AH12G36640(K10775);AH06G15330(K10775);AH20G19520(K23260);AH16G30490(K00430);AH14G25410(K00430);AH01G05780(K00430);AH20G03760(K00083);AH05G25050(K00588);AH03G46620(K22395);AH16G18530(K10775);AH04G09840(K00430);AH01G05760(K00430);AH06G24750(K00430);AH03G45630(K00430);AH02G21260(K23260);AH10G05010(K00083);AH03G46610(K22395);AH20G23580(K00430);…	http://www.kegg.jp/kegg-bin/show_pathway?map00940/K00430%09%23FFFFFF,red/K10775%09%23FFFFFF,red/K23260%09%23FFFFFF,red/K00083%09%23FFFFFF,red/K00588%09%23FFFFFF,red/K22395%09%23FFFFFF,red/K05349%09%23FFFFFF,red/K09753%09%23FFFFFF,red/K01904%09%23FFFFFF,red/K12356%09%23FFFFFF,red/K13065%09%23FFFFFF,red/K00487%09%23FFFFFF,red/K05350%09%23FFFFFF,red
adu04712	Circadian rhythm - plant	Organismal Systems	Environmental adaptation	30	114	8.26785e-19	2.20476e-17	AH04G08650(K00660);AH04G01670(K00660);AH04G08600(K00660);AH04G08640(K00660);AH01G02310(K00660);AH14G09890(K00660);AH03G08660(K00660);AH11G06850(K00660);AH04G08590(K00660);AH04G08660(K00660);AH16G46310(K00660);AH14G09220(K00660);AH16G46300(K00660);AH14G09910(K00660);AH14G09830(K00660);AH14G09790(K00660);AH14G02430(K00660);AH14G09920(K00660);AH14G09160(K00660);AH14G09780(K00660);AH14G09170(K00660);…	http://www.kegg.jp/kegg-bin/show_pathway?map04712/K00660%09%23FFFFFF,red
adu00943	Isoflavonoid biosynthesis	Metabolism	Biosynthesis of other secondary metabolites	18	58	4.00096e-13	8.00192e-12	AH13G40560(K13257);AH09G01720(K13262);AH03G37390(K13257);AH05G07230(K05281);AH15G03380(K05281);AH03G37380(K13259);AH13G40550(K13259);AH05G05040(K13260);AH13G56960(K13265);AH10G30300(K13265);AH09G26620(K13258);AH19G41470(K13258);AH15G01090(K13260);AH11G11030(K13260);AH13G50130(K13260);AH03G47430(K13260);AH01G11300(K13260);AH04G11070(K13260)	http://www.kegg.jp/kegg-bin/show_pathway?map00943/K13257%09%23FFFFFF,red/K13262%09%23FFFFFF,red/K05281%09%23FFFFFF,red/K13259%09%23FFFFFF,red/K13260%09%23FFFFFF,red/K13265%09%23FFFFFF,red/K13258%09%23FFFFFF,red
adu00480	Glutathione metabolism	Metabolism	Metabolism of other amino acids	28	207	4.87395e-10	7.79832e-09	AH04G17450(K00799);AH03G41590(K00799);AH13G44270(K00799);AH19G28730(K00799);AH17G03360(K00799);AH12G22760(K00799);AH13G53240(K00799);AH13G53250(K00799);AH19G28710(K00799);AH13G54010(K00799);AH19G28640(K00383);AH07G23010(K00799);AH13G53230(K00799);AH13G54000(K00799);AH02G20430(K00799);AH05G10370(K00799);AH13G53260(K00799);AH12G22710(K00799);AH05G31630(K00797);AH12G22780(K00799);AH09G22740(K00799);…	http://www.kegg.jp/kegg-bin/show_pathway?map00480/K00799%09%23FFFFFF,red/K00383%09%23FFFFFF,red/K00797%09%23FFFFFF,red
adu04626	Plant-pathogen interaction	Organismal Systems	Environmental adaptation	30	427	0.000166424	0.00221899	AH20G02550(K13449);AH10G04560(K13449);AH17G23680(K09487);AH13G03760(K20536);AH06G25830(K13424);AH16G32150(K13424);AH03G45710(K13416);AH13G48350(K13416);AH05G31950(K18875);AH20G07350(K13433);AH06G09460(K05391);AH05G31910(K18875);AH15G21310(K18875);AH19G24870(K13448);AH16G10440(K13447);AH05G05580(K13448);AH01G26300(K02183);AH15G21350(K18875);AH04G23230(K13448);AH10G02190(K13433);AH10G01420(K13420);…	http://www.kegg.jp/kegg-bin/show_pathway?map04626/K13449%09%23FFFFFF,red/K09487%09%23FFFFFF,red/K20536%09%23FFFFFF,red/K13424%09%23FFFFFF,red/K13416%09%23FFFFFF,red/K18875%09%23FFFFFF,red/K13433%09%23FFFFFF,red/K05391%09%23FFFFFF,red/K13448%09%23FFFFFF,red/K13447%09%23FFFFFF,red/K02183%09%23FFFFFF,red/K13420%09%23FFFFFF,red/K04079%09%23FFFFFF,red/K13434%09%23FFFFFF,red
adu00360	Phenylalanine metabolism	Metabolism	Amino acid metabolism	9	69	0.000573618	0.00655563	AH12G36640(K10775);AH06G15330(K10775);AH16G18530(K10775);AH03G09820(K01426);AH13G08850(K01426);AH07G00380(K10775);AH19G41680(K00276);AH03G34380(K15849);AH13G12450(K01426)	http://www.kegg.jp/kegg-bin/show_pathway?map00360/K10775%09%23FFFFFF,red/K01426%09%23FFFFFF,red/K00276%09%23FFFFFF,red/K15849%09%23FFFFFF,red
adu00998	Biosynthesis of various secondary metabolites - part 2	Metabolism	Biosynthesis of other secondary metabolites	3	7	0.00128992	0.0128992	AH05G00280(K21568);AH20G01550(K21568);AH01G10140(K21568)	http://www.kegg.jp/kegg-bin/show_pathway?map00998/K21568%09%23FFFFFF,red
adu00591	Linoleic acid metabolism	Metabolism	Lipid metabolism	6	39	0.00202326	0.0179846	AH16G44290(K00454);AH16G38200(K00454);AH16G10590(K15718);AH06G07550(K00454);AH06G06730(K15718);AH16G14860(K00454)	http://www.kegg.jp/kegg-bin/show_pathway?map00591/K00454%09%23FFFFFF,red/K15718%09%23FFFFFF,red
adu00950	Isoquinoline alkaloid biosynthesis	Metabolism	Biosynthesis of other secondary metabolites	6	49	0.00649856	0.0516868	AH13G39740(K00422);AH20G06310(K00422);AH13G39720(K00422);AH19G41680(K00276);AH03G34380(K15849);AH10G03190(K00422)	http://www.kegg.jp/kegg-bin/show_pathway?map00950/K00422%09%23FFFFFF,red/K00276%09%23FFFFFF,red/K15849%09%23FFFFFF,red
adu00592	alpha-Linolenic acid metabolism	Metabolism	Lipid metabolism	9	99	0.00710693	0.0516868	AH16G44290(K00454);AH15G08090(K05894);AH16G38200(K00454);AH05G14760(K05894);AH12G21120(K07513);AH06G07550(K00454);AH05G14790(K05894);AH05G33050(K10525);AH16G14860(K00454)	http://www.kegg.jp/kegg-bin/show_pathway?map00592/K00454%09%23FFFFFF,red/K05894%09%23FFFFFF,red/K07513%09%23FFFFFF,red/K10525%09%23FFFFFF,red
adu00908	Zeatin biosynthesis	Metabolism	Metabolism of terpenoids and polyketides	6	52	0.00868015	0.0578677	AH01G21650(K00279);AH11G36140(K00279);AH16G26200(K13496);AH06G21240(K13496);AH14G39810(K10717);AH12G30360(K10760)	http://www.kegg.jp/kegg-bin/show_pathway?map00908/K00279%09%23FFFFFF,red/K13496%09%23FFFFFF,red/K10717%09%23FFFFFF,red/K10760%09%23FFFFFF,red
adu00945	Stilbenoid, diarylheptanoid and gingerol biosynthesis	Metabolism	Biosynthesis of other secondary metabolites	5	44	0.0172017	0.105857	AH05G25050(K00588);AH15G30330(K00588);AH10G07820(K13065);AH09G29400(K00487);AH09G07080(K13065)	http://www.kegg.jp/kegg-bin/show_pathway?map00945/K00588%09%23FFFFFF,red/K13065%09%23FFFFFF,red/K00487%09%23FFFFFF,red
adu04016	MAPK signaling pathway - plant	Environmental Information Processing	Signal transduction	18	328	0.0354212	0.190559	AH20G02550(K13449);AH10G04560(K13449);AH01G09220(K20547);AH20G00720(K20547);AH13G03760(K20536);AH06G25830(K13424);AH16G32150(K13424);AH03G45710(K13416);AH13G48350(K13416);AH05G02160(K20547);AH03G23680(K20603);AH16G10440(K13447);AH01G26300(K02183);AH09G21370(K14516);AH13G26600(K20603);AH10G01420(K13420);AH06G06590(K13447);AH02G08810(K14516)	http://www.kegg.jp/kegg-bin/show_pathway?map04016/K13449%09%23FFFFFF,red/K20547%09%23FFFFFF,red/K20536%09%23FFFFFF,red/K13424%09%23FFFFFF,red/K13416%09%23FFFFFF,red/K20603%09%23FFFFFF,red/K13447%09%23FFFFFF,red/K02183%09%23FFFFFF,red/K14516%09%23FFFFFF,red/K13420%09%23FFFFFF,red
adu00520	Amino sugar and nucleotide sugar metabolism	Metabolism	Carbohydrate metabolism	15	260	0.0360359	0.190559	AH13G07350(K00975);AH01G09220(K20547);AH08G11570(K01183);AH18G02950(K01183);AH20G00720(K20547);AH05G02160(K20547);AH03G05170(K00975);AH03G04390(K01183);AH13G06440(K01183);AH11G24800(K13379);AH19G35340(K01183);AH09G32500(K01183);AH14G36840(K13379);AH19G33880(K01183);AH14G04840(K00975)	http://www.kegg.jp/kegg-bin/show_pathway?map00520/K00975%09%23FFFFFF,red/K20547%09%23FFFFFF,red/K01183%09%23FFFFFF,red/K13379%09%23FFFFFF,red
adu00052	Galactose metabolism	Metabolism	Carbohydrate metabolism	8	111	0.0381117	0.190559	AH05G38140(K00850);AH13G22370(K00850);AH18G02500(K01193);AH03G19810(K00850);AH08G12720(K01193);AH16G09600(K18819);AH14G36060(K01785);AH11G26930(K00850)	http://www.kegg.jp/kegg-bin/show_pathway?map00052/K00850%09%23FFFFFF,red/K01193%09%23FFFFFF,red/K18819%09%23FFFFFF,red/K01785%09%23FFFFFF,red
adu00750	Vitamin B6 metabolism	Metabolism	Metabolism of cofactors and vitamins	3	24	0.0483783	0.227662	AH09G04930(K13248);AH19G06580(K13248);AH18G02220(K13248)	http://www.kegg.jp/kegg-bin/show_pathway?map00750/K13248%09%23FFFFFF,red
adu00430	Taurine and hypotaurine metabolism	Metabolism	Metabolism of other amino acids	2	12	0.062504	0.277796	AH04G01860(K01580);AH17G10120(K01580)	http://www.kegg.jp/kegg-bin/show_pathway?map00430/K01580%09%23FFFFFF,red
adu00350	Tyrosine metabolism	Metabolism	Amino acid metabolism	7	106	0.0738886	0.31111	AH13G39740(K00422);AH20G06310(K00422);AH13G39720(K00422);AH04G19570(K00001);AH19G41680(K00276);AH03G34380(K15849);AH10G03190(K00422)	http://www.kegg.jp/kegg-bin/show_pathway?map00350/K00422%09%23FFFFFF,red/K00001%09%23FFFFFF,red/K00276%09%23FFFFFF,red/K15849%09%23FFFFFF,red
adu00500	Starch and sucrose metabolism	Metabolism	Carbohydrate metabolism	14	279	0.103664	0.406098	AH13G07350(K00975);AH13G32350(K01179);AH05G37660(K01179);AH19G00220(K01179);AH03G05170(K00975);AH17G04670(K05349);AH18G02500(K01193);AH14G05950(K19892);AH03G43040(K01179);AH08G12720(K01193);AH14G04840(K00975);AH16G41710(K01176);AH04G02100(K19892);AH14G04870(K05350)	http://www.kegg.jp/kegg-bin/show_pathway?map00500/K00975%09%23FFFFFF,red/K01179%09%23FFFFFF,red/K05349%09%23FFFFFF,red/K01193%09%23FFFFFF,red/K19892%09%23FFFFFF,red/K01176%09%23FFFFFF,red/K05350%09%23FFFFFF,red
adu00040	Pentose and glucuronate interconversions	Metabolism	Carbohydrate metabolism	12	232	0.106601	0.406098	AH10G27930(K01728);AH13G12000(K01184);AH12G37320(K01051);AH12G32390(K01051);AH02G18000(K01728);AH08G22630(K01184);AH15G08950(K01051);AH04G13760(K01184);AH05G14000(K01051);AH19G00540(K01051);AH16G19710(K01728);AH12G37330(K01051)	http://www.kegg.jp/kegg-bin/show_pathway?map00040/K01728%09%23FFFFFF,red/K01184%09%23FFFFFF,red/K01051%09%23FFFFFF,red
adu00966	Glucosinolate biosynthesis	Metabolism	Biosynthesis of other secondary metabolites	2	17	0.115182	0.418845	AH05G11320(K11820);AH15G11370(K11820)	http://www.kegg.jp/kegg-bin/show_pathway?map00966/K11820%09%23FFFFFF,red
adu00944	Flavone and flavonol biosynthesis	Metabolism	Biosynthesis of other secondary metabolites	2	20	0.150612	0.523869	AH20G30480(K05280);AH10G23440(K05280)	http://www.kegg.jp/kegg-bin/show_pathway?map00944/K05280%09%23FFFFFF,red
adu00130	Ubiquinone and other terpenoid-quinone biosynthesis	Metabolism	Metabolism of cofactors and vitamins	6	112	0.190771	0.609099	AH08G23290(K09833);AH18G27380(K09833);AH15G07580(K01904);AH03G17280(K03809);AH18G27290(K09833);AH09G29400(K00487)	http://www.kegg.jp/kegg-bin/show_pathway?map00130/K09833%09%23FFFFFF,red/K01904%09%23FFFFFF,red/K03809%09%23FFFFFF,red/K00487%09%23FFFFFF,red
adu04146	Peroxisome	Cellular Processes	Transport and catabolism	9	186	0.194647	0.609099	AH18G30390(K00306);AH12G21120(K07513);AH16G10210(K08726);AH10G00330(K11517);AH20G05240(K11517);AH03G03620(K13356);AH06G06410(K08726);AH18G05710(K13356);AH19G26330(K13347)	http://www.kegg.jp/kegg-bin/show_pathway?map04146/K00306%09%23FFFFFF,red/K07513%09%23FFFFFF,red/K08726%09%23FFFFFF,red/K11517%09%23FFFFFF,red/K13356%09%23FFFFFF,red/K13347%09%23FFFFFF,red
adu00909	Sesquiterpenoid and triterpenoid biosynthesis	Metabolism	Metabolism of terpenoids and polyketides	3	45	0.202684	0.609099	AH12G33400(K14175);AH08G19960(K15803);AH08G20030(K15803)	http://www.kegg.jp/kegg-bin/show_pathway?map00909/K14175%09%23FFFFFF,red/K15803%09%23FFFFFF,red
adu00073	Cutin, suberine and wax biosynthesis	Metabolism	Lipid metabolism	4	69	0.215145	0.609099	AH06G24380(K15400);AH16G30080(K15400);AH03G03620(K13356);AH18G05710(K13356)	http://www.kegg.jp/kegg-bin/show_pathway?map00073/K15400%09%23FFFFFF,red/K13356%09%23FFFFFF,red
adu02010	ABC transporters	Environmental Information Processing	Membrane transport	4	69	0.215145	0.609099	AH01G30700(K05658);AH15G37080(K05666);AH19G35310(K05666);AH07G02310(K05666)	http://www.kegg.jp/kegg-bin/show_pathway?map02010/K05658%09%23FFFFFF,red/K05666%09%23FFFFFF,red
adu01040	Biosynthesis of unsaturated fatty acids	Metabolism	Lipid metabolism	3	47	0.220799	0.609099	AH12G21120(K07513);AH02G01350(K03921);AH12G01400(K03921)	http://www.kegg.jp/kegg-bin/show_pathway?map01040/K07513%09%23FFFFFF,red/K03921%09%23FFFFFF,red
adu00960	Tropane, piperidine and pyridine alkaloid biosynthesis	Metabolism	Biosynthesis of other secondary metabolites	3	48	0.229976	0.61327	AH19G41680(K00276);AH03G34380(K15849);AH08G23020(K13610)	http://www.kegg.jp/kegg-bin/show_pathway?map00960/K00276%09%23FFFFFF,red/K15849%09%23FFFFFF,red/K13610%09%23FFFFFF,red
adu00330	Arginine and proline metabolism	Metabolism	Amino acid metabolism	6	125	0.263645	0.680375	AH14G37520(K00318);AH03G09820(K01426);AH05G31630(K00797);AH13G08850(K01426);AH13G12450(K01426);AH13G00430(K00472)	http://www.kegg.jp/kegg-bin/show_pathway?map00330/K00318%09%23FFFFFF,red/K01426%09%23FFFFFF,red/K00797%09%23FFFFFF,red/K00472%09%23FFFFFF,red
adu00906	Carotenoid biosynthesis	Metabolism	Metabolism of terpenoids and polyketides	3	53	0.276753	0.691884	AH05G35500(K15746);AH20G01350(K09843);AH20G19110(K09843)	http://www.kegg.jp/kegg-bin/show_pathway?map00906/K15746%09%23FFFFFF,red/K09843%09%23FFFFFF,red
adu00780	Biotin metabolism	Metabolism	Metabolism of cofactors and vitamins	2	31	0.290813	0.705	AH16G27830(K00059);AH06G22540(K00059)	http://www.kegg.jp/kegg-bin/show_pathway?map00780/K00059%09%23FFFFFF,red
adu00910	Nitrogen metabolism	Metabolism	Energy metabolism	3	59	0.333898	0.785642	AH03G40290(K02575);AH12G36250(K01674);AH13G43220(K02575)	http://www.kegg.jp/kegg-bin/show_pathway?map00910/K02575%09%23FFFFFF,red/K01674%09%23FFFFFF,red
adu00590	Arachidonic acid metabolism	Metabolism	Lipid metabolism	2	36	0.354811	0.810997	AH16G10210(K08726);AH06G06410(K08726)	http://www.kegg.jp/kegg-bin/show_pathway?map00590/K08726%09%23FFFFFF,red
adu00380	Tryptophan metabolism	Metabolism	Amino acid metabolism	5	119	0.393397	0.874215	AH03G09820(K01426);AH13G08850(K01426);AH05G11320(K11820);AH15G11370(K11820);AH13G12450(K01426)	http://www.kegg.jp/kegg-bin/show_pathway?map00380/K01426%09%23FFFFFF,red/K11820%09%23FFFFFF,red
adu04141	Protein processing in endoplasmic reticulum	Genetic Information Processing	Folding, sorting and degradation	14	379	0.437656	0.946282	AH04G27720(K08057);AH14G32620(K08057);AH17G23680(K09487);AH14G40980(K03283);AH14G40970(K03283);AH20G04460(K03283);AH14G40960(K03283);AH13G35670(K08054);AH09G33810(K06689);AH05G35530(K04079);AH16G10450(K09490);AH03G13400(K13989);AH03G02810(K14016);AH14G40790(K03283)	http://www.kegg.jp/kegg-bin/show_pathway?map04141/K08057%09%23FFFFFF,red/K09487%09%23FFFFFF,red/K03283%09%23FFFFFF,red/K08054%09%23FFFFFF,red/K06689%09%23FFFFFF,red/K04079%09%23FFFFFF,red/K09490%09%23FFFFFF,red/K13989%09%23FFFFFF,red/K14016%09%23FFFFFF,red
adu00730	Thiamine metabolism	Metabolism	Metabolism of cofactors and vitamins	2	44	0.452333	0.948725	AH03G39780(K01662);AH13G42720(K01662)	http://www.kegg.jp/kegg-bin/show_pathway?map00730/K01662%09%23FFFFFF,red
adu00650	Butanoate metabolism	Metabolism	Carbohydrate metabolism	2	46	0.47541	0.948725	AH04G01860(K01580);AH17G10120(K01580)	http://www.kegg.jp/kegg-bin/show_pathway?map00650/K01580%09%23FFFFFF,red
adu00900	Terpenoid backbone biosynthesis	Metabolism	Metabolism of terpenoids and polyketides	4	103	0.47869	0.948725	AH03G39780(K01662);AH13G42720(K01662);AH03G01290(K03526);AH13G03360(K03526)	http://www.kegg.jp/kegg-bin/show_pathway?map00900/K01662%09%23FFFFFF,red/K03526%09%23FFFFFF,red
adu00030	Pentose phosphate pathway	Metabolism	Carbohydrate metabolism	4	104	0.486222	0.948725	AH05G38140(K00850);AH13G22370(K00850);AH03G19810(K00850);AH11G26930(K00850)	http://www.kegg.jp/kegg-bin/show_pathway?map00030/K00850%09%23FFFFFF,red
adu00051	Fructose and mannose metabolism	Metabolism	Carbohydrate metabolism	4	111	0.537612	0.999979	AH05G38140(K00850);AH13G22370(K00850);AH03G19810(K00850);AH11G26930(K00850)	http://www.kegg.jp/kegg-bin/show_pathway?map00051/K00850%09%23FFFFFF,red
adu00061	Fatty acid biosynthesis	Metabolism	Lipid metabolism	4	111	0.537612	0.999979	AH02G01350(K03921);AH12G01400(K03921);AH16G27830(K00059);AH06G22540(K00059)	http://www.kegg.jp/kegg-bin/show_pathway?map00061/K03921%09%23FFFFFF,red/K00059%09%23FFFFFF,red
adu00904	Diterpenoid biosynthesis	Metabolism	Metabolism of terpenoids and polyketides	2	53	0.551319	0.999979	AH08G26170(K04124);AH11G32030(K04125)	http://www.kegg.jp/kegg-bin/show_pathway?map00904/K04124%09%23FFFFFF,red/K04125%09%23FFFFFF,red
adu00905	Brassinosteroid biosynthesis	Metabolism	Metabolism of terpenoids and polyketides	1	24	0.5704	0.999979	AH19G13340(K20623)	http://www.kegg.jp/kegg-bin/show_pathway?map00905/K20623%09%23FFFFFF,red
adu03430	Mismatch repair	Genetic Information Processing	Replication and repair	2	62	0.637058	0.999979	AH03G32660(K07466);AH13G53750(K10746)	http://www.kegg.jp/kegg-bin/show_pathway?map03430/K07466%09%23FFFFFF,red/K10746%09%23FFFFFF,red
adu00410	beta-Alanine metabolism	Metabolism	Metabolism of other amino acids	3	96	0.649863	0.999979	AH04G01860(K01580);AH19G41680(K00276);AH17G10120(K01580)	http://www.kegg.jp/kegg-bin/show_pathway?map00410/K01580%09%23FFFFFF,red/K00276%09%23FFFFFF,red
adu00531	Glycosaminoglycan degradation	Metabolism	Glycan biosynthesis and metabolism	1	30	0.652315	0.999979	AH04G06350(K07964)	http://www.kegg.jp/kegg-bin/show_pathway?map00531/K07964%09%23FFFFFF,red
adu00010	Glycolysis / Gluconeogenesis	Metabolism	Carbohydrate metabolism	8	257	0.668819	0.999979	AH20G29720(K01689);AH05G38140(K00850);AH13G22370(K00850);AH03G19810(K00850);AH14G36060(K01785);AH10G07730(K00134);AH04G19570(K00001);AH11G26930(K00850)	http://www.kegg.jp/kegg-bin/show_pathway?map00010/K01689%09%23FFFFFF,red/K00850%09%23FFFFFF,red/K01785%09%23FFFFFF,red/K00134%09%23FFFFFF,red/K00001%09%23FFFFFF,red
adu00460	Cyanoamino acid metabolism	Metabolism	Metabolism of other amino acids	2	66	0.670838	0.999979	AH17G04670(K05349);AH14G04870(K05350)	http://www.kegg.jp/kegg-bin/show_pathway?map00460/K05349%09%23FFFFFF,red/K05350%09%23FFFFFF,red
adu04130	SNARE interactions in vesicular transport	Genetic Information Processing	Folding, sorting and degradation	2	72	0.716687	0.999979	AH20G34230(K08486);AH10G26480(K08486)	http://www.kegg.jp/kegg-bin/show_pathway?map04130/K08486%09%23FFFFFF,red
adu03018	RNA degradation	Genetic Information Processing	Folding, sorting and degradation	5	190	0.79112	0.999979	AH20G29720(K01689);AH05G38140(K00850);AH13G22370(K00850);AH03G19810(K00850);AH11G26930(K00850)	http://www.kegg.jp/kegg-bin/show_pathway?map03018/K01689%09%23FFFFFF,red/K00850%09%23FFFFFF,red
adu00564	Glycerophospholipid metabolism	Metabolism	Lipid metabolism	6	225	0.795227	0.999979	AH11G00200(K01115);AH19G02680(K06130);AH03G38280(K13508);AH07G09690(K13508);AH13G41350(K13508);AH18G31820(K06130)	http://www.kegg.jp/kegg-bin/show_pathway?map00564/K01115%09%23FFFFFF,red/K06130%09%23FFFFFF,red/K13508%09%23FFFFFF,red
adu00400	Phenylalanine, tyrosine and tryptophan biosynthesis	Metabolism	Amino acid metabolism	2	91	0.827793	0.999979	AH08G15170(K05359);AH03G34380(K15849)	http://www.kegg.jp/kegg-bin/show_pathway?map00400/K05359%09%23FFFFFF,red/K15849%09%23FFFFFF,red
adu00561	Glycerolipid metabolism	Metabolism	Lipid metabolism	4	172	0.850717	0.999979	AH03G38280(K13508);AH07G09690(K13508);AH19G39000(K01054);AH13G41350(K13508)	http://www.kegg.jp/kegg-bin/show_pathway?map00561/K13508%09%23FFFFFF,red/K01054%09%23FFFFFF,red
adu04075	Plant hormone signal transduction	Environmental Information Processing	Signal transduction	15	549	0.86052	0.999979	AH20G02550(K13449);AH10G04560(K13449);AH03G45710(K13416);AH13G48350(K13416);AH04G06590(K14508);AH06G07800(K14490);AH01G20740(K13464);AH09G21370(K14516);AH14G00470(K13464);AH06G00410(K14487);AH02G08810(K14516);AH08G08970(K14490);AH16G03850(K14431);AH12G35320(K14488);AH03G30730(K14488)	http://www.kegg.jp/kegg-bin/show_pathway?map04075/K13449%09%23FFFFFF,red/K13416%09%23FFFFFF,red/K14508%09%23FFFFFF,red/K14490%09%23FFFFFF,red/K13464%09%23FFFFFF,red/K14516%09%23FFFFFF,red/K14487%09%23FFFFFF,red/K14431%09%23FFFFFF,red/K14488%09%23FFFFFF,red
adu00250	Alanine, aspartate and glutamate metabolism	Metabolism	Amino acid metabolism	2	104	0.879465	0.999979	AH04G01860(K01580);AH17G10120(K01580)	http://www.kegg.jp/kegg-bin/show_pathway?map00250/K01580%09%23FFFFFF,red
adu00310	Lysine degradation	Metabolism	Amino acid metabolism	1	63	0.891655	0.999979	AH18G30390(K00306)	http://www.kegg.jp/kegg-bin/show_pathway?map00310/K00306%09%23FFFFFF,red
adu04145	Phagosome	Cellular Processes	Transport and catabolism	3	151	0.898439	0.999979	AH04G27720(K08057);AH14G32620(K08057);AH13G35670(K08054)	http://www.kegg.jp/kegg-bin/show_pathway?map04145/K08057%09%23FFFFFF,red/K08054%09%23FFFFFF,red
adu00565	Ether lipid metabolism	Metabolism	Lipid metabolism	1	66	0.902572	0.999979	AH11G00200(K01115)	http://www.kegg.jp/kegg-bin/show_pathway?map00565/K01115%09%23FFFFFF,red
adu00260	Glycine, serine and threonine metabolism	Metabolism	Amino acid metabolism	2	113	0.906425	0.999979	AH18G30390(K00306);AH19G41680(K00276)	http://www.kegg.jp/kegg-bin/show_pathway?map00260/K00306%09%23FFFFFF,red/K00276%09%23FFFFFF,red
adu00071	Fatty acid degradation	Metabolism	Lipid metabolism	2	115	0.911598	0.999979	AH12G21120(K07513);AH04G19570(K00001)	http://www.kegg.jp/kegg-bin/show_pathway?map00071/K07513%09%23FFFFFF,red/K00001%09%23FFFFFF,red
adu03030	DNA replication	Genetic Information Processing	Replication and repair	1	84	0.948519	0.999979	AH03G32660(K07466)	http://www.kegg.jp/kegg-bin/show_pathway?map03030/K07466%09%23FFFFFF,red
adu00630	Glyoxylate and dicarboxylate metabolism	Metabolism	Carbohydrate metabolism	2	136	0.951917	0.999979	AH10G00330(K11517);AH20G05240(K11517)	http://www.kegg.jp/kegg-bin/show_pathway?map00630/K11517%09%23FFFFFF,red
adu03440	Homologous recombination	Genetic Information Processing	Replication and repair	1	88	0.955331	0.999979	AH03G32660(K07466)	http://www.kegg.jp/kegg-bin/show_pathway?map03440/K07466%09%23FFFFFF,red
adu00710	Carbon fixation in photosynthetic organisms	Metabolism	Energy metabolism	2	143	0.960917	0.999979	AH10G07730(K00134);AH04G25010(K00028)	http://www.kegg.jp/kegg-bin/show_pathway?map00710/K00134%09%23FFFFFF,red/K00028%09%23FFFFFF,red
adu03060	Protein export	Genetic Information Processing	Folding, sorting and degradation	1	99	0.969775	0.999979	AH16G10450(K09490)	http://www.kegg.jp/kegg-bin/show_pathway?map03060/K09490%09%23FFFFFF,red
adu00020	Citrate cycle (TCA cycle)	Metabolism	Carbohydrate metabolism	1	100	0.97083	0.999979	AH07G17820(K01648)	http://www.kegg.jp/kegg-bin/show_pathway?map00020/K01648%09%23FFFFFF,red
adu03420	Nucleotide excision repair	Genetic Information Processing	Replication and repair	1	100	0.97083	0.999979	AH03G32660(K07466)	http://www.kegg.jp/kegg-bin/show_pathway?map03420/K07466%09%23FFFFFF,red
adu03050	Proteasome	Genetic Information Processing	Folding, sorting and degradation	1	103	0.97378	0.999979	AH09G26200(K02734)	http://www.kegg.jp/kegg-bin/show_pathway?map03050/K02734%09%23FFFFFF,red
adu00280	Valine, leucine and isoleucine degradation	Metabolism	Amino acid metabolism	1	111	0.980272	0.999979	AH12G21120(K07513)	http://www.kegg.jp/kegg-bin/show_pathway?map00280/K07513%09%23FFFFFF,red
adu04070	Phosphatidylinositol signaling system	Environmental Information Processing	Signal transduction	1	129	0.989608	0.999979	AH01G26300(K02183)	http://www.kegg.jp/kegg-bin/show_pathway?map04070/K02183%09%23FFFFFF,red
adu03040	Spliceosome	Genetic Information Processing	Transcription	5	334	0.991325	0.999979	AH14G40980(K03283);AH14G40970(K03283);AH20G04460(K03283);AH14G40960(K03283);AH14G40790(K03283)	http://www.kegg.jp/kegg-bin/show_pathway?map03040/K03283%09%23FFFFFF,red
adu04144	Endocytosis	Cellular Processes	Transport and catabolism	6	381	0.992158	0.999979	AH14G40980(K03283);AH14G40970(K03283);AH20G04460(K03283);AH14G40960(K03283);AH11G00200(K01115);AH14G40790(K03283)	http://www.kegg.jp/kegg-bin/show_pathway?map04144/K03283%09%23FFFFFF,red/K01115%09%23FFFFFF,red
adu00270	Cysteine and methionine metabolism	Metabolism	Amino acid metabolism	2	213	0.995481	0.999979	AH05G31630(K00797);AH01G29130(K05933)	http://www.kegg.jp/kegg-bin/show_pathway?map00270/K00797%09%23FFFFFF,red/K05933%09%23FFFFFF,red
adu03008	Ribosome biogenesis in eukaryotes	Genetic Information Processing	Translation	1	156	0.996036	0.999979	AH12G31240(K14549)	http://www.kegg.jp/kegg-bin/show_pathway?map03008/K14549%09%23FFFFFF,red
adu00620	Pyruvate metabolism	Metabolism	Carbohydrate metabolism	1	185	0.998596	0.999979	AH04G25010(K00028)	http://www.kegg.jp/kegg-bin/show_pathway?map00620/K00028%09%23FFFFFF,red
adu04120	Ubiquitin mediated proteolysis	Genetic Information Processing	Folding, sorting and degradation	1	220	0.999601	0.999979	AH09G33810(K06689)	http://www.kegg.jp/kegg-bin/show_pathway?map04120/K06689%09%23FFFFFF,red
adu03015	mRNA surveillance pathway	Genetic Information Processing	Translation	1	231	0.999731	0.999979	AH16G10240(K06269)	http://www.kegg.jp/kegg-bin/show_pathway?map03015/K06269%09%23FFFFFF,red
adu03013	RNA transport	Genetic Information Processing	Translation	1	301	0.999979	0.999979	AH08G09180(K03257)	http://www.kegg.jp/kegg-bin/show_pathway?map03013/K03257%09%23FFFFFF,red

## Sheet: R72 vs RH72_Down
PathwayID	Pathway	level1	level2	List	Total	Pvalue	adjustPvalue	List_gene	URL
adu00073	Cutin, suberine and wax biosynthesis	Metabolism	Lipid metabolism	9	69	4.35693e-06	0.000344197	AH16G30080(K15400);AH17G14300(K15401);AH11G04390(K15401);AH07G15220(K15401);AH03G11340(K13356);AH13G14200(K13356);AH18G05710(K13356);AH19G10060(K15404);AH18G34400(K15400)	http://www.kegg.jp/kegg-bin/show_pathway?map00073/K15400%09%23FFFFFF,red/K15401%09%23FFFFFF,red/K13356%09%23FFFFFF,red/K15404%09%23FFFFFF,red
adu00909	Sesquiterpenoid and triterpenoid biosynthesis	Metabolism	Metabolism of terpenoids and polyketides	6	45	0.00016074	0.00634921	AH16G36440(K15803);AH15G13300(K15803);AH14G00680(K15813);AH08G20030(K15803);AH04G16130(K15814);AH16G46230(K15803)	http://www.kegg.jp/kegg-bin/show_pathway?map00909/K15803%09%23FFFFFF,red/K15813%09%23FFFFFF,red/K15814%09%23FFFFFF,red
adu00071	Fatty acid degradation	Metabolism	Lipid metabolism	8	115	0.00125084	0.024626	AH03G09110(K00121);AH03G09100(K00121);AH17G14300(K15401);AH11G04390(K15401);AH07G15220(K15401);AH05G14330(K01897);AH15G22820(K00128);AH13G06610(K01897)	http://www.kegg.jp/kegg-bin/show_pathway?map00071/K00121%09%23FFFFFF,red/K15401%09%23FFFFFF,red/K01897%09%23FFFFFF,red/K00128%09%23FFFFFF,red
adu00480	Glutathione metabolism	Metabolism	Metabolism of other amino acids	11	207	0.00152719	0.024626	AH18G20120(K00799);AH17G18150(K00434);AH07G22960(K00799);AH07G22970(K00799);AH20G29220(K22596);AH20G08240(K01469);AH10G05310(K01469);AH12G31720(K00799);AH03G18600(K00799);AH09G15010(K22596);AH12G31730(K00799)	http://www.kegg.jp/kegg-bin/show_pathway?map00480/K00799%09%23FFFFFF,red/K00434%09%23FFFFFF,red/K22596%09%23FFFFFF,red/K01469%09%23FFFFFF,red
adu00380	Tryptophan metabolism	Metabolism	Amino acid metabolism	8	119	0.00155861	0.024626	AH16G16410(K11816);AH06G10560(K11816);AH03G23460(K16903);AH15G22820(K00128);AH00G04540(K11816);AH13G23560(K11816);AH13G21490(K01593);AH03G18940(K01593)	http://www.kegg.jp/kegg-bin/show_pathway?map00380/K11816%09%23FFFFFF,red/K16903%09%23FFFFFF,red/K00128%09%23FFFFFF,red/K01593%09%23FFFFFF,red
adu00196	Photosynthesis - antenna proteins	Metabolism	Energy metabolism	4	32	0.00267128	0.0351718	AH13G49030(K08912);AH03G46390(K08912);AH13G27630(K08908);AH03G24550(K08908)	http://www.kegg.jp/kegg-bin/show_pathway?map00196/K08912%09%23FFFFFF,red/K08908%09%23FFFFFF,red
adu00943	Isoflavonoid biosynthesis	Metabolism	Biosynthesis of other secondary metabolites	5	58	0.0041675	0.0470332	AH13G40560(K13257);AH03G37390(K13257);AH15G03380(K05281);AH13G50130(K13260);AH03G47430(K13260)	http://www.kegg.jp/kegg-bin/show_pathway?map00943/K13257%09%23FFFFFF,red/K05281%09%23FFFFFF,red/K13260%09%23FFFFFF,red
adu00564	Glycerophospholipid metabolism	Metabolism	Lipid metabolism	10	225	0.0086693	0.0856094	AH08G17340(K00901);AH16G10360(K13511);AH05G28760(K05929);AH15G25920(K05929);AH17G15770(K00006);AH03G38280(K13508);AH19G08500(K16818);AH17G08690(K13508);AH13G49700(K13506);AH19G14500(K13508)	http://www.kegg.jp/kegg-bin/show_pathway?map00564/K00901%09%23FFFFFF,red/K13511%09%23FFFFFF,red/K05929%09%23FFFFFF,red/K00006%09%23FFFFFF,red/K13508%09%23FFFFFF,red/K16818%09%23FFFFFF,red/K13506%09%23FFFFFF,red
adu00052	Galactose metabolism	Metabolism	Carbohydrate metabolism	6	111	0.016525	0.119397	AH13G34540(K01784);AH03G30440(K01784);AH04G22840(K07407);AH09G12530(K18819);AH13G32110(K01784);AH16G04370(K06617)	http://www.kegg.jp/kegg-bin/show_pathway?map00052/K01784%09%23FFFFFF,red/K07407%09%23FFFFFF,red/K18819%09%23FFFFFF,red/K06617%09%23FFFFFF,red
adu00061	Fatty acid biosynthesis	Metabolism	Lipid metabolism	6	111	0.016525	0.119397	AH04G25400(K01962);AH12G01400(K03921);AH02G01350(K03921);AH05G14330(K01897);AH13G06610(K01897);AH17G28930(K03921)	http://www.kegg.jp/kegg-bin/show_pathway?map00061/K01962%09%23FFFFFF,red/K03921%09%23FFFFFF,red/K01897%09%23FFFFFF,red
adu00965	Betalain biosynthesis	Metabolism	Biosynthesis of other secondary metabolites	2	11	0.0166249	0.119397	AH13G21490(K01593);AH03G18940(K01593)	http://www.kegg.jp/kegg-bin/show_pathway?map00965/K01593%09%23FFFFFF,red
adu00100	Steroid biosynthesis	Metabolism	Lipid metabolism	4	69	0.0380823	0.240808	AH16G24640(K14423);AH01G16100(K14423);AH10G00150(K09832);AH20G05480(K09832)	http://www.kegg.jp/kegg-bin/show_pathway?map00100/K14423%09%23FFFFFF,red/K09832%09%23FFFFFF,red
adu00561	Glycerolipid metabolism	Metabolism	Lipid metabolism	7	172	0.0396267	0.240808	AH08G17340(K00901);AH03G38280(K13508);AH04G22840(K07407);AH15G22820(K00128);AH17G08690(K13508);AH13G49700(K13506);AH19G14500(K13508)	http://www.kegg.jp/kegg-bin/show_pathway?map00561/K00901%09%23FFFFFF,red/K13508%09%23FFFFFF,red/K07407%09%23FFFFFF,red/K00128%09%23FFFFFF,red/K13506%09%23FFFFFF,red
adu00350	Tyrosine metabolism	Metabolism	Amino acid metabolism	5	106	0.0458179	0.255982	AH03G09110(K00121);AH03G09100(K00121);AH03G36510(K00422);AH13G21490(K01593);AH03G18940(K01593)	http://www.kegg.jp/kegg-bin/show_pathway?map00350/K00121%09%23FFFFFF,red/K00422%09%23FFFFFF,red/K01593%09%23FFFFFF,red
adu00940	Phenylpropanoid biosynthesis	Metabolism	Biosynthesis of other secondary metabolites	10	303	0.0533409	0.255982	AH01G28460(K05350);AH01G01320(K09755);AH11G28990(K05350);AH07G07460(K00430);AH15G18730(K00430);AH07G07450(K00430);AH15G30330(K00588);AH17G06350(K00430);AH17G04670(K05349);AH10G07820(K13065)	http://www.kegg.jp/kegg-bin/show_pathway?map00940/K05350%09%23FFFFFF,red/K09755%09%23FFFFFF,red/K00430%09%23FFFFFF,red/K00588%09%23FFFFFF,red/K05349%09%23FFFFFF,red/K13065%09%23FFFFFF,red
adu00280	Valine, leucine and isoleucine degradation	Metabolism	Amino acid metabolism	5	111	0.0539292	0.255982	AH05G03130(K05607);AH01G26990(K09699);AH04G09410(K23146);AH15G22820(K00128);AH15G34290(K05605)	http://www.kegg.jp/kegg-bin/show_pathway?map00280/K05607%09%23FFFFFF,red/K09699%09%23FFFFFF,red/K23146%09%23FFFFFF,red/K00128%09%23FFFFFF,red/K05605%09%23FFFFFF,red
adu01040	Biosynthesis of unsaturated fatty acids	Metabolism	Lipid metabolism	3	47	0.0551766	0.255982	AH12G01400(K03921);AH02G01350(K03921);AH17G28930(K03921)	http://www.kegg.jp/kegg-bin/show_pathway?map01040/K03921%09%23FFFFFF,red
adu00950	Isoquinoline alkaloid biosynthesis	Metabolism	Biosynthesis of other secondary metabolites	3	49	0.0610697	0.255982	AH03G36510(K00422);AH13G21490(K01593);AH03G18940(K01593)	http://www.kegg.jp/kegg-bin/show_pathway?map00950/K00422%09%23FFFFFF,red/K01593%09%23FFFFFF,red
adu00640	Propanoate metabolism	Metabolism	Carbohydrate metabolism	4	81	0.0620373	0.255982	AH04G25400(K01962);AH01G26990(K09699);AH04G09410(K23146);AH15G34290(K05605)	http://www.kegg.jp/kegg-bin/show_pathway?map00640/K01962%09%23FFFFFF,red/K09699%09%23FFFFFF,red/K23146%09%23FFFFFF,red/K05605%09%23FFFFFF,red
adu00040	Pentose and glucuronate interconversions	Metabolism	Carbohydrate metabolism	8	232	0.0648056	0.255982	AH11G17580(K01728);AH05G14000(K01051);AH11G06880(K01728);AH06G04080(K01051);AH01G16900(K01728);AH16G31040(K01783);AH07G02000(K01051);AH01G02630(K01051)	http://www.kegg.jp/kegg-bin/show_pathway?map00040/K01728%09%23FFFFFF,red/K01051%09%23FFFFFF,red/K01783%09%23FFFFFF,red
adu00500	Starch and sucrose metabolism	Metabolism	Carbohydrate metabolism	9	279	0.072599	0.27311	AH13G46050(K16055);AH03G43400(K16055);AH16G07140(K00695);AH01G23120(K16055);AH11G34800(K16055);AH01G28460(K05350);AH11G28990(K05350);AH17G04670(K05349);AH19G00220(K01179)	http://www.kegg.jp/kegg-bin/show_pathway?map00500/K16055%09%23FFFFFF,red/K00695%09%23FFFFFF,red/K05350%09%23FFFFFF,red/K05349%09%23FFFFFF,red/K01179%09%23FFFFFF,red
adu00910	Nitrogen metabolism	Metabolism	Energy metabolism	3	59	0.0945842	0.339643	AH07G20530(K01673);AH17G16890(K01673);AH06G25880(K02575)	http://www.kegg.jp/kegg-bin/show_pathway?map00910/K01673%09%23FFFFFF,red/K02575%09%23FFFFFF,red
adu00603	Glycosphingolipid biosynthesis - globo and isoglobo series	Metabolism	Glycan biosynthesis and metabolism	2	29	0.0990728	0.340293	AH04G22840(K07407);AH12G24300(K01988)	http://www.kegg.jp/kegg-bin/show_pathway?map00603/K07407%09%23FFFFFF,red/K01988%09%23FFFFFF,red
adu00520	Amino sugar and nucleotide sugar metabolism	Metabolism	Carbohydrate metabolism	8	260	0.107272	0.353104	AH20G00720(K20547);AH13G34540(K01784);AH01G09220(K20547);AH19G35340(K01183);AH03G30440(K01784);AH09G27430(K15920);AH07G04090(K12450);AH13G32110(K01784)	http://www.kegg.jp/kegg-bin/show_pathway?map00520/K20547%09%23FFFFFF,red/K01784%09%23FFFFFF,red/K01183%09%23FFFFFF,red/K15920%09%23FFFFFF,red/K12450%09%23FFFFFF,red
adu00062	Fatty acid elongation	Metabolism	Lipid metabolism	3	64	0.113629	0.359066	AH18G17500(K15397);AH07G24530(K15397);AH07G23690(K15397)	http://www.kegg.jp/kegg-bin/show_pathway?map00062/K15397%09%23FFFFFF,red
adu00460	Cyanoamino acid metabolism	Metabolism	Metabolism of other amino acids	3	66	0.121624	0.36955	AH01G28460(K05350);AH11G28990(K05350);AH17G04670(K05349)	http://www.kegg.jp/kegg-bin/show_pathway?map00460/K05350%09%23FFFFFF,red/K05349%09%23FFFFFF,red
adu00360	Phenylalanine metabolism	Metabolism	Amino acid metabolism	3	69	0.13399	0.392045	AH03G19380(K00074);AH13G21490(K01593);AH03G18940(K01593)	http://www.kegg.jp/kegg-bin/show_pathway?map00360/K00074%09%23FFFFFF,red/K01593%09%23FFFFFF,red
adu04712	Circadian rhythm - plant	Organismal Systems	Environmental adaptation	4	114	0.158555	0.423901	AH09G11770(K12126);AH19G15340(K12126);AH14G09890(K00660);AH04G08650(K00660)	http://www.kegg.jp/kegg-bin/show_pathway?map04712/K12126%09%23FFFFFF,red/K00660%09%23FFFFFF,red
adu00591	Linoleic acid metabolism	Metabolism	Lipid metabolism	2	39	0.160975	0.423901	AH09G09800(K15718);AH09G09740(K15718)	http://www.kegg.jp/kegg-bin/show_pathway?map00591/K15718%09%23FFFFFF,red
adu00760	Nicotinate and nicotinamide metabolism	Metabolism	Metabolism of cofactors and vitamins	2	39	0.160975	0.423901	AH16G31610(K00858);AH06G25470(K00858)	http://www.kegg.jp/kegg-bin/show_pathway?map00760/K00858%09%23FFFFFF,red
adu00941	Flavonoid biosynthesis	Metabolism	Biosynthesis of other secondary metabolites	4	123	0.191172	0.479053	AH14G09890(K00660);AH04G08650(K00660);AH15G30330(K00588);AH10G07820(K13065)	http://www.kegg.jp/kegg-bin/show_pathway?map00941/K00660%09%23FFFFFF,red/K00588%09%23FFFFFF,red/K13065%09%23FFFFFF,red
adu00945	Stilbenoid, diarylheptanoid and gingerol biosynthesis	Metabolism	Biosynthesis of other secondary metabolites	2	44	0.194047	0.479053	AH15G30330(K00588);AH10G07820(K13065)	http://www.kegg.jp/kegg-bin/show_pathway?map00945/K00588%09%23FFFFFF,red/K13065%09%23FFFFFF,red
adu00740	Riboflavin metabolism	Metabolism	Metabolism of cofactors and vitamins	2	45	0.200766	0.480623	AH08G12400(K14652);AH18G14250(K14652)	http://www.kegg.jp/kegg-bin/show_pathway?map00740/K14652%09%23FFFFFF,red
adu00904	Diterpenoid biosynthesis	Metabolism	Metabolism of terpenoids and polyketides	2	53	0.255237	0.517265	AH19G02880(K04124);AH05G03720(K04123)	http://www.kegg.jp/kegg-bin/show_pathway?map00904/K04124%09%23FFFFFF,red/K04123%09%23FFFFFF,red
adu00906	Carotenoid biosynthesis	Metabolism	Metabolism of terpenoids and polyketides	2	53	0.255237	0.517265	AH05G01450(K09840);AH05G01230(K09843)	http://www.kegg.jp/kegg-bin/show_pathway?map00906/K09840%09%23FFFFFF,red/K09843%09%23FFFFFF,red
adu00601	Glycosphingolipid biosynthesis - lacto and neolacto series	Metabolism	Glycan biosynthesis and metabolism	1	16	0.257394	0.517265	AH12G24300(K01988)	http://www.kegg.jp/kegg-bin/show_pathway?map00601/K01988%09%23FFFFFF,red
adu04016	MAPK signaling pathway - plant	Environmental Information Processing	Signal transduction	8	328	0.257842	0.517265	AH20G00720(K20547);AH10G04560(K13449);AH01G09220(K20547);AH09G17730(K14509);AH16G38030(K20718);AH20G02420(K13449);AH11G24530(K13447);AH03G24940(K13447)	http://www.kegg.jp/kegg-bin/show_pathway?map04016/K20547%09%23FFFFFF,red/K13449%09%23FFFFFF,red/K14509%09%23FFFFFF,red/K20718%09%23FFFFFF,red/K13447%09%23FFFFFF,red
adu04146	Peroxisome	Cellular Processes	Transport and catabolism	5	186	0.258342	0.517265	AH05G14330(K01897);AH03G11340(K13356);AH13G06610(K01897);AH13G14200(K13356);AH18G05710(K13356)	http://www.kegg.jp/kegg-bin/show_pathway?map04146/K01897%09%23FFFFFF,red/K13356%09%23FFFFFF,red
adu00410	beta-Alanine metabolism	Metabolism	Metabolism of other amino acids	3	96	0.259809	0.517265	AH04G09410(K23146);AH15G22820(K00128);AH15G34290(K05605)	http://www.kegg.jp/kegg-bin/show_pathway?map00410/K23146%09%23FFFFFF,red/K00128%09%23FFFFFF,red/K05605%09%23FFFFFF,red
adu04626	Plant-pathogen interaction	Organismal Systems	Environmental adaptation	10	427	0.261906	0.517265	AH10G04560(K13449);AH01G05300(K13448);AH20G02420(K13449);AH18G17500(K15397);AH11G24530(K13447);AH07G24530(K15397);AH09G00620(K05391);AH07G23690(K15397);AH18G04640(K05391);AH03G24940(K13447)	http://www.kegg.jp/kegg-bin/show_pathway?map04626/K13449%09%23FFFFFF,red/K13448%09%23FFFFFF,red/K15397%09%23FFFFFF,red/K13447%09%23FFFFFF,red/K05391%09%23FFFFFF,red
adu00790	Folate biosynthesis	Metabolism	Metabolism of cofactors and vitamins	2	56	0.275803	0.531426	AH08G12400(K14652);AH18G14250(K14652)	http://www.kegg.jp/kegg-bin/show_pathway?map00790/K14652%09%23FFFFFF,red
adu00944	Flavone and flavonol biosynthesis	Metabolism	Biosynthesis of other secondary metabolites	1	20	0.310691	0.584394	AH15G07650(K22794)	http://www.kegg.jp/kegg-bin/show_pathway?map00944/K22794%09%23FFFFFF,red
adu00310	Lysine degradation	Metabolism	Amino acid metabolism	2	63	0.323584	0.594491	AH14G00210(K14157);AH15G22820(K00128)	http://www.kegg.jp/kegg-bin/show_pathway?map00310/K14157%09%23FFFFFF,red/K00128%09%23FFFFFF,red
adu00903	Limonene and pinene degradation	Metabolism	Metabolism of terpenoids and polyketides	1	22	0.335895	0.603083	AH15G22820(K00128)	http://www.kegg.jp/kegg-bin/show_pathway?map00903/K00128%09%23FFFFFF,red
adu00905	Brassinosteroid biosynthesis	Metabolism	Metabolism of terpenoids and polyketides	1	24	0.360182	0.632319	AH20G03320(K15639)	http://www.kegg.jp/kegg-bin/show_pathway?map00905/K15639%09%23FFFFFF,red
adu04070	Phosphatidylinositol signaling system	Environmental Information Processing	Signal transduction	3	129	0.42537	0.708156	AH08G17340(K00901);AH20G16860(K05857);AH10G11870(K05857)	http://www.kegg.jp/kegg-bin/show_pathway?map04070/K00901%09%23FFFFFF,red/K05857%09%23FFFFFF,red
adu00531	Glycosaminoglycan degradation	Metabolism	Glycan biosynthesis and metabolism	1	30	0.42787	0.708156	AH06G06510(K10532)	http://www.kegg.jp/kegg-bin/show_pathway?map00531/K10532%09%23FFFFFF,red
adu00053	Ascorbate and aldarate metabolism	Metabolism	Carbohydrate metabolism	3	130	0.430272	0.708156	AH17G18150(K00434);AH15G22820(K00128);AH01G01370(K00423)	http://www.kegg.jp/kegg-bin/show_pathway?map00053/K00434%09%23FFFFFF,red/K00128%09%23FFFFFF,red/K00423%09%23FFFFFF,red
adu00730	Thiamine metabolism	Metabolism	Metabolism of cofactors and vitamins	1	44	0.55938	0.845211	AH05G13940(K03146)	http://www.kegg.jp/kegg-bin/show_pathway?map00730/K03146%09%23FFFFFF,red
adu00900	Terpenoid backbone biosynthesis	Metabolism	Metabolism of terpenoids and polyketides	2	103	0.568995	0.845211	AH01G09670(K00021);AH20G01180(K00021)	http://www.kegg.jp/kegg-bin/show_pathway?map00900/K00021%09%23FFFFFF,red
adu00030	Pentose phosphate pathway	Metabolism	Carbohydrate metabolism	2	104	0.57427	0.845211	AH15G07290(K00851);AH16G31040(K01783)	http://www.kegg.jp/kegg-bin/show_pathway?map00030/K00851%09%23FFFFFF,red/K01783%09%23FFFFFF,red
adu00650	Butanoate metabolism	Metabolism	Carbohydrate metabolism	1	46	0.575531	0.845211	AH03G19380(K00074)	http://www.kegg.jp/kegg-bin/show_pathway?map00650/K00074%09%23FFFFFF,red
adu00340	Histidine metabolism	Metabolism	Amino acid metabolism	1	47	0.583384	0.845211	AH15G22820(K00128)	http://www.kegg.jp/kegg-bin/show_pathway?map00340/K00128%09%23FFFFFF,red
adu00960	Tropane, piperidine and pyridine alkaloid biosynthesis	Metabolism	Biosynthesis of other secondary metabolites	1	48	0.591092	0.845211	AH14G20040(K08081)	http://www.kegg.jp/kegg-bin/show_pathway?map00960/K08081%09%23FFFFFF,red
adu00600	Sphingolipid metabolism	Metabolism	Lipid metabolism	1	49	0.598659	0.845211	AH04G22840(K07407)	http://www.kegg.jp/kegg-bin/show_pathway?map00600/K07407%09%23FFFFFF,red
adu00051	Fructose and mannose metabolism	Metabolism	Carbohydrate metabolism	2	111	0.609885	0.845211	AH06G05390(K19355);AH16G09010(K19355)	http://www.kegg.jp/kegg-bin/show_pathway?map00051/K19355%09%23FFFFFF,red
adu00130	Ubiquinone and other terpenoid-quinone biosynthesis	Metabolism	Metabolism of cofactors and vitamins	2	112	0.614785	0.845211	AH07G15230(K03809);AH17G14270(K03809)	http://www.kegg.jp/kegg-bin/show_pathway?map00130/K03809%09%23FFFFFF,red
adu00908	Zeatin biosynthesis	Metabolism	Metabolism of terpenoids and polyketides	1	52	0.620534	0.845211	AH11G36140(K00279)	http://www.kegg.jp/kegg-bin/show_pathway?map00908/K00279%09%23FFFFFF,red
adu00240	Pyrimidine metabolism	Metabolism	Nucleotide metabolism	2	126	0.6785	0.891355	AH11G05410(K00876);AH01G03370(K00876)	http://www.kegg.jp/kegg-bin/show_pathway?map00240/K00876%09%23FFFFFF,red
adu03430	Mismatch repair	Genetic Information Processing	Replication and repair	1	62	0.685239	0.891355	AH05G01830(K08739)	http://www.kegg.jp/kegg-bin/show_pathway?map03430/K08739%09%23FFFFFF,red
adu04075	Plant hormone signal transduction	Environmental Information Processing	Signal transduction	9	549	0.688262	0.891355	AH09G11770(K12126);AH10G04560(K13449);AH16G41640(K14499);AH19G15340(K12126);AH09G17730(K14509);AH20G02420(K13449);AH13G19860(K14487);AH19G38650(K14431);AH05G26140(K14484)	http://www.kegg.jp/kegg-bin/show_pathway?map04075/K12126%09%23FFFFFF,red/K13449%09%23FFFFFF,red/K14499%09%23FFFFFF,red/K14509%09%23FFFFFF,red/K14487%09%23FFFFFF,red/K14431%09%23FFFFFF,red/K14484%09%23FFFFFF,red
adu00010	Glycolysis / Gluconeogenesis	Metabolism	Carbohydrate metabolism	4	257	0.701472	0.89381	AH03G09110(K00121);AH03G09100(K00121);AH11G09990(K01792);AH15G22820(K00128)	http://www.kegg.jp/kegg-bin/show_pathway?map00010/K00121%09%23FFFFFF,red/K01792%09%23FFFFFF,red/K00128%09%23FFFFFF,red
adu00710	Carbon fixation in photosynthetic organisms	Metabolism	Energy metabolism	2	143	0.744091	0.914189	AH16G31040(K01783);AH01G22520(K01602)	http://www.kegg.jp/kegg-bin/show_pathway?map00710/K01783%09%23FFFFFF,red/K01602%09%23FFFFFF,red
adu04136	Autophagy - other	Cellular Processes	Transport and catabolism	1	76	0.757803	0.914189	AH15G05370(K08341)	http://www.kegg.jp/kegg-bin/show_pathway?map04136/K08341%09%23FFFFFF,red
adu04145	Phagosome	Cellular Processes	Transport and catabolism	2	151	0.770805	0.914189	AH03G06220(K04392);AH13G08450(K04392)	http://www.kegg.jp/kegg-bin/show_pathway?map04145/K04392%09%23FFFFFF,red
adu00562	Inositol phosphate metabolism	Metabolism	Carbohydrate metabolism	2	152	0.773969	0.914189	AH20G16860(K05857);AH10G11870(K05857)	http://www.kegg.jp/kegg-bin/show_pathway?map00562/K05857%09%23FFFFFF,red
adu04120	Ubiquitin mediated proteolysis	Genetic Information Processing	Folding, sorting and degradation	3	220	0.775325	0.914189	AH00G02110(K10144);AH03G00560(K10144);AH11G05830(K03363)	http://www.kegg.jp/kegg-bin/show_pathway?map04120/K10144%09%23FFFFFF,red/K03363%09%23FFFFFF,red
adu00400	Phenylalanine, tyrosine and tryptophan biosynthesis	Metabolism	Amino acid metabolism	1	91	0.817173	0.940869	AH16G11150(K13832)	http://www.kegg.jp/kegg-bin/show_pathway?map00400/K13832%09%23FFFFFF,red
adu00770	Pantothenate and CoA biosynthesis	Metabolism	Metabolism of cofactors and vitamins	1	93	0.823907	0.940869	AH15G22820(K00128)	http://www.kegg.jp/kegg-bin/show_pathway?map00770/K00128%09%23FFFFFF,red
adu00592	alpha-Linolenic acid metabolism	Metabolism	Lipid metabolism	1	99	0.842664	0.940869	AH19G08500(K16818)	http://www.kegg.jp/kegg-bin/show_pathway?map00592/K16818%09%23FFFFFF,red
adu00020	Citrate cycle (TCA cycle)	Metabolism	Carbohydrate metabolism	1	100	0.845591	0.940869	AH07G17820(K01648)	http://www.kegg.jp/kegg-bin/show_pathway?map00020/K01648%09%23FFFFFF,red
adu00620	Pyruvate metabolism	Metabolism	Carbohydrate metabolism	2	185	0.858993	0.942506	AH04G25400(K01962);AH15G22820(K00128)	http://www.kegg.jp/kegg-bin/show_pathway?map00620/K01962%09%23FFFFFF,red/K00128%09%23FFFFFF,red
adu00330	Arginine and proline metabolism	Metabolism	Amino acid metabolism	1	125	0.903505	0.977766	AH15G22820(K00128)	http://www.kegg.jp/kegg-bin/show_pathway?map00330/K00128%09%23FFFFFF,red
adu00630	Glyoxylate and dicarboxylate metabolism	Metabolism	Carbohydrate metabolism	1	136	0.921567	0.982392	AH01G22520(K01602)	http://www.kegg.jp/kegg-bin/show_pathway?map00630/K01602%09%23FFFFFF,red
adu00230	Purine metabolism	Metabolism	Nucleotide metabolism	2	234	0.932651	0.982392	AH08G27220(K00759);AH12G24840(K01490)	http://www.kegg.jp/kegg-bin/show_pathway?map00230/K00759%09%23FFFFFF,red/K01490%09%23FFFFFF,red
adu00195	Photosynthesis	Metabolism	Energy metabolism	1	190	0.971743	0.998341	AH02G07700(K02721)	http://www.kegg.jp/kegg-bin/show_pathway?map00195/K02721%09%23FFFFFF,red
adu04141	Protein processing in endoplasmic reticulum	Genetic Information Processing	Folding, sorting and degradation	3	379	0.973067	0.998341	AH13G17270(K10666);AH03G14710(K10666);AH08G09080(K13993)	http://www.kegg.jp/kegg-bin/show_pathway?map04141/K10666%09%23FFFFFF,red/K13993%09%23FFFFFF,red
adu03040	Spliceosome	Genetic Information Processing	Transcription	1	334	0.998196	0.999272	AH15G10970(K12861)	http://www.kegg.jp/kegg-bin/show_pathway?map03040/K12861%09%23FFFFFF,red
adu04144	Endocytosis	Cellular Processes	Transport and catabolism	1	381	0.999272	0.999272	AH05G30470(K12486)	http://www.kegg.jp/kegg-bin/show_pathway?map04144/K12486%09%23FFFFFF,red
