# Supplementary material for: Comparative transcriptome analysis revealed molecular mechanisms of peanut leaves responding to Ralstonia solanacearum and its type III secretion system mutant
Source: Front Microbiol. 2022 Aug 25;13:998817. doi: 10.3389/fmicb.2022.998817 (PMC9453164; doi:10.3389/fmicb.2022.998817)
Supplement: Supplementary Table S3 — All up-regulated or down-regulated DEGs in different comparison groups. [file Data_Sheet_2.ZIP › Additional Tables/Table S15.xlsx]

## Sheet: Sheet1
The common up-regulated DEGs among S24 vs SH24, S36 vs SH36 and S72 vs SH72.
id	log2FoldChange(S24/SH24)(S24/SH24)	log2FoldChange(S36/SH36)(S36/SH36)	log2FoldChange(S72/SH72)(S72/SH72)	Chromosome	Start Site	End Site	Direction	Length	Name	GO	KEGG	eggNOG	eggNOG_Category	Swissprot	NR	Description
AH01G06060	1.0118	2.09155	9.11561	Chr01	7777027	7780229	+	1852	AH01G06060	-	-	virNOG03590	Q	sp|Q6J540|C79D4_LOTJA Isoleucine N-monooxygenase 2 OS=Lotus japonicus GN=CYP79D4 PE=1 SV=1	gi|1011994137|ref|XP_015950294.1| PREDICTED: isoleucine N-monooxygenase 2-like [Arachis duranensis]	Isoleucine N-monooxygenase 2
AH01G15430	1.48999	1.3475	2.59903	Chr01	43125386	43126294	+	909	AH01G15430	-	-	virNOG14898	R	-	gi|1021477348|ref|XP_016175279.1| PREDICTED: uncharacterized protein LOC107617913 [Arachis ipaensis]	Uncharacterized protein
AH01G20430	1.8576	2.18472	3.48981	Chr01	92166211	92169453	+	1771	AH01G20430	GO:0030599;GO:0046910;GO:0043086;GO:0045490;GO:0005618;GO:0042545;GO:0045330	K01051	virNOG11797	G	sp|Q43062|PME_PRUPE Pectinesterase/pectinesterase inhibitor PPE8B OS=Prunus persica PE=2 SV=1	gi|1012000195|ref|XP_015972523.1| PREDICTED: pectinesterase/pectinesterase inhibitor PPE8B-like [Arachis duranensis]	Pectinesterase/pectinesterase inhibitor PPE8B
AH01G30480	1.41166	2.70185	1.12847	Chr01	104545032	104548661	+	1313	AH01G30480	-	K13464	virNOG19427	S	sp|Q9C5K8|TIF3B_ARATH Protein TIFY 3B OS=Arabidopsis thaliana GN=TIFY3B PE=1 SV=1	gi|1012007371|ref|XP_015945360.1| PREDICTED: protein TIFY 3B-like [Arachis duranensis] &gt;gi|1021471986|ref|XP_016194765.1| PREDICTED: protein TIFY 3B-like [Arachis ipaensis]	Protein TIFY 3B
AH02G04040	1.87348	2.28207	3.16294	Chr02	4936336	4938461	+	2126	AH02G04040	-	-	virNOG15314	K	sp|O23090|BH014_ARATH Transcription factor bHLH14 OS=Arabidopsis thaliana GN=BHLH14 PE=1 SV=1	gi|1012009984|ref|XP_015947924.1| PREDICTED: transcription factor bHLH14 [Arachis duranensis]	Transcription factor MYC4
AH02G22230	2.10999	2.11847	1.22411	Chr02	90424998	90428414	-	1510	AH02G22230	GO:0055085;GO:0016021	K14684	virNOG07806	C	sp|O65023|EAAC_ARATH Probable envelope ADP,ATP carrier protein, chloroplastic OS=Arabidopsis thaliana GN=EAAC PE=2 SV=2	gi|1012023403|ref|XP_015950407.1| PREDICTED: probable envelope ADP,ATP carrier protein, chloroplastic [Arachis duranensis]	Probable envelope ADP,ATP carrier protein, chloroplastic
AH02G22390	2.68761	4.39828	8.66425	Chr02	90660489	90665772	-	1573	AH02G22390	GO:0051213;GO:0055114;GO:0005506	-	virNOG07799	Q	sp|Q9FFF6|DIOX5_ARATH Probable 2-oxoglutarate-dependent dioxygenase At5g05600 OS=Arabidopsis thaliana GN=At5g05600 PE=2 SV=1	gi|1012022725|ref|XP_015950256.1| PREDICTED: leucoanthocyanidin dioxygenase-like [Arachis duranensis]	Leucoanthocyanidin dioxygenase-like protein
AH02G24060	2.2746	6.42687	3.79356	Chr02	93944142	93945739	-	1598	AH02G24060	GO:0016310;GO:0000166;GO:0004672	K12761	virNOG06801;KOG0583;virNOG15052	T	sp|O22932|CIPKB_ARATH CBL-interacting serine/threonine-protein kinase 11 OS=Arabidopsis thaliana GN=CIPK11 PE=1 SV=1	gi|1012024168|ref|XP_015950562.1| PREDICTED: CBL-interacting serine/threonine-protein kinase 11-like [Arachis duranensis]	CBL-interacting serine/threonine-protein kinase 11
AH02G26280	1.86359	5.04821	7.00946	Chr02	97253211	97258412	-	1823	AH02G26280	GO:0005506;GO:0020037;GO:0055114;GO:0016705;GO:0004497	-	virNOG06071	Q	sp|Q8VWZ7|C76B6_CATRO Geraniol 8-hydroxylase OS=Catharanthus roseus GN=CYP76B6 PE=1 SV=1	gi|1012025673|ref|XP_015950863.1| PREDICTED: geraniol 8-hydroxylase-like [Arachis duranensis]	Geraniol 8-hydroxylase
AH02G28030	3.31149	2.36248	2.6593	Chr02	99578947	99581039	+	1114	AH02G28030	-	K00799	virNOG08826	O	sp|P46423|GSTF_HYOMU Glutathione S-transferase OS=Hyoscyamus muticus PE=1 SV=1	gi|1012026771|ref|XP_015951097.1| PREDICTED: glutathione S-transferase-like [Arachis duranensis]	Glutathione S-transferase
AH03G00300	2.05509	Inf	Inf	Chr03	528562	536504	-	1353	AH03G00300	-	-	virNOG14685	S	sp|Q8GXB3|AHL5_ARATH AT-hook motif nuclear-localized protein 5 OS=Arabidopsis thaliana GN=AHL5 PE=1 SV=1	gi|1012030021|ref|XP_015951805.1| PREDICTED: AT-hook motif nuclear-localized protein 7-like [Arachis duranensis]	AT-hook motif nuclear-localized protein 9
AH03G03520	1.76525	5.10848	4.81276	Chr03	3608641	3617025	+	3112	AH03G03520	GO:0031408;GO:0016702;GO:0046872;GO:0055114	K00454	virNOG02698	E	sp|O24370|LOX21_SOLTU Linoleate 13S-lipoxygenase 2-1, chloroplastic OS=Solanum tuberosum GN=LOX2.1 PE=1 SV=1	gi|1012031603|ref|XP_015952165.1| PREDICTED: LOW QUALITY PROTEIN: linoleate 13S-lipoxygenase 2-1, chloroplastic-like [Arachis duranensis]	Linoleate 13S-lipoxygenase 2-1, chloroplastic
AH03G12480	1.00246	1.89338	2.67098	Chr03	14358837	14362759	+	1701	AH03G12480	-	K07976	virNOG14899;virNOG06124;COG1100	R	sp|P87027|SPG1_SCHPO Septum-promoting GTP-binding protein 1 OS=Schizosaccharomyces pombe (strain 972 / ATCC 24843) GN=spg1 PE=1 SV=1	gi|1012036561|ref|XP_015953293.1| PREDICTED: septum-promoting GTP-binding protein 1-like [Arachis duranensis]	Septum-promoting GTP-binding protein 1
AH03G14260	2.05931	3.41118	1.69546	Chr03	20496801	20500391	+	1197	AH03G14260	-	-	-	-	-	gi|1021526920|ref|XP_016206954.1| PREDICTED: uncharacterized protein LOC107647391 [Arachis ipaensis]	Putative uncharacterized protein
AH03G15030	1.38657	3.53808	2.63743	Chr03	22066439	22069347	-	1815	AH03G15030	GO:0015171;GO:0003333;GO:0016021;GO:0005886	-	KOG1303;virNOG08317	E	sp|Q9FF99|AAP7_ARATH Probable amino acid permease 7 OS=Arabidopsis thaliana GN=AAP7 PE=2 SV=1	gi|1012199577|ref|XP_015972809.1| PREDICTED: probable amino acid permease 7 [Arachis duranensis]	Probable amino acid permease 7
AH03G18940	Inf	Inf	Inf	Chr03	30813549	30815048	+	1500	AH03G18940	GO:0016831;GO:0006520;GO:0030170	K01593	virNOG08180	E	sp|P54769|TYDC2_PAPSO Tyrosine/DOPA decarboxylase 2 OS=Papaver somniferum GN=TYDC2 PE=2 SV=1	gi|1012080288|ref|XP_015954127.1| PREDICTED: tyrosine decarboxylase 1-like [Arachis duranensis]	Tyrosine/DOPA decarboxylase 2
AH03G19530	2.99761	2.07786	2.50808	Chr03	31988289	31997102	-	2713	AH03G19530	GO:0006633;GO:0016021;GO:0005506;GO:0000254;GO:0055114	-	virNOG03107	I	sp|Q8H1Z0|CER3_ARATH Protein ECERIFERUM 3 OS=Arabidopsis thaliana GN=CER3 PE=1 SV=1	gi|1012080950|ref|XP_015954145.1| PREDICTED: protein ECERIFERUM 3-like [Arachis duranensis] &gt;gi|1012081028|ref|XP_015954146.1| PREDICTED: protein ECERIFERUM 3-like [Arachis duranensis]	Protein ECERIFERUM 3
AH03G31580	1.81313	5.2168	5.31741	Chr03	117863625	117867646	-	1401	AH03G31580	-	K23145	virNOG12712	Q	sp|Q9C899|F6H2_ARATH Feruloyl CoA ortho-hydroxylase 2 OS=Arabidopsis thaliana GN=F6&apos;H2 PE=1 SV=1	gi|1012094903|ref|XP_015955757.1| PREDICTED: feruloyl CoA ortho-hydroxylase 1-like [Arachis duranensis]	Feruloyl CoA ortho-hydroxylase 1
AH03G36910	2.72689	6.95873	4.452	Chr03	128541191	128544906	+	2948	AH03G36910	GO:0046872;GO:0055114;GO:0016702;GO:0031408	K00454	virNOG06110	E	sp|O24371|LOX31_SOLTU Linoleate 13S-lipoxygenase 3-1, chloroplastic OS=Solanum tuberosum GN=LOX3.1 PE=1 SV=1	gi|1012097592|ref|XP_015956457.1| PREDICTED: linoleate 13S-lipoxygenase 3-1, chloroplastic-like [Arachis duranensis]	Linoleate 13S-lipoxygenase 3-1, chloroplastic
AH03G40160	1.02567	1.28733	1.38836	Chr03	133086914	133095039	-	2044	AH03G40160	GO:0016021;GO:0015238;GO:0015297;GO:0006855	K03327	virNOG10048	S	sp|Q38956|DTX29_ARATH Protein DETOXIFICATION 29 OS=Arabidopsis thaliana GN=DTX29 PE=1 SV=1	gi|1012100097|ref|XP_015957133.1| PREDICTED: protein DETOXIFICATION 29 [Arachis duranensis]	Protein DETOXIFICATION 29
AH03G47350	5.22364	2.43161	3.12479	Chr03	141049498	141052388	-	1987	AH03G47350	GO:0016021;GO:0004497;GO:0055114;GO:0005506;GO:0016705;GO:0020037	K22932	virNOG10453;COG2124	Q	sp|Q6WNQ9|C81E9_MEDTR Isoflavone 3&apos;-hydroxylase (Fragment) OS=Medicago truncatula GN=CYP81E9 PE=1 SV=1	gi|1021494828|ref|XP_016190414.1| PREDICTED: isoflavone 3&apos;-hydroxylase-like [Arachis ipaensis]	Cytochrome P450 81E8
AH04G02610	1.73972	2.4156	3.49225	Chr04	3238033	3239134	+	979	AH04G02610	-	-	virNOG17932	R	-	gi|1012106425|ref|XP_015958798.1| PREDICTED: metallothiol transferase FosB-like [Arachis duranensis]	Uncharacterized protein
AH04G02990	1.297	4.26531	3.96717	Chr04	3657306	3661203	+	1761	AH04G02990	GO:0016021;GO:0055085;GO:0022891	K03444	virNOG08676	R	sp|Q8LBI9|EDL16_ARATH Sugar transporter ERD6-like 16 OS=Arabidopsis thaliana GN=At5g18840 PE=2 SV=2	gi|1021507996|ref|XP_016197343.1| PREDICTED: sugar transporter ERD6-like 16 [Arachis ipaensis]	Sugar transporter ERD6-like 16
AH04G04690	1.2952	2.3699	2.04347	Chr04	5664984	5667215	+	1444	AH04G04690	GO:0045486;GO:0009815;GO:0046872;GO:0055114	K05933	virNOG00095	Q	sp|P31239|ACCO_PEA 1-aminocyclopropane-1-carboxylate oxidase OS=Pisum sativum GN=ACO PE=2 SV=1	gi|1012107344|ref|XP_015959035.1| PREDICTED: 1-aminocyclopropane-1-carboxylate oxidase-like [Arachis duranensis]	1-aminocyclopropane-1-carboxylate oxidase
AH04G13110	2.3314	4.11167	4.9373	Chr04	31065020	31099940	-	1616	AH04G13110	-	K22285	virNOG01603	T	sp|Q9LVD4|ORP4C_ARATH Oxysterol-binding protein-related protein 4C OS=Arabidopsis thaliana GN=ORP4C PE=2 SV=1	gi|1012111160|ref|XP_015960013.1| PREDICTED: oxysterol-binding protein-related protein 4C-like isoform X2 [Arachis duranensis]	Oxysterol-binding protein-related protein 4C
AH04G13150	1.87603	1.34167	1.17827	Chr04	31199957	31210519	-	1350	AH04G13150	-	K22285	virNOG01603	T	sp|Q9SW00|ORP4B_ARATH Oxysterol-binding protein-related protein 4B OS=Arabidopsis thaliana GN=ORP4B PE=2 SV=2	gi|1012111143|ref|XP_015960009.1| PREDICTED: oxysterol-binding protein-related protein 4C-like [Arachis duranensis]	Oxysterol-binding protein-related protein 4B
AH04G27160	1.70849	1.93059	3.69175	Chr04	118649199	118650538	-	1245	AH04G27160	-	-	virNOG08207	Q	sp|Q9SCU0|SDR2A_ARATH Short-chain dehydrogenase reductase 2a OS=Arabidopsis thaliana GN=SDR2a PE=3 SV=1	gi|1021501586|ref|XP_016193991.1| PREDICTED: short-chain dehydrogenase reductase 2a-like [Arachis ipaensis]	Short-chain dehydrogenase reductase 2a
AH04G28170	1.80342	3.36111	2.53185	Chr04	119952807	119954609	-	1803	AH04G28170	GO:0008152	K00422	NOG07659;virNOG08373	S	sp|Q9FRX6|AS1_ANTMA Aureusidin synthase OS=Antirrhinum majus GN=AS1 PE=1 SV=1	gi|1012120007|ref|XP_015962121.1| PREDICTED: polyphenol oxidase I, chloroplastic-like [Arachis duranensis]	Polyphenol oxidase, chloroplastic
AH04G28690	3.12025	2.16403	2.53926	Chr04	120707712	120711949	-	2761	AH04G28690	-	-	COG1404	O	sp|I1N462|SBT1_SOYBN Subtilisin-like protease Glyma18g48580 OS=Glycine max GN=Glyma18g48580 PE=1 SV=3	gi|1021501874|ref|XP_016194139.1| PREDICTED: subtilisin-like protease Glyma18g48580 isoform X2 [Arachis ipaensis]	Subtilisin-like protease Glyma18g48580
AH05G01370	1.73721	2.76623	1.28261	Chr05	1423226	1425718	+	1310	AH05G01370	-	-	virNOG05468	S	sp|Q8W4R9|WTR35_ARATH WAT1-related protein At4g19185 OS=Arabidopsis thaliana GN=At4g19185 PE=2 SV=1	gi|1012125249|ref|XP_015963468.1| PREDICTED: WAT1-related protein At4g19185-like [Arachis duranensis]	WAT1-related protein At4g19185
AH05G02130	1.24242	1.50924	1.16614	Chr05	2312713	2317624	-	2986	AH05G02130	GO:0015238;GO:0016021;GO:0006855;GO:0015297	-	virNOG07883;virNOG01702	R	sp|Q9SVE7|DTX45_ARATH Protein DETOXIFICATION 45, chloroplastic OS=Arabidopsis thaliana GN=DTX45 PE=2 SV=2	gi|1012125573|ref|XP_015963543.1| PREDICTED: protein DETOXIFICATION 45, chloroplastic-like [Arachis duranensis]	Protein DETOXIFICATION 45, chloroplastic
AH05G03330	1.0912	1.19563	2.07903	Chr05	3540180	3542581	-	1581	AH05G03330	-	K14498	KOG0583;virNOG10052	T	sp|A2ZAB5|SAPK3_ORYSI Serine/threonine-protein kinase SAPK3 OS=Oryza sativa subsp. indica GN=SAPK3 PE=1 SV=2	gi|1012126017|ref|XP_015963656.1| PREDICTED: serine/threonine-protein kinase SAPK3-like isoform X2 [Arachis duranensis] &gt;gi|1012126021|ref|XP_015963657.1| PREDICTED: serine/threonine-protein kinase SAPK3-like isoform X2 [Arachis duranensis]	Serine/threonine-protein kinase SAPK3
AH05G06920	2.79247	2.95363	2.44064	Chr05	8825011	8827371	+	867	AH05G06920	GO:0016791;GO:0016311	-	virNOG05909	I	sp|Q55CU8|PITC_DICDI Phosphatidylinositol transfer protein 3 OS=Dictyostelium discoideum GN=pitC PE=2 SV=1	gi|1012127447|ref|XP_015964023.1| PREDICTED: random slug protein 5-like [Arachis duranensis]	Random slug protein 5
AH05G07460	2.40253	1.36912	2.77928	Chr05	9642881	9648042	+	2201	AH05G07460	GO:0005524	-	virNOG04117;virNOG03873	O	sp|Q9FN75|AATPI_ARATH AAA-ATPase At5g17760 OS=Arabidopsis thaliana GN=At5g17760 PE=3 SV=1	gi|1021516803|ref|XP_016201900.1| PREDICTED: AAA-ATPase At5g17760-like [Arachis ipaensis]	AAA-ATPase At5g17760
AH05G14040	2.00736	5.25283	5.73992	Chr05	35787585	35789764	+	1831	AH05G14040	GO:0000162;GO:0005737;GO:0004834;GO:0030170	K01696	virNOG06832	E	sp|O50046|TRPB_CAMAC Tryptophan synthase beta chain 2, chloroplastic OS=Camptotheca acuminata GN=TSB PE=2 SV=1	gi|1012130763|ref|XP_015964875.1| PREDICTED: tryptophan synthase beta chain 1-like [Arachis duranensis]	Tryptophan synthase beta chain 2, chloroplastic
AH05G17400	1.21817	2.17529	1.20678	Chr05	41971037	41973037	+	2001	AH05G17400	GO:0004190;GO:0006508	-	virNOG08950;NOG130605	SO	sp|Q940R4|ASP63_ARATH Probable aspartyl protease At4g16563 OS=Arabidopsis thaliana GN=At4g16563 PE=2 SV=1	gi|1012128908|ref|XP_015964420.1| PREDICTED: aspartic proteinase nepenthesin-1 [Arachis duranensis]	Uncharacterized protein
AH05G27240	2.06451	2.21073	3.52682	Chr05	97782377	97793691	+	5382	AH05G27240	GO:0005488	K10406	virNOG04227;virNOG14189	Z	sp|Q5JKW1|KN14C_ORYSJ Kinesin-like protein KIN-14C OS=Oryza sativa subsp. japonica GN=KIN14C PE=2 SV=1	gi|1021520487|ref|XP_016203635.1| PREDICTED: kinesin KP1-like [Arachis ipaensis]	kinesin-3 isoform X1||kinesin-3 isoform X4||Uncharacterized protein
AH05G32270	1.4835	2.30578	1.36534	Chr05	106803471	106807218	+	787	AH05G32270	GO:0016491;GO:0055114	-	virNOG14571;virNOG15942	Q	sp|Q94KL7|SILD_FORIN Secoisolariciresinol dehydrogenase (Fragment) OS=Forsythia intermedia PE=1 SV=1	gi|1012339473|gb|KYP50705.1| Momilactone A synthase [Cajanus cajan]	Secoisolariciresinol dehydrogenase (Fragment)
AH05G32290	3.24388	3.05094	Inf	Chr05	106816907	106826669	+	979	AH05G32290	GO:0016491;GO:0055114	-	virNOG15942;virNOG14571	Q	sp|Q5C9I9|ISPD_MENPI (-)-isopiperitenol/(-)-carveol dehydrogenase, mitochondrial OS=Mentha piperita PE=1 SV=1	gi|1012177504|ref|XP_015967307.1| PREDICTED: (-)-isopiperitenol/(-)-carveol dehydrogenase, mitochondrial-like [Arachis duranensis]	(-)-isopiperitenol/(-)-carveol dehydrogenase, mitochondrial
AH05G33500	1.91242	5.02559	6.51978	Chr05	109137409	109142147	+	2078	AH05G33500	-	K16282	virNOG25335	O	-	gi|1012177420|ref|XP_015967289.1| PREDICTED: E3 ubiquitin-protein ligase RING1-like [Arachis duranensis]	Zinc finger, C3HC4 type (RING finger) protein
AH05G34410	2.01576	1.38457	1.30952	Chr05	110782288	110783980	+	1095	AH05G34410	-	-	virNOG04549	Q	sp|O04847|DV4H_CATRO Deacetoxyvindoline 4-hydroxylase OS=Catharanthus roseus GN=D4H PE=1 SV=2	gi|1012178232|ref|XP_015967473.1| PREDICTED: deacetoxyvindoline 4-hydroxylase-like isoform X2 [Arachis duranensis]	Deacetoxyvindoline 4-hydroxylase
AH05G39160	3.96335	7.95856	5.4336	Chr05	115709526	115713052	-	2069	AH05G39160	-	-	virNOG08712;virNOG08833	I	sp|A2YW91|PLP2_ORYSI Patatin-like protein 2 OS=Oryza sativa subsp. indica GN=PLP2 PE=3 SV=1	gi|1021515371|ref|XP_016201138.1| PREDICTED: patatin-like protein 2 isoform X1 [Arachis ipaensis]	Patatin-like protein 2
AH06G00520	3.30385	1.68644	3.34808	Chr06	1991945	1994481	+	1828	AH06G00520	GO:0006468;GO:0004674;GO:0005524	-	virNOG07627;COG0515	T	sp|Q8RXC8|RBK2_ARATH Receptor-like cytosolic serine/threonine-protein kinase RBK2 OS=Arabidopsis thaliana GN=RBK2 PE=1 SV=1	gi|1012185527|ref|XP_015969343.1| PREDICTED: receptor-like cytosolic serine/threonine-protein kinase RBK2 [Arachis duranensis]	Receptor-like cytosolic serine/threonine-protein kinase RBK2
AH06G00870	3.77543	3.43019	1.89099	Chr06	2535126	2536858	-	1234	AH06G00870	GO:0006979;GO:0020037;GO:0042744;GO:0098869;GO:0004601;GO:0005576;GO:0055114;GO:0046872	K00430	virNOG02363	G	sp|Q9LEH3|PER15_IPOBA Peroxidase 15 OS=Ipomoea batatas GN=pod PE=1 SV=1	gi|1012185896|ref|XP_015969429.1| PREDICTED: peroxidase 15-like [Arachis duranensis]	Peroxidase 15
AH06G02190	3.34014	3.28962	4.36365	Chr06	4152167	4156708	-	3396	AH06G02190	-	-	COG1131;virNOG32092;NOG128670;virNOG07846	RQV	sp|Q8RWI9|AB15G_ARATH ABC transporter G family member 15 OS=Arabidopsis thaliana GN=ABCG15 PE=2 SV=2	gi|1012184649|ref|XP_015969116.1| PREDICTED: ABC transporter G family member 15-like [Arachis duranensis]	ABC transporter G family member 15
AH06G08050	Inf	Inf	Inf	Chr06	11057436	11059974	-	1733	AH06G08050	-	-	virNOG04369	R	sp|Q8GT20|BEBT_TOBAC Benzyl alcohol O-benzoyltransferase OS=Nicotiana tabacum GN=HSR201 PE=1 SV=1	gi|1012181279|ref|XP_015968250.1| PREDICTED: benzyl alcohol O-benzoyltransferase-like [Arachis duranensis]	Benzyl alcohol O-benzoyltransferase
AH06G11950	1.57881	1.91718	1.10439	Chr06	16170798	16173549	+	1881	AH06G11950	-	-	virNOG08885	I	sp|Q3EBR6|PLA16_ARATH Phospholipase A1-Igamma2, chloroplastic OS=Arabidopsis thaliana GN=At2g30550 PE=1 SV=2	gi|1012187032|ref|XP_015969717.1| PREDICTED: phospholipase A1-Igamma2, chloroplastic-like [Arachis duranensis] &gt;gi|1012187036|ref|XP_015969718.1| PREDICTED: phospholipase A1-Igamma2, chloroplastic-like [Arachis duranensis]	Phospholipase A1-Igamma2, chloroplastic
AH06G23070	3.05912	1.46221	2.26015	Chr06	96919244	96919912	-	669	AH06G23070	-	-	virNOG18013;virNOG24598	S	-	gi|1012193013|ref|XP_015971108.1| PREDICTED: uncharacterized protein LOC107494577 [Arachis duranensis]	Uncharacterized protein
AH06G27260	1.20724	4.35798	2.05684	Chr06	106651369	106665258	-	1879	AH06G27260	-	-	virNOG07308	S	sp|Q93ZR6|WSD1_ARATH O-acyltransferase WSD1 OS=Arabidopsis thaliana GN=WSD1 PE=2 SV=1	gi|1021531228|ref|XP_016162567.1| PREDICTED: O-acyltransferase WSD1-like [Arachis ipaensis]	O-acyltransferase WSD1
AH07G01380	2.61349	1.41568	1.84484	Chr07	1301437	1301643	+	207	AH07G01380	GO:0016020	-	virNOG26810;virNOG40078	S	-	gi|1012199904|ref|XP_015972894.1| PREDICTED: uncharacterized protein LOC107496200 [Arachis duranensis]	Uncharacterized protein
AH07G03260	1.02704	2.91273	4.11836	Chr07	2842078	2844085	+	2008	AH07G03260	-	K13789	virNOG18497	H	sp|Q39108|GGR_ARATH Heterodimeric geranylgeranyl pyrophosphate synthase small subunit, chloroplastic OS=Arabidopsis thaliana GN=GGR PE=1 SV=2	gi|1012200743|ref|XP_015973111.1| PREDICTED: heterodimeric geranylgeranyl pyrophosphate synthase small subunit, chloroplastic-like [Arachis duranensis]	Heterodimeric geranylgeranyl pyrophosphate synthase small subunit, chloroplastic
AH07G07020	8.95359	10.1902	3.16778	Chr07	7423637	7429896	-	2197	AH07G07020	GO:0046872;GO:0016829	-	virNOG00163	R	sp|Q93X23|MYRS_QUEIL Myrcene synthase, chloroplastic OS=Quercus ilex PE=1 SV=1	gi|1021550842|ref|XP_016166803.1| PREDICTED: myrcene synthase, chloroplastic-like [Arachis ipaensis]	Myrcene synthase, chloroplastic
AH07G22790	2.00008	5.04623	2.26532	Chr07	75379916	75384162	-	2226	AH07G22790	-	-	virNOG00163	R	sp|Q93X23|MYRS_QUEIL Myrcene synthase, chloroplastic OS=Quercus ilex PE=1 SV=1	gi|1012213022|ref|XP_015933696.1| PREDICTED: terpene synthase 10-like [Arachis duranensis]	Myrcene synthase, chloroplastic
AH07G24190	1.68138	3.61313	3.70935	Chr07	79391517	79394932	-	1183	AH07G24190	-	-	virNOG06071;COG2124	Q	sp|O23976|C76B1_HELTU 7-ethoxycoumarin O-deethylase OS=Helianthus tuberosus GN=CYP76B1 PE=1 SV=1	gi|1012211677|ref|XP_015933334.1| PREDICTED: 7-ethoxycoumarin O-deethylase-like [Arachis duranensis]	Geraniol 8-hydroxylase
AH08G15590	1.89589	3.20361	4.5277	Chr08	30424332	30429543	+	2080	AH08G15590	GO:0030247;GO:0005975;GO:0004553;GO:0046658	-	virNOG06534	R	sp|Q9ZQG9|E1314_ARATH Glucan endo-1,3-beta-glucosidase 14 OS=Arabidopsis thaliana GN=At2g27500 PE=1 SV=2	gi|1012221484|ref|XP_015935873.1| PREDICTED: glucan endo-1,3-beta-glucosidase 14 [Arachis duranensis]	Glucan endo-1,3-beta-glucosidase 14
AH08G16020	Inf	Inf	Inf	Chr08	30813886	30816231	-	1474	AH08G16020	GO:0016020	-	virNOG29959;virNOG05037	P	sp|Q9SJE8|ALMT2_ARATH Aluminum-activated malate transporter 2 OS=Arabidopsis thaliana GN=ALMT2 PE=2 SV=2	gi|1012222028|ref|XP_015936013.1| PREDICTED: aluminum-activated malate transporter 2-like [Arachis duranensis]	Aluminum-activated malate transporter 2
AH08G16990	3.11941	7.38472	3.99784	Chr08	32157500	32164299	-	2227	AH08G16990	-	K12742	virNOG00163	R	sp|Q6EJ97|ISPS_PUEML Isoprene synthase, chloroplastic OS=Pueraria montana var. lobata GN=ISPS PE=1 SV=1	gi|1021561610|ref|XP_016172010.1| PREDICTED: isoprene synthase, chloroplastic-like [Arachis ipaensis]	Isoprene synthase, chloroplastic
AH08G17000	3.05032	3.67048	2.40643	Chr08	32170880	32175141	-	1963	AH08G17000	-	K12742	virNOG00163	R	sp|Q6EJ97|ISPS_PUEML Isoprene synthase, chloroplastic OS=Pueraria montana var. lobata GN=ISPS PE=1 SV=1	gi|1012222542|ref|XP_015936145.1| PREDICTED: isoprene synthase, chloroplastic-like [Arachis duranensis]	Isoprene synthase, chloroplastic
AH08G26210	4.27401	5.80763	7.19418	Chr08	46352111	46358086	+	1811	AH08G26210	-	K15803	NOG126252;virNOG05092	RS	sp|B9SCB6|TPS2_RICCO Probable terpene synthase 2 OS=Ricinus communis GN=TPS2 PE=3 SV=1	gi|1012228081|ref|XP_015937618.1| PREDICTED: probable terpene synthase 2 [Arachis duranensis]	Probable terpene synthase 2
AH09G04170	1.94548	5.19276	5.3254	Chr09	4555735	4561401	-	1561	AH09G04170	-	K14664	virNOG03368	E	sp|Q9SWX9|ILL5_ARATH IAA-amino acid hydrolase ILR1-like 5 OS=Arabidopsis thaliana GN=ILL5 PE=3 SV=1	gi|1012231578|ref|XP_015938534.1| PREDICTED: IAA-amino acid hydrolase ILR1-like 4 [Arachis duranensis]	IAA-amino acid hydrolase ILR1-like 4
AH09G18720	2.30422	2.23706	1.17903	Chr09	80816177	80817064	-	629	AH09G18720	GO:0005576;GO:0010951;GO:0008233;GO:0004867	-	virNOG37893	R	sp|P01067|IBB2_ARAHY Bowman-Birk type proteinase inhibitor B-II OS=Arachis hypogaea PE=1 SV=1	gi|1012239362|ref|XP_015940476.1| PREDICTED: Bowman-Birk type proteinase inhibitor B-II [Arachis duranensis]	Bowman-Birk type proteinase inhibitor B-II
AH09G18730	1.9769	2.22053	2.51154	Chr09	80868503	80869419	-	628	AH09G18730	GO:0004867;GO:0010951;GO:0008233;GO:0005576	-	-	-	sp|P01066|IBB1_ARAHY Bowman-Birk type proteinase inhibitor A-II OS=Arachis hypogaea PE=1 SV=1	gi|1012239366|ref|XP_015940477.1| PREDICTED: Bowman-Birk type proteinase inhibitor A-II [Arachis duranensis]	Bowman-Birk type proteinase inhibitor A-II
AH09G23590	1.30651	2.12022	2.84736	Chr09	106528152	106531502	-	1430	AH09G23590	GO:0005622;GO:0005525;GO:0007264	K07910	virNOG28336	U	sp|O49841|RAC2A_ARATH Ras-related protein RABC2a OS=Arabidopsis thaliana GN=RABC2A PE=1 SV=1	gi|1012242047|ref|XP_015941161.1| PREDICTED: ras-related protein RABC2a-like [Arachis duranensis]	Ras-related protein RABC2a
AH09G32500	1.91365	5.24818	2.13601	Chr09	117577800	117585198	-	1673	AH09G32500	-	K01183	NOG33376;virNOG08992;NOG132868	GS	sp|P23472|CHLY_HEVBR Hevamine-A OS=Hevea brasiliensis PE=1 SV=2	gi|1012246310|ref|XP_015942321.1| PREDICTED: hevamine-A-like [Arachis duranensis]	Acidic endochitinase||Hevamine-A
AH09G32540	2.21127	2.6883	2.63926	Chr09	117630698	117637597	-	5476	AH09G32540	GO:0005524;GO:0042626;GO:0055085;GO:0016021	K05666	COG1132;virNOG07655	QV	sp|Q9LYS2|AB10C_ARATH ABC transporter C family member 10 OS=Arabidopsis thaliana GN=ABCC10 PE=2 SV=2	gi|1012246827|ref|XP_015942471.1| PREDICTED: ABC transporter C family member 10-like isoform X2 [Arachis duranensis]	ABC transporter C family member 10
AH09G32630	3.49429	4.43052	1.66307	Chr09	117796145	117800283	+	1547	AH09G32630	-	K25193	virNOG06227;COG0076	E	sp|Q6ESZ9|SDC1_ORYSJ Serine decarboxylase 1 OS=Oryza sativa subsp. japonica GN=SDC1 PE=3 SV=1	gi|1012247318|ref|XP_015942601.1| PREDICTED: serine decarboxylase 1-like [Arachis duranensis]	Serine decarboxylase 1
AH10G02520	3.42903	3.83534	2.97707	Chr10	2223854	2226218	+	719	AH10G02520	-	-	virNOG23672	S	-	gi|1012248782|ref|XP_015942996.1| PREDICTED: uncharacterized protein LOC107468256 isoform X2 [Arachis duranensis]	Uncharacterized protein
AH10G02550	2.58464	1.01337	1.80225	Chr10	2238527	2240357	+	1198	AH10G02550	-	-	virNOG12160	S	sp|Q688X9|DI191_ORYSJ Protein DEHYDRATION-INDUCED 19 OS=Oryza sativa subsp. japonica GN=DI19-1 PE=2 SV=1	gi|1021585975|ref|XP_016182313.1| PREDICTED: protein DEHYDRATION-INDUCED 19-like [Arachis ipaensis]	Protein DEHYDRATION-INDUCED 19
AH10G04180	Inf	3.59383	6.03383	Chr10	3921674	3926788	-	2001	AH10G04180	GO:0016829;GO:0046872	K14175	virNOG02828	R	sp|P0CV94|NES1_FRAAN (3S,6E)-nerolidol synthase 1 OS=Fragaria ananassa PE=1 SV=1	gi|1012250977|ref|XP_015943598.1| PREDICTED: (3S,6E)-nerolidol synthase 1-like isoform X1 [Arachis duranensis]	(3S,6E)-nerolidol synthase 1
AH10G28240	2.1139	1.25468	1.45875	Chr10	110616289	110621614	+	1625	AH10G28240	-	K00559	virNOG04259;NOG00993	IH	sp|Q9LM02|SMT1_ARATH Cycloartenol-C-24-methyltransferase OS=Arabidopsis thaliana GN=SMT1 PE=1 SV=1	gi|1012262796|ref|XP_015946553.1| PREDICTED: cycloartenol-C-24-methyltransferase-like [Arachis duranensis]	Cycloartenol-C-24-methyltransferase
AH10G32330	2.08712	Inf	3.01109	Chr10	114276533	114283026	+	1865	AH10G32330	GO:0016132;GO:0016021;GO:0005506;GO:0048838;GO:0055114;GO:0016125;GO:0010268;GO:0010295;GO:0009687;GO:0020037	-	virNOG08362	Q	sp|O81077|ABAH2_ARATH Abscisic acid 8&apos;-hydroxylase 2 OS=Arabidopsis thaliana GN=CYP707A2 PE=2 SV=1	gi|1012264791|ref|XP_015947084.1| PREDICTED: abscisic acid 8&apos;-hydroxylase 2 [Arachis duranensis]	Abscisic acid 8'-hydroxylase 2
AH11G00200	2.63378	3.19015	1.44174	Chr11	161542	167644	-	2865	AH11G00200	GO:0070290;GO:0016042;GO:0016020;GO:0005509;GO:0004630;GO:0046470	K01115	virNOG09085	I	sp|Q41142|PLDA1_RICCO Phospholipase D alpha 1 OS=Ricinus communis GN=PLD1 PE=1 SV=1	gi|88193695|dbj|BAE79734.1| phospholipase D alpha 1 [Arachis hypogaea] &gt;gi|88193699|dbj|BAE79736.1| phospholipase D alpha 1 [Arachis hypogaea]	Phospholipase D alpha 1
AH11G00880	1.2035	1.90812	3.14499	Chr11	872354	875119	-	779	AH11G00880	-	-	virNOG23874	R	-	gi|1011994605|ref|XP_015952418.1| PREDICTED: uncharacterized protein LOC107476973 [Arachis duranensis] &gt;gi|1021467736|ref|XP_016185621.1| PREDICTED: uncharacterized protein LOC107627256 [Arachis ipaensis]	Lipid transfer protein
AH11G07320	6.16915	2.17937	3.97444	Chr11	11343939	11344361	-	423	AH11G07320	-	-	virNOG23013	S	-	gi|1021477108|ref|XP_016173985.1| PREDICTED: uncharacterized protein LOC107616543 [Arachis ipaensis]	Uncharacterized protein
AH11G11050	1.80586	7.84398	10.1367	Chr11	22478921	22481970	+	2167	AH11G11050	-	K14487	virNOG03990;NOG03509	RS	sp|O82333|GH31_ARATH Probable indole-3-acetic acid-amido synthetase GH3.1 OS=Arabidopsis thaliana GN=GH3.1 PE=2 SV=1	gi|1011995441|ref|XP_015956128.1| PREDICTED: probable indole-3-acetic acid-amido synthetase GH3.1 [Arachis duranensis]	Probable indole-3-acetic acid-amido synthetase GH3.1
AH11G19130	1.22888	2.19122	2.13148	Chr11	84211954	84214409	+	1308	AH11G19130	-	K22013	virNOG04586	S	sp|A7VLV1|SGRW_PEA Protein STAY-GREEN, chloroplastic OS=Pisum sativum GN=SGR PE=2 SV=1	gi|1021477429|ref|XP_016175813.1| PREDICTED: protein STAY-GREEN, chloroplastic-like [Arachis ipaensis]	Protein STAY-GREEN, chloroplastic
AH11G35190	1.45597	1.97441	1.7304	Chr11	148074542	148076140	+	1599	AH11G35190	GO:0034551;GO:0005524;GO:0005739	-	virNOG04466	O	sp|Q9FKM3|AATPK_ARATH AAA-ATPase At5g57480 OS=Arabidopsis thaliana GN=At5g57480 PE=3 SV=1	gi|1021473860|ref|XP_016201126.1| PREDICTED: AAA-ATPase At5g57480-like [Arachis ipaensis]	AAA-ATPase At5g57480
AH12G04400	1.2227	4.07827	4.02724	Chr12	5704224	5705645	+	1422	AH12G04400	-	-	virNOG15314	K	sp|O23090|BH014_ARATH Transcription factor bHLH14 OS=Arabidopsis thaliana GN=BHLH14 PE=1 SV=1	gi|1012009984|ref|XP_015947924.1| PREDICTED: transcription factor bHLH14 [Arachis duranensis]	Transcription factor MYC4
AH12G06170	1.13985	1.62179	1.36888	Chr12	8811103	8815174	+	1650	AH12G06170	GO:0055085;GO:0016021	K24139	COG0679;KOG2722;NOG01847	RS	sp|F4HWB6|PILS1_ARATH Protein PIN-LIKES 1 OS=Arabidopsis thaliana GN=PILS1 PE=2 SV=1	gi|1021486816|ref|XP_016186438.1| PREDICTED: uncharacterized protein LOC107628157 isoform X1 [Arachis ipaensis]	Putative transporter C5D6.04||Uncharacterized protein
AH12G12150	1.25888	1.39658	1.60279	Chr12	23997317	24002093	-	1755	AH12G12150	GO:0006069;GO:0051903;GO:0008270	K00121	virNOG06500	Q	sp|A2XAZ3|ADHX_ORYSI Alcohol dehydrogenase class-3 OS=Oryza sativa subsp. indica GN=ADHIII PE=3 SV=1	gi|1021479977|ref|XP_016183181.1| PREDICTED: alcohol dehydrogenase class-3 [Arachis ipaensis]	Alcohol dehydrogenase class-3
AH12G22040	2.70965	6.35413	5.59979	Chr12	97519864	97537799	-	2234	AH12G22040	-	K16296	COG2939;virNOG14733	OE	sp|Q9C7Z9|SCP18_ARATH Serine carboxypeptidase-like 18 OS=Arabidopsis thaliana GN=SCPL18 PE=2 SV=2	gi|1021485522|ref|XP_016185855.1| PREDICTED: serine carboxypeptidase-like 11 [Arachis ipaensis]	Serine carboxypeptidase-like 10||Serine carboxypeptidase-like 18
AH12G23980	1.0718	2.55848	3.23301	Chr12	103231329	103233818	+	2242	AH12G23980	GO:0016747	-	virNOG08295	S	sp|Q9FF86|DCR_ARATH BAHD acyltransferase DCR OS=Arabidopsis thaliana GN=DCR PE=2 SV=1	gi|1021481523|ref|XP_016183905.1| PREDICTED: BAHD acyltransferase DCR [Arachis ipaensis]	BAHD acyltransferase DCR
AH12G24600	2.79741	5.68512	6.16713	Chr12	104809055	104814308	-	1471	AH12G24600	GO:0005506;GO:0055114;GO:0050589	-	virNOG07799	Q	sp|Q9FFF6|DIOX5_ARATH Probable 2-oxoglutarate-dependent dioxygenase At5g05600 OS=Arabidopsis thaliana GN=At5g05600 PE=2 SV=1	gi|1021481605|ref|XP_016183946.1| PREDICTED: leucoanthocyanidin dioxygenase-like [Arachis ipaensis]	Leucoanthocyanidin dioxygenase-like protein
AH12G29100	2.05885	1.21196	2.43029	Chr12	112307602	112310999	+	944	AH12G29100	-	-	virNOG11931	S	-	gi|1021482308|ref|XP_016184213.1| PREDICTED: uncharacterized protein LOC107625976 [Arachis ipaensis]	Uncharacterized protein
AH12G29550	Inf	Inf	Inf	Chr12	112881979	112886509	-	1639	AH12G29550	-	-	virNOG06071;COG2124	Q	sp|O64637|C76C2_ARATH Cytochrome P450 76C2 OS=Arabidopsis thaliana GN=CYP76C2 PE=2 SV=1	gi|1021482376|ref|XP_016184250.1| PREDICTED: geraniol 8-hydroxylase-like isoform X1 [Arachis ipaensis]	Geraniol 8-hydroxylase
AH12G31120	1.17857	3.82056	1.34216	Chr12	114980807	114986876	+	3329	AH12G31120	GO:0006468;GO:0005524;GO:0004674	-	virNOG07627;COG0515	T	sp|Q8RXC8|RBK2_ARATH Receptor-like cytosolic serine/threonine-protein kinase RBK2 OS=Arabidopsis thaliana GN=RBK2 PE=1 SV=1	gi|1021482601|ref|XP_016184364.1| PREDICTED: receptor-like cytosolic serine/threonine-protein kinase RBK2 isoform X1 [Arachis ipaensis]	Receptor-like cytosolic serine/threonine-protein kinase RBK2
AH12G35240	1.63548	1.32591	4.31885	Chr12	119217514	119218173	-	660	AH12G35240	-	-	virNOG23605	S	-	gi|1012029336|ref|XP_015951649.1| PREDICTED: uncharacterized protein LOC107476370 [Arachis duranensis]	uncharacterized protein LOC101490790
AH12G38180	1.00481	2.03316	2.72267	Chr12	121965070	121967232	+	617	AH12G38180	-	-	-	-	-	gi|734436690|gb|KHN48296.1| hypothetical protein glysoja_007965 [Glycine soja] &gt;gi|947070972|gb|KRH19863.1| hypothetical protein GLYMA_13G140000 [Glycine max]	Uncharacterized protein
AH13G02920	2.65739	6.69812	7.1401	Chr13	3166980	3170409	+	1362	AH13G02920	-	K01674	virNOG00515;virNOG12609	R	sp|Q8L817|ATCA7_ARATH Alpha carbonic anhydrase 7 OS=Arabidopsis thaliana GN=ACA7 PE=2 SV=1	gi|1021488958|ref|XP_016187471.1| PREDICTED: alpha carbonic anhydrase 7-like [Arachis ipaensis]	Alpha carbonic anhydrase 7
AH13G03350	1.22642	1.44025	1.61955	Chr13	3532911	3533414	+	504	AH13G03350	GO:0016021	-	virNOG27356	R	-	gi|1012033285|ref|XP_015952550.1| PREDICTED: classical arabinogalactan protein 9 [Arachis duranensis]	classical arabinogalactan protein 1-like
AH13G15430	1.73333	1.84574	1.42225	Chr13	17840709	17844537	+	1574	AH13G15430	-	K07976	virNOG06124;COG1100;virNOG14899	R	sp|P87027|SPG1_SCHPO Septum-promoting GTP-binding protein 1 OS=Schizosaccharomyces pombe (strain 972 / ATCC 24843) GN=spg1 PE=1 SV=1	gi|1021490817|ref|XP_016188418.1| PREDICTED: septum-promoting GTP-binding protein 1-like [Arachis ipaensis]	Septum-promoting GTP-binding protein 1
AH13G15850	5.04932	8.08655	8.10667	Chr13	18668611	18673729	+	1916	AH13G15850	GO:0000287;GO:0008152;GO:0010333	K12742	virNOG00163	R	sp|Q672F7|TPS2_LOTJA Tricyclene synthase EBOS, chloroplastic OS=Lotus japonicus GN=EBOS PE=1 SV=1	gi|1021490765|ref|XP_016188393.1| PREDICTED: tricyclene synthase EBOS, chloroplastic-like [Arachis ipaensis]	Tricyclene synthase EBOS, chloroplastic
AH13G16910	2.10067	4.40731	1.91429	Chr13	21161826	21170125	+	2229	AH13G16910	-	K14487	virNOG00888	R	sp|Q9ZNS2|GH310_ARATH Indole-3-acetic acid-amido synthetase GH3.10 OS=Arabidopsis thaliana GN=GH3.10 PE=2 SV=1	gi|1021490595|ref|XP_016188318.1| PREDICTED: jasmonic acid-amido synthetase JAR1 [Arachis ipaensis]	Putative indole-3-acetic acid-amido synthetase GH3.5
AH13G17820	Inf	Inf	Inf	Chr13	22987970	22991402	+	714	AH13G17820	GO:0009058;GO:0008483;GO:0006520;GO:0030170	-	virNOG07929	E	sp|Q9FN30|TAT2_ARATH Probable aminotransferase TAT2 OS=Arabidopsis thaliana GN=At5g53970 PE=2 SV=1	gi|1021490422|ref|XP_016188227.1| PREDICTED: probable aminotransferase TAT2 [Arachis ipaensis]	Probable aminotransferase TAT2
AH13G30960	2.14575	3.9384	6.43939	Chr13	86496647	86499223	-	1413	AH13G30960	GO:0005506;GO:0055114;GO:0005737;GO:0019310;GO:0050113	K00469	virNOG00518	R	sp|O82200|MIOX2_ARATH Inositol oxygenase 2 OS=Arabidopsis thaliana GN=MIOX2 PE=2 SV=2	gi|1021492631|ref|XP_016189313.1| PREDICTED: inositol oxygenase 2 [Arachis ipaensis]	Inositol oxygenase 2
AH13G32220	2.39918	2.50529	1.96102	Chr13	99749923	99751549	-	1455	AH13G32220	-	-	virNOG00356;virNOG17853	O	sp|P0CH01|AT21A_ARATH Putative RING-H2 finger protein ATL21A OS=Arabidopsis thaliana GN=ATL21A PE=3 SV=1	gi|1021492796|ref|XP_016189393.1| PREDICTED: putative RING-H2 finger protein ATL21A [Arachis ipaensis]	Putative RING-H2 finger protein ATL21A
AH13G39440	1.36617	1.71974	3.3865	Chr13	128561810	128565031	+	1460	AH13G39440	GO:0090305;GO:0006308;GO:0016021;GO:0004519;GO:0003676	K05986	virNOG07599	R	sp|Q9SXA6|ENDO1_ARATH Endonuclease 1 OS=Arabidopsis thaliana GN=ENDO1 PE=1 SV=1	gi|1021493721|ref|XP_016189845.1| PREDICTED: endonuclease 1-like [Arachis ipaensis]	Endonuclease 1
AH13G39860	3.68239	3.8816	Inf	Chr13	129076997	129083012	-	1926	AH13G39860	-	-	virNOG03061	Q	sp|P37117|C71A4_SOLME Cytochrome P450 71A4 OS=Solanum melongena GN=CYP71A4 PE=2 SV=1	gi|1021493617|ref|XP_016189795.1| PREDICTED: cytochrome P450 71A25-like isoform X1 [Arachis ipaensis]	Cytochrome P450 71A25
AH13G52140	1.88369	3.16432	2.23206	Chr13	143582211	143584200	+	1990	AH13G52140	GO:0016758;GO:0008152	-	KOG1192;virNOG00244	CG	sp|F8WKW0|UGT1_GARJA Crocetin glucosyltransferase, chloroplastic OS=Gardenia jasminoides GN=UGT75L6 PE=1 SV=1	gi|1012104349|ref|XP_015958239.1| PREDICTED: crocetin glucosyltransferase, chloroplastic-like [Arachis duranensis]	Crocetin glucosyltransferase, chloroplastic
AH13G54760	1.95764	3.64053	4.84348	Chr13	146052086	146058456	-	2074	AH13G54760	GO:0010268;GO:0055114;GO:0048838;GO:0016125;GO:0005506;GO:0016021;GO:0016132;GO:0020037;GO:0009687;GO:0010295	K09843	virNOG08362	Q	sp|O81077|ABAH2_ARATH Abscisic acid 8&apos;-hydroxylase 2 OS=Arabidopsis thaliana GN=CYP707A2 PE=2 SV=1	gi|1021585600|ref|XP_016182146.1| PREDICTED: abscisic acid 8&apos;-hydroxylase 2 [Arachis ipaensis]	Abscisic acid 8'-hydroxylase 2
AH13G55040	1.78937	1.49722	1.73583	Chr13	146262422	146264382	+	1692	AH13G55040	GO:0055114;GO:0020037;GO:0005506;GO:0016829;GO:0004497;GO:0016705	K01723	virNOG07555	Q	sp|Q8GZP5|AOS3_SOLLC Allene oxide synthase 3 OS=Solanum lycopersicum GN=AOS3 PE=1 SV=1	gi|1021574400|ref|XP_016178363.1| PREDICTED: allene oxide synthase-like [Arachis ipaensis]	Uncharacterized protein
AH13G55050	1.89391	1.71898	1.48198	Chr13	146274755	146276953	+	1230	AH13G55050	GO:0016021;GO:0016746	-	virNOG14022	S	sp|O23164|CRPM4_ARATH Cold-regulated 413 plasma membrane protein 4 OS=Arabidopsis thaliana GN=At4g37220 PE=2 SV=2	gi|1021574422|ref|XP_016178375.1| PREDICTED: cold-regulated 413 plasma membrane protein 1 [Arachis ipaensis] &gt;gi|1021574424|ref|XP_016178376.1| PREDICTED: cold-regulated 413 plasma membrane protein 1 [Arachis ipaensis] &gt;gi|1021574426|ref|XP_016178377.1| PREDICTED: cold-regulated 413 plasma membrane protein 1 [Arachis ipaensis]	Cold-regulated 413 plasma membrane protein 4
AH13G57990	1.08391	2.02325	4.18609	Chr13	148599379	148603395	-	1667	AH13G57990	GO:0055114;GO:0016639;GO:0006520	K00261	virNOG05449	E	sp|Q43314|DHE1_ARATH Glutamate dehydrogenase 1 OS=Arabidopsis thaliana GN=GDH1 PE=2 SV=1	gi|1021581241|ref|XP_016179986.1| PREDICTED: glutamate dehydrogenase 1-like [Arachis ipaensis]	Glutamate dehydrogenase 1
AH13G59070	2.11108	1.27321	2.56966	Chr13	149715029	149720376	-	1690	AH13G59070	-	K00559	NOG00993;virNOG04259	IH	sp|Q9LM02|SMT1_ARATH Cycloartenol-C-24-methyltransferase OS=Arabidopsis thaliana GN=SMT1 PE=1 SV=1	gi|1021581758|ref|XP_016180263.1| PREDICTED: cycloartenol-C-24-methyltransferase-like [Arachis ipaensis]	Cycloartenol-C-24-methyltransferase
AH14G32990	1.11581	4.42092	2.44814	Chr14	121681821	121684079	-	2259	AH14G32990	GO:0044710;GO:0016491	K00422	NOG07659;virNOG08373	S	sp|Q9FRX6|AS1_ANTMA Aureusidin synthase OS=Antirrhinum majus GN=AS1 PE=1 SV=1	gi|1021501759|ref|XP_016194080.1| PREDICTED: polyphenol oxidase I, chloroplastic-like [Arachis ipaensis]	Polyphenol oxidase, chloroplastic
AH14G35000	3.33003	1.42905	6.56529	Chr14	125121397	125127433	+	2460	AH14G35000	GO:0005215;GO:0006810;GO:0016021	-	COG3104;virNOG05618	EP	sp|Q9LQL2|PTR14_ARATH Protein NRT1/ PTR FAMILY 7.3 OS=Arabidopsis thaliana GN=NPF7.3 PE=1 SV=2	gi|1021502169|ref|XP_016194284.1| PREDICTED: protein NRT1/ PTR FAMILY 7.3-like isoform X1 [Arachis ipaensis]	Protein NRT1/ PTR FAMILY 7.3
AH14G35060	1.75741	2.73388	1.52316	Chr14	125171469	125176069	+	3198	AH14G35060	GO:0009507;GO:0019252;GO:0009501;GO:0004373	K00703	virNOG04124	M	sp|Q43093|SSG2_PEA Granule-bound starch synthase 2, chloroplastic/amyloplastic OS=Pisum sativum PE=1 SV=1	gi|1021502177|ref|XP_016194288.1| PREDICTED: granule-bound starch synthase 2, chloroplastic/amyloplastic-like [Arachis ipaensis]	Granule-bound starch synthase 2, chloroplastic/amyloplastic
AH14G35760	3.57894	3.77241	4.37085	Chr14	125906669	125907475	-	807	AH14G35760	GO:0009813;GO:0052696;GO:0080043;GO:0043231;GO:0080044	-	KOG1192	GC	sp|Q9SGA8|U83A1_ARATH UDP-glycosyltransferase 83A1 OS=Arabidopsis thaliana GN=UGT83A1 PE=2 SV=1	gi|1021502312|ref|XP_016194354.1| PREDICTED: UDP-glycosyltransferase 83A1-like [Arachis ipaensis]	UDP-glycosyltransferase 83A1
AH14G39160	Inf	Inf	5.04578	Chr14	129334561	129338028	+	2269	AH14G39160	-	-	virNOG03590	Q	sp|Q6J540|C79D4_LOTJA Isoleucine N-monooxygenase 2 OS=Lotus japonicus GN=CYP79D4 PE=1 SV=1	gi|1021507057|ref|XP_016196843.1| PREDICTED: isoleucine N-monooxygenase 2-like [Arachis ipaensis]	Isoleucine N-monooxygenase 2
AH14G45060	6.14919	4.87006	3.43953	Chr14	134627136	134632749	-	2381	AH14G45060	GO:0005215;GO:0006810;GO:0016021	-	virNOG05618;COG3104	EP	sp|Q9LQL2|PTR14_ARATH Protein NRT1/ PTR FAMILY 7.3 OS=Arabidopsis thaliana GN=NPF7.3 PE=1 SV=2	gi|1012122550|ref|XP_015962762.1| PREDICTED: protein NRT1/ PTR FAMILY 7.3-like [Arachis duranensis]	Protein NRT1/ PTR FAMILY 7.3
AH14G45090	1.37328	2.03058	3.70082	Chr14	134657630	134659904	-	1722	AH14G45090	GO:0015171;GO:0003333;GO:0016021	K15015	virNOG00890	E	sp|F4J1Q9|AVT1I_ARATH Amino acid transporter AVT1I OS=Arabidopsis thaliana GN=AVT1I PE=3 SV=1	gi|1012122578|ref|XP_015962766.1| PREDICTED: vacuolar amino acid transporter 1-like isoform X2 [Arachis duranensis]	Uncharacterized protein
AH15G02830	1.66699	3.95557	3.74906	Chr15	4615414	4618452	+	1917	AH15G02830	GO:0046323;GO:0005351;GO:1904659;GO:0005355;GO:0015992;GO:0005887	-	virNOG03276	R	sp|Q9ZNS0|PLT3_ARATH Probable polyol transporter 3 OS=Arabidopsis thaliana GN=PLT3 PE=3 SV=1	gi|1021514270|ref|XP_016200644.1| PREDICTED: probable polyol transporter 3 [Arachis ipaensis]	Probable polyol transporter 3
AH15G03620	4.08916	4.93025	2.2579	Chr15	5822284	5825483	+	1496	AH15G03620	-	K21483	virNOG05337	R	sp|Q9SPV4|SAMT_CLABR Salicylate carboxymethyltransferase OS=Clarkia breweri GN=SAMT PE=1 SV=1	gi|1021514285|ref|XP_016200652.1| PREDICTED: salicylate carboxymethyltransferase-like [Arachis ipaensis]	Salicylate carboxymethyltransferase
AH15G04010	4.28678	1.15124	1.53553	Chr15	6650126	6651409	-	1131	AH15G04010	-	-	virNOG04659	R	-	gi|1021516870|ref|XP_016201936.1| PREDICTED: uncharacterized protein LOC107642938 [Arachis ipaensis]	Uncharacterized protein
AH15G11370	1.01536	1.00002	2.83692	Chr15	22579410	22581745	-	1747	AH15G11370	GO:0080043;GO:0052696;GO:0009813;GO:0080044;GO:0043231	K11820	virNOG06328	CG	sp|O48676|U74B1_ARATH UDP-glycosyltransferase 74B1 OS=Arabidopsis thaliana GN=UGT74B1 PE=1 SV=1	gi|1021518296|ref|XP_016202651.1| PREDICTED: UDP-glycosyltransferase 74B1-like [Arachis ipaensis]	UDP-glycosyltransferase 74B1
AH15G15990	1.60536	1.02134	3.18275	Chr15	62190124	62193362	-	1049	AH15G15990	GO:0090502;GO:0033897;GO:0003723	K01166	virNOG07186	A	sp|P42815|RNS3_ARATH Ribonuclease 3 OS=Arabidopsis thaliana GN=RNS3 PE=2 SV=1	gi|1012170880|ref|XP_015965685.1| PREDICTED: ribonuclease 3-like [Arachis duranensis]	Ribonuclease 3
AH15G18810	2.57058	7.10631	7.33244	Chr15	106325027	106325880	-	776	AH15G18810	-	K16282	virNOG25335	O	-	gi|1021514699|ref|XP_016200811.1| PREDICTED: E3 ubiquitin-protein ligase RING1-like [Arachis ipaensis]	RING-H2 zinc finger protein RHA2b
AH15G31270	1.70265	5.25448	1.74391	Chr15	145518019	145521516	-	1495	AH15G31270	GO:0016021;GO:0006810;GO:0051726;GO:0005215;GO:0004693	K15283	virNOG03986	G	sp|Q8H0T6|PPT2_ARATH Phosphoenolpyruvate/phosphate translocator 2, chloroplastic OS=Arabidopsis thaliana GN=PPT2 PE=2 SV=1	gi|1021521013|ref|XP_016203890.1| PREDICTED: phosphoenolpyruvate/phosphate translocator 2, chloroplastic-like isoform X1 [Arachis ipaensis]	Phosphoenolpyruvate/phosphate translocator 2, chloroplastic
AH16G00470	1.06913	1.0426	2.08592	Chr16	413419	416150	-	1739	AH16G00470	-	-	virNOG01738	R	sp|A0A1P8B554|THLP1_ARATH Thaumatin-like protein 1 OS=Arabidopsis thaliana GN=TLP1 PE=2 SV=1	gi|1021522808|ref|XP_016204805.1| PREDICTED: thaumatin-like protein 1 [Arachis ipaensis]	Thaumatin-like protein 1
AH16G04700	2.86006	4.51958	3.17602	Chr16	8621356	8627378	-	2265	AH16G04700	-	-	virNOG32092;virNOG07846;COG1131	QV	sp|Q8RWI9|AB15G_ARATH ABC transporter G family member 15 OS=Arabidopsis thaliana GN=ABCG15 PE=2 SV=2	gi|1021523226|ref|XP_016205017.1| PREDICTED: ABC transporter G family member 15-like isoform X1 [Arachis ipaensis]	ABC transporter G family member 15
AH16G04810	1.89187	7.78904	8.91715	Chr16	8754208	8756082	+	1875	AH16G04810	GO:0016758;GO:0008152	K13495	virNOG03646	CG	sp|Q9ZSK5|ZOG_PHALU Zeatin O-glucosyltransferase OS=Phaseolus lunatus GN=ZOG1 PE=2 SV=1	gi|1021523254|ref|XP_016205031.1| PREDICTED: zeatin O-glucosyltransferase-like [Arachis ipaensis]	Zeatin O-glucosyltransferase
AH16G07620	2.7572	4.01368	2.79437	Chr16	13096766	13100126	-	1415	AH16G07620	-	K09422	virNOG17869;COG5147	K	sp|O22264|MYB12_ARATH Transcription factor MYB12 OS=Arabidopsis thaliana GN=MYB12 PE=1 SV=1	gi|1021524753|ref|XP_016205764.1| PREDICTED: transcription factor MYB12-like [Arachis ipaensis] &gt;gi|1021524755|ref|XP_016205765.1| PREDICTED: transcription factor MYB12-like [Arachis ipaensis]	Transcription factor MYB12
AH16G08370	2.37892	1.62071	6.4164	Chr16	14125079	14127347	+	1232	AH16G08370	-	-	virNOG14571;COG1028	QI	sp|Q94K41|SDR3B_ARATH Short-chain dehydrogenase reductase 3b OS=Arabidopsis thaliana GN=SDR3b PE=2 SV=1	gi|1021524655|ref|XP_016205713.1| PREDICTED: short-chain dehydrogenase reductase 3b-like [Arachis ipaensis]	Short-chain dehydrogenase reductase 3b
AH16G13640	1.3275	1.9804	1.50422	Chr16	22985529	22986053	-	423	AH16G13640	-	-	-	-	-	-	Unknown function
AH16G26000	5.32231	1.16484	1.03705	Chr16	115951226	115954089	-	2312	AH16G26000	GO:0055085;GO:0016021	K13754	virNOG07452	P	sp|Q9FKP1|CCX1_ARATH Cation/calcium exchanger 1 OS=Arabidopsis thaliana GN=CCX1 PE=2 SV=1	gi|1021529990|ref|XP_016161962.1| PREDICTED: cation/calcium exchanger 1 [Arachis ipaensis]	Cation/calcium exchanger 1
AH16G27270	1.76706	3.09524	2.11216	Chr16	120251123	120252701	-	1579	AH16G27270	-	K13065	NOG125156;virNOG12790	S	sp|O64470|SHT_ARATH Spermidine hydroxycinnamoyl transferase OS=Arabidopsis thaliana GN=SHT PE=1 SV=1	gi|1012192472|ref|XP_015970978.1| PREDICTED: shikimate O-hydroxycinnamoyltransferase-like [Arachis duranensis]	Spermidine hydroxycinnamoyl transferase
AH16G34130	Inf	3.72689	4.33066	Chr16	137067806	137070133	-	1197	AH16G34130	GO:0016021;GO:0051119;GO:0008643	K15382	virNOG11991;KOG1623	PR	sp|Q6NQN5|SWET3_ARATH Bidirectional sugar transporter SWEET3 OS=Arabidopsis thaliana GN=SWEET3 PE=1 SV=1	gi|1021531154|ref|XP_016162530.1| PREDICTED: bidirectional sugar transporter SWEET3-like [Arachis ipaensis]	Bidirectional sugar transporter SWEET3
AH16G36330	2.09001	2.10718	4.6968	Chr16	140789096	140793501	+	2231	AH16G36330	-	-	virNOG03800	S	-	gi|1012196623|ref|XP_015972031.1| PREDICTED: uncharacterized protein LOC107495394 [Arachis duranensis]	Uncharacterized protein
AH16G40670	4.48775	1.16562	4.90332	Chr16	146100763	146103743	+	1364	AH16G40670	GO:0015292;GO:0016020	K20858	virNOG13879	S	sp|Q9FJV7|MCU4_ARATH Calcium uniporter protein 4, mitochondrial OS=Arabidopsis thaliana GN=At5g42610 PE=2 SV=1	gi|1012198841|ref|XP_015972628.1| PREDICTED: calcium uniporter protein 4, mitochondrial [Arachis duranensis]	Calcium uniporter protein 4, mitochondrial
AH17G04450	1.65431	2.46109	2.44891	Chr17	5043273	5061011	+	1429	AH17G04450	GO:0055114;GO:0051903;GO:0008270	K00121	virNOG12427	Q	sp|Q9FH04|ADHL7_ARATH Alcohol dehydrogenase-like 7 OS=Arabidopsis thaliana GN=At5g42250 PE=2 SV=1	gi|1012202231|ref|XP_015973518.1| PREDICTED: alcohol dehydrogenase-like 7 [Arachis duranensis] &gt;gi|1012202235|ref|XP_015973519.1| PREDICTED: alcohol dehydrogenase-like 7 [Arachis duranensis]	Alcohol dehydrogenase-like 7
AH17G07100	3.34617	6.54323	4.95964	Chr17	9054771	9059057	+	1349	AH17G07100	GO:0051213;GO:0005506;GO:0055114	-	virNOG07799	Q	sp|Q9FFF6|DIOX5_ARATH Probable 2-oxoglutarate-dependent dioxygenase At5g05600 OS=Arabidopsis thaliana GN=At5g05600 PE=2 SV=1	gi|1021548120|ref|XP_016165540.1| PREDICTED: codeine O-demethylase-like [Arachis ipaensis]	Uncharacterized protein
AH17G12640	1.06943	1.15901	2.39979	Chr17	22736731	22737665	+	935	AH17G12640	-	-	virNOG21900	R	-	gi|1021547778|ref|XP_016165388.1| PREDICTED: uncharacterized protein LOC107608009 [Arachis ipaensis]	Uncharacterized protein
AH17G30050	2.53263	1.17768	1.27963	Chr17	125352834	125354876	-	1560	AH17G30050	GO:0046872;GO:0055114;GO:0016491	K05933	virNOG03207	Q	sp|Q0WPW4|ACCO5_ARATH 1-aminocyclopropane-1-carboxylate oxidase 5 OS=Arabidopsis thaliana GN=At1g77330 PE=2 SV=1	gi|1021533006|ref|XP_016163470.1| PREDICTED: 1-aminocyclopropane-1-carboxylate oxidase 5 [Arachis ipaensis]	1-aminocyclopropane-1-carboxylate oxidase 5
AH18G00040	1.07724	1.06402	1.21168	Chr18	65406	68360	+	2733	AH18G00040	GO:0004871;GO:0004672;GO:0016020;GO:0000165	-	virNOG01405	T	sp|Q9LJY0|PRK4_ARATH Pollen receptor-like kinase 4 OS=Arabidopsis thaliana GN=PRK4 PE=1 SV=1	gi|1012211952|ref|XP_015933392.1| PREDICTED: pollen receptor-like kinase 4 [Arachis duranensis]	Pollen receptor-like kinase 4
AH18G00910	2.61183	2.37206	2.88923	Chr18	630042	631384	-	1263	AH18G00910	-	K08286	virNOG10781	T	sp|Q64FQ2|PID2_ARATH Protein kinase PINOID 2 OS=Arabidopsis thaliana GN=PID2 PE=1 SV=1	gi|1012212820|ref|XP_015933642.1| PREDICTED: protein kinase PINOID 2-like [Arachis duranensis]	Protein kinase PINOID 2
AH18G01690	2.2526	5.65742	2.8072	Chr18	1312984	1314586	-	1603	AH18G01690	-	K09645	virNOG04477	O	sp|Q9M9Q6|SCP50_ARATH Serine carboxypeptidase-like 50 OS=Arabidopsis thaliana GN=SCPL50 PE=2 SV=1	gi|1021561573|ref|XP_016171994.1| PREDICTED: serine carboxypeptidase-like 50 [Arachis ipaensis]	Serine carboxypeptidase-like 50
AH18G07480	3.74046	Inf	3.11724	Chr18	8032901	8037404	-	1978	AH18G07480	GO:0046872;GO:0016829	-	virNOG00163	R	sp|Q6EJ97|ISPS_PUEML Isoprene synthase, chloroplastic OS=Pueraria montana var. lobata GN=ISPS PE=1 SV=1	gi|1021561610|ref|XP_016172010.1| PREDICTED: isoprene synthase, chloroplastic-like [Arachis ipaensis]	Isoprene synthase, chloroplastic
AH18G07490	4.26223	Inf	2.3485	Chr18	8040392	8043342	-	2025	AH18G07490	GO:0046872;GO:0016829	K12742	virNOG00163	R	sp|Q6EJ97|ISPS_PUEML Isoprene synthase, chloroplastic OS=Pueraria montana var. lobata GN=ISPS PE=1 SV=1	gi|1021561608|ref|XP_016172009.1| PREDICTED: isoprene synthase, chloroplastic-like [Arachis ipaensis]	Isoprene synthase, chloroplastic
AH18G14950	2.04097	2.10865	1.33882	Chr18	25017182	25018141	-	501	AH18G14950	GO:0050832;GO:0005576;GO:0031640	-	virNOG25595;virNOG24893	R	sp|P18646|DEF_VIGUN Defensin-like protein OS=Vigna unguiculata PE=3 SV=1	gi|1012224896|ref|XP_015936747.1| PREDICTED: defensin-like protein [Arachis duranensis] &gt;gi|1021561707|ref|XP_016172052.1| PREDICTED: defensin-like protein [Arachis ipaensis] &gt;gi|83776796|gb|ABC46711.1| disease resistance response protein [Arachis hypogaea] &gt;gi|488726192|gb|AGL08213.1| low molecular weight cysteine-rich protein 68 [Arachis hypogaea] &gt;gi|488726267|gb|AGL08224.1| low mo…	Defensin-like protein
AH18G17800	1.33296	5.31423	5.18002	Chr18	37532190	37534221	+	1898	AH18G17800	-	-	virNOG06071;COG2124	Q	sp|O23976|C76B1_HELTU 7-ethoxycoumarin O-deethylase OS=Helianthus tuberosus GN=CYP76B1 PE=1 SV=1	gi|1021555760|ref|XP_016169294.1| PREDICTED: 7-ethoxycoumarin O-deethylase-like [Arachis ipaensis]	Geraniol 8-hydroxylase
AH18G20360	1.89025	4.37466	5.54357	Chr18	62418161	62424805	+	2099	AH18G20360	-	-	virNOG00163	R	sp|Q93X23|MYRS_QUEIL Myrcene synthase, chloroplastic OS=Quercus ilex PE=1 SV=1	gi|1021561248|ref|XP_016171864.1| PREDICTED: terpene synthase 10-like [Arachis ipaensis]	Myrcene synthase, chloroplastic
AH18G31210	4.84918	Inf	5.29112	Chr18	130966367	130969318	+	762	AH18G31210	-	-	NOG126252;virNOG05092	RS	sp|B9SCB6|TPS2_RICCO Probable terpene synthase 2 OS=Ricinus communis GN=TPS2 PE=3 SV=1	gi|1021557114|ref|XP_016169876.1| PREDICTED: probable terpene synthase 2 [Arachis ipaensis]	Probable terpene synthase 2
AH18G31270	4.04071	6.15312	3.75886	Chr18	131030895	131036512	+	2551	AH18G31270	-	-	virNOG05092;NOG126252	RS	sp|B9SCB6|TPS2_RICCO Probable terpene synthase 2 OS=Ricinus communis GN=TPS2 PE=3 SV=1	gi|1021557112|ref|XP_016169875.1| PREDICTED: probable terpene synthase 2 [Arachis ipaensis]	(-)-germacrene D synthase
AH18G31660	3.73981	2.1404	1.56425	Chr18	131587918	131591918	+	2765	AH18G31660	GO:0051453;GO:0005887;GO:0005452;GO:0015698;GO:0098656	K24194	virNOG02918	P	sp|Q9SUU1|BOR7_ARATH Probable boron transporter 7 OS=Arabidopsis thaliana GN=BOR7 PE=2 SV=3	gi|1021559659|ref|XP_016171116.1| PREDICTED: probable boron transporter 7 [Arachis ipaensis]	Boron transporter 4
AH18G33040	1.81234	1.46985	1.78592	Chr18	133853133	133858225	-	3179	AH18G33040	GO:0016307;GO:0046854	K00889	virNOG28176	T	sp|Q56YP2|PI5K1_ARATH Phosphatidylinositol 4-phosphate 5-kinase 1 OS=Arabidopsis thaliana GN=PIP5K1 PE=1 SV=1	gi|1021556946|ref|XP_016169794.1| PREDICTED: phosphatidylinositol 4-phosphate 5-kinase 1-like [Arachis ipaensis]	Phosphatidylinositol 4-phosphate 5-kinase 1
AH19G05870	1.61616	4.47031	5.6244	Chr19	5937206	5941386	-	1588	AH19G05870	-	K14664	virNOG03368	E	sp|Q9SWX9|ILL5_ARATH IAA-amino acid hydrolase ILR1-like 5 OS=Arabidopsis thaliana GN=ILL5 PE=3 SV=1	gi|1021566536|ref|XP_016174518.1| PREDICTED: IAA-amino acid hydrolase ILR1-like 4 [Arachis ipaensis]	IAA-amino acid hydrolase ILR1-like 4
AH19G14790	4.79765	4.86112	4.28038	Chr19	24050668	24052744	+	1363	AH19G14790	-	K18819	virNOG00448	G	sp|O22893|GOLS1_ARATH Galactinol synthase 1 OS=Arabidopsis thaliana GN=GOLS1 PE=1 SV=1	gi|1021571699|ref|XP_016176983.1| PREDICTED: galactinol synthase 1-like [Arachis ipaensis]	Galactinol synthase 1
AH19G20060	2.67947	2.98956	2.12116	Chr19	53568146	53584841	+	1718	AH19G20060	GO:0016740	-	virNOG04369	R	sp|Q8GT20|BEBT_TOBAC Benzyl alcohol O-benzoyltransferase OS=Nicotiana tabacum GN=HSR201 PE=1 SV=1	gi|1021568473|ref|XP_016175460.1| PREDICTED: benzyl alcohol O-benzoyltransferase-like [Arachis ipaensis]	Benzyl alcohol O-benzoyltransferase
AH19G20440	3.12203	3.62275	5.21122	Chr19	58609506	58611201	-	831	AH19G20440	GO:0005829;GO:0047974;GO:0009451	-	virNOG01432	F	sp|O34598|GUAD_BACSU Guanine deaminase OS=Bacillus subtilis (strain 168) GN=guaD PE=1 SV=1	gi|1021565553|ref|XP_016174128.1| PREDICTED: guanine deaminase-like isoform X2 [Arachis ipaensis]	Guanine deaminase
AH19G27770	1.60039	1.11822	2.68347	Chr19	130850251	130867994	+	2840	AH19G27770	GO:0055114;GO:0008757;GO:0005737;GO:0032259;GO:0016491	K00574	virNOG01364	R	sp|O53732|UFAA1_MYCTU Tuberculostearic acid methyltransferase UfaA1 OS=Mycobacterium tuberculosis (strain ATCC 25618 / H37Rv) GN=ufaA1 PE=1 SV=3	gi|1021567630|ref|XP_016175035.1| PREDICTED: uncharacterized protein LOC107617708 isoform X2 [Arachis ipaensis]	Tuberculostearic acid methyltransferase UfaA1
AH19G29670	1.17606	2.22683	2.31986	Chr19	137770344	137773547	-	1410	AH19G29670	GO:0007264;GO:0005525;GO:0005622	K07910	virNOG28336	U	sp|O49841|RAC2A_ARATH Ras-related protein RABC2a OS=Arabidopsis thaliana GN=RABC2A PE=1 SV=1	gi|1021572315|ref|XP_016177274.1| PREDICTED: ras-related protein RABC2a-like [Arachis ipaensis]	Ras-related protein RABC2a
AH19G32310	2.65185	2.73482	2.12148	Chr19	145722546	145723659	-	1114	AH19G32310	GO:0005488	-	NOG80837	S	sp|Q39529|LEC2_CLAKE Agglutinin-2 OS=Cladrastis kentukea PE=1 SV=1	gi|1021571121|ref|XP_016176720.1| PREDICTED: lectin-like [Arachis ipaensis]	Agglutinin-2
AH19G35340	2.67911	4.2933	2.25945	Chr19	151082685	151190105	+	1310	AH19G35340	-	K01183	virNOG08992;NOG132868	GS	sp|P23472|CHLY_HEVBR Hevamine-A OS=Hevea brasiliensis PE=1 SV=2	gi|1021565639|ref|XP_016174163.1| PREDICTED: hevamine-A-like [Arachis ipaensis]	Hevamine-A
AH19G38160	2.04314	4.91237	3.48083	Chr19	154300555	154301181	-	627	AH19G38160	GO:0045735;GO:0005576;GO:0030145	-	virNOG07355	R	sp|Q9SR72|GL32_ARATH Germin-like protein subfamily 3 member 2 OS=Arabidopsis thaliana GN=At3g10080 PE=2 SV=1	gi|1021570422|ref|XP_016176394.1| PREDICTED: germin-like protein subfamily 3 member 2 [Arachis ipaensis]	Germin-like protein subfamily 3 member 2
AH19G38370	2.90863	1.12237	1.91549	Chr19	154463340	154466459	-	1946	AH19G38370	-	K10256	virNOG02312	I	sp|P48630|FD6E1_SOYBN Omega-6 fatty acid desaturase, endoplasmic reticulum isozyme 1 OS=Glycine max GN=FAD2-1 PE=2 SV=1	gi|1021571417|ref|XP_016176855.1| PREDICTED: omega-6 fatty acid desaturase, endoplasmic reticulum isozyme 1-like isoform X1 [Arachis ipaensis]	Omega-6 fatty acid desaturase, endoplasmic reticulum isozyme 1
AH19G41390	2.81182	1.9266	2.91497	Chr19	157240469	157241422	-	954	AH19G41390	-	-	virNOG21338	S	sp|Q6NMR8|FAF3_ARATH Protein FANTASTIC FOUR 3 OS=Arabidopsis thaliana GN=FAF3 PE=2 SV=1	gi|1021565778|ref|XP_016174223.1| PREDICTED: protein FANTASTIC FOUR 3 [Arachis ipaensis]	Protein FANTASTIC FOUR 3
AH20G02070	2.90642	2.79823	3.60757	Chr20	2348341	2353987	-	2603	AH20G02070	GO:0016829;GO:0046872	K14175	virNOG02828	R	sp|P0CV94|NES1_FRAAN (3S,6E)-nerolidol synthase 1 OS=Fragaria ananassa PE=1 SV=1	gi|1021583028|ref|XP_016180904.1| PREDICTED: (3S,6E)-nerolidol synthase 1-like [Arachis ipaensis]	(3S,6E)-nerolidol synthase 1||(3S,6E)-nerolidol synthase 2, chloroplastic/mitochondrial
AH20G10350	1.36928	1.37118	5.75197	Chr20	13267389	13272293	-	996	AH20G10350	GO:0016021	K17991	virNOG13250	R	sp|Q9CAB7|PXG4_ARATH Probable peroxygenase 4 OS=Arabidopsis thaliana GN=PXG4 PE=1 SV=1	gi|1021586093|ref|XP_016182369.1| PREDICTED: probable peroxygenase 4 isoform X1 [Arachis ipaensis]	Probable peroxygenase 4
AH20G29490	3.61908	2.30007	1.89757	Chr20	128716288	128719118	-	2168	AH20G29490	GO:0016020	-	virNOG04861	R	sp|Q9LI74|CHUP1_ARATH Protein CHUP1, chloroplastic OS=Arabidopsis thaliana GN=CHUP1 PE=1 SV=1	gi|1021575815|ref|XP_016179141.1| PREDICTED: protein CHUP1, chloroplastic-like [Arachis ipaensis]	Protein CHUP1, chloroplastic
AH20G32950	1.02001	4.79357	4.54164	Chr20	136801986	136805008	-	2117	AH20G32950	-	-	virNOG05850	GC	sp|Q9SGA8|U83A1_ARATH UDP-glycosyltransferase 83A1 OS=Arabidopsis thaliana GN=UGT83A1 PE=2 SV=1	gi|1021585967|ref|XP_016182309.1| PREDICTED: UDP-glycosyltransferase 83A1-like [Arachis ipaensis]	UDP-glycosyltransferase 83A1

## Sheet: Sheet2
The common down-regulated DEGs among R24 vs RH24, R36 vs RH36 and R72 vs RH72.
id	log2FoldChange(R24/RH24)(R24/RH24)	log2FoldChange(R36/RH36)(R36/RH36)	log2FoldChange(R72/RH72)(R72/RH72)	Chromosome	Start Site	End Site	Direction	Length	Name	GO	KEGG	eggNOG	eggNOG_Category	Swissprot	NR	Description
AH01G09220	-3.30656	-7.00207	-1.55228	Chr01	11694691	11697393	-	1423	AH01G09220	GO:0004568;GO:0006032;GO:0005975;GO:0016998;GO:0008061	K20547	virNOG01205	G	sp|P36907|CHIX_PEA Endochitinase OS=Pisum sativum PE=2 SV=1	gi|1011994878|ref|XP_015953515.1| PREDICTED: endochitinase-like [Arachis duranensis]	Endochitinase
AH01G30420	-1.50702	-3.43963	-1.56517	Chr01	104478185	104482194	+	2176	AH01G30420	GO:0016491;GO:0055114	-	virNOG08303	H	sp|Q2VEX9|CRTSO_DAUCA Prolycopene isomerase, chloroplastic OS=Daucus carota GN=CRTISO PE=2 SV=1	gi|1012007395|ref|XP_015945405.1| PREDICTED: prolycopene isomerase, chloroplastic-like [Arachis duranensis]	Prolycopene isomerase, chloroplastic
AH02G04490	-2.52558	-5.29456	-1.45852	Chr02	5589907	5593737	-	1294	AH02G04490	GO:0032259;GO:0008171;GO:0046983	-	NOG07059;virNOG12973	R	sp|A9X7L0|ANMT_RUTGR Anthranilate N-methyltransferase OS=Ruta graveolens PE=1 SV=1	gi|1021478827|ref|XP_016182455.1| PREDICTED: anthranilate N-methyltransferase-like [Arachis ipaensis]	Anthranilate N-methyltransferase
AH02G26260	-1.77539	-1.04099	-1.43141	Chr02	97218395	97221698	-	1862	AH02G26260	-	-	COG2124;virNOG06071	Q	sp|Q8VWZ7|C76B6_CATRO Geraniol 8-hydroxylase OS=Catharanthus roseus GN=CYP76B6 PE=1 SV=1	gi|1012026391|ref|XP_015951021.1| PREDICTED: geraniol 8-hydroxylase-like [Arachis duranensis]	Geraniol 8-hydroxylase
AH03G08170	-2.03672	-3.98177	-3.33594	Chr03	8505981	8508517	+	1469	AH03G08170	GO:0046658;GO:0005975;GO:0004553;GO:0030247	-	virNOG04186	R	sp|A7PQW3|E13B_VITVI Glucan endo-1,3-beta-glucosidase OS=Vitis vinifera GN=VIT_06s0061g00120 PE=1 SV=2	gi|1012034212|ref|XP_015952749.1| PREDICTED: glucan endo-1,3-beta-glucosidase-like [Arachis duranensis]	Glucan endo-1,3-beta-glucosidase
AH03G21680	-2.1385	-5.12751	-1.28282	Chr03	38604270	38607883	+	2329	AH03G21680	GO:0004674;GO:0005524;GO:0016021;GO:0006468	-	NOG122558;virNOG04204	T	sp|F4HQ23|LRL27_ARATH LEAF RUST 10 DISEASE-RESISTANCE LOCUS RECEPTOR-LIKE PROTEIN KINASE-like 2.7 OS=Arabidopsis thaliana GN=LRK10L-2.7 PE=3 SV=3	gi|1012085750|ref|XP_015954362.1| PREDICTED: probable receptor-like protein kinase At1g67000 [Arachis duranensis]	Putative receptor-like protein kinase
AH03G30430	-2.6519	-4.98992	-1.87147	Chr03	113288477	113289154	-	678	AH03G30430	-	-	virNOG01607	R	sp|P25096|P21_SOYBN Protein P21 OS=Glycine max PE=1 SV=1	gi|1012094207|ref|XP_015955601.1| PREDICTED: protein P21-like [Arachis duranensis]	Thaumatin-like protein
AH03G37390	-2.39275	-5.80677	-1.54623	Chr03	129320616	129322832	+	2144	AH03G37390	GO:0020037;GO:0033770;GO:0031090;GO:0005506;GO:0005783;GO:0009717;GO:0055114;GO:0016021	K13257	virNOG27779;COG2124	Q	sp|Q9SXS3|C93C2_GLYEC 2-hydroxyisoflavanone synthase OS=Glycyrrhiza echinata GN=CYP93C2 PE=1 SV=1	gi|1012097429|ref|XP_015956409.1| PREDICTED: 2-hydroxyisoflavanone synthase-like [Arachis duranensis]	2-hydroxyisoflavanone synthase
AH03G46220	-1.3467	-1.00872	-1.03843	Chr03	139877673	139878701	+	1029	AH03G46220	-	-	virNOG35571;COG4886	SR	sp|P35334|PGIP1_PHAVU Polygalacturonase inhibitor 1 OS=Phaseolus vulgaris GN=PGIP1 PE=1 SV=1	gi|1021495080|ref|XP_016190552.1| PREDICTED: polygalacturonase inhibitor 2-like [Arachis ipaensis]	Polygalacturonase inhibitor 2
AH03G47430	-2.24949	-3.49167	-1.296	Chr03	141201527	141203274	+	1655	AH03G47430	GO:0005506;GO:0020037;GO:0055114;GO:0033773;GO:0016021	K13260	COG2124;virNOG10453	Q	sp|P93147|C81E1_GLYEC Isoflavone 2&apos;-hydroxylase OS=Glycyrrhiza echinata GN=CYP81E1 PE=1 SV=2	gi|1021496466|ref|XP_016191270.1| PREDICTED: isoflavone 2&apos;-hydroxylase-like [Arachis ipaensis]	Isoflavone 2'-hydroxylase
AH04G02610	-1.92565	-1.55242	-1.8478	Chr04	3238033	3239134	+	979	AH04G02610	-	-	virNOG17932	R	-	gi|1012106425|ref|XP_015958798.1| PREDICTED: metallothiol transferase FosB-like [Arachis duranensis]	Uncharacterized protein
AH04G08650	-2.86549	-8.34981	-1.1011	Chr04	14043812	14045307	+	1407	AH04G08650	GO:0009058;GO:0016747	K00660	virNOG10548;COG3424	QH	sp|P23569|CHSY_PUEML Chalcone synthase OS=Pueraria montana var. lobata GN=CHS PE=2 SV=1	gi|1012108866|ref|XP_015959446.1| PREDICTED: chalcone synthase-like [Arachis duranensis]	Chalcone synthase
AH07G12730	-Inf	-Inf	-Inf	Chr07	19167259	19169361	+	1348	AH07G12730	-	-	virNOG01933	R	sp|B0ZB57|OMT3_HUMLU Probable O-methyltransferase 3 OS=Humulus lupulus GN=OMT3 PE=2 SV=1	gi|1012205897|ref|XP_015931876.1| PREDICTED: trans-resveratrol di-O-methyltransferase-like [Arachis duranensis]	Trans-resveratrol di-O-methyltransferase
AH07G17820	-1.73116	-1.24085	-2.20904	Chr07	52742680	52750407	+	2206	AH07G17820	GO:0003878;GO:0005524	K01648	virNOG04515	C	sp|Q9SGY2|ACLA1_ARATH ATP-citrate synthase alpha chain protein 1 OS=Arabidopsis thaliana GN=ACLA-1 PE=1 SV=1	gi|1012333219|gb|KYP44621.1| ATP-citrate synthase [Cajanus cajan]	ATP-citrate synthase alpha chain protein 1
AH10G04560	-2.96553	-9.02503	-1.27413	Chr10	4325400	4326409	-	1010	AH10G04560	GO:0005576	K13449	virNOG22019	S	sp|P09042|PR1C_TOBAC Pathogenesis-related protein 1C OS=Nicotiana tabacum PE=2 SV=3	gi|1012250695|ref|XP_015943509.1| PREDICTED: pathogenesis-related protein 1C-like [Arachis duranensis]	Pathogenesis-related protein 1C
AH11G02690	-2.9661	-4.64067	-2.01976	Chr11	2847385	2849107	+	639	AH11G02690	GO:0008289;GO:0006869	-	virNOG21781;virNOG23426;virNOG24353	RST	sp|Q39950|NLTP_HELAN Non-specific lipid-transfer protein OS=Helianthus annuus PE=3 SV=1	gi|1021477017|ref|XP_016173613.1| PREDICTED: non-specific lipid-transfer protein 1-like [Arachis ipaensis]	Non-specific lipid-transfer protein
AH11G30050	-2.4089	-1.89924	-2.55028	Chr11	141173358	141175048	-	971	AH11G30050	GO:0005886;GO:0016021	-	virNOG21194	S	sp|C6SVQ5|CSPL7_SOYBN CASP-like protein 1D2 OS=Glycine max PE=2 SV=1	gi|1021472595|ref|XP_016196896.1| PREDICTED: CASP-like protein 1D2 [Arachis ipaensis]	CASP-like protein 1D2
AH11G31010	-5.31092	-Inf	-3.47025	Chr11	142527094	142527648	-	474	AH11G31010	GO:0006952;GO:0009607	-	virNOG22362	S	sp|P26987|SAM22_SOYBN Stress-induced protein SAM22 OS=Glycine max PE=1 SV=1	gi|1012003373|ref|XP_015937483.1| PREDICTED: pathogenesis-related protein 2-like [Arachis duranensis]	Pathogenesis-related protein 2
AH11G36140	-3.98158	-6.72634	-2.39156	Chr11	148941311	148945172	+	1982	AH11G36140	-	K00279	virNOG07505;COG0277	C	sp|Q9LTS3|CKX3_ARATH Cytokinin dehydrogenase 3 OS=Arabidopsis thaliana GN=CKX3 PE=1 SV=1	gi|1021474048|ref|XP_016202159.1| PREDICTED: cytokinin dehydrogenase 2-like [Arachis ipaensis]	Cytokinin dehydrogenase 4
AH11G36150	-3.39032	-Inf	-2.45566	Chr11	148956055	148960630	+	1854	AH11G36150	-	-	virNOG07505;COG0277	C	sp|Q9LTS3|CKX3_ARATH Cytokinin dehydrogenase 3 OS=Arabidopsis thaliana GN=CKX3 PE=1 SV=1	gi|1012000679|ref|XP_015973499.1| PREDICTED: cytokinin dehydrogenase 2-like [Arachis duranensis]	Cytokinin dehydrogenase 4
AH12G04920	-1.80585	-5.97836	-1.40666	Chr12	6605031	6609257	-	1161	AH12G04920	GO:0032259;GO:0046983;GO:0008171	-	virNOG12973;NOG07059	R	sp|A9X7L0|ANMT_RUTGR Anthranilate N-methyltransferase OS=Ruta graveolens PE=1 SV=1	gi|1021478827|ref|XP_016182455.1| PREDICTED: anthranilate N-methyltransferase-like [Arachis ipaensis]	Anthranilate N-methyltransferase
AH12G06110	-2.51987	-2.67855	-Inf	Chr12	8757492	8760367	-	1266	AH12G06110	-	-	NOG119320;virNOG08636	IS	sp|Q9SSA7|GLIP5_ARATH GDSL esterase/lipase 5 OS=Arabidopsis thaliana GN=GLIP5 PE=2 SV=2	gi|1021486814|ref|XP_016186437.1| PREDICTED: GDSL esterase/lipase 5-like [Arachis ipaensis]	GDSL esterase/lipase 5
AH12G36190	-1.01411	-3.93929	-1.17557	Chr12	120063686	120065804	+	971	AH12G36190	-	-	virNOG11766	R	sp|P50694|TLP_PRUAV Glucan endo-1,3-beta-glucosidase OS=Prunus avium PE=1 SV=1	gi|1012028799|ref|XP_015951531.1| PREDICTED: thaumatin-like protein 1b [Arachis duranensis]	Glucan endo-1,3-beta-glucosidase
AH12G36200	-2.50455	-7.26408	-4.07234	Chr12	120067600	120068948	+	1010	AH12G36200	-	-	virNOG11766	R	sp|P83332|TLP1_PRUPE Thaumatin-like protein 1 OS=Prunus persica PE=2 SV=1	gi|1012028803|ref|XP_015951532.1| PREDICTED: thaumatin-like protein 1b [Arachis duranensis]	Thaumatin-like protein 1
AH13G10820	-2.08759	-6.17975	-1.43878	Chr13	11251568	11253784	+	1437	AH13G10820	GO:0004553;GO:0005975	-	virNOG04186	R	sp|A7PQW3|E13B_VITVI Glucan endo-1,3-beta-glucosidase OS=Vitis vinifera GN=VIT_06s0061g00120 PE=1 SV=2	gi|1021489721|ref|XP_016187869.1| PREDICTED: glucan endo-1,3-beta-glucosidase-like [Arachis ipaensis]	Glucan endo-1,3-beta-glucosidase, acidic isoform GL153
AH13G10830	-2.3834	-5.91705	-1.72406	Chr13	11255572	11259897	+	1339	AH13G10830	GO:0030247;GO:0046658;GO:0004553;GO:0005975	-	virNOG04186	R	sp|A7PQW3|E13B_VITVI Glucan endo-1,3-beta-glucosidase OS=Vitis vinifera GN=VIT_06s0061g00120 PE=1 SV=2	gi|1021489719|ref|XP_016187868.1| PREDICTED: glucan endo-1,3-beta-glucosidase-like [Arachis ipaensis]	Glucan endo-1,3-beta-glucosidase
AH13G34530	-2.63763	-5.38832	-1.72916	Chr13	114339393	114341387	-	1342	AH13G34530	-	-	virNOG01607	R	sp|P25096|P21_SOYBN Protein P21 OS=Glycine max PE=1 SV=1	gi|1021493136|ref|XP_016189560.1| PREDICTED: protein P21-like [Arachis ipaensis]	Thaumatin-like protein
AH13G40560	-2.73378	-5.27067	-1.74037	Chr13	130229858	130231999	+	2068	AH13G40560	GO:0009717;GO:0055114;GO:0005783;GO:0005506;GO:0016021;GO:0033770;GO:0020037;GO:0031090	K13257	COG2124;virNOG27779	Q	sp|Q9SXS3|C93C2_GLYEC 2-hydroxyisoflavanone synthase OS=Glycyrrhiza echinata GN=CYP93C2 PE=1 SV=1	gi|1021494089|ref|XP_016190033.1| PREDICTED: 2-hydroxyisoflavanone synthase-like [Arachis ipaensis]	2-hydroxyisoflavanone synthase
AH13G49460	-4.32614	-Inf	-2.47606	Chr13	140606625	140608226	+	1602	AH13G49460	GO:0016614;GO:0055114;GO:0050660	-	virNOG13063;virNOG39050	R	sp|Q9FI21|BBE28_ARATH Berberine bridge enzyme-like 28 OS=Arabidopsis thaliana GN=At5g44440 PE=1 SV=1	gi|1012101256|ref|XP_015957431.1| PREDICTED: tetrahydrocannabinolic acid synthase-like [Arachis duranensis]	Uncharacterized protein
AH13G50130	-3.57335	-Inf	-2.95733	Chr13	141320339	141322083	+	1657	AH13G50130	GO:0055114;GO:0020037;GO:0005506;GO:0016021;GO:0033773	K13260	virNOG10453;COG2124	Q	sp|P93147|C81E1_GLYEC Isoflavone 2&apos;-hydroxylase OS=Glycyrrhiza echinata GN=CYP81E1 PE=1 SV=2	gi|1012103280|ref|XP_015957959.1| PREDICTED: isoflavone 2&apos;-hydroxylase-like [Arachis duranensis]	Isoflavone 2'-hydroxylase
AH13G50570	-3.17827	-1.16951	-2.97686	Chr13	141675589	141677193	-	1523	AH13G50570	GO:0046872;GO:0055114;GO:0051213	-	virNOG03989	Q	sp|D4N501|DIOX2_PAPSO Probable 2-oxoglutarate/Fe(II)-dependent dioxygenase OS=Papaver somniferum GN=DIOX2 PE=2 SV=1	gi|1012103134|ref|XP_015957921.1| PREDICTED: uncharacterized protein LOC107482055 [Arachis duranensis]	Probable 2-oxoglutarate/Fe(II)-dependent dioxygenase
AH14G00960	-2.98458	-3.12001	-1.25657	Chr14	1158712	1161021	+	2031	AH14G00960	GO:0005524;GO:0016021;GO:0055085;GO:0005886;GO:0042626	-	virNOG11629	Q	sp|Q3E9B8|AB23G_ARATH ABC transporter G family member 23 OS=Arabidopsis thaliana GN=ABCG23 PE=2 SV=1	gi|1021507512|ref|XP_016197082.1| PREDICTED: ABC transporter G family member 23 [Arachis ipaensis] &gt;gi|1021507514|ref|XP_016197083.1| PREDICTED: ABC transporter G family member 23 [Arachis ipaensis] &gt;gi|1021507516|ref|XP_016197084.1| PREDICTED: ABC transporter G family member 23 [Arachis ipaensis]	ABC transporter G family member 23
AH14G09890	-2.49343	-7.43531	-1.82016	Chr14	13583437	13603478	-	1839	AH14G09890	GO:0016747;GO:0009058	K00660	virNOG10548;COG3424	HQ	sp|P23569|CHSY_PUEML Chalcone synthase OS=Pueraria montana var. lobata GN=CHS PE=2 SV=1	gi|1021508869|ref|XP_016197787.1| PREDICTED: chalcone synthase-like [Arachis ipaensis]	Chalcone synthase
AH15G02010	-1.04987	-2.77222	-1.08945	Chr15	3350586	3352409	-	1440	AH15G02010	GO:0052889;GO:0055114;GO:0052887;GO:0016788;GO:0052886	-	virNOG10226;NOG123842	SR	sp|O80470|GDL38_ARATH GDSL esterase/lipase At2g23540 OS=Arabidopsis thaliana GN=At2g23540 PE=2 SV=1	gi|1021514255|ref|XP_016200637.1| PREDICTED: GDSL esterase/lipase At2g23540 [Arachis ipaensis]	GDSL esterase/lipase At2g23540
AH15G03380	-2.53569	-7.33079	-1.15336	Chr15	5554834	5556401	+	1227	AH15G03380	-	K05281	NOG124311;NOG22799	R	sp|P52575|IFR_MEDSA Isoflavone reductase OS=Medicago sativa GN=IFR PE=1 SV=1	gi|1021516771|ref|XP_016201886.1| PREDICTED: isoflavone reductase-like [Arachis ipaensis]	Isoflavone reductase
AH15G11550	-3.27628	-3.84544	-1.38948	Chr15	23663617	23664414	-	798	AH15G11550	-	-	KOG1565	WO	sp|Q9ZUJ5|5MMP_ARATH Metalloendoproteinase 5-MMP OS=Arabidopsis thaliana GN=5MMP PE=1 SV=1	gi|1021518273|ref|XP_016202639.1| PREDICTED: metalloendoproteinase 1-like [Arachis ipaensis]	Metalloendoproteinase 5-MMP
AH15G23290	-3.47002	-4.64283	-1.23352	Chr15	128156144	128159827	+	1294	AH15G23290	-	K18980	COG0604;virNOG02722	CQ	sp|Q84V25|ENOXE_FRAAN 2-methylene-furan-3-one reductase OS=Fragaria ananassa GN=EO PE=1 SV=1	gi|1021519748|ref|XP_016203293.1| PREDICTED: 2-methylene-furan-3-one reductase-like [Arachis ipaensis]	2-methylene-furan-3-one reductase
AH15G30330	-3.85518	-6.97774	-1.57964	Chr15	143877154	143880313	-	696	AH15G30330	GO:0032259;GO:0008171	K00588	COG4122;virNOG04102	RQ	sp|Q9C5D7|CAMT3_ARATH Probable caffeoyl-CoA O-methyltransferase At4g26220 OS=Arabidopsis thaliana GN=At4g26220 PE=2 SV=1	gi|1021514987|ref|XP_016200938.1| PREDICTED: probable caffeoyl-CoA O-methyltransferase At4g26220 [Arachis ipaensis]	Probable caffeoyl-CoA O-methyltransferase At4g26220
AH16G11820	-1.9311	-5.3356	-2.27008	Chr16	19912403	19912840	+	438	AH16G11820	GO:0042742;GO:0050832	-	virNOG11661;virNOG19971	R	sp|P09761|WIN1_SOLTU Wound-induced protein WIN1 OS=Solanum tuberosum GN=WIN1 PE=2 SV=1	gi|1021524062|ref|XP_016205410.1| PREDICTED: pathogenesis-related protein PR-4 isoform X1 [Arachis ipaensis] &gt;gi|1021524064|ref|XP_016205412.1| PREDICTED: pathogenesis-related protein PR-4 isoform X2 [Arachis ipaensis]	Wound-induced protein WIN1
AH16G30080	-1.01862	-1.75647	-1.17273	Chr16	128706701	128710134	-	1658	AH16G30080	GO:0016747	K15400	virNOG02538	R	sp|Q94CD1|HHT1_ARATH Omega-hydroxypalmitate O-feruloyl transferase OS=Arabidopsis thaliana GN=HHT1 PE=1 SV=1	gi|1021530523|ref|XP_016162213.1| PREDICTED: omega-hydroxypalmitate O-feruloyl transferase [Arachis ipaensis]	Omega-hydroxypalmitate O-feruloyl transferase
AH16G44240	-Inf	-2.27485	-Inf	Chr16	150029660	150029962	-	303	AH16G44240	-	-	-	-	-	gi|1021505589|ref|XP_016196185.1| PREDICTED: uncharacterized protein LOC107637268 [Arachis ipaensis]	Uncharacterized protein (Fragment)
AH18G16180	-Inf	-1.39611	-Inf	Chr18	28652391	28653287	-	897	AH18G16180	-	-	-	-	-	-	Unknown function
AH18G18480	-2.4699	-3.19774	-1.47784	Chr18	41582070	41586836	+	1610	AH18G18480	GO:0051213;GO:0055114;GO:0046872	-	virNOG03989	Q	sp|Q39224|SRG1_ARATH Protein SRG1 OS=Arabidopsis thaliana GN=SRG1 PE=2 SV=1	gi|1021561727|ref|XP_016172061.1| PREDICTED: protein SRG1-like [Arachis ipaensis]	Protein SRG1
AH19G00220	-1.27944	-3.19773	-1.8797	Chr19	217142	220782	+	1701	AH19G00220	GO:0005975;GO:0004553	K01179	virNOG10329	G	sp|Q9C9H5|GUN9_ARATH Endoglucanase 9 OS=Arabidopsis thaliana GN=CEL3 PE=1 SV=1	gi|1021522364|ref|XP_016204571.1| PREDICTED: endoglucanase 9 [Arachis ipaensis]	Endoglucanase 9
AH19G07420	-1.1159	-1.88228	-1.00093	Chr19	8474197	8475829	-	1633	AH19G07420	-	-	-	-	-	gi|1021571346|ref|XP_016176824.1| PREDICTED: periaxin-like [Arachis ipaensis]	Periaxin
AH19G12060	-1.09489	-1.51986	-2.30861	Chr19	16227031	16227921	-	891	AH19G12060	GO:0045735;GO:0005576;GO:0033609;GO:0046564;GO:0030145;GO:0005618	-	virNOG16992	R	sp|O04012|AB19B_PRUPE Auxin-binding protein ABP19b OS=Prunus persica GN=ABP19B PE=3 SV=1	gi|1021568603|ref|XP_016175519.1| PREDICTED: auxin-binding protein ABP19b-like [Arachis ipaensis] &gt;gi|154795725|gb|ABS86850.1| oxalate oxidase [Arachis hypogaea]	Auxin-binding protein ABP19b
AH19G20260	-3.78514	-7.19571	-2.12266	Chr19	55562198	55564285	-	1387	AH19G20260	GO:0051213	-	virNOG04549	Q	sp|O04847|DV4H_CATRO Deacetoxyvindoline 4-hydroxylase OS=Catharanthus roseus GN=D4H PE=1 SV=2	gi|1021572579|ref|XP_016177398.1| PREDICTED: deacetoxyvindoline 4-hydroxylase-like [Arachis ipaensis]	Deacetoxyvindoline 4-hydroxylase
AH19G35340	-2.69466	-1.34981	-2.40141	Chr19	151082685	151190105	+	1310	AH19G35340	-	K01183	virNOG08992;NOG132868	GS	sp|P23472|CHLY_HEVBR Hevamine-A OS=Hevea brasiliensis PE=1 SV=2	gi|1021565639|ref|XP_016174163.1| PREDICTED: hevamine-A-like [Arachis ipaensis]	Hevamine-A
AH20G00720	-3.79001	-3.21489	-1.70122	Chr20	664695	668325	-	1344	AH20G00720	GO:0006032;GO:0004568;GO:0016998;GO:0005975;GO:0008061	K20547	virNOG01205	G	sp|P36907|CHIX_PEA Endochitinase OS=Pisum sativum PE=2 SV=1	gi|1011994878|ref|XP_015953515.1| PREDICTED: endochitinase-like [Arachis duranensis]	Endochitinase

## Sheet: Sheet3
The common DEGs between up-regulated DEGs in Ss vs SHs and down-regulated DEGs in Rs vs RHs.
id	log2FoldChange(S24/SH24)(S24/SH24)	log2FoldChange(S36/SH36)(S36/SH36)	log2FoldChange(S72/SH72)(S72/SH72)	log2FoldChange(R24/RH24)(R24/RH24)	log2FoldChange(R36/RH36)(R36/RH36)	log2FoldChange(R72/RH72)(R72/RH72)	Chromosome	Start Site	End Site	Direction	Length	Name	GO	KEGG	eggNOG	eggNOG_Category	Swissprot	NR	Description
AH19G35340	2.67911	4.2933	2.25945	-2.69466	-1.34981	-2.40141	Chr19	151082685	151190105	+	1310	AH19G35340	-	K01183	virNOG08992;NOG132868	GS	sp|P23472|CHLY_HEVBR Hevamine-A OS=Hevea brasiliensis PE=1 SV=2	gi|1021565639|ref|XP_016174163.1| PREDICTED: hevamine-A-like [Arachis ipaensis]	Hevamine-A
AH04G02610	1.73972	2.4156	3.49225	-1.92565	-1.55242	-1.8478	Chr04	3238033	3239134	+	979	AH04G02610	-	-	virNOG17932	R	-	gi|1012106425|ref|XP_015958798.1| PREDICTED: metallothiol transferase FosB-like [Arachis duranensis]	Uncharacterized protein
