# Supplementary material for: Comparative transcriptome analysis revealed molecular mechanisms of peanut leaves responding to Ralstonia solanacearum and its type III secretion system mutant
Source: Front Microbiol. 2022 Aug 25;13:998817. doi: 10.3389/fmicb.2022.998817 (PMC9453164; doi:10.3389/fmicb.2022.998817)
Supplement: Supplementary Table S3 — All up-regulated or down-regulated DEGs in different comparison groups. [file Data_Sheet_2.ZIP › Additional Tables/Table S16.xlsx]

## Sheet: Sheet1
The DEGs enriched in plant-pathogen interaction.
	R24 vs R0	R36 vs R0	R72 vs R0	S24 vs S0	S36 vs S0	S72 vs S0	RH24 vs RH0	RH36 vs RH0	RH72 vs RH0	SH24 vs SH0	SH36 vs SH0	SH72 vs SH0	R24 vs RH24	R36 vs RH36	R72 vs RH72	S24 vs SH24	S36 vs SH36	S72 vs SH72
AH00G03010																			Uncharacterized protein
AH00G05670																			Putative calcium binding protein CML19
AH01G03280																			Heat shock cognate protein 80
AH01G05300																			Probable calcium binding protein CML44
AH01G06270																			Pathogenesis related genes transcriptional activator PTI6
AH01G07960																			Probable calcium binding protein CML15
AH01G08340																			Calcium dependent protein kinase 28
AH01G11240																			Calcium and calcium/calmodulin dependent serine/threonine protein kinase
AH01G26300																			Calcium binding protein CML19
AH01G30860																			Pto interacting protein 1
AH01G33260																			Respiratory burst oxidase homolog protein F
AH01G34550																			Calcium dependent protein kinase 10
AH02G02960																			Probable calcium binding protein CML41
AH02G04150																			3 ketoacyl CoA synthase 1
AH03G01930																			Mitogen activated protein kinase 3
AH03G02130																			3 ketoacyl CoA synthase 12
AH03G05110																			3 ketoacyl CoA synthase 4
AH03G13320																			Probable calcium binding protein CML49
AH03G17730																			Cyclic nucleotide gated ion channel 4
AH03G29230																			Respiratory burst oxidase homolog protein F
AH03G29330																			WRKY transcription factor 22
AH03G29480																			Heat shock protein 83
AH03G31710																			Calcium dependent protein kinase SK5
AH03G45710																			BRASSINOSTEROID INSENSITIVE 1 associated receptor kinase 1
AH03G45720																			BRASSINOSTEROID INSENSITIVE 1 associated receptor kinase 1
AH04G01140																			Uncharacterized protein
AH04G06840																			LRR receptor like serine/threonine protein kinase FLS2
AH04G23230																			Calcium binding protein CML42
AH04G27400																			Probable WRKY transcription factor 2
AH05G00140																			Disease resistance protein RPM1
AH05G00160																			Disease resistance protein RPM1
AH05G02950																			Calcium dependent protein kinase 16
AH05G05580																			Calmodulin like protein 1
AH05G06290																			Probable calcium binding protein CML41
AH05G15290																			Putative cyclic nucleotide gated ion channel 8
AH05G16650																			Respiratory burst oxidase homolog protein F
AH05G30020																			Probable cyclic nucleotide gated ion channel 20, chloroplastic
AH05G30030																			Probable cyclic nucleotide gated ion channel 20, chloroplastic
AH05G31910																			Protein EDS1
AH05G31940																			Protein EDS1L
AH05G31950																			Protein EDS1L
AH05G33840																			Heat shock protein 90 5, chloroplastic
AH05G35530																			Heat shock protein 83
AH05G35690																			Protein SGT1 homolog
AH06G00320																			Elongation factor Tu, mitochondrial
AH06G02650																			Probable calcium binding protein CML35
AH06G06590																			Respiratory burst oxidase homolog protein B
AH06G09460																			Cyclic nucleotide gated ion channel 1
AH06G09980																			3 ketoacyl CoA synthase 1
AH06G11630																			Calmodulin like protein 11
AH06G12760																			Cysteine proteinase 15A
AH06G13470																			Calcium dependent protein kinase 29
AH06G25830																			Probable WRKY transcription factor 33
AH06G27430																			Cyclic nucleotide gated ion channel 1
AH07G01060																			Heat shock protein 90 6, mitochondrial
AH07G01310																			Disease resistance protein RPM1
AH07G01490																			Heat shock cognate protein 80
AH07G03330																			Calcium dependent protein kinase 9
AH07G03340																			Calcium dependent protein kinase 9||Uncharacterized protein
AH07G12020																			Pathogenesis related genes transcriptional activator PTI6
AH07G12970																			Putative WRKY transcription factor 33
AH07G19000																			3 ketoacyl CoA synthase 4
AH07G23690																			3 ketoacyl CoA synthase 19
AH07G24530																			3 ketoacyl CoA synthase 2
AH08G01020																			Cysteine proteinase 15A
AH08G01560																			Endoplasmin homolog
AH08G04690																			Cyclic nucleotide gated ion channel 1
AH08G06260																			Probable calcium binding protein CML44
AH08G06670																			Mitogen activated protein kinase kinase kinase 1
AH08G11180																			Calmodulin like protein 5
AH08G13360																			Uncharacterized protein
AH08G28310																			Respiratory burst oxidase homolog protein C
AH08G28430																			Calcium dependent protein kinase SK5
AH08G29990																			Calcium binding protein CML37
AH09G00620																			Putative cyclic nucleotide gated ion channel 8
AH09G08210																			Glycerol kinase
AH09G08370																			RPM1 interacting protein 4
AH09G19680																			Calmodulin like protein 11
AH09G19870																			3 ketoacyl CoA synthase 11
AH09G24580																			Protein SGT1 homolog B
AH09G35070																			Cysteine proteinase
AH10G01420																			Probable LRR receptor like serine/threonine protein kinase At3g47570
AH10G02190																			Pathogenesis related genes transcriptional activator PTI5
AH10G04390																			Pathogenesis related protein 1
AH10G04450																			Pathogenesis related protein 1
AH10G04560																			Pathogenesis related protein 1C
AH10G04580																			Basic form of pathogenesis related protein 1
AH10G06690																			Disease resistance protein At4g27190
AH10G15640																			Mitogen activated protein kinase kinase kinase 1
AH11G00590																			Calcium dependent protein kinase 28
AH11G00960																			Probable calcium binding protein CML15
AH11G02410																			Pathogenesis related genes transcriptional activator PTI6
AH11G03310																			Probable calcium binding protein CML44
AH11G05470																			Heat shock cognate protein 80
AH11G09980																			Calmodulin like protein 1
AH11G10850																			Calcium and calcium/calmodulin dependent serine/threonine protein kinase
AH11G18400																			Putative calcium binding protein CML19
AH11G22340																			Calcium dependent protein kinase 10
AH11G24530																			Respiratory burst oxidase homolog protein F
AH11G25490																			Probable calcium binding protein CML15
AH11G25880																			Pto interacting protein 1
AH11G31570																			Calcium binding protein CML19
AH12G02120																			WRKY transcription factor 22
AH12G04610																			3 ketoacyl CoA synthase 1
AH12G18200																			Probable calcium binding protein CML49
AH12G26030																			Probable WRKY transcription factor 33
AH12G33910																			Calcium dependent protein kinase 20
AH12G34040																			Calcium dependent protein kinase 2
AH12G36660																			Uncharacterized protein
AH13G03050																			Uncharacterized protein
AH13G03760																			Mitogen activated protein kinase 3
AH13G04010																			3 ketoacyl CoA synthase 12
AH13G07290																			3 ketoacyl CoA synthase 4
AH13G07650																			Cysteine proteinase RD19a
AH13G11490																			Calcium binding allergen Ole e 8
AH13G20320																			Cyclic nucleotide gated ion channel 4
AH13G27670																			Mitogen activated protein kinase kinase 6
AH13G33070																			Respiratory burst oxidase homolog protein F
AH13G48350																			BRASSINOSTEROID INSENSITIVE 1 associated receptor kinase 1
AH13G48360																			BRASSINOSTEROID INSENSITIVE 1 associated receptor kinase 1
AH13G49450																			LRR receptor like serine/threonine protein kinase FLS2
AH13G59720																			3 ketoacyl CoA synthase 4
AH14G04230																			Elongation factor Tu, mitochondrial
AH14G05090																			Calcium dependent protein kinase 33
AH14G27010																			Calcium binding protein CML42
AH14G32200																			Probable WRKY transcription factor 2
AH14G35450																			Cyclic nucleotide gated ion channel 2
AH14G44500																			Cyclic nucleotide gated ion channel 2
AH15G01650																			Calmodulin like protein 1
AH15G02440																			Probable calcium binding protein CML41
AH15G06240																			Respiratory burst oxidase homolog protein F
AH15G07610																			Putative cyclic nucleotide gated ion channel 8
AH15G18060																			Heat shock protein 90 5, chloroplastic
AH15G21310																			Protein EDS1L
AH15G21320																			Protein EDS1L
AH15G21350																			Protein EDS1
AH15G23550																			Probable cyclic nucleotide gated ion channel 20, chloroplastic
AH15G24000																			Probable cyclic nucleotide gated ion channel 20, chloroplastic
AH15G24020																			Probable cyclic nucleotide gated ion channel 20, chloroplastic
AH15G27560																			Probable cyclic nucleotide gated ion channel 20, chloroplastic
AH15G36680																			Heat shock protein 83
AH16G00240																			Calcium dependent protein kinase 29
AH16G00890																			Cysteine proteinase 15A
AH16G01700																			Calmodulin like protein 11
AH16G02900																			Elongation factor Tu, mitochondrial
AH16G05160																			Probable calcium binding protein CML35
AH16G10440																			Respiratory burst oxidase homolog protein B
AH16G13440																			Cyclic nucleotide gated ion channel 1
AH16G14220																			3 ketoacyl CoA synthase 1
AH16G31070																			Probable calcium binding protein CML31
AH16G32150																			Probable WRKY transcription factor 33
AH16G36810																			Disease resistance protein RPM1
AH16G40350																			3 ketoacyl CoA synthase 4
AH17G01230																			Heat shock protein 90 6, mitochondrial
AH17G01450																			Disease resistance protein RPM1
AH17G01630																			Heat shock cognate protein 80||Heat shock protein 81 3
AH17G11520																			Pathogenesis related genes transcriptional activator PTI6
AH17G12570																			Putative WRKY transcription factor 33
AH17G19230																			3 ketoacyl CoA synthase 4
AH17G23680																			Endoplasmin homolog
AH17G25760																			Probable calcium binding protein CML41
AH17G28250																			Cyclic nucleotide gated ion channel 1
AH17G29650																			Probable calcium binding protein CML44
AH17G31090																			Mitogen activated protein kinase kinase kinase 1
AH18G03210																			Calmodulin like protein 5
AH18G04640																			Uncharacterized protein
AH18G17500																			3 ketoacyl CoA synthase 2
AH18G33760																			Calcium dependent protein kinase SK5
AH18G33890																			Respiratory burst oxidase homolog protein C
AH18G34780																			Calcium binding protein CML37
AH19G11310																			RPM1 interacting protein 4
AH19G18110																			Respiratory burst oxidase homolog protein B
AH19G24870																			Calmodulin like protein 11
AH19G33610																			Calcium dependent protein kinase 11
AH19G38860																			3 ketoacyl CoA synthase 6
AH19G43300																			Protein SGT1 homolog B
AH20G02410																			Pathogenesis related protein 1
AH20G02420																			Pathogenesis related protein 1
AH20G02550																			Pathogenesis related protein 1C
AH20G02560																			Basic form of pathogenesis related protein 1
AH20G03180																			3 ketoacyl CoA synthase 11
AH20G03930																			Probable LRR receptor like serine/threonine protein kinase At3g47570
AH20G03950																			Probable LRR receptor like serine/threonine protein kinase At3g47570
AH20G07350																			Pathogenesis related genes transcriptional activator PTI5
AH20G09630																			Disease resistance protein At4g27190
AH20G34090																			Calcium dependent protein kinase 1
The left column is gene ID, the right column is gene description, and the upper row is the comparsion group. The red indicate the corresponding gene is up-regulated difference expression, the green mean down-regulated difference expression, and the white represent no significant difference expression.

## Sheet: Sheet2
The DEGs enriched in MAPK signaling pathway.
	R24 vs R0	R36 vs R0	R72 vs R0	S24 vs S0	S36 vs S0	S72 vs S0	RH24 vs RH0	RH36 vs RH0	RH72 vs RH0	SH24 vs SH0	SH36 vs SH0	SH72 vs SH0	R24 vs RH24	R36 vs RK36	R72 vs RH72	S24 vs SH24	S36 vs SH36	S72 vs SH72
AH01G07510																			Transcription factor MYC2
AH01G09220																			Endochitinase
AH01G09230																			Endochitinase
AH01G13840																			Serine/threonine-protein kinase SAPK3
AH01G33260																			Respiratory burst oxidase homolog protein F
AH02G01920																			1-aminocyclopropane-1-carboxylate synthase 1
AH02G08810																			Ethylene-responsive transcription factor 1B
AH03G01930																			Mitogen-activated protein kinase 3
AH03G12140																			Uncharacterized protein
AH03G23680																			Mitogen-activated protein kinase kinase 2
AH03G29230																			Respiratory burst oxidase homolog protein F
AH03G29330																			WRKY transcription factor 22
AH03G29380																			1-aminocyclopropane-1-carboxylate synthase
AH03G29830																			Mitogen-activated protein kinase kinase kinase YODA
AH03G30150																			Probable copper-transporting ATPase HMA5
AH03G31850																			Serine/threonine-protein kinase SAPK7
AH03G38070																			Protein phosphatase 2C 37
AH03G44940																			Serine/threonine-protein kinase SAPK1||Serine/threonine-protein kinase SAPK2
AH03G45710																			BRASSINOSTEROID INSENSITIVE 1-associated receptor kinase 1
AH03G45720																			BRASSINOSTEROID INSENSITIVE 1-associated receptor kinase 1
AH03G47130																			Copper-transporting ATPase RAN1
AH04G06840																			LRR receptor-like serine/threonine-protein kinase FLS2
AH04G26840																			1-aminocyclopropane-1-carboxylate synthase 1
AH04G26870																			WRKY transcription factor 22
AH05G02160																			Acidic 27 kDa endochitinase
AH05G16650																			Respiratory burst oxidase homolog protein F
AH05G29380																			Mitogen-activated protein kinase kinase 9
AH06G04140																			Probable ethylene response sensor 1
AH06G06590																			Respiratory burst oxidase homolog protein B
AH06G09430																			Abscisic acid receptor PYL9
AH06G11630																			Calmodulin-like protein 11
AH06G25830																			Probable WRKY transcription factor 33
AH07G05660																			Protein ETHYLENE INSENSITIVE 3
AH07G07720																			Abscisic acid receptor PYL6
AH07G12970																			Putative WRKY transcription factor 33
AH08G02210																			Catalase
AH08G04940																			Protein MKS1
AH08G06670																			Mitogen-activated protein kinase kinase kinase 1
AH08G16400																			mitogen-activated protein kinase kinase kinase 2-like
AH08G28280																			Serine/threonine-protein kinase SAPK7
AH08G28310																			Respiratory burst oxidase homolog protein C
AH08G28740																			Abscisic acid receptor PYL9
AH08G30940																			Abscisic acid receptor PYL9
AH08G30950																			Abscisic acid receptor PYL9
AH08G30960																			Abscisic acid receptor PYL9
AH09G17730																			Protein EIN4
AH09G21370																			Ethylene-responsive transcription factor 1B
AH09G21850																			Ethylene receptor 2
AH09G25780																			LRR receptor-like serine/threonine-protein kinase ERL1
AH10G01420																			Probable LRR receptor-like serine/threonine-protein kinase At3g47570
AH10G04390																			Pathogenesis-related protein 1
AH10G04450																			Pathogenesis-related protein 1
AH10G04560																			Pathogenesis-related protein 1C
AH10G08950																			Serine/threonine-protein kinase SAPK2
AH10G15640																			Mitogen-activated protein kinase kinase kinase 1
AH10G30860																			Probable copper-transporting ATPase HMA5
AH11G01310																			Transcription factor MYC2
AH11G09500																			Serine/threonine-protein kinase SRK2I
AH11G14350																			Serine/threonine-protein kinase SAPK3
AH11G24530																			Respiratory burst oxidase homolog protein F
AH12G02100																			1-aminocyclopropane-1-carboxylate synthase 1
AH12G02120																			WRKY transcription factor 22
AH12G03600																			Abscisic acid receptor PYL9
AH12G10250																			Ethylene-responsive transcription factor 1B
AH12G25580																			Abscisic acid receptor PYL4
AH12G26030																			Probable WRKY transcription factor 33
AH13G00300																			Endochitinase
AH13G03760																			Mitogen-activated protein kinase 3
AH13G26600																			Mitogen-activated protein kinase kinase 2
AH13G33070																			Respiratory burst oxidase homolog protein F
AH13G33260																			1-aminocyclopropane-1-carboxylate synthase
AH13G33760																			Mitogen-activated protein kinase kinase kinase YODA
AH13G34140																			Probable copper-transporting ATPase HMA5
AH13G35830																			Respiratory burst oxidase homolog protein C
AH13G35870																			Serine/threonine-protein kinase SAPK7
AH13G41210																			Protein phosphatase 2C 37
AH13G47570																			Serine/threonine-protein kinase SAPK1
AH13G48350																			BRASSINOSTEROID INSENSITIVE 1-associated receptor kinase 1
AH13G48360																			BRASSINOSTEROID INSENSITIVE 1-associated receptor kinase 1
AH13G49450																			LRR receptor-like serine/threonine-protein kinase FLS2
AH13G49890																			Copper-transporting ATPase RAN1
AH14G31590																			1-aminocyclopropane-1-carboxylate synthase 1
AH14G31600																			WRKY transcription factor 22
AH15G01880																			Serine/threonine-protein kinase SRK2I
AH15G05750																			Probable copper-transporting ATPase HMA5
AH15G06240																			Respiratory burst oxidase homolog protein F
AH15G06620																			Nucleoside diphosphate kinase IV, chloroplastic/mitochondrial
AH15G24640																			Mitogen-activated protein kinase kinase 9
AH16G01700																			Calmodulin-like protein 11
AH16G07190																			Probable ethylene response sensor 1
AH16G10440																			Respiratory burst oxidase homolog protein B
AH16G32150																			Probable WRKY transcription factor 33
AH16G44480																			LRR receptor-like serine/threonine-protein kinase ERECTA
AH17G04430																			Protein ETHYLENE INSENSITIVE 3
AH17G08530																			Protein phosphatase 2C 3
AH17G12570																			Putative WRKY transcription factor 33
AH17G18230																			Serine/threonine-protein kinase SAPK2
AH17G22740																			Catalase
AH17G22760																			Catalase isozyme 1
AH17G28560																			Protein MKS1
AH17G31090																			Mitogen-activated protein kinase kinase kinase 1
AH18G22230																			Protein EPIDERMAL PATTERNING FACTOR 2
AH18G33190																			Serine/threonine-protein kinase SAPK7
AH18G33890																			Respiratory burst oxidase homolog protein C
AH19G10490																			Serine/threonine-protein kinase OXI1
AH19G18110																			Respiratory burst oxidase homolog protein B
AH19G22710																			Protein EIN4
AH19G27120																			Ethylene-responsive transcription factor 1B
AH19G27540																			Ethylene receptor 2
AH19G42320																			LRR receptor-like serine/threonine-protein kinase ERL1
AH20G00720																			Endochitinase
AH20G02410																			Pathogenesis-related protein 1
AH20G02420																			Pathogenesis-related protein 1
AH20G02550																			Pathogenesis-related protein 1C
AH20G02560																			Basic form of pathogenesis-related protein 1
AH20G03930																			Probable LRR receptor-like serine/threonine-protein kinase At3g47570
AH20G03950																			Probable LRR receptor-like serine/threonine-protein kinase At3g47570
AH20G15670																			Abscisic acid receptor PYL6
The left column is gene ID, the right column is gene description, and the upper row is the comparsion group. The red indicate the corresponding gene is up-regulated difference expression, the green mean down-regulated difference expression, and the white represent no significant difference expression.

## Sheet: Sheet3
The DEGs enriched in plant hormone signal transduction.
	R24 vs R0	R36 vs R0	R72 vs R0	S24 vs S0	S36 vs S0	S72 vs S0	RH24vs RH0	RH36 vs RH0	RH72 vs RH0	SH24 vs SH0	SH36 vs SH0	SH72 vs SH0	R24 vs RH24	R36 vs RH36	R72 vs RH72	S24 vs SH24	S36 vs SH36	S72 vs SH72
AH01G07410																			Abscisic acid receptor PYR1
AH01G07510																			Transcription factor MYC2
AH01G11060																			Cyclin D3 2
AH01G11330																			Probable indole 3 acetic acid amido synthetase GH3.1
AH01G13360																			Probable serine/threonine protein kinase At4g35230
AH01G13840																			Serine/threonine protein kinase SAPK3
AH01G19200																			Two component response regulator ARR5
AH01G20740																			Protein TIFY 10A
AH01G21860																			Probable xyloglucan endotransglucosylase/hydrolase protein 23
AH01G22840																			Probable xyloglucan endotransglucosylase/hydrolase protein 23
AH01G22850																			Xyloglucan endotransglucosylase/hydrolase protein 22
AH01G27740																			Histidine containing phosphotransfer protein 1
AH01G30480																			Protein TIFY 3B
AH01G30560																			Auxin responsive protein IAA31
AH01G31870																			DELLA protein GAI1
AH02G04010																			Auxin responsive protein SAUR32
AH02G07570																			Auxin induced protein 22D
AH02G07580																			Auxin induced protein AUX28
AH02G08810																			Ethylene responsive transcription factor 1B
AH02G10640																			Auxin responsive protein IAA13
AH02G15330																			Regulatory protein NPR5
AH02G19690																			Auxin response factor 9
AH02G21900																			Auxin transporter like protein 2
AH02G27640																			Gibberellin receptor GID1B
AH02G27850																			Protein TRANSPORT INHIBITOR RESPONSE 1
AH02G28080																			Putative indole 3 acetic acid amido synthetase GH3.9
AH03G03720																			TGACG sequence specific DNA binding protein TGA 2.1
AH03G05350																			Auxin induced protein 6B
AH03G06030																			Auxin transporter like protein 5
AH03G06400																			Auxin induced protein 6B
AH03G06410																			Auxin induced protein X10A
AH03G06430																			Indole 3 acetic acid induced protein ARG7
AH03G06450																			Auxin induced protein X10A
AH03G06460																			Auxin induced protein X10A
AH03G06530																			Auxin induced protein X10A
AH03G06540																			Auxin induced protein X10A
AH03G06550																			Auxin induced protein 6B
AH03G06560																			Auxin induced protein X10A
AH03G06600																			Auxin induced protein 6B
AH03G06640																			Auxin induced protein 6B
AH03G06690																			Indole 3 acetic acid induced protein ARG7
AH03G12030																			Auxin induced protein X10A
AH03G12050																			Auxin induced protein X10A
AH03G13590																			Indole 3 acetic acid amido synthetase GH3.6
AH03G14240																			Uncharacterized protein
AH03G17220																			Indole 3 acetic acid amido synthetase GH3.6
AH03G19660																			Two component response regulator ORR23
AH03G20070																			Probable protein phosphatase 2C 6
AH03G20580																			Auxin responsive protein IAA27
AH03G22100																			Probable xyloglucan endotransglucosylase/hydrolase protein 23
AH03G23690																			Probable protein phosphatase 2C 6
AH03G24620																			Protein TIFY 10A
AH03G24990																			Indole 3 acetic acid induced protein ARG7
AH03G25640																			Protein TIFY 3B
AH03G30730																			Indole 3 acetic acid induced protein ARG7
AH03G31850																			Serine/threonine protein kinase SAPK7
AH03G34200																			Transcription factor TGA1
AH03G35950																			Protein TRANSPORT INHIBITOR RESPONSE 1
AH03G37370																			Auxin response factor 3
AH03G38070																			Protein phosphatase 2C 37
AH03G38710																			DELLA protein GAI1
AH03G39560																			Auxin responsive protein IAA9
AH03G41390																			Two component response regulator ARR3
AH03G43120																			Protein TIFY 6B
AH03G43520																			Histidine kinase 4
AH03G44940																			Serine/threonine protein kinase SAPK1||Serine/threonine protein kinase SAPK2
AH03G45720																			BRASSINOSTEROID INSENSITIVE 1 associated receptor kinase 1
AH03G45980																			G box binding factor 4
AH03G48290																			DELLA protein GAIP B
AH03G48770																			Two component response regulator ORR26
AH04G01260																			Histidine kinase 3
AH04G03020																			Histidine containing phosphotransfer protein 1
AH04G15000																			Transcription factor TGA7
AH04G19170																			Auxin transporter like protein 4
AH05G03310																			Putative uncharacterized protein||Uncharacterized protein
AH05G03330																			Serine/threonine protein kinase SAPK3
AH05G04960																			Probable indole 3 acetic acid amido synthetase GH3.1
AH05G05100																			Cyclin D3 2
AH05G10970																			Two component response regulator ARR3
AH05G26140																			Auxin responsive protein IAA27
AH05G31880																			Two component response regulator ARR6
AH05G33750																			Probable indole 3 acetic acid amido synthetase GH3.1
AH05G38750																			Auxin responsive protein IAA9
AH06G00410																			Probable indole 3 acetic acid amido synthetase GH3.6
AH06G00560																			Gibberellin receptor GID1B
AH06G01240																			Uncharacterized protein
AH06G02750																			Two component response regulator ARR9
AH06G02870																			Regulatory protein NPR5
AH06G04140																			Probable ethylene response sensor 1
AH06G07800																			Histidine containing phosphotransfer protein 1
AH06G07820																			Gibberellin receptor GID1C
AH06G09300																			Probable indole 3 acetic acid amido synthetase GH3.5
AH06G09430																			Abscisic acid receptor PYL9
AH06G09610																			Auxin response factor 9
AH06G11760																			Auxin induced protein 22E
AH06G12970																			Auxin response factor 5
AH06G13030																			Uncharacterized protein
AH06G15450																			Indole 3 acetic acid induced protein ARG7
AH06G15680																			Auxin responsive protein SAUR71
AH06G18060																			Protein ABSCISIC ACID INSENSITIVE 5
AH07G01030																			Histidine kinase 2
AH07G04560																			Nonexpressor of pathogenesis related protein 1
AH07G04680																			Transcription factor PIF4
AH07G05660																			Protein ETHYLENE INSENSITIVE 3
AH07G07720																			Abscisic acid receptor PYL6
AH07G18360																			Auxin responsive protein IAA26
AH07G25810																			Auxin responsive protein IAA27
AH08G03480																			BRI1 kinase inhibitor 1
AH08G03700																			ABSCISIC ACID INSENSITIVE 5 like protein 5
AH08G06420																			Auxin transporter like protein 3
AH08G06850																			Transcription factor TGA7
AH08G08450																			Auxin responsive protein IAA9
AH08G08970																			Pseudo histidine containing phosphotransfer protein 5
AH08G09400																			Abscisic acid receptor PYL2
AH08G10430																			F box protein GID2
AH08G10490																			Cyclin D3 2
AH08G15540																			ABSCISIC ACID INSENSITIVE 5 like protein 1
AH08G17640																			Uncharacterized protein
AH08G19130																			Shaggy related protein kinase zeta
AH08G23740																			Two component response regulator ORR10
AH08G28020																			Auxin responsive protein SAUR32
AH08G28280																			Serine/threonine protein kinase SAPK7
AH08G28740																			Abscisic acid receptor PYL9
AH08G28990																			Auxin response factor 18
AH08G30940																			Abscisic acid receptor PYL9
AH08G30950																			Abscisic acid receptor PYL9
AH08G30960																			Abscisic acid receptor PYL9
AH09G01670																			Auxin induced protein AUX22
AH09G03440																			Histidine containing phosphotransfer protein 4
AH09G03480																			Auxin responsive protein IAA26
AH09G10020																			Protein TIFY 11B
AH09G11710																			Auxin responsive protein IAA30
AH09G11770																			Transcription factor PIF3
AH09G16650																			Auxin responsive protein IAA16
AH09G17730																			Protein EIN4
AH09G20090																			Auxin induced protein 22B
AH09G20140																			Auxin responsive protein IAA14
AH09G21370																			Ethylene responsive transcription factor 1B
AH09G21850																			Ethylene receptor 2
AH09G28080																			Cyclin D3 1
AH10G02330																			Auxin response factor 3
AH10G04390																			Pathogenesis related protein 1
AH10G04450																			Pathogenesis related protein 1
AH10G04560																			Pathogenesis related protein 1C
AH10G08950																			Serine/threonine protein kinase SAPK2
AH10G15960																			Auxin responsive protein SAUR32
AH10G30250																			TGA type basic leucine zipper protein TGA2.1
AH11G01310																			Transcription factor MYC2
AH11G01400																			Abscisic acid receptor PYR1
AH11G09500																			Serine/threonine protein kinase SRK2I
AH11G10690																			Cyclin D3 2
AH11G11050																			Probable indole 3 acetic acid amido synthetase GH3.1
AH11G13370																			Probable serine/threonine protein kinase At4g35230
AH11G14350																			Serine/threonine protein kinase SAPK3
AH11G20690																			Two component response regulator ARR5
AH11G26350																			Protein TIFY 3B
AH11G29920																			Histidine containing phosphotransfer protein 1
AH11G31070																			Two component response regulator ARR1
AH11G35040																			Xyloglucan endotransglucosylase/hydrolase protein 22
AH11G35050																			Probable xyloglucan endotransglucosylase/hydrolase protein 23
AH11G35080																			Xyloglucan endotransglucosylase/hydrolase protein 22
AH11G35980																			Probable xyloglucan endotransglucosylase/hydrolase protein 23
AH12G00670																			Probable serine/threonine protein kinase At5g41260
AH12G03600																			Abscisic acid receptor PYL9
AH12G09000																			Auxin induced protein 22D
AH12G09010																			Auxin induced protein AUX28
AH12G10250																			Ethylene responsive transcription factor 1B
AH12G11570																			Auxin responsive protein IAA13
AH12G16350																			Auxin induced protein 10A5
AH12G18580																			Regulatory protein NPR5
AH12G21920																			Auxin response factor 9
AH12G22850																			BES1/BZR1 homolog protein 2
AH12G24200																			Auxin transporter like protein 2
AH12G25580																			Abscisic acid receptor PYL4
AH12G27970																			Auxin responsive protein SAUR36
AH12G31150																			Histidine containing phosphotransfer protein 5
AH12G31180																			Gibberellin receptor GID1B
AH12G31400																			Protein TRANSPORT INHIBITOR RESPONSE 1
AH12G33140																			Protein TRANSPORT INHIBITOR RESPONSE 1
AH12G35320																			Auxin induced protein 15A
AH13G01910																			TGACG sequence specific DNA binding protein TGA 2.1
AH13G07990																			Indole 3 acetic acid induced protein ARG7
AH13G08030																			Auxin induced protein 6B
AH13G08090																			Auxin induced protein 10A5
AH13G08100																			Auxin induced protein X10A
AH13G08120																			Auxin induced protein 6B
AH13G08130																			Auxin induced protein X10A
AH13G08160																			Auxin induced protein X10A
AH13G08240																			Auxin induced protein X10A
AH13G08250																			Auxin induced protein X10A
AH13G08270																			Auxin induced protein X10A
AH13G08290																			Auxin induced protein X10A
AH13G08310																			Indole 3 acetic acid induced protein ARG7
AH13G08690																			Auxin transporter like protein 5
AH13G09580																			Auxin induced protein 10A5
AH13G09590																			Auxin induced protein 6B
AH13G09610																			Auxin induced protein X10A
AH13G14930																			Auxin induced protein X10A
AH13G14940																			Auxin induced protein X10A
AH13G14960																			Auxin induced protein X10A
AH13G16170																			Indole 3 acetic acid amido synthetase GH3.6
AH13G16910																			Putative indole 3 acetic acid amido synthetase GH3.5
AH13G19860																			Indole 3 acetic acid amido synthetase GH3.6
AH13G22210																			Two component response regulator ORR23
AH13G23240																			Auxin responsive protein IAA27
AH13G25210																			Xyloglucan endotransglucosylase/hydrolase 2
AH13G26590																			Probable protein phosphatase 2C 6
AH13G27690																			Protein TIFY 10A
AH13G27820																			Auxin response factor 19
AH13G28480																			Protein TIFY 3B
AH13G31290																			Uncharacterized protein
AH13G34860																			Indole 3 acetic acid induced protein ARG7
AH13G35870																			Serine/threonine protein kinase SAPK7
AH13G37540																			Brassinosteroid LRR receptor kinase
AH13G37990																			Transcription factor TGA1
AH13G40540																			Auxin response factor 3
AH13G41210																			Protein phosphatase 2C 37
AH13G41780																			DELLA protein GAI1
AH13G42470																			Auxin responsive protein IAA9
AH13G44090																			Two component response regulator ARR3
AH13G45730																			Protein TIFY 6B
AH13G46190																			Histidine kinase 4
AH13G48350																			BRASSINOSTEROID INSENSITIVE 1 associated receptor kinase 1
AH13G48360																			BRASSINOSTEROID INSENSITIVE 1 associated receptor kinase 1
AH13G48660																			G box binding factor 4
AH13G50950																			DELLA protein GAIP B
AH13G51850																			Histidine kinase 3
AH13G56780																			Two component response regulator ARR9||Two component response regulator ORR10
AH13G57020																			TGA type basic leucine zipper protein TGA2.1
AH13G59550																			Histidine kinase 3
AH14G00470																			Protein TIFY 10A
AH14G15660																			Auxin induced protein X10A
AH14G15670																			Auxin induced protein X10A
AH14G18620																			Transcription factor TGA7
AH14G21390																			Auxin response factor 9
AH14G22050																			Auxin transporter like protein 4
AH14G23680																			Abscisic acid receptor PYL6
AH14G29670																			probable serine/threonine protein kinase At5g41260||Probable serine/threonine protein kinase At5g41260
AH15G01010																			Probable indole 3 acetic acid amido synthetase GH3.1
AH15G01880																			Serine/threonine protein kinase SRK2I
AH15G02550																			BES1/BZR1 homolog protein 2
AH15G11710																			Two component response regulator ARR3
AH15G18280																			Probable indole 3 acetic acid amido synthetase GH3.1
AH16G00690																			Auxin response factor 5
AH16G01600																			Auxin induced protein 22E
AH16G02980																			Probable indole 3 acetic acid amido synthetase GH3.6
AH16G03040																			Probable indole 3 acetic acid amido synthetase GH3.6
AH16G03140																			Gibberellin receptor GID1B
AH16G03850																			Transcription factor HBP 1b(C1)
AH16G05250																			Two component response regulator ARR9
AH16G05370																			Regulatory protein NPR5
AH16G05470																			TGACG sequence specific DNA binding protein TGA 2.1
AH16G07190																			Probable ethylene response sensor 1
AH16G08790																			Transcription factor PIF3
AH16G11080																			Histidine containing phosphotransfer protein 1
AH16G13230																			Probable indole 3 acetic acid amido synthetase GH3.5
AH16G13400																			Abscisic acid receptor PYL9
AH16G16280																			Auxin response factor 18
AH16G22450																			Protein ABSCISIC ACID INSENSITIVE 5
AH16G24940																			ABSCISIC ACID INSENSITIVE 5 like protein 2
AH16G39720																			Cyclin D3 1
AH16G40090																			F box protein GID2
AH16G41640																			BRI1 kinase inhibitor 1
AH16G42210																			Cyclin D3 1
AH17G01200																			Histidine kinase 2
AH17G03410																			Nonexpressor of pathogenesis related protein 1
AH17G03530																			Transcription factor PIF4
AH17G04430																			Protein ETHYLENE INSENSITIVE 3
AH17G07710																			Auxin transporter like protein 1
AH17G07900																			Coronatine insensitive protein 1
AH17G08530																			Protein phosphatase 2C 3
AH17G15890																			Auxin responsive protein IAA9
AH17G18230																			Serine/threonine protein kinase SAPK2
AH17G24030																			Putative uncharacterized protein
AH17G26730																			BRI1 kinase inhibitor 1
AH17G30230																			Two component response regulator ARR9
AH17G30920																			Auxin transporter like protein 3
AH17G33430																			Auxin responsive protein IAA9
AH17G33870																			Abscisic acid receptor PYL2
AH17G34820																			F box protein GID2
AH17G34900																			Cyclin D3 2
AH18G01190																			Auxin responsive protein IAA11
AH18G01200																			Auxin induced protein 22A
AH18G01640																			Auxin responsive protein IAA8
AH18G01960																			Auxin responsive protein IAA26
AH18G05850																			ABSCISIC ACID INSENSITIVE 5 like protein 1
AH18G08900																			Putative indole 3 acetic acid amido synthetase GH3.5
AH18G10580																			Shaggy related protein kinase zeta
AH18G12210																			Indole 3 acetic acid amido synthetase GH3.5
AH18G32900																			Auxin responsive protein SAUR32
AH18G33190																			Serine/threonine protein kinase SAPK7
AH19G02950																			Auxin induced protein AUX22
AH19G05110																			Histidine containing phosphotransfer protein 4
AH19G05150																			Auxin responsive protein IAA26
AH19G13080																			Protein TIFY 11B
AH19G15290																			Auxin responsive protein IAA30
AH19G15340																			Transcription factor PIF3
AH19G21310																			Auxin responsive protein IAA16
AH19G22710																			Protein EIN4
AH19G25330																			Auxin induced protein 22B
AH19G25430																			Auxin responsive protein IAA14
AH19G27120																			Ethylene responsive transcription factor 1B
AH19G27540																			Ethylene receptor 2
AH19G38650																			Transcription factor PERIANTHIA
AH19G40030																			Cyclin D3 1
AH20G02410																			Pathogenesis related protein 1
AH20G02550																			Pathogenesis related protein 1C
AH20G02560																			Basic form of pathogenesis related protein 1
AH20G03120																			DELLA protein GAI1
AH20G07200																			Auxin response factor 3
AH20G09210																			G box binding factor 4
AH20G11380																			Two component response regulator ORR26
AH20G15670																			Abscisic acid receptor PYL6
AH20G17200																			Auxin transporter like protein 1
AH20G22970																			Two component response regulator ARR17
The left column is gene ID, the right column is gene description, and the upper row is the comparsion group. The red indicate the corresponding gene is up-regulated difference expression, the green mean down-regulated difference expression, and the white represent no significant difference expression.
