# Supplementary material for: Comparative transcriptome analysis revealed molecular mechanisms of peanut leaves responding to Ralstonia solanacearum and its type III secretion system mutant
Source: Front Microbiol. 2022 Aug 25;13:998817. doi: 10.3389/fmicb.2022.998817 (PMC9453164; doi:10.3389/fmicb.2022.998817)
Supplement: Supplementary Table S3 — All up-regulated or down-regulated DEGs in different comparison groups. [file Data_Sheet_2.ZIP › Additional Tables/Table S2.xlsx]

## Sheet: Sheet1
Table S2. Statistical analysis of transcriptome data in the leaves of A165 and A281.
Sample	Clean Reads	Clean Data (bp)	Q30 (bp)	Q30 (%)
R01	36069930	5410489500	5451610502	93.4
R02	40837048	6125557200	6238359248	93.8
R03	40782452	6117367800	6227643205	93.83
R241	41764606	6264690900	6409922157	94.13
R242	40294328	6044149200	6125366079	93.71
R243	42855508	6428326200	6553174500	93.87
R361	40226416	6033962400	6174264389	94.07
R362	45639724	6845958600	6949299792	93.6
R363	41872508	6280876200	6383203004	93.64
R721	42624578	6393686700	6464882740	93.74
R722	41317562	6197634300	6312528125	93.69
R723	41726398	6258959700	6416353294	93.84
RH01	38045402	5706810300	5784612946	93.78
RH02	40854662	6128199300	6556827207	94.47
RH03	41476274	6221441100	6357122446	93.87
RH241	42361684	6354252600	6484981077	93.78
RH242	46137494	6920624100	7025307650	93.71
RH243	44259924	6638988600	6743131985	93.47
RH361	40945058	6141758700	6241614371	93.57
RH362	45692912	6853936800	6964307322	93.55
RH363	43006114	6450917100	6626256215	93.88
RH721	41472510	6220876500	6354023137	93.88
RH722	40361682	6054252300	6145920611	93.87
RH723	38465864	5769879600	5826414603	93.46
S01	44787144	6718071600	7205322261	94.64
S02	41811162	6271674300	6758664590	94.46
S03	39212724	5881908600	5960474545	93.59
S241	41121634	6168245100	6277359853	93.91
S242	43125994	6468899100	6845413875	93.69
S243	47962042	7194306300	7329591287	94.1
S361	46366342	6954951300	7058954277	93.8
S362	42844170	6426625500	6531484481	93.75
S363	42182704	6327405600	6508773090	93.93
S721	41931082	6289662300	6428735567	93.6
S722	42375906	6356385900	6467819977	93.83
S723	37850794	5677619100	5747579789	93.74
SH01	45035420	6755313000	6868971814	93.82
SH02	41321198	6198179700	6404871411	94.02
SH03	40961682	6144252300	6226534576	93.62
SH241	42940898	6441134700	6562471084	93.96
SH242	42863518	6429527700	6571830757	93.86
SH243	41541824	6231273600	6450754630	94.09
SH361	41831906	6274785900	6473214299	93.93
SH362	38280866	5742129900	5912515502	93.65
SH363	35885908	5382886200	5542043076	93.88
SH721	42648732	6397309800	6560853526	93.57
SH722	39670318	5950547700	6060489722	93.64
SH723	39773018	5965952700	6104454838	93.98
Average	41737867	6260680075	6.40992e+09	93.83
