# Supplementary material for: Comparative transcriptome analysis revealed molecular mechanisms of peanut leaves responding to Ralstonia solanacearum and its type III secretion system mutant
Source: Front Microbiol. 2022 Aug 25;13:998817. doi: 10.3389/fmicb.2022.998817 (PMC9453164; doi:10.3389/fmicb.2022.998817)
Supplement: Supplementary Table S3 — All up-regulated or down-regulated DEGs in different comparison groups. [file Data_Sheet_2.ZIP › Additional Tables/Table S3.xlsx]

## Sheet: R24 vs R0_Up
id	baseMean	baseMean_R0	baseMean_R24	foldChange(R24/R0)(R24/R0)	log2FoldChange	pval	padj	Chromosome	Start Site	End Site	Direction	Length	Name	GO	KEGG	eggNOG	eggNOG_Category	Swissprot	NR	Description
AH00G00920	628.422	21.0691	1235.77	58.6535	5.87414	0	0	Unassemble_00	922242	923075	-	834	AH00G00920	GO:0046872;GO:0030246	-	NOG80837	S	sp|Q41160|LCB3_ROBPS Putative bark agglutinin LECRPA3 (Fragment) OS=Robinia pseudoacacia PE=2 SV=2	gi|1012242232|ref|XP_015941212.1| PREDICTED: putative bark agglutinin LECRPA3 [Arachis duranensis]	Putative bark agglutinin LECRPA3 (Fragment)
AH02G04230	2754.55	303.565	5205.53	17.148	4.09997	0	0	Chr02	5295883	5299951	-	2486	AH02G04230	GO:0016020;GO:0005618;GO:0004252	-	virNOG10580	O	sp|Q9FHA4|SBT19_ARATH Subtilisin-like protease SBT1.9 OS=Arabidopsis thaliana GN=SBT1.9 PE=2 SV=1	gi|1012009872|ref|XP_015947903.1| PREDICTED: subtilisin-like protease SBT1.9 [Arachis duranensis]	Uncharacterized protein
AH02G23260	2635.54	482.49	4788.59	9.92474	3.31103	0	0	Chr02	92549755	92552229	-	1361	AH02G23260	GO:0005623;GO:0004322;GO:0055114;GO:0008199;GO:0006879;GO:0006826	K00522	virNOG04154;NOG68757	P	sp|Q94IC4|FRI2_SOYBN Ferritin-2, chloroplastic OS=Glycine max PE=2 SV=1	gi|1012023877|ref|XP_015950502.1| PREDICTED: ferritin-2, chloroplastic-like [Arachis duranensis]	Ferritin-2, chloroplastic
AH03G17820	8984.11	3547.83	14420.4	4.06456	2.0231	0	0	Chr03	28153935	28155338	+	1214	AH03G17820	GO:0005198;GO:0009416;GO:0016168;GO:0016021;GO:0009535;GO:0009522;GO:0009768;GO:0018298;GO:0009941;GO:0031409;GO:0010287;GO:0046872	K08914	virNOG05908	R	sp|P27489|CB23_SOLLC Chlorophyll a-b binding protein 13, chloroplastic OS=Solanum lycopersicum GN=CAB13 PE=1 SV=1	gi|1012057029|ref|XP_015953926.1| PREDICTED: chlorophyll a-b binding protein 13, chloroplastic [Arachis duranensis]	Chlorophyll a-b binding protein 13, chloroplastic
AH03G23850	4444	1995.92	6892.07	3.45307	1.78788	0	0	Chr03	46021550	46025458	+	3178	AH03G23850	GO:0006310;GO:0005634;GO:0006281;GO:0003677;GO:0006260	-	virNOG00116	L	sp|Q9SKI4|RFA1A_ARATH Replication protein A 70 kDa DNA-binding subunit A OS=Arabidopsis thaliana GN=RPA1A PE=1 SV=1	gi|1021492243|ref|XP_016189118.1| PREDICTED: replication protein A 70 kDa DNA-binding subunit A-like [Arachis ipaensis]	Replication protein A 70 kDa DNA-binding subunit A
AH03G35590	1723.27	13.5083	3433.02	254.142	7.98949	0	0	Chr03	126620611	126621547	+	937	AH03G35590	-	-	-	-	-	gi|1012096776|ref|XP_015956233.1| PREDICTED: early nodulin-75-like [Arachis duranensis]	Early nodulin-12B
AH03G37810	2483.22	994.204	3972.23	3.99539	1.99833	0	0	Chr03	129854470	129855455	-	906	AH03G37810	-	-	virNOG25681;virNOG26044;virNOG26731	S	-	gi|1012098028|ref|XP_015956575.1| PREDICTED: uncharacterized protein LOC107480887 [Arachis duranensis]	Uncharacterized protein
AH04G19590	5466.77	1881	9052.53	4.8126	2.26682	0	0	Chr04	97657547	97662719	-	2141	AH04G19590	GO:0070588;GO:0015369;GO:0016021	K07300	virNOG12305	P	sp|Q93Z81|CAX3_ARATH Vacuolar cation/proton exchanger 3 OS=Arabidopsis thaliana GN=CAX3 PE=1 SV=1	gi|1012115054|ref|XP_015960944.1| PREDICTED: vacuolar cation/proton exchanger 3-like [Arachis duranensis]	Vacuolar cation/proton exchanger 3
AH05G30500	79626.7	42964.5	116289	2.70663	1.4365	0	0	Chr05	103847423	103852264	+	2005	AH05G30500	GO:0004089;GO:0008270;GO:0015976	K01673	virNOG12703	P	sp|P17067|CAHC_PEA Carbonic anhydrase, chloroplastic OS=Pisum sativum PE=1 SV=1	gi|1012176519|ref|XP_015967061.1| PREDICTED: carbonic anhydrase, chloroplastic-like isoform X1 [Arachis duranensis]	Carbonic anhydrase, chloroplastic
AH08G02210	20755.8	9777.48	31734.1	3.24563	1.6985	0	0	Chr08	3859766	3864359	+	2617	AH08G02210	GO:0042744;GO:0020037;GO:0006979;GO:0098869;GO:0055114;GO:0004096;GO:0046872	K03781	virNOG08201;COG0753	P	sp|Q9AXH0|CATA_AVIMR Catalase OS=Avicennia marina PE=2 SV=1	gi|1012214360|ref|XP_015934031.1| PREDICTED: catalase-like [Arachis duranensis]	Catalase
AH08G15820	15903.4	7934.49	23872.3	3.00867	1.58912	0	0	Chr08	30631596	30633119	+	408	AH08G15820	GO:0016021	K14332	virNOG19005	S	sp|Q949Q5|PSAO_ARATH Photosystem I subunit O OS=Arabidopsis thaliana GN=PSAO PE=1 SV=1	gi|1012222246|ref|XP_015936067.1| PREDICTED: photosystem I subunit O [Arachis duranensis]	Photosystem I subunit O
AH08G20960	10564.1	3980.59	17147.6	4.30782	2.10696	0	0	Chr08	38183917	38185662	+	1228	AH08G20960	GO:0009416;GO:0005198;GO:0009522;GO:0009768;GO:0016168;GO:0009535;GO:0016021;GO:0009941;GO:0031409;GO:0010287;GO:0018298;GO:0046872	K08914	virNOG05908	R	sp|P27489|CB23_SOLLC Chlorophyll a-b binding protein 13, chloroplastic OS=Solanum lycopersicum GN=CAB13 PE=1 SV=1	gi|1021559243|ref|XP_016170901.1| PREDICTED: chlorophyll a-b binding protein 13, chloroplastic [Arachis ipaensis]	Chlorophyll a-b binding protein 13, chloroplastic
AH08G24480	4269.46	864.603	7674.32	8.87612	3.14993	0	0	Chr08	44240285	44242447	+	1023	AH08G24480	-	-	-	-	-	gi|1012226326|ref|XP_015937123.1| PREDICTED: proline-rich protein 2-like [Arachis duranensis]	Zinc finger protein 512B
AH09G03600	1494.87	467.027	2522.72	5.40166	2.4334	0	0	Chr09	3888570	3891495	-	1477	AH09G03600	GO:0055114;GO:0016788;GO:0052889;GO:0052887;GO:0052886	-	virNOG09015	R	sp|Q9LU14|APG2_ARATH GDSL esterase/lipase APG OS=Arabidopsis thaliana GN=APG PE=2 SV=1	gi|1012231267|ref|XP_015938449.1| PREDICTED: GDSL esterase/lipase APG-like [Arachis duranensis]	GDSL esterase/lipase APG
AH09G09740	1018.81	138.484	1899.14	13.7138	3.77755	0	0	Chr09	14201655	14208854	+	3136	AH09G09740	GO:0031408;GO:0016702;GO:0055114;GO:0046872	K15718	virNOG04223	S	sp|P27480|LOXA_PHAVU Linoleate 9S-lipoxygenase 1 OS=Phaseolus vulgaris GN=LOXA PE=3 SV=1	gi|1012234132|ref|XP_015939187.1| PREDICTED: linoleate 9S-lipoxygenase 1-like [Arachis duranensis]	Linoleate 9S-lipoxygenase 1
AH09G09800	3029.91	188.844	5870.98	31.089	4.95833	0	0	Chr09	14325265	14331979	+	3583	AH09G09800	GO:0031408;GO:0016702;GO:0055114;GO:0046872	K15718	NOG08763;virNOG04223	OS	sp|P38414|LOX1_LENCU Linoleate 9S-lipoxygenase OS=Lens culinaris GN=LOX1.1 PE=2 SV=1	gi|1012234528|ref|XP_015939291.1| PREDICTED: linoleate 9S-lipoxygenase-like [Arachis duranensis]	Linoleate 9S-lipoxygenase
AH09G11920	6576.66	3300.31	9853.01	2.98548	1.57796	0	0	Chr09	20984377	20988301	-	1188	AH09G11920	GO:0006457;GO:0003755;GO:0000413	K03768	virNOG00630	O	sp|Q41651|CYPB_VICFA Peptidyl-prolyl cis-trans isomerase, chloroplastic OS=Vicia faba PE=1 SV=1	gi|1012235367|ref|XP_015939509.1| PREDICTED: peptidyl-prolyl cis-trans isomerase, chloroplastic-like [Arachis duranensis]	Peptidyl-prolyl cis-trans isomerase, chloroplastic
AH09G34700	510.027	3.10716	1016.95	327.292	8.35443	0	0	Chr09	120204464	120205336	+	873	AH09G34700	GO:0005488	-	NOG80837	S	sp|Q39529|LEC2_CLAKE Agglutinin-2 OS=Cladrastis kentukea PE=1 SV=1	gi|1021571121|ref|XP_016176720.1| PREDICTED: lectin-like [Arachis ipaensis]	Agglutinin-2
AH10G05280	3583.8	229.264	6938.33	30.2635	4.91951	0	0	Chr10	5068331	5068630	+	300	AH10G05280	-	-	-	-	-	gi|1012250826|ref|XP_015943548.1| PREDICTED: vegetative cell wall protein gp1-like [Arachis duranensis]	Uncharacterized protein
AH10G12210	9504.66	4437.3	14572	3.28398	1.71545	0	0	Chr10	24822684	24825635	+	1446	AH10G12210	GO:0018298;GO:0010287;GO:0009941;GO:0031409;GO:0009416;GO:0009535;GO:0016168;GO:0016021;GO:0046872;GO:0009768;GO:0009522	K08915	virNOG02762	G	sp|Q9S7W1|CB4C_ARATH Chlorophyll a-b binding protein CP29.3, chloroplastic OS=Arabidopsis thaliana GN=LHCB4.3 PE=2 SV=1	gi|1021583865|ref|XP_016181313.1| PREDICTED: chlorophyll a-b binding protein CP29.3, chloroplastic [Arachis ipaensis]	Chlorophyll a-b binding protein CP29.3, chloroplastic
AH10G27840	174554	87047.8	262061	3.01054	1.59002	0	0	Chr10	110310104	110311435	+	806	AH10G27840	GO:0004497;GO:0016984;GO:0009853;GO:0055114;GO:0015977;GO:0015979;GO:0009507	K01602	virNOG17005	G	sp|P24007|RBS_PYRPY Ribulose bisphosphate carboxylase small chain, chloroplastic OS=Pyrus pyrifolia GN=RBCS PE=2 SV=1	gi|1012262335|ref|XP_015946432.1| PREDICTED: ribulose bisphosphate carboxylase small chain 1, chloroplastic-like [Arachis duranensis]	Ribulose bisphosphate carboxylase small chain, chloroplastic
AH10G27850	199604	82824.7	316384	3.81992	1.93354	0	0	Chr10	110315438	110317087	-	1261	AH10G27850	GO:0015977;GO:0055114;GO:0009853;GO:0016984;GO:0004497;GO:0009507;GO:0015979	K01602	virNOG17005	G	sp|P24007|RBS_PYRPY Ribulose bisphosphate carboxylase small chain, chloroplastic OS=Pyrus pyrifolia GN=RBCS PE=2 SV=1	gi|1012262375|ref|XP_015946443.1| PREDICTED: ribulose bisphosphate carboxylase small chain 1, chloroplastic-like [Arachis duranensis] &gt;gi|1021582669|ref|XP_016180732.1| PREDICTED: ribulose bisphosphate carboxylase small chain 1, chloroplastic-like [Arachis ipaensis]	Ribulose bisphosphate carboxylase small chain, chloroplastic
AH11G17580	641.089	26.5282	1255.65	47.3327	5.56477	0	0	Chr11	65306103	65308442	-	2161	AH11G17580	GO:0045490;GO:0030570;GO:0046872	K01728	virNOG15081;COG3866	G	sp|Q9C5M8|PLY18_ARATH Probable pectate lyase 18 OS=Arabidopsis thaliana GN=At4g24780 PE=2 SV=2	gi|1021470534|ref|XP_016189739.1| PREDICTED: probable pectate lyase 18 [Arachis ipaensis]	Probable pectate lyase 22
AH12G02800	9190.29	4883.24	13497.3	2.76402	1.46677	0	0	Chr12	3472292	3475349	-	1212	AH12G02800	GO:0016021;GO:0009579	-	virNOG20144	S	sp|O04616|CUT1A_ARATH Protein CURVATURE THYLAKOID 1A, chloroplastic OS=Arabidopsis thaliana GN=CURT1A PE=1 SV=1	gi|1021478347|ref|XP_016180476.1| PREDICTED: protein CURVATURE THYLAKOID 1A, chloroplastic [Arachis ipaensis]	Protein CURVATURE THYLAKOID 1A, chloroplastic
AH12G04680	1944.84	247.407	3642.28	14.7218	3.87988	0	0	Chr12	6253555	6257444	-	2420	AH12G04680	GO:0005618;GO:0016020;GO:0004252	-	virNOG10580	O	sp|Q9FHA4|SBT19_ARATH Subtilisin-like protease SBT1.9 OS=Arabidopsis thaliana GN=SBT1.9 PE=2 SV=1	gi|1021478776|ref|XP_016182253.1| PREDICTED: subtilisin-like protease SBT1.9 [Arachis ipaensis]	Uncharacterized protein
AH12G25530	1032.28	63.1037	2001.46	31.7171	4.98719	0	0	Chr12	106443644	106444698	-	585	AH12G25530	GO:0006826;GO:0006879;GO:0055114;GO:0008199;GO:0004322;GO:0005623	K00522	NOG117424;NOG68757;virNOG04154	P	sp|O65100|FRI3_VIGUN Ferritin-3, chloroplastic OS=Vigna unguiculata PE=2 SV=1	gi|1012023877|ref|XP_015950502.1| PREDICTED: ferritin-2, chloroplastic-like [Arachis duranensis]	Ferritin-3, chloroplastic
AH12G25540	5463.32	967.859	9958.77	10.2895	3.3631	0	0	Chr12	106447140	106449617	-	1321	AH12G25540	GO:0006826;GO:0055114;GO:0004322;GO:0008199;GO:0005623;GO:0006879	K00522	NOG68757;virNOG04154	P	sp|Q94IC4|FRI2_SOYBN Ferritin-2, chloroplastic OS=Glycine max PE=2 SV=1	gi|1021481709|ref|XP_016184003.1| PREDICTED: ferritin-2, chloroplastic-like [Arachis ipaensis]	Ferritin-2, chloroplastic
AH12G33400	732.542	111.9	1353.18	12.0928	3.59608	0	0	Chr12	117462585	117466131	-	1740	AH12G33400	GO:0046872;GO:0016829	K14175	virNOG02828	R	sp|P0CV94|NES1_FRAAN (3S,6E)-nerolidol synthase 1 OS=Fragaria ananassa PE=1 SV=1	gi|1021483063|ref|XP_016184572.1| PREDICTED: (3S,6E)-nerolidol synthase 1-like [Arachis ipaensis]	(3S,6E)-nerolidol synthase 1
AH12G33500	2256.21	9.34075	4503.09	482.09	8.91316	0	0	Chr12	117539784	117542092	-	1175	AH12G33500	-	-	-	-	-	gi|1021483082|ref|XP_016184582.1| PREDICTED: early nodulin-75-like [Arachis ipaensis]	Early nodulin-12B
AH12G34990	4457.54	1724.66	7190.42	4.16919	2.05977	0	0	Chr12	118975127	118978119	-	1212	AH12G34990	GO:0004601;GO:0098869;GO:0051920;GO:0055114	K03386	virNOG06073	O	sp|Q9C5R8|BAS1B_ARATH 2-Cys peroxiredoxin BAS1-like, chloroplastic OS=Arabidopsis thaliana GN=At5g06290 PE=2 SV=3	gi|1012028273|ref|XP_015951407.1| PREDICTED: 2-Cys peroxiredoxin BAS1, chloroplastic-like [Arachis duranensis]	2-Cys peroxiredoxin BAS1-like, chloroplastic
AH12G36190	733.284	16.5234	1450.05	87.7573	6.45545	0	0	Chr12	120063686	120065804	+	971	AH12G36190	-	-	virNOG11766	R	sp|P50694|TLP_PRUAV Glucan endo-1,3-beta-glucosidase OS=Prunus avium PE=1 SV=1	gi|1012028799|ref|XP_015951531.1| PREDICTED: thaumatin-like protein 1b [Arachis duranensis]	Glucan endo-1,3-beta-glucosidase
AH13G20380	11147.9	4198.43	18097.4	4.31051	2.10786	0	0	Chr13	29108947	29110455	+	1262	AH13G20380	GO:0009522;GO:0009768;GO:0016168;GO:0016021;GO:0009535;GO:0009416;GO:0005198;GO:0046872;GO:0009941;GO:0031409;GO:0010287;GO:0018298	K08914	virNOG05908	R	sp|P27489|CB23_SOLLC Chlorophyll a-b binding protein 13, chloroplastic OS=Solanum lycopersicum GN=CAB13 PE=1 SV=1	gi|1021491208|ref|XP_016188624.1| PREDICTED: chlorophyll a-b binding protein 13, chloroplastic [Arachis ipaensis]	Chlorophyll a-b binding protein 13, chloroplastic
AH13G20580	1021.31	32.3769	2010.24	62.0888	5.95626	0	0	Chr13	29637658	29640331	-	1613	AH13G20580	GO:0055114;GO:0016630	K00218	virNOG11304	Q	sp|Q41249|PORA_CUCSA Protochlorophyllide reductase, chloroplastic OS=Cucumis sativus GN=PORA PE=2 SV=1	gi|1021491169|ref|XP_016188604.1| PREDICTED: protochlorophyllide reductase, chloroplastic [Arachis ipaensis]	Protochlorophyllide reductase, chloroplastic
AH13G26740	4536.36	1895.38	7177.33	3.78674	1.92096	0	0	Chr13	47518033	47521942	+	3182	AH13G26740	GO:0006260;GO:0003677;GO:0006281;GO:0005634;GO:0006310	-	virNOG00116	L	sp|Q9SKI4|RFA1A_ARATH Replication protein A 70 kDa DNA-binding subunit A OS=Arabidopsis thaliana GN=RPA1A PE=1 SV=1	gi|1021492243|ref|XP_016189118.1| PREDICTED: replication protein A 70 kDa DNA-binding subunit A-like [Arachis ipaensis]	Replication protein A 70 kDa DNA-binding subunit A
AH14G07670	5503.13	2641.34	8364.92	3.16692	1.66308	0	0	Chr14	9413375	9415678	-	2138	AH14G07670	GO:0006508;GO:0030163;GO:0004190	-	virNOG02317	O	sp|Q8S9J6|ASPA_ARATH Aspartyl protease family protein At5g10770 OS=Arabidopsis thaliana GN=At5g10770 PE=2 SV=1	gi|1021508575|ref|XP_016197640.1| PREDICTED: protein ASPARTIC PROTEASE IN GUARD CELL 2-like [Arachis ipaensis]	Uncharacterized protein
AH14G22390	5688.78	2701.48	8676.08	3.21161	1.68329	0	0	Chr14	92995395	93000644	-	2125	AH14G22390	GO:0015369;GO:0070588;GO:0016021	K07300	virNOG12305	P	sp|Q93Z81|CAX3_ARATH Vacuolar cation/proton exchanger 3 OS=Arabidopsis thaliana GN=CAX3 PE=1 SV=1	gi|1012115054|ref|XP_015960944.1| PREDICTED: vacuolar cation/proton exchanger 3-like [Arachis duranensis]	Vacuolar cation/proton exchanger 3
AH14G39140	2940.33	1053.02	4827.65	4.58459	2.19679	0	0	Chr14	129294783	129302994	-	936	AH14G39140	-	-	virNOG01933	R	sp|Q84KK5|D7OMT_GLYEC Isoflavone 7-O-methyltransferase OS=Glycyrrhiza echinata GN=D7OMT PE=1 SV=1	gi|1021502801|ref|XP_016194609.1| PREDICTED: isoflavone 7-O-methyltransferase-like [Arachis ipaensis]	Isoflavone 7-O-methyltransferase
AH14G42490	791.986	96.234	1487.74	15.4596	3.95043	0	0	Chr14	132105822	132106577	-	668	AH14G42490	-	-	-	-	-	gi|1012121678|ref|XP_015962545.1| PREDICTED: serine/threonine-protein kinase AfsK-like [Arachis duranensis]	Unknown function
AH14G44970	1204.76	303.438	2106.08	6.94073	2.79509	0	0	Chr14	134550512	134554404	-	2639	AH14G44970	GO:0009507;GO:0009501;GO:0019252;GO:0004373	K00703	virNOG04124	M	sp|Q43093|SSG2_PEA Granule-bound starch synthase 2, chloroplastic/amyloplastic OS=Pisum sativum PE=1 SV=1	gi|1012122522|ref|XP_015962756.1| PREDICTED: granule-bound starch synthase 2, chloroplastic/amyloplastic-like [Arachis duranensis]	Granule-bound starch synthase 2, chloroplastic/amyloplastic
AH15G23440	75650	37318.5	113982	3.05429	1.61084	0	0	Chr15	128647782	128652880	-	1534	AH15G23440	GO:0004089;GO:0008270;GO:0015976	K01673	virNOG12703	P	sp|P17067|CAHC_PEA Carbonic anhydrase, chloroplastic OS=Pisum sativum PE=1 SV=1	gi|1021519784|ref|XP_016203312.1| PREDICTED: carbonic anhydrase, chloroplastic-like isoform X1 [Arachis ipaensis]	Carbonic anhydrase, chloroplastic
AH16G36410	2537.24	366.409	4708.07	12.8492	3.68361	0	0	Chr16	140884799	140891928	-	1172	AH16G36410	-	-	virNOG23516	R	sp|P14009|14KD_DAUCA 14 kDa proline-rich protein DC2.15 OS=Daucus carota PE=2 SV=1	gi|1012196312|ref|XP_015971952.1| PREDICTED: 14 kDa proline-rich protein DC2.15-like [Arachis duranensis]	14 kDa proline-rich protein DC2.15
AH16G46260	2412.65	478.035	4347.27	9.09404	3.18492	0	0	Chr16	152565358	152570218	+	375	AH16G46260	-	-	virNOG23516	R	sp|P14009|14KD_DAUCA 14 kDa proline-rich protein DC2.15 OS=Daucus carota PE=2 SV=1	gi|1021531557|ref|XP_016162735.1| PREDICTED: 14 kDa proline-rich protein DC2.15-like [Arachis ipaensis]	14 kDa proline-rich protein DC2.15
AH17G23230	16486.7	9101.5	23871.9	2.62285	1.39113	0	0	Chr17	105908339	105908851	+	513	AH17G23230	GO:0009055;GO:0055114;GO:0009535;GO:0005507	K02638	virNOG20093	C	sp|P00299|PLAS1_POPNI Plastocyanin A, chloroplastic OS=Populus nigra GN=PETE PE=1 SV=2	gi|1012214490|ref|XP_015934066.1| PREDICTED: plastocyanin-like [Arachis duranensis]	Plastocyanin, chloroplastic
AH17G29820	7206.14	3689.22	10723.1	2.90659	1.53933	0	0	Chr17	125100234	125101383	-	1150	AH17G29820	GO:0016021;GO:0015979;GO:0009538	K02694	virNOG08484	G	sp|Q9SHE8|PSAF_ARATH Photosystem I reaction center subunit III, chloroplastic OS=Arabidopsis thaliana GN=PSAF PE=1 SV=1	gi|1021532983|ref|XP_016163458.1| PREDICTED: photosystem I reaction center subunit III, chloroplastic-like [Arachis ipaensis]	Photosystem I reaction center subunit III, chloroplastic
AH18G11860	1667.61	544.046	2791.18	5.13041	2.35907	0	0	Chr18	17059282	17083746	+	2099	AH18G11860	-	-	virNOG05092;virNOG02433	R	sp|Q6Q3H3|TPSGD_VITVI (-)-germacrene D synthase OS=Vitis vinifera GN=VIT_19s0014g04930 PE=1 SV=1	gi|1021559057|ref|XP_016170821.1| PREDICTED: (-)-germacrene D synthase-like isoform X1 [Arachis ipaensis]	(-)-germacrene D synthase||Sesquiterpene synthase
AH18G13550	13533.8	4297.92	22769.7	5.29784	2.4054	0	0	Chr18	21984329	21985968	+	1222	AH18G13550	GO:0009416;GO:0005198;GO:0009768;GO:0009522;GO:0009535;GO:0016021;GO:0016168;GO:0010287;GO:0009941;GO:0031409;GO:0018298;GO:0046872	K08914	virNOG05908	R	sp|P27489|CB23_SOLLC Chlorophyll a-b binding protein 13, chloroplastic OS=Solanum lycopersicum GN=CAB13 PE=1 SV=1	gi|1021559243|ref|XP_016170901.1| PREDICTED: chlorophyll a-b binding protein 13, chloroplastic [Arachis ipaensis]	Chlorophyll a-b binding protein 13, chloroplastic
AH18G29010	3892.98	1059.3	6726.67	6.35013	2.66679	0	0	Chr18	126706314	126708449	+	1043	AH18G29010	-	-	-	-	-	gi|1021561426|ref|XP_016171936.1| PREDICTED: proline-rich protein 2-like [Arachis ipaensis]	Zinc finger protein 512B
AH19G12820	2334.92	448.24	4221.59	9.41815	3.23544	0	0	Chr19	18077229	18084406	+	3034	AH19G12820	GO:0031408;GO:0046872;GO:0055114;GO:0016702	K15718	virNOG04223	S	sp|P27480|LOXA_PHAVU Linoleate 9S-lipoxygenase 1 OS=Phaseolus vulgaris GN=LOXA PE=3 SV=1	gi|1021566844|ref|XP_016174663.1| PREDICTED: linoleate 9S-lipoxygenase 1-like [Arachis ipaensis]	Linoleate 9S-lipoxygenase 1
AH19G12870	5239.08	601.537	9876.62	16.419	4.03729	0	0	Chr19	18251650	18259168	+	3100	AH19G12870	GO:0046872;GO:0055114;GO:0016702;GO:0031408	K15718	virNOG04223;NOG08763	OS	sp|P38414|LOX1_LENCU Linoleate 9S-lipoxygenase OS=Lens culinaris GN=LOX1.1 PE=2 SV=1	gi|1021566614|ref|XP_016174554.1| PREDICTED: linoleate 9S-lipoxygenase-like [Arachis ipaensis]	Linoleate 9S-lipoxygenase
AH19G30280	719.949	20.3959	1419.5	69.5976	6.12097	0	0	Chr19	139974745	139975113	-	369	AH19G30280	-	-	-	-	-	-	Unknown function
AH19G30300	695.049	88.7366	1301.36	14.6654	3.87435	0	0	Chr19	140187752	140188585	+	834	AH19G30300	GO:0046872;GO:0030246	-	NOG80837;virNOG04804	ST	sp|Q41160|LCB3_ROBPS Putative bark agglutinin LECRPA3 (Fragment) OS=Robinia pseudoacacia PE=2 SV=2	gi|1021572478|ref|XP_016177349.1| PREDICTED: putative bark agglutinin LECRPA3 [Arachis ipaensis]	Putative bark agglutinin LECRPA3 (Fragment)
AH20G01430	6819.26	3389.37	10249.2	3.02391	1.59642	0	0	Chr20	1307290	1310912	-	2435	AH20G01430	GO:0016787	K19882	virNOG09972;virNOG02113	M	sp|Q6DBP4|PAE8_ARATH Pectin acetylesterase 8 OS=Arabidopsis thaliana GN=PAE8 PE=2 SV=1	gi|1021582523|ref|XP_016180658.1| PREDICTED: pectin acetylesterase 8-like [Arachis ipaensis] &gt;gi|1021582525|ref|XP_016180659.1| PREDICTED: pectin acetylesterase 8-like [Arachis ipaensis]	Pectin acetylesterase 8
AH20G08210	1466.15	49.031	2883.28	58.8051	5.87787	0	0	Chr20	10166448	10167074	+	627	AH20G08210	-	-	-	-	-	gi|1012250826|ref|XP_015943548.1| PREDICTED: vegetative cell wall protein gp1-like [Arachis duranensis]	Uncharacterized protein
AH20G08750	24154.3	14095.5	34213.2	2.42725	1.27932	0	0	Chr20	10829434	10831065	-	1380	AH20G08750	GO:0009768;GO:0016168;GO:0009535;GO:0016021;GO:0009941;GO:0031409;GO:0010287;GO:0009416;GO:0018298	K08917	virNOG06354	R	sp|P27524|CB4A_SOLLC Chlorophyll a-b binding protein CP24 10A, chloroplastic OS=Solanum lycopersicum GN=CAP10A PE=3 SV=1	gi|1012250254|ref|XP_015943384.1| PREDICTED: chlorophyll a-b binding protein CP24 10A, chloroplastic [Arachis duranensis] &gt;gi|1021580759|ref|XP_016179733.1| PREDICTED: chlorophyll a-b binding protein CP24 10A, chloroplastic [Arachis ipaensis]	Chlorophyll a-b binding protein CP24 10A, chloroplastic
AH20G23190	1118.49	7.00113	2229.98	318.518	8.31523	0	0	Chr20	104840163	104842096	+	1552	AH20G23190	GO:0009664;GO:0005576;GO:0005618;GO:0016020	K20628	virNOG07797	R	sp|O22874|EXPA8_ARATH Expansin-A8 OS=Arabidopsis thaliana GN=EXPA8 PE=2 SV=1	gi|1021583545|ref|XP_016181153.1| PREDICTED: expansin-A8 [Arachis ipaensis]	Expansin-A8
AH20G35550	143685	63705.8	223663	3.51088	1.81183	0	0	Chr20	140547486	140549092	+	1120	AH20G35550	GO:0009507;GO:0015979;GO:0016984;GO:0004497;GO:0009853;GO:0055114;GO:0015977	K01602	virNOG17005	G	sp|P24007|RBS_PYRPY Ribulose bisphosphate carboxylase small chain, chloroplastic OS=Pyrus pyrifolia GN=RBCS PE=2 SV=1	gi|1021582581|ref|XP_016180688.1| PREDICTED: ribulose bisphosphate carboxylase small chain 1, chloroplastic-like [Arachis ipaensis]	Ribulose bisphosphate carboxylase small chain, chloroplastic
AH20G35560	173423	65298	281548	4.31174	2.10827	0	0	Chr20	140556147	140558117	-	1322	AH20G35560	GO:0009507;GO:0015979;GO:0016984;GO:0004497;GO:0009853;GO:0055114;GO:0015977	K01602	virNOG17005	G	sp|P24007|RBS_PYRPY Ribulose bisphosphate carboxylase small chain, chloroplastic OS=Pyrus pyrifolia GN=RBCS PE=2 SV=1	gi|1012262375|ref|XP_015946443.1| PREDICTED: ribulose bisphosphate carboxylase small chain 1, chloroplastic-like [Arachis duranensis] &gt;gi|1021582669|ref|XP_016180732.1| PREDICTED: ribulose bisphosphate carboxylase small chain 1, chloroplastic-like [Arachis ipaensis]	Ribulose bisphosphate carboxylase small chain, chloroplastic
AH19G00830	27778.8	16445.5	39112.1	2.37829	1.24992	0	0	Chr19	616275	618690	-	1209	AH19G00830	GO:0018298;GO:0046872;GO:0009522;GO:0009765;GO:0016021;GO:0009535;GO:0016168	K08907	virNOG05824	R	sp|P12360|CB11_SOLLC Chlorophyll a-b binding protein 6A, chloroplastic OS=Solanum lycopersicum GN=CAB6A PE=2 SV=1	gi|1012179990|ref|XP_015967920.1| PREDICTED: chlorophyll a-b binding protein 6A, chloroplastic [Arachis duranensis]	Chlorophyll a-b binding protein 6A, chloroplastic
AH16G28410	41351.6	24898	57805.2	2.32168	1.21517	0	0	Chr16	124023885	124026337	+	1630	AH16G28410	GO:0016620;GO:0050661;GO:0006006;GO:0055114;GO:0051287	K05298	virNOG04721	G	sp|P12858|G3PA_PEA Glyceraldehyde-3-phosphate dehydrogenase A, chloroplastic OS=Pisum sativum GN=GAPA PE=1 SV=2	gi|1021530306|ref|XP_016162110.1| PREDICTED: glyceraldehyde-3-phosphate dehydrogenase A, chloroplastic [Arachis ipaensis] &gt;gi|334813895|gb|AEH04452.1| glyceraldehyde-3-phosphate dehydrogenase [Arachis hypogaea]	Glyceraldehyde-3-phosphate dehydrogenase A, chloroplastic
AH06G23030	43152.9	26046.5	60259.3	2.31353	1.2101	0	0	Chr06	96791698	96794494	+	1769	AH06G23030	GO:0055114;GO:0006006;GO:0051287;GO:0016620;GO:0050661	K05298	virNOG04721	G	sp|P12858|G3PA_PEA Glyceraldehyde-3-phosphate dehydrogenase A, chloroplastic OS=Pisum sativum GN=GAPA PE=1 SV=2	gi|1021530306|ref|XP_016162110.1| PREDICTED: glyceraldehyde-3-phosphate dehydrogenase A, chloroplastic [Arachis ipaensis] &gt;gi|334813895|gb|AEH04452.1| glyceraldehyde-3-phosphate dehydrogenase [Arachis hypogaea]	Glyceraldehyde-3-phosphate dehydrogenase A, chloroplastic
AH13G40960	2030.71	767.804	3293.61	4.28964	2.10086	0	0	Chr13	130607834	130608861	-	948	AH13G40960	-	-	virNOG25681;virNOG26731;virNOG26044	S	-	gi|1021494022|ref|XP_016189999.1| PREDICTED: uncharacterized protein LOC107631163 [Arachis ipaensis]	uncharacterized protein LOC101506653
AH05G37040	33740.2	20295.8	47184.5	2.32484	1.21713	2.83728e-308	2.07597e-305	Chr05	113451641	113453833	+	1493	AH05G37040	GO:0018298;GO:0016021;GO:0009535;GO:0016168;GO:0009765;GO:0009522;GO:0046872	K08907	virNOG05824	R	sp|P12360|CB11_SOLLC Chlorophyll a-b binding protein 6A, chloroplastic OS=Solanum lycopersicum GN=CAB6A PE=2 SV=1	gi|1012179990|ref|XP_015967920.1| PREDICTED: chlorophyll a-b binding protein 6A, chloroplastic [Arachis duranensis]	Chlorophyll a-b binding protein 6A, chloroplastic||Chlorophyll a-b binding protein 6, chloroplastic
AH03G10510	3596.55	1677.27	5515.83	3.28857	1.71746	5.07867e-308	3.66209e-305	Chr03	11262704	11270889	+	2284	AH03G10510	GO:0005975;GO:0004575;GO:0016021	K01193	virNOG01930	G	sp|P80065|INVB_DAUCA Beta-fructofuranosidase, soluble isoenzyme I OS=Daucus carota GN=INV*DC4 PE=1 SV=2	gi|1012035598|ref|XP_015953089.1| PREDICTED: beta-fructofuranosidase, soluble isoenzyme I-like [Arachis duranensis]	Beta-fructofuranosidase, soluble isoenzyme I
AH08G21300	6879.27	3691.79	10066.8	2.7268	1.44721	7.32226e-301	5.20445e-298	Chr08	38975086	38978368	+	2440	AH08G21300	GO:0055114;GO:0016630	K00218	virNOG11304	Q	sp|Q01289|POR_PEA Protochlorophyllide reductase, chloroplastic OS=Pisum sativum GN=3PCR PE=1 SV=1	gi|1021558009|ref|XP_016170317.1| PREDICTED: protochlorophyllide reductase, chloroplastic [Arachis ipaensis]	Protochlorophyllide reductase, chloroplastic
AH18G06130	12874.6	7422.95	18326.2	2.46885	1.30384	3.33766e-300	2.3389e-297	Chr18	5972354	5974528	+	942	AH18G06130	GO:0016021	K14332	virNOG19005	S	sp|Q949Q5|PSAO_ARATH Photosystem I subunit O OS=Arabidopsis thaliana GN=PSAO PE=1 SV=1	gi|1021560721|ref|XP_016171612.1| PREDICTED: photosystem I subunit O [Arachis ipaensis]	Photosystem I subunit O
AH11G18540	9115.86	5101.35	13130.4	2.5739	1.36396	1.15299e-297	7.9675e-295	Chr11	75809927	75920416	-	1977	AH11G18540	-	K02113	virNOG03585	C	sp|Q02758|ATPD_PEA ATP synthase delta chain, chloroplastic OS=Pisum sativum GN=ATPD PE=1 SV=1	gi|1021470995|ref|XP_016190673.1| PREDICTED: ATP synthase delta chain, chloroplastic isoform X1 [Arachis ipaensis]	ATP synthase delta chain, chloroplastic
AH17G07660	9893.67	5632.74	14154.6	2.51292	1.32936	4.03751e-289	2.75181e-286	Chr17	9958830	9960650	+	899	AH17G07660	GO:0009538;GO:0015979	K02693	virNOG24351	R	sp|Q41229|PSAEB_NICSY Photosystem I reaction center subunit IV B, chloroplastic OS=Nicotiana sylvestris GN=PSAEB PE=1 SV=1	gi|1012203950|ref|XP_015931371.1| PREDICTED: photosystem I reaction center subunit IV B, chloroplastic-like [Arachis duranensis]	Photosystem I reaction center subunit IV A, chloroplastic
AH17G01270	59879.2	30961.3	88797.1	2.868	1.52004	1.6697e-288	1.12262e-285	Chr17	1766582	1768301	-	1720	AH17G01270	GO:0010287;GO:0009941;GO:0031409;GO:0009416;GO:0018298;GO:0046872;GO:0009768;GO:0009522;GO:0009535;GO:0016021;GO:0016168	K08913	virNOG02411	O	sp|P27520|CB215_PEA Chlorophyll a-b binding protein 215, chloroplastic OS=Pisum sativum GN=CAB215 PE=1 SV=1	gi|1012199426|ref|XP_015972771.1| PREDICTED: chlorophyll a-b binding protein 215, chloroplastic [Arachis duranensis] &gt;gi|1021548974|ref|XP_016165889.1| PREDICTED: chlorophyll a-b binding protein 215, chloroplastic [Arachis ipaensis]	Chlorophyll a-b binding protein 151, chloroplastic||Chlorophyll a-b binding protein 215, chloroplastic
AH19G08970	2338.46	669.759	4007.15	5.98298	2.58086	4.89856e-288	3.24964e-285	Chr19	10755053	10755670	+	618	AH19G08970	-	-	-	-	sp|P25272|KTI1_SOYBN Kunitz-type trypsin inhibitor KTI1 OS=Glycine max GN=KTI1 PE=2 SV=1	gi|1021572870|ref|XP_016177526.1| PREDICTED: factor Xa inhibitor BuXI-like [Arachis ipaensis]	Kunitz-type trypsin inhibitor KTI1
AH02G22150	26066.5	16000.8	36132.2	2.25815	1.17514	3.10597e-279	2.03334e-276	Chr02	90197931	90200390	-	1627	AH02G22150	GO:0018298;GO:0009535;GO:0016168;GO:0016021;GO:0009765;GO:0009522;GO:0046872	K08915	virNOG02762	G	sp|Q07473|CB4A_ARATH Chlorophyll a-b binding protein CP29.1, chloroplastic OS=Arabidopsis thaliana GN=LHCB4.1 PE=1 SV=1	gi|1012022816|ref|XP_015950276.1| PREDICTED: chlorophyll a-b binding protein CP29.2, chloroplastic-like [Arachis duranensis]	Chlorophyll a-b binding protein CP29.2, chloroplastic
AH17G22740	32358	20048.4	44667.6	2.22799	1.15574	1.41482e-278	9.14195e-276	Chr17	103346040	103350315	-	2203	AH17G22740	GO:0098869;GO:0046872;GO:0055114;GO:0004096;GO:0006979;GO:0020037;GO:0042744	K03781	COG0753;virNOG08201	P	sp|Q9AXH0|CATA_AVIMR Catalase OS=Avicennia marina PE=2 SV=1	gi|1021551591|ref|XP_016167160.1| PREDICTED: catalase-like [Arachis ipaensis]	Catalase
AH20G01590	4280.96	2190.8	6371.12	2.90813	1.54009	2.92339e-276	1.86475e-273	Chr20	1424723	1429005	+	2286	AH20G01590	GO:0016021;GO:0009706;GO:0009658	-	virNOG03436	S	sp|Q9FVQ4|PLGG1_ARATH Plastidal glycolate/glycerate translocator 1, chloroplastic OS=Arabidopsis thaliana GN=PLGG1 PE=1 SV=1	gi|1021581370|ref|XP_016180054.1| PREDICTED: plastidal glycolate/glycerate translocator 1, chloroplastic-like [Arachis ipaensis]	Plastidal glycolate/glycerate translocator 1, chloroplastic
AH19G13060	713.108	134.95	1291.27	9.56844	3.25828	8.56382e-275	5.39347e-272	Chr19	18762702	18763244	-	543	AH19G13060	-	-	-	-	-	gi|1021565537|ref|XP_016174119.1| PREDICTED: neural Wiskott-Aldrich syndrome protein-like [Arachis ipaensis]	Unknown function
AH04G02430	7658.45	4315.17	11001.7	2.54955	1.35024	9.06176e-275	5.63574e-272	Chr04	3127212	3132259	-	3288	AH04G02430	GO:0005516;GO:0006952;GO:0016021;GO:0009607	K08472	virNOG07712	S	sp|O23693|MLO4_ARATH MLO-like protein 4 OS=Arabidopsis thaliana GN=MLO4 PE=2 SV=2	gi|1012106480|ref|XP_015958813.1| PREDICTED: MLO-like protein 4 [Arachis duranensis]	MLO-like protein 4
AH19G00300	14746.4	8847.25	20645.6	2.33356	1.22253	1.07829e-271	6.62336e-269	Chr19	265963	266957	+	995	AH19G00300	GO:0016168;GO:0016021;GO:0009522;GO:0015979	K08905	virNOG20576	G	sp|Q9S7N7|PSAG_ARATH Photosystem I reaction center subunit V, chloroplastic OS=Arabidopsis thaliana GN=PSAG PE=1 SV=1	gi|1021522336|ref|XP_016204557.1| PREDICTED: photosystem I reaction center subunit V, chloroplastic [Arachis ipaensis]	Photosystem I reaction center subunit V, chloroplastic
AH02G02640	8411.07	4814.91	12007.2	2.49376	1.31832	1.26893e-270	7.69931e-268	Chr02	2806973	2815788	-	3645	AH02G02640	-	-	NOG96741;virNOG10093	TR	sp|Q40392|TMVRN_NICGU TMV resistance protein N OS=Nicotiana glutinosa GN=N PE=1 SV=1	gi|1012010383|ref|XP_015947989.1| PREDICTED: TMV resistance protein N-like isoform X2 [Arachis duranensis]	TMV resistance protein N
AH14G35060	1007.75	277.87	1737.63	6.25338	2.64464	4.4274e-270	2.65399e-267	Chr14	125171469	125176069	+	3198	AH14G35060	GO:0009507;GO:0019252;GO:0009501;GO:0004373	K00703	virNOG04124	M	sp|Q43093|SSG2_PEA Granule-bound starch synthase 2, chloroplastic/amyloplastic OS=Pisum sativum PE=1 SV=1	gi|1021502177|ref|XP_016194288.1| PREDICTED: granule-bound starch synthase 2, chloroplastic/amyloplastic-like [Arachis ipaensis]	Granule-bound starch synthase 2, chloroplastic/amyloplastic
AH17G15840	3515.88	1746.87	5284.89	3.02535	1.5971	1.81889e-266	1.06467e-263	Chr17	34234293	34237834	+	2292	AH17G15840	GO:0050661;GO:0006782;GO:0008883;GO:0055114	K02492	virNOG08641	H	sp|P93111|HEM11_CUCSA Glutamyl-tRNA reductase 1, chloroplastic OS=Cucumis sativus GN=HEMA1 PE=2 SV=1	gi|1021550249|ref|XP_016166511.1| PREDICTED: glutamyl-tRNA reductase 1, chloroplastic-like [Arachis ipaensis]	Glutamyl-tRNA reductase 1, chloroplastic
AH16G35910	623.225	105.474	1140.98	10.8176	3.43531	9.31798e-263	5.39078e-260	Chr16	140216342	140221848	+	1573	AH16G35910	GO:0016021	-	virNOG02911	R	-	gi|1012196416|ref|XP_015971982.1| PREDICTED: uncharacterized protein LOC107495361 [Arachis duranensis]	Uncharacterized protein
AH04G06760	35786	22594.9	48977.1	2.16761	1.11611	1.00444e-261	5.74424e-259	Chr04	8458620	8460101	-	1333	AH04G06760	GO:0016021;GO:0015979;GO:0009538	K02694	virNOG08484	G	sp|P46486|PSAF_FLATR Photosystem I reaction center subunit III, chloroplastic OS=Flaveria trinervia GN=PSAF PE=2 SV=1	gi|1012108071|ref|XP_015959235.1| PREDICTED: photosystem I reaction center subunit III, chloroplastic [Arachis duranensis]	Photosystem I reaction center subunit III, chloroplastic
AH12G24350	23934.5	14958.6	32910.5	2.20011	1.13758	1.13019e-259	6.38996e-257	Chr12	104329828	104332074	-	1322	AH12G24350	GO:0009522;GO:0046872;GO:0009765;GO:0009535;GO:0016021;GO:0016168;GO:0018298	K08915	virNOG02762	G	sp|Q07473|CB4A_ARATH Chlorophyll a-b binding protein CP29.1, chloroplastic OS=Arabidopsis thaliana GN=LHCB4.1 PE=1 SV=1	gi|1021481571|ref|XP_016183928.1| PREDICTED: chlorophyll a-b binding protein CP29.2, chloroplastic-like [Arachis ipaensis]	Chlorophyll a-b binding protein CP29.2, chloroplastic
AH19G05270	1024.18	298.98	1749.38	5.85115	2.54872	3.68058e-257	2.05757e-254	Chr19	5140955	5144005	-	1559	AH19G05270	GO:0052889;GO:0055114;GO:0052887;GO:0016788;GO:0052886	-	virNOG09015	R	sp|Q9LU14|APG2_ARATH GDSL esterase/lipase APG OS=Arabidopsis thaliana GN=APG PE=2 SV=1	gi|1021570029|ref|XP_016176208.1| PREDICTED: GDSL esterase/lipase APG-like [Arachis ipaensis]	GDSL esterase/lipase APG
AH01G16900	321.014	7.10857	634.919	89.3174	6.48087	4.93054e-257	2.72571e-254	Chr01	53591745	53594066	-	1654	AH01G16900	GO:0046872;GO:0030570;GO:0045490	K01728	COG3866;virNOG15081	G	sp|Q9C5M8|PLY18_ARATH Probable pectate lyase 18 OS=Arabidopsis thaliana GN=At4g24780 PE=2 SV=2	gi|1011997664|ref|XP_015965406.1| PREDICTED: probable pectate lyase 18 [Arachis duranensis]	Probable pectate lyase 22
AH11G06750	15006.6	9181.44	20831.7	2.26889	1.18199	1.51594e-256	8.28838e-254	Chr11	9843542	9845134	+	1357	AH11G06750	GO:0042549;GO:0019898;GO:0009654;GO:0005509;GO:0016021	K02716	virNOG04313	R	sp|P14226|PSBO_PEA Oxygen-evolving enhancer protein 1, chloroplastic OS=Pisum sativum GN=PSBO PE=1 SV=1	gi|1021468767|ref|XP_016181412.1| PREDICTED: oxygen-evolving enhancer protein 1, chloroplastic [Arachis ipaensis]	Oxygen-evolving enhancer protein 1, chloroplastic
AH07G21420	1971.4	838.594	3104.21	3.70168	1.88818	2.01698e-253	1.09079e-250	Chr07	69516350	69519804	-	2274	AH07G21420	GO:0055114;GO:0006782;GO:0050661;GO:0008883	K02492	virNOG08641	H	sp|P93111|HEM11_CUCSA Glutamyl-tRNA reductase 1, chloroplastic OS=Cucumis sativus GN=HEMA1 PE=2 SV=1	gi|1012210707|ref|XP_015933063.1| PREDICTED: glutamyl-tRNA reductase 1, chloroplastic-like [Arachis duranensis]	Glutamyl-tRNA reductase 1, chloroplastic
AH20G17160	9697.44	4691.59	14703.3	3.13397	1.64799	9.00471e-245	4.76617e-242	Chr20	36032561	36035472	+	1365	AH20G17160	GO:0009535;GO:0016168;GO:0016021;GO:0009522;GO:0009768;GO:0046872;GO:0018298;GO:0009416;GO:0009941;GO:0031409;GO:0010287	K08915	virNOG02762	G	sp|Q9S7W1|CB4C_ARATH Chlorophyll a-b binding protein CP29.3, chloroplastic OS=Arabidopsis thaliana GN=LHCB4.3 PE=2 SV=1	gi|1021583865|ref|XP_016181313.1| PREDICTED: chlorophyll a-b binding protein CP29.3, chloroplastic [Arachis ipaensis]	Chlorophyll a-b binding protein CP29.3, chloroplastic
AH11G01970	301.639	6.79005	596.487	87.8473	6.45693	1.54802e-242	8.10741e-240	Chr11	2023128	2024236	+	1109	AH11G01970	-	-	virNOG20237;virNOG21649	R	sp|P13087|MIRA_SYNDU Miraculin OS=Synsepalum dulcificum PE=1 SV=3	gi|1021477001|ref|XP_016173540.1| PREDICTED: miraculin-like [Arachis ipaensis]	Uncharacterized protein
AH01G02400	17910.2	11306.5	24514	2.16813	1.11645	1.16225e-238	6.02362e-236	Chr01	3088198	3089878	-	1439	AH01G02400	GO:0016021;GO:0005509;GO:0009654;GO:0042549;GO:0019898	K02716	virNOG04313	R	sp|P14226|PSBO_PEA Oxygen-evolving enhancer protein 1, chloroplastic OS=Pisum sativum GN=PSBO PE=1 SV=1	gi|1011993224|ref|XP_015940714.1| PREDICTED: oxygen-evolving enhancer protein 1, chloroplastic [Arachis duranensis]	Oxygen-evolving enhancer protein 1, chloroplastic
AH14G25750	309.922	9.73264	610.111	62.6871	5.9701	1.19121e-238	6.11006e-236	Chr14	106381148	106383917	+	1234	AH14G25750	-	-	virNOG22118	K	sp|Q9LY00|WRK70_ARATH Probable WRKY transcription factor 70 OS=Arabidopsis thaliana GN=WRKY70 PE=2 SV=1	gi|1021510982|ref|XP_016198766.1| PREDICTED: probable WRKY transcription factor 70 [Arachis ipaensis]	Probable WRKY transcription factor 70
AH13G13440	12677.1	7848.67	17505.6	2.23039	1.1573	2.71566e-237	1.37872e-234	Chr13	14643133	14644632	+	1500	AH13G13440	GO:0043086;GO:0004857	-	virNOG19278;virNOG20658	R	sp|Q9SI74|PMI10_ARATH Pectinesterase inhibitor 10 OS=Arabidopsis thaliana GN=PMEI10 PE=2 SV=1	gi|1021490154|ref|XP_016188093.1| PREDICTED: 21 kDa protein-like [Arachis ipaensis]	21 kDa protein
AH10G18500	15184.1	9534.72	20833.5	2.18501	1.12764	3.17256e-235	1.59442e-232	Chr10	86607166	86608886	-	1052	AH10G18500	GO:0015979;GO:0009522	K02701	virNOG20116	R	sp|P49107|PSAN_ARATH Photosystem I reaction center subunit N, chloroplastic OS=Arabidopsis thaliana GN=PSAN PE=1 SV=2	gi|1021585387|ref|XP_016182028.1| PREDICTED: photosystem I reaction center subunit N, chloroplastic [Arachis ipaensis]	Photosystem I reaction center subunit N, chloroplastic
AH18G14510	5408.1	3080.13	7736.06	2.5116	1.32861	3.15941e-233	1.57193e-230	Chr18	23898466	23902472	+	2553	AH18G14510	GO:0003824	-	virNOG03729	V	sp|F4IEM5|GCR2_ARATH LanC-like protein GCR2 OS=Arabidopsis thaliana GN=GCR2 PE=1 SV=1	gi|1021558007|ref|XP_016170316.1| PREDICTED: lanC-like protein GCR2 [Arachis ipaensis]	LanC-like protein GCR2
AH16G35230	434.593	38.6731	830.514	21.4752	4.4246	2.24507e-232	1.10595e-229	Chr16	139028864	139044477	-	1284	AH16G35230	-	-	virNOG07071	I	sp|Q93ZB9|FACR3_ARATH Fatty acyl-CoA reductase 3 OS=Arabidopsis thaliana GN=FAR3 PE=1 SV=1	gi|1021527150|ref|XP_016207084.1| PREDICTED: fatty acyl-CoA reductase 3-like [Arachis ipaensis]	Fatty acyl-CoA reductase 3
AH17G11990	627.87	132.959	1122.78	8.44458	3.07803	6.49048e-227	3.16595e-224	Chr17	20654577	20659858	-	1418	AH17G11990	GO:0004601;GO:0098869;GO:0005576;GO:0055114;GO:0046872;GO:0006979;GO:0020037;GO:0042744	K00430	virNOG05361	G	sp|A7NY33|PER4_VITVI Peroxidase 4 OS=Vitis vinifera GN=GSVIVT00023967001 PE=1 SV=1	gi|1021550477|ref|XP_016166623.1| PREDICTED: peroxidase P7-like [Arachis ipaensis]	Peroxidase 4
AH18G33540	8607.41	5241.97	11972.8	2.28403	1.19158	6.25047e-225	3.01928e-222	Chr18	134658390	134659672	+	1181	AH18G33540	GO:0003899;GO:0032774	-	virNOG23516	R	sp|P14009|14KD_DAUCA 14 kDa proline-rich protein DC2.15 OS=Daucus carota PE=2 SV=1	gi|1021561038|ref|XP_016171767.1| PREDICTED: 14 kDa proline-rich protein DC2.15-like [Arachis ipaensis]	Putative lipid-binding protein At4g00165
AH02G05400	25216.8	16417.1	34016.4	2.07201	1.05103	1.27786e-224	6.11335e-222	Chr02	6944806	6946802	+	1222	AH02G05400	GO:0005509;GO:0015979;GO:0009654;GO:0019898	K08901	virNOG10745	R	sp|Q41932|PSBQ2_ARATH Oxygen-evolving enhancer protein 3-2, chloroplastic OS=Arabidopsis thaliana GN=PSBQ2 PE=1 SV=2	gi|1012011638|ref|XP_015948218.1| PREDICTED: oxygen-evolving enhancer protein 3-2, chloroplastic [Arachis duranensis]	Oxygen-evolving enhancer protein 3-2, chloroplastic
AH20G24510	17058.6	10942.7	23174.5	2.1178	1.08257	1.73922e-223	8.24123e-221	Chr20	111902343	111904041	-	1011	AH20G24510	GO:0009522;GO:0015979	K02701	virNOG20116	R	sp|P49107|PSAN_ARATH Photosystem I reaction center subunit N, chloroplastic OS=Arabidopsis thaliana GN=PSAN PE=1 SV=2	gi|1021585387|ref|XP_016182028.1| PREDICTED: photosystem I reaction center subunit N, chloroplastic [Arachis ipaensis]	Photosystem I reaction center subunit N, chloroplastic
AH04G22430	287.441	9.04164	565.84	62.5816	5.96767	5.70845e-221	2.67942e-218	Chr04	108806897	108809315	-	1245	AH04G22430	-	-	virNOG22118	K	sp|Q9LY00|WRK70_ARATH Probable WRKY transcription factor 70 OS=Arabidopsis thaliana GN=WRKY70 PE=2 SV=1	gi|1021510982|ref|XP_016198766.1| PREDICTED: probable WRKY transcription factor 70 [Arachis ipaensis]	Probable WRKY transcription factor 70
AH05G37550	14521.6	8924.84	20118.3	2.25419	1.17261	9.9238e-218	4.61448e-215	Chr05	113796084	113797220	-	1137	AH05G37550	GO:0015979;GO:0009522;GO:0016168;GO:0016021	K08905	virNOG20576	G	sp|Q9S7N7|PSAG_ARATH Photosystem I reaction center subunit V, chloroplastic OS=Arabidopsis thaliana GN=PSAG PE=1 SV=1	gi|1012179763|ref|XP_015967855.1| PREDICTED: photosystem I reaction center subunit V, chloroplastic [Arachis duranensis]	Photosystem I reaction center subunit V, chloroplastic
AH05G36090	3515.17	1905.03	5125.31	2.69041	1.42783	2.34691e-216	1.08119e-213	Chr05	112540022	112542287	+	1278	AH05G36090	-	-	-	-	-	-	Extensin-3
AH18G00230	4657.22	2661.92	6652.52	2.49914	1.32143	5.83794e-215	2.66478e-212	Chr18	226102	228446	+	1494	AH18G00230	GO:0016597;GO:0008152	-	virNOG05381	S	sp|Q9FZ47|ACR11_ARATH ACT domain-containing protein ACR11 OS=Arabidopsis thaliana GN=ACR11 PE=1 SV=1	gi|1012213133|ref|XP_015933723.1| PREDICTED: ACT domain-containing protein ACR11-like [Arachis duranensis]	ACT domain-containing protein ACR11
AH13G13340	1616.22	652.329	2580.1	3.95522	1.98376	2.32997e-214	1.05387e-211	Chr13	14458361	14466631	+	2303	AH13G13340	GO:0005975;GO:0016021;GO:0004575	K01193	virNOG01930	G	sp|P80065|INVB_DAUCA Beta-fructofuranosidase, soluble isoenzyme I OS=Daucus carota GN=INV*DC4 PE=1 SV=2	gi|1021490141|ref|XP_016188087.1| PREDICTED: beta-fructofuranosidase, soluble isoenzyme I-like [Arachis ipaensis] &gt;gi|1021490143|ref|XP_016188088.1| PREDICTED: beta-fructofuranosidase, soluble isoenzyme I-like [Arachis ipaensis]	Beta-fructofuranosidase, soluble isoenzyme I
AH14G08280	24531.2	16155.8	32906.6	2.03683	1.02632	1.12266e-213	4.98723e-211	Chr14	10358607	10359816	-	1124	AH14G08280	GO:0015979;GO:0009538	K02694	virNOG08484	G	sp|P46486|PSAF_FLATR Photosystem I reaction center subunit III, chloroplastic OS=Flaveria trinervia GN=PSAF PE=2 SV=1	gi|1021508698|ref|XP_016197701.1| PREDICTED: photosystem I reaction center subunit III, chloroplastic-like [Arachis ipaensis] &gt;gi|1021508700|ref|XP_016197702.1| PREDICTED: photosystem I reaction center subunit III, chloroplastic-like [Arachis ipaensis]	Photosystem I reaction center subunit III, chloroplastic
AH11G09890	28200.7	18688.7	37712.8	2.01795	1.01289	4.11443e-212	1.81159e-209	Chr11	17550506	17551992	+	853	AH11G09890	GO:0009522;GO:0015979;GO:0016168	K02698	virNOG19967	R	sp|Q9SUI5|PSAK_ARATH Photosystem I reaction center subunit psaK, chloroplastic OS=Arabidopsis thaliana GN=PSAK PE=2 SV=2	gi|1021469417|ref|XP_016185013.1| PREDICTED: photosystem I reaction center subunit psaK, chloroplastic [Arachis ipaensis]	Photosystem I reaction center subunit psaK, chloroplastic
AH09G34330	4065.7	2203.25	5928.15	2.69064	1.42795	9.89606e-210	4.31902e-207	Chr09	119764558	119765025	+	468	AH09G34330	-	-	-	-	-	-	Unknown function
AH08G03560	1160.38	429.818	1890.95	4.39941	2.13731	1.27028e-208	5.44841e-206	Chr08	6621769	6623303	-	1188	AH08G03560	GO:0018298;GO:0009782;GO:0031409;GO:0009941;GO:0010287;GO:0009416;GO:0009535;GO:0016168;GO:0016021;GO:0046872;GO:0009768	K08911	virNOG10607	R	sp|Q9C639|LHCA5_ARATH Photosystem I chlorophyll a/b-binding protein 5, chloroplastic OS=Arabidopsis thaliana GN=LHCA5 PE=1 SV=1	gi|1012215252|ref|XP_015934258.1| PREDICTED: photosystem I chlorophyll a/b-binding protein 5, chloroplastic [Arachis duranensis]	Chlorophyll a-b binding protein, chloroplastic
AH05G04120	3205.6	1730	4681.2	2.7059	1.43611	1.60815e-207	6.83862e-205	Chr05	4574676	4576822	+	1542	AH05G04120	GO:0016762;GO:0048046;GO:0005618;GO:0010411;GO:0004553;GO:0042546;GO:0016021;GO:0071555	K08235	virNOG01489	G	sp|Q8LF99|XTH6_ARATH Probable xyloglucan endotransglucosylase/hydrolase protein 6 OS=Arabidopsis thaliana GN=XTH6 PE=2 SV=2	gi|1012126459|ref|XP_015963762.1| PREDICTED: probable xyloglucan endotransglucosylase/hydrolase protein 7 [Arachis duranensis]	Probable xyloglucan endotransglucosylase/hydrolase protein 6
AH07G08760	11059.6	7017.47	15101.8	2.15203	1.1057	9.85518e-206	4.15538e-203	Chr07	10642664	10644515	+	871	AH07G08760	-	K02693	virNOG24351	R	sp|Q41229|PSAEB_NICSY Photosystem I reaction center subunit IV B, chloroplastic OS=Nicotiana sylvestris GN=PSAEB PE=1 SV=1	gi|1012203950|ref|XP_015931371.1| PREDICTED: photosystem I reaction center subunit IV B, chloroplastic-like [Arachis duranensis]	Photosystem I reaction center subunit IV A, chloroplastic
AH01G01210	237.855	3.56469	472.146	132.451	7.04931	1.25092e-200	5.2301e-198	Chr01	1654816	1658323	-	1822	AH01G01210	GO:0032259;GO:0030795	K21483	virNOG05337	R	sp|Q9SPV4|SAMT_CLABR Salicylate carboxymethyltransferase OS=Clarkia breweri GN=SAMT PE=1 SV=1	gi|1011992566|ref|XP_015954038.1| PREDICTED: salicylate carboxymethyltransferase-like [Arachis duranensis]	Salicylate carboxymethyltransferase
AH01G10190	3520.96	1648.89	5393.03	3.2707	1.7096	2.54714e-200	1.05609e-197	Chr01	13081574	13085857	+	2289	AH01G10190	GO:0009706;GO:0009658;GO:0016021	-	virNOG03436	S	sp|Q9FVQ4|PLGG1_ARATH Plastidal glycolate/glycerate translocator 1, chloroplastic OS=Arabidopsis thaliana GN=PLGG1 PE=1 SV=1	gi|1011995144|ref|XP_015954728.1| PREDICTED: plastidal glycolate/glycerate translocator 1, chloroplastic-like [Arachis duranensis]	Plastidal glycolate/glycerate translocator 1, chloroplastic
AH04G03310	8448.16	5329.53	11566.8	2.17032	1.11791	8.17236e-198	3.36039e-195	Chr04	4017526	4021858	-	2004	AH04G03310	GO:0004356;GO:0005524;GO:0006542	K01915	virNOG08307	E	sp|P15102|GLNA4_PHAVU Glutamine synthetase leaf isozyme, chloroplastic OS=Phaseolus vulgaris PE=2 SV=1	gi|1012106024|ref|XP_015958691.1| PREDICTED: glutamine synthetase leaf isozyme, chloroplastic [Arachis duranensis] &gt;gi|1021508073|ref|XP_016197383.1| PREDICTED: glutamine synthetase leaf isozyme, chloroplastic [Arachis ipaensis]	Glutamine synthetase leaf isozyme, chloroplastic
AH08G02440	16221.9	10729.5	21714.2	2.02379	1.01706	3.49037e-195	1.42344e-192	Chr08	4314668	4317821	-	2232	AH08G02440	GO:0016620;GO:0050661;GO:0006006;GO:0055114;GO:0051287	K05298	virNOG04721	G	sp|P12859|G3PB_PEA Glyceraldehyde-3-phosphate dehydrogenase B, chloroplastic OS=Pisum sativum GN=GAPB PE=1 SV=2	gi|1012214385|ref|XP_015934037.1| PREDICTED: glyceraldehyde-3-phosphate dehydrogenase B, chloroplastic [Arachis duranensis]	Glyceraldehyde-3-phosphate dehydrogenase B, chloroplastic
AH13G01280	859.232	283.503	1434.96	5.06153	2.33957	8.8575e-195	3.58289e-192	Chr13	1728295	1733539	-	1852	AH13G01280	-	K20617	COG2124;virNOG06151;virNOG03061	Q	sp|P24465|C71A1_PERAE Cytochrome P450 71A1 OS=Persea americana GN=CYP71A1 PE=1 SV=2	gi|1021489277|ref|XP_016187640.1| PREDICTED: cytochrome P450 71A1-like [Arachis ipaensis]	Cytochrome P450 71A1
AH14G05290	7169.54	4483.45	9855.63	2.19823	1.13634	4.81271e-193	1.91561e-190	Chr14	6165016	6170313	-	3414	AH14G05290	GO:0008152;GO:0016746	K00658	virNOG12266	C	sp|Q8H107|ODO2B_ARATH Dihydrolipoyllysine-residue succinyltransferase component of 2-oxoglutarate dehydrogenase complex 2, mitochondrial OS=Arabidopsis thaliana GN=At4g26910 PE=1 SV=2	gi|1021508236|ref|XP_016197473.1| PREDICTED: dihydrolipoyllysine-residue succinyltransferase component of 2-oxoglutarate dehydrogenase complex 1, mitochondrial-like [Arachis ipaensis]	Dihydrolipoyllysine-residue succinyltransferase component of 2-oxoglutarate dehydrogenase complex 1, mitochondrial
AH14G41530	3587.59	2039.76	5135.42	2.51766	1.33208	3.83024e-192	1.51246e-189	Chr14	131273645	131276387	+	1597	AH14G41530	GO:0016998;GO:0005975;GO:0004568;GO:0006032	-	virNOG10489	R	sp|Q9MA41|CTL1_ARATH Chitinase-like protein 1 OS=Arabidopsis thaliana GN=CTL1 PE=1 SV=1	gi|1012121389|ref|XP_015962478.1| PREDICTED: chitinase-like protein 1 [Arachis duranensis]	Chitinase-like protein 1
AH04G04290	7184	4506.54	9861.46	2.18826	1.12978	2.61918e-191	1.0261e-188	Chr04	5216936	5222781	-	3798	AH04G04290	GO:0045252;GO:0006099;GO:0004149	K00658	virNOG12266	C	sp|Q8H107|ODO2B_ARATH Dihydrolipoyllysine-residue succinyltransferase component of 2-oxoglutarate dehydrogenase complex 2, mitochondrial OS=Arabidopsis thaliana GN=At4g26910 PE=1 SV=2	gi|1021508236|ref|XP_016197473.1| PREDICTED: dihydrolipoyllysine-residue succinyltransferase component of 2-oxoglutarate dehydrogenase complex 1, mitochondrial-like [Arachis ipaensis]	Dihydrolipoyllysine-residue succinyltransferase component of 2-oxoglutarate dehydrogenase complex 1, mitochondrial
AH11G08120	276.104	7.56456	544.643	71.9994	6.16991	4.82089e-189	1.8739e-186	Chr11	13376072	13380445	+	1725	AH11G08120	GO:0032259;GO:0030795	K21483	virNOG05337	R	sp|Q9SPV4|SAMT_CLABR Salicylate carboxymethyltransferase OS=Clarkia breweri GN=SAMT PE=1 SV=1	gi|1021468949|ref|XP_016183406.1| PREDICTED: salicylate carboxymethyltransferase-like [Arachis ipaensis]	Salicylate carboxymethyltransferase
AH12G08010	4830.09	2913.18	6747.01	2.31603	1.21165	1.86055e-185	7.17596e-183	Chr12	12167924	12171126	+	1634	AH12G08010	GO:0050662;GO:0003824	-	virNOG08698	R	sp|Q9LYA9|CP41A_ARATH Chloroplast stem-loop binding protein of 41 kDa a, chloroplastic OS=Arabidopsis thaliana GN=CSP41A PE=1 SV=1	gi|1021479514|ref|XP_016182953.1| PREDICTED: chloroplast stem-loop binding protein of 41 kDa a, chloroplastic [Arachis ipaensis]	Chloroplast stem-loop binding protein of 41 kDa a, chloroplastic
AH18G27710	742.171	229.251	1255.09	5.47474	2.45279	6.52939e-185	2.49895e-182	Chr18	123247157	123248451	-	462	AH18G27710	-	-	-	-	sp|Q9SSK5|MLP43_ARATH MLP-like protein 43 OS=Arabidopsis thaliana GN=MLP43 PE=1 SV=1	gi|1021561791|ref|XP_016172091.1| PREDICTED: MLP-like protein 34 [Arachis ipaensis]	MLP-like protein 31
AH07G01090	67378.4	36138	98618.9	2.72896	1.44835	1.0088e-183	3.8024e-181	Chr07	1111347	1113068	-	1290	AH07G01090	GO:0009535;GO:0016168;GO:0016021;GO:0009522;GO:0009768;GO:0046872;GO:0018298;GO:0009416;GO:0031409;GO:0009941;GO:0010287	K08913	virNOG02411	O	sp|P27520|CB215_PEA Chlorophyll a-b binding protein 215, chloroplastic OS=Pisum sativum GN=CAB215 PE=1 SV=1	gi|1012199426|ref|XP_015972771.1| PREDICTED: chlorophyll a-b binding protein 215, chloroplastic [Arachis duranensis] &gt;gi|1021548974|ref|XP_016165889.1| PREDICTED: chlorophyll a-b binding protein 215, chloroplastic [Arachis ipaensis]	Chlorophyll a-b binding protein 151, chloroplastic
AH13G45720	6315.71	3957.93	8673.49	2.19142	1.13187	1.37114e-183	5.12931e-181	Chr13	137151541	137169308	+	10233	AH13G45720	GO:0016592	K15166	virNOG00613	K	sp|F4I4P3|MED23_ARATH Mediator of RNA polymerase II transcription subunit 23 OS=Arabidopsis thaliana GN=MED23 PE=1 SV=1	gi|1021495686|ref|XP_016190863.1| PREDICTED: LOW QUALITY PROTEIN: mediator of RNA polymerase II transcription subunit 23 [Arachis ipaensis]	Mediator of RNA polymerase II transcription subunit 23
AH17G26310	4459.53	2208	6711.06	3.03943	1.6038	1.9004e-181	7.05617e-179	Chr17	117427413	117428565	-	1153	AH17G26310	GO:0009512;GO:0016021	-	virNOG23064	S	sp|P80883|PETM_SPIOL Cytochrome b6-f complex subunit 7 (Fragment) OS=Spinacia oleracea GN=petM PE=1 SV=1	gi|1021552947|ref|XP_016167776.1| PREDICTED: uncharacterized protein LOC107610189 [Arachis ipaensis]	Cytochrome b6-f complex subunit 7 (Fragment)
AH17G23170	1937.94	974.989	2900.89	2.97531	1.57304	7.20256e-181	2.65449e-178	Chr17	105509290	105512411	+	2033	AH17G23170	GO:0003677;GO:0010197;GO:0005634	-	virNOG15405	K	sp|Q9SGS2|HMGB9_ARATH High mobility group B protein 9 OS=Arabidopsis thaliana GN=HMGB9 PE=1 SV=1	gi|1021552211|ref|XP_016167445.1| PREDICTED: high mobility group B protein 9 isoform X1 [Arachis ipaensis]	High mobility group B protein 9
AH20G16100	1842.91	912.965	2772.86	3.0372	1.60274	3.62209e-180	1.3251e-177	Chr20	29816301	29819209	-	1406	AH20G16100	GO:0009507;GO:0006826;GO:0004322;GO:0055114;GO:0008199;GO:0006879	K00522	virNOG04154;NOG117424	P	sp|Q948P6|FRI3_SOYBN Ferritin-3, chloroplastic OS=Glycine max PE=2 SV=1	gi|1021583053|ref|XP_016180916.1| PREDICTED: ferritin-3, chloroplastic-like [Arachis ipaensis]	Ferritin-3, chloroplastic
AH16G46970	237.453	8.88937	466.016	52.424	5.71215	8.85844e-180	3.2171e-177	Chr16	153528320	153534876	-	1556	AH16G46970	-	-	virNOG02911	R	-	gi|1021530794|ref|XP_016162347.1| PREDICTED: uncharacterized protein LOC107605111 [Arachis ipaensis]	Uncharacterized protein
AH03G07610	3296.32	1896.93	4695.72	2.47543	1.30768	1.13093e-177	3.99065e-175	Chr03	7700781	7702952	-	1992	AH03G07610	-	-	virNOG14867;NOG142092	RS	sp|Q9T0I5|PRP4_ARATH Proline-rich protein 4 OS=Arabidopsis thaliana GN=PRP4 PE=2 SV=1	gi|1012033907|ref|XP_015952681.1| PREDICTED: proline-rich protein 4 isoform X1 [Arachis duranensis]	Proline-rich protein 4
AH03G23500	1152.94	272.637	2033.24	7.45769	2.89873	2.86942e-174	9.91424e-172	Chr03	44178059	44185253	+	3875	AH03G23500	-	-	virNOG12972;NOG09126	S	sp|F4HVJ3|POD1_ARATH Protein POLLEN DEFECTIVE IN GUIDANCE 1 OS=Arabidopsis thaliana GN=POD1 PE=1 SV=1	gi|1012089528|ref|XP_015954574.1| PREDICTED: protein POLLEN DEFECTIVE IN GUIDANCE 1-like [Arachis duranensis]	Protein POLLEN DEFECTIVE IN GUIDANCE 1
AH14G04210	8963.08	5882.39	12043.8	2.04743	1.03381	1.19946e-173	4.08751e-171	Chr14	5045275	5049804	-	2051	AH14G04210	GO:0006542;GO:0004356;GO:0005524	K01915	virNOG08307	E	sp|P15102|GLNA4_PHAVU Glutamine synthetase leaf isozyme, chloroplastic OS=Phaseolus vulgaris PE=2 SV=1	gi|1012106024|ref|XP_015958691.1| PREDICTED: glutamine synthetase leaf isozyme, chloroplastic [Arachis duranensis] &gt;gi|1021508073|ref|XP_016197383.1| PREDICTED: glutamine synthetase leaf isozyme, chloroplastic [Arachis ipaensis]	Glutamine synthetase leaf isozyme, chloroplastic
AH04G16880	1780.21	884.803	2675.62	3.02398	1.59645	1.69204e-173	5.72694e-171	Chr04	75887932	75898079	+	1673	AH04G16880	-	-	virNOG02402	G	sp|O80934|Y2766_ARATH Uncharacterized protein At2g37660, chloroplastic OS=Arabidopsis thaliana GN=At2g37660 PE=1 SV=2	gi|1012112616|ref|XP_015960361.1| PREDICTED: uncharacterized protein At5g02240-like [Arachis duranensis]	Uncharacterized protein At2g37660, chloroplastic
AH17G09940	262.075	17.8591	506.29	28.3492	4.82523	1.82833e-173	6.14641e-171	Chr17	15396396	15402967	+	2757	AH17G09940	-	-	virNOG09190	L	sp|Q8L831|NUDT3_ARATH Nudix hydrolase 3 OS=Arabidopsis thaliana GN=NUDT3 PE=1 SV=1	gi|1021550863|ref|XP_016166813.1| PREDICTED: nudix hydrolase 3-like [Arachis ipaensis] &gt;gi|1021550865|ref|XP_016166814.1| PREDICTED: nudix hydrolase 3-like [Arachis ipaensis] &gt;gi|1021550867|ref|XP_016166815.1| PREDICTED: nudix hydrolase 3-like [Arachis ipaensis]	Nudix hydrolase 3
AH04G03040	440.275	89.0374	791.513	8.88967	3.15213	5.15697e-172	1.72201e-169	Chr04	3720989	3723632	-	1809	AH04G03040	-	-	virNOG07627	T	sp|Q8RXC8|RBK2_ARATH Receptor-like cytosolic serine/threonine-protein kinase RBK2 OS=Arabidopsis thaliana GN=RBK2 PE=1 SV=1	gi|1012106145|ref|XP_015958726.1| PREDICTED: receptor-like cytosolic serine/threonine-protein kinase RBK2 isoform X1 [Arachis duranensis]	Receptor-like cytosolic serine/threonine-protein kinase RBK2
AH02G04540	8309.75	5454.05	11165.4	2.04719	1.03364	1.16259e-169	3.85623e-167	Chr02	5706478	5709307	-	1700	AH02G04540	GO:0003824;GO:0050662	-	virNOG05762	R	sp|Q9SA52|CP41B_ARATH Chloroplast stem-loop binding protein of 41 kDa b, chloroplastic OS=Arabidopsis thaliana GN=CSP41B PE=1 SV=1	gi|1012011169|ref|XP_015948130.1| PREDICTED: chloroplast stem-loop binding protein of 41 kDa b, chloroplastic [Arachis duranensis]	Chloroplast stem-loop binding protein of 41 kDa b, chloroplastic
AH05G00630	1149.67	491.879	1807.47	3.67461	1.87759	2.16965e-169	7.14891e-167	Chr05	606504	611602	-	3156	AH05G00630	GO:0008168;GO:0032259;GO:0016021	-	NOG28003;virNOG01670	RU	sp|Q9C6S7|PMTK_ARATH Probable methyltransferase PMT20 OS=Arabidopsis thaliana GN=At1g31850 PE=2 SV=1	gi|1012124200|ref|XP_015963194.1| PREDICTED: probable methyltransferase PMT20 [Arachis duranensis] &gt;gi|1012124205|ref|XP_015963195.1| PREDICTED: probable methyltransferase PMT20 [Arachis duranensis] &gt;gi|1012124208|ref|XP_015963196.1| PREDICTED: probable methyltransferase PMT20 [Arachis duranensis]	Probable methyltransferase PMT20
AH14G06080	9078.9	6007.68	12150.1	2.02243	1.01609	2.97101e-169	9.72499e-167	Chr14	7131567	7139608	-	3138	AH14G06080	-	-	virNOG02109	R	sp|Q9FN48|CAS_ARATH Calcium sensing receptor, chloroplastic OS=Arabidopsis thaliana GN=CAS PE=1 SV=1	gi|1021507712|ref|XP_016197190.1| PREDICTED: uncharacterized protein LOC107638441 [Arachis ipaensis]	Calcium sensing receptor, chloroplastic
AH17G05720	328.014	43.7644	612.263	13.99	3.80632	2.47536e-167	7.94573e-165	Chr17	6717075	6721050	-	1547	AH17G05720	GO:0052886;GO:0052889;GO:0055114;GO:0016788;GO:0052887	-	virNOG05265	R	sp|Q9SJB4|GDL34_ARATH GDSL esterase/lipase At2g04570 OS=Arabidopsis thaliana GN=At2g04570 PE=2 SV=1	gi|1021551853|ref|XP_016167280.1| PREDICTED: GDSL esterase/lipase At2g04570-like [Arachis ipaensis]	GDSL esterase/lipase At2g04570
AH02G22440	3479.03	2067.61	4890.45	2.36527	1.242	1.94704e-165	6.2098e-163	Chr02	90912709	90917832	-	3147	AH02G22440	GO:0016717;GO:0016021;GO:0055114;GO:0006629	K10257	virNOG00362	I	sp|P48621|FAD3C_SOYBN Omega-3 fatty acid desaturase, chloroplastic OS=Glycine max GN=FAD7 PE=2 SV=1	gi|380697040|gb|AFD93985.1| omega-3 fatty acid desaturase [Arachis hypogaea]	Omega-3 fatty acid desaturase, chloroplastic
AH12G24720	4044.4	2462.45	5626.36	2.28486	1.19211	1.96891e-165	6.23956e-163	Chr12	105141382	105146406	-	2819	AH12G24720	GO:0016021;GO:0016717;GO:0006629;GO:0055114	K10257	virNOG00362	I	sp|P48621|FAD3C_SOYBN Omega-3 fatty acid desaturase, chloroplastic OS=Glycine max GN=FAD7 PE=2 SV=1	gi|1021481612|ref|XP_016183949.1| PREDICTED: omega-3 fatty acid desaturase, chloroplastic-like [Arachis ipaensis]	Omega-3 fatty acid desaturase, chloroplastic
AH19G32590	975.626	285.503	1665.75	5.83445	2.5446	6.89704e-165	2.17187e-162	Chr19	146464059	146465377	-	1319	AH19G32590	-	-	NOG80837	S	sp|Q39529|LEC2_CLAKE Agglutinin-2 OS=Cladrastis kentukea PE=1 SV=1	gi|1021568349|ref|XP_016175396.1| PREDICTED: agglutinin-2-like [Arachis ipaensis]	Agglutinin-2
AH10G11320	1720.69	870.516	2570.86	2.95325	1.56231	4.93512e-164	1.54429e-161	Chr10	20445513	20448460	+	1424	AH10G11320	GO:0004322;GO:0055114;GO:0008199;GO:0006879;GO:0009507;GO:0006826	K00522	virNOG04154	P	sp|Q948P6|FRI3_SOYBN Ferritin-3, chloroplastic OS=Glycine max PE=2 SV=1	gi|1012253530|ref|XP_015944264.1| PREDICTED: ferritin-3, chloroplastic [Arachis duranensis]	Ferritin-3, chloroplastic
AH13G04920	4860.23	3044.97	6675.49	2.1923	1.13245	6.26273e-164	1.94747e-161	Chr13	5028335	5031106	+	2096	AH13G04920	-	-	virNOG13900	G	sp|Q9STF2|PTA16_ARATH Protein plastid transcriptionally active 16, chloroplastic OS=Arabidopsis thaliana GN=PTAC16 PE=1 SV=1	gi|1021488533|ref|XP_016187250.1| PREDICTED: protein plastid transcriptionally active 16, chloroplastic [Arachis ipaensis]	Protein plastid transcriptionally active 16, chloroplastic
AH13G45730	1030.16	427.149	1633.17	3.82343	1.93487	3.25429e-163	9.99467e-161	Chr13	137169731	137172880	-	1994	AH13G45730	-	K13464	virNOG15880	R	sp|Q9LVI4|TIF6B_ARATH Protein TIFY 6B OS=Arabidopsis thaliana GN=TIFY6B PE=1 SV=1	gi|1012100507|ref|XP_015957233.1| PREDICTED: protein TIFY 6A isoform X2 [Arachis duranensis]	Protein TIFY 6B
AH12G04910	5402.45	3443.42	7361.48	2.13784	1.09615	3.73342e-161	1.13959e-158	Chr12	6596760	6599963	+	1090	AH12G04910	GO:0016021;GO:0009579	-	virNOG20938	S	sp|Q8LCA1|CUT1B_ARATH Protein CURVATURE THYLAKOID 1B, chloroplastic OS=Arabidopsis thaliana GN=CURT1B PE=1 SV=2	gi|1012010960|ref|XP_015948089.1| PREDICTED: protein CURVATURE THYLAKOID 1B, chloroplastic-like [Arachis duranensis] &gt;gi|1021478825|ref|XP_016182445.1| PREDICTED: protein CURVATURE THYLAKOID 1B, chloroplastic [Arachis ipaensis]	Protein CURVATURE THYLAKOID 1B, chloroplastic
AH07G22790	307.857	29.4406	586.273	19.9138	4.31569	4.76602e-158	1.43714e-155	Chr07	75379916	75384162	-	2226	AH07G22790	-	-	virNOG00163	R	sp|Q93X23|MYRS_QUEIL Myrcene synthase, chloroplastic OS=Quercus ilex PE=1 SV=1	gi|1012213022|ref|XP_015933696.1| PREDICTED: terpene synthase 10-like [Arachis duranensis]	Myrcene synthase, chloroplastic
AH08G01900	10042.1	5073.51	15010.6	2.95862	1.56493	1.40065e-156	4.17294e-154	Chr08	3282132	3282644	-	513	AH08G01900	GO:0005507;GO:0009535;GO:0009055;GO:0055114	K02638	virNOG20093	C	sp|P00299|PLAS1_POPNI Plastocyanin A, chloroplastic OS=Populus nigra GN=PETE PE=1 SV=2	gi|1012214490|ref|XP_015934066.1| PREDICTED: plastocyanin-like [Arachis duranensis]	Plastocyanin, chloroplastic
AH12G12550	7859.54	5234.92	10484.2	2.00274	1.00197	5.4149e-156	1.58478e-153	Chr12	25843141	25844961	-	1014	AH12G12550	GO:0015979;GO:0009538	K02693	virNOG24351	R	sp|Q41229|PSAEB_NICSY Photosystem I reaction center subunit IV B, chloroplastic OS=Nicotiana sylvestris GN=PSAEB PE=1 SV=1	gi|1021480010|ref|XP_016183198.1| PREDICTED: photosystem I reaction center subunit IV, chloroplastic [Arachis ipaensis]	Photosystem I reaction center subunit IV A, chloroplastic
AH09G10000	977.279	120.262	1834.3	15.2525	3.93098	2.45486e-154	7.14263e-152	Chr09	14632142	14636643	-	1185	AH09G10000	-	-	-	-	-	gi|1021565537|ref|XP_016174119.1| PREDICTED: neural Wiskott-Aldrich syndrome protein-like [Arachis ipaensis]	Unknown function
AH04G00630	1669.13	858.468	2479.78	2.88861	1.53038	4.798e-154	1.37988e-151	Chr04	843817	867784	-	1769	AH04G00630	-	K16296	KOG1282;COG2939	EO	sp|Q9C7Z9|SCP18_ARATH Serine carboxypeptidase-like 18 OS=Arabidopsis thaliana GN=SCPL18 PE=2 SV=2	gi|1021507459|ref|XP_016197057.1| PREDICTED: serine carboxypeptidase-like 13 isoform X2 [Arachis ipaensis]	Serine carboxypeptidase-like 18
AH17G29380	1804.03	949.684	2658.38	2.79923	1.48503	1.92445e-153	5.50281e-151	Chr17	124417281	124420259	-	1252	AH17G29380	-	K22013	virNOG13518	S	sp|Q94AQ9|SGRL_ARATH Protein STAY-GREEN LIKE, chloroplastic OS=Arabidopsis thaliana GN=SGRL PE=2 SV=1	gi|1021532941|ref|XP_016163439.1| PREDICTED: protein STAY-GREEN LIKE, chloroplastic [Arachis ipaensis]	Protein STAY-GREEN LIKE, chloroplastic
AH13G25740	1246.29	591.97	1900.61	3.21065	1.68287	7.88903e-149	2.23018e-146	Chr13	43581093	43583450	+	1372	AH13G25740	GO:0006788;GO:0004392	K21480	virNOG04064	P	sp|O48782|HMOX1_ARATH Heme oxygenase 1, chloroplastic OS=Arabidopsis thaliana GN=HO1 PE=1 SV=2	gi|1021492077|ref|XP_016189033.1| PREDICTED: heme oxygenase 1, chloroplastic-like [Arachis ipaensis]	Heme oxygenase 1, chloroplastic
AH16G14470	5542.26	3622.16	7462.37	2.0602	1.04278	8.64925e-149	2.43127e-146	Chr16	24989588	24990825	+	800	AH16G14470	GO:0009579;GO:0016021	-	virNOG20938	S	sp|Q8LCA1|CUT1B_ARATH Protein CURVATURE THYLAKOID 1B, chloroplastic OS=Arabidopsis thaliana GN=CURT1B PE=1 SV=2	gi|1021524854|ref|XP_016205808.1| PREDICTED: protein CURVATURE THYLAKOID 1B, chloroplastic-like [Arachis ipaensis]	Protein CURVATURE THYLAKOID 1B, chloroplastic
AH07G04660	30480.3	18894.8	42065.9	2.22632	1.15466	1.44289e-148	4.03312e-146	Chr07	4137177	4141757	-	1330	AH07G04660	GO:0005509;GO:0019898;GO:0015979;GO:0009654	K02717	virNOG10974	R	sp|Q7DM39|PSBP1_TOBAC Oxygen-evolving enhancer protein 2-1, chloroplastic OS=Nicotiana tabacum GN=PSBP1 PE=3 SV=2	gi|1012201088|ref|XP_015973208.1| PREDICTED: oxygen-evolving enhancer protein 2, chloroplastic-like [Arachis duranensis]	Oxygen-evolving enhancer protein 2, chloroplastic
AH09G18730	4320.09	2182.09	6458.09	2.95959	1.5654	1.31195e-147	3.64664e-145	Chr09	80868503	80869419	-	628	AH09G18730	GO:0004867;GO:0010951;GO:0008233;GO:0005576	-	-	-	sp|P01066|IBB1_ARAHY Bowman-Birk type proteinase inhibitor A-II OS=Arachis hypogaea PE=1 SV=1	gi|1012239366|ref|XP_015940477.1| PREDICTED: Bowman-Birk type proteinase inhibitor A-II [Arachis duranensis]	Bowman-Birk type proteinase inhibitor A-II
AH17G06160	1200.06	564.144	1835.97	3.25443	1.70241	2.56818e-147	7.05952e-145	Chr17	7477750	7481415	-	1927	AH17G06160	GO:0006782;GO:0005829;GO:0004853	K01599	virNOG02545	H	sp|Q42967|DCUP_TOBAC Uroporphyrinogen decarboxylase, chloroplastic OS=Nicotiana tabacum GN=DCUP PE=1 SV=1	gi|1021549581|ref|XP_016166192.1| PREDICTED: uroporphyrinogen decarboxylase [Arachis ipaensis]	Uroporphyrinogen decarboxylase, chloroplastic
AH10G04160	628.449	142.935	1113.96	7.79346	2.96226	1.2575e-146	3.43766e-144	Chr10	3873095	3876974	-	2064	AH10G04160	-	K24668	virNOG02828	R	sp|P0CV94|NES1_FRAAN (3S,6E)-nerolidol synthase 1 OS=Fragaria ananassa PE=1 SV=1	gi|1012250045|ref|XP_015943342.1| PREDICTED: (3S,6E)-nerolidol synthase 1-like [Arachis duranensis]	(3S,6E)-nerolidol synthase 1
AH19G32780	2651.19	1562.56	3739.81	2.39339	1.25905	4.77221e-146	1.29747e-143	Chr19	146904447	146905358	-	912	AH19G32780	-	-	-	-	-	-	Unknown function
AH12G35410	3803.9	1656.34	5951.46	3.59314	1.84525	1.6351e-145	4.42134e-143	Chr12	119320280	119325492	-	1484	AH12G35410	GO:0045454;GO:0005623;GO:0009055	-	virNOG01203	S	-	gi|1021483404|ref|XP_016184747.1| PREDICTED: uncharacterized protein LOC107626388 [Arachis ipaensis]	Uncharacterized protein
AH05G03730	11257.7	5645.05	16870.3	2.98851	1.57943	9.24425e-145	2.45956e-142	Chr05	4044860	4057887	-	1914	AH05G03730	-	K02437	virNOG11449	E	sp|Q39732|GCSH_FLAAN Glycine cleavage system H protein, mitochondrial OS=Flaveria anomala GN=GDCSH PE=2 SV=1	gi|1012126320|ref|XP_015963729.1| PREDICTED: glycine cleavage system H protein, mitochondrial-like [Arachis duranensis]	Glycine cleavage system H protein, mitochondrial
AH04G27720	567.148	180.622	953.673	5.27995	2.40052	6.25141e-143	1.65443e-140	Chr04	119352070	119356592	+	2380	AH04G27720	GO:0005509;GO:0051082;GO:0005783;GO:0006457	K08057	virNOG02900	O	sp|O04153|CALR3_ARATH Calreticulin-3 OS=Arabidopsis thaliana GN=CRT3 PE=1 SV=2	gi|1012119397|ref|XP_015961958.1| PREDICTED: calreticulin-3-like [Arachis duranensis]	Calreticulin-3
AH09G21030	1946.27	1077.17	2815.38	2.61369	1.38609	6.72582e-143	1.77056e-140	Chr09	95948441	95952799	+	3560	AH09G21030	-	-	virNOG14038	R	-	gi|1012240468|ref|XP_015940746.1| PREDICTED: uncharacterized protein LOC107466277 [Arachis duranensis]	Uncharacterized protein
AH01G31220	492.266	140.111	844.422	6.02682	2.5914	1.15536e-142	3.02545e-140	Chr01	105617054	105619314	+	1297	AH01G31220	GO:0006788;GO:0004392	K21480	virNOG04064	P	sp|O48782|HMOX1_ARATH Heme oxygenase 1, chloroplastic OS=Arabidopsis thaliana GN=HO1 PE=1 SV=2	gi|1012007048|ref|XP_015944880.1| PREDICTED: heme oxygenase 1, chloroplastic-like [Arachis duranensis]	Heme oxygenase 1, chloroplastic
AH04G21680	283.656	39.9058	527.407	13.2163	3.72425	1.16215e-142	3.0273e-140	Chr04	106689790	106763325	+	2511	AH04G21680	GO:0005576;GO:0046872;GO:0055114;GO:0004601;GO:0098869;GO:0006979;GO:0020037;GO:0042744	K00430	virNOG09590	R	sp|P22195|PER1_ARAHY Cationic peroxidase 1 OS=Arachis hypogaea GN=PNC1 PE=1 SV=2	gi|1012116398|ref|XP_015961219.1| PREDICTED: cationic peroxidase 1 [Arachis duranensis]	Cationic peroxidase 1
AH12G05120	32111.9	19914.1	44309.8	2.22505	1.15384	1.28766e-142	3.33678e-140	Chr12	7066226	7068880	+	1161	AH12G05120	GO:0009768;GO:0009522;GO:0046872;GO:0009535;GO:0016168;GO:0016021;GO:0009416;GO:0010287;GO:0009941;GO:0031409;GO:0018298	K08908	virNOG07463	R	sp|P10708|CB12_SOLLC Chlorophyll a-b binding protein 7, chloroplastic OS=Solanum lycopersicum GN=CAB7 PE=3 SV=1	gi|1012011257|ref|XP_015948147.1| PREDICTED: chlorophyll a-b binding protein 7, chloroplastic [Arachis duranensis] &gt;gi|1021478901|ref|XP_016182651.1| PREDICTED: chlorophyll a-b binding protein 7, chloroplastic [Arachis ipaensis]	Chlorophyll a-b binding protein 7, chloroplastic
AH02G04300	4712.09	3031.89	6392.29	2.10835	1.07612	1.66704e-142	4.2975e-140	Chr02	5377609	5384386	-	2475	AH02G04300	GO:0009507;GO:0019252;GO:0009501;GO:0004373	K13679	virNOG00368	M	sp|Q00775|SSG1_SOLTU Granule-bound starch synthase 1, chloroplastic/amyloplastic OS=Solanum tuberosum GN=WAXY PE=1 SV=1	gi|1012010874|ref|XP_015948071.1| PREDICTED: granule-bound starch synthase 1, chloroplastic/amyloplastic-like [Arachis duranensis] &gt;gi|1012010879|ref|XP_015948072.1| PREDICTED: granule-bound starch synthase 1, chloroplastic/amyloplastic-like [Arachis duranensis]	Granule-bound starch synthase 1, chloroplastic/amyloplastic
AH11G30980	606.142	202.207	1010.08	4.99526	2.32056	3.40889e-142	8.74256e-140	Chr11	142473050	142474622	-	998	AH11G30980	GO:0009607;GO:0006952	-	virNOG22362	S	sp|P27047|DRR4_PEA Disease resistance response protein DRRG49-C OS=Pisum sativum PE=2 SV=1	gi|187940332|gb|ACD39391.1| pathogenesis-related class 10 protein [Arachis hypogaea]	Disease resistance response protein DRRG49-C
AH05G04070	1027.77	462.094	1593.44	3.44831	1.78589	6.54218e-142	1.66923e-139	Chr05	4532613	4535373	+	1909	AH05G04070	GO:0005200;GO:0005525;GO:0003924;GO:0005874;GO:0005737;GO:0007017	K07374	virNOG06165;COG5023	Z	sp|Q6VAG0|TBA2_GOSHI Tubulin alpha-2 chain OS=Gossypium hirsutum PE=2 SV=1	gi|1012126447|ref|XP_015963758.1| PREDICTED: tubulin alpha-2 chain-like [Arachis duranensis] &gt;gi|1021516185|ref|XP_016201574.1| PREDICTED: tubulin alpha-2 chain-like [Arachis ipaensis]	Tubulin alpha-2 chain
AH11G02800	168.122	3.40473	332.839	97.7579	6.61114	1.99744e-140	5.07043e-138	Chr11	2968890	2972524	+	1407	AH11G02800	GO:0005576;GO:0009664;GO:0005618;GO:0016020	-	virNOG07797	R	sp|O22874|EXPA8_ARATH Expansin-A8 OS=Arabidopsis thaliana GN=EXPA8 PE=2 SV=1	gi|1021468118|ref|XP_016200824.1| PREDICTED: expansin-A8-like [Arachis ipaensis]	Expansin-A8
AH03G43120	1885.35	1045.23	2725.48	2.60754	1.38269	1.52405e-139	3.84912e-137	Chr03	136711131	136714158	-	1845	AH03G43120	-	K13464	virNOG15880	R	sp|Q9LVI4|TIF6B_ARATH Protein TIFY 6B OS=Arabidopsis thaliana GN=TIFY6B PE=1 SV=1	gi|1021495692|ref|XP_016190866.1| PREDICTED: protein TIFY 7-like isoform X2 [Arachis ipaensis]	Protein TIFY 6B
AH03G40570	186.31	8.59334	364.026	42.3614	5.40468	3.07412e-137	7.64749e-135	Chr03	133561200	133563975	-	2217	AH03G40570	GO:0005623;GO:0045454;GO:0004095	K17609	KOG2501;NOG18420;virNOG02346	O	sp|O80763|NRX1_ARATH Probable nucleoredoxin 1 OS=Arabidopsis thaliana GN=At1g60420 PE=1 SV=1	gi|1012099931|ref|XP_015957093.1| PREDICTED: probable nucleoredoxin 1 isoform X2 [Arachis duranensis]	Probable nucleoredoxin 1
AH05G38700	1596.24	850.674	2341.82	2.7529	1.46095	9.10478e-137	2.24257e-134	Chr05	115092762	115097956	+	3493	AH05G38700	-	-	virNOG00186;NOG29653	S	sp|Q9ZQ47|GRDP1_ARATH Glycine-rich domain-containing protein 1 OS=Arabidopsis thaliana GN=GRDP1 PE=2 SV=1	gi|1012124719|ref|XP_015963321.1| PREDICTED: glycine-rich domain-containing protein 1 [Arachis duranensis]	Glycine-rich domain-containing protein 1
AH08G01940	1019.54	467.184	1571.89	3.36461	1.75044	3.38431e-136	8.29472e-134	Chr08	3355352	3358386	-	1940	AH08G01940	GO:0005634;GO:0010197;GO:0003677	-	virNOG15405	K	sp|Q9SGS2|HMGB9_ARATH High mobility group B protein 9 OS=Arabidopsis thaliana GN=HMGB9 PE=1 SV=1	gi|1012214668|ref|XP_015934108.1| PREDICTED: high mobility group B protein 9 isoform X1 [Arachis duranensis] &gt;gi|1012214672|ref|XP_015934109.1| PREDICTED: high mobility group B protein 9 isoform X1 [Arachis duranensis]	High mobility group B protein 9
AH08G03160	4300.92	2227.58	6374.25	2.86151	1.51678	7.11684e-134	1.71889e-131	Chr08	5977991	5978672	-	682	AH08G03160	GO:0009512;GO:0016021	-	virNOG23064	S	sp|P80883|PETM_SPIOL Cytochrome b6-f complex subunit 7 (Fragment) OS=Spinacia oleracea GN=petM PE=1 SV=1	gi|1012215228|ref|XP_015934252.1| PREDICTED: uncharacterized protein LOC107460402 [Arachis duranensis]	Cytochrome b6-f complex subunit 7 (Fragment)
AH02G06580	4662.07	3069.71	6254.43	2.03747	1.02678	6.01211e-133	1.43811e-130	Chr02	9273296	9276436	+	1546	AH02G06580	GO:0003824;GO:0050662	-	virNOG08698	R	sp|Q9LYA9|CP41A_ARATH Chloroplast stem-loop binding protein of 41 kDa a, chloroplastic OS=Arabidopsis thaliana GN=CSP41A PE=1 SV=1	gi|1012012670|ref|XP_015948390.1| PREDICTED: chloroplast stem-loop binding protein of 41 kDa a, chloroplastic [Arachis duranensis]	Chloroplast stem-loop binding protein of 41 kDa a, chloroplastic
AH01G14180	2211.78	1300.36	3123.21	2.40181	1.26412	1.20814e-130	2.86238e-128	Chr01	34401365	34403964	-	1325	AH01G14180	GO:0016020	-	virNOG08743	S	sp|Q6NKS4|LIL32_ARATH Light-harvesting complex-like protein 3 isotype 2, chloroplastic OS=Arabidopsis thaliana GN=LIL3.2 PE=1 SV=1	gi|1011996331|ref|XP_015960533.1| PREDICTED: uncharacterized protein LOC107484480 [Arachis duranensis]	Uncharacterized protein
AH11G14480	3941.29	2554.48	5328.1	2.08578	1.06059	1.29798e-130	3.06064e-128	Chr11	41261385	41264028	-	1241	AH11G14480	GO:0016021	-	virNOG08743	S	sp|Q6NKS4|LIL32_ARATH Light-harvesting complex-like protein 3 isotype 2, chloroplastic OS=Arabidopsis thaliana GN=LIL3.2 PE=1 SV=1	gi|1021470056|ref|XP_016187371.1| PREDICTED: uncharacterized protein LOC107629168 [Arachis ipaensis]	Uncharacterized protein
AH15G34590	38040.6	24083.3	51998	2.15909	1.11042	2.84322e-130	6.67272e-128	Chr15	149285180	149287912	+	1558	AH15G34590	GO:0009765;GO:0009535;GO:0016168;GO:0016021;GO:0009522;GO:0046872;GO:0018298	K08916	virNOG07792	R	sp|Q9XF89|CB5_ARATH Chlorophyll a-b binding protein CP26, chloroplastic OS=Arabidopsis thaliana GN=LHCB5 PE=1 SV=1	gi|1012171847|ref|XP_015965906.1| PREDICTED: chlorophyll a-b binding protein CP26, chloroplastic [Arachis duranensis] &gt;gi|1021521488|ref|XP_016204130.1| PREDICTED: chlorophyll a-b binding protein CP26, chloroplastic [Arachis ipaensis]	Chlorophyll a-b binding protein CP26, chloroplastic
AH13G09970	2721.48	1678.7	3764.25	2.24235	1.16501	3.87769e-128	9.05777e-126	Chr13	10325528	10328013	-	2241	AH13G09970	-	-	virNOG14867;NOG142092	RS	sp|Q9T0I5|PRP4_ARATH Proline-rich protein 4 OS=Arabidopsis thaliana GN=PRP4 PE=2 SV=1	gi|1021489804|ref|XP_016187912.1| PREDICTED: proline-rich protein 4 isoform X1 [Arachis ipaensis]	Proline-rich protein 2
AH11G11820	557.724	172.157	943.291	5.47926	2.45398	2.64449e-127	6.14832e-125	Chr11	25540518	25542935	-	2037	AH11G11820	-	-	virNOG06010	R	sp|Q8W3M4|Y4744_ARATH Uncharacterized protein At4g06744 OS=Arabidopsis thaliana GN=At4g06744 PE=2 SV=1	gi|1021469745|ref|XP_016186094.1| PREDICTED: uncharacterized protein At4g06744-like, partial [Arachis ipaensis]	Uncharacterized protein At4g06744
AH17G26790	1508.21	631.556	2384.85	3.77616	1.91692	7.56597e-127	1.75087e-124	Chr17	118740131	118741906	-	1436	AH17G26790	GO:0010287;GO:0031409;GO:0009941;GO:0009416;GO:0018298;GO:0009782;GO:0046872;GO:0009768;GO:0016021;GO:0009535;GO:0016168	K08911	virNOG10607	R	sp|Q9C639|LHCA5_ARATH Photosystem I chlorophyll a/b-binding protein 5, chloroplastic OS=Arabidopsis thaliana GN=LHCA5 PE=1 SV=1	gi|1021532537|ref|XP_016163237.1| PREDICTED: photosystem I chlorophyll a/b-binding protein 5, chloroplastic [Arachis ipaensis] &gt;gi|1021532539|ref|XP_016163238.1| PREDICTED: photosystem I chlorophyll a/b-binding protein 5, chloroplastic [Arachis ipaensis] &gt;gi|1021532541|ref|XP_016163239.1| PREDICTED: photosystem I chlorophyll a/b-binding protein 5, chloroplastic [Arachis ipaensis]	Chlorophyll a-b binding protein, chloroplastic
AH08G30710	539.654	183.122	896.186	4.89393	2.29099	1.47642e-126	3.38516e-124	Chr08	51482764	51483734	+	549	AH08G30710	-	-	virNOG19608	S	sp|Q8RXS1|PNSB4_ARATH Photosynthetic NDH subunit of subcomplex B 4, chloroplastic OS=Arabidopsis thaliana GN=PNSB4 PE=2 SV=1	gi|1012229369|ref|XP_015937949.1| PREDICTED: photosynthetic NDH subunit of subcomplex B 4, chloroplastic [Arachis duranensis]	Photosynthetic NDH subunit of subcomplex B 4, chloroplastic
AH08G05440	2056.55	1053.7	3059.39	2.90346	1.53777	4.31974e-126	9.85892e-124	Chr08	9919103	9921519	-	1439	AH08G05440	-	K22013	virNOG13518	S	sp|Q94AQ9|SGRL_ARATH Protein STAY-GREEN LIKE, chloroplastic OS=Arabidopsis thaliana GN=SGRL PE=2 SV=1	gi|1012216068|ref|XP_015934473.1| PREDICTED: protein STAY-GREEN LIKE, chloroplastic [Arachis duranensis]	Protein STAY-GREEN LIKE, chloroplastic
AH14G00380	1445.9	732.438	2159.36	2.94818	1.55983	1.62322e-125	3.67098e-123	Chr14	678870	683237	-	2714	AH14G00380	GO:0055114;GO:0050660;GO:0050661;GO:0004499	K00485	virNOG03038	Q	sp|Q9LMA1|FMO1_ARATH Probable flavin-containing monooxygenase 1 OS=Arabidopsis thaliana GN=FMO1 PE=2 SV=1	gi|1021503313|ref|XP_016194887.1| PREDICTED: probable flavin-containing monooxygenase 1 [Arachis ipaensis]	Probable flavin-containing monooxygenase 1
AH07G12200	148.388	2.96801	293.808	98.9916	6.62923	2.9045e-124	6.53894e-122	Chr07	17628735	17631143	+	1248	AH07G12200	GO:0005618;GO:0016020;GO:0005576;GO:0009664	-	virNOG07797	R	sp|Q9LDR9|EXP10_ARATH Expansin-A10 OS=Arabidopsis thaliana GN=EXPA10 PE=2 SV=1	gi|1012205607|ref|XP_015931805.1| PREDICTED: expansin-A10-like [Arachis duranensis]	Expansin-A8
AH01G10000	2887.78	1516.13	4259.43	2.80941	1.49027	1.31086e-123	2.93787e-121	Chr01	12828193	12833732	-	2231	AH01G10000	GO:0016787	K19882	virNOG09972;virNOG02113	M	sp|Q6DBP4|PAE8_ARATH Pectin acetylesterase 8 OS=Arabidopsis thaliana GN=PAE8 PE=2 SV=1	gi|1011994193|ref|XP_015950533.1| PREDICTED: pectin acetylesterase 11-like isoform X1 [Arachis duranensis]	Pectin acetylesterase 8
AH08G30810	15217.5	7185.34	23249.7	3.23571	1.69408	1.61903e-123	3.61225e-121	Chr08	51537704	51538993	+	1206	AH08G30810	GO:0018298;GO:0009535;GO:0016168;GO:0016021;GO:0009765;GO:0009522;GO:0046872	K08910	virNOG05253	R	sp|Q9SQL2|CB24_PEA Chlorophyll a-b binding protein P4, chloroplastic OS=Pisum sativum GN=lhcA-P4 PE=1 SV=1	gi|1012229060|ref|XP_015937861.1| PREDICTED: chlorophyll a-b binding protein P4, chloroplastic [Arachis duranensis]	Chlorophyll a-b binding protein P4, chloroplastic
AH19G35110	3778.69	2484.38	5072.99	2.04195	1.02995	4.97179e-121	1.09454e-118	Chr19	150566188	150568596	-	1458	AH19G35110	GO:0042132;GO:0016311;GO:0005975	K03841	virNOG02513	G	sp|P46276|F16P2_SOLTU Fructose-1,6-bisphosphatase, cytosolic OS=Solanum tuberosum PE=2 SV=1	gi|1012247247|ref|XP_015942582.1| PREDICTED: fructose-1,6-bisphosphatase, cytosolic-like [Arachis duranensis] &gt;gi|1021571213|ref|XP_016176760.1| PREDICTED: fructose-1,6-bisphosphatase, cytosolic-like [Arachis ipaensis]	Fructose-1,6-bisphosphatase, cytosolic
AH14G22520	293.271	3.54696	582.995	164.365	7.36076	5.8327e-121	1.27842e-118	Chr14	93483870	93484708	+	839	AH14G22520	-	-	-	-	-	gi|1021504795|ref|XP_016195735.1| PREDICTED: early nodulin-75-like [Arachis ipaensis]	Early nodulin-12B
AH14G38920	3546.63	2028.33	5064.94	2.4971	1.32025	5.67508e-120	1.233e-117	Chr14	129117786	129120538	-	1603	AH14G38920	GO:0016998;GO:0005975;GO:0004568;GO:0006032	-	virNOG10489	R	sp|Q9MA41|CTL1_ARATH Chitinase-like protein 1 OS=Arabidopsis thaliana GN=CTL1 PE=1 SV=1	gi|1021502762|ref|XP_016194588.1| PREDICTED: chitinase-like protein 1 [Arachis ipaensis]	Chitinase-like protein 1
AH16G35220	1810.1	933.573	2686.63	2.87779	1.52496	7.13923e-120	1.54437e-117	Chr16	139016132	139020125	+	1431	AH16G35220	-	-	virNOG19648	S	sp|Q8S9G6|T5AT_TAXWC Taxadien-5-alpha-ol O-acetyltransferase OS=Taxus wallichiana var. chinensis PE=2 SV=1	gi|1021530946|ref|XP_016162429.1| PREDICTED: uncharacterized protein LOC107605165 [Arachis ipaensis]	Taxadien-5-alpha-ol O-acetyltransferase
AH19G35220	1002.02	486.095	1517.94	3.12273	1.64281	1.31275e-118	2.82748e-116	Chr19	150807421	150809809	-	1825	AH19G35220	-	-	-	-	-	gi|1012246988|ref|XP_015942515.1| PREDICTED: extensin-3-like, partial [Arachis duranensis]	Unknown function
AH19G09010	1646.77	369.386	2924.16	7.91628	2.98482	1.53333e-116	3.24636e-114	Chr19	10814382	10814996	+	615	AH19G09010	-	-	-	-	sp|P25272|KTI1_SOYBN Kunitz-type trypsin inhibitor KTI1 OS=Glycine max GN=KTI1 PE=2 SV=1	gi|1021566931|ref|XP_016174703.1| PREDICTED: factor Xa inhibitor BuXI-like [Arachis ipaensis]	Kunitz-type trypsin inhibitor KTI1
AH07G00100	612.233	240.322	984.144	4.0951	2.0339	9.23317e-116	1.93834e-113	Chr07	329888	336875	-	2830	AH07G00100	GO:0016021	-	virNOG12972;NOG09126	S	sp|F4HVJ3|POD1_ARATH Protein POLLEN DEFECTIVE IN GUIDANCE 1 OS=Arabidopsis thaliana GN=POD1 PE=1 SV=1	gi|1012089528|ref|XP_015954574.1| PREDICTED: protein POLLEN DEFECTIVE IN GUIDANCE 1-like [Arachis duranensis]	Protein POLLEN DEFECTIVE IN GUIDANCE 1
AH19G28560	819.086	373.832	1264.34	3.38211	1.75792	4.10792e-115	8.55169e-113	Chr19	134032947	134035631	+	2615	AH19G28560	GO:0005618;GO:0006508;GO:0004252	-	virNOG03909	O	sp|Q9FHA4|SBT19_ARATH Subtilisin-like protease SBT1.9 OS=Arabidopsis thaliana GN=SBT1.9 PE=2 SV=1	gi|1021571047|ref|XP_016176689.1| PREDICTED: subtilisin-like protease SBT1.9 [Arachis ipaensis]	Uncharacterized protein
AH01G12050	254.442	44.6091	464.274	10.4076	3.37957	8.76649e-114	1.80235e-111	Chr01	20779655	20782023	-	1983	AH01G12050	-	-	virNOG06010;virNOG04219	R	sp|Q8W3M4|Y4744_ARATH Uncharacterized protein At4g06744 OS=Arabidopsis thaliana GN=At4g06744 PE=2 SV=1	gi|1011995612|ref|XP_015957007.1| PREDICTED: uncharacterized protein At4g06744-like, partial [Arachis duranensis]	Uncharacterized protein At4g06744
AH17G18150	2649.21	1130.48	4167.94	3.68688	1.8824	1.9844e-113	4.06304e-111	Chr17	49822837	49829436	+	1483	AH17G18150	GO:0055114;GO:0020037;GO:0006979;GO:0098869;GO:0004601	K00434	virNOG00260	R	sp|Q9THX6|TL29_SOLLC Thylakoid lumenal 29 kDa protein, chloroplastic OS=Solanum lycopersicum GN=CLEB3J9 PE=3 SV=1	gi|1021549923|ref|XP_016166357.1| PREDICTED: thylakoid lumenal 29 kDa protein, chloroplastic isoform X1 [Arachis ipaensis]	Thylakoid lumenal 29 kDa protein, chloroplastic
AH07G19820	2184.79	1340.59	3028.99	2.25944	1.17597	4.34347e-113	8.82062e-111	Chr07	62509632	62516022	-	2732	AH07G19820	GO:0006979;GO:0055114;GO:0020037;GO:0098869;GO:0004601	K00434	virNOG00260	R	sp|Q9THX6|TL29_SOLLC Thylakoid lumenal 29 kDa protein, chloroplastic OS=Solanum lycopersicum GN=CLEB3J9 PE=3 SV=1	gi|1012209911|ref|XP_015932850.1| PREDICTED: thylakoid lumenal 29 kDa protein, chloroplastic [Arachis duranensis]	Thylakoid lumenal 29 kDa protein, chloroplastic
AH11G13260	373.156	103.528	642.784	6.20879	2.63431	7.51169e-113	1.51926e-110	Chr11	34693520	34694875	+	992	AH11G13260	-	-	virNOG02705;virNOG08045	PS	-	gi|1021469904|ref|XP_016186665.1| PREDICTED: uncharacterized protein LOC107628536 [Arachis ipaensis]	Uncharacterized protein
AH14G21500	1451.99	811.483	2092.5	2.57861	1.36659	7.79936e-113	1.57105e-110	Chr14	88503465	88505229	+	816	AH14G21500	GO:0016020;GO:0005515	-	virNOG24122	S	-	gi|1021510502|ref|XP_016198541.1| PREDICTED: uncharacterized protein LOC107639521 [Arachis ipaensis]	uncharacterized protein LOC101510131
AH07G07460	372.653	103.904	641.402	6.17303	2.62598	1.31202e-112	2.63218e-110	Chr07	8308248	8310076	+	1382	AH07G07460	GO:0098869;GO:0004601;GO:0005576;GO:0046872;GO:0055114;GO:0006979;GO:0042744;GO:0020037	K00430	virNOG09590;virNOG05361	RG	sp|A7NY33|PER4_VITVI Peroxidase 4 OS=Vitis vinifera GN=GSVIVT00023967001 PE=1 SV=1	gi|1012203183|ref|XP_015973766.1| PREDICTED: peroxidase P7-like isoform X1 [Arachis duranensis]	Peroxidase 4
AH18G08940	1134.15	591.089	1677.2	2.83748	1.50461	4.59921e-112	9.15316e-110	Chr18	10508777	10509292	+	516	AH18G08940	GO:0010207	K08902	virNOG19480	H	sp|Q9LR64|PB27A_ARATH Photosystem II repair protein PSB27-H1, chloroplastic OS=Arabidopsis thaliana GN=PSB27-1 PE=1 SV=1	gi|1021555588|ref|XP_016169226.1| PREDICTED: photosystem II repair protein PSB27-H1, chloroplastic [Arachis ipaensis]	Photosystem II repair protein PSB27-H1, chloroplastic
AH11G32740	657.126	272.665	1041.59	3.82003	1.93358	6.03543e-112	1.19636e-109	Chr11	145422947	145424434	-	1050	AH11G32740	GO:0009735;GO:0031977;GO:0009535;GO:0009941;GO:0009570	-	virNOG02949	S	sp|O22773|TL16_ARATH Thylakoid lumenal 16.5 kDa protein, chloroplastic OS=Arabidopsis thaliana GN=At4g02530 PE=1 SV=3	gi|1012002698|ref|XP_015935653.1| PREDICTED: thylakoid lumenal 16.5 kDa protein, chloroplastic [Arachis duranensis] &gt;gi|1021473330|ref|XP_016199201.1| PREDICTED: thylakoid lumenal 16.5 kDa protein, chloroplastic [Arachis ipaensis]	Thylakoid lumenal 16.5 kDa protein, chloroplastic
AH15G35460	1565.25	895.472	2235.02	2.49592	1.31957	1.48289e-111	2.92776e-109	Chr15	150320348	150322870	-	2021	AH15G35460	GO:0051087	-	virNOG00827	T	sp|Q0WUQ1|BAG1_ARATH BAG family molecular chaperone regulator 1 OS=Arabidopsis thaliana GN=BAG1 PE=1 SV=1	gi|1012178307|ref|XP_015967489.1| PREDICTED: BAG family molecular chaperone regulator 3-like [Arachis duranensis] &gt;gi|1021521602|ref|XP_016204190.1| PREDICTED: BAG family molecular chaperone regulator 3-like [Arachis ipaensis]	BAG family molecular chaperone regulator 3
AH08G07070	283.214	60.2044	506.224	8.40841	3.07183	6.39632e-111	1.25292e-108	Chr08	12862857	12873206	-	2619	AH08G07070	GO:0005975;GO:0004553	-	virNOG08807	R	sp|Q9SGZ5|BXL7_ARATH Probable beta-D-xylosidase 7 OS=Arabidopsis thaliana GN=BXL7 PE=2 SV=2	gi|1012216882|ref|XP_015934686.1| PREDICTED: probable beta-D-xylosidase 7 [Arachis duranensis]	Probable beta-D-xylosidase 7
AH12G26670	10864.1	7170.16	14558.1	2.03038	1.02175	1.26798e-109	2.46433e-107	Chr12	108304389	108306317	-	844	AH12G26670	GO:0006869;GO:0008289	-	virNOG26220;virNOG23426	ST	sp|A0AT28|NLTP1_LENCU Non-specific lipid-transfer protein 1 OS=Lens culinaris PE=3 SV=1	gi|1021482004|ref|XP_016184066.1| PREDICTED: non-specific lipid-transfer protein 1-like [Arachis ipaensis]	Non-specific lipid-transfer protein 1
AH13G04130	124.309	1.4817	247.137	166.793	7.38192	2.87064e-109	5.55743e-107	Chr13	4424581	4426709	+	1305	AH13G04130	GO:0009705;GO:0015250;GO:0015793;GO:0006833;GO:0042807;GO:0005887;GO:0015254;GO:0034220;GO:0009992	K09873	virNOG08606;virNOG04666	G	sp|P25818|TIP11_ARATH Aquaporin TIP1-1 OS=Arabidopsis thaliana GN=TIP1-1 PE=1 SV=1	gi|1021488679|ref|XP_016187327.1| PREDICTED: aquaporin TIP1-1-like [Arachis ipaensis]	Aquaporin TIP1-3
AH04G19670	227.23	1.29464	453.166	350.031	8.45134	9.48657e-109	1.82944e-106	Chr04	98061458	98062264	+	807	AH04G19670	-	-	-	-	-	gi|1012114963|ref|XP_015960920.1| PREDICTED: early nodulin-75-like [Arachis duranensis]	Early nodulin-12B
AH03G41150	621.165	256.495	985.834	3.84348	1.94241	1.11724e-108	2.14623e-106	Chr03	134292216	134296926	-	2356	AH03G41150	GO:0005634	K18810	virNOG13754	D	sp|P42751|CCD11_ARATH Cyclin-D1-1 OS=Arabidopsis thaliana GN=CYCD1-1 PE=1 SV=3	gi|1021494743|ref|XP_016190372.1| PREDICTED: cyclin-D1-1-like [Arachis ipaensis]	Cyclin-D1-1
AH09G34610	177.944	4.4412	351.446	79.1331	6.30621	2.31505e-108	4.41315e-106	Chr09	120086312	120087557	-	1246	AH09G34610	GO:0005488	-	virNOG04804	T	sp|C0HK20|LECC1_CENMI Mannose-specific lectin CML-2 OS=Centrolobium microchaete PE=1 SV=1	gi|1012247575|ref|XP_015942682.1| PREDICTED: alpha-methyl-mannoside-specific lectin-like [Arachis duranensis]	Lectin
AH03G35710	206.921	27.996	385.846	13.7822	3.78473	6.8471e-108	1.29532e-105	Chr03	126709163	126714011	+	1977	AH03G35710	GO:0046872;GO:0016829	K14175	virNOG02828	R	sp|P0CV94|NES1_FRAAN (3S,6E)-nerolidol synthase 1 OS=Fragaria ananassa PE=1 SV=1	gi|1012096827|ref|XP_015956245.1| PREDICTED: (3S,6E)-nerolidol synthase 1 [Arachis duranensis]	(3S,6E)-nerolidol synthase 1
AH06G11490	1011.27	524.089	1498.46	2.85917	1.5156	3.90637e-104	7.36202e-102	Chr06	15522453	15523925	+	966	AH06G11490	GO:0016021;GO:0047746;GO:0015996	K08099	virNOG10097	H	sp|O22527|CLH1_ARATH Chlorophyllase-1 OS=Arabidopsis thaliana GN=CLH1 PE=1 SV=1	gi|1021522539|ref|XP_016204666.1| PREDICTED: chlorophyllase-1 [Arachis ipaensis]	Chlorophyllase-1
AH09G03610	2801.61	1836.25	3766.97	2.05145	1.03665	6.92996e-104	1.30111e-101	Chr09	3910393	3914598	-	1518	AH09G03610	GO:0016021;GO:0016788	-	virNOG09015	R	sp|Q9LU14|APG2_ARATH GDSL esterase/lipase APG OS=Arabidopsis thaliana GN=APG PE=2 SV=1	gi|1012231410|ref|XP_015938486.1| PREDICTED: GDSL esterase/lipase APG-like [Arachis duranensis]	GDSL esterase/lipase APG
AH14G29910	1505.69	878.275	2133.11	2.42876	1.28022	3.73932e-103	6.94201e-101	Chr14	115894070	115895095	+	793	AH14G29910	GO:0005506;GO:0016021	-	virNOG19220	S	sp|P04170|RUBR1_DESDA Rubredoxin-1 OS=Desulfovibrio desulfuricans (strain ATCC 27774 / DSM 6949) GN=rd1 PE=1 SV=1	gi|1021501240|ref|XP_016193850.1| PREDICTED: uncharacterized protein LOC107635002 [Arachis ipaensis]	Rubredoxin-1
AH14G08090	171.412	16.8937	325.931	19.293	4.27001	4.44424e-103	8.22002e-101	Chr14	10205394	10208924	+	1849	AH14G08090	GO:0047911;GO:0005975;GO:0004650	K01184	virNOG01371	R	sp|P48979|PGLR_PRUPE Polygalacturonase OS=Prunus persica PE=2 SV=1	gi|1021506076|ref|XP_016196457.1| PREDICTED: polygalacturonase-like [Arachis ipaensis]	Polygalacturonase
AH16G27270	494.524	185.804	803.244	4.32307	2.11206	2.87684e-102	5.30127e-100	Chr16	120251123	120252701	-	1579	AH16G27270	-	K13065	NOG125156;virNOG12790	S	sp|O64470|SHT_ARATH Spermidine hydroxycinnamoyl transferase OS=Arabidopsis thaliana GN=SHT PE=1 SV=1	gi|1012192472|ref|XP_015970978.1| PREDICTED: shikimate O-hydroxycinnamoyltransferase-like [Arachis duranensis]	Spermidine hydroxycinnamoyl transferase
AH10G28190	2641.33	1721.85	3560.82	2.06802	1.04825	3.04621e-102	5.59266e-100	Chr10	110586402	110588582	-	1532	AH10G28190	GO:0008124;GO:0006729	K01724	virNOG18077	S	sp|B0JQV0|PHS_MICAN Putative pterin-4-alpha-carbinolamine dehydratase OS=Microcystis aeruginosa (strain NIES-843) GN=MAE_39970 PE=3 SV=1	gi|1012262599|ref|XP_015946505.1| PREDICTED: putative pterin-4-alpha-carbinolamine dehydratase [Arachis duranensis]	Putative pterin-4-alpha-carbinolamine dehydratase
AH13G35330	1997.11	1240.93	2753.29	2.21874	1.14974	3.99918e-102	7.31526e-100	Chr13	117971770	117976789	+	1466	AH13G35330	GO:0046406;GO:0005737;GO:0015995;GO:0032259	K03428	virNOG06267	H	sp|Q9SW18|CHLM_ARATH Magnesium protoporphyrin IX methyltransferase, chloroplastic OS=Arabidopsis thaliana GN=CHLM PE=1 SV=1	gi|1021493272|ref|XP_016189626.1| PREDICTED: magnesium protoporphyrin IX methyltransferase, chloroplastic [Arachis ipaensis] &gt;gi|1021493274|ref|XP_016189627.1| PREDICTED: magnesium protoporphyrin IX methyltransferase, chloroplastic [Arachis ipaensis] &gt;gi|1021493276|ref|XP_016189628.1| PREDICTED: magnesium protoporphyrin IX methyltransferase, chloroplastic [Arachis ipaensis]	Magnesium protoporphyrin IX methyltransferase, chloroplastic
AH09G07960	544.034	218.111	869.956	3.98859	1.99588	5.18272e-101	9.34278e-99	Chr09	10818465	10821717	+	1964	AH09G07960	GO:0020037;GO:0016709;GO:0044550;GO:0055114;GO:0005506;GO:0016021	K17961	virNOG09201	Q	sp|Q9LSF8|C82G1_ARATH Cytochrome P450 82G1 OS=Arabidopsis thaliana GN=CYP82G1 PE=1 SV=1	gi|1012233641|ref|XP_015939061.1| PREDICTED: cytochrome P450 82G1-like [Arachis duranensis]	Cytochrome P450 82G1
AH14G25420	146.769	4.00448	289.534	72.3024	6.17597	8.73515e-101	1.56898e-98	Chr14	105316605	105318951	-	1149	AH14G25420	GO:0055114;GO:0046872;GO:0005576;GO:0004601;GO:0098869;GO:0042744;GO:0020037;GO:0006979	K00430	virNOG09590	R	sp|P22195|PER1_ARAHY Cationic peroxidase 1 OS=Arachis hypogaea GN=PNC1 PE=1 SV=2	gi|1021510723|ref|XP_016198642.1| PREDICTED: cationic peroxidase 1 [Arachis ipaensis] &gt;gi|6093671|sp|P22195.2|PER1_ARAHY RecName: Full=Cationic peroxidase 1; AltName: Full=PNPC1; Flags: Precursor &gt;gi|1491776|gb|AAB06183.1| cationic peroxidase [Arachis hypogaea]	Cationic peroxidase 1
AH14G14170	184.857	23.3043	346.409	14.8646	3.89381	4.09229e-100	7.32402e-98	Chr14	24350285	24355456	-	2867	AH14G14170	-	-	KOG0504;virNOG12184	RS	-	gi|1021509693|ref|XP_016198182.1| PREDICTED: uncharacterized protein LOC107639221 isoform X2 [Arachis ipaensis] &gt;gi|1021509695|ref|XP_016198183.1| PREDICTED: uncharacterized protein LOC107639221 isoform X2 [Arachis ipaensis] &gt;gi|1021509697|ref|XP_016198185.1| PREDICTED: uncharacterized protein LOC107639221 isoform X2 [Arachis ipaensis]	Ankyrin repeat-containing protein At5g02620
AH09G34310	3136.83	2051.59	4222.07	2.05795	1.04121	9.8398e-100	1.75473e-97	Chr09	119722221	119725277	-	1524	AH09G34310	GO:0006810;GO:0016021;GO:0005215	K09872	virNOG04704	P	sp|P43287|PIP22_ARATH Aquaporin PIP2-2 OS=Arabidopsis thaliana GN=PIP2-2 PE=1 SV=2	gi|1012247423|ref|XP_015942637.1| PREDICTED: aquaporin PIP2-2 [Arachis duranensis]	Aquaporin PIP2-2
AH06G12700	2096.21	1326.37	2866.05	2.16082	1.11158	2.33074e-99	4.14156e-97	Chr06	17300400	17305781	+	2834	AH06G12700	GO:0005975;GO:0004565	-	virNOG10012;virNOG14979	G	sp|Q9MAJ7|BGAL5_ARATH Beta-galactosidase 5 OS=Arabidopsis thaliana GN=BGAL5 PE=2 SV=1	gi|1012186830|ref|XP_015969664.1| PREDICTED: beta-galactosidase 5-like [Arachis duranensis]	Beta-galactosidase 5
AH13G27630	373.054	119.511	626.597	5.24299	2.39039	8.71655e-98	1.52705e-95	Chr13	51306701	51311801	-	1150	AH13G27630	GO:0009768;GO:0009522;GO:0046872;GO:0016168;GO:0009535;GO:0016021;GO:0009416;GO:0010287;GO:0009941;GO:0031409;GO:0018298	K08908	virNOG04286	R	sp|Q8LCQ4|LHCA6_ARATH Photosystem I chlorophyll a/b-binding protein 6, chloroplastic OS=Arabidopsis thaliana GN=LHCA6 PE=1 SV=1	gi|1021492113|ref|XP_016189053.1| PREDICTED: photosystem I chlorophyll a/b-binding protein 6, chloroplastic [Arachis ipaensis]	Chlorophyll a-b binding protein, chloroplastic
AH15G04010	256.046	46.8754	465.216	9.92454	3.311	1.30888e-97	2.28498e-95	Chr15	6650126	6651409	-	1131	AH15G04010	-	-	virNOG04659	R	-	gi|1021516870|ref|XP_016201936.1| PREDICTED: uncharacterized protein LOC107642938 [Arachis ipaensis]	Uncharacterized protein
AH04G15340	376.867	121.751	631.982	5.19076	2.37595	3.44703e-97	5.99662e-95	Chr04	54166828	54168147	-	1320	AH04G15340	-	K09645	virNOG04477	O	sp|Q9M9Q6|SCP50_ARATH Serine carboxypeptidase-like 50 OS=Arabidopsis thaliana GN=SCPL50 PE=2 SV=1	gi|1021561573|ref|XP_016171994.1| PREDICTED: serine carboxypeptidase-like 50 [Arachis ipaensis]	Serine carboxypeptidase-like 50
AH01G12840	610.792	267.603	953.981	3.56491	1.83387	1.77414e-96	3.07564e-94	Chr01	24720713	24724328	+	741	AH01G12840	-	-	virNOG06646	S	sp|Q94CJ5|RER4_ARATH Protein RETICULATA-RELATED 4, chloroplastic OS=Arabidopsis thaliana GN=RER4 PE=2 SV=1	gi|1012034289|ref|XP_015952769.1| PREDICTED: protein RETICULATA-RELATED 4, chloroplastic-like [Arachis duranensis]	Protein RETICULATA-RELATED 4, chloroplastic
AH06G28460	1755.13	1082.52	2427.74	2.24267	1.16522	2.00045e-96	3.45592e-94	Chr06	108828471	108839759	-	1973	AH06G28460	-	K13356	virNOG07071	I	sp|Q93ZB9|FACR3_ARATH Fatty acyl-CoA reductase 3 OS=Arabidopsis thaliana GN=FAR3 PE=1 SV=1	gi|1012196236|ref|XP_015971930.1| PREDICTED: fatty acyl-CoA reductase 3-like [Arachis duranensis]	Fatty acyl-CoA reductase 3
AH14G32140	21417.3	13683.2	29151.5	2.13046	1.09116	3.19515e-96	5.46294e-94	Chr14	120550991	120554855	+	1111	AH14G32140	-	-	virNOG24470	R	sp|Q9FFD5|RIC4_ARATH CRIB domain-containing protein RIC4 OS=Arabidopsis thaliana GN=RIC4 PE=1 SV=1	gi|1021506873|ref|XP_016196752.1| PREDICTED: CRIB domain-containing protein RIC4 [Arachis ipaensis]	CRIB domain-containing protein RIC4
AH14G03930	1233.13	701.582	1764.68	2.51528	1.33072	2.18299e-95	3.70691e-93	Chr14	4766160	4768032	-	1407	AH14G03930	-	-	virNOG07627	T	sp|Q8RXC8|RBK2_ARATH Receptor-like cytosolic serine/threonine-protein kinase RBK2 OS=Arabidopsis thaliana GN=RBK2 PE=1 SV=1	gi|1021508006|ref|XP_016197348.1| PREDICTED: receptor-like cytosolic serine/threonine-protein kinase RBK2 [Arachis ipaensis]	Receptor-like cytosolic serine/threonine-protein kinase RBK2
AH08G10250	1233.46	702.586	1764.34	2.51121	1.32838	2.49633e-95	4.22457e-93	Chr08	18297997	18300857	+	2861	AH08G10250	GO:0004252;GO:0006508	-	virNOG03883	O	sp|O65351|SBT17_ARATH Subtilisin-like protease SBT1.7 OS=Arabidopsis thaliana GN=SBT1.7 PE=1 SV=1	gi|1012218538|ref|XP_015935135.1| PREDICTED: subtilisin-like protease SBT1.7 [Arachis duranensis]	Subtilisin-like protease SBT1.7
AH07G12530	560.249	237.717	882.781	3.71357	1.89281	1.89355e-94	3.1721e-92	Chr07	18527203	18532323	-	1365	AH07G12530	GO:0006979;GO:0020037;GO:0042744;GO:0005576;GO:0046872;GO:0055114;GO:0004601;GO:0098869	K00430	virNOG05361	G	sp|A7NY33|PER4_VITVI Peroxidase 4 OS=Vitis vinifera GN=GSVIVT00023967001 PE=1 SV=1	gi|1012205773|ref|XP_015931845.1| PREDICTED: peroxidase 4-like [Arachis duranensis]	Peroxidase 4
AH12G26940	2668.26	1697.05	3639.48	2.14459	1.1007	6.3813e-94	1.06186e-91	Chr12	108828021	108829481	-	706	AH12G26940	-	-	-	-	-	gi|1035962896|gb|OAY83448.1| hypothetical protein ACMD2_00240 [Ananas comosus]	Uncharacterized protein (Fragment)
AH10G14040	882.492	456.735	1308.25	2.86435	1.51821	1.98408e-93	3.29053e-91	Chr10	36681704	36695096	-	1435	AH10G14040	-	-	virNOG32683	V	sp|Q5NUF4|HIDM_GLYEC 2-hydroxyisoflavanone dehydratase OS=Glycyrrhiza echinata GN=HIDM PE=1 SV=1	gi|1012255753|ref|XP_015944814.1| PREDICTED: 2-hydroxyisoflavanone dehydratase-like [Arachis duranensis]	2-hydroxyisoflavanone dehydratase
AH15G37340	2082.15	1341.58	2822.73	2.10403	1.07315	2.2813e-92	3.75841e-90	Chr15	152296480	152297466	+	987	AH15G37340	-	-	-	-	-	gi|1021521976|ref|XP_016204372.1| PREDICTED: extensin-3 [Arachis ipaensis]	Extensin-3
AH05G04910	563.871	244.274	883.468	3.61671	1.85468	7.31846e-92	1.20173e-89	Chr05	5771402	5772849	+	1090	AH05G04910	-	-	euNOG57245;virNOG37556	TR	-	gi|1021516369|ref|XP_016201673.1| PREDICTED: lysine-rich arabinogalactan protein 18-like [Arachis ipaensis]	Lysine-rich arabinogalactan protein 18
AH20G07460	1577.19	966.472	2187.9	2.26381	1.17875	8.41301e-92	1.37691e-89	Chr20	9439594	9441517	-	1729	AH20G07460	GO:0016851;GO:0015995;GO:0009507;GO:0005524;GO:0015979	K03405	virNOG02374	H	sp|P93162|CHLI_SOYBN Magnesium-chelatase subunit ChlI, chloroplastic OS=Glycine max GN=CHLI PE=2 SV=1	gi|1021583267|ref|XP_016181017.1| PREDICTED: magnesium-chelatase subunit ChlI, chloroplastic-like [Arachis ipaensis]	Magnesium-chelatase subunit ChlI, chloroplastic
AH08G13620	1124.1	635.986	1612.21	2.53497	1.34197	3.25832e-91	5.31523e-89	Chr08	27924132	27929967	-	3973	AH08G13620	GO:0005975;GO:0030246;GO:0005618;GO:0004565;GO:0005773	-	virNOG06340	G	sp|Q9SCV4|BGAL8_ARATH Beta-galactosidase 8 OS=Arabidopsis thaliana GN=BGAL8 PE=2 SV=2	gi|1012220986|ref|XP_015935746.1| PREDICTED: beta-galactosidase 8-like [Arachis duranensis]	Beta-galactosidase 8
AH13G45430	5179.62	2777.42	7581.82	2.72981	1.4488	4.77804e-91	7.76884e-89	Chr13	136838784	136841473	-	2028	AH13G45430	-	-	virNOG22968;virNOG07811;NOG192888	S	-	gi|1012100646|ref|XP_015957266.1| PREDICTED: formin-1-like isoform X1 [Arachis duranensis]	Uncharacterized protein At3g61260
AH03G09110	273.963	71.2564	476.67	6.6895	2.7419	9.16196e-91	1.48483e-88	Chr03	9594993	9597552	+	1621	AH03G09110	-	K00121	virNOG15532	Q	sp|Q0V7W6|ADHL5_ARATH Alcohol dehydrogenase-like 5 OS=Arabidopsis thaliana GN=At4g22110 PE=2 SV=1	gi|1012034708|ref|XP_015952867.1| PREDICTED: alcohol dehydrogenase-like 5 [Arachis duranensis]	Alcohol dehydrogenase-like 5
AH06G02650	577.842	255.068	900.617	3.53089	1.82003	1.0367e-90	1.67468e-88	Chr06	4856476	4857842	+	1367	AH06G02650	-	K13448	virNOG22213;virNOG27999	T	sp|P30188|CML35_ARATH Probable calcium-binding protein CML35 OS=Arabidopsis thaliana GN=CML35 PE=2 SV=2	gi|1012184999|ref|XP_015969202.1| PREDICTED: probable calcium-binding protein CML35 [Arachis duranensis]	Probable calcium-binding protein CML35
AH07G04690	1704.45	1024.7	2384.21	2.32674	1.21831	1.0409e-90	1.67602e-88	Chr07	4186713	4190854	+	2286	AH07G04690	GO:0016491;GO:0055114	K17839	virNOG04135	Q	sp|Q9SKX5|PAO2_ARATH Probable polyamine oxidase 2 OS=Arabidopsis thaliana GN=PAO2 PE=2 SV=1	gi|1012201356|ref|XP_015973279.1| PREDICTED: probable polyamine oxidase 2 [Arachis duranensis]	Probable polyamine oxidase 2
AH13G46550	2268.87	1491.57	3046.17	2.04225	1.03016	1.51341e-90	2.42898e-88	Chr13	137860208	137861300	+	1016	AH13G46550	GO:0005789;GO:0005528;GO:0061077;GO:0003755;GO:0000413	-	virNOG03158	O	sp|Q9LDY5|FK172_ARATH Peptidyl-prolyl cis-trans isomerase FKBP17-2, chloroplastic OS=Arabidopsis thaliana GN=FKBP17-2 PE=1 SV=1	gi|1021495540|ref|XP_016190787.1| PREDICTED: peptidyl-prolyl cis-trans isomerase FKBP17-2, chloroplastic [Arachis ipaensis] &gt;gi|1021495542|ref|XP_016190788.1| PREDICTED: peptidyl-prolyl cis-trans isomerase FKBP17-2, chloroplastic [Arachis ipaensis] &gt;gi|1021495544|ref|XP_016190789.1| PREDICTED: peptidyl-prolyl cis-trans isomerase FKBP17-2, chloroplastic [Arachis ipaensis]	Peptidyl-prolyl cis-trans isomerase FKBP17-2, chloroplastic
AH15G35120	815.952	417.666	1214.24	2.9072	1.53963	2.19601e-90	3.51319e-88	Chr15	149792644	149794899	-	1755	AH15G35120	GO:0009908;GO:0009826;GO:0009740;GO:0009416;GO:0045544;GO:0009686;GO:0005506;GO:0055114	K05282	virNOG16188	Q	sp|Q39111|GAOX2_ARATH Gibberellin 20 oxidase 2 OS=Arabidopsis thaliana GN=GA20OX2 PE=2 SV=1	gi|1021521555|ref|XP_016204164.1| PREDICTED: gibberellin 20 oxidase 2-like [Arachis ipaensis]	Gibberellin 20 oxidase 2
AH17G11620	102.872	1.55281	204.192	131.498	7.0389	9.27053e-90	1.47835e-87	Chr17	19734224	19736810	+	1333	AH17G11620	GO:0016020;GO:0005618;GO:0009664;GO:0005576	-	virNOG07797	R	sp|O22874|EXPA8_ARATH Expansin-A8 OS=Arabidopsis thaliana GN=EXPA8 PE=2 SV=1	gi|1021551143|ref|XP_016166949.1| PREDICTED: expansin-A8-like [Arachis ipaensis]	Expansin-A8
AH01G05870	105.358	2.29172	208.425	90.9469	6.50695	3.51928e-89	5.59419e-87	Chr01	7507876	7511466	-	1382	AH01G05870	GO:0005618;GO:0016020;GO:0009664;GO:0005576	-	virNOG07797	R	sp|O22874|EXPA8_ARATH Expansin-A8 OS=Arabidopsis thaliana GN=EXPA8 PE=2 SV=1	gi|1021468118|ref|XP_016200824.1| PREDICTED: expansin-A8-like [Arachis ipaensis]	Expansin-A8
AH17G06240	855.802	448.086	1263.52	2.81981	1.4956	4.61969e-89	7.32e-87	Chr17	7694162	7721920	-	553	AH17G06240	-	-	-	-	sp|Q9SSK5|MLP43_ARATH MLP-like protein 43 OS=Arabidopsis thaliana GN=MLP43 PE=1 SV=1	gi|1021552124|ref|XP_016167402.1| PREDICTED: MLP-like protein 43 [Arachis ipaensis]	MLP-like protein 43
AH18G20120	1268.1	744.323	1791.87	2.40738	1.26747	5.69981e-89	9.00281e-87	Chr18	59961476	59963339	+	1037	AH18G20120	GO:0009407;GO:0004364;GO:0005737;GO:0006749	K00799	virNOG16492;KOG0406	O	sp|P46417|GSTX3_SOYBN Glutathione S-transferase 3 OS=Glycine max GN=GST3 PE=1 SV=1	gi|1012212957|ref|XP_015933677.1| PREDICTED: glutathione S-transferase 3-like [Arachis duranensis]	Glutathione S-transferase 3
AH03G23740	1018.92	565.036	1472.8	2.60656	1.38215	7.64544e-89	1.20377e-86	Chr03	44969055	44974854	-	2085	AH03G23740	GO:0016117;GO:0016705;GO:0004497;GO:0016021;GO:0055114;GO:0044550	K06444	virNOG10390	I	sp|Q38932|LCYE_ARATH Lycopene epsilon cyclase, chloroplastic OS=Arabidopsis thaliana GN=LUT2 PE=1 SV=2	gi|1012089959|ref|XP_015954684.1| PREDICTED: lycopene epsilon cyclase, chloroplastic [Arachis duranensis]	Lycopene epsilon cyclase, chloroplastic
AH20G02040	191.799	32.6683	350.93	10.7422	3.42522	8.06253e-89	1.26544e-86	Chr20	2264114	2267422	-	2055	AH20G02040	-	K24668	virNOG02828	R	sp|P0CV94|NES1_FRAAN (3S,6E)-nerolidol synthase 1 OS=Fragaria ananassa PE=1 SV=1	gi|1021580649|ref|XP_016179686.1| PREDICTED: (3S,6E)-nerolidol synthase 1-like [Arachis ipaensis]	(3S,6E)-nerolidol synthase 1
AH12G03370	173.568	24.5154	322.62	13.1599	3.71808	9.44222e-89	1.47732e-86	Chr12	4085356	4087306	+	1951	AH12G03370	GO:0016758;GO:0008152	K08237	virNOG11892	GC	sp|Q9AR73|HQGT_RAUSE Hydroquinone glucosyltransferase OS=Rauvolfia serpentina GN=AS PE=1 SV=1	gi|1021478547|ref|XP_016181161.1| PREDICTED: hydroquinone glucosyltransferase-like [Arachis ipaensis]	Hydroquinone glucosyltransferase
AH15G00960	735.02	365.022	1105.02	3.02727	1.59802	1.18209e-88	1.84369e-86	Chr15	1429799	1431283	+	1128	AH15G00960	-	-	euNOG57245;virNOG37556	TR	-	gi|1021516369|ref|XP_016201673.1| PREDICTED: lysine-rich arabinogalactan protein 18-like [Arachis ipaensis]	Lysine-rich arabinogalactan protein 18
AH14G32770	9972.78	6636.34	13309.2	2.00551	1.00397	1.22449e-88	1.90384e-86	Chr14	121390994	121394408	-	1519	AH14G32770	GO:0005829;GO:0016311;GO:0016791	K19269	virNOG08312	P	sp|P0DKC3|PGP1A_ARATH Phosphoglycolate phosphatase 1A, chloroplastic OS=Arabidopsis thaliana GN=PGLP1A PE=1 SV=1	gi|1021501728|ref|XP_016194063.1| PREDICTED: phosphoglycolate phosphatase 1B, chloroplastic-like [Arachis ipaensis]	Phosphoglycolate phosphatase 1B, chloroplastic
AH10G20730	1808.2	1011.04	2605.36	2.5769	1.36564	1.60466e-88	2.47945e-86	Chr10	95480810	95482721	-	932	AH10G20730	GO:0016020	K23052	virNOG09563	O	sp|Q84VQ4|NDHU_ARATH NAD(P)H-quinone oxidoreductase subunit U, chloroplastic OS=Arabidopsis thaliana GN=ndhU PE=1 SV=1	gi|1012258972|ref|XP_015945582.1| PREDICTED: NAD(P)H-quinone oxidoreductase subunit U, chloroplastic [Arachis duranensis]	NAD(P)H-quinone oxidoreductase subunit U, chloroplastic
AH04G18360	1576.28	976.81	2175.76	2.22741	1.15537	3.58072e-88	5.51564e-86	Chr04	87835995	87837651	+	768	AH04G18360	GO:0016020;GO:0005515	-	virNOG24122	S	-	gi|1012114481|ref|XP_015960808.1| PREDICTED: uncharacterized protein LOC107484781 [Arachis duranensis]	uncharacterized protein LOC101510131
AH13G34720	243.523	57.2802	429.766	7.50286	2.90744	3.94256e-88	6.05427e-86	Chr13	115292741	115293046	+	306	AH13G34720	-	-	-	-	-	-	Unknown function
AH13G14790	927.678	500.41	1354.95	2.70767	1.43705	4.05136e-88	6.19219e-86	Chr13	16769512	16773897	-	2522	AH13G14790	-	-	KOG1437;virNOG01112	WM	sp|Q93W32|FLA18_ARATH Fasciclin-like arabinogalactan protein 18 OS=Arabidopsis thaliana GN=FLA18 PE=2 SV=1	gi|1021490902|ref|XP_016188463.1| PREDICTED: fasciclin-like arabinogalactan protein 15 [Arachis ipaensis]	Fasciclin-like arabinogalactan protein 17
AH05G21140	34194.8	22607.2	45782.4	2.02512	1.01801	4.05727e-88	6.19219e-86	Chr05	86692158	86694803	-	1475	AH05G21140	GO:0009765;GO:0009535;GO:0016021;GO:0016168;GO:0046872;GO:0009522;GO:0018298	K08916	virNOG07792	R	sp|Q9XF89|CB5_ARATH Chlorophyll a-b binding protein CP26, chloroplastic OS=Arabidopsis thaliana GN=LHCB5 PE=1 SV=1	gi|1012171847|ref|XP_015965906.1| PREDICTED: chlorophyll a-b binding protein CP26, chloroplastic [Arachis duranensis] &gt;gi|1021521488|ref|XP_016204130.1| PREDICTED: chlorophyll a-b binding protein CP26, chloroplastic [Arachis ipaensis]	Chlorophyll a-b binding protein CP26, chloroplastic
AH14G35110	128.308	8.74018	247.875	28.3604	4.8258	5.01834e-88	7.61227e-86	Chr14	125237674	125240210	-	1564	AH14G35110	GO:0005618;GO:0016020;GO:0005576;GO:0009664	K20628	virNOG12949	S	sp|O80622|EXP15_ARATH Expansin-A15 OS=Arabidopsis thaliana GN=EXPA15 PE=2 SV=2	gi|1021502193|ref|XP_016194296.1| PREDICTED: expansin-A15-like [Arachis ipaensis]	Expansin-A15
AH10G22740	898.736	450.2	1347.27	2.99261	1.5814	7.17445e-88	1.08498e-85	Chr10	101254056	101258572	+	2152	AH10G22740	GO:0016790;GO:0006633	K10781	virNOG05442	I	sp|Q9SJE2|FATB_ARATH Palmitoyl-acyl carrier protein thioesterase, chloroplastic OS=Arabidopsis thaliana GN=FATB PE=1 SV=1	gi|1012260040|ref|XP_015945851.1| PREDICTED: palmitoyl-acyl carrier protein thioesterase, chloroplastic-like [Arachis duranensis] &gt;gi|1021582730|ref|XP_016180765.1| PREDICTED: palmitoyl-acyl carrier protein thioesterase, chloroplastic-like [Arachis ipaensis]	Palmitoyl-acyl carrier protein thioesterase, chloroplastic
AH06G23740	2058.62	1346.32	2770.93	2.05816	1.04135	2.19256e-86	3.29573e-84	Chr06	98637770	98638693	+	420	AH06G23740	-	-	virNOG23051	S	sp|Q03200|LIRP1_ORYSJ Light-regulated protein, chloroplastic OS=Oryza sativa subsp. japonica GN=LIR1 PE=1 SV=1	gi|1012193297|ref|XP_015971175.1| PREDICTED: light-regulated protein [Arachis duranensis]	Light-regulated protein
AH10G02060	1267.59	750.646	1784.54	2.37734	1.24935	2.39043e-86	3.58233e-84	Chr10	1841835	1845152	+	1852	AH10G02060	GO:0016851;GO:0015995;GO:0005524;GO:0009507;GO:0015979	K03405	virNOG02374	H	sp|P93162|CHLI_SOYBN Magnesium-chelatase subunit ChlI, chloroplastic OS=Glycine max GN=CHLI PE=2 SV=1	gi|1012249040|ref|XP_015943067.1| PREDICTED: magnesium-chelatase subunit ChlI, chloroplastic-like [Arachis duranensis]	Magnesium-chelatase subunit ChlI, chloroplastic
AH09G32580	661.989	320.285	1003.69	3.13375	1.64789	7.62345e-86	1.13562e-83	Chr09	117704818	117707091	+	1884	AH09G32580	-	-	-	-	-	gi|1012246988|ref|XP_015942515.1| PREDICTED: extensin-3-like, partial [Arachis duranensis]	Putative uncharacterized protein
AH02G22340	316.499	99.7192	533.279	5.34781	2.41895	1.73147e-85	2.57157e-83	Chr02	90597984	90598994	-	663	AH02G22340	GO:0044434	-	virNOG00015	R	sp|Q9SR92|STR10_ARATH Rhodanese-like domain-containing protein 10 OS=Arabidopsis thaliana GN=STR10 PE=2 SV=1	gi|1021481599|ref|XP_016183942.1| PREDICTED: rhodanese-like domain-containing protein 10 [Arachis ipaensis]	Rhodanese-like domain-containing protein 10
AH19G26640	457.299	186.399	728.198	3.90666	1.96594	6.96739e-85	1.02865e-82	Chr19	124781633	124785680	+	1813	AH19G26640	-	-	virNOG14400	S	sp|Q84WL6|WDL3_ARATH Protein WVD2-like 3 OS=Arabidopsis thaliana GN=WDL3 PE=1 SV=1	gi|1021569562|ref|XP_016175991.1| PREDICTED: protein WVD2-like 3 isoform X1 [Arachis ipaensis]	Uncharacterized protein
AH13G18150	351.984	60.0645	643.903	10.7202	3.42226	1.10892e-84	1.63234e-82	Chr13	23582222	23583001	-	780	AH13G18150	GO:0019438;GO:0008757;GO:0046983;GO:0008171;GO:0032259	-	NOG07059;virNOG01933	R	sp|B6VJS4|ROMT_VITVI Trans-resveratrol di-O-methyltransferase OS=Vitis vinifera GN=ROMT PE=1 SV=2	gi|1021490347|ref|XP_016188189.1| PREDICTED: trans-resveratrol di-O-methyltransferase-like [Arachis ipaensis]	Trans-resveratrol di-O-methyltransferase
AH03G04700	2084.6	1375.52	2793.69	2.03102	1.0222	1.35964e-84	1.98963e-82	Chr03	4714553	4718327	-	2164	AH03G04700	-	-	virNOG09565	G	sp|Q8SKU2|TIC62_PEA Protein TIC 62, chloroplastic OS=Pisum sativum GN=TIC62 PE=1 SV=2	gi|1012031131|ref|XP_015952053.1| PREDICTED: protein TIC 62, chloroplastic [Arachis duranensis] &gt;gi|1012031136|ref|XP_015952054.1| PREDICTED: protein TIC 62, chloroplastic [Arachis duranensis]	Protein TIC 62, chloroplastic
AH09G34510	403.542	153.183	653.9	4.26874	2.09381	4.04011e-84	5.89477e-82	Chr09	120005054	120005962	+	909	AH09G34510	-	-	NOG80837	S	sp|Q39529|LEC2_CLAKE Agglutinin-2 OS=Cladrastis kentukea PE=1 SV=1	gi|1012247579|ref|XP_015942683.1| PREDICTED: agglutinin-2-like [Arachis duranensis]	Agglutinin-2
AH14G19220	228.507	53.3917	403.621	7.55962	2.91831	4.26284e-84	6.20156e-82	Chr14	70260993	70264544	+	1860	AH14G19220	GO:0010143;GO:0004366;GO:0003841;GO:0016311;GO:0016021;GO:0016791;GO:0090447	K13508	virNOG08633	I	sp|O80437|GPAT6_ARATH Glycerol-3-phosphate 2-O-acyltransferase 6 OS=Arabidopsis thaliana GN=GPAT6 PE=1 SV=1	gi|1021510370|ref|XP_016198481.1| PREDICTED: glycerol-3-phosphate 2-O-acyltransferase 6 [Arachis ipaensis]	Glycerol-3-phosphate 2-O-acyltransferase 6
AH13G06790	2149.66	1235.39	3063.93	2.48012	1.31041	7.37611e-84	1.06994e-81	Chr13	6870976	6874760	-	2153	AH13G06790	-	-	virNOG09565	G	sp|Q8SKU2|TIC62_PEA Protein TIC 62, chloroplastic OS=Pisum sativum GN=TIC62 PE=1 SV=2	gi|1021488156|ref|XP_016187048.1| PREDICTED: protein TIC 62, chloroplastic [Arachis ipaensis] &gt;gi|1021488158|ref|XP_016187049.1| PREDICTED: protein TIC 62, chloroplastic [Arachis ipaensis]	Protein TIC 62, chloroplastic
AH07G19050	179.486	30.2645	328.708	10.8612	3.44111	1.21219e-83	1.75323e-81	Chr07	58085494	58089325	+	2494	AH07G19050	GO:0030247;GO:0004553;GO:0005975;GO:0046658	-	virNOG04032	R	sp|Q94G86|ALL9_OLEEU Glucan endo-1,3-beta-D-glucosidase OS=Olea europaea GN=OLE9 PE=1 SV=1	gi|1012209530|ref|XP_015932745.1| PREDICTED: glucan endo-1,3-beta-D-glucosidase [Arachis duranensis] &gt;gi|1012209534|ref|XP_015932746.1| PREDICTED: glucan endo-1,3-beta-D-glucosidase [Arachis duranensis]	Glucan endo-1,3-beta-D-glucosidase
AH08G17680	1347.54	674.225	2020.85	2.99729	1.58366	8.08015e-83	1.15856e-80	Chr08	33125783	33126298	+	516	AH08G17680	-	K08902	virNOG19480	H	sp|Q9LR64|PB27A_ARATH Photosystem II repair protein PSB27-H1, chloroplastic OS=Arabidopsis thaliana GN=PSB27-1 PE=1 SV=1	gi|1012222668|ref|XP_015936176.1| PREDICTED: photosystem II repair protein PSB27-H1, chloroplastic [Arachis duranensis]	Photosystem II repair protein PSB27-H1, chloroplastic
AH19G36740	648.321	317.1	979.542	3.08906	1.62717	1.9825e-82	2.83441e-80	Chr19	152871687	152873259	-	1121	AH19G36740	GO:0015979;GO:0009654;GO:0019898;GO:0005509	-	virNOG03188	R	sp|O80634|PNSL1_ARATH Photosynthetic NDH subunit of lumenal location 1, chloroplastic OS=Arabidopsis thaliana GN=PNSL1 PE=1 SV=2	gi|1021572647|ref|XP_016177421.1| PREDICTED: photosynthetic NDH subunit of lumenal location 1, chloroplastic [Arachis ipaensis]	Photosynthetic NDH subunit of lumenal location 1, chloroplastic
AH07G06710	2040.48	1350.15	2730.81	2.02259	1.01621	2.38836e-82	3.40488e-80	Chr07	6987709	6990280	+	1509	AH07G06710	GO:0009693;GO:0051213;GO:0046872;GO:0055114	K05933	virNOG00095	Q	sp|Q9MB94|ACCO_PRUMU 1-aminocyclopropane-1-carboxylate oxidase OS=Prunus mume GN=ACO1 PE=2 SV=1	gi|1012202846|ref|XP_015973684.1| PREDICTED: 1-aminocyclopropane-1-carboxylate oxidase [Arachis duranensis]	1-aminocyclopropane-1-carboxylate oxidase
AH05G35580	535.215	240.572	829.858	3.44952	1.7864	2.54899e-82	3.6235e-80	Chr05	111981682	111982224	-	543	AH05G35580	-	-	virNOG22403	S	sp|Q9LTD9|Y5278_ARATH Uncharacterized protein PAM68-like OS=Arabidopsis thaliana GN=At5g52780 PE=2 SV=1	gi|1012177702|ref|XP_015967347.1| PREDICTED: uncharacterized protein PAM68-like [Arachis duranensis]	Uncharacterized protein PAM68-like
AH13G49240	280.356	82.5247	478.187	5.79448	2.53468	4.96521e-82	7.01815e-80	Chr13	140357352	140358929	-	1578	AH13G49240	GO:0050660;GO:0055114;GO:0016614	K22395	virNOG25927;virNOG39040;COG0277;virNOG39063	RC	sp|Q93ZA3|BBE13_ARATH Berberine bridge enzyme-like 13 OS=Arabidopsis thaliana GN=At1g30760 PE=1 SV=1	gi|1012101335|ref|XP_015957452.1| PREDICTED: reticuline oxidase-like protein [Arachis duranensis]	Reticuline oxidase-like protein
AH14G29660	953.918	534.076	1373.76	2.57222	1.36301	5.47821e-82	7.72132e-80	Chr14	115438219	115442875	-	2016	AH14G29660	GO:0003677	-	virNOG06213	S	sp|Q8L7L5|AHL11_ARATH AT-hook motif nuclear-localized protein 11 OS=Arabidopsis thaliana GN=AHL11 PE=2 SV=1	gi|1021501169|ref|XP_016193812.1| PREDICTED: AT-hook motif nuclear-localized protein 9-like [Arachis ipaensis] &gt;gi|1021501171|ref|XP_016193814.1| PREDICTED: AT-hook motif nuclear-localized protein 9-like [Arachis ipaensis] &gt;gi|1021501173|ref|XP_016193815.1| PREDICTED: AT-hook motif nuclear-localized protein 9-like [Arachis ipaensis]	AT-hook motif nuclear-localized protein 9
AH17G05250	994.484	564.553	1424.41	2.52308	1.33519	6.12322e-82	8.60606e-80	Chr17	6052137	6054893	+	2632	AH17G05250	GO:0005975;GO:0004553	-	virNOG05570	R	sp|Q9FJU9|E1313_ARATH Glucan endo-1,3-beta-glucosidase 13 OS=Arabidopsis thaliana GN=At5g56590 PE=1 SV=1	gi|1012202439|ref|XP_015973576.1| PREDICTED: glucan endo-1,3-beta-glucosidase 12-like [Arachis duranensis]	Glucan endo-1,3-beta-glucosidase 13
AH13G43470	109.397	5.12519	213.669	41.6901	5.38163	1.11002e-81	1.55572e-79	Chr13	134420411	134422635	-	1971	AH13G43470	GO:0005623;GO:0004095;GO:0045454	K17609	KOG2501;NOG18420;virNOG02346	O	sp|O80763|NRX1_ARATH Probable nucleoredoxin 1 OS=Arabidopsis thaliana GN=At1g60420 PE=1 SV=1	gi|1021494448|ref|XP_016190217.1| PREDICTED: probable nucleoredoxin 1 isoform X1 [Arachis ipaensis]	Probable nucleoredoxin 1
AH18G07480	213.738	47.8136	379.663	7.94049	2.98923	3.36588e-81	4.70411e-79	Chr18	8032901	8037404	-	1978	AH18G07480	GO:0046872;GO:0016829	-	virNOG00163	R	sp|Q6EJ97|ISPS_PUEML Isoprene synthase, chloroplastic OS=Pueraria montana var. lobata GN=ISPS PE=1 SV=1	gi|1021561610|ref|XP_016172010.1| PREDICTED: isoprene synthase, chloroplastic-like [Arachis ipaensis]	Isoprene synthase, chloroplastic
AH17G02620	782.433	413.234	1151.63	2.78688	1.47865	6.6928e-81	9.27559e-79	Chr17	2849294	2853673	-	2582	AH17G02620	GO:0006810;GO:0016021;GO:0005215	K15283	NOG00787;virNOG09442	GU	sp|Q9M5A9|GPT1_ARATH Glucose-6-phosphate/phosphate translocator 1, chloroplastic OS=Arabidopsis thaliana GN=GPT1 PE=2 SV=1	gi|1021549879|ref|XP_016166336.1| PREDICTED: glucose-6-phosphate/phosphate translocator 1, chloroplastic-like isoform X2 [Arachis ipaensis]	Glucose-6-phosphate/phosphate translocator 1, chloroplastic
AH06G13590	471.779	201.474	742.083	3.68327	1.88099	2.74132e-80	3.76773e-78	Chr06	18752103	18753407	-	1141	AH06G13590	GO:0016740	K00799	virNOG09627;COG0625	O	sp|Q96266|GSTF8_ARATH Glutathione S-transferase F8, chloroplastic OS=Arabidopsis thaliana GN=GSTF8 PE=1 SV=3	gi|1012187398|ref|XP_015969802.1| PREDICTED: glutathione S-transferase-like [Arachis duranensis] &gt;gi|254798560|gb|ACT82511.1| glutathione S-transferase [Arachis hypogaea]	Glutathione S-transferase
AH02G04630	26597.7	15207.7	37987.8	2.49793	1.32073	8.43988e-80	1.15046e-77	Chr02	5920713	5923653	+	1669	AH02G04630	GO:0018298;GO:0031409;GO:0009941;GO:0010287;GO:0009416;GO:0009535;GO:0016168;GO:0016021;GO:0046872;GO:0009522;GO:0009768	K08908	virNOG07463	R	sp|P10708|CB12_SOLLC Chlorophyll a-b binding protein 7, chloroplastic OS=Solanum lycopersicum GN=CAB7 PE=3 SV=1	gi|1012011257|ref|XP_015948147.1| PREDICTED: chlorophyll a-b binding protein 7, chloroplastic [Arachis duranensis] &gt;gi|1021478901|ref|XP_016182651.1| PREDICTED: chlorophyll a-b binding protein 7, chloroplastic [Arachis ipaensis]	Chlorophyll a-b binding protein 7, chloroplastic
AH08G15040	1643.26	1055.9	2230.62	2.11252	1.07896	1.39504e-79	1.89642e-77	Chr08	29764630	29769685	+	3071	AH08G15040	-	K13680	virNOG06825	R	sp|Q9FNI7|CSLA2_ARATH Glucomannan 4-beta-mannosyltransferase 2 OS=Arabidopsis thaliana GN=CSLA2 PE=2 SV=1	gi|1012221528|ref|XP_015935885.1| PREDICTED: glucomannan 4-beta-mannosyltransferase 2 [Arachis duranensis]	Glucomannan 4-beta-mannosyltransferase 2
AH20G27160	1190.88	713.185	1668.57	2.3396	1.22626	1.58096e-79	2.14331e-77	Chr20	121659986	121661814	-	886	AH20G27160	GO:0016020	K23052	virNOG09563	O	sp|Q84VQ4|NDHU_ARATH NAD(P)H-quinone oxidoreductase subunit U, chloroplastic OS=Arabidopsis thaliana GN=ndhU PE=1 SV=1	gi|1021586121|ref|XP_016182382.1| PREDICTED: NAD(P)H-quinone oxidoreductase subunit U, chloroplastic [Arachis ipaensis]	NAD(P)H-quinone oxidoreductase subunit U, chloroplastic
AH16G35190	341.147	121.284	561.011	4.6256	2.20964	2.71584e-79	3.67184e-77	Chr16	138942154	138957562	-	2029	AH16G35190	-	K13356	virNOG07071	I	sp|Q93ZB9|FACR3_ARATH Fatty acyl-CoA reductase 3 OS=Arabidopsis thaliana GN=FAR3 PE=1 SV=1	gi|1021530948|ref|XP_016162430.1| PREDICTED: fatty acyl-CoA reductase 3-like [Arachis ipaensis]	Fatty acyl-CoA reductase 3
AH02G22840	301.988	97.5055	506.471	5.19428	2.37692	2.8776e-79	3.88e-77	Chr02	91937551	91940559	+	3009	AH02G22840	-	-	COG4886;NOG124510	S	sp|Q9LJS0|RLP42_ARATH Receptor like protein 42 OS=Arabidopsis thaliana GN=RLP42 PE=1 SV=1	gi|1021485758|ref|XP_016185995.1| PREDICTED: receptor-like protein 12 [Arachis ipaensis]	Receptor-like protein 12
AH12G29440	1055.38	615.178	1495.59	2.43115	1.28164	9.27994e-79	1.24788e-76	Chr12	112695577	112697940	-	1279	AH12G29440	-	-	virNOG16223;virNOG23230	SR	-	gi|1021487453|ref|XP_016186673.1| PREDICTED: uncharacterized protein LOC107628550 [Arachis ipaensis]	Uncharacterized protein (Fragment)
AH01G25750	1816.48	1192.48	2440.49	2.04656	1.0332	9.84416e-79	1.32018e-76	Chr01	98702806	98704749	-	1530	AH01G25750	GO:0045454;GO:0004148;GO:0055114;GO:0050660;GO:0005960;GO:0005759	K00382	virNOG00291	C	sp|P31023|DLDH_PEA Dihydrolipoyl dehydrogenase, mitochondrial OS=Pisum sativum GN=LPD PE=1 SV=2	gi|1012003053|ref|XP_015936585.1| PREDICTED: dihydrolipoyl dehydrogenase, mitochondrial [Arachis duranensis]	Dihydrolipoyl dehydrogenase, mitochondrial
AH16G13950	1252.32	763.218	1741.42	2.28168	1.1901	1.5326e-78	2.04982e-76	Chr16	23732723	23735821	+	1720	AH16G13950	GO:0009706;GO:0016021;GO:0009534	-	virNOG00438	S	-	gi|1021524797|ref|XP_016205785.1| PREDICTED: uncharacterized protein LOC107646104 [Arachis ipaensis]	Uncharacterized protein
AH01G28760	378.06	145.181	610.939	4.20812	2.07318	1.83278e-78	2.44472e-76	Chr01	102629800	102631886	-	1359	AH01G28760	GO:0004462;GO:0046872	K01759	COG0346;virNOG08140	GE	sp|O65398|GLX1_ARATH Lactoylglutathione lyase GLX1 OS=Arabidopsis thaliana GN=GLX1 PE=1 SV=1	gi|1012004864|ref|XP_015941105.1| PREDICTED: putative lactoylglutathione lyase [Arachis duranensis]	Putative lactoylglutathione lyase
AH13G06610	296.266	96.1623	496.37	5.1618	2.36787	4.14118e-78	5.4508e-76	Chr13	6746211	6750949	-	1992	AH13G06610	GO:0008152;GO:0003824	K01897	virNOG06877	I	sp|Q9XIA9|LACS2_ARATH Long chain acyl-CoA synthetase 2 OS=Arabidopsis thaliana GN=LACS2 PE=2 SV=1	gi|1021488200|ref|XP_016187072.1| PREDICTED: long chain acyl-CoA synthetase 2 [Arachis ipaensis]	Long chain acyl-CoA synthetase 2
AH19G00160	237.786	62.9707	412.601	6.55227	2.712	4.45059e-78	5.8426e-76	Chr19	177944	181703	+	1819	AH19G00160	GO:0044550;GO:0046872;GO:0016020;GO:0016709	K20617	virNOG03061;COG2124;virNOG06151	Q	sp|O81970|C71A9_SOYBN Cytochrome P450 71A9 OS=Glycine max GN=CYP71A9 PE=2 SV=1	gi|1021522376|ref|XP_016204577.1| PREDICTED: cytochrome P450 71A1-like [Arachis ipaensis]	Cytochrome P450 71A1
AH13G10900	323.876	112.396	535.357	4.76314	2.25191	7.20799e-78	9.43753e-76	Chr13	11371413	11374787	+	1436	AH13G10900	GO:0018160;GO:0033014;GO:0004418	K01749	virNOG02655	H	sp|Q43082|HEM3_PEA Porphobilinogen deaminase, chloroplastic OS=Pisum sativum GN=HEMC PE=1 SV=1	gi|1021489695|ref|XP_016187861.1| PREDICTED: porphobilinogen deaminase, chloroplastic isoform X1 [Arachis ipaensis]	Porphobilinogen deaminase, chloroplastic
AH08G12700	671.079	340.951	1001.21	2.93651	1.5541	1.00775e-77	1.316e-75	Chr08	26143833	26146578	+	1451	AH08G12700	GO:0009570;GO:0051287;GO:0055114;GO:0030267;GO:0004616	K18121	virNOG02883	R	sp|F4I907|GLYR2_ARATH Glyoxylate/succinic semialdehyde reductase 2, chloroplastic OS=Arabidopsis thaliana GN=GLYR2 PE=1 SV=1	gi|1012219890|ref|XP_015935468.1| PREDICTED: glyoxylate/succinic semialdehyde reductase 2, chloroplastic-like [Arachis duranensis]	Glyoxylate/succinic semialdehyde reductase 2, chloroplastic
AH09G18720	84.735	0.592064	168.878	285.236	8.15601	1.15342e-77	1.49836e-75	Chr09	80816177	80817064	-	629	AH09G18720	GO:0005576;GO:0010951;GO:0008233;GO:0004867	-	virNOG37893	R	sp|P01067|IBB2_ARAHY Bowman-Birk type proteinase inhibitor B-II OS=Arachis hypogaea PE=1 SV=1	gi|1012239362|ref|XP_015940476.1| PREDICTED: Bowman-Birk type proteinase inhibitor B-II [Arachis duranensis]	Bowman-Birk type proteinase inhibitor B-II
AH18G31270	96.2251	3.17981	189.27	59.5225	5.89536	1.96066e-77	2.53378e-75	Chr18	131030895	131036512	+	2551	AH18G31270	-	-	virNOG05092;NOG126252	RS	sp|B9SCB6|TPS2_RICCO Probable terpene synthase 2 OS=Ricinus communis GN=TPS2 PE=3 SV=1	gi|1021557112|ref|XP_016169875.1| PREDICTED: probable terpene synthase 2 [Arachis ipaensis]	(-)-germacrene D synthase
AH13G37830	634.074	317.457	950.692	2.99471	1.58242	3.18241e-77	4.10201e-75	Chr13	125555263	125558141	+	1336	AH13G37830	GO:0016021	-	virNOG13514	S	-	gi|1021493940|ref|XP_016189958.1| PREDICTED: uncharacterized protein LOC107631131 isoform X1 [Arachis ipaensis]	Uncharacterized protein
AH02G23940	830.91	457.426	1204.39	2.63298	1.3967	5.27208e-77	6.72582e-75	Chr02	93826002	93827718	-	900	AH02G23940	GO:0006810	-	virNOG23426;virNOG25708;virNOG26220	TS	sp|A0AT28|NLTP1_LENCU Non-specific lipid-transfer protein 1 OS=Lens culinaris PE=3 SV=1	gi|1021482009|ref|XP_016184068.1| PREDICTED: non-specific lipid-transfer protein 1-like [Arachis ipaensis]	Non-specific lipid-transfer protein 1
AH12G34850	3737.78	2487.29	4988.27	2.00551	1.00397	5.63061e-77	7.16484e-75	Chr12	118860005	118861933	+	1267	AH12G34850	GO:0016021	-	virNOG16101	S	sp|Q9SRN0|NHL1_ARATH NDR1/HIN1-like protein 1 OS=Arabidopsis thaliana GN=NHL1 PE=2 SV=1	gi|1012028186|ref|XP_015951389.1| PREDICTED: protein YLS9 [Arachis duranensis]	Uncharacterized protein
AH01G25130	138.464	17.1805	259.748	15.1187	3.91827	1.18238e-76	1.50071e-74	Chr01	97653500	97655438	-	1588	AH01G25130	GO:0016021;GO:0009055	-	virNOG18485	R	sp|P00302|STEL_TOXVR Stellacyanin OS=Toxicodendron vernicifluum PE=1 SV=1	gi|1012002716|ref|XP_015935717.1| PREDICTED: blue copper protein-like [Arachis duranensis]	Stellacyanin
AH16G00940	1568.59	1009.85	2127.34	2.1066	1.07491	2.10848e-76	2.66257e-74	Chr16	926434	933929	-	2808	AH16G00940	GO:0005975;GO:0004565	-	virNOG10012;virNOG14979	G	sp|Q9MAJ7|BGAL5_ARATH Beta-galactosidase 5 OS=Arabidopsis thaliana GN=BGAL5 PE=2 SV=1	gi|1021522718|ref|XP_016204756.1| PREDICTED: beta-galactosidase 5-like [Arachis ipaensis]	Beta-galactosidase 5
AH17G11190	142.037	18.9211	265.153	14.0136	3.80876	3.77673e-76	4.75714e-74	Chr17	17820713	17838986	+	1288	AH17G11190	-	-	NOG07059;virNOG12973	R	sp|A9X7L0|ANMT_RUTGR Anthranilate N-methyltransferase OS=Ruta graveolens PE=1 SV=1	gi|1012205286|ref|XP_015931735.1| PREDICTED: anthranilate N-methyltransferase-like [Arachis duranensis]	Anthranilate N-methyltransferase
AH11G34430	1758.08	1156.82	2359.34	2.03951	1.02822	8.75127e-76	1.09952e-73	Chr11	147246656	147248968	-	803	AH11G34430	GO:0006412;GO:0005840;GO:0003735	K02916	virNOG23899	J	sp|P23326|RK35_SPIOL 50S ribosomal protein L35, chloroplastic OS=Spinacia oleracea GN=RPL35 PE=1 SV=1	gi|1021473696|ref|XP_016200476.1| PREDICTED: 50S ribosomal protein L35, chloroplastic [Arachis ipaensis]	50S ribosomal protein L35
AH14G39600	198.857	45.8783	351.835	7.66888	2.93902	7.15849e-75	8.97137e-73	Chr14	129704557	129705677	-	534	AH14G39600	GO:0009909;GO:0048573;GO:0008429	-	KOG3346;virNOG02470	R	sp|Q93WI9|HD3A_ORYSJ Protein HEADING DATE 3A OS=Oryza sativa subsp. japonica GN=HD3A PE=1 SV=1	gi|1021507097|ref|XP_016196865.1| PREDICTED: protein HEADING DATE 3A-like [Arachis ipaensis]	Protein HEADING DATE 3A
AH08G14600	387.099	154.837	619.36	4.00008	2.00003	7.50936e-75	9.38746e-73	Chr08	29237302	29239264	+	805	AH08G14600	GO:0009507;GO:0055114;GO:0008270;GO:0004784;GO:0019430;GO:0005507;GO:0071486	K04565	virNOG03329;COG2032	P	sp|P11964|SODCP_PEA Superoxide dismutase [Cu-Zn], chloroplastic OS=Pisum sativum GN=SODCP PE=2 SV=1	gi|1012221713|ref|XP_015935932.1| PREDICTED: superoxide dismutase [Cu-Zn], chloroplastic [Arachis duranensis]	Superoxide dismutase [Cu-Zn], chloroplastic
AH20G01990	1114.04	670.657	1557.42	2.32223	1.21551	7.77936e-75	9.70061e-73	Chr20	2141016	2147139	-	3452	AH20G01990	-	K24668	virNOG02828	R	sp|P0CV94|NES1_FRAAN (3S,6E)-nerolidol synthase 1 OS=Fragaria ananassa PE=1 SV=1	gi|1021580655|ref|XP_016179689.1| PREDICTED: (3S,6E)-nerolidol synthase 1-like [Arachis ipaensis]	(3S,6E)-nerolidol synthase 1
AH01G25170	760.619	313.092	1208.15	3.85876	1.94814	1.11561e-74	1.38765e-72	Chr01	97693197	97694619	+	986	AH01G25170	GO:0009735;GO:0031977;GO:0009535;GO:0009941;GO:0009570	-	virNOG02949	S	sp|O22773|TL16_ARATH Thylakoid lumenal 16.5 kDa protein, chloroplastic OS=Arabidopsis thaliana GN=At4g02530 PE=1 SV=3	gi|1012002698|ref|XP_015935653.1| PREDICTED: thylakoid lumenal 16.5 kDa protein, chloroplastic [Arachis duranensis] &gt;gi|1021473330|ref|XP_016199201.1| PREDICTED: thylakoid lumenal 16.5 kDa protein, chloroplastic [Arachis ipaensis]	Thylakoid lumenal 16.5 kDa protein, chloroplastic
AH18G11830	2001.88	1269.51	2734.26	2.15379	1.10688	2.09667e-74	2.60144e-72	Chr18	17008832	17017003	+	2239	AH18G11830	-	K15803	virNOG02433;virNOG05092	R	sp|Q6Q3H3|TPSGD_VITVI (-)-germacrene D synthase OS=Vitis vinifera GN=VIT_19s0014g04930 PE=1 SV=1	gi|1021553580|ref|XP_016168120.1| PREDICTED: probable terpene synthase 2 [Arachis ipaensis]	(-)-germacrene D synthase||Probable sesquiterpene synthase
AH06G08410	86.7594	1.85192	171.667	92.6967	6.53445	1.18928e-73	1.46463e-71	Chr06	11485742	11486179	+	438	AH06G08410	GO:0042742;GO:0050832	-	virNOG11661;virNOG19971	R	sp|P09761|WIN1_SOLTU Wound-induced protein WIN1 OS=Solanum tuberosum GN=WIN1 PE=2 SV=1	gi|1012182177|ref|XP_015968486.1| PREDICTED: pathogenesis-related protein PR-4 [Arachis duranensis]	Wound-induced protein WIN1
AH05G30680	699.007	370.467	1027.55	2.77365	1.47178	3.32107e-73	4.04001e-71	Chr05	104107401	104112219	-	1886	AH05G30680	GO:0006457;GO:0003755;GO:0000413	-	virNOG10623	O	sp|Q9SSA5|CYP38_ARATH Peptidyl-prolyl cis-trans isomerase CYP38, chloroplastic OS=Arabidopsis thaliana GN=CYP38 PE=1 SV=1	gi|1012176599|ref|XP_015967082.1| PREDICTED: peptidyl-prolyl cis-trans isomerase CYP38, chloroplastic [Arachis duranensis]	Peptidyl-prolyl cis-trans isomerase CYP38, chloroplastic
AH03G11910	631.078	323.372	938.785	2.90311	1.5376	3.55689e-73	4.31633e-71	Chr03	13420308	13424694	-	2292	AH03G11910	-	-	KOG1437;virNOG01112	MW	sp|Q93W32|FLA18_ARATH Fasciclin-like arabinogalactan protein 18 OS=Arabidopsis thaliana GN=FLA18 PE=2 SV=1	gi|1012036301|ref|XP_015953242.1| PREDICTED: fasciclin-like arabinogalactan protein 15 [Arachis duranensis]	Fasciclin-like arabinogalactan protein 17
AH03G00520	1571.85	1024.95	2118.75	2.06718	1.04766	9.45825e-73	1.14498e-70	Chr03	722367	724769	+	1004	AH03G00520	GO:0005739;GO:0003735;GO:0005840;GO:0006412	K02939	virNOG10256	J	sp|P25864|RK9_ARATH 50S ribosomal protein L9, chloroplastic OS=Arabidopsis thaliana GN=RPL9 PE=2 SV=1	gi|1012029795|ref|XP_015951759.1| PREDICTED: 50S ribosomal protein L9, chloroplastic [Arachis duranensis]	50S ribosomal protein L9, chloroplastic
AH09G01720	85.5692	1.92303	169.215	87.994	6.45933	1.55172e-72	1.87389e-70	Chr09	2012738	2015374	-	1281	AH09G01720	-	K13262	virNOG01933	R	sp|Q84KK5|D7OMT_GLYEC Isoflavone 7-O-methyltransferase OS=Glycyrrhiza echinata GN=D7OMT PE=1 SV=1	gi|1012231366|ref|XP_015938477.1| PREDICTED: isoflavone 7-O-methyltransferase-like [Arachis duranensis]	Isoflavone 7-O-methyltransferase
AH19G02280	1237.7	771.414	1703.99	2.20892	1.14334	2.82702e-72	3.39747e-70	Chr19	2069778	2073550	-	1519	AH19G02280	GO:0009579;GO:0009570;GO:0010478	-	virNOG03770	S	-	gi|1021571961|ref|XP_016177102.1| PREDICTED: uncharacterized protein LOC107619352 [Arachis ipaensis]	Uncharacterized protein
AH19G41640	13209.5	7800.14	18618.9	2.38699	1.2552	3.94701e-72	4.73203e-70	Chr19	157477149	157478419	+	1271	AH19G41640	GO:0009507;GO:0015979;GO:0009538	K02692	virNOG08713	H	sp|P12353|PSAD_SPIOL Photosystem I reaction center subunit II, chloroplastic OS=Spinacia oleracea GN=psaD PE=1 SV=2	gi|1021566324|ref|XP_016174433.1| PREDICTED: photosystem I reaction center subunit II, chloroplastic-like [Arachis ipaensis]	Photosystem I reaction center subunit II, chloroplastic
AH05G09590	393.227	164.346	622.107	3.78535	1.92043	2.53414e-71	3.00915e-69	Chr05	17462929	17470947	+	1894	AH05G09590	-	K15803	virNOG05092;NOG126252	SR	sp|Q6Q3H3|TPSGD_VITVI (-)-germacrene D synthase OS=Vitis vinifera GN=VIT_19s0014g04930 PE=1 SV=1	gi|1012169817|ref|XP_015965435.1| PREDICTED: probable terpene synthase 2 [Arachis duranensis]	(-)-germacrene D synthase
AH16G05160	553.726	272.443	835.009	3.06489	1.61584	2.68815e-71	3.17687e-69	Chr16	9271906	9273259	+	1354	AH16G05160	-	K13448	virNOG22213;virNOG27999	T	sp|P30188|CML35_ARATH Probable calcium-binding protein CML35 OS=Arabidopsis thaliana GN=CML35 PE=2 SV=2	gi|1021523326|ref|XP_016205070.1| PREDICTED: probable calcium-binding protein CML36 [Arachis ipaensis]	Probable calcium-binding protein CML35
AH03G08160	85.5341	2.08299	168.985	81.1263	6.3421	2.88791e-71	3.40486e-69	Chr03	8501933	8504137	+	1359	AH03G08160	GO:0004553;GO:0005975	-	virNOG04186	R	sp|A7PQW3|E13B_VITVI Glucan endo-1,3-beta-glucosidase OS=Vitis vinifera GN=VIT_06s0061g00120 PE=1 SV=2	gi|1021489721|ref|XP_016187869.1| PREDICTED: glucan endo-1,3-beta-glucosidase-like [Arachis ipaensis]	Glucan endo-1,3-beta-glucosidase, acidic isoform GI9
AH06G02960	219.926	59.5372	380.314	6.38785	2.67533	8.4157e-71	9.82899e-69	Chr06	5291499	5292080	-	582	AH06G02960	-	-	virNOG25000;virNOG27008;virNOG25118	S	-	gi|1012185107|ref|XP_015969232.1| PREDICTED: vacuolar protein sorting-associated protein 13-like protein [Arachis duranensis]	Sigma factor binding protein 1, chloroplastic
AH14G41150	1579.2	1039.4	2119	2.03868	1.02763	9.40465e-71	1.09583e-68	Chr14	130973761	130976794	+	1588	AH14G41150	GO:0019898;GO:0009654;GO:0015979;GO:0005509	K02717	virNOG09251	G	sp|P82538|PPL1_ARATH PsbP-like protein 1, chloroplastic OS=Arabidopsis thaliana GN=PPL1 PE=1 SV=1	gi|1012121213|ref|XP_015962432.1| PREDICTED: psbP-like protein 1, chloroplastic [Arachis duranensis] &gt;gi|1021502869|ref|XP_016194647.1| PREDICTED: psbP-like protein 1, chloroplastic [Arachis ipaensis]	PsbP-like protein 1, chloroplastic
AH15G05450	608.196	311.531	904.861	2.90456	1.53832	1.73693e-70	2.01914e-68	Chr15	9360793	9361596	+	804	AH15G05450	-	-	virNOG26089	S	-	gi|1021517128|ref|XP_016202068.1| PREDICTED: uncharacterized protein LOC107643044 [Arachis ipaensis]	Uncharacterized protein
AH04G00120	1022.28	504.737	1539.83	3.05075	1.60917	1.99947e-70	2.31353e-68	Chr04	403350	409961	+	2863	AH04G00120	GO:0016866	K15813	virNOG11690	I	sp|Q9MB42|BAMS_GLYGL Beta-amyrin synthase OS=Glycyrrhiza glabra GN=GgbAS1 PE=1 SV=1	gi|1012105433|ref|XP_015958539.1| PREDICTED: beta-amyrin synthase [Arachis duranensis] &gt;gi|1012105437|ref|XP_015958540.1| PREDICTED: beta-amyrin synthase [Arachis duranensis]	Beta-amyrin synthase
AH13G26530	944.381	556.826	1331.94	2.39201	1.25823	3.03294e-70	3.50118e-68	Chr13	46338606	46344667	+	2206	AH13G26530	GO:0016021;GO:0004497;GO:0016705;GO:0016117;GO:0044550;GO:0055114	K06444	virNOG10390	I	sp|O65837|LCYE_SOLLC Lycopene epsilon cyclase, chloroplastic OS=Solanum lycopersicum GN=CRTL-E-1 PE=2 SV=1	gi|1021492296|ref|XP_016189142.1| PREDICTED: lycopene epsilon cyclase, chloroplastic [Arachis ipaensis]	Lycopene epsilon cyclase, chloroplastic
AH03G28640	159.33	29.783	288.877	9.69939	3.27789	3.76056e-70	4.32108e-68	Chr03	100403355	100408374	-	2906	AH03G28640	GO:0030246;GO:0008810;GO:0030245	K01179	virNOG07472	G	sp|Q42059|GUN6_ARATH Endoglucanase 6 OS=Arabidopsis thaliana GN=At1g64390 PE=2 SV=2	gi|1012093218|ref|XP_015955353.1| PREDICTED: endoglucanase 6-like [Arachis duranensis]	Endoglucanase 6
AH16G41670	315.504	70.417	560.591	7.96102	2.99295	4.32291e-70	4.95581e-68	Chr16	147236126	147236419	-	294	AH16G41670	-	-	virNOG26845	T	-	gi|1012198183|ref|XP_015972448.1| PREDICTED: calmodulin-like protein 5 [Arachis duranensis]	Uncharacterized protein
AH03G02270	84.2608	2.11163	166.41	78.8066	6.30024	5.02099e-70	5.72969e-68	Chr03	2567779	2569341	+	1149	AH03G02270	GO:0042807;GO:0006833;GO:0009992;GO:0034220;GO:0015254;GO:0005887;GO:0015793;GO:0009705;GO:0015250	K09873	virNOG04666;virNOG08606	G	sp|O82598|TIP13_ARATH Aquaporin TIP1-3 OS=Arabidopsis thaliana GN=TIP1-3 PE=1 SV=1	gi|1021488679|ref|XP_016187327.1| PREDICTED: aquaporin TIP1-1-like [Arachis ipaensis]	Aquaporin TIP1-3
AH15G26870	116.091	12.0692	220.113	18.2376	4.18884	7.65056e-70	8.67075e-68	Chr15	137095799	137097505	-	744	AH15G26870	-	-	euNOG47834	S	-	gi|947090542|gb|KRH39207.1| hypothetical protein GLYMA_09G185100 [Glycine max]	Uncharacterized protein
AH04G27350	31382.3	20542.7	42221.9	2.05533	1.03937	1.66926e-69	1.88755e-67	Chr04	118871859	118873341	-	1068	AH04G27350	GO:0016021;GO:0009538;GO:0015979	K02699	virNOG03549	G	sp|Q41385|PSAL_SPIOL Photosystem I reaction center subunit XI, chloroplastic OS=Spinacia oleracea GN=PSAL PE=1 SV=1	gi|1012119578|ref|XP_015962005.1| PREDICTED: photosystem I reaction center subunit XI, chloroplastic [Arachis duranensis]	Photosystem I reaction center subunit XI, chloroplastic
AH05G34290	1510.59	989.234	2031.94	2.05405	1.03847	1.80559e-69	2.03708e-67	Chr05	110660867	110663514	-	2154	AH05G34290	GO:0051087	-	virNOG00827	T	sp|Q0WUQ1|BAG1_ARATH BAG family molecular chaperone regulator 1 OS=Arabidopsis thaliana GN=BAG1 PE=1 SV=1	gi|1012178307|ref|XP_015967489.1| PREDICTED: BAG family molecular chaperone regulator 3-like [Arachis duranensis] &gt;gi|1021521602|ref|XP_016204190.1| PREDICTED: BAG family molecular chaperone regulator 3-like [Arachis ipaensis]	BAG family molecular chaperone regulator 3
AH16G04960	126.703	1.22353	252.182	206.11	7.68727	3.74968e-69	4.22085e-67	Chr16	8988594	8991587	+	2701	AH16G04960	GO:0046658;GO:0008810;GO:0005618;GO:0005975;GO:0005773;GO:0030247	-	virNOG04186	R	sp|Q03773|E13A_SOYBN Glucan endo-1,3-beta-glucosidase OS=Glycine max PE=1 SV=1	gi|1021523289|ref|XP_016205050.1| PREDICTED: glucan endo-1,3-beta-glucosidase-like [Arachis ipaensis]	Glucan endo-1,3-beta-glucosidase
AH10G27330	794.117	448.839	1139.4	2.53854	1.344	4.19409e-69	4.71045e-67	Chr10	109720811	109723987	-	1628	AH10G27330	GO:0005975;GO:0004553	-	virNOG09822	G	sp|B8AVF0|BGL12_ORYSI Beta-glucosidase 12 OS=Oryza sativa subsp. indica GN=BGLU12 PE=3 SV=1	gi|1012262261|ref|XP_015946412.1| PREDICTED: beta-glucosidase 12-like [Arachis duranensis]	Beta-glucosidase 12
AH09G26450	11646.7	7131.58	16161.9	2.26625	1.1803	8.7942e-69	9.85466e-67	Chr09	111376820	111377452	-	633	AH09G26450	GO:0009538;GO:0009536;GO:0015979	K02692	virNOG08713	H	sp|P32869|PSAD_CUCSA Photosystem I reaction center subunit II, chloroplastic OS=Cucumis sativus GN=psaD PE=1 SV=1	gi|1012243157|ref|XP_015941443.1| PREDICTED: photosystem I reaction center subunit II, chloroplastic-like [Arachis duranensis]	Photosystem I reaction center subunit II, chloroplastic
AH14G34740	111.189	10.2759	212.102	20.6407	4.36742	2.62313e-68	2.93283e-66	Chr14	124699671	124700114	+	444	AH14G34740	-	-	-	-	-	gi|1021505615|ref|XP_016196201.1| PREDICTED: repetitive proline-rich cell wall protein 2-like [Arachis ipaensis]	ATP-dependent RNA helicase DBP7
AH16G13360	1343.58	836.835	1850.32	2.2111	1.14476	2.69775e-68	3.00951e-66	Chr16	22435504	22439301	-	2032	AH16G13360	GO:0005576;GO:0006032;GO:0004568;GO:0008061	K17525	virNOG12157	S	sp|Q9M158|STR4_ARATH Rhodanese-like domain-containing protein 4, chloroplastic OS=Arabidopsis thaliana GN=STR4 PE=1 SV=2	gi|1021523795|ref|XP_016205277.1| PREDICTED: rhodanese-like domain-containing protein 4, chloroplastic [Arachis ipaensis]	Rhodanese-like domain-containing protein 4, chloroplastic
AH03G34050	408.023	179.308	636.739	3.5511	1.82826	9.64795e-68	1.07388e-65	Chr03	124058507	124060966	+	969	AH03G34050	GO:0016021	-	virNOG13514	S	-	gi|1021493940|ref|XP_016189958.1| PREDICTED: uncharacterized protein LOC107631131 isoform X1 [Arachis ipaensis]	Uncharacterized protein
AH19G15820	116.165	9.92431	222.406	22.4102	4.48609	1.21604e-67	1.35051e-65	Chr19	27229202	27234186	+	2169	AH19G15820	GO:0016787	K19882	virNOG01719	M	sp|Q9SFF6|PAE12_ARATH Pectin acetylesterase 12 OS=Arabidopsis thaliana GN=PAE12 PE=2 SV=1	gi|1021570677|ref|XP_016176519.1| PREDICTED: pectin acetylesterase 12-like [Arachis ipaensis]	Pectin acetylesterase 12
AH10G05500	447.836	205.474	690.197	3.35905	1.74805	2.20167e-67	2.43427e-65	Chr10	5197107	5199239	-	2133	AH10G05500	-	-	virNOG00164	R	sp|Q9FE06|EXOL2_ARATH Protein EXORDIUM-like 2 OS=Arabidopsis thaliana GN=EXL2 PE=2 SV=1	gi|1021584132|ref|XP_016181434.1| PREDICTED: protein EXORDIUM-like 2 [Arachis ipaensis]	Protein EXORDIUM-like 2
AH01G26810	536.279	268.176	804.381	2.99945	1.5847	9.54362e-67	1.05052e-64	Chr01	100161232	100188538	+	1060	AH01G26810	GO:0050896	-	virNOG22362	S	sp|Q06930|ABR18_PEA ABA-responsive protein ABR18 OS=Pisum sativum PE=2 SV=1	gi|1012003363|ref|XP_015937459.1| PREDICTED: pathogenesis-related protein 2-like [Arachis duranensis]	ABA-responsive protein ABR18
AH05G18100	1264.75	807.224	1722.28	2.13359	1.09328	6.59332e-66	7.1782e-64	Chr05	48336606	48340003	+	1109	AH05G18100	-	K08901	virNOG19180	R	sp|Q9XI73|PNSL2_ARATH Photosynthetic NDH subunit of lumenal location 2, chloroplastic OS=Arabidopsis thaliana GN=PNSL2 PE=1 SV=1	gi|1012170263|ref|XP_015965537.1| PREDICTED: photosynthetic NDH subunit of lumenal location 2, chloroplastic [Arachis duranensis]	Photosynthetic NDH subunit of lumenal location 2, chloroplastic
AH07G22960	664.449	362.23	966.668	2.66866	1.41612	7.27444e-66	7.90246e-64	Chr07	75789665	75791446	+	1027	AH07G22960	GO:0006749;GO:0005737;GO:0009407;GO:0004364	K00799	KOG0406;virNOG16492	O	sp|P46417|GSTX3_SOYBN Glutathione S-transferase 3 OS=Glycine max GN=GST3 PE=1 SV=1	gi|1012212957|ref|XP_015933677.1| PREDICTED: glutathione S-transferase 3-like [Arachis duranensis]	Glutathione S-transferase 3
AH20G02550	118.036	14.4644	221.607	15.3209	3.93743	1.06167e-65	1.14582e-63	Chr20	2799913	2800395	-	483	AH20G02550	GO:0005576	K13449	virNOG22019	S	sp|P09042|PR1C_TOBAC Pathogenesis-related protein 1C OS=Nicotiana tabacum PE=2 SV=3	gi|1021580985|ref|XP_016179850.1| PREDICTED: pathogenesis-related protein 1C-like [Arachis ipaensis]	Pathogenesis-related protein 1C
AH03G34340	812.058	469.38	1154.74	2.46013	1.29874	1.0755e-65	1.15823e-63	Chr03	124495238	124496923	-	705	AH03G34340	GO:0005528;GO:0061077;GO:0005789;GO:0000413;GO:0003755	K01802	virNOG01344	O	sp|Q9SCY3|PNSL4_ARATH Photosynthetic NDH subunit of lumenal location 4, chloroplastic OS=Arabidopsis thaliana GN=PNSL4 PE=1 SV=1	gi|1012095882|ref|XP_015956013.1| PREDICTED: photosynthetic NDH subunit of lumenal location 4, chloroplastic [Arachis duranensis] &gt;gi|1012095886|ref|XP_015956014.1| PREDICTED: photosynthetic NDH subunit of lumenal location 4, chloroplastic [Arachis duranensis] &gt;gi|1021493886|ref|XP_016189929.1| PREDICTED: photosynthetic NDH subunit of lumenal location 4, chloroplastic [Arachis ipaensis] &gt…	Photosynthetic NDH subunit of lumenal location 4, chloroplastic
AH11G32800	98.5159	7.66892	189.363	24.6923	4.62599	1.46772e-65	1.57721e-63	Chr11	145464026	145466010	+	1586	AH11G32800	GO:0009055;GO:0016021	-	virNOG18485	R	sp|P00302|STEL_TOXVR Stellacyanin OS=Toxicodendron vernicifluum PE=1 SV=1	gi|1021473339|ref|XP_016199237.1| PREDICTED: blue copper protein-like [Arachis ipaensis]	Stellacyanin
AH14G17340	125.98	9.7705	242.19	24.7879	4.63157	2.00296e-65	2.14775e-63	Chr14	42472696	42474369	-	1674	AH14G17340	-	K09645	virNOG04477	O	sp|Q9M9Q6|SCP50_ARATH Serine carboxypeptidase-like 50 OS=Arabidopsis thaliana GN=SCPL50 PE=2 SV=1	gi|1021509889|ref|XP_016198269.1| PREDICTED: serine carboxypeptidase-like 50 [Arachis ipaensis]	Serine carboxypeptidase-like 50
AH15G29590	878.126	519.96	1236.29	2.37767	1.24955	2.45509e-65	2.62689e-63	Chr15	142562096	142562821	-	726	AH15G29590	-	-	virNOG21133;virNOG20274	S	sp|P59082|LFS_ALLCE Lachrymatory-factor synthase OS=Allium cepa GN=LFS PE=1 SV=1	gi|1021514972|ref|XP_016200931.1| PREDICTED: lachrymatory-factor synthase-like [Arachis ipaensis]	Lachrymatory-factor synthase
AH07G17660	696.591	386.219	1006.96	2.60723	1.38252	4.11223e-65	4.39056e-63	Chr07	51250214	51254648	-	2744	AH07G17660	GO:0016021	-	virNOG01990	R	-	gi|1012208851|ref|XP_015932578.1| PREDICTED: uncharacterized protein LOC107458879 [Arachis duranensis]	Uncharacterized protein
AH14G32620	460.235	218.278	702.192	3.21696	1.6857	4.12984e-65	4.39991e-63	Chr14	121103058	121115346	+	1975	AH14G32620	GO:0006457;GO:0005783;GO:0051082;GO:0005509	K08057	virNOG02900	O	sp|O04153|CALR3_ARATH Calreticulin-3 OS=Arabidopsis thaliana GN=CRT3 PE=1 SV=2	gi|1021501691|ref|XP_016194044.1| PREDICTED: calreticulin-3-like [Arachis ipaensis]	Calreticulin-3
AH16G36440	679.362	373.173	985.552	2.641	1.40109	5.06121e-65	5.38067e-63	Chr16	140954663	140960314	+	1972	AH16G36440	GO:0046872;GO:0016829	K15803	NOG126252;virNOG02433;virNOG05092	RS	sp|Q6Q3H3|TPSGD_VITVI (-)-germacrene D synthase OS=Vitis vinifera GN=VIT_19s0014g04930 PE=1 SV=1	gi|1012196576|ref|XP_015972023.1| PREDICTED: (-)-germacrene D synthase-like [Arachis duranensis]	(-)-germacrene D synthase
AH18G28210	465.739	162.073	769.404	4.74726	2.2471	6.62734e-65	7.01567e-63	Chr18	124578652	124580935	-	1796	AH18G28210	GO:0016747	K19861	virNOG04369	R	sp|Q8GT20|BEBT_TOBAC Benzyl alcohol O-benzoyltransferase OS=Nicotiana tabacum GN=HSR201 PE=1 SV=1	gi|1021559245|ref|XP_016170902.1| PREDICTED: benzyl alcohol O-benzoyltransferase [Arachis ipaensis]	Benzyl alcohol O-benzoyltransferase
AH03G23130	1381	907.012	1854.99	2.04517	1.03222	7.17625e-65	7.58062e-63	Chr03	43695736	43702703	+	3036	AH03G23130	-	-	virNOG03061;virNOG06151;COG2124	Q	sp|P24465|C71A1_PERAE Cytochrome P450 71A1 OS=Persea americana GN=CYP71A1 PE=1 SV=2	gi|1012089303|ref|XP_015954540.1| PREDICTED: cytochrome P450 71A1-like [Arachis duranensis]	Cytochrome P450 71A1
AH19G41790	244.252	79.7599	408.743	5.12467	2.35746	7.47704e-65	7.86496e-63	Chr19	157583236	157584580	-	875	AH19G41790	GO:0010207;GO:0009543;GO:0010206	-	virNOG19516	S	sp|Q9ZVZ9|PB27B_ARATH Photosystem II D1 precursor processing protein PSB27-H2, chloroplastic OS=Arabidopsis thaliana GN=PSB27-2 PE=1 SV=1	gi|1021567187|ref|XP_016174833.1| PREDICTED: photosystem II D1 precursor processing protein PSB27-H2, chloroplastic [Arachis ipaensis] &gt;gi|1021567189|ref|XP_016174834.1| PREDICTED: photosystem II D1 precursor processing protein PSB27-H2, chloroplastic [Arachis ipaensis]	Photosystem II D1 precursor processing protein PSB27-H2, chloroplastic
AH03G18010	112.095	12.7593	211.431	16.5707	4.05056	1.04945e-64	1.10157e-62	Chr03	28711120	28713670	-	1799	AH03G18010	GO:0055114;GO:0016630	K00218	virNOG11304	Q	sp|Q41249|PORA_CUCSA Protochlorophyllide reductase, chloroplastic OS=Cucumis sativus GN=PORA PE=2 SV=1	gi|1012068531|ref|XP_015954002.1| PREDICTED: protochlorophyllide reductase, chloroplastic [Arachis duranensis]	Protochlorophyllide reductase, chloroplastic
AH02G26160	1038.23	551.001	1525.47	2.76854	1.46912	2.01075e-64	2.10174e-62	Chr02	97136518	97136994	-	477	AH02G26160	-	-	virNOG16223;virNOG23230	RS	-	gi|1012025644|ref|XP_015950857.1| PREDICTED: uncharacterized protein LOC107475726 [Arachis duranensis]	vasodilator-stimulated phosphoprotein-like
AH05G22760	82.8854	3.47584	162.295	46.6923	5.54511	2.29135e-64	2.38502e-62	Chr05	89498330	89498980	-	651	AH05G22760	-	-	virNOG17981;virNOG35886	R	sp|P13087|MIRA_SYNDU Miraculin OS=Synsepalum dulcificum PE=1 SV=3	gi|1012172926|ref|XP_015966193.1| PREDICTED: miraculin-like [Arachis duranensis]	Miraculin
AH08G13790	77.568	0.296032	154.84	523.052	9.03081	4.48395e-64	4.6478e-62	Chr08	28092587	28096098	-	2744	AH08G13790	GO:0045735	-	virNOG03220	R	sp|Q9SK09|VCL22_ARATH Vicilin-like seed storage protein At2g28490 OS=Arabidopsis thaliana GN=At2g28490 PE=2 SV=1	gi|1012220926|ref|XP_015935730.1| PREDICTED: vicilin-like seed storage protein At2g28490 [Arachis duranensis]	Vicilin-like antimicrobial peptides 2-2
AH11G02170	790.696	447.437	1133.96	2.53433	1.34161	7.78925e-64	8.04038e-62	Chr11	2130805	2132997	+	1174	AH11G02170	-	-	virNOG17259	S	sp|P72777|YC54L_SYNY3 Ycf54-like protein OS=Synechocystis sp. (strain PCC 6803 / Kazusa) GN=slr1780 PE=1 SV=1	gi|1021467987|ref|XP_016196050.1| PREDICTED: uncharacterized protein LOC107637093 [Arachis ipaensis]	Uncharacterized protein ycf54
AH19G13340	137.934	24.5874	251.28	10.2199	3.35331	1.4508e-63	1.48832e-61	Chr19	20009713	20013313	+	2001	AH19G13340	GO:0016705;GO:0020037;GO:0004497;GO:0016021;GO:0005506;GO:0055114	K20623	virNOG02078	Q	sp|Q9SBQ9|F3PH_PETHY Flavonoid 3&apos;-monooxygenase OS=Petunia hybrida GN=CYP75B2 PE=2 SV=1	gi|1021568764|ref|XP_016175601.1| PREDICTED: cytochrome P450 71A1-like [Arachis ipaensis]	Flavonoid 3'-monooxygenase
AH18G04350	691.227	386.87	995.583	2.57343	1.36369	6.01499e-63	6.10755e-61	Chr18	3618833	3624036	+	3323	AH18G04350	GO:0030246;GO:0005975;GO:0005618;GO:0004565;GO:0005773	-	virNOG06340	G	sp|Q9SCV4|BGAL8_ARATH Beta-galactosidase 8 OS=Arabidopsis thaliana GN=BGAL8 PE=2 SV=2	gi|1021557983|ref|XP_016170304.1| PREDICTED: beta-galactosidase 8-like [Arachis ipaensis]	Beta-galactosidase 8
AH06G22080	802.682	470.294	1135.07	2.41354	1.27115	6.39914e-63	6.48437e-61	Chr06	92709275	92710642	-	1368	AH06G22080	-	K13065	NOG125156;virNOG12790	S	sp|O64470|SHT_ARATH Spermidine hydroxycinnamoyl transferase OS=Arabidopsis thaliana GN=SHT PE=1 SV=1	gi|1012192472|ref|XP_015970978.1| PREDICTED: shikimate O-hydroxycinnamoyltransferase-like [Arachis duranensis]	Spermidine hydroxycinnamoyl transferase
AH18G25120	2659.97	1540.73	3779.2	2.45286	1.29446	7.68563e-63	7.77217e-61	Chr18	112857803	112870594	+	1905	AH18G25120	GO:0050392;GO:0016052	K22279	virNOG09822	G	sp|A2SY66|VICHY_VICSN Vicianin hydrolase (Fragment) OS=Vicia sativa subsp. nigra PE=1 SV=1	gi|1021557707|ref|XP_016170175.1| PREDICTED: vicianin hydrolase-like [Arachis ipaensis]	Vicianin hydrolase (Fragment)
AH06G09820	1137.59	687.003	1588.18	2.31176	1.20899	1.2809e-62	1.2927e-60	Chr06	13201610	13204286	+	1727	AH06G09820	GO:0016021	-	virNOG00438	S	-	gi|1012181577|ref|XP_015968329.1| PREDICTED: uncharacterized protein LOC107491917 [Arachis duranensis]	Uncharacterized protein
AH13G02460	1631.9	1048.1	2215.7	2.11401	1.07998	1.95127e-62	1.96128e-60	Chr13	2803116	2805704	+	1221	AH13G02460	GO:0005739;GO:0003735;GO:0005840;GO:0006412	K02939	virNOG10256	J	sp|P11894|RK9_PEA 50S ribosomal protein L9, chloroplastic OS=Pisum sativum GN=RPL9 PE=2 SV=2	gi|1021489044|ref|XP_016187514.1| PREDICTED: 50S ribosomal protein L9, chloroplastic [Arachis ipaensis]	50S ribosomal protein L9, chloroplastic
AH08G13030	112.133	13.8739	210.391	15.1646	3.92263	2.24729e-62	2.25427e-60	Chr08	26933894	26935018	+	1125	AH08G13030	-	-	virNOG06808	R	sp|Q00874|DR100_ARATH DNA damage-repair/toleration protein DRT100 OS=Arabidopsis thaliana GN=DRT100 PE=2 SV=2	gi|1012219840|ref|XP_015935455.1| PREDICTED: DNA-damage-repair/toleration protein DRT100 [Arachis duranensis]	DNA-damage-repair/toleration protein DRT100
AH05G07880	168.368	39.9112	296.825	7.43713	2.89475	2.84663e-62	2.84972e-60	Chr05	10467556	10468728	-	1009	AH05G07880	GO:0016829	-	virNOG04659	R	-	gi|1012128171|ref|XP_015964225.1| PREDICTED: metallothiol transferase FosB-like [Arachis duranensis]	Uncharacterized protein
AH13G34530	79.3418	3.07545	155.608	50.5969	5.66098	2.90938e-62	2.9067e-60	Chr13	114339393	114341387	-	1342	AH13G34530	-	-	virNOG01607	R	sp|P25096|P21_SOYBN Protein P21 OS=Glycine max PE=1 SV=1	gi|1021493136|ref|XP_016189560.1| PREDICTED: protein P21-like [Arachis ipaensis]	Thaumatin-like protein
AH14G44900	122.206	18.4859	225.927	12.2215	3.61135	8.23634e-62	8.16316e-60	Chr14	134491048	134493096	+	1618	AH14G44900	GO:0005576;GO:0009664;GO:0016020;GO:0005618	K20628	virNOG12949	S	sp|Q38864|EXPA5_ARATH Expansin-A5 OS=Arabidopsis thaliana GN=EXPA5 PE=2 SV=1	gi|1012122494|ref|XP_015962748.1| PREDICTED: expansin-A15 [Arachis duranensis]	Expansin-A15
AH16G43470	574.212	304.27	844.154	2.77436	1.47215	1.35805e-61	1.33799e-59	Chr16	149366934	149367422	-	489	AH16G43470	-	-	-	-	-	-	Unknown function
AH08G17000	98.2007	9.36242	187.039	19.9776	4.32031	1.38092e-61	1.35783e-59	Chr08	32170880	32175141	-	1963	AH08G17000	-	K12742	virNOG00163	R	sp|Q6EJ97|ISPS_PUEML Isoprene synthase, chloroplastic OS=Pueraria montana var. lobata GN=ISPS PE=1 SV=1	gi|1012222542|ref|XP_015936145.1| PREDICTED: isoprene synthase, chloroplastic-like [Arachis duranensis]	Isoprene synthase, chloroplastic
AH20G07050	86.6123	5.41661	167.808	30.9803	4.95328	3.45711e-61	3.39261e-59	Chr20	9140478	9141305	-	828	AH20G07050	-	-	virNOG26876;virNOG33826	R	-	gi|1021584499|ref|XP_016181607.1| PREDICTED: protein E6 [Arachis ipaensis]	Protein E6
AH03G08240	190.037	52.6815	327.392	6.21455	2.63565	5.67024e-61	5.55349e-59	Chr03	8593024	8596477	+	1439	AH03G08240	-	K01749	virNOG02655	H	sp|Q43082|HEM3_PEA Porphobilinogen deaminase, chloroplastic OS=Pisum sativum GN=HEMC PE=1 SV=1	gi|1012034226|ref|XP_015952752.1| PREDICTED: porphobilinogen deaminase, chloroplastic isoform X1 [Arachis duranensis]	Porphobilinogen deaminase, chloroplastic
AH15G08960	919.079	563.378	1274.78	2.26274	1.17807	9.09251e-61	8.87036e-59	Chr15	15146330	15147868	-	1460	AH15G08960	GO:0009570;GO:0005829;GO:0009228;GO:0055114;GO:0052837;GO:0016491;GO:0006950	K03146	virNOG05676	R	sp|F6H7K5|THI42_VITVI Thiamine thiazole synthase 2, chloroplastic OS=Vitis vinifera GN=THI1-2 PE=3 SV=1	gi|1021517710|ref|XP_016202358.1| PREDICTED: thiamine thiazole synthase 2, chloroplastic-like [Arachis ipaensis]	Thiamine thiazole synthase 2, chloroplastic
AH13G00130	12448.3	6271	18625.7	2.97013	1.57053	9.16237e-61	8.92103e-59	Chr13	118348	119811	-	1381	AH13G00130	GO:0046872;GO:0009522;GO:0009535;GO:0016168;GO:0016021;GO:0009765;GO:0018298	K08910	virNOG05253	R	sp|Q9SQL2|CB24_PEA Chlorophyll a-b binding protein P4, chloroplastic OS=Pisum sativum GN=lhcA-P4 PE=1 SV=1	gi|1021489559|ref|XP_016187791.1| PREDICTED: chlorophyll a-b binding protein P4, chloroplastic [Arachis ipaensis]	Chlorophyll a-b binding protein P4, chloroplastic
AH07G07300	984.395	615.039	1353.75	2.20108	1.13821	2.09615e-60	2.02903e-58	Chr07	7969958	7974316	+	2601	AH07G07300	GO:0006568;GO:0004425	K01609	virNOG04850	E	sp|P49572|TRPC_ARATH Indole-3-glycerol phosphate synthase, chloroplastic OS=Arabidopsis thaliana GN=IGPS PE=1 SV=2	gi|1012203162|ref|XP_015973762.1| PREDICTED: indole-3-glycerol phosphate synthase, chloroplastic-like [Arachis duranensis]	Indole-3-glycerol phosphate synthase, chloroplastic
AH20G01240	108.085	13.6691	202.501	14.8145	3.88894	3.72994e-60	3.5965e-58	Chr20	1116217	1124363	-	1413	AH20G01240	GO:0016021;GO:0004144	K22848	virNOG01713;NOG09746	SI	sp|K7K424|DAT2D_SOYBN Diacylglycerol O-acyltransferase 2D OS=Glycine max GN=DGAT2D PE=1 SV=1	gi|1011994252|ref|XP_015950790.1| PREDICTED: diacylglycerol O-acyltransferase 2-like [Arachis duranensis]	Diacylglycerol acyltransferase type 2
AH16G36400	273.231	102.642	443.821	4.324	2.11236	3.87804e-60	3.73207e-58	Chr16	140876130	140880335	-	1110	AH16G36400	GO:0016787	K01444	virNOG04234	E	sp|Q56W64|ASPG3_ARATH Probable isoaspartyl peptidase/L-asparaginase 3 OS=Arabidopsis thaliana GN=At5g61540 PE=2 SV=1	gi|1012196424|ref|XP_015971984.1| PREDICTED: probable isoaspartyl peptidase/L-asparaginase 3 isoform X1 [Arachis duranensis] &gt;gi|1012196428|ref|XP_015971985.1| PREDICTED: probable isoaspartyl peptidase/L-asparaginase 3 isoform X1 [Arachis duranensis] &gt;gi|1012196432|ref|XP_015971986.1| PREDICTED: probable isoaspartyl peptidase/L-asparaginase 3 isoform X1 [Arachis duranensis] &gt;gi|101219643…	Probable isoaspartyl peptidase/L-asparaginase 3
AH09G06710	654.336	367.353	941.32	2.56244	1.35752	7.53083e-60	7.21944e-58	Chr09	8452474	8454838	-	1391	AH09G06710	GO:0005840;GO:0006412;GO:0003735	K02926	virNOG05602	J	sp|O50061|RK4_ARATH 50S ribosomal protein L4, chloroplastic OS=Arabidopsis thaliana GN=RPL4 PE=2 SV=2	gi|1012233017|ref|XP_015938901.1| PREDICTED: 50S ribosomal protein L4, chloroplastic [Arachis duranensis]	50S ribosomal protein L4, chloroplastic
AH02G07070	850.227	514.711	1185.74	2.3037	1.20395	1.70724e-59	1.63036e-57	Chr02	10191847	10200618	-	2609	AH02G07070	GO:0008271;GO:0005887;GO:0009507;GO:1902358	K17471	virNOG13977	P	sp|Q9SV13|SUT31_ARATH Sulfate transporter 3.1 OS=Arabidopsis thaliana GN=SULTR3;1 PE=2 SV=1	gi|1012012911|ref|XP_015948438.1| PREDICTED: sulfate transporter 3.1-like [Arachis duranensis]	Sulfate transporter 3.1
AH04G19080	206.259	63.303	349.215	5.51656	2.46377	2.9196e-59	2.7828e-57	Chr04	93663547	93667140	-	1935	AH04G19080	GO:0090447;GO:0016791;GO:0016021;GO:0003841;GO:0016311;GO:0004366;GO:0010143	K13508	virNOG08633	I	sp|O80437|GPAT6_ARATH Glycerol-3-phosphate 2-O-acyltransferase 6 OS=Arabidopsis thaliana GN=GPAT6 PE=1 SV=1	gi|1012115733|ref|XP_015961095.1| PREDICTED: glycerol-3-phosphate 2-O-acyltransferase 6-like [Arachis duranensis] &gt;gi|354809610|gb|AER42345.1| glycerol-3-phosphate acyltransferase 6 [Arachis hypogaea]	Glycerol-3-phosphate 2-O-acyltransferase 6
AH04G06650	290.558	65.914	515.202	7.81628	2.96648	5.44736e-59	5.16349e-57	Chr04	8310331	8313836	+	1904	AH04G06650	GO:0005576;GO:0047911;GO:0071555;GO:0005975;GO:0004650	K01184	virNOG01371	R	sp|P48979|PGLR_PRUPE Polygalacturonase OS=Prunus persica PE=2 SV=1	gi|1012107953|ref|XP_015959204.1| PREDICTED: polygalacturonase-like [Arachis duranensis]	Polygalacturonase
AH18G24730	650.383	367.439	933.328	2.54009	1.34488	1.31214e-58	1.23879e-56	Chr18	110688528	110692744	+	2457	AH18G24730	GO:0016021	-	virNOG01990	R	-	gi|1021557701|ref|XP_016170171.1| PREDICTED: uncharacterized protein LOC107612903 [Arachis ipaensis]	Uncharacterized protein
AH17G00720	1275.23	847.743	1702.72	2.00853	1.00614	2.46095e-58	2.31898e-56	Chr17	1327216	1329028	+	1813	AH17G00720	-	-	virNOG14982	R	sp|Q9SU13|FLA2_ARATH Fasciclin-like arabinogalactan protein 2 OS=Arabidopsis thaliana GN=FLA2 PE=1 SV=1	gi|1012199859|ref|XP_015972882.1| PREDICTED: fasciclin-like arabinogalactan protein 2 [Arachis duranensis]	Fasciclin-like arabinogalactan protein 2
AH20G26230	394.799	185.47	604.127	3.25728	1.70367	3.35123e-58	3.15193e-56	Chr20	119044054	119047139	-	2184	AH20G26230	GO:0046509;GO:0031969;GO:0009247	K03715	virNOG00648	H	sp|Q9FZL4|MGDG_SOYBN Probable monogalactosyldiacylglycerol synthase, chloroplastic OS=Glycine max GN=MGD A PE=2 SV=1	gi|1021584091|ref|XP_016181420.1| PREDICTED: probable monogalactosyldiacylglycerol synthase, chloroplastic [Arachis ipaensis]	Probable monogalactosyldiacylglycerol synthase, chloroplastic
AH02G07700	395.248	133.021	657.474	4.94263	2.30528	7.73113e-58	7.21678e-56	Chr02	11773993	11775103	-	551	AH02G07700	GO:0044425;GO:0044424	K02721	virNOG23355;virNOG22637	RS	sp|Q41387|PSBW_SPIOL Photosystem II reaction center W protein, chloroplastic OS=Spinacia oleracea GN=psbW PE=1 SV=1	gi|1012013680|ref|XP_015948591.1| PREDICTED: photosystem II reaction center W protein, chloroplastic-like isoform X2 [Arachis duranensis]	Photosystem II reaction center W protein, chloroplastic
AH05G02360	989.829	618.941	1360.72	2.19846	1.13649	7.85897e-58	7.32238e-56	Chr05	2455393	2457536	-	1303	AH05G02360	-	-	virNOG14034	KB	sp|Q7JUR6|GDAP2_DROME Protein GDAP2 homolog OS=Drosophila melanogaster GN=CG18812 PE=2 SV=1	gi|1012125630|ref|XP_015963563.1| PREDICTED: ganglioside-induced differentiation-associated protein 2 [Arachis duranensis]	Protein GDAP2 homolog
AH09G20290	563.573	268.148	858.998	3.20345	1.67963	9.19984e-58	8.55568e-56	Chr09	90844218	90846504	+	1679	AH09G20290	GO:0004190;GO:0006508	-	virNOG03198	O	sp|P13917|7SB1_SOYBN Basic 7S globulin OS=Glycine max GN=BG PE=1 SV=2	gi|1012240037|ref|XP_015940640.1| PREDICTED: basic 7S globulin-like [Arachis duranensis]	Basic 7S globulin
AH17G11170	59.3208	0	118.642	Inf	Inf	1.93487e-57	1.78273e-55	Chr17	17720785	17725565	+	1301	AH17G11170	-	-	NOG07059;virNOG12973	R	sp|A9X7L0|ANMT_RUTGR Anthranilate N-methyltransferase OS=Ruta graveolens PE=1 SV=1	gi|1012205286|ref|XP_015931735.1| PREDICTED: anthranilate N-methyltransferase-like [Arachis duranensis]	Anthranilate N-methyltransferase
AH05G06290	361.16	163.347	558.973	3.422	1.77484	2.69693e-57	2.48028e-55	Chr05	8040036	8041216	-	1181	AH05G06290	-	K13448	virNOG19826	T	sp|Q8L3R2|CML41_ARATH Probable calcium-binding protein CML41 OS=Arabidopsis thaliana GN=CML41 PE=2 SV=2	gi|1012127642|ref|XP_015964072.1| PREDICTED: probable calcium-binding protein CML41 [Arachis duranensis]	Probable calcium-binding protein CML41
AH11G22690	206.97	65.8506	348.09	5.28605	2.40219	5.42735e-57	4.95472e-55	Chr11	121189717	121191698	-	831	AH11G22690	GO:0004467;GO:0001676	-	virNOG06877	I	sp|Q9XIA9|LACS2_ARATH Long chain acyl-CoA synthetase 2 OS=Arabidopsis thaliana GN=LACS2 PE=2 SV=1	gi|1012264134|ref|XP_015946903.1| PREDICTED: long chain acyl-CoA synthetase 2-like isoform X1 [Arachis duranensis]	Long chain acyl-CoA synthetase 2
AH08G27240	2604.05	1015.2	4192.91	4.13013	2.04619	6.50778e-57	5.93019e-55	Chr08	47522439	47522897	-	459	AH08G27240	GO:0032774;GO:0003899	-	virNOG23516	R	sp|P14009|14KD_DAUCA 14 kDa proline-rich protein DC2.15 OS=Daucus carota PE=2 SV=1	gi|1012227998|ref|XP_015937596.1| PREDICTED: 14 kDa proline-rich protein DC2.15-like [Arachis duranensis]	Putative lipid-binding protein At4g00165
AH06G08370	2286.82	1458.52	3115.12	2.13581	1.09478	1.42367e-56	1.29494e-54	Chr06	11421470	11424731	-	2137	AH06G08370	GO:0003824;GO:0050662	K10046	virNOG08169	G	sp|A3C4S4|GME1_ORYSJ GDP-mannose 3,5-epimerase 1 OS=Oryza sativa subsp. japonica GN=GME-1 PE=1 SV=1	gi|1012182204|ref|XP_015968492.1| PREDICTED: GDP-mannose 3,5-epimerase 2 [Arachis duranensis] &gt;gi|1021524088|ref|XP_016205423.1| PREDICTED: GDP-mannose 3,5-epimerase 2 [Arachis ipaensis]	GDP-mannose 3,5-epimerase 1||GDP-mannose 3,5-epimerase 2
AH08G19990	983.184	624.681	1341.69	2.14779	1.10286	1.48553e-56	1.34875e-54	Chr08	36401869	36416620	+	2053	AH08G19990	-	K15803	virNOG02433;virNOG05092	R	sp|B9SCB6|TPS2_RICCO Probable terpene synthase 2 OS=Ricinus communis GN=TPS2 PE=3 SV=1	gi|1012223421|ref|XP_015936373.1| PREDICTED: probable terpene synthase 2 [Arachis duranensis]	Probable terpene synthase 2
AH19G01990	421.627	207.28	635.973	3.06819	1.61739	2.72187e-56	2.46226e-54	Chr19	1685159	1689850	-	2939	AH19G01990	GO:0004427;GO:0055085;GO:0016021;GO:0009678;GO:0015992	K23025	virNOG11058	S	sp|P21616|AVP_VIGRR Pyrophosphate-energized vacuolar membrane proton pump OS=Vigna radiata var. radiata PE=1 SV=4	gi|1021568052|ref|XP_016175250.1| PREDICTED: pyrophosphate-energized vacuolar membrane proton pump-like [Arachis ipaensis]	Pyrophosphate-energized vacuolar membrane proton pump
AH15G26260	298.442	124.289	472.595	3.80239	1.92691	4.08323e-56	3.68706e-54	Chr15	136073116	136079175	+	1900	AH15G26260	GO:0005975;GO:0008422;GO:1901657	K05350	virNOG02707	G	sp|Q9LV33|BGL44_ARATH Beta-glucosidase 44 OS=Arabidopsis thaliana GN=BGLU44 PE=2 SV=1	gi|1012176065|ref|XP_015966955.1| PREDICTED: beta-glucosidase 44-like [Arachis duranensis]	Beta-glucosidase 44
AH18G05000	456.726	232.25	681.201	2.93304	1.5524	1.88083e-55	1.68005e-53	Chr18	4600055	4602423	+	888	AH18G05000	GO:0004784;GO:0019430;GO:0071486;GO:0005507;GO:0008270;GO:0009507;GO:0055114	K04565	virNOG03329;COG2032	P	sp|P11964|SODCP_PEA Superoxide dismutase [Cu-Zn], chloroplastic OS=Pisum sativum GN=SODCP PE=2 SV=1	gi|1021561096|ref|XP_016171797.1| PREDICTED: superoxide dismutase [Cu-Zn], chloroplastic [Arachis ipaensis]	Superoxide dismutase [Cu-Zn], chloroplastic
AH13G00180	1187.31	549.024	1825.59	3.32515	1.73342	2.77636e-55	2.47111e-53	Chr13	157365	158865	-	1069	AH13G00180	-	-	virNOG19608	S	sp|Q8RXS1|PNSB4_ARATH Photosynthetic NDH subunit of subcomplex B 4, chloroplastic OS=Arabidopsis thaliana GN=PNSB4 PE=2 SV=1	gi|1021489547|ref|XP_016187784.1| PREDICTED: photosynthetic NDH subunit of subcomplex B 4, chloroplastic [Arachis ipaensis]	Photosynthetic NDH subunit of subcomplex B 4, chloroplastic
AH19G26650	996.487	639.874	1353.1	2.11464	1.08041	4.41321e-55	3.92098e-53	Chr19	124894023	124897251	+	2797	AH19G26650	-	-	virNOG14038	R	-	gi|1021569347|ref|XP_016175891.1| PREDICTED: uncharacterized protein LOC107618368 [Arachis ipaensis]	Uncharacterized protein
AH09G22730	201.839	64.8163	338.861	5.22802	2.38626	6.17219e-55	5.46425e-53	Chr09	104716788	104718158	-	1056	AH09G22730	-	K00799	virNOG03173;KOG0406;virNOG34654	O	sp|Q03664|GSTX3_TOBAC Probable glutathione S-transferase OS=Nicotiana tabacum PE=2 SV=1	gi|1012241579|ref|XP_015941033.1| PREDICTED: probable glutathione S-transferase [Arachis duranensis]	Glutathione transferase GST 23
AH16G01410	11913.6	7214.71	16612.5	2.30258	1.20325	1.95992e-54	1.72897e-52	Chr16	1437891	1438394	+	417	AH16G01410	GO:0044425;GO:0044424	K02721	virNOG23355;virNOG22637	SR	sp|Q41387|PSBW_SPIOL Photosystem II reaction center W protein, chloroplastic OS=Spinacia oleracea GN=psbW PE=1 SV=1	gi|1021522635|ref|XP_016204714.1| PREDICTED: photosystem II reaction center W protein, chloroplastic [Arachis ipaensis]	Photosystem II reaction center W protein, chloroplastic
AH03G07280	868.904	542.872	1194.94	2.20114	1.13825	3.15518e-54	2.77846e-52	Chr03	7381743	7386013	-	1413	AH03G07280	-	-	virNOG29083	R	sp|Q9SPV4|SAMT_CLABR Salicylate carboxymethyltransferase OS=Clarkia breweri GN=SAMT PE=1 SV=1	gi|1021488013|ref|XP_016186973.1| PREDICTED: anthranilate O-methyltransferase 3-like isoform X2 [Arachis ipaensis]	Salicylate carboxymethyltransferase
AH14G23560	104.683	15.2698	194.096	12.7111	3.66802	4.1749e-54	3.66346e-52	Chr14	98450689	98455553	-	1204	AH14G23560	GO:0006879;GO:0004322;GO:0055114;GO:0008199;GO:0006826;GO:0009507	K00522	virNOG04154;NOG68757	P	sp|Q94FY2|FRI_MALBX Ferritin, chloroplastic OS=Malus baccata var. xiaojinensis PE=3 SV=1	gi|1021506701|ref|XP_016196684.1| PREDICTED: ferritin, chloroplastic-like [Arachis ipaensis]	Ferritin, chloroplastic
AH19G01220	855.371	533.461	1177.28	2.20688	1.14201	5.29132e-54	4.62679e-52	Chr19	910921	914223	-	1905	AH19G01220	GO:0016021;GO:0016757	-	virNOG00474	S	sp|Q9LU40|MSR1_ARATH Protein MANNAN SYNTHESIS-RELATED 1 OS=Arabidopsis thaliana GN=MSR1 PE=2 SV=1	gi|1021568489|ref|XP_016175468.1| PREDICTED: uncharacterized protein LOC107618056 [Arachis ipaensis]	Uncharacterized protein At1g04910
AH15G31270	873.169	548.523	1197.82	2.18371	1.12678	9.86326e-54	8.60942e-52	Chr15	145518019	145521516	-	1495	AH15G31270	GO:0016021;GO:0006810;GO:0051726;GO:0005215;GO:0004693	K15283	virNOG03986	G	sp|Q8H0T6|PPT2_ARATH Phosphoenolpyruvate/phosphate translocator 2, chloroplastic OS=Arabidopsis thaliana GN=PPT2 PE=2 SV=1	gi|1021521013|ref|XP_016203890.1| PREDICTED: phosphoenolpyruvate/phosphate translocator 2, chloroplastic-like isoform X1 [Arachis ipaensis]	Phosphoenolpyruvate/phosphate translocator 2, chloroplastic
AH11G28450	370.115	175.673	564.556	3.21368	1.68423	1.12791e-53	9.82799e-52	Chr11	138109837	138111936	+	1365	AH11G28450	GO:0004462;GO:0046872	K01759	virNOG08140;COG0346	EG	sp|O65398|GLX1_ARATH Lactoylglutathione lyase GLX1 OS=Arabidopsis thaliana GN=GLX1 PE=1 SV=1	gi|1021472122|ref|XP_016195254.1| PREDICTED: putative lactoylglutathione lyase [Arachis ipaensis]	Putative lactoylglutathione lyase
AH17G11130	152.061	38.7774	265.345	6.84278	2.77458	1.43847e-53	1.25121e-51	Chr17	17599765	17615499	-	1458	AH17G11130	-	-	NOG07059;virNOG12973	R	sp|A9X7L0|ANMT_RUTGR Anthranilate N-methyltransferase OS=Ruta graveolens PE=1 SV=1	gi|1021534655|ref|XP_016164322.1| PREDICTED: anthranilate N-methyltransferase-like [Arachis ipaensis]	Anthranilate N-methyltransferase
AH14G11060	291.728	122.762	460.694	3.75275	1.90795	1.45738e-53	1.26325e-51	Chr14	16268701	16272391	+	683	AH14G11060	GO:0016021	-	virNOG25199;virNOG23049	S	-	gi|1009163339|ref|XP_015899913.1| PREDICTED: uncharacterized protein LOC107433170 [Ziziphus jujuba] &gt;gi|1009163341|ref|XP_015899914.1| PREDICTED: uncharacterized protein LOC107433170 [Ziziphus jujuba]	cAMP-regulated phosphoprotein-like protein
AH05G39160	216.322	75.0436	357.601	4.76524	2.25255	3.09342e-53	2.6582e-51	Chr05	115709526	115713052	-	2069	AH05G39160	-	-	virNOG08712;virNOG08833	I	sp|A2YW91|PLP2_ORYSI Patatin-like protein 2 OS=Oryza sativa subsp. indica GN=PLP2 PE=3 SV=1	gi|1021515371|ref|XP_016201138.1| PREDICTED: patatin-like protein 2 isoform X1 [Arachis ipaensis]	Patatin-like protein 2
AH01G05320	679.333	401.617	957.049	2.38299	1.25277	4.73621e-53	4.06285e-51	Chr01	6844151	6845326	+	950	AH01G05320	-	-	virNOG17593	S	sp|Q9FG89|PNSB5_ARATH Photosynthetic NDH subunit of subcomplex B 5, chloroplastic OS=Arabidopsis thaliana GN=PNSB5 PE=2 SV=1	gi|1011993682|ref|XP_015948696.1| PREDICTED: photosynthetic NDH subunit of subcomplex B 5, chloroplastic [Arachis duranensis]	Photosynthetic NDH subunit of subcomplex B 5, chloroplastic
AH14G25840	680.992	378.702	983.283	2.59646	1.37654	9.60899e-53	8.1864e-51	Chr14	106630727	106631678	+	787	AH14G25840	GO:0016020	-	virNOG23420	S	-	gi|1021506619|ref|XP_016196659.1| PREDICTED: uncharacterized protein LOC107637937 [Arachis ipaensis]	Uncharacterized protein
AH05G08140	125.95	26.2693	225.63	8.58912	3.10251	3.51184e-52	2.96653e-50	Chr05	10945143	10948204	-	1449	AH05G08140	GO:0016705;GO:0004497;GO:0005506;GO:0020037;GO:0055114	-	virNOG03793	Q	sp|Q7XU38|C87A3_ORYSJ Cytochrome P450 87A3 OS=Oryza sativa subsp. japonica GN=CYP87A3 PE=2 SV=3	gi|1012128344|ref|XP_015964264.1| PREDICTED: cytochrome P450 87A3-like [Arachis duranensis] &gt;gi|1012128348|ref|XP_015964265.1| PREDICTED: cytochrome P450 87A3-like [Arachis duranensis]	Cytochrome P450 87A3
AH20G00450	509.297	278.608	739.986	2.65601	1.40926	5.45014e-52	4.58051e-50	Chr20	443404	448209	-	3720	AH20G00450	GO:0008152;GO:0016798;GO:0016020	K07964	virNOG01433	R	sp|Q9FF10|HPSE1_ARATH Heparanase-like protein 1 OS=Arabidopsis thaliana GN=At5g07830 PE=2 SV=1	gi|1021581621|ref|XP_016180188.1| PREDICTED: heparanase-like protein 1 [Arachis ipaensis]	Heparanase-like protein 1
AH04G09490	230.446	85.71	375.181	4.37733	2.13005	5.62615e-52	4.72046e-50	Chr04	15924206	15929259	-	2286	AH04G09490	-	K14760	virNOG05934	I	sp|Q8VYJ1|MENE_ARATH 2-succinylbenzoate--CoA ligase, chloroplastic/peroxisomal OS=Arabidopsis thaliana GN=AAE14 PE=1 SV=1	gi|1012108255|ref|XP_015959283.1| PREDICTED: 2-succinylbenzoate--CoA ligase, chloroplastic/peroxisomal isoform X1 [Arachis duranensis]	2-succinylbenzoate--CoA ligase, chloroplastic/peroxisomal
AH04G22800	538.047	299.788	776.306	2.58952	1.37268	7.18126e-52	6.01509e-50	Chr04	109709333	109713557	+	2140	AH04G22800	GO:0005634;GO:0006468;GO:0005524;GO:0005737;GO:0035556;GO:0004674	K04688	virNOG01318	T	sp|Q39030|KPK2_ARATH Serine/threonine-protein kinase AtPK2/AtPK19 OS=Arabidopsis thaliana GN=ATPK2 PE=1 SV=2	gi|1012116881|ref|XP_015961342.1| PREDICTED: serine/threonine-protein kinase AtPK2/AtPK19-like [Arachis duranensis]	Serine/threonine-protein kinase AtPK2/AtPK19
AH02G13880	81.4351	5.52558	157.345	28.4757	4.83166	9.63759e-52	8.05897e-50	Chr02	46383038	46390713	+	713	AH02G13880	-	-	virNOG22216;virNOG22697;virNOG35545	SR	sp|Q9ZP41|EGC_CITJA EG45-like domain containing protein OS=Citrus jambhiri GN=CjBAp12 PE=1 SV=1	gi|1012018969|ref|XP_015949537.1| PREDICTED: LOW QUALITY PROTEIN: EG45-like domain containing protein [Arachis duranensis]	EG45-like domain containing protein
AH17G31530	345.61	162.484	528.735	3.25407	1.70224	1.00455e-51	8.38598e-50	Chr17	128118669	128120507	+	1147	AH17G31530	GO:0016021	-	virNOG20194	R	sp|Q9LX15|DFC_ARATH Protein DOWNSTREAM OF FLC OS=Arabidopsis thaliana GN=DFC PE=2 SV=1	gi|1021533280|ref|XP_016163598.1| PREDICTED: protein DOWNSTREAM OF FLC [Arachis ipaensis]	Protein DOWNSTREAM OF FLC
AH20G35040	982.986	639.993	1325.98	2.07187	1.05093	1.01013e-51	8.41841e-50	Chr20	139886165	139890771	-	2945	AH20G35040	GO:0005975;GO:0004553	-	virNOG09822	G	sp|B8AVF0|BGL12_ORYSI Beta-glucosidase 12 OS=Oryza sativa subsp. indica GN=BGLU12 PE=3 SV=1	gi|1021583367|ref|XP_016181062.1| PREDICTED: beta-glucosidase 12-like [Arachis ipaensis]	Beta-glucosidase 12
AH05G37350	86.7183	9.26502	164.172	17.7195	4.14727	1.49256e-51	1.24182e-49	Chr05	113648888	113649894	-	1007	AH05G37350	GO:0030599;GO:0043086;GO:0004857	-	virNOG19498	R	sp|P17407|21KD_DAUCA 21 kDa protein OS=Daucus carota PE=2 SV=1	gi|1012179855|ref|XP_015967880.1| PREDICTED: 21 kDa protein-like [Arachis duranensis]	21 kDa protein
AH15G02440	149.949	38.9923	260.907	6.69125	2.74227	1.95585e-51	1.62186e-49	Chr15	3974264	3974836	-	573	AH15G02440	-	K13448	virNOG19826	T	sp|Q8L3R2|CML41_ARATH Probable calcium-binding protein CML41 OS=Arabidopsis thaliana GN=CML41 PE=2 SV=2	gi|1021514265|ref|XP_016200642.1| PREDICTED: probable calcium-binding protein CML41 [Arachis ipaensis]	Probable calcium-binding protein CML41
AH03G22180	742.066	453.854	1030.28	2.27006	1.18273	2.59696e-51	2.14633e-49	Chr03	41176217	41181759	+	2954	AH03G22180	GO:0004565;GO:0005975	-	virNOG30198;virNOG15996	G	sp|P48981|BGAL_MALDO Beta-galactosidase OS=Malus domestica PE=1 SV=1	gi|1012088793|ref|XP_015954448.1| PREDICTED: beta-galactosidase-like [Arachis duranensis]	Beta-galactosidase
AH14G41200	52.933	0	105.866	Inf	Inf	2.88293e-51	2.37873e-49	Chr14	131024539	131026671	+	766	AH14G41200	-	-	virNOG22378;virNOG23166	S	-	gi|1012339505|gb|KYP50736.1| hypothetical protein KK1_027425 [Cajanus cajan]	Uncharacterized protein
AH09G00240	852.499	539.759	1165.24	2.15882	1.11024	3.32567e-51	2.73949e-49	Chr09	542123	545416	-	1881	AH09G00240	GO:0016021;GO:0016757	-	virNOG00474	S	sp|Q9LU40|MSR1_ARATH Protein MANNAN SYNTHESIS-RELATED 1 OS=Arabidopsis thaliana GN=MSR1 PE=2 SV=1	gi|1021568489|ref|XP_016175468.1| PREDICTED: uncharacterized protein LOC107618056 [Arachis ipaensis]	Uncharacterized protein At1g04910
AH06G06360	218.963	79.5197	358.405	4.50712	2.17221	4.80577e-51	3.94565e-49	Chr06	9215395	9217016	+	1335	AH06G06360	-	-	NOG10334;virNOG03114;COG0596	RI	sp|I6YGS0|EPHA_MYCTU Epoxide hydrolase A OS=Mycobacterium tuberculosis (strain ATCC 25618 / H37Rv) GN=ephA PE=1 SV=1	gi|1012182965|ref|XP_015968690.1| PREDICTED: bifunctional epoxide hydrolase 2-like [Arachis duranensis]	Uncharacterized protein
AH11G11550	313.239	140.967	485.512	3.44416	1.78415	5.78752e-51	4.73606e-49	Chr11	24493045	24496575	+	1519	AH11G11550	GO:0098869;GO:0004601;GO:0046872;GO:0055114;GO:0005576;GO:0042744;GO:0020037;GO:0006979	K00430	virNOG06365;virNOG08141	G	sp|Q9SZE7|PER51_ARATH Peroxidase 51 OS=Arabidopsis thaliana GN=PER51 PE=2 SV=1	gi|1021469685|ref|XP_016185904.1| PREDICTED: peroxidase 51-like [Arachis ipaensis]	Peroxidase 51
AH13G07270	149.786	30.623	268.949	8.78256	3.13464	5.96925e-51	4.87675e-49	Chr13	7368554	7371715	-	1487	AH13G07270	-	-	virNOG15161	K	sp|Q8GY61|BH063_ARATH Transcription factor bHLH63 OS=Arabidopsis thaliana GN=BHLH63 PE=1 SV=1	gi|1021488045|ref|XP_016186990.1| PREDICTED: transcription factor BEE 2-like [Arachis ipaensis]	Transcription factor bHLH63
AH04G21700	59.735	0.593602	118.876	200.263	7.64575	6.03057e-51	4.91877e-49	Chr04	106776405	106779731	+	1297	AH04G21700	GO:0055114;GO:0046872;GO:0005576;GO:0004601;GO:0098869;GO:0020037;GO:0042744;GO:0006979	K00430	virNOG09590	R	sp|P22195|PER1_ARAHY Cationic peroxidase 1 OS=Arachis hypogaea GN=PNC1 PE=1 SV=2	gi|1012116385|ref|XP_015961218.1| PREDICTED: cationic peroxidase 1-like [Arachis duranensis]	Cationic peroxidase 1
AH13G24750	131.938	30.4515	233.425	7.66549	2.93838	6.44691e-51	5.24974e-49	Chr13	39370467	39372714	+	1326	AH13G24750	-	-	virNOG05010	I	sp|Q4PIP8|PNS1_USTMA Protein PNS1 OS=Ustilago maydis (strain 521 / FGSC 9021) GN=PNS1 PE=3 SV=2	gi|1021489978|ref|XP_016188003.1| PREDICTED: protein PNS1-like [Arachis ipaensis]	Protein PNS1
AH15G36740	187.534	61.2115	313.857	5.12742	2.35823	8.14804e-51	6.61334e-49	Chr15	151684323	151684865	-	543	AH15G36740	-	-	virNOG22403	S	sp|Q9LTD9|Y5278_ARATH Uncharacterized protein PAM68-like OS=Arabidopsis thaliana GN=At5g52780 PE=2 SV=1	gi|1021521880|ref|XP_016204328.1| PREDICTED: uncharacterized protein PAM68-like [Arachis ipaensis]	Uncharacterized protein PAM68-like
AH04G15360	247.425	98.1773	396.673	4.04037	2.01449	9.61535e-51	7.79157e-49	Chr04	54540423	54542997	-	1471	AH04G15360	-	K09645	virNOG04477	O	sp|Q9M9Q6|SCP50_ARATH Serine carboxypeptidase-like 50 OS=Arabidopsis thaliana GN=SCPL50 PE=2 SV=1	gi|1012112282|ref|XP_015960285.1| PREDICTED: serine carboxypeptidase-like 50 [Arachis duranensis]	Serine carboxypeptidase-like 50
AH15G33840	55.992	0.629927	111.354	176.773	7.46575	9.88221e-51	7.99479e-49	Chr15	148372664	148373278	-	615	AH15G33840	-	-	virNOG17981	R	sp|O82711|PIP22_PEA Kunitz-type trypsin inhibitor-like 2 protein OS=Pisum sativum GN=PIP20-2 PE=3 SV=1	gi|1021521345|ref|XP_016204059.1| PREDICTED: kunitz-type trypsin inhibitor-like 2 protein [Arachis ipaensis]	Kunitz-type trypsin inhibitor-like 2 protein
AH08G30340	646.414	383.468	909.36	2.37141	1.24575	1.04487e-50	8.41205e-49	Chr08	51108946	51113855	-	3814	AH08G30340	GO:0008152;GO:0016798;GO:0016020	K07964	virNOG01433	R	sp|Q9FF10|HPSE1_ARATH Heparanase-like protein 1 OS=Arabidopsis thaliana GN=At5g07830 PE=2 SV=1	gi|1012228881|ref|XP_015937820.1| PREDICTED: heparanase-like protein 1 [Arachis duranensis]	Heparanase-like protein 1
AH04G18660	519.53	288.593	750.466	2.60043	1.37875	1.12676e-50	9.05669e-49	Chr04	90209777	90211888	+	1058	AH04G18660	GO:0006950	-	virNOG17891;COG0589	ST	sp|Q8VYN9|PHO32_ARATH Universal stress protein PHOS32 OS=Arabidopsis thaliana GN=PHOS32 PE=1 SV=1	gi|1012114587|ref|XP_015960833.1| PREDICTED: universal stress protein A-like protein [Arachis duranensis] &gt;gi|1021510448|ref|XP_016198518.1| PREDICTED: universal stress protein A-like protein [Arachis ipaensis]	Uncharacterized protein
AH05G32830	105.641	17.8923	193.389	10.8085	3.43409	1.18781e-50	9.53198e-49	Chr05	107818910	107827077	+	1670	AH05G32830	GO:0046872;GO:0055114;GO:0016491	-	virNOG03989	Q	sp|Q39224|SRG1_ARATH Protein SRG1 OS=Arabidopsis thaliana GN=SRG1 PE=2 SV=1	gi|1012178868|ref|XP_015967624.1| PREDICTED: protein SRG1-like [Arachis duranensis] &gt;gi|1012178871|ref|XP_015967625.1| PREDICTED: protein SRG1-like [Arachis duranensis] &gt;gi|1012178875|ref|XP_015967626.1| PREDICTED: protein SRG1-like [Arachis duranensis] &gt;gi|1012178879|ref|XP_015967627.1| PREDICTED: protein SRG1-like [Arachis duranensis]	Protein SRG1
AH09G34880	329.463	152.69	506.237	3.31545	1.72921	1.61329e-50	1.29048e-48	Chr09	120472509	120478402	-	2586	AH09G34880	GO:0003333;GO:0015171;GO:0016021	K15015	virNOG10987	E	sp|F4IUW3|AVT1C_ARATH Amino acid transporter AVT1C OS=Arabidopsis thaliana GN=AVT1C PE=1 SV=1	gi|1021569436|ref|XP_016175931.1| PREDICTED: vacuolar amino acid transporter 1 [Arachis ipaensis] &gt;gi|1021569438|ref|XP_016175932.1| PREDICTED: vacuolar amino acid transporter 1 [Arachis ipaensis] &gt;gi|1021569440|ref|XP_016175933.1| PREDICTED: vacuolar amino acid transporter 1 [Arachis ipaensis]	Uncharacterized protein
AH14G17320	256.112	83.1856	429.039	5.15761	2.3667	1.96687e-50	1.57078e-48	Chr14	42387247	42388747	-	1501	AH14G17320	-	K09645	virNOG04477	O	sp|Q9M9Q6|SCP50_ARATH Serine carboxypeptidase-like 50 OS=Arabidopsis thaliana GN=SCPL50 PE=2 SV=1	gi|1021561573|ref|XP_016171994.1| PREDICTED: serine carboxypeptidase-like 50 [Arachis ipaensis]	Serine carboxypeptidase-like 50
AH14G34840	1086.39	719.86	1452.92	2.01834	1.01317	2.45806e-50	1.95991e-48	Chr14	124871697	124874991	-	1341	AH14G34840	GO:0000166;GO:0003676	-	virNOG18307;virNOG13145	R	sp|Q9LFD5|BPA1_ARATH Binding partner of ACD11 1 OS=Arabidopsis thaliana GN=BPA1 PE=1 SV=1	gi|1012122620|ref|XP_015962778.1| PREDICTED: binding partner of ACD11 1 [Arachis duranensis] &gt;gi|1012122624|ref|XP_015962779.1| PREDICTED: binding partner of ACD11 1 [Arachis duranensis] &gt;gi|1021502114|ref|XP_016194263.1| PREDICTED: binding partner of ACD11 1 [Arachis ipaensis] &gt;gi|1021502116|ref|XP_016194264.1| PREDICTED: binding partner of ACD11 1 [Arachis ipaensis]	Binding partner of ACD11 1
AH19G12510	12574.3	7632.97	17515.7	2.29474	1.19833	3.34055e-50	2.65929e-48	Chr19	17173210	17173842	-	633	AH19G12510	GO:0009538;GO:0009536;GO:0015979	K02692	virNOG08713	H	sp|P32869|PSAD_CUCSA Photosystem I reaction center subunit II, chloroplastic OS=Cucumis sativus GN=psaD PE=1 SV=1	gi|1012234262|ref|XP_015939230.1| PREDICTED: photosystem I reaction center subunit II, chloroplastic-like [Arachis duranensis]	Photosystem I reaction center subunit II, chloroplastic
AH11G03070	113.836	21.9556	205.716	9.36961	3.22799	3.38572e-50	2.69094e-48	Chr11	3340859	3342280	+	1422	AH11G03070	-	K20240	virNOG16093	S	sp|Q8GYW8|SCT_ARATH Spermidine coumaroyl-CoA acyltransferase OS=Arabidopsis thaliana GN=SCT PE=1 SV=1	gi|1021468168|ref|XP_016203212.1| PREDICTED: spermidine coumaroyl-CoA acyltransferase-like [Arachis ipaensis]	Spermidine coumaroyl CoA acyltransferase
AH09G33540	76.5512	6.5559	146.547	22.3534	4.48242	3.46956e-50	2.75318e-48	Chr09	118859393	118862183	+	2245	AH09G33540	GO:0016021	K15378	virNOG03948	G	sp|Q39231|SUC2_ARATH Sucrose transport protein SUC2 OS=Arabidopsis thaliana GN=SUC2 PE=1 SV=2	gi|1021572126|ref|XP_016177182.1| PREDICTED: sucrose transport protein SUC2-like [Arachis ipaensis]	Sucrose transport protein SUC2
AH08G22650	1065.84	500.453	1631.22	3.2595	1.70465	4.21735e-50	3.34124e-48	Chr08	41087502	41087825	-	324	AH08G22650	GO:0016021	-	virNOG26360	S	sp|P31336|PST2_GOSHI Photosystem II 5 kDa protein, chloroplastic OS=Gossypium hirsutum GN=PSBT PE=4 SV=1	gi|1012225948|ref|XP_015937029.1| PREDICTED: photosystem II 5 kDa protein, chloroplastic-like [Arachis duranensis]	Photosystem II 5 kDa protein, chloroplastic
AH04G22330	670.967	403.065	938.868	2.32932	1.21991	6.048e-50	4.76882e-48	Chr04	108679997	108681975	-	706	AH04G22330	-	-	virNOG23420	S	-	gi|1012116628|ref|XP_015961279.1| PREDICTED: uncharacterized protein LOC107485280 [Arachis duranensis]	Uncharacterized protein
AH20G02070	75.8647	6.58454	145.145	22.0433	4.46227	1.33874e-49	1.05225e-47	Chr20	2348341	2353987	-	2603	AH20G02070	GO:0016829;GO:0046872	K14175	virNOG02828	R	sp|P0CV94|NES1_FRAAN (3S,6E)-nerolidol synthase 1 OS=Fragaria ananassa PE=1 SV=1	gi|1021583028|ref|XP_016180904.1| PREDICTED: (3S,6E)-nerolidol synthase 1-like [Arachis ipaensis]	(3S,6E)-nerolidol synthase 1||(3S,6E)-nerolidol synthase 2, chloroplastic/mitochondrial
AH13G33800	1023.11	680.741	1365.48	2.00587	1.00422	2.31146e-49	1.80825e-47	Chr13	111380892	111382324	-	1265	AH13G33800	GO:0005215;GO:0006810;GO:0016021	K09872	virNOG08606	G	sp|Q08733|PIP13_ARATH Aquaporin PIP1-3 OS=Arabidopsis thaliana GN=PIP1-3 PE=1 SV=1	gi|1021493031|ref|XP_016189507.1| PREDICTED: aquaporin PIP1-3 [Arachis ipaensis]	Aquaporin PIP1-2
AH07G17990	847.017	267.384	1426.65	5.33559	2.41565	2.77793e-49	2.16635e-47	Chr07	54073269	54085613	+	2276	AH07G17990	GO:0016052;GO:0050392	K22279	virNOG09822	G	sp|A2SY66|VICHY_VICSN Vicianin hydrolase (Fragment) OS=Vicia sativa subsp. nigra PE=1 SV=1	gi|1012209004|ref|XP_015932621.1| PREDICTED: vicianin hydrolase-like [Arachis duranensis]	Vicianin hydrolase (Fragment)
AH20G02730	368.565	154.639	582.492	3.76679	1.91333	2.90051e-49	2.2584e-47	Chr20	2973653	2975749	-	1009	AH20G02730	GO:0055114;GO:0006979;GO:0033743;GO:0030091	K07305	virNOG18569	O	sp|Q9C5C8|MSRB2_ARATH Peptide methionine sulfoxide reductase B2, chloroplastic OS=Arabidopsis thaliana GN=MSRB2 PE=1 SV=1	gi|1021581695|ref|XP_016180226.1| PREDICTED: peptide methionine sulfoxide reductase B5-like [Arachis ipaensis]	Peptide methionine sulfoxide reductase B2, chloroplastic
AH17G27230	1265.01	822.647	1707.37	2.07546	1.05343	2.98289e-49	2.31892e-47	Chr17	119961029	119964131	-	1412	AH17G27230	-	-	virNOG00138	R	sp|Q94A65|STR14_ARATH Rhodanese-like domain-containing protein 14, chloroplastic OS=Arabidopsis thaliana GN=At4g27700 PE=2 SV=1	gi|1021532619|ref|XP_016163277.1| PREDICTED: rhodanese-like domain-containing protein 14, chloroplastic [Arachis ipaensis]	Rhodanese-like domain-containing protein 14, chloroplastic
AH11G17770	95.0553	14.1429	175.968	12.4421	3.63716	3.42831e-49	2.65689e-47	Chr11	66292318	66295313	-	987	AH11G17770	-	-	virNOG07499	T	sp|Q0WVM4|Y2239_ARATH Probable LRR receptor-like serine/threonine-protein kinase At2g23950 OS=Arabidopsis thaliana GN=At2g23950 PE=2 SV=1	gi|1012001903|ref|XP_015933214.1| PREDICTED: probable LRR receptor-like serine/threonine-protein kinase At2g23950 isoform X1 [Arachis duranensis]	Probable LRR receptor-like serine/threonine-protein kinase At2g23950
AH17G30220	821.47	522.117	1120.82	2.14669	1.10211	4.01789e-49	3.10414e-47	Chr17	125745607	125754324	+	2426	AH17G30220	GO:0016021;GO:1990206;GO:0009694;GO:0009753	K21604	virNOG14477	E	sp|Q8VYX0|ILL6_ARATH IAA-amino acid hydrolase ILR1-like 6 OS=Arabidopsis thaliana GN=ILL6 PE=1 SV=2	gi|1021533052|ref|XP_016163492.1| PREDICTED: IAA-amino acid hydrolase ILR1-like 6 [Arachis ipaensis]	IAA-amino acid hydrolase ILR1-like 6
AH12G36400	199.867	70.3574	329.376	4.68147	2.22696	7.21906e-49	5.54285e-47	Chr12	120203037	120204910	-	1155	AH12G36400	GO:0016021;GO:0022904	-	virNOG01692	S	-	gi|1021483585|ref|XP_016184843.1| PREDICTED: uncharacterized protein LOC107626469 [Arachis ipaensis]	uncharacterized protein LOC104223855
AH01G32430	649.273	390.314	908.231	2.32693	1.21843	7.70351e-49	5.9057e-47	Chr01	107493511	107499356	-	3641	AH01G32430	GO:0005634	-	virNOG09310	S	sp|Q5R8V9|NIPA_PONAB Nuclear-interacting partner of ALK OS=Pongo abelii GN=ZC3HC1 PE=2 SV=1	gi|1012006481|ref|XP_015944110.1| PREDICTED: uncharacterized protein LOC107469245 [Arachis duranensis]	Nuclear-interacting partner of ALK
AH01G05970	59.377	1.81559	116.938	64.4079	6.00916	9.29529e-49	7.09322e-47	Chr01	7640254	7641723	-	661	AH01G05970	GO:0006869;GO:0008289	-	virNOG24353;virNOG23426;virNOG21781	STR	sp|Q39950|NLTP_HELAN Non-specific lipid-transfer protein OS=Helianthus annuus PE=3 SV=1	gi|1011994132|ref|XP_015950277.1| PREDICTED: non-specific lipid-transfer protein 1-like [Arachis duranensis]	Non-specific lipid-transfer protein
AH14G37950	86.6193	0.62839	172.61	274.687	8.10164	1.16036e-48	8.84112e-47	Chr14	128261409	128262140	+	649	AH14G37950	-	-	-	-	-	gi|1012121678|ref|XP_015962545.1| PREDICTED: serine/threonine-protein kinase AfsK-like [Arachis duranensis]	Unknown function
AH13G45660	227.456	88.0341	366.877	4.16744	2.05916	2.4228e-48	1.84036e-46	Chr13	137139407	137140716	+	1143	AH13G45660	GO:0016021	-	virNOG22620;virNOG22657	S	sp|Q9LQU4|PCR2_ARATH Protein PLANT CADMIUM RESISTANCE 2 OS=Arabidopsis thaliana GN=PCR2 PE=1 SV=1	gi|326833993|gb|AEA08581.1| fw2.2 [Arachis stenosperma]	Protein PLANT CADMIUM RESISTANCE 2
AH14G45240	425.176	223.43	626.922	2.8059	1.48846	2.95292e-48	2.23962e-46	Chr14	134921423	134924712	+	1342	AH14G45240	GO:0003676;GO:0000166	-	virNOG13145;virNOG18307	R	sp|Q9LFD5|BPA1_ARATH Binding partner of ACD11 1 OS=Arabidopsis thaliana GN=BPA1 PE=1 SV=1	gi|1012122620|ref|XP_015962778.1| PREDICTED: binding partner of ACD11 1 [Arachis duranensis] &gt;gi|1012122624|ref|XP_015962779.1| PREDICTED: binding partner of ACD11 1 [Arachis duranensis] &gt;gi|1021502114|ref|XP_016194263.1| PREDICTED: binding partner of ACD11 1 [Arachis ipaensis] &gt;gi|1021502116|ref|XP_016194264.1| PREDICTED: binding partner of ACD11 1 [Arachis ipaensis]	Binding partner of ACD11 1
AH04G25590	704.822	434.536	975.107	2.24402	1.16608	3.30698e-48	2.50435e-46	Chr04	115215853	115219812	-	1758	AH04G25590	GO:0003677	-	virNOG06213	S	sp|Q8L7L5|AHL11_ARATH AT-hook motif nuclear-localized protein 11 OS=Arabidopsis thaliana GN=AHL11 PE=2 SV=1	gi|1012118538|ref|XP_015961741.1| PREDICTED: AT-hook motif nuclear-localized protein 9-like [Arachis duranensis] &gt;gi|1012118542|ref|XP_015961742.1| PREDICTED: AT-hook motif nuclear-localized protein 9-like [Arachis duranensis] &gt;gi|1012118546|ref|XP_015961743.1| PREDICTED: AT-hook motif nuclear-localized protein 9-like [Arachis duranensis]	AT-hook motif nuclear-localized protein 9
AH09G01120	363.77	180.676	546.863	3.02677	1.59778	3.75325e-48	2.83798e-46	Chr09	1323203	1327838	-	2909	AH09G01120	GO:0015992;GO:0009678;GO:0055085;GO:0004427;GO:0016021	K23025	virNOG11058	S	sp|P21616|AVP_VIGRR Pyrophosphate-energized vacuolar membrane proton pump OS=Vigna radiata var. radiata PE=1 SV=4	gi|1021568052|ref|XP_016175250.1| PREDICTED: pyrophosphate-energized vacuolar membrane proton pump-like [Arachis ipaensis]	Pyrophosphate-energized vacuolar membrane proton pump
AH05G34410	189.599	65.2384	313.96	4.81251	2.26679	3.824e-48	2.88709e-46	Chr05	110782288	110783980	+	1095	AH05G34410	-	-	virNOG04549	Q	sp|O04847|DV4H_CATRO Deacetoxyvindoline 4-hydroxylase OS=Catharanthus roseus GN=D4H PE=1 SV=2	gi|1012178232|ref|XP_015967473.1| PREDICTED: deacetoxyvindoline 4-hydroxylase-like isoform X2 [Arachis duranensis]	Deacetoxyvindoline 4-hydroxylase
AH20G07550	484.708	267.406	702.009	2.62526	1.39246	4.65768e-48	3.51119e-46	Chr20	9493965	9495996	+	1473	AH20G07550	GO:0016788	-	virNOG11253	I	sp|Q8RXT9|GDL8_ARATH GDSL esterase/lipase At1g28590 OS=Arabidopsis thaliana GN=At1g28590 PE=2 SV=2	gi|1021584231|ref|XP_016181487.1| PREDICTED: GDSL esterase/lipase At1g28610-like [Arachis ipaensis]	GDSL esterase/lipase At1g28590
AH07G22670	31841.2	19207.8	44474.5	2.31544	1.21129	7.70808e-48	5.79317e-46	Chr07	74858346	74860941	-	1172	AH07G22670	GO:0015979;GO:0009654;GO:0016021	K03541	virNOG22648	G	sp|P06183|PSBR_SOLTU Photosystem II 10 kDa polypeptide, chloroplastic OS=Solanum tuberosum GN=PSBR PE=2 SV=1	gi|1012207501|ref|XP_015932271.1| PREDICTED: photosystem II 10 kDa polypeptide, chloroplastic [Arachis duranensis]	Photosystem II 10 kDa polypeptide, chloroplastic
AH02G28030	145.932	23.6212	268.242	11.356	3.50538	1.47933e-47	1.1068e-45	Chr02	99578947	99581039	+	1114	AH02G28030	-	K00799	virNOG08826	O	sp|P46423|GSTF_HYOMU Glutathione S-transferase OS=Hyoscyamus muticus PE=1 SV=1	gi|1012026771|ref|XP_015951097.1| PREDICTED: glutathione S-transferase-like [Arachis duranensis]	Glutathione S-transferase
AH12G08530	377.09	191.607	562.573	2.93608	1.55389	1.73743e-47	1.29796e-45	Chr12	13184778	13192948	-	2531	AH12G08530	GO:0008271;GO:0009507;GO:0005887;GO:1902358	K17471	virNOG13977	P	sp|Q9SV13|SUT31_ARATH Sulfate transporter 3.1 OS=Arabidopsis thaliana GN=SULTR3;1 PE=2 SV=1	gi|1012012911|ref|XP_015948438.1| PREDICTED: sulfate transporter 3.1-like [Arachis duranensis]	Sulfate transporter 3.1
AH13G10830	63.8078	3.44567	124.17	36.0365	5.17139	1.82444e-47	1.35888e-45	Chr13	11255572	11259897	+	1339	AH13G10830	GO:0030247;GO:0046658;GO:0004553;GO:0005975	-	virNOG04186	R	sp|A7PQW3|E13B_VITVI Glucan endo-1,3-beta-glucosidase OS=Vitis vinifera GN=VIT_06s0061g00120 PE=1 SV=2	gi|1021489719|ref|XP_016187868.1| PREDICTED: glucan endo-1,3-beta-glucosidase-like [Arachis ipaensis]	Glucan endo-1,3-beta-glucosidase
AH17G01610	434.951	233.965	635.936	2.71808	1.44259	4.41107e-47	3.27077e-45	Chr17	2012477	2016201	-	3579	AH17G01610	GO:0016020;GO:0004672;GO:0016310;GO:0000166	-	virNOG09096	T	sp|C0LGR3|RGI3_ARATH LRR receptor-like serine/threonine-protein kinase OS=Arabidopsis thaliana GN=RGI3 PE=1 SV=1	gi|1021551215|ref|XP_016166983.1| PREDICTED: probable LRR receptor-like serine/threonine-protein kinase At4g26540 [Arachis ipaensis]	Uncharacterized protein
AH08G07040	317.086	150.363	483.808	3.2176	1.68598	6.60671e-47	4.88425e-45	Chr08	12819889	12821943	+	1210	AH08G07040	-	-	virNOG20194	R	sp|Q9LX15|DFC_ARATH Protein DOWNSTREAM OF FLC OS=Arabidopsis thaliana GN=DFC PE=2 SV=1	gi|1012217024|ref|XP_015934722.1| PREDICTED: protein DOWNSTREAM OF FLC [Arachis duranensis]	Protein DOWNSTREAM OF FLC
AH20G29710	856.449	469.212	1243.68	2.65058	1.40631	7.72536e-47	5.70278e-45	Chr20	129012097	129017011	+	2477	AH20G29710	GO:0006633;GO:0016790	K10781	virNOG05442	I	sp|Q9SJE2|FATB_ARATH Palmitoyl-acyl carrier protein thioesterase, chloroplastic OS=Arabidopsis thaliana GN=FATB PE=1 SV=1	gi|1012260040|ref|XP_015945851.1| PREDICTED: palmitoyl-acyl carrier protein thioesterase, chloroplastic-like [Arachis duranensis] &gt;gi|1021582730|ref|XP_016180765.1| PREDICTED: palmitoyl-acyl carrier protein thioesterase, chloroplastic-like [Arachis ipaensis]	Palmitoyl-acyl carrier protein thioesterase, chloroplastic
AH14G08670	191.846	68.2705	315.421	4.62017	2.20795	7.98908e-47	5.88872e-45	Chr14	11353429	11358609	+	2287	AH14G08670	-	K14760	virNOG05934	I	sp|Q8VYJ1|MENE_ARATH 2-succinylbenzoate--CoA ligase, chloroplastic/peroxisomal OS=Arabidopsis thaliana GN=AAE14 PE=1 SV=1	gi|1012108255|ref|XP_015959283.1| PREDICTED: 2-succinylbenzoate--CoA ligase, chloroplastic/peroxisomal isoform X1 [Arachis duranensis]	2-succinylbenzoate--CoA ligase, chloroplastic/peroxisomal
AH10G04950	344.857	170.302	519.412	3.04995	1.60879	1.79903e-46	1.32214e-44	Chr10	4694840	4701069	+	2680	AH10G04950	GO:0055085;GO:0016021	-	virNOG04363	P	sp|Q9FME8|OPT4_ARATH Oligopeptide transporter 4 OS=Arabidopsis thaliana GN=OPT4 PE=1 SV=1	gi|1012250597|ref|XP_015943482.1| PREDICTED: oligopeptide transporter 4 [Arachis duranensis]	Oligopeptide transporter 4
AH03G02720	54.1829	1.19028	107.176	90.0424	6.49253	3.18893e-46	2.3367e-44	Chr03	2929472	2931907	-	1524	AH03G02720	GO:0005576;GO:0009664;GO:0016020;GO:0005618	-	virNOG09946	R	sp|Q38865|EXPA6_ARATH Expansin-A6 OS=Arabidopsis thaliana GN=EXPA6 PE=2 SV=2	gi|1012032005|ref|XP_015952249.1| PREDICTED: expansin-A6-like [Arachis duranensis] &gt;gi|1021488592|ref|XP_016187279.1| PREDICTED: expansin-A6-like [Arachis ipaensis]	Expansin-A4
AH14G28530	643.091	392.474	893.709	2.27712	1.18721	3.34814e-46	2.44975e-44	Chr14	112650308	112653062	+	1107	AH14G28530	-	-	virNOG12814	S	-	gi|1021501518|ref|XP_016193956.1| PREDICTED: uncharacterized protein LOC107635099 isoform X1 [Arachis ipaensis]	Uncharacterized protein
AH12G03540	928.951	617.095	1240.81	2.01072	1.00772	5.6396e-46	4.11426e-44	Chr12	4304093	4307971	-	1802	AH12G03540	GO:0008061;GO:0006032;GO:0004568;GO:0005576	K17525	virNOG12157	S	sp|Q9M158|STR4_ARATH Rhodanese-like domain-containing protein 4, chloroplastic OS=Arabidopsis thaliana GN=STR4 PE=1 SV=2	gi|1021478562|ref|XP_016181247.1| PREDICTED: rhodanese-like domain-containing protein 4, chloroplastic [Arachis ipaensis]	Rhodanese-like domain-containing protein 4, chloroplastic
AH12G24500	300.33	140.138	460.522	3.2862	1.71642	6.75413e-46	4.92013e-44	Chr12	104674024	104675460	-	1090	AH12G24500	GO:0044434	-	virNOG00015	R	sp|Q9SR92|STR10_ARATH Rhodanese-like domain-containing protein 10 OS=Arabidopsis thaliana GN=STR10 PE=2 SV=1	gi|1021481599|ref|XP_016183942.1| PREDICTED: rhodanese-like domain-containing protein 10 [Arachis ipaensis]	Rhodanese-like domain-containing protein 10
AH17G01960	404.679	158.837	650.521	4.09553	2.03405	7.09267e-46	5.15919e-44	Chr17	2286916	2288824	+	1767	AH17G01960	GO:0030247;GO:0005975;GO:0004553;GO:0046658	-	virNOG05570	R	sp|Q9M069|E137_ARATH Glucan endo-1,3-beta-glucosidase 7 OS=Arabidopsis thaliana GN=At4g34480 PE=1 SV=2	gi|1021551076|ref|XP_016166919.1| PREDICTED: glucan endo-1,3-beta-glucosidase 7-like [Arachis ipaensis]	Glucan endo-1,3-beta-glucosidase 13
AH05G11840	87.9987	13.077	162.92	12.4585	3.63906	8.78339e-46	6.37039e-44	Chr05	29374425	29376608	+	1056	AH05G11840	GO:0006952;GO:0009607	-	virNOG17277	S	sp|Q93VR4|ML423_ARATH MLP-like protein 423 OS=Arabidopsis thaliana GN=MLP423 PE=2 SV=1	gi|1012168514|ref|XP_015965139.1| PREDICTED: MLP-like protein 423 [Arachis duranensis]	MLP-like protein 423
AH18G28220	326.905	125.481	528.328	4.21044	2.07397	2.0397e-45	1.46864e-43	Chr18	124724092	124728857	+	2500	AH18G28220	GO:0016810	-	virNOG05959	FQ	sp|A5UMN6|DADD_METS3 5&apos;-deoxyadenosine deaminase OS=Methanobrevibacter smithii (strain ATCC 35061 / DSM 861 / OCM 144 / PS) GN=dadD PE=3 SV=1	gi|1021562086|ref|XP_016172217.1| PREDICTED: 5-methylthioadenosine/S-adenosylhomocysteine deaminase-like [Arachis ipaensis]	5'-deoxyadenosine deaminase
AH17G06400	129.65	21.1115	238.189	11.2824	3.496	3.86283e-45	2.76933e-43	Chr17	7926523	7928221	+	1134	AH17G06400	-	-	-	-	sp|Q9SSK5|MLP43_ARATH MLP-like protein 43 OS=Arabidopsis thaliana GN=MLP43 PE=1 SV=1	gi|1021552110|ref|XP_016167395.1| PREDICTED: MLP-like protein 43 [Arachis ipaensis]	MLP-like protein 43
AH07G25730	508.575	292.375	724.775	2.47892	1.30971	4.44971e-45	3.17634e-43	Chr07	82552916	82555188	-	1484	AH07G25730	GO:0005488	-	virNOG20464	R	sp|Q9LU21|PNSB3_ARATH Photosynthetic NDH subunit of subcomplex B 3, chloroplastic OS=Arabidopsis thaliana GN=PNSB3 PE=2 SV=1	gi|1012211972|ref|XP_015933398.1| PREDICTED: photosynthetic NDH subunit of subcomplex B 3, chloroplastic [Arachis duranensis]	Photosynthetic NDH subunit of subcomplex B 3, chloroplastic
AH01G02260	66.1463	4.95446	127.338	25.7017	4.68379	5.88347e-45	4.17584e-43	Chr01	2959576	2964075	+	2011	AH01G02260	GO:0030570;GO:0045490;GO:0046872	K01728	virNOG05110	R	sp|Q940Q1|PLY1_ARATH Probable pectate lyase 1 OS=Arabidopsis thaliana GN=At1g04680 PE=2 SV=2	gi|1011993237|ref|XP_015941274.1| PREDICTED: probable pectate lyase 1 [Arachis duranensis]	Probable pectate lyase 15
AH19G30540	423.507	229.812	617.202	2.68568	1.42529	6.71012e-45	4.74901e-43	Chr19	140985415	140988335	+	2038	AH19G30540	GO:0044550;GO:0055114;GO:0005506;GO:0016021;GO:0052722;GO:0010143;GO:0020037;GO:0016709	K21995	virNOG07387	Q	sp|O48928|C77A3_SOYBN Cytochrome P450 77A3 OS=Glycine max GN=CYP77A3 PE=2 SV=1	gi|1021571887|ref|XP_016177063.1| PREDICTED: cytochrome P450 77A3-like [Arachis ipaensis]	Cytochrome P450 77A3
AH19G01210	193.588	71.8686	315.307	4.38727	2.13332	8.14552e-45	5.75671e-43	Chr19	897276	910616	+	4767	AH19G01210	GO:0005524;GO:0043231;GO:0005388;GO:0046872;GO:0005887;GO:0070588;GO:0005516	K01537	virNOG13782	P	sp|Q9LU41|ACA9_ARATH Calcium-transporting ATPase 9, plasma membrane-type OS=Arabidopsis thaliana GN=ACA9 PE=2 SV=2	gi|1012229629|ref|XP_015938019.1| PREDICTED: calcium-transporting ATPase 9, plasma membrane-type-like [Arachis duranensis]	Calcium-transporting ATPase 9, plasma membrane-type
AH10G06980	715.076	451.989	978.163	2.16413	1.11379	1.71873e-44	1.21124e-42	Chr10	6768679	6770664	-	1205	AH10G06980	-	K00799	virNOG13696;virNOG09627	O	sp|O80852|GSTF9_ARATH Glutathione S-transferase F9 OS=Arabidopsis thaliana GN=GSTF9 PE=1 SV=1	gi|1012251196|ref|XP_015943656.1| PREDICTED: glutathione S-transferase F9-like [Arachis duranensis]	Glutathione S-transferase F9
AH16G33640	76.0702	0.332358	151.808	456.761	8.8353	2.25059e-44	1.58382e-42	Chr16	136015140	136018752	-	1322	AH16G33640	GO:0019953;GO:0005576	-	virNOG04381	R	sp|Q9SHY6|EXPB2_ARATH Putative expansin-B2 OS=Arabidopsis thaliana GN=EXPB2 PE=3 SV=2	gi|1021531260|ref|XP_016162584.1| PREDICTED: putative expansin-B2 [Arachis ipaensis]	Putative expansin-B2
AH01G23470	1167.03	739.929	1594.12	2.15443	1.1073	3.0059e-44	2.11237e-42	Chr01	95897744	95900164	+	1026	AH01G23470	GO:0006412;GO:0005840;GO:0003735	K02916	virNOG23899	J	sp|P23326|RK35_SPIOL 50S ribosomal protein L35, chloroplastic OS=Spinacia oleracea GN=RPL35 PE=1 SV=1	gi|1012001892|ref|XP_015933193.1| PREDICTED: 50S ribosomal protein L35, chloroplastic [Arachis duranensis]	50S ribosomal protein L35, chloroplastic
AH01G27520	113.377	25.7739	200.98	7.79783	2.96307	3.04383e-44	2.136e-42	Chr01	101052104	101052412	-	309	AH01G27520	GO:0009055;GO:0005623;GO:0015035;GO:0055114;GO:0045454	K03676	KOG1752;virNOG22047	O	sp|Q8L8Z8|GRXS2_ARATH Monothiol glutaredoxin-S2 OS=Arabidopsis thaliana GN=GRXS2 PE=3 SV=1	gi|1012003897|ref|XP_015938975.1| PREDICTED: monothiol glutaredoxin-S2-like [Arachis duranensis] &gt;gi|1021477757|ref|XP_016177719.1| PREDICTED: monothiol glutaredoxin-S2-like [Arachis ipaensis]	Monothiol glutaredoxin-S2
AH07G03900	691.936	435.499	948.373	2.17767	1.12279	3.95026e-44	2.76041e-42	Chr07	3387058	3390988	-	2081	AH07G03900	GO:0005215;GO:0006810;GO:0016021	K15283	NOG00787;virNOG09442	GU	sp|Q9M5A9|GPT1_ARATH Glucose-6-phosphate/phosphate translocator 1, chloroplastic OS=Arabidopsis thaliana GN=GPT1 PE=2 SV=1	gi|1012201211|ref|XP_015973242.1| PREDICTED: glucose-6-phosphate/phosphate translocator 1, chloroplastic-like isoform X2 [Arachis duranensis]	Glucose-6-phosphate/phosphate translocator 1, chloroplastic
AH15G23930	60.7315	3.55854	117.904	33.1329	5.05019	4.1951e-44	2.92739e-42	Chr15	130170720	130175658	-	3448	AH15G23930	GO:0005216;GO:0016021;GO:0034220	K05391	NOG26822;virNOG02517	PS	sp|Q9LD37|CNG20_ARATH Probable cyclic nucleotide-gated ion channel 20, chloroplastic OS=Arabidopsis thaliana GN=CNGC20 PE=2 SV=1	gi|1021513237|ref|XP_016200057.1| PREDICTED: probable cyclic nucleotide-gated ion channel 20, chloroplastic [Arachis ipaensis]	Probable cyclic nucleotide-gated ion channel 20, chloroplastic
AH08G04310	408.621	184.002	633.24	3.44149	1.78303	6.02639e-44	4.19353e-42	Chr08	7955728	7960310	-	2274	AH08G04310	GO:0042545;GO:0045330;GO:0016021;GO:0030599;GO:0045490;GO:0043086;GO:0004857;GO:0005618	-	virNOG02192	S	sp|Q9FK05|PME61_ARATH Probable pectinesterase/pectinesterase inhibitor 61 OS=Arabidopsis thaliana GN=PME61 PE=2 SV=1	gi|1012215602|ref|XP_015934354.1| PREDICTED: probable pectinesterase/pectinesterase inhibitor 61 isoform X1 [Arachis duranensis]	Probable pectinesterase/pectinesterase inhibitor 61
AH09G00620	65.4988	5.1569	125.841	24.4024	4.60895	6.21069e-44	4.30972e-42	Chr09	827671	833126	+	2391	AH09G00620	GO:0034220;GO:0016021;GO:0005216	K05391	virNOG11115	P	sp|Q9FXH6|CNGC8_ARATH Putative cyclic nucleotide-gated ion channel 8 OS=Arabidopsis thaliana GN=CNGC8 PE=3 SV=2	gi|1012230094|ref|XP_015938138.1| PREDICTED: LOW QUALITY PROTEIN: putative cyclic nucleotide-gated ion channel 8 [Arachis duranensis]	Putative cyclic nucleotide-gated ion channel 8
AH15G37810	357.409	185.085	529.734	2.86212	1.51708	1.54973e-43	1.06942e-41	Chr15	152753548	152759491	-	2084	AH15G37810	GO:0000287;GO:0019878;GO:0008897	K06133	virNOG08504	HE	sp|Q9CQF6|ADPPT_MOUSE L-aminoadipate-semialdehyde dehydrogenase-phosphopantetheinyl transferase OS=Mus musculus GN=Aasdhppt PE=1 SV=1	gi|1021522089|ref|XP_016204429.1| PREDICTED: L-aminoadipate-semialdehyde dehydrogenase-phosphopantetheinyl transferase-like [Arachis ipaensis]	L-aminoadipate-semialdehyde dehydrogenase-phosphopantetheinyl transferase
AH12G03890	281.988	130.325	433.651	3.32747	1.73443	1.67019e-43	1.15095e-41	Chr12	4790295	4790909	+	615	AH12G03890	-	K09286	virNOG21596	K	sp|Q1ECI2|ERF23_ARATH Ethylene-responsive transcription factor ERF023 OS=Arabidopsis thaliana GN=ERF023 PE=2 SV=1	gi|1012228162|ref|XP_015937642.1| PREDICTED: ethylene-responsive transcription factor ERF023-like [Arachis duranensis]	Ethylene-responsive transcription factor ERF023
AH09G12130	68.1002	5.85486	130.346	22.2628	4.47656	1.91326e-43	1.31663e-41	Chr09	21717709	21722534	+	2333	AH09G12130	GO:0016787	K19882	virNOG01719	M	sp|Q9SFF6|PAE12_ARATH Pectin acetylesterase 12 OS=Arabidopsis thaliana GN=PAE12 PE=2 SV=1	gi|1012235612|ref|XP_015939573.1| PREDICTED: pectin acetylesterase 12-like [Arachis duranensis]	Pectin acetylesterase 12
AH17G19090	228.525	85.5006	371.55	4.34558	2.11955	2.40505e-43	1.65278e-41	Chr17	60375413	60378977	-	2225	AH17G19090	GO:0030247;GO:0046658;GO:0004553;GO:0005975	-	virNOG04032	R	sp|Q94G86|ALL9_OLEEU Glucan endo-1,3-beta-D-glucosidase OS=Olea europaea GN=OLE9 PE=1 SV=1	gi|1021549977|ref|XP_016166384.1| PREDICTED: glucan endo-1,3-beta-D-glucosidase-like [Arachis ipaensis] &gt;gi|1021549979|ref|XP_016166385.1| PREDICTED: glucan endo-1,3-beta-D-glucosidase-like [Arachis ipaensis]	Glucan endo-1,3-beta-D-glucosidase
AH04G07610	379.563	200.939	558.186	2.77788	1.47399	3.13523e-43	2.14567e-41	Chr04	11270066	11273597	-	582	AH04G07610	GO:0016021	-	virNOG23049;virNOG25199	S	-	gi|1009163339|ref|XP_015899913.1| PREDICTED: uncharacterized protein LOC107433170 [Ziziphus jujuba] &gt;gi|1009163341|ref|XP_015899914.1| PREDICTED: uncharacterized protein LOC107433170 [Ziziphus jujuba]	cAMP-regulated phosphoprotein-like protein
AH12G25520	260.645	14.711	506.579	34.4355	5.10582	9.37604e-43	6.38249e-41	Chr12	106439912	106441062	-	351	AH12G25520	GO:0006826;GO:0006879;GO:0005623;GO:0004322;GO:0055114;GO:0008199	-	virNOG04154;NOG68757	P	sp|O65100|FRI3_VIGUN Ferritin-3, chloroplastic OS=Vigna unguiculata PE=2 SV=1	gi|388512143|gb|AFK44133.1| unknown [Lotus japonicus]	Ferritin-3, chloroplastic
AH13G10600	369.178	193.793	544.563	2.81003	1.49058	9.37734e-43	6.38249e-41	Chr13	10867747	10869312	-	980	AH13G10600	-	-	virNOG07167	Q	-	gi|1021489759|ref|XP_016187887.1| PREDICTED: uncharacterized protein LOC107629586 [Arachis ipaensis]	Uncharacterized protein
AH04G00850	551.358	316.177	786.54	2.48766	1.31479	1.01026e-42	6.85737e-41	Chr04	1126693	1128402	+	1062	AH04G00850	GO:0003735;GO:0006412;GO:0005840	K02867	virNOG05052	J	sp|Q9MAP3|RK11_ARATH 50S ribosomal protein L11, chloroplastic OS=Arabidopsis thaliana GN=RPL11 PE=2 SV=1	gi|1012105053|ref|XP_015958436.1| PREDICTED: 50S ribosomal protein L11, chloroplastic [Arachis duranensis]	50S ribosomal protein L11, chloroplastic
AH13G10820	75.6237	1.51956	149.728	98.5336	6.62254	1.14486e-42	7.76042e-41	Chr13	11251568	11253784	+	1437	AH13G10820	GO:0004553;GO:0005975	-	virNOG04186	R	sp|A7PQW3|E13B_VITVI Glucan endo-1,3-beta-glucosidase OS=Vitis vinifera GN=VIT_06s0061g00120 PE=1 SV=2	gi|1021489721|ref|XP_016187869.1| PREDICTED: glucan endo-1,3-beta-glucosidase-like [Arachis ipaensis]	Glucan endo-1,3-beta-glucosidase, acidic isoform GL153
AH09G31320	816.289	453.774	1178.8	2.59778	1.37728	1.64246e-42	1.11031e-40	Chr09	116484458	116486051	+	1141	AH09G31320	GO:0019898;GO:0015979;GO:0009654;GO:0005509	-	virNOG03188	R	sp|O80634|PNSL1_ARATH Photosynthetic NDH subunit of lumenal location 1, chloroplastic OS=Arabidopsis thaliana GN=PNSL1 PE=1 SV=2	gi|1012246537|ref|XP_015942388.1| PREDICTED: photosynthetic NDH subunit of lumenal location 1, chloroplastic [Arachis duranensis]	Photosynthetic NDH subunit of lumenal location 1, chloroplastic
AH14G25430	486.159	281.785	690.534	2.45058	1.29312	1.76102e-42	1.18885e-40	Chr14	105326939	105329718	-	1347	AH14G25430	GO:0006979;GO:0042744;GO:0020037;GO:0005576;GO:0046872;GO:0055114;GO:0004601;GO:0098869	K00430	virNOG09590	R	sp|P22195|PER1_ARAHY Cationic peroxidase 1 OS=Arachis hypogaea GN=PNC1 PE=1 SV=2	gi|1021510725|ref|XP_016198643.1| PREDICTED: cationic peroxidase 1-like [Arachis ipaensis]	Cationic peroxidase 1
AH11G06880	60.6455	2.1147	119.176	56.3561	5.8165	2.32834e-42	1.56335e-40	Chr11	10055940	10060539	-	2248	AH11G06880	GO:0046872;GO:0030570;GO:0045490	K01728	virNOG05110	R	sp|Q940Q1|PLY1_ARATH Probable pectate lyase 1 OS=Arabidopsis thaliana GN=At1g04680 PE=2 SV=2	gi|1021468746|ref|XP_016180348.1| PREDICTED: probable pectate lyase 1 [Arachis ipaensis]	Probable pectate lyase 1
AH09G02600	3659.04	2242.28	5075.81	2.26369	1.17868	2.71847e-42	1.81794e-40	Chr09	2810512	2812059	-	843	AH09G02600	GO:0015979;GO:0009538	K02695	virNOG26795;virNOG19231	RG	sp|Q9SUI6|PSAH2_ARATH Photosystem I reaction center subunit VI-2, chloroplastic OS=Arabidopsis thaliana GN=PSAH2 PE=2 SV=1	gi|1012231255|ref|XP_015938445.1| PREDICTED: photosystem I reaction center subunit VI-2, chloroplastic-like [Arachis duranensis] &gt;gi|1021566471|ref|XP_016174489.1| PREDICTED: photosystem I reaction center subunit VI-2, chloroplastic [Arachis ipaensis] &gt;gi|115187527|gb|ABI84258.1| photosystem I psaH protein [Arachis hypogaea]	Photosystem I reaction center subunit VI-2, chloroplastic
AH01G21530	930.359	601.857	1258.86	2.09163	1.06463	4.06232e-42	2.70934e-40	Chr01	93517666	93519538	-	933	AH01G21530	GO:0003735;GO:0032543;GO:0009536;GO:0015935	K02959	COG0228;virNOG26316;virNOG19208	J	sp|O65686|RS16A_ARATH 30S ribosomal protein S16-1, chloroplastic OS=Arabidopsis thaliana GN=RPS16-1 PE=2 SV=1	gi|1012000727|ref|XP_015973592.1| PREDICTED: 30S ribosomal protein S16-like [Arachis duranensis] &gt;gi|1021474074|ref|XP_016202280.1| PREDICTED: 30S ribosomal protein S16-like [Arachis ipaensis]	Ribosomal protein S16
AH01G02310	43.2605	0	86.521	Inf	Inf	4.1397e-42	2.75725e-40	Chr01	3005925	3007942	+	1689	AH01G02310	GO:0009058;GO:0050350	K00660	virNOG10548;COG3424	QH	sp|P51069|THS3_ARAHY Stilbene synthase 3 OS=Arachis hypogaea PE=2 SV=1	gi|1021468752|ref|XP_016180692.1| PREDICTED: stilbene synthase 3-like [Arachis ipaensis]	Stilbene synthase 3
AH01G30630	118.041	29.97	206.113	6.8773	2.78184	4.92817e-42	3.26928e-40	Chr01	104754908	104759060	-	2874	AH01G30630	GO:0004190;GO:0006629;GO:0006508;GO:0030163	K08245	virNOG30123	O	sp|P42211|ASPRX_ORYSJ Aspartic proteinase OS=Oryza sativa subsp. japonica GN=RAP PE=2 SV=2	gi|1012007290|ref|XP_015945238.1| PREDICTED: cyprosin-like [Arachis duranensis]	Aspartic proteinase
AH19G00530	65.33	6.07671	124.583	20.5018	4.35768	1.26493e-41	8.35792e-40	Chr19	386127	387003	+	877	AH19G00530	GO:0030599;GO:0043086;GO:0004857	-	virNOG19498	R	sp|P17407|21KD_DAUCA 21 kDa protein OS=Daucus carota PE=2 SV=1	gi|1021522291|ref|XP_016204533.1| PREDICTED: 21 kDa protein-like [Arachis ipaensis]	21 kDa protein
AH13G12810	10190.5	4266.27	16114.8	3.77726	1.91734	1.29075e-41	8.51721e-40	Chr13	13821738	13822067	+	330	AH13G12810	-	-	virNOG26360	S	sp|P31336|PST2_GOSHI Photosystem II 5 kDa protein, chloroplastic OS=Gossypium hirsutum GN=PSBT PE=4 SV=1	gi|1021490059|ref|XP_016188046.1| PREDICTED: photosystem II 5 kDa protein, chloroplastic-like [Arachis ipaensis]	Photosystem II 5 kDa protein, chloroplastic
AH06G24890	113.414	28.4212	198.406	6.98092	2.80342	1.37414e-41	9.05546e-40	Chr06	101954498	101955513	+	1016	AH06G24890	-	-	-	-	-	gi|1012193623|ref|XP_015971260.1| PREDICTED: cell surface glycoprotein 1-like [Arachis duranensis]	Unknown function
AH09G34630	42.5571	0	85.1143	Inf	Inf	1.95781e-41	1.28678e-39	Chr09	120107657	120108964	-	1308	AH09G34630	GO:0030246	-	virNOG04804	T	sp|Q70DJ5|LECC1_ARAHY Alpha-methyl-mannoside-specific lectin OS=Arachis hypogaea PE=1 SV=1	gi|1012247534|ref|XP_015942670.1| PREDICTED: alpha-methyl-mannoside-specific lectin [Arachis duranensis]	Alpha-methyl-mannoside-specific lectin
AH11G26350	366.164	194.574	537.754	2.76374	1.46662	2.13201e-41	1.39758e-39	Chr11	134758233	134761914	-	1308	AH11G26350	-	K13464	virNOG19427	S	sp|Q9C5K8|TIF3B_ARATH Protein TIFY 3B OS=Arabidopsis thaliana GN=TIFY3B PE=1 SV=1	gi|1012007371|ref|XP_015945360.1| PREDICTED: protein TIFY 3B-like [Arachis duranensis] &gt;gi|1021471986|ref|XP_016194765.1| PREDICTED: protein TIFY 3B-like [Arachis ipaensis]	Protein TIFY 3B
AH02G03850	437.083	246.785	627.382	2.54222	1.34609	2.47443e-41	1.61353e-39	Chr02	4556981	4559593	+	1518	AH02G03850	GO:0016021	-	virNOG00438	S	-	gi|1012010057|ref|XP_015947936.1| PREDICTED: uncharacterized protein LOC107472925 [Arachis duranensis]	Uncharacterized protein
AH13G38140	552.837	336.69	768.983	2.28395	1.19153	3.08639e-41	2.00995e-39	Chr13	126214565	126216419	-	1143	AH13G38140	GO:0005789;GO:0061077;GO:0005528;GO:0003755;GO:0000413	K01802	virNOG01344	O	sp|Q9SCY3|PNSL4_ARATH Photosynthetic NDH subunit of lumenal location 4, chloroplastic OS=Arabidopsis thaliana GN=PNSL4 PE=1 SV=1	gi|1012095882|ref|XP_015956013.1| PREDICTED: photosynthetic NDH subunit of lumenal location 4, chloroplastic [Arachis duranensis] &gt;gi|1012095886|ref|XP_015956014.1| PREDICTED: photosynthetic NDH subunit of lumenal location 4, chloroplastic [Arachis duranensis] &gt;gi|1021493886|ref|XP_016189929.1| PREDICTED: photosynthetic NDH subunit of lumenal location 4, chloroplastic [Arachis ipaensis] &gt…	Photosynthetic NDH subunit of lumenal location 4, chloroplastic
AH16G41340	540.615	325.959	755.272	2.31707	1.2123	3.30894e-41	2.15207e-39	Chr16	146946780	146950863	-	2110	AH16G41340	-	-	virNOG07137	S	-	gi|1012198659|ref|XP_015972578.1| PREDICTED: uncharacterized protein LOC107495880 isoform X1 [Arachis duranensis]	Uncharacterized protein
AH11G06710	330.328	169.556	491.101	2.8964	1.53426	3.35121e-41	2.17671e-39	Chr11	9703336	9711070	-	4332	AH11G06710	GO:0016021	-	virNOG08903;KOG0504;virNOG12184	RS	-	gi|1021468779|ref|XP_016181964.1| PREDICTED: uncharacterized protein LOC107624012 isoform X1 [Arachis ipaensis]	uncharacterized protein LOC106775166
AH03G19450	547.263	332.028	762.499	2.29649	1.19943	6.29047e-41	4.05935e-39	Chr03	31756318	31758868	-	826	AH03G19450	GO:0003735;GO:0006412;GO:0005840;GO:0003723	K02968	virNOG20383	J	sp|P82130|RR20_SPIOL 30S ribosomal protein S20, chloroplastic OS=Spinacia oleracea GN=RPS20 PE=1 SV=2	gi|1012080741|ref|XP_015954137.1| PREDICTED: 30S ribosomal protein S20, chloroplastic [Arachis duranensis]	30S ribosomal protein S20, chloroplastic (Fragment)
AH03G24550	98.9699	21.2167	176.723	8.32942	3.05822	6.5467e-41	4.21923e-39	Chr03	51307186	51312134	-	1162	AH03G24550	GO:0009768;GO:0009522;GO:0046872;GO:0016021;GO:0009535;GO:0016168;GO:0009416;GO:0010287;GO:0031409;GO:0009941;GO:0018298	K08908	virNOG04286	R	sp|Q8LCQ4|LHCA6_ARATH Photosystem I chlorophyll a/b-binding protein 6, chloroplastic OS=Arabidopsis thaliana GN=LHCA6 PE=1 SV=1	gi|1012090506|ref|XP_015954811.1| PREDICTED: photosystem I chlorophyll a/b-binding protein 6, chloroplastic [Arachis duranensis]	Chlorophyll a-b binding protein, chloroplastic
AH18G03470	92.5174	5.184	179.851	34.6935	5.11659	6.78997e-41	4.37035e-39	Chr18	2910914	2912741	+	1828	AH18G03470	-	-	virNOG06808	R	sp|Q00874|DR100_ARATH DNA damage-repair/toleration protein DRT100 OS=Arabidopsis thaliana GN=DRT100 PE=2 SV=2	gi|1012219840|ref|XP_015935455.1| PREDICTED: DNA-damage-repair/toleration protein DRT100 [Arachis duranensis]	DNA-damage-repair/toleration protein DRT100
AH04G17830	496.512	293.383	699.641	2.38474	1.25383	8.20674e-41	5.27543e-39	Chr04	83203054	83214863	-	1305	AH04G17830	GO:0055114;GO:0008106	K00002	virNOG04413;COG0656	R	sp|Q0PGJ6|AKRC9_ARATH NADPH-dependent aldo-keto reductase, chloroplastic OS=Arabidopsis thaliana GN=AKR4C9 PE=1 SV=1	gi|1012113718|ref|XP_015960611.1| PREDICTED: aldo-keto reductase family 4 member C9-like [Arachis duranensis] &gt;gi|1012113722|ref|XP_015960612.1| PREDICTED: aldo-keto reductase family 4 member C9-like [Arachis duranensis]	Aldo-keto reductase family 4 member C9
AH06G11690	661.538	420.943	902.132	2.14312	1.09971	1.07108e-40	6.85852e-39	Chr06	15699487	15701303	+	925	AH06G11690	GO:0016021	-	virNOG21605	S	-	gi|1012186786|ref|XP_015969653.1| PREDICTED: uncharacterized protein LOC107493093 [Arachis duranensis]	Uncharacterized protein
AH05G31630	43.6377	0.332358	86.943	261.595	8.03119	1.18987e-40	7.5996e-39	Chr05	105825336	105843901	+	1539	AH05G31630	GO:0006596;GO:0004766	K00797	virNOG33534	E	sp|Q96557|SPD2_DATST Spermidine synthase 2 OS=Datura stramonium PE=2 SV=1	gi|1012177535|ref|XP_015967314.1| PREDICTED: spermidine synthase 2-like [Arachis duranensis]	Spermidine synthase 2
AH06G13060	876.093	563.418	1188.77	2.10992	1.07719	1.20689e-40	7.69839e-39	Chr06	18000046	18001296	-	783	AH06G13060	GO:0003756;GO:0009535;GO:0016021;GO:0006457;GO:0010206;GO:0031072;GO:0051082;GO:0009570	K22520	virNOG19430	S	sp|Q8GSJ6|LQY1_ARATH Protein disulfide-isomerase LQY1, chloroplastic OS=Arabidopsis thaliana GN=LQY1 PE=1 SV=1	gi|1012187575|ref|XP_015969849.1| PREDICTED: protein disulfide-isomerase LQY1, chloroplastic isoform X2 [Arachis duranensis]	Protein disulfide-isomerase LQY1, chloroplastic
AH06G28490	915.884	482.772	1349	2.79427	1.48247	1.42493e-40	9.07756e-39	Chr06	108890484	108900693	+	1420	AH06G28490	-	-	virNOG19648	S	sp|Q8S9G6|T5AT_TAXWC Taxadien-5-alpha-ol O-acetyltransferase OS=Taxus wallichiana var. chinensis PE=2 SV=1	gi|1012196507|ref|XP_015972007.1| PREDICTED: uncharacterized protein LOC107495373 [Arachis duranensis]	Taxadien-5-alpha-ol O-acetyltransferase
AH01G00990	188.254	73.3169	303.192	4.13536	2.04801	1.69986e-40	1.07876e-38	Chr01	1366740	1368895	+	1362	AH01G00990	GO:0043086;GO:0045490;GO:0005618;GO:0030599;GO:0046910;GO:0045330;GO:0005576;GO:0042545	-	virNOG04376	R	sp|O04887|PME2_CITSI Pectinesterase 2 OS=Citrus sinensis GN=PECS-2.1 PE=2 SV=1	gi|1021477147|ref|XP_016174184.1| PREDICTED: pectinesterase-like [Arachis ipaensis]	Pectinesterase 2
AH08G04080	706.469	423.275	989.664	2.33811	1.22534	2.19309e-40	1.39e-38	Chr08	7628554	7629875	+	941	AH08G04080	-	-	virNOG05683	S	sp|P81760|TL17_ARATH Thylakoid lumenal 17.4 kDa protein, chloroplastic OS=Arabidopsis thaliana GN=TL17 PE=1 SV=2	gi|1012215703|ref|XP_015934382.1| PREDICTED: thylakoid lumenal 17.4 kDa protein, chloroplastic [Arachis duranensis] &gt;gi|1012215707|ref|XP_015934383.1| PREDICTED: thylakoid lumenal 17.4 kDa protein, chloroplastic [Arachis duranensis]	Thylakoid lumenal 17.4 kDa protein, chloroplastic
AH05G39130	735.719	482.15	989.288	2.05183	1.03691	2.56175e-40	1.62159e-38	Chr05	115609879	115616799	-	4328	AH05G39130	GO:0005524;GO:0042626;GO:0055085;GO:0016021	K05658	virNOG12908	Q	sp|Q8LPK2|AB2B_ARATH ABC transporter B family member 2 OS=Arabidopsis thaliana GN=ABCB2 PE=1 SV=3	gi|1012124563|ref|XP_015963280.1| PREDICTED: ABC transporter B family member 2-like [Arachis duranensis]	ABC transporter B family member 2
AH18G11520	745.893	489.265	1002.52	2.04904	1.03495	3.69306e-40	2.33178e-38	Chr18	16254130	16255903	+	1040	AH18G11520	GO:0005509;GO:0009654;GO:0015979;GO:0019898	K08901	virNOG11765	R	sp|Q9SGH4|PNSL3_ARATH Photosynthetic NDH subunit of lumenal location 3, chloroplastic OS=Arabidopsis thaliana GN=PNSL3 PE=1 SV=1	gi|1021561874|ref|XP_016172127.1| PREDICTED: photosynthetic NDH subunit of lumenal location 3, chloroplastic [Arachis ipaensis]	Photosynthetic NDH subunit of lumenal location 3, chloroplastic
AH16G16040	249.509	114.313	384.705	3.36537	1.75077	4.91909e-40	3.09803e-38	Chr16	29470530	29487054	-	4853	AH16G16040	-	-	KOG0065;virNOG02670	Q	sp|Q949G3|PDR1_NICPL Pleiotropic drug resistance protein 1 OS=Nicotiana plumbaginifolia GN=PDR1 PE=1 SV=1	gi|1021527698|ref|XP_016207379.1| PREDICTED: pleiotropic drug resistance protein 1-like isoform X1 [Arachis ipaensis]	Pleiotropic drug resistance protein 1
AH10G25710	273.188	94.9364	451.439	4.75517	2.2495	6.71007e-40	4.2047e-38	Chr10	107453035	107454013	-	788	AH10G25710	-	-	virNOG22991	S	sp|Q9FL87|CRR7_ARATH Protein CHLORORESPIRATORY REDUCTION 7, chloroplastic OS=Arabidopsis thaliana GN=CRR7 PE=2 SV=1	gi|1012261501|ref|XP_015946210.1| PREDICTED: protein CHLORORESPIRATORY REDUCTION 7, chloroplastic [Arachis duranensis]	Protein CHLORORESPIRATORY REDUCTION 7, chloroplastic
AH01G01130	241.571	109.54	373.602	3.41064	1.77004	9.83721e-40	6.14103e-38	Chr01	1550393	1557560	-	3280	AH01G01130	GO:0005618;GO:0030246;GO:0005975;GO:0005773;GO:0004565	-	virNOG10012	G	sp|Q9SCV9|BGAL3_ARATH Beta-galactosidase 3 OS=Arabidopsis thaliana GN=BGAL3 PE=2 SV=1	gi|1011992549|ref|XP_015953330.1| PREDICTED: beta-galactosidase 3-like [Arachis duranensis]	Beta-galactosidase 3
AH15G19930	99.7053	20.8133	178.597	8.58094	3.10114	1.16392e-39	7.25682e-38	Chr15	115411194	115430561	-	1211	AH15G19930	GO:0016491;GO:0046872;GO:0055114	-	NOG156383;virNOG03989	RQ	sp|Q39224|SRG1_ARATH Protein SRG1 OS=Arabidopsis thaliana GN=SRG1 PE=2 SV=1	gi|1012178868|ref|XP_015967624.1| PREDICTED: protein SRG1-like [Arachis duranensis] &gt;gi|1012178871|ref|XP_015967625.1| PREDICTED: protein SRG1-like [Arachis duranensis] &gt;gi|1012178875|ref|XP_015967626.1| PREDICTED: protein SRG1-like [Arachis duranensis] &gt;gi|1012178879|ref|XP_015967627.1| PREDICTED: protein SRG1-like [Arachis duranensis]	Protein SRG1
AH08G20520	60.0615	5.03869	115.084	22.8401	4.5135	1.58479e-39	9.85618e-38	Chr08	37310772	37316088	+	2918	AH08G20520	-	-	COG0515;virNOG02323	T	sp|O81832|Y4729_ARATH G-type lectin S-receptor-like serine/threonine-protein kinase At4g27290 OS=Arabidopsis thaliana GN=At4g27290 PE=3 SV=4	gi|1012223647|ref|XP_015936425.1| PREDICTED: uncharacterized protein LOC107462372 [Arachis duranensis]	G-type lectin S-receptor-like serine/threonine-protein kinase At4g27290
AH03G45080	609.839	385.123	834.555	2.16698	1.11569	2.36803e-39	1.46724e-37	Chr03	138648678	138650749	-	877	AH03G45080	GO:0003735;GO:0005840;GO:0006412	K02904	virNOG22238	J	sp|Q9FJP3|RK29_ARATH 50S ribosomal protein L29, chloroplastic OS=Arabidopsis thaliana GN=RPL29 PE=1 SV=1	gi|1021495329|ref|XP_016190679.1| PREDICTED: 50S ribosomal protein L29, chloroplastic [Arachis ipaensis]	50S ribosomal protein L29, chloroplastic
AH00G03400	40.2995	0	80.599	Inf	Inf	2.99177e-39	1.8491e-37	Unassemble_00	4520920	4524208	+	2541	AH00G03400	GO:0045735	-	virNOG03220	R	sp|Q9SK09|VCL22_ARATH Vicilin-like seed storage protein At2g28490 OS=Arabidopsis thaliana GN=At2g28490 PE=2 SV=1	gi|1021556351|ref|XP_016169547.1| PREDICTED: vicilin-like seed storage protein At2g28490 [Arachis ipaensis]	Vicilin-like antimicrobial peptides 2-2
AH16G31710	231.635	104.515	358.755	3.43257	1.77929	4.17254e-39	2.56614e-37	Chr16	132414263	132419179	+	1364	AH16G31710	-	-	virNOG22842	K	sp|Q9C9A9|COL7_ARATH Zinc finger protein CONSTANS-LIKE 7 OS=Arabidopsis thaliana GN=COL7 PE=2 SV=1	gi|1021530707|ref|XP_016162304.1| PREDICTED: zinc finger protein CONSTANS-LIKE 8 [Arachis ipaensis] &gt;gi|1021530709|ref|XP_016162306.1| PREDICTED: zinc finger protein CONSTANS-LIKE 8 [Arachis ipaensis]	Zinc finger protein CONSTANS-LIKE 7
AH11G36570	8233.46	4495.6	11971.3	2.66289	1.41299	5.64046e-39	3.46036e-37	Chr11	149263451	149266283	-	2833	AH11G36570	-	-	virNOG00116	L	sp|Q9SKI4|RFA1A_ARATH Replication protein A 70 kDa DNA-binding subunit A OS=Arabidopsis thaliana GN=RPA1A PE=1 SV=1	gi|1021474146|ref|XP_016202654.1| PREDICTED: replication protein A 70 kDa DNA-binding subunit A [Arachis ipaensis]	Replication protein A 70 kDa DNA-binding subunit A
AH13G28210	433.674	251.567	615.78	2.44777	1.29147	7.40947e-39	4.52332e-37	Chr13	54707505	54713433	-	2854	AH13G28210	GO:0005985;GO:0016157	K00695	virNOG07773	M	sp|P13708|SUS_SOYBN Sucrose synthase OS=Glycine max GN=SS PE=1 SV=2	gi|1021492544|ref|XP_016189271.1| PREDICTED: sucrose synthase-like [Arachis ipaensis]	Sucrose synthase
AH17G05120	112.253	16.1625	208.344	12.8905	3.68824	7.65531e-39	4.66767e-37	Chr17	5898287	5900958	-	724	AH17G05120	-	-	KOG4680;virNOG22759	R	sp|Q54SW1|Y2179_DICDI Putative phosphatidylglycerol/phosphatidylinositol transfer protein DDB_G0282179 OS=Dictyostelium discoideum GN=DDB_G0282179 PE=3 SV=2	gi|1021551875|ref|XP_016167292.1| PREDICTED: putative phosphatidylglycerol/phosphatidylinositol transfer protein DDB_G0282179 [Arachis ipaensis]	Putative phosphatidylglycerol/phosphatidylinositol transfer protein DDB_G0282179
AH04G26200	679.643	442.023	917.264	2.07515	1.05322	7.78961e-39	4.74375e-37	Chr04	116663142	116665849	+	1048	AH04G26200	-	-	virNOG12814	S	-	gi|1012118729|ref|XP_015961796.1| PREDICTED: uncharacterized protein LOC107485779 isoform X1 [Arachis duranensis]	Uncharacterized protein
AH16G41680	82.5257	14.7759	150.275	10.1703	3.34629	1.07801e-38	6.51707e-37	Chr16	147240524	147241112	-	589	AH16G41680	-	-	virNOG26845;virNOG24896	T	-	gi|1012197851|ref|XP_015972359.1| PREDICTED: calmodulin-like protein 5 [Arachis duranensis]	EF hand protein
AH13G34710	560.972	348.732	773.213	2.21721	1.14875	1.23825e-38	7.45858e-37	Chr13	115288468	115290392	+	1595	AH13G34710	GO:0046916;GO:0046914;GO:0005737;GO:0030001	-	virNOG11330	P	sp|Q9C5D3|HIP7_ARATH Heavy metal-associated isoprenylated plant protein 7 OS=Arabidopsis thaliana GN=HIPP07 PE=1 SV=1	gi|1021493154|ref|XP_016189568.1| PREDICTED: translation initiation factor IF-2 [Arachis ipaensis]	heavy metal-associated isoprenylated plant protein 3-like
AH07G12760	156.24	55.4803	257	4.63228	2.21172	1.42524e-38	8.57454e-37	Chr07	19308477	19309711	+	579	AH07G12760	-	-	KOG3178;virNOG01933	R	sp|B6VJS4|ROMT_VITVI Trans-resveratrol di-O-methyltransferase OS=Vitis vinifera GN=ROMT PE=1 SV=2	gi|1012205874|ref|XP_015931871.1| PREDICTED: trans-resveratrol di-O-methyltransferase-like [Arachis duranensis]	Trans-resveratrol di-O-methyltransferase
AH05G35090	49.1546	2.08145	96.2277	46.231	5.53079	1.97116e-38	1.18303e-36	Chr05	111410041	111411335	-	912	AH05G35090	-	-	virNOG18018	R	-	gi|1012177325|ref|XP_015967272.1| PREDICTED: uncharacterized protein LOC107490996 [Arachis duranensis]	Uncharacterized protein
AH19G28710	122.259	30.2142	214.304	7.09283	2.82636	2.30088e-38	1.37428e-36	Chr19	134281786	134345883	-	944	AH19G28710	-	K00799	virNOG03173;virNOG34654;KOG0406	O	sp|Q03664|GSTX3_TOBAC Probable glutathione S-transferase OS=Nicotiana tabacum PE=2 SV=1	gi|1012241579|ref|XP_015941033.1| PREDICTED: probable glutathione S-transferase [Arachis duranensis]	Glutathione transferase GST 23
AH17G03540	874.197	409.975	1338.42	3.26464	1.70692	2.32414e-38	1.38651e-36	Chr17	3737708	3742427	+	2262	AH17G03540	GO:0055114;GO:0016491	K17839	virNOG04135	Q	sp|Q9SKX5|PAO2_ARATH Probable polyamine oxidase 2 OS=Arabidopsis thaliana GN=PAO2 PE=2 SV=1	gi|1012201356|ref|XP_015973279.1| PREDICTED: probable polyamine oxidase 2 [Arachis duranensis]	Probable polyamine oxidase 2
AH09G22630	627.591	403.299	851.884	2.11229	1.07881	2.53325e-38	1.50945e-36	Chr09	104400078	104403195	+	2653	AH09G22630	GO:0005618;GO:0006508;GO:0004252	-	virNOG03909	O	sp|Q9FHA4|SBT19_ARATH Subtilisin-like protease SBT1.9 OS=Arabidopsis thaliana GN=SBT1.9 PE=2 SV=1	gi|1012241627|ref|XP_015941046.1| PREDICTED: subtilisin-like protease SBT1.9 [Arachis duranensis]	Subtilisin-like protease
AH12G26930	4715.53	3131.62	6299.44	2.01156	1.00832	2.70873e-38	1.61208e-36	Chr12	108806764	108808355	-	844	AH12G26930	GO:0008289;GO:0006869	-	virNOG26220;virNOG23426;virNOG25708	TS	sp|Q9M5X7|NLTP_MALDO Non-specific lipid-transfer protein OS=Malus domestica GN=MALD3 PE=1 SV=1	gi|161087230|gb|ABX56711.1| LTP isoallergen 1 precursor [Arachis hypogaea]	Non-specific lipid-transfer protein
AH08G19860	161.217	58.957	263.478	4.46898	2.15995	3.20918e-38	1.90537e-36	Chr08	36169311	36173100	+	3306	AH08G19860	GO:0046872;GO:0003950	-	virNOG05426	R	-	gi|1012224095|ref|XP_015936531.1| PREDICTED: uncharacterized protein LOC107462450 [Arachis duranensis]	Uncharacterized protein
AH15G23160	406.397	230.834	581.96	2.52112	1.33407	3.22251e-38	1.911e-36	Chr15	127969983	127974971	+	1946	AH15G23160	GO:0006457;GO:0000413;GO:0003755	-	virNOG10623	O	sp|Q9SSA5|CYP38_ARATH Peptidyl-prolyl cis-trans isomerase CYP38, chloroplastic OS=Arabidopsis thaliana GN=CYP38 PE=1 SV=1	gi|1021519720|ref|XP_016203279.1| PREDICTED: peptidyl-prolyl cis-trans isomerase CYP38, chloroplastic [Arachis ipaensis]	Peptidyl-prolyl cis-trans isomerase CYP38, chloroplastic
AH17G27480	728.271	481.822	974.721	2.02299	1.01649	4.35337e-38	2.56936e-36	Chr17	120377567	120401290	+	1169	AH17G27480	-	-	virNOG05683	S	sp|P81760|TL17_ARATH Thylakoid lumenal 17.4 kDa protein, chloroplastic OS=Arabidopsis thaliana GN=TL17 PE=1 SV=2	gi|1021532651|ref|XP_016163293.1| PREDICTED: thylakoid lumenal 17.4 kDa protein, chloroplastic [Arachis ipaensis]	Thylakoid lumenal 17.4 kDa protein, chloroplastic
AH02G24850	585.913	370.759	801.066	2.16061	1.11144	7.42975e-38	4.36434e-36	Chr02	95297981	95346930	-	1710	AH02G24850	-	-	virNOG13088	Q	sp|O65782|C83B1_ARATH Cytochrome P450 83B1 OS=Arabidopsis thaliana GN=CYP83B1 PE=1 SV=1	gi|1012024425|ref|XP_015950609.1| PREDICTED: cytochrome P450 83B1-like [Arachis duranensis]	Cytochrome P450 83B1
AH18G20860	32672.4	21606	43738.8	2.02438	1.01748	1.15453e-37	6.75795e-36	Chr18	69206683	69209032	+	775	AH18G20860	GO:0009654;GO:0015979;GO:0016021	K03541	virNOG22648	G	sp|P06183|PSBR_SOLTU Photosystem II 10 kDa polypeptide, chloroplastic OS=Solanum tuberosum GN=PSBR PE=2 SV=1	gi|1021559435|ref|XP_016171002.1| PREDICTED: photosystem II 10 kDa polypeptide, chloroplastic [Arachis ipaensis]	Photosystem II 10 kDa polypeptide, chloroplastic
AH14G26210	389.482	221.178	557.786	2.52189	1.33451	2.52384e-37	1.47039e-35	Chr14	107610954	107615237	+	2214	AH14G26210	GO:0006468;GO:0005634;GO:0035556;GO:0004674;GO:0005524;GO:0005737	K04688	virNOG01318	T	sp|Q39030|KPK2_ARATH Serine/threonine-protein kinase AtPK2/AtPK19 OS=Arabidopsis thaliana GN=ATPK2 PE=1 SV=2	gi|1021510974|ref|XP_016198762.1| PREDICTED: serine/threonine-protein kinase AtPK2/AtPK19-like [Arachis ipaensis]	Serine/threonine-protein kinase AtPK2/AtPK19
AH10G20330	277.206	90.2291	464.184	5.1445	2.36303	3.10116e-37	1.80462e-35	Chr10	94152010	94160703	+	2521	AH10G20330	-	K23558	virNOG12332	G	sp|Q67ZE1|HSDD2_ARATH 3beta-hydroxysteroid-dehydrogenase/decarboxylase isoform 2 OS=Arabidopsis thaliana GN=3BETAHSD/D2 PE=2 SV=2	gi|1012258863|ref|XP_015945554.1| PREDICTED: 3beta-hydroxysteroid-dehydrogenase/decarboxylase isoform 2-like isoform X1 [Arachis duranensis]	3beta-hydroxysteroid-dehydrogenase/decarboxylase isoform 2
AH04G10150	310.975	162.981	458.968	2.81608	1.49369	3.50621e-37	2.03557e-35	Chr04	17670593	17673723	+	636	AH04G10150	GO:0016020;GO:0006810	-	virNOG04902;virNOG10851	R	sp|Q84WN3|SWT17_ARATH Bidirectional sugar transporter SWEET17 OS=Arabidopsis thaliana GN=SWEET17 PE=1 SV=2	gi|1021509170|ref|XP_016197936.1| PREDICTED: bidirectional sugar transporter SWEET17 isoform X1 [Arachis ipaensis]	Bidirectional sugar transporter SWEET17
AH09G20350	110.387	30.2939	190.481	6.28776	2.65255	4.18841e-37	2.42596e-35	Chr09	91491799	91546388	+	4263	AH09G20350	-	-	-	-	sp|Q9SS87|SEOB_ARATH Protein SIEVE ELEMENT OCCLUSION B OS=Arabidopsis thaliana GN=SEOB PE=1 SV=1	gi|1021570346|ref|XP_016176357.1| PREDICTED: protein SIEVE ELEMENT OCCLUSION B-like [Arachis ipaensis]	Protein SIEVE ELEMENT OCCLUSION B
AH13G25300	525.178	324.419	725.937	2.23765	1.16198	4.52037e-37	2.61519e-35	Chr13	41814250	41819793	+	2944	AH13G25300	GO:0005975;GO:0004565	-	virNOG15996;virNOG30198	G	sp|P48981|BGAL_MALDO Beta-galactosidase OS=Malus domestica PE=1 SV=1	gi|1021491928|ref|XP_016188964.1| PREDICTED: beta-galactosidase-like [Arachis ipaensis]	Beta-galactosidase
AH19G00060	82.6329	16.0072	149.259	9.32448	3.22102	5.88145e-37	3.3908e-35	Chr19	97066	102500	+	2609	AH19G00060	GO:0016021;GO:0016760;GO:0030244;GO:0071555	-	virNOG00274;virNOG31222	S	sp|Q8VYR4|CSLG2_ARATH Cellulose synthase-like protein G2 OS=Arabidopsis thaliana GN=CSLG2 PE=2 SV=1	gi|1012179639|ref|XP_015967823.1| PREDICTED: cellulose synthase-like protein G2 [Arachis duranensis]	Cellulose synthase-like protein G1
AH01G12830	220.608	99.3867	341.83	3.4394	1.78215	6.55125e-37	3.76822e-35	Chr01	24717496	24720415	+	327	AH01G12830	-	-	-	-	-	gi|1011995858|ref|XP_015958603.1| PREDICTED: uncharacterized protein LOC107482589 [Arachis duranensis] &gt;gi|1011995860|ref|XP_015958609.1| PREDICTED: uncharacterized protein LOC107482589 [Arachis duranensis]	Unknown function
AH18G28560	142.723	49.1856	236.26	4.80344	2.26407	6.56667e-37	3.77272e-35	Chr18	125564287	125566144	-	736	AH18G28560	-	-	-	-	-	gi|1021559041|ref|XP_016170813.1| PREDICTED: early nodulin-75-like isoform X1 [Arachis ipaensis] &gt;gi|1021559043|ref|XP_016170814.1| PREDICTED: early nodulin-75-like isoform X2 [Arachis ipaensis]	Unknown function
AH13G28430	83.7927	16.5752	151.01	9.11061	3.18755	6.95442e-37	3.9863e-35	Chr13	55492258	55498034	-	2250	AH13G28430	GO:0071944;GO:0030599;GO:0046910	K01051	virNOG14811	G	sp|Q3E989|PME54_ARATH Probable pectinesterase/pectinesterase inhibitor 54 OS=Arabidopsis thaliana GN=PME54 PE=2 SV=1	gi|1012091886|ref|XP_015955061.1| PREDICTED: pectinesterase [Arachis duranensis]	Probable pectinesterase/pectinesterase inhibitor 54
AH14G00680	70.2813	10.4105	130.152	12.502	3.64409	7.10454e-37	4.06765e-35	Chr14	943940	951014	+	3010	AH14G00680	GO:0016866	K15813	virNOG11690	I	sp|Q9MB42|BAMS_GLYGL Beta-amyrin synthase OS=Glycyrrhiza glabra GN=GgbAS1 PE=1 SV=1	gi|1021507578|ref|XP_016197117.1| PREDICTED: beta-amyrin synthase [Arachis ipaensis] &gt;gi|1021507580|ref|XP_016197118.1| PREDICTED: beta-amyrin synthase [Arachis ipaensis]	Beta-amyrin synthase
AH10G02790	239.008	80.9017	397.113	4.90859	2.29531	9.15392e-37	5.22898e-35	Chr10	2428384	2430270	-	1106	AH10G02790	GO:0006357;GO:0000977;GO:0003700;GO:0090575	-	virNOG17496;virNOG20748	K	sp|F4JIJ7|BH162_ARATH Transcription factor bHLH162 OS=Arabidopsis thaliana GN=BHLH162 PE=1 SV=1	gi|1012248727|ref|XP_015942983.1| PREDICTED: transcription factor bHLH118 [Arachis duranensis]	Transcription factor bHLH36
AH05G34040	97.7569	23.6561	171.858	7.26484	2.86093	9.96545e-37	5.68602e-35	Chr05	110213873	110215983	-	1723	AH05G34040	GO:0055114;GO:0005506;GO:0009686;GO:0045544;GO:0009740;GO:0009416;GO:0009826;GO:0009908	K05282	virNOG16188	Q	sp|Q39110|GAOX1_ARATH Gibberellin 20 oxidase 1 OS=Arabidopsis thaliana GN=GA20OX1 PE=2 SV=2	gi|1012178431|ref|XP_015967515.1| PREDICTED: gibberellin 20 oxidase 1-like [Arachis duranensis]	Gibberellin 20 oxidase 1
AH11G20330	331.165	179.001	483.33	2.70016	1.43304	1.44886e-36	8.24791e-35	Chr11	100900230	100915025	-	3229	AH11G20330	GO:0008483;GO:0016846	K16903	virNOG08683	E	sp|Q94A02|TAR2_ARATH Tryptophan aminotransferase-related protein 2 OS=Arabidopsis thaliana GN=TAR2 PE=2 SV=1	gi|1021471083|ref|XP_016191142.1| PREDICTED: tryptophan aminotransferase-related protein 2-like [Arachis ipaensis]	Tryptophan aminotransferase-related protein 2
AH01G02230	473.852	286.475	661.229	2.30815	1.20674	1.88516e-36	1.07194e-34	Chr01	2916966	2921215	-	2223	AH01G02230	-	-	virNOG00597;virNOG32315	O	sp|Q3EBM5|ASPR1_ARATH Probable aspartic protease At2g35615 OS=Arabidopsis thaliana GN=At2g35615 PE=3 SV=1	gi|1011993241|ref|XP_015941444.1| PREDICTED: aspartic proteinase nepenthesin-2-like [Arachis duranensis]	Aspartic proteinase nepenthesin-2
AH03G17380	103.725	27.7085	179.741	6.48686	2.69752	2.28052e-36	1.29231e-34	Chr03	27457476	27461533	-	3121	AH03G17380	-	-	virNOG05991	S	-	gi|1012059613|ref|XP_015953956.1| PREDICTED: uncharacterized protein LOC107478330 isoform X1 [Arachis duranensis]	Uncharacterized protein (Fragment)
AH07G12810	160.066	30.4067	289.725	9.5283	3.25222	3.37434e-36	1.90564e-34	Chr07	19440460	19449865	-	1510	AH07G12810	-	-	virNOG01933	R	sp|B0ZB57|OMT3_HUMLU Probable O-methyltransferase 3 OS=Humulus lupulus GN=OMT3 PE=2 SV=1	gi|1012205862|ref|XP_015931868.1| PREDICTED: trans-resveratrol di-O-methyltransferase-like [Arachis duranensis]	Uncharacterized protein
AH10G26780	440.974	262.848	619.101	2.35536	1.23595	3.74468e-36	2.10761e-34	Chr10	109086114	109087473	+	1277	AH10G26780	GO:0019898;GO:0015979;GO:0009654;GO:0005509	-	virNOG00820	R	sp|Q9LXX5|PPD6_ARATH PsbP domain-containing protein 6, chloroplastic OS=Arabidopsis thaliana GN=PPD6 PE=1 SV=1	gi|1021581187|ref|XP_016179958.1| PREDICTED: psbP domain-containing protein 6, chloroplastic [Arachis ipaensis]	PsbP domain-containing protein 6, chloroplastic
AH03G22860	166.83	65.1519	268.508	4.12126	2.04308	4.00762e-36	2.2519e-34	Chr03	43489738	43493949	+	2122	AH03G22860	GO:0030570;GO:0045490;GO:0046872	K01728	virNOG15081;COG3866	G	sp|Q9C5M8|PLY18_ARATH Probable pectate lyase 18 OS=Arabidopsis thaliana GN=At4g24780 PE=2 SV=2	gi|1012089126|ref|XP_015954511.1| PREDICTED: probable pectate lyase 5 [Arachis duranensis]	Probable pectate lyase 5
AH13G08650	445.614	265.899	625.33	2.35176	1.23374	4.42292e-36	2.47813e-34	Chr13	8898560	8902125	+	2974	AH13G08650	GO:0016021	-	virNOG08963	S	sp|F4I9E1|NFD4_ARATH Protein NUCLEAR FUSION DEFECTIVE 4 OS=Arabidopsis thaliana GN=NFD4 PE=3 SV=1	gi|1021487773|ref|XP_016186846.1| PREDICTED: protein NUCLEAR FUSION DEFECTIVE 4-like [Arachis ipaensis]	Protein NUCLEAR FUSION DEFECTIVE 4
AH15G32840	36.6971	0	73.3942	Inf	Inf	7.67896e-36	4.28798e-34	Chr15	147314625	147315275	+	651	AH15G32840	-	-	virNOG17981;virNOG35886	R	sp|P13087|MIRA_SYNDU Miraculin OS=Synsepalum dulcificum PE=1 SV=3	gi|1021521209|ref|XP_016203990.1| PREDICTED: miraculin-like [Arachis ipaensis]	Miraculin
AH01G06520	637.558	416.898	858.218	2.05858	1.04165	9.91684e-36	5.51288e-34	Chr01	8381743	8383896	-	1138	AH01G06520	-	-	virNOG17259	S	sp|P72777|YC54L_SYNY3 Ycf54-like protein OS=Synechocystis sp. (strain PCC 6803 / Kazusa) GN=slr1780 PE=1 SV=1	gi|1011993924|ref|XP_015949314.1| PREDICTED: uncharacterized protein LOC107474227 [Arachis duranensis]	Uncharacterized protein ycf54
AH08G27220	69.3848	10.7004	128.069	11.9687	3.58119	1.21047e-35	6.71411e-34	Chr08	47500270	47504633	+	1076	AH08G27220	GO:0003999;GO:0005737;GO:0006168;GO:0009116	K00759	virNOG14077	F	sp|Q9LFP0|APT5_ARATH Adenine phosphoribosyltransferase 5 OS=Arabidopsis thaliana GN=APT5 PE=1 SV=1	gi|1021560905|ref|XP_016171703.1| PREDICTED: adenine phosphoribosyltransferase 5-like [Arachis ipaensis]	Adenine phosphoribosyltransferase 5
AH14G30740	434.549	258.056	611.042	2.36786	1.24358	1.26777e-35	7.02411e-34	Chr14	117242056	117244776	+	1074	AH14G30740	-	-	virNOG12814	S	-	gi|1021501518|ref|XP_016193956.1| PREDICTED: uncharacterized protein LOC107635099 isoform X1 [Arachis ipaensis]	Uncharacterized protein
AH14G04810	163.629	63.5627	263.696	4.14859	2.05262	1.27994e-35	7.08364e-34	Chr14	5645958	5646711	+	390	AH14G04810	-	-	virNOG25739	S	-	gi|351722148|ref|NP_001236210.1| uncharacterized protein LOC100526935 [Glycine max] &gt;gi|255631183|gb|ACU15957.1| unknown [Glycine max] &gt;gi|947062133|gb|KRH11394.1| hypothetical protein GLYMA_15G105500 [Glycine max]	Uncharacterized protein
AH10G21470	43.9491	0.960747	86.9375	90.4895	6.49968	1.68748e-35	9.32875e-34	Chr10	97895829	97899448	-	1336	AH10G21470	GO:0003824;GO:0009116	-	virNOG01737	R	sp|Q07469|BSPA_POPDE Bark storage protein A OS=Populus deltoides GN=BSPA PE=2 SV=1	gi|1012259128|ref|XP_015945623.1| PREDICTED: uncharacterized protein LOC107470730 [Arachis duranensis]	Bark storage protein A
AH06G00830	631.659	413.749	849.569	2.05334	1.03797	2.15063e-35	1.1876e-33	Chr06	2473802	2475385	+	1182	AH06G00830	GO:0034599;GO:0000103;GO:0045454;GO:0055114;GO:0016671;GO:0005737;GO:0006457;GO:0015035	-	virNOG13909	O	sp|Q9FG36|TRL31_ARATH Thioredoxin-like 3-1, chloroplastic OS=Arabidopsis thaliana GN=WCRKC1 PE=2 SV=3	gi|1012185877|ref|XP_015969425.1| PREDICTED: thioredoxin-like 3-1, chloroplastic [Arachis duranensis]	Thioredoxin-like 3-1, chloroplastic
AH05G01340	44.568	1.55589	87.5801	56.2895	5.81479	1.09534e-34	5.97562e-33	Chr05	1408575	1410500	+	893	AH05G01340	-	-	-	-	-	gi|1012125109|ref|XP_015963429.1| PREDICTED: proline-rich receptor-like protein kinase PERK2 [Arachis duranensis]	Uncharacterized protein
AH03G10110	10157.3	4592.24	15722.3	3.42367	1.77554	1.15474e-34	6.2859e-33	Chr03	10766734	10767066	+	333	AH03G10110	-	-	virNOG26360	S	sp|P31336|PST2_GOSHI Photosystem II 5 kDa protein, chloroplastic OS=Gossypium hirsutum GN=PSBT PE=4 SV=1	gi|1012035467|ref|XP_015953059.1| PREDICTED: photosystem II 5 kDa protein, chloroplastic-like [Arachis duranensis]	Photosystem II 5 kDa protein, chloroplastic
AH18G26260	815.729	486.939	1144.52	2.35043	1.23293	1.29889e-34	7.06287e-33	Chr18	117811723	117812046	-	324	AH18G26260	GO:0016021	-	virNOG26360	S	sp|P31336|PST2_GOSHI Photosystem II 5 kDa protein, chloroplastic OS=Gossypium hirsutum GN=PSBT PE=4 SV=1	gi|1021561979|ref|XP_016172167.1| PREDICTED: photosystem II 5 kDa protein, chloroplastic-like [Arachis ipaensis]	Photosystem II 5 kDa protein, chloroplastic
AH15G02900	112.563	33.6012	191.524	5.69992	2.51094	1.39193e-34	7.55222e-33	Chr15	4747677	4751237	+	1865	AH15G02900	-	-	virNOG11880;NOG54565	S	sp|Q8L7A0|TAUE3_ARATH Sulfite exporter TauE/SafE family protein 3 OS=Arabidopsis thaliana GN=At2g25737 PE=2 SV=1	gi|1021516700|ref|XP_016201847.1| PREDICTED: uncharacterized protein LOC107642866 [Arachis ipaensis]	uncharacterized protein LOC101496928 isoform X1
AH06G02440	52.8841	1.18874	104.579	87.9749	6.45902	1.61337e-34	8.72518e-33	Chr06	4548537	4551022	+	1372	AH06G02440	GO:0005618;GO:0005975;GO:0005773;GO:0030247;GO:0046658;GO:0008810	-	virNOG04186	R	sp|Q03773|E13A_SOYBN Glucan endo-1,3-beta-glucosidase OS=Glycine max PE=1 SV=1	gi|1012184906|ref|XP_015969184.1| PREDICTED: glucan endo-1,3-beta-glucosidase-like [Arachis duranensis]	Glucan endo-1,3-beta-glucosidase
AH05G04040	365.482	209.084	521.881	2.49604	1.31964	1.80055e-34	9.71631e-33	Chr05	4482502	4484765	+	1812	AH05G04040	GO:0003924;GO:0005525;GO:0005200;GO:0005737;GO:0005874;GO:0007017	K07374	virNOG06165	Z	sp|P33629|TBA_PRUDU Tubulin alpha chain OS=Prunus dulcis GN=TUBA PE=2 SV=1	gi|1012126443|ref|XP_015963757.1| PREDICTED: tubulin alpha-2 chain-like [Arachis duranensis] &gt;gi|1021516187|ref|XP_016201575.1| PREDICTED: tubulin alpha-2 chain-like [Arachis ipaensis]	Tubulin alpha-3 chain
AH08G11570	70.5854	12.0119	129.159	10.7526	3.42661	1.95394e-34	1.05327e-32	Chr08	24982483	24983748	-	1044	AH08G11570	GO:0009056;GO:0043170	K01183	virNOG03548	G	sp|Q9M2U5|CHI5_ARATH Endochitinase EP3 OS=Arabidopsis thaliana GN=EP3 PE=1 SV=1	gi|1012219492|ref|XP_015935372.1| PREDICTED: endochitinase PR4-like [Arachis duranensis]	Endochitinase PR4
AH01G04550	845.99	499.465	1192.52	2.38759	1.25555	3.33586e-34	1.79624e-32	Chr01	5906081	5912044	-	1937	AH01G04550	GO:0055114;GO:0003954	K17871	virNOG08238	C	sp|M0ZYF3|INDA1_SOLTU Internal alternative NAD(P)H-ubiquinone oxidoreductase A1, mitochondrial OS=Solanum tuberosum GN=NDA1 PE=3 SV=1	gi|1011992851|ref|XP_015967053.1| PREDICTED: internal alternative NAD(P)H-ubiquinone oxidoreductase A1, mitochondrial-like [Arachis duranensis]	Internal alternative NAD(P)H-ubiquinone oxidoreductase A1, mitochondrial
AH00G01420	148.709	56.0059	241.412	4.31047	2.10785	3.44816e-34	1.8547e-32	Unassemble_00	1808174	1811822	-	3439	AH00G01420	-	-	COG0515;virNOG02323	T	sp|O81832|Y4729_ARATH G-type lectin S-receptor-like serine/threonine-protein kinase At4g27290 OS=Arabidopsis thaliana GN=At4g27290 PE=3 SV=4	gi|1021557128|ref|XP_016169883.1| PREDICTED: G-type lectin S-receptor-like serine/threonine-protein kinase At4g27290 isoform X1 [Arachis ipaensis]	G-type lectin S-receptor-like serine/threonine-protein kinase At4g27290
AH09G02590	150.23	56.6852	243.775	4.3005	2.1045	3.79676e-34	2.0378e-32	Chr09	2807810	2810117	+	1626	AH09G02590	GO:0043547;GO:0005089	-	virNOG06508	T	sp|Q9CA89|ROGFC_ARATH Rop guanine nucleotide exchange factor 12 OS=Arabidopsis thaliana GN=ROPGEF12 PE=1 SV=1	gi|1012231259|ref|XP_015938446.1| PREDICTED: LOW QUALITY PROTEIN: rop guanine nucleotide exchange factor 12 [Arachis duranensis]	Rop guanine nucleotide exchange factor 12
AH05G38090	193.673	85.591	301.756	3.52555	1.81785	4.02427e-34	2.15526e-32	Chr05	114501213	114504370	+	1162	AH05G38090	-	-	virNOG18068	E	sp|Q18169|LOVG_CAEEL Esterase C25G4.2 OS=Caenorhabditis elegans GN=C25G4.2 PE=3 SV=1	gi|1012124942|ref|XP_015963379.1| PREDICTED: UPF0483 protein AGAP003155-like [Arachis duranensis]	UPF0483 protein CG5412-like
AH17G14150	87.7492	20.5659	154.932	7.53348	2.91332	4.40843e-34	2.35846e-32	Chr17	27498202	27502945	+	1972	AH17G14150	GO:0016021;GO:0070588;GO:0015369	K07300	virNOG27602	P	sp|Q93Z81|CAX3_ARATH Vacuolar cation/proton exchanger 3 OS=Arabidopsis thaliana GN=CAX3 PE=1 SV=1	gi|1021551394|ref|XP_016167063.1| PREDICTED: vacuolar cation/proton exchanger 3-like [Arachis ipaensis]	Vacuolar cation/proton exchanger 1
AH20G00640	199.188	89.369	309.006	3.45764	1.78979	5.70817e-34	3.05053e-32	Chr20	613107	614090	-	984	AH20G00640	GO:0016021	-	virNOG17150	S	-	gi|1021581570|ref|XP_016180160.1| PREDICTED: uncharacterized protein LOC107622694 [Arachis ipaensis]	Uncharacterized protein
AH16G08890	433.19	262.579	603.801	2.2995	1.20132	6.42619e-34	3.42689e-32	Chr16	14714817	14719335	-	2260	AH16G08890	GO:0016787	K19882	virNOG01719;virNOG14489	M	sp|O80731|PAE3_ARATH Pectin acetylesterase 3 OS=Arabidopsis thaliana GN=PAE3 PE=2 SV=1	gi|1021524575|ref|XP_016205672.1| PREDICTED: pectin acetylesterase 3-like isoform X1 [Arachis ipaensis]	Pectin acetylesterase 3
AH17G00950	57.743	3.64041	111.846	30.7233	4.94126	7.49784e-34	3.98981e-32	Chr17	1549723	1551406	+	1253	AH17G00950	GO:0016491;GO:0033808;GO:0055114;GO:0009813	K08243	virNOG00419	R	sp|P26690|6DCS_SOYBN NAD(P)H-dependent 6&apos;-deoxychalcone synthase OS=Glycine max PE=1 SV=1	gi|1021550079|ref|XP_016166431.1| PREDICTED: NAD(P)H-dependent 6&apos;-deoxychalcone synthase-like [Arachis ipaensis]	NAD(P)H-dependent 6'-deoxychalcone synthase
AH06G03200	461.023	283.91	638.137	2.24767	1.16843	7.97519e-34	4.23477e-32	Chr06	5554172	5556677	+	1788	AH06G03200	-	-	virNOG21298	R	-	gi|1021531921|ref|XP_016162917.1| PREDICTED: uncharacterized protein LOC107605529 [Arachis ipaensis] &gt;gi|1021531923|ref|XP_016162918.1| PREDICTED: uncharacterized protein LOC107605529 [Arachis ipaensis]	Uncharacterized protein
AH03G38730	574.72	373.342	776.098	2.07878	1.05574	8.14276e-34	4.31914e-32	Chr03	131155026	131158333	+	1282	AH03G38730	GO:0006749;GO:0005737;GO:0004364	K21888	virNOG08688	O	sp|Q8LE52|DHAR3_ARATH Glutathione S-transferase DHAR3, chloroplastic OS=Arabidopsis thaliana GN=DHAR3 PE=1 SV=1	gi|1012364763|gb|KYP75945.1| hypothetical protein KK1_020158 [Cajanus cajan]	Glutathione S-transferase DHAR3, chloroplastic
AH18G00030	422.689	253.679	591.699	2.33247	1.22186	9.05818e-34	4.79448e-32	Chr18	59054	59953	+	900	AH18G00030	-	-	braNOG08142;virNOG21214	S	-	gi|1012211565|ref|XP_015933302.1| PREDICTED: uncharacterized protein LOC107459583 [Arachis duranensis]	uncharacterized protein LOC101503340
AH10G02510	79.6268	4.77356	154.48	32.3616	5.01621	1.01668e-33	5.36985e-32	Chr10	2217719	2218519	+	801	AH10G02510	-	-	virNOG26876	R	-	gi|1012249183|ref|XP_015943106.1| PREDICTED: protein E6 [Arachis duranensis]	Protein E6
AH11G01510	275.77	144.326	407.215	2.8215	1.49646	1.1774e-33	6.20556e-32	Chr11	1535727	1538725	-	1542	AH11G01510	GO:0016021;GO:0006810;GO:0005215	K15283	NOG00787;virNOG09442	GU	sp|Q94B38|GPT2_ARATH Glucose-6-phosphate/phosphate translocator 2, chloroplastic OS=Arabidopsis thaliana GN=GPT2 PE=2 SV=2	gi|1021467871|ref|XP_016191631.1| PREDICTED: glucose-6-phosphate/phosphate translocator 1, chloroplastic-like [Arachis ipaensis]	Glucose-6-phosphate/phosphate translocator 2, chloroplastic
AH14G37650	67.6179	8.80514	126.431	14.3587	3.84386	1.19187e-33	6.27515e-32	Chr14	127973098	127973935	+	838	AH14G37650	-	-	-	-	-	-	Unknown function
AH04G03830	118.88	38.3702	199.389	5.19647	2.37753	1.38546e-33	7.28669e-32	Chr04	4631516	4632030	+	390	AH04G03830	-	-	virNOG25739	S	-	gi|734404540|gb|KHN33051.1| hypothetical protein glysoja_010042 [Glycine soja]	Uncharacterized protein
AH09G02880	79.057	16.4115	141.702	8.63437	3.11009	1.56037e-33	8.18933e-32	Chr09	3049117	3054084	-	1060	AH09G02880	-	-	virNOG01786	R	sp|Q93Z51|NIC4_ARATH Probable inactive nicotinamidase At3g16190 OS=Arabidopsis thaliana GN=At3g16190 PE=2 SV=1	gi|1012231290|ref|XP_015938454.1| PREDICTED: probable inactive nicotinamidase At3g16190 [Arachis duranensis]	Probable inactive nicotinamidase At3g16190
AH03G08170	42.4715	1.81406	83.1289	45.8249	5.51806	2.0126e-33	1.05516e-31	Chr03	8505981	8508517	+	1469	AH03G08170	GO:0046658;GO:0005975;GO:0004553;GO:0030247	-	virNOG04186	R	sp|A7PQW3|E13B_VITVI Glucan endo-1,3-beta-glucosidase OS=Vitis vinifera GN=VIT_06s0061g00120 PE=1 SV=2	gi|1012034212|ref|XP_015952749.1| PREDICTED: glucan endo-1,3-beta-glucosidase-like [Arachis duranensis]	Glucan endo-1,3-beta-glucosidase
AH14G03410	180.98	78.1399	283.82	3.63221	1.86085	2.69016e-33	1.40595e-31	Chr14	4216213	4217753	+	1024	AH14G03410	-	-	virNOG17932	R	-	gi|1021507899|ref|XP_016197289.1| PREDICTED: metallothiol transferase FosB-like [Arachis ipaensis]	Putative uncharacterized protein
AH08G03900	290.541	155.911	425.172	2.72703	1.44733	3.49816e-33	1.82248e-31	Chr08	7104823	7108415	-	2636	AH08G03900	GO:0055085;GO:0016021	-	COG1297;virNOG12909	PS	sp|Q2EF88|YSL3_ARATH Metal-nicotianamine transporter YSL3 OS=Arabidopsis thaliana GN=YSL3 PE=2 SV=1	gi|1012215083|ref|XP_015934214.1| PREDICTED: metal-nicotianamine transporter YSL3-like [Arachis duranensis]	Metal-nicotianamine transporter YSL3
AH13G06390	211.178	99.124	323.232	3.26089	1.70526	3.83208e-33	1.99228e-31	Chr13	6574835	6577899	-	744	AH13G06390	GO:0005789;GO:0061077;GO:0005528;GO:0003755;GO:0000413	K01802	virNOG07859	O	sp|O22870|FK163_ARATH Peptidyl-prolyl cis-trans isomerase FKBP16-3, chloroplastic OS=Arabidopsis thaliana GN=FKBP16-3 PE=1 SV=2	gi|1021488262|ref|XP_016187104.1| PREDICTED: peptidyl-prolyl cis-trans isomerase FKBP16-3, chloroplastic [Arachis ipaensis]	Peptidyl-prolyl cis-trans isomerase FKBP16-3, chloroplastic
AH03G35930	89.264	22.0322	156.496	7.10306	2.82844	4.06956e-33	2.11133e-31	Chr03	127057524	127060786	-	1918	AH03G35930	GO:0015992;GO:0005887;GO:0046323;GO:0005355;GO:1904659;GO:0005351	K24193	virNOG03715	R	sp|Q41144|STC_RICCO Sugar carrier protein C OS=Ricinus communis GN=STC PE=2 SV=1	gi|1012096905|ref|XP_015956266.1| PREDICTED: sugar carrier protein C-like [Arachis duranensis]	Sugar carrier protein C
AH15G31170	189.498	84.3644	294.631	3.49236	1.8042	4.89758e-33	2.533e-31	Chr15	145358765	145360088	-	1324	AH15G31170	GO:0006412;GO:0005840;GO:0003735	K02935	virNOG19265	J	sp|P02398|RK12_SPIOL 50S ribosomal protein L12, chloroplastic OS=Spinacia oleracea GN=RPL12 PE=1 SV=2	gi|1021515009|ref|XP_016200949.1| PREDICTED: 50S ribosomal protein L12, chloroplastic-like [Arachis ipaensis]	50S ribosomal protein L12-1, chloroplastic
AH09G23970	162.285	66.4636	258.106	3.88342	1.95733	6.48347e-33	3.33932e-31	Chr09	107883565	107886774	+	2078	AH09G23970	GO:0016021;GO:0052722;GO:0055114;GO:0005506;GO:0044550;GO:0016709;GO:0020037;GO:0010143	K21995	virNOG07387	Q	sp|O48928|C77A3_SOYBN Cytochrome P450 77A3 OS=Glycine max GN=CYP77A3 PE=2 SV=1	gi|1012242544|ref|XP_015941279.1| PREDICTED: cytochrome P450 77A3-like [Arachis duranensis]	Cytochrome P450 77A3
AH05G02650	130.53	46.0314	215.03	4.67137	2.22384	6.8938e-33	3.54333e-31	Chr05	2751452	2756213	-	2417	AH05G02650	GO:0016298;GO:0006629;GO:0016021	-	virNOG08428	I	sp|Q94CH6|EXL3_ARATH GDSL esterase/lipase EXL3 OS=Arabidopsis thaliana GN=EXL3 PE=2 SV=1	gi|1012125148|ref|XP_015963443.1| PREDICTED: GDSL esterase/lipase EXL3-like [Arachis duranensis]	GDSL esterase/lipase EXL3
AH18G02950	120.774	40.1694	201.378	5.01322	2.32574	7.43037e-33	3.79559e-31	Chr18	2438130	2439413	+	1037	AH18G02950	GO:0043170;GO:0009056	K01183	virNOG22437;virNOG03548;virNOG31627	RG	sp|P27054|CHI4_PHAVU Endochitinase PR4 OS=Phaseolus vulgaris GN=CHI4 PE=2 SV=1	gi|1021557592|ref|XP_016170119.1| PREDICTED: endochitinase PR4-like [Arachis ipaensis]	Endochitinase PR4
AH08G19780	370.172	215.429	524.915	2.4366	1.28487	8.8015e-33	4.48678e-31	Chr08	36077221	36078932	+	1032	AH08G19780	GO:0005509;GO:0019898;GO:0015979;GO:0009654	K08901	virNOG11765	R	sp|Q9SGH4|PNSL3_ARATH Photosynthetic NDH subunit of lumenal location 3, chloroplastic OS=Arabidopsis thaliana GN=PNSL3 PE=1 SV=1	gi|1012223927|ref|XP_015936486.1| PREDICTED: photosynthetic NDH subunit of lumenal location 3, chloroplastic [Arachis duranensis]	Photosynthetic NDH subunit of lumenal location 3, chloroplastic
AH07G15200	1681.34	1099.89	2262.79	2.05729	1.04074	1.32366e-32	6.72013e-31	Chr07	29157810	29158091	-	282	AH07G15200	-	-	virNOG24845	S	-	gi|1012206746|ref|XP_015932077.1| PREDICTED: uncharacterized protein LOC107458385 [Arachis duranensis] &gt;gi|1021550566|ref|XP_016166665.1| PREDICTED: uncharacterized protein LOC107609290 [Arachis ipaensis]	Uncharacterized protein
AH07G06230	119.838	39.9005	199.776	5.00685	2.3239	1.44157e-32	7.31128e-31	Chr07	6426793	6428059	-	582	AH07G06230	-	-	-	-	-	gi|1012202637|ref|XP_015973629.1| PREDICTED: uncharacterized protein LOC107496813 [Arachis duranensis]	Unknown function
AH11G10290	619.3	405.555	833.045	2.05409	1.0385	1.47528e-32	7.47465e-31	Chr11	18873729	18877437	+	1098	AH11G10290	GO:0008171;GO:0032259	K00588	COG4122;virNOG06566	QR	sp|Q43095|CAMT_POPTM Caffeoyl-CoA O-methyltransferase OS=Populus tremuloides PE=2 SV=1	gi|1021469497|ref|XP_016185285.1| PREDICTED: caffeoyl-CoA O-methyltransferase 5-like [Arachis ipaensis]	Caffeoyl-CoA O-methyltransferase 1
AH18G34060	33.1854	0	66.3708	Inf	Inf	1.84671e-32	9.33754e-31	Chr18	135458478	135461088	-	1181	AH18G34060	GO:0006351	-	virNOG31524;virNOG21376;virNOG17914	K	sp|Q9LY29|EF115_ARATH Ethylene-responsive transcription factor ERF115 OS=Arabidopsis thaliana GN=ERF115 PE=1 SV=1	gi|1021555422|ref|XP_016169154.1| PREDICTED: ethylene-responsive transcription factor ERF114-like, partial [Arachis ipaensis]	Ethylene-responsive transcription factor ERF114
AH06G25540	264.213	118.943	409.484	3.4427	1.78354	1.85513e-32	9.37055e-31	Chr06	103491102	103495713	+	2668	AH06G25540	-	-	virNOG22842	K	sp|Q9C9A9|COL7_ARATH Zinc finger protein CONSTANS-LIKE 7 OS=Arabidopsis thaliana GN=COL7 PE=2 SV=1	gi|1012194235|ref|XP_015971411.1| PREDICTED: zinc finger protein CONSTANS-LIKE 8 [Arachis duranensis]	Zinc finger protein CONSTANS-LIKE 7
AH05G06810	115.708	37.7169	193.698	5.13558	2.36053	1.96952e-32	9.93831e-31	Chr05	8675569	8678998	+	1772	AH05G06810	-	-	virNOG11880;NOG54565	S	sp|Q8L7A0|TAUE3_ARATH Sulfite exporter TauE/SafE family protein 3 OS=Arabidopsis thaliana GN=At2g25737 PE=2 SV=1	gi|1012127519|ref|XP_015964037.1| PREDICTED: uncharacterized protein LOC107487863 [Arachis duranensis]	uncharacterized protein LOC101496928 isoform X1
AH04G25780	1075.33	692.353	1458.32	2.10632	1.07472	2.0175e-32	1.01701e-30	Chr04	115615913	115617005	+	860	AH04G25780	GO:0005506;GO:0016021	-	virNOG19220	S	sp|P04170|RUBR1_DESDA Rubredoxin-1 OS=Desulfovibrio desulfuricans (strain ATCC 27774 / DSM 6949) GN=rd1 PE=1 SV=1	gi|1012118440|ref|XP_015961714.1| PREDICTED: uncharacterized protein LOC107485705 [Arachis duranensis]	Rubredoxin-1
AH02G00060	569.38	374.188	764.573	2.04328	1.03089	2.58068e-32	1.29696e-30	Chr02	230551	235632	-	2107	AH02G00060	GO:0016021;GO:0008152;GO:0016746	K13508	virNOG00017	I	sp|Q5XF03|GPAT8_ARATH Probable glycerol-3-phosphate acyltransferase 8 OS=Arabidopsis thaliana GN=GPAT8 PE=2 SV=1	gi|1012008414|ref|XP_015947479.1| PREDICTED: probable glycerol-3-phosphate acyltransferase 8 [Arachis duranensis]	Probable glycerol-3-phosphate acyltransferase 8
AH20G28010	46.5739	2.29018	90.8576	39.6727	5.31008	2.89943e-32	1.45568e-30	Chr20	124964180	124968424	-	1372	AH20G28010	GO:0003824;GO:0009116	-	virNOG01737	R	sp|Q07469|BSPA_POPDE Bark storage protein A OS=Populus deltoides GN=BSPA PE=2 SV=1	gi|1021582225|ref|XP_016180502.1| PREDICTED: uncharacterized protein LOC107622936 [Arachis ipaensis]	Bark storage protein A
AH14G19990	469.93	259.718	680.142	2.61877	1.38889	3.58577e-32	1.79484e-30	Chr14	75598207	75600776	+	826	AH14G19990	-	-	virNOG24034	S	sp|O81208|OHP1_ARATH Light-harvesting complex-like protein OHP1, chloroplastic OS=Arabidopsis thaliana GN=OHP1 PE=1 SV=1	gi|1012113531|ref|XP_015960570.1| PREDICTED: high-light-induced protein, chloroplastic [Arachis duranensis]	Uncharacterized protein
AH07G18370	350.901	203.817	497.984	2.44329	1.28883	4.69026e-32	2.34061e-30	Chr07	55282246	55283915	-	1505	AH07G18370	-	-	virNOG10123	I	sp|Q9LIG0|Y3136_ARATH Clavaminate synthase-like protein At3g21360 OS=Arabidopsis thaliana GN=At3g21360 PE=1 SV=1	gi|1012209287|ref|XP_015932693.1| PREDICTED: clavaminate synthase-like protein At3g21360 [Arachis duranensis]	Clavaminate synthase-like protein At3g21360
AH17G03500	32050.5	19867.4	44233.6	2.22644	1.15474	1.00031e-31	4.9522e-30	Chr17	3669972	3674616	-	1399	AH17G03500	GO:0005509;GO:0015979;GO:0009654;GO:0019898	K02717	virNOG10974	R	sp|Q7DM39|PSBP1_TOBAC Oxygen-evolving enhancer protein 2-1, chloroplastic OS=Nicotiana tabacum GN=PSBP1 PE=3 SV=2	gi|1021548917|ref|XP_016165866.1| PREDICTED: oxygen-evolving enhancer protein 2, chloroplastic-like [Arachis ipaensis]	Oxygen-evolving enhancer protein 2-1, chloroplastic
AH01G30480	382.718	228.318	537.117	2.35249	1.23419	1.05664e-31	5.22587e-30	Chr01	104545032	104548661	+	1313	AH01G30480	-	K13464	virNOG19427	S	sp|Q9C5K8|TIF3B_ARATH Protein TIFY 3B OS=Arabidopsis thaliana GN=TIFY3B PE=1 SV=1	gi|1012007371|ref|XP_015945360.1| PREDICTED: protein TIFY 3B-like [Arachis duranensis] &gt;gi|1021471986|ref|XP_016194765.1| PREDICTED: protein TIFY 3B-like [Arachis ipaensis]	Protein TIFY 3B
AH07G00640	54.8736	6.91844	102.829	14.863	3.89366	1.13822e-31	5.61258e-30	Chr07	813716	815693	+	1624	AH07G00640	GO:0016491;GO:0055114;GO:0009813;GO:0033808	K08243	virNOG00419	R	sp|P26690|6DCS_SOYBN NAD(P)H-dependent 6&apos;-deoxychalcone synthase OS=Glycine max PE=1 SV=1	gi|1012199207|ref|XP_015972717.1| PREDICTED: NAD(P)H-dependent 6&apos;-deoxychalcone synthase-like [Arachis duranensis]	NAD(P)H-dependent 6'-deoxychalcone synthase
AH18G31210	39.222	1.55281	76.8913	49.5175	5.62987	1.47646e-31	7.2517e-30	Chr18	130966367	130969318	+	762	AH18G31210	-	-	NOG126252;virNOG05092	RS	sp|B9SCB6|TPS2_RICCO Probable terpene synthase 2 OS=Ricinus communis GN=TPS2 PE=3 SV=1	gi|1021557114|ref|XP_016169876.1| PREDICTED: probable terpene synthase 2 [Arachis ipaensis]	Probable terpene synthase 2
AH06G05510	411.267	251.467	571.067	2.27095	1.18329	1.80675e-31	8.84773e-30	Chr06	8263465	8264896	-	1135	AH06G05510	GO:0033609;GO:0046564;GO:0009506;GO:0045735;GO:0005576;GO:0030145;GO:0010497;GO:0005618;GO:2000280	-	virNOG08454	R	sp|Q9S8P4|RHRE_PEA Rhicadhesin receptor OS=Pisum sativum GN=GER1 PE=1 SV=2	gi|1012183152|ref|XP_015968740.1| PREDICTED: rhicadhesin receptor-like [Arachis duranensis] &gt;gi|154795727|gb|ABS86851.1| oxalate oxidase [Arachis hypogaea] &gt;gi|291042503|gb|ADD71876.1| germin-like protein subfamily 2 member 1 precursor [Arachis hypogaea]	Rhicadhesin receptor
AH03G27130	126.099	45.1077	207.091	4.59104	2.19882	1.94303e-31	9.50577e-30	Chr03	79277222	79278186	-	903	AH03G27130	GO:0003677;GO:0006355;GO:0008270;GO:0005634	-	virNOG15496	K	sp|Q9LVS0|KUA1_ARATH Transcription factor KUA1 OS=Arabidopsis thaliana GN=KUA1 PE=1 SV=1	gi|563425579|gb|AHB59603.1| putative MYB-related protein 17 [Arachis hypogaea]	Putative MYB-related protein 17
AH04G01670	39.1202	1.48785	76.7526	51.5862	5.68891	2.02039e-31	9.87452e-30	Chr04	2153460	2155353	+	1582	AH04G01670	GO:0050350;GO:0009058	K00660	virNOG10548;COG3424	QH	sp|P51069|THS3_ARAHY Stilbene synthase 3 OS=Arachis hypogaea PE=2 SV=1	gi|1012104689|ref|XP_015958332.1| PREDICTED: stilbene synthase 3-like [Arachis duranensis]	Stilbene synthase 3
AH07G09330	410.359	249.928	570.79	2.28382	1.19145	2.52277e-31	1.22936e-29	Chr07	11512148	11514788	-	823	AH07G09330	-	-	-	-	-	gi|1012204271|ref|XP_015931452.1| PREDICTED: uncharacterized protein LOC107457786 [Arachis duranensis]	Uncharacterized protein
AH13G59120	1088.61	650.373	1526.85	2.34765	1.23122	3.05514e-31	1.48298e-29	Chr13	149755810	149758267	+	1101	AH13G59120	GO:0006729;GO:0008124	K01724	virNOG18077	S	sp|B0JQV0|PHS_MICAN Putative pterin-4-alpha-carbinolamine dehydratase OS=Microcystis aeruginosa (strain NIES-843) GN=MAE_39970 PE=3 SV=1	gi|1021585333|ref|XP_016182000.1| PREDICTED: putative pterin-4-alpha-carbinolamine dehydratase [Arachis ipaensis]	Putative pterin-4-alpha-carbinolamine dehydratase
AH16G01790	85.982	21.7484	150.216	6.90696	2.78805	3.11951e-31	1.51128e-29	Chr16	1825595	1828424	-	1152	AH16G01790	GO:0015996;GO:0047746;GO:0016021	K08099	virNOG10097	H	sp|O22527|CLH1_ARATH Chlorophyllase-1 OS=Arabidopsis thaliana GN=CLH1 PE=1 SV=1	gi|1021522539|ref|XP_016204666.1| PREDICTED: chlorophyllase-1 [Arachis ipaensis]	Chlorophyllase-1
AH20G07990	876.455	547.025	1205.88	2.20444	1.14041	3.25314e-31	1.57448e-29	Chr20	9884684	9887312	+	1061	AH20G07990	GO:0003922;GO:0006508;GO:0006541;GO:0016740;GO:0005829;GO:0019760;GO:0008233	K22314	virNOG09075	F	sp|O82225|GGP5_ARATH Gamma-glutamyl peptidase 5 OS=Arabidopsis thaliana GN=GGP5 PE=2 SV=1	gi|1021585445|ref|XP_016182062.1| PREDICTED: gamma-glutamyl peptidase 5-like [Arachis ipaensis]	Uncharacterized protein
AH09G08080	373.24	221.902	524.579	2.36402	1.24124	3.36861e-31	1.62878e-29	Chr09	10980435	10987159	-	2200	AH09G08080	-	-	virNOG00971	Q	sp|Q9SZ46|C82C4_ARATH Cytochrome P450 82C4 OS=Arabidopsis thaliana GN=CYP82C4 PE=2 SV=1	gi|1012233836|ref|XP_015939110.1| PREDICTED: cytochrome P450 82C4-like [Arachis duranensis]	Cytochrome P450 82C4
AH14G01500	590.073	393.157	786.988	2.00171	1.00124	3.64912e-31	1.7627e-29	Chr14	1787399	1789648	+	1199	AH14G01500	GO:0019843;GO:0005762;GO:0006412;GO:0000027;GO:0003735	K02867	virNOG05052	J	sp|Q9MAP3|RK11_ARATH 50S ribosomal protein L11, chloroplastic OS=Arabidopsis thaliana GN=RPL11 PE=2 SV=1	gi|1021507390|ref|XP_016197022.1| PREDICTED: 50S ribosomal protein L11, chloroplastic [Arachis ipaensis]	50S ribosomal protein L11, chloroplastic
AH18G01710	460.033	169.359	750.708	4.43265	2.14817	3.70222e-31	1.78662e-29	Chr18	1329573	1330666	+	615	AH18G01710	GO:0005488	-	virNOG20464	R	sp|Q9LU21|PNSB3_ARATH Photosynthetic NDH subunit of subcomplex B 3, chloroplastic OS=Arabidopsis thaliana GN=PNSB3 PE=2 SV=1	gi|1021557430|ref|XP_016170034.1| PREDICTED: photosynthetic NDH subunit of subcomplex B 3, chloroplastic [Arachis ipaensis]	Photosynthetic NDH subunit of subcomplex B 3, chloroplastic
AH11G31280	312.369	176.871	447.866	2.53216	1.34037	3.93766e-31	1.8984e-29	Chr11	142844559	142850065	-	2414	AH11G31280	GO:0004148;GO:0055114;GO:0005623;GO:0050660;GO:0045454	K00382	virNOG05951	C	sp|F4JLP5|PLPD2_ARATH Dihydrolipoyl dehydrogenase 2, chloroplastic OS=Arabidopsis thaliana GN=LPD2 PE=2 SV=2	gi|1021473048|ref|XP_016198035.1| PREDICTED: dihydrolipoyl dehydrogenase 2, chloroplastic [Arachis ipaensis]	Dihydrolipoyl dehydrogenase 1, chloroplastic
AH01G15520	79.2182	18.4906	139.946	7.5685	2.92001	4.49896e-31	2.16272e-29	Chr01	43462904	43463850	-	675	AH01G15520	-	-	-	-	-	gi|1011997062|ref|XP_015963114.1| PREDICTED: AP2-like ethylene-responsive transcription factor PLT1 [Arachis duranensis]	AP2-like ethylene-responsive transcription factor PLT2
AH01G32850	486.566	311.939	661.194	2.11963	1.08381	4.64065e-31	2.22868e-29	Chr01	108165736	108169444	-	2887	AH01G32850	GO:0005737;GO:0016757	K23280	virNOG01198	S	sp|Q4V398|OFT34_ARATH O-fucosyltransferase 34 OS=Arabidopsis thaliana GN=OFUT34 PE=2 SV=1	gi|1021471766|ref|XP_016193701.1| PREDICTED: uncharacterized protein At1g04910-like [Arachis ipaensis]	Uncharacterized protein At1g04910
AH08G18360	41.8831	2.51817	81.2479	32.2647	5.01188	4.91825e-31	2.35972e-29	Chr08	34186398	34187438	-	1041	AH08G18360	-	-	euNOG43810;virNOG26564	R	-	gi|1012223047|ref|XP_015936268.1| PREDICTED: homeobox protein 2-like [Arachis duranensis]	Uncharacterized protein
AH06G13320	48.5215	2.74001	94.3031	34.417	5.10505	5.14383e-31	2.46557e-29	Chr06	18346211	18348911	+	2008	AH06G13320	GO:0052886;GO:0016298;GO:0052889;GO:0055114;GO:0052887	-	COG3240;virNOG08428	I	sp|Q94CH6|EXL3_ARATH GDSL esterase/lipase EXL3 OS=Arabidopsis thaliana GN=EXL3 PE=2 SV=1	gi|1012187474|ref|XP_015969822.1| PREDICTED: GDSL esterase/lipase EXL3-like [Arachis duranensis]	GDSL esterase/lipase EXL3
AH17G23680	437.863	272.819	602.907	2.20992	1.14399	5.18346e-31	2.48217e-29	Chr17	108605327	108611130	+	3660	AH17G23680	GO:0051082;GO:0006950;GO:0005524;GO:0006457	K09487	virNOG04777	O	sp|P35016|ENPL_CATRO Endoplasmin homolog OS=Catharanthus roseus GN=HSP90 PE=2 SV=1	gi|1012214112|ref|XP_015933956.1| PREDICTED: endoplasmin homolog [Arachis duranensis]	Endoplasmin homolog
AH07G06900	79.536	11.0798	147.992	13.3569	3.73952	6.38575e-31	3.05203e-29	Chr07	7239114	7242944	-	1514	AH07G06900	GO:0016788;GO:0055114;GO:0052889;GO:0052887;GO:0052886	-	virNOG05265	R	sp|Q9SJB4|GDL34_ARATH GDSL esterase/lipase At2g04570 OS=Arabidopsis thaliana GN=At2g04570 PE=2 SV=1	gi|1012202933|ref|XP_015973701.1| PREDICTED: GDSL esterase/lipase At2g04570-like [Arachis duranensis]	GDSL esterase/lipase At2g04570
AH13G02670	95.8699	10.7096	181.03	16.9036	4.07926	6.61969e-31	3.16081e-29	Chr13	2975818	2977610	+	1626	AH13G02670	GO:0046872;GO:0030001	-	virNOG20082	P	sp|Q9FJH5|HIP3_ARATH Heavy metal-associated isoprenylated plant protein 3 OS=Arabidopsis thaliana GN=HIPP03 PE=1 SV=1	gi|1021488995|ref|XP_016187489.1| PREDICTED: uncharacterized protein LOC107629259 [Arachis ipaensis]	Uncharacterized protein
AH17G01280	123.282	43.6236	202.94	4.65206	2.21787	8.1705e-31	3.8901e-29	Chr17	1768822	1772233	-	3412	AH17G01280	GO:0016020;GO:0005488	K01537	virNOG06386;KOG0204	P	sp|Q9LY77|ACA12_ARATH Calcium-transporting ATPase 12, plasma membrane-type OS=Arabidopsis thaliana GN=ACA12 PE=2 SV=1	gi|1021548970|ref|XP_016165887.1| PREDICTED: putative calcium-transporting ATPase 13, plasma membrane-type [Arachis ipaensis]	Calcium-transporting ATPase 12, plasma membrane-type
AH19G15060	111.858	37.0793	186.637	5.03345	2.33155	8.26325e-31	3.92674e-29	Chr19	24797998	24803623	-	525	AH19G15060	-	-	-	-	-	gi|1021570096|ref|XP_016176241.1| PREDICTED: uncharacterized protein LOC107618642 [Arachis ipaensis]	Unknown function
AH18G15050	358.041	212.223	503.858	2.37419	1.24743	8.66386e-31	4.10926e-29	Chr18	25247256	25250566	-	3311	AH18G15050	GO:0016020	-	virNOG04441	S	-	gi|1012224613|ref|XP_015936668.1| PREDICTED: uncharacterized protein LOC107462573 [Arachis duranensis]	Uncharacterized protein
AH16G09550	88.6273	23.8724	153.382	6.4251	2.68372	1.44838e-30	6.84356e-29	Chr16	15861185	15865018	-	1642	AH16G09550	GO:0016788	-	virNOG07849	I	sp|O80522|GDL2_ARATH GDSL esterase/lipase At1g09390 OS=Arabidopsis thaliana GN=At1g09390 PE=2 SV=1	gi|1021524459|ref|XP_016205615.1| PREDICTED: GDSL esterase/lipase At1g09390 [Arachis ipaensis]	GDSL esterase/lipase At1g09390
AH16G05440	180.037	62.1498	297.925	4.79366	2.26113	1.46114e-30	6.89728e-29	Chr16	9733223	9738339	-	1007	AH16G05440	-	-	virNOG25118;virNOG27008;virNOG25000	S	-	gi|1021527873|ref|XP_016207470.1| PREDICTED: vacuolar protein sorting-associated protein 13-like protein [Arachis ipaensis]	Sigma factor binding protein 1, chloroplastic
AH15G13300	1823.34	1055.49	2591.2	2.45498	1.29571	1.52028e-30	7.16966e-29	Chr15	31762878	31772863	-	1962	AH15G13300	-	K15803	NOG126252;virNOG05092	RS	sp|Q6Q3H3|TPSGD_VITVI (-)-germacrene D synthase OS=Vitis vinifera GN=VIT_19s0014g04930 PE=1 SV=1	gi|1021514508|ref|XP_016200754.1| PREDICTED: (-)-germacrene D synthase-like [Arachis ipaensis]	(-)-germacrene D synthase
AH20G06310	47.0868	0.889634	93.2839	104.857	6.71227	1.61992e-30	7.62513e-29	Chr20	8401384	8403141	-	1758	AH20G06310	GO:0004097;GO:0046148;GO:0055114;GO:0046872	K00422	virNOG08373	S	sp|P43309|PPO_MALDO Polyphenol oxidase, chloroplastic OS=Malus domestica PE=2 SV=1	gi|1021585493|ref|XP_016182086.1| PREDICTED: polyphenol oxidase, chloroplastic-like [Arachis ipaensis]	Polyphenol oxidase, chloroplastic
AH14G35000	40.2133	2.11009	78.3164	37.1153	5.21394	2.04584e-30	9.61179e-29	Chr14	125121397	125127433	+	2460	AH14G35000	GO:0005215;GO:0006810;GO:0016021	-	COG3104;virNOG05618	EP	sp|Q9LQL2|PTR14_ARATH Protein NRT1/ PTR FAMILY 7.3 OS=Arabidopsis thaliana GN=NPF7.3 PE=1 SV=2	gi|1021502169|ref|XP_016194284.1| PREDICTED: protein NRT1/ PTR FAMILY 7.3-like isoform X1 [Arachis ipaensis]	Protein NRT1/ PTR FAMILY 7.3
AH14G02400	326.793	188.487	465.099	2.46754	1.30307	2.50889e-30	1.1754e-28	Chr14	2902595	2909558	-	1968	AH14G02400	GO:0005524;GO:0004674;GO:0006468	K07179	virNOG01186	T	sp|Q54T05|RIO2_DICDI Serine/threonine-protein kinase rio2 OS=Dictyostelium discoideum GN=rio2 PE=3 SV=1	gi|1021507189|ref|XP_016196911.1| PREDICTED: serine/threonine-protein kinase rio2 [Arachis ipaensis]	Serine/threonine-protein kinase rio2
AH20G31490	43.9239	3.41242	84.4354	24.7436	4.62898	2.53907e-30	1.18842e-28	Chr20	134020506	134026332	+	1200	AH20G31490	GO:0004034;GO:0030246;GO:0019318	K01785	virNOG03167	G	sp|Q5EA79|GALM_BOVIN Aldose 1-epimerase OS=Bos taurus GN=GALM PE=2 SV=1	gi|1021582477|ref|XP_016180633.1| PREDICTED: aldose 1-epimerase-like [Arachis ipaensis]	Aldose 1-epimerase
AH19G40670	115.757	39.7542	191.76	4.82363	2.27012	2.8759e-30	1.34354e-28	Chr19	156749301	156752196	+	2537	AH19G40670	GO:0009044;GO:0045493;GO:0031222;GO:0046556;GO:0009505	K15920	virNOG06734	G	sp|Q9LJN4|BXL5_ARATH Probable beta-D-xylosidase 5 OS=Arabidopsis thaliana GN=BXL5 PE=2 SV=2	gi|1021571280|ref|XP_016176792.1| PREDICTED: probable beta-D-xylosidase 5 [Arachis ipaensis]	Probable beta-D-xylosidase 5
AH07G06910	187.156	86.8686	287.444	3.30895	1.72637	3.7953e-30	1.76974e-28	Chr07	7292056	7297813	-	1362	AH07G06910	GO:0016788	-	virNOG05265	R	sp|Q8VY93|GDL66_ARATH GDSL esterase/lipase At4g26790 OS=Arabidopsis thaliana GN=At4g26790 PE=2 SV=1	gi|1012202821|ref|XP_015973677.1| PREDICTED: GDSL esterase/lipase At4g26790-like [Arachis duranensis]	GDSL esterase/lipase At4g26790
AH06G21130	251.833	132.922	370.745	2.7892	1.47985	3.83919e-30	1.78853e-28	Chr06	90175203	90181714	-	2837	AH06G21130	GO:1902475;GO:0005887;GO:0015297;GO:0015179	K13863	virNOG06633	E	sp|Q8W4K3|CAAT4_ARATH Cationic amino acid transporter 4, vacuolar OS=Arabidopsis thaliana GN=CAT4 PE=1 SV=1	gi|1012192105|ref|XP_015970901.1| PREDICTED: LOW QUALITY PROTEIN: cationic amino acid transporter 4, vacuolar-like [Arachis duranensis]	Cationic amino acid transporter 4, vacuolar
AH15G23350	408.651	252.908	564.393	2.23161	1.15809	3.9864e-30	1.85364e-28	Chr15	128382908	128387456	+	3715	AH15G23350	-	-	virNOG03801	Z	sp|Q9LII8|KLCR2_ARATH Protein KINESIN LIGHT CHAIN-RELATED 2 OS=Arabidopsis thaliana GN=KLCR2 PE=1 SV=1	gi|1021519757|ref|XP_016203298.1| PREDICTED: nephrocystin-3 [Arachis ipaensis]	Nephrocystin-3
AH06G03220	251.46	133.545	369.375	2.76592	1.46776	4.09583e-30	1.90275e-28	Chr06	5578928	5582803	+	2505	AH06G03220	-	K01301	virNOG00073	OP	sp|Q9M1S8|GCP2_ARATH Probable glutamate carboxypeptidase AMP1 OS=Arabidopsis thaliana GN=AMP1 PE=1 SV=3	gi|1012185213|ref|XP_015969256.1| PREDICTED: probable glutamate carboxypeptidase 2 isoform X1 [Arachis duranensis]	Probable glutamate carboxypeptidase 2
AH08G21280	474.793	305.536	644.05	2.10794	1.07583	4.76674e-30	2.21029e-28	Chr08	38915206	38917802	+	1127	AH08G21280	GO:0016021	-	virNOG17613	R	-	gi|1012224534|ref|XP_015936644.1| PREDICTED: uncharacterized protein LOC107462553 [Arachis duranensis]	Uncharacterized protein
AH15G36220	44.9603	2.25539	87.6651	38.8692	5.28055	4.90715e-30	2.27117e-28	Chr15	151172430	151174137	-	915	AH15G36220	-	-	virNOG18018	R	-	gi|1021515119|ref|XP_016201001.1| PREDICTED: uncharacterized protein LOC107642221 [Arachis ipaensis]	Uncharacterized protein
AH11G30990	109.607	36.6241	182.59	4.98551	2.31774	6.98559e-30	3.22413e-28	Chr11	142506264	142507254	-	910	AH11G30990	-	-	virNOG22362	S	sp|P25986|PR2_PHAVU Pathogenesis-related protein 2 OS=Phaseolus vulgaris PE=2 SV=1	gi|1021472998|ref|XP_016197800.1| PREDICTED: pathogenesis-related protein 2-like [Arachis ipaensis] &gt;gi|1021473001|ref|XP_016197809.1| PREDICTED: pathogenesis-related protein 2-like [Arachis ipaensis]	Pathogenesis-related protein 2
AH20G32950	115.083	38.9336	191.232	4.91174	2.29623	7.50038e-30	3.45532e-28	Chr20	136801986	136805008	-	2117	AH20G32950	-	-	virNOG05850	GC	sp|Q9SGA8|U83A1_ARATH UDP-glycosyltransferase 83A1 OS=Arabidopsis thaliana GN=UGT83A1 PE=2 SV=1	gi|1021585967|ref|XP_016182309.1| PREDICTED: UDP-glycosyltransferase 83A1-like [Arachis ipaensis]	UDP-glycosyltransferase 83A1
AH05G16600	540.385	358.517	722.254	2.01456	1.01046	8.18762e-30	3.76843e-28	Chr05	40480027	40484185	+	2074	AH05G16600	-	-	virNOG10774	S	sp|Q94AX5|PAM71_ARATH Protein PAM71, chloroplastic OS=Arabidopsis thaliana GN=PAM71 PE=1 SV=2	gi|1012129276|ref|XP_015964511.1| PREDICTED: GDT1-like protein 1, chloroplastic isoform X1 [Arachis duranensis]	UPF0016 membrane protein sll0615 family
AH20G15730	30.1216	0	60.2433	Inf	Inf	1.48434e-29	6.76299e-28	Chr20	27963781	27964854	-	1074	AH20G15730	GO:0008152;GO:0016787	-	virNOG32683	V	sp|Q9LMA7|CXE1_ARATH Probable carboxylesterase 1 OS=Arabidopsis thaliana GN=CXE1 PE=2 SV=1	gi|1021584111|ref|XP_016181423.1| PREDICTED: probable carboxylesterase 1 [Arachis ipaensis]	Probable carboxylesterase 1
AH16G39490	190.708	90.5376	290.878	3.21278	1.68382	1.5417e-29	7.01791e-28	Chr16	144736798	144739639	-	1465	AH16G39490	-	-	virNOG04371;KOG0167	S	sp|A2ZLU6|SL11_ORYSI Protein spotted leaf 11 OS=Oryza sativa subsp. indica GN=SPL11 PE=1 SV=2	gi|1021532161|ref|XP_016163039.1| PREDICTED: U-box domain-containing protein 4-like [Arachis ipaensis]	U-box domain-containing protein 4
AH04G00320	150.336	62.8407	237.831	3.78466	1.92016	1.86725e-29	8.48432e-28	Chr04	563219	565827	+	2609	AH04G00320	GO:0004617;GO:0016597;GO:0051287;GO:0055114;GO:0006564	K00058	virNOG03093	E	sp|O04130|SERA2_ARATH D-3-phosphoglycerate dehydrogenase 2, chloroplastic OS=Arabidopsis thaliana GN=PGDH2 PE=1 SV=2	gi|1012105337|ref|XP_015958512.1| PREDICTED: D-3-phosphoglycerate dehydrogenase 2, chloroplastic-like [Arachis duranensis]	D-3-phosphoglycerate dehydrogenase 2, chloroplastic
AH03G47350	60.8881	10.5689	111.207	10.5221	3.39535	2.73289e-29	1.23499e-27	Chr03	141049498	141052388	-	1987	AH03G47350	GO:0016021;GO:0004497;GO:0055114;GO:0005506;GO:0016705;GO:0020037	K22932	virNOG10453;COG2124	Q	sp|Q6WNQ9|C81E9_MEDTR Isoflavone 3&apos;-hydroxylase (Fragment) OS=Medicago truncatula GN=CYP81E9 PE=1 SV=1	gi|1021494828|ref|XP_016190414.1| PREDICTED: isoflavone 3&apos;-hydroxylase-like [Arachis ipaensis]	Cytochrome P450 81E8
AH16G46230	63.0811	9.37861	116.784	12.4521	3.63832	2.83004e-29	1.27541e-27	Chr16	152525048	152531007	-	1947	AH16G46230	GO:0046872;GO:0016829	K15803	virNOG05092;virNOG02433;NOG126252	SR	sp|Q6Q3H3|TPSGD_VITVI (-)-germacrene D synthase OS=Vitis vinifera GN=VIT_19s0014g04930 PE=1 SV=1	gi|1012196576|ref|XP_015972023.1| PREDICTED: (-)-germacrene D synthase-like [Arachis duranensis]	(-)-germacrene D synthase
AH19G03980	3084.28	1808.9	4359.67	2.41013	1.26911	2.99659e-29	1.34925e-27	Chr19	3822822	3826351	+	2823	AH19G03980	GO:0043547;GO:0005089	-	virNOG06508	T	sp|Q9CA89|ROGFC_ARATH Rop guanine nucleotide exchange factor 12 OS=Arabidopsis thaliana GN=ROPGEF12 PE=1 SV=1	gi|1021566473|ref|XP_016174490.1| PREDICTED: rop guanine nucleotide exchange factor 12 [Arachis ipaensis]	Rop guanine nucleotide exchange factor 12
AH20G06500	472.424	306.161	638.687	2.08612	1.06082	3.03844e-29	1.36622e-27	Chr20	8544134	8546368	+	1566	AH20G06500	-	-	virNOG07987	S	sp|Q84WQ5|CBSX5_ARATH CBS domain-containing protein CBSX5 OS=Arabidopsis thaliana GN=CBSX5 PE=2 SV=2	gi|1021582925|ref|XP_016180857.1| PREDICTED: CBS domain-containing protein CBSX5-like [Arachis ipaensis]	CBS domain-containing protein CBSX5
AH11G25030	429.549	271.063	588.035	2.16937	1.11728	3.03976e-29	1.36622e-27	Chr11	130986870	130990543	+	3029	AH11G25030	GO:0005737	K23280	virNOG01198	S	sp|Q4V398|OFT34_ARATH O-fucosyltransferase 34 OS=Arabidopsis thaliana GN=OFUT34 PE=2 SV=1	gi|1021471766|ref|XP_016193701.1| PREDICTED: uncharacterized protein At1g04910-like [Arachis ipaensis]	Uncharacterized protein At1g04910
AH14G04690	265.845	132.995	398.695	2.99782	1.58392	4.14329e-29	1.85549e-27	Chr14	5550502	5551776	+	1275	AH14G04690	-	-	KOG1339;virNOG31091	O	sp|P13917|7SB1_SOYBN Basic 7S globulin OS=Glycine max GN=BG PE=1 SV=2	gi|1021508134|ref|XP_016197416.1| PREDICTED: basic 7S globulin-like [Arachis ipaensis]	Basic 7S globulin
AH10G05060	922.82	612.107	1233.53	2.01523	1.01094	5.0566e-29	2.25234e-27	Chr10	4869094	4872017	+	1148	AH10G05060	GO:0003922;GO:0006508;GO:0006541;GO:0005829;GO:0016740;GO:0008233;GO:0019760	K22314	virNOG09075	F	sp|O82225|GGP5_ARATH Gamma-glutamyl peptidase 5 OS=Arabidopsis thaliana GN=GGP5 PE=2 SV=1	gi|1012250927|ref|XP_015943581.1| PREDICTED: gamma-glutamyl peptidase 5-like [Arachis duranensis]	Uncharacterized protein
AH02G03420	222.968	102.104	343.831	3.36745	1.75165	5.17944e-29	2.30499e-27	Chr02	3651215	3657242	+	4483	AH02G03420	-	-	NOG224157;virNOG08756	STZ	sp|Q9SE97|FH1_ARATH Formin-like protein 1 OS=Arabidopsis thaliana GN=FH1 PE=1 SV=1	gi|1012010225|ref|XP_015947961.1| PREDICTED: formin-like protein 1 [Arachis duranensis]	Formin-like protein 1
AH09G27430	92.2356	27.3482	157.123	5.74527	2.52238	5.48011e-29	2.43227e-27	Chr09	112388554	112391273	-	2361	AH09G27430	GO:0009505;GO:0046556;GO:0045493;GO:0031222;GO:0009044	K15920	virNOG06734	G	sp|Q9LJN4|BXL5_ARATH Probable beta-D-xylosidase 5 OS=Arabidopsis thaliana GN=BXL5 PE=2 SV=2	gi|1012244681|ref|XP_015941872.1| PREDICTED: probable beta-D-xylosidase 5 [Arachis duranensis]	Probable beta-D-xylosidase 5
AH04G00740	2562.37	1609.11	3515.62	2.18482	1.12752	5.65629e-29	2.50823e-27	Chr04	1015072	1018257	+	1438	AH04G00740	-	-	virNOG21301	R	sp|P93236|ABA2_SOLLC Zeaxanthin epoxidase, chloroplastic OS=Solanum lycopersicum PE=2 SV=1	gi|1012105098|ref|XP_015958451.1| PREDICTED: uncharacterized protein LOC107482466 isoform X1 [Arachis duranensis]	Zeaxanthin epoxidase, chloroplastic
AH07G04520	351.909	211.191	492.628	2.33262	1.22195	6.93054e-29	3.06781e-27	Chr07	4032944	4035711	+	1767	AH07G04520	GO:0016740	-	virNOG11968	S	sp|Q8GSM7|HST_TOBAC Shikimate O-hydroxycinnamoyltransferase OS=Nicotiana tabacum GN=HST PE=1 SV=1	gi|1012201725|ref|XP_015973379.1| PREDICTED: shikimate O-hydroxycinnamoyltransferase-like [Arachis duranensis]	Shikimate O-hydroxycinnamoyltransferase
AH13G31500	197.306	96.8083	297.804	3.07622	1.62116	6.98533e-29	3.08932e-27	Chr13	93555747	93559325	+	2429	AH13G31500	GO:0005524	K09490	virNOG09258	O	sp|Q03684|BIP4_TOBAC Luminal-binding protein 4 OS=Nicotiana tabacum GN=BIP4 PE=2 SV=1	gi|1021492726|ref|XP_016189358.1| PREDICTED: luminal-binding protein [Arachis ipaensis]	Luminal-binding protein 5
AH18G07970	29.4177	0	58.8354	Inf	Inf	7.07092e-29	3.12439e-27	Chr18	8794723	8796572	-	1724	AH18G07970	GO:0016746	-	-	-	sp|Q9LR73|3AT2_ARATH Coumaroyl-CoA:anthocyanidin 3-O-glucoside-6&apos;&apos;-O-coumaroyltransferase 2 OS=Arabidopsis thaliana GN=3AT2 PE=1 SV=1	gi|1021556113|ref|XP_016169448.1| PREDICTED: coumaroyl-CoA:anthocyanidin 3-O-glucoside-6&apos;&apos;-O-coumaroyltransferase 2-like [Arachis ipaensis]	Coumaroyl-CoA:anthocyanidin 3-O-glucoside-6''-O-coumaroyltransferase 2
AH01G16100	250.063	134.585	365.542	2.71607	1.44152	8.58093e-29	3.78154e-27	Chr01	48251127	48273876	+	2127	AH01G16100	-	K14423	virNOG08214	I	sp|Q8L7W5|SMO11_ARATH Methylsterol monooxygenase 1-1 OS=Arabidopsis thaliana GN=SMO1-1 PE=1 SV=1	gi|1011997234|ref|XP_015963777.1| PREDICTED: methylsterol monooxygenase 1-1-like [Arachis duranensis]	Methylsterol monooxygenase 1-1
AH17G31560	56.9518	9.47601	104.428	11.0202	3.46208	8.78798e-29	3.86936e-27	Chr17	128152058	128161557	-	3451	AH17G31560	GO:0005975;GO:0004553	-	virNOG08807	R	sp|Q9SGZ5|BXL7_ARATH Probable beta-D-xylosidase 7 OS=Arabidopsis thaliana GN=BXL7 PE=2 SV=2	gi|1021533288|ref|XP_016163602.1| PREDICTED: probable beta-D-xylosidase 7 [Arachis ipaensis]	Probable beta-D-xylosidase 7
AH17G23980	224.171	105.808	342.534	3.2373	1.69479	1.06025e-28	4.65181e-27	Chr17	109607144	109611275	+	2564	AH17G23980	GO:0016021;GO:0030245;GO:0008810	-	virNOG01050	R	sp|Q8LCP6|GUN10_ARATH Endoglucanase 10 OS=Arabidopsis thaliana GN=At1g75680 PE=2 SV=2	gi|1021552321|ref|XP_016167493.1| PREDICTED: endoglucanase 10-like [Arachis ipaensis]	Endoglucanase 24
AH16G27050	315.72	184.34	447.101	2.42541	1.27823	1.0984e-28	4.81496e-27	Chr16	119239681	119243720	+	2030	AH16G27050	GO:0016021	-	virNOG03962	DKT	sp|Q8L8W0|ALIS5_ARATH ALA-interacting subunit 5 OS=Arabidopsis thaliana GN=ALIS5 PE=1 SV=1	gi|1021528574|ref|XP_016207739.1| PREDICTED: ALA-interacting subunit 1-like [Arachis ipaensis]	ALA-interacting subunit 5
AH09G31580	514.816	340.424	689.208	2.02456	1.01761	1.1039e-28	4.83483e-27	Chr09	116703865	116705331	+	1467	AH09G31580	GO:0016020;GO:0016747;GO:0006633	K15397	virNOG07107	I	sp|Q9LZ72|KCS19_ARATH 3-ketoacyl-CoA synthase 19 OS=Arabidopsis thaliana GN=KCS19 PE=2 SV=1	gi|1021571483|ref|XP_016176884.1| PREDICTED: 3-ketoacyl-CoA synthase 19 [Arachis ipaensis]	3-ketoacyl-CoA synthase 19
AH09G14390	146.971	61.9395	232.002	3.74562	1.90521	1.10798e-28	4.8484e-27	Chr09	34261920	34271755	-	4077	AH09G14390	GO:0031408;GO:0055114;GO:0046872;GO:0016702	K15718	virNOG04223	S	sp|Q43191|LOX15_SOLTU Probable linoleate 9S-lipoxygenase 5 OS=Solanum tuberosum GN=LOX1.5 PE=2 SV=1	gi|1012236707|ref|XP_015939845.1| PREDICTED: probable linoleate 9S-lipoxygenase 5 [Arachis duranensis]	Probable linoleate 9S-lipoxygenase 5
AH15G28510	166.77	71.0901	262.45	3.6918	1.88432	1.42572e-28	6.19522e-27	Chr15	140254984	140257215	-	2232	AH15G28510	-	-	virNOG06886;NOG121919	SR	sp|Q9LHF1|LRX4_ARATH Leucine-rich repeat extensin-like protein 4 OS=Arabidopsis thaliana GN=LRX4 PE=1 SV=1	gi|1021520587|ref|XP_016203676.1| PREDICTED: leucine-rich repeat extensin-like protein 4 [Arachis ipaensis]	Leucine-rich repeat extensin-like protein 4
AH11G29600	395.507	225.839	565.174	2.50256	1.3234	1.48271e-28	6.43725e-27	Chr11	139887110	139890676	-	2715	AH11G29600	GO:0048038;GO:0008131;GO:0009308;GO:0055114;GO:0005507	K00276	virNOG10888	Q	sp|Q43077|AMO_PEA Primary amine oxidase OS=Pisum sativum PE=1 SV=1	gi|1021472513|ref|XP_016196622.1| PREDICTED: primary amine oxidase-like [Arachis ipaensis]	Primary amine oxidase
AH18G09730	39.0474	2.44552	75.6493	30.9338	4.95111	1.49702e-28	6.49368e-27	Chr18	12034788	12035822	-	1035	AH18G09730	-	-	euNOG43810;virNOG26564	R	-	gi|1021557406|ref|XP_016170022.1| PREDICTED: GATA zinc finger domain-containing protein 14-like [Arachis ipaensis]	Uncharacterized protein
AH13G01560	134.632	53.8062	215.457	4.00432	2.00156	1.59221e-28	6.90061e-27	Chr13	1936777	1941392	-	2226	AH13G01560	GO:0046872;GO:0030570;GO:0045490	K01728	virNOG15081;COG3866	G	sp|Q9FXD8|PLY5_ARATH Probable pectate lyase 5 OS=Arabidopsis thaliana GN=At1g67750 PE=2 SV=2	gi|1021489231|ref|XP_016187617.1| PREDICTED: probable pectate lyase 5 [Arachis ipaensis]	Probable pectate lyase 5
AH08G17420	621.127	377.864	864.391	2.28757	1.19382	1.87705e-28	8.11388e-27	Chr08	32802761	32803419	+	629	AH08G17420	-	-	virNOG24825	R	-	gi|1012222837|ref|XP_015936216.1| PREDICTED: uncharacterized protein LOC107462165 [Arachis duranensis]	Uncharacterized protein
AH03G33420	229.749	108.384	351.113	3.23952	1.69578	2.15078e-28	9.28099e-27	Chr03	122480680	122484002	+	1551	AH03G33420	GO:0008270;GO:0055114;GO:0046029	-	virNOG02079	Q	sp|Q43137|MTDH1_STYHU Probable mannitol dehydrogenase 1 OS=Stylosanthes humilis GN=CAD1 PE=2 SV=1	gi|1012095725|ref|XP_015955965.1| PREDICTED: probable mannitol dehydrogenase 1 [Arachis duranensis]	Probable mannitol dehydrogenase 1
AH05G37880	62.2293	12.2114	112.247	9.192	3.20038	2.96597e-28	1.27544e-26	Chr05	114071605	114077227	-	3046	AH05G37880	GO:0016021;GO:0016760;GO:0030244;GO:0071555	-	virNOG31222;virNOG00274	S	sp|Q8VYR4|CSLG2_ARATH Cellulose synthase-like protein G2 OS=Arabidopsis thaliana GN=CSLG2 PE=2 SV=1	gi|1012179639|ref|XP_015967823.1| PREDICTED: cellulose synthase-like protein G2 [Arachis duranensis]	Cellulose synthase-like protein G1||Cellulose synthase-like protein G2
AH11G05960	255.132	139.256	371.009	2.66423	1.41372	3.21363e-28	1.38075e-26	Chr11	8419283	8421499	+	1433	AH11G05960	-	K14709	virNOG01413	P	sp|Q94EG9|ZIP11_ARATH Zinc transporter 11 OS=Arabidopsis thaliana GN=ZIP11 PE=2 SV=1	gi|1021468612|ref|XP_016174829.1| PREDICTED: zinc transporter 11 [Arachis ipaensis]	Zinc transporter 11
AH03G05080	72.624	17.1882	128.06	7.45044	2.89733	3.24462e-28	1.39286e-26	Chr03	5217085	5220155	-	1475	AH03G05080	-	-	virNOG15161	K	sp|Q8GY61|BH063_ARATH Transcription factor bHLH63 OS=Arabidopsis thaliana GN=BHLH63 PE=1 SV=1	gi|1021488045|ref|XP_016186990.1| PREDICTED: transcription factor BEE 2-like [Arachis ipaensis]	Transcription factor bHLH63
AH15G15770	90.6684	22.6628	158.674	7.00151	2.80767	3.71794e-28	1.59056e-26	Chr15	57182627	57183765	-	1139	AH15G15770	GO:0016020	-	-	-	-	gi|593780929|ref|XP_007153505.1| hypothetical protein PHAVU_003G041400g [Phaseolus vulgaris] &gt;gi|561026859|gb|ESW25499.1| hypothetical protein PHAVU_003G041400g [Phaseolus vulgaris]	Uncharacterized protein
AH08G24360	90.7627	27.2269	154.298	5.66713	2.50262	4.03841e-28	1.72322e-26	Chr08	44020753	44021757	-	1005	AH08G24360	GO:0016787;GO:0008152	-	virNOG05209	V	sp|Q9FG13|CXE15_ARATH Probable carboxylesterase 15 OS=Arabidopsis thaliana GN=CXE15 PE=2 SV=1	gi|1012226089|ref|XP_015937066.1| PREDICTED: probable carboxylesterase 15 [Arachis duranensis]	Probable carboxylesterase 17
AH20G09980	1023.09	663.309	1382.87	2.0848	1.05991	4.76869e-28	2.03135e-26	Chr20	12409331	12411097	-	1270	AH20G09980	-	K00799	virNOG13696	O	sp|O80852|GSTF9_ARATH Glutathione S-transferase F9 OS=Arabidopsis thaliana GN=GSTF9 PE=1 SV=1	gi|1021582573|ref|XP_016180683.1| PREDICTED: glutathione S-transferase F9-like [Arachis ipaensis]	Glutathione S-transferase F9
AH14G35370	255.35	139.811	370.889	2.65278	1.4075	5.77894e-28	2.45748e-26	Chr14	125524366	125527756	+	1351	AH14G35370	GO:0016021	-	virNOG02266	S	sp|B3QMC9|Y662_CHLP8 UPF0301 protein Cpar_0662 OS=Chlorobaculum parvum (strain NCIB 8327) GN=Cpar_0662 PE=3 SV=1	gi|1021502232|ref|XP_016194316.1| PREDICTED: UPF0301 protein CHU_1773 [Arachis ipaensis]	UPF0301 protein Plut_0637
AH01G24670	222.364	116.015	328.712	2.83335	1.50251	6.25412e-28	2.65728e-26	Chr01	97066221	97069930	+	2237	AH01G24670	GO:0005975;GO:0016798;GO:0016020	K07964	virNOG01433	R	sp|Q9FZP1|HPSE3_ARATH Heparanase-like protein 3 OS=Arabidopsis thaliana GN=At5g34940 PE=2 SV=2	gi|1012002624|ref|XP_015935456.1| PREDICTED: heparanase-like protein 3 isoform X1 [Arachis duranensis]	Heparanase-like protein 3
AH19G20620	399.176	250.754	547.598	2.18381	1.12684	7.88264e-28	3.34066e-26	Chr19	59692115	59693887	+	1773	AH19G20620	-	-	virNOG08583	R	sp|Q9SR00|PP213_ARATH Pentatricopeptide repeat-containing protein At3g04760, chloroplastic OS=Arabidopsis thaliana GN=At3g04760 PE=2 SV=1	gi|1021569239|ref|XP_016175840.1| PREDICTED: pentatricopeptide repeat-containing protein At3g04760, chloroplastic [Arachis ipaensis]	Pentatricopeptide repeat-containing protein At3g04760, chloroplastic
AH12G29600	126.582	50.0521	203.112	4.05801	2.02077	7.90702e-28	3.34813e-26	Chr12	112970768	112973870	-	1733	AH12G29600	GO:0020037;GO:0016709;GO:0005506;GO:0055114;GO:0044550;GO:0016021	-	COG2124;virNOG06071	Q	sp|Q8VWZ7|C76B6_CATRO Geraniol 8-hydroxylase OS=Catharanthus roseus GN=CYP76B6 PE=1 SV=1	gi|1021482380|ref|XP_016184252.1| PREDICTED: geraniol 8-hydroxylase-like [Arachis ipaensis]	Geraniol 8-hydroxylase
AH12G33160	62.1268	12.3637	111.89	9.04988	3.1779	9.18596e-28	3.88308e-26	Chr12	117270288	117273411	+	1851	AH12G33160	GO:0005887;GO:0015992;GO:0005351;GO:1904659;GO:0005355;GO:0046323	K24193	virNOG03715	R	sp|Q41144|STC_RICCO Sugar carrier protein C OS=Ricinus communis GN=STC PE=2 SV=1	gi|1021483033|ref|XP_016184556.1| PREDICTED: sugar carrier protein C-like [Arachis ipaensis]	Sugar carrier protein C
AH06G26140	499.524	331.102	667.946	2.01734	1.01246	1.00144e-27	4.2297e-26	Chr06	104603667	104607542	-	1487	AH06G26140	GO:0008270;GO:0055114;GO:0016491	K18980	COG0604	C	sp|Q84V25|ENOXE_FRAAN 2-methylene-furan-3-one reductase OS=Fragaria ananassa GN=EO PE=1 SV=1	gi|1012194987|ref|XP_015971596.1| PREDICTED: 2-methylene-furan-3-one reductase-like [Arachis duranensis]	2-methylene-furan-3-one reductase
AH16G29230	6805.59	3943.51	9667.68	2.45154	1.29369	1.05998e-27	4.47314e-26	Chr16	126314355	126315520	+	807	AH16G29230	-	-	virNOG23051	S	sp|Q96500|LIRP1_ARATH Light-regulated protein 1, chloroplastic OS=Arabidopsis thaliana GN=LIR1 PE=1 SV=1	gi|1021530193|ref|XP_016162053.1| PREDICTED: light-regulated protein [Arachis ipaensis]	Light-regulated protein
AH17G18950	462.877	293.197	632.557	2.15745	1.10933	1.07682e-27	4.54034e-26	Chr17	58821115	58832617	-	2448	AH17G18950	GO:0003824;GO:0008152	K01897	virNOG03721	I	sp|Q9CAP8|LACS9_ARATH Long chain acyl-CoA synthetase 9, chloroplastic OS=Arabidopsis thaliana GN=LACS9 PE=1 SV=1	gi|1021535443|ref|XP_016164762.1| PREDICTED: long chain acyl-CoA synthetase 9, chloroplastic-like [Arachis ipaensis]	Long chain acyl-CoA synthetase 9, chloroplastic
AH16G01660	1055.1	675.348	1434.85	2.12461	1.0872	1.19308e-27	5.02205e-26	Chr16	1686729	1688079	-	829	AH16G01660	GO:0016021	-	virNOG21605	S	-	gi|1021527755|ref|XP_016207410.1| PREDICTED: uncharacterized protein LOC107647876 [Arachis ipaensis]	Uncharacterized protein
AH20G11820	172.275	80.4084	264.142	3.285	1.7159	1.2057e-27	5.06659e-26	Chr20	16521821	16525003	-	1630	AH20G11820	GO:0016788	-	virNOG11586	I	sp|Q9LY84|GDL76_ARATH GDSL esterase/lipase At5g14450 OS=Arabidopsis thaliana GN=At5g14450 PE=2 SV=1	gi|1021584773|ref|XP_016181733.1| PREDICTED: GDSL esterase/lipase At5g14450-like [Arachis ipaensis]	GDSL esterase/lipase At5g14450
AH03G42490	29.67	0.332358	59.0076	177.543	7.47202	1.54738e-27	6.4805e-26	Chr03	135990320	135991497	+	1087	AH03G42490	GO:0003723;GO:0033897;GO:0090502	K01166	virNOG07186	A	sp|P80022|RNLE_SOLLC Extracellular ribonuclease LE OS=Solanum lycopersicum PE=1 SV=2	gi|1021500937|ref|XP_016193686.1| PREDICTED: extracellular ribonuclease LE-like [Arachis ipaensis]	Extracellular ribonuclease LE
AH07G15370	80.6149	22.2261	139.004	6.25407	2.6448	1.58783e-27	6.6443e-26	Chr07	29751388	29756106	-	1952	AH07G15370	GO:0016021;GO:0015369;GO:0070588	K07300	virNOG27602	P	sp|Q93Z81|CAX3_ARATH Vacuolar cation/proton exchanger 3 OS=Arabidopsis thaliana GN=CAX3 PE=1 SV=1	gi|1012206623|ref|XP_015932059.1| PREDICTED: vacuolar cation/proton exchanger 3-like [Arachis duranensis]	Vacuolar cation/proton exchanger 3
AH05G32800	78.2288	20.8982	135.559	6.48665	2.69747	1.98411e-27	8.28167e-26	Chr05	107736104	107741270	-	3335	AH05G32800	GO:0032450;GO:0030246;GO:0004558;GO:0000023	K15925	virNOG00843	G	sp|Q9S7Y7|XYL1_ARATH Alpha-xylosidase 1 OS=Arabidopsis thaliana GN=XYL1 PE=1 SV=1	gi|1012178890|ref|XP_015967629.1| PREDICTED: alpha-xylosidase 1-like [Arachis duranensis]	Alpha-xylosidase 1
AH06G11980	19258.7	12185.2	26332.2	2.161	1.1117	2.87634e-27	1.19657e-25	Chr06	16186175	16187301	-	1040	AH06G11980	GO:0016021;GO:0009507;GO:0015979;GO:0009523	K02721	virNOG22637;virNOG23355	SR	sp|Q41387|PSBW_SPIOL Photosystem II reaction center W protein, chloroplastic OS=Spinacia oleracea GN=psbW PE=1 SV=1	gi|1012187048|ref|XP_015969722.1| PREDICTED: photosystem II reaction center W protein, chloroplastic [Arachis duranensis]	Photosystem II reaction center W protein, chloroplastic
AH04G28170	250.921	138.143	363.698	2.63276	1.39658	4.99736e-27	2.07026e-25	Chr04	119952807	119954609	-	1803	AH04G28170	GO:0008152	K00422	NOG07659;virNOG08373	S	sp|Q9FRX6|AS1_ANTMA Aureusidin synthase OS=Antirrhinum majus GN=AS1 PE=1 SV=1	gi|1012120007|ref|XP_015962121.1| PREDICTED: polyphenol oxidase I, chloroplastic-like [Arachis duranensis]	Polyphenol oxidase, chloroplastic
AH17G09360	27.4938	0	54.9877	Inf	Inf	5.13264e-27	2.12277e-25	Chr17	13649512	13650859	+	701	AH17G09360	-	-	virNOG23523	R	sp|P47926|RSI1_SOLLC Protein RSI-1 OS=Solanum lycopersicum GN=RSI-1 PE=2 SV=1	gi|1021552496|ref|XP_016167570.1| PREDICTED: protein RSI-1-like [Arachis ipaensis]	Protein RSI-1
AH18G22980	86.8205	26.1016	147.539	5.6525	2.49889	5.22199e-27	2.15793e-25	Chr18	96611977	96614223	-	549	AH18G22980	GO:0044464;GO:0004553	-	virNOG06340	G	sp|Q9SCV4|BGAL8_ARATH Beta-galactosidase 8 OS=Arabidopsis thaliana GN=BGAL8 PE=2 SV=2	gi|1012033280|ref|XP_015952549.1| PREDICTED: beta-galactosidase 8-like [Arachis duranensis]	Beta-galactosidase 8
AH02G05450	27.4208	0	54.8416	Inf	Inf	5.45042e-27	2.24859e-25	Chr02	7021675	7024652	+	2978	AH02G05450	-	-	virNOG27624	S	sp|Q9SD53|Y3720_ARATH UPF0481 protein At3g47200 OS=Arabidopsis thaliana GN=At3g47200 PE=2 SV=1	gi|1012011598|ref|XP_015948213.1| PREDICTED: UPF0481 protein At3g47200-like [Arachis duranensis]	UPF0481 protein At3g47200
AH08G19760	198.645	100.398	296.893	2.95717	1.56422	5.90455e-27	2.43393e-25	Chr08	36071214	36072523	-	889	AH08G19760	GO:0005886;GO:0005829;GO:0006662;GO:0015035;GO:0055114;GO:0016671;GO:0006457;GO:0045454;GO:0000103;GO:0034599	K03671	virNOG21702	O	sp|Q8LDI5|CXXS1_ARATH Thioredoxin-like protein CXXS1 OS=Arabidopsis thaliana GN=CXXS1 PE=2 SV=2	gi|1021555524|ref|XP_016169198.1| PREDICTED: thioredoxin-like protein CXXS1 [Arachis ipaensis] &gt;gi|1021555526|ref|XP_016169199.1| PREDICTED: thioredoxin-like protein CXXS1 [Arachis ipaensis]	Thioredoxin-like protein CXXS1
AH17G23710	549.771	348.609	750.933	2.15408	1.10707	6.1099e-27	2.51649e-25	Chr17	108678200	108681256	+	1820	AH17G23710	GO:0003924;GO:0005200;GO:0005525;GO:0005874;GO:0005737;GO:0007017	K07375	virNOG14952	Z	sp|Q6VAF6|TBB6_GOSHI Tubulin beta-6 chain OS=Gossypium hirsutum PE=2 SV=1	gi|1012214130|ref|XP_015933962.1| PREDICTED: tubulin beta chain [Arachis duranensis]	Tubulin beta-1 chain
AH09G32520	919.327	601.685	1236.97	2.05584	1.03973	6.59475e-27	2.7117e-25	Chr09	117592439	117599599	-	6007	AH09G32520	GO:0016021;GO:0055085;GO:0042626;GO:0005524	K05666	virNOG07655;COG1132	VQ	sp|Q9LYS2|AB10C_ARATH ABC transporter C family member 10 OS=Arabidopsis thaliana GN=ABCC10 PE=2 SV=2	gi|1012246831|ref|XP_015942473.1| PREDICTED: ABC transporter C family member 10-like [Arachis duranensis]	ABC transporter C family member 10
AH02G11900	445.227	291.149	599.306	2.05842	1.04154	6.84452e-27	2.80975e-25	Chr02	26360172	26366885	+	1524	AH02G11900	-	-	virNOG12741	Q	sp|Q6RVV4|TIC32_PEA Short-chain dehydrogenase TIC 32, chloroplastic OS=Pisum sativum GN=TIC32 PE=1 SV=1	gi|1012016683|ref|XP_015949116.1| PREDICTED: short-chain dehydrogenase TIC 32, chloroplastic-like [Arachis duranensis]	Short-chain dehydrogenase TIC 32, chloroplastic
AH09G21260	230.366	123.861	336.871	2.71975	1.44347	6.8718e-27	2.81863e-25	Chr09	97357000	97360337	-	2358	AH09G21260	GO:0006817;GO:0055085;GO:0016021;GO:0005315	K08176	virNOG02775	P	sp|Q96303|PHT14_ARATH Inorganic phosphate transporter 1-4 OS=Arabidopsis thaliana GN=PHT1-4 PE=1 SV=1	gi|1012240518|ref|XP_015940760.1| PREDICTED: probable inorganic phosphate transporter 1-3 [Arachis duranensis] &gt;gi|1012240522|ref|XP_015940761.1| PREDICTED: probable inorganic phosphate transporter 1-3 [Arachis duranensis]	Probable inorganic phosphate transporter 1-5
AH06G01630	487.776	296.801	678.75	2.28689	1.19339	7.6807e-27	3.14523e-25	Chr06	3355415	3360836	+	4179	AH06G01630	-	-	virNOG04341	S	-	gi|1012186076|ref|XP_015969476.1| PREDICTED: uncharacterized protein LOC107492923 isoform X1 [Arachis duranensis] &gt;gi|1012186080|ref|XP_015969477.1| PREDICTED: uncharacterized protein LOC107492923 isoform X1 [Arachis duranensis] &gt;gi|1012186084|ref|XP_015969478.1| PREDICTED: uncharacterized protein LOC107492923 isoform X1 [Arachis duranensis] &gt;gi|1012186088|ref|XP_015969479.1| PREDICTED: …	Uncharacterized protein
AH19G11080	366.947	228.183	505.712	2.21625	1.14812	7.82853e-27	3.20313e-25	Chr19	14491502	14542685	-	1788	AH19G11080	-	K20617	COG2124;virNOG06151;virNOG03061	Q	sp|P24465|C71A1_PERAE Cytochrome P450 71A1 OS=Persea americana GN=CYP71A1 PE=1 SV=2	gi|1021568377|ref|XP_016175410.1| PREDICTED: cytochrome P450 71A1-like [Arachis ipaensis]	Cytochrome P450 71A1
AH05G14250	187.679	93.29	282.069	3.02357	1.59625	8.32305e-27	3.39988e-25	Chr05	36311013	36311972	+	960	AH05G14250	GO:0008152;GO:0016787	-	virNOG14466;virNOG00389;COG0657	IV	sp|Q5NUF4|HIDM_GLYEC 2-hydroxyisoflavanone dehydratase OS=Glycyrrhiza echinata GN=HIDM PE=1 SV=1	gi|1021517674|ref|XP_016202342.1| PREDICTED: 2-hydroxyisoflavanone dehydratase-like [Arachis ipaensis]	2-hydroxyisoflavanone dehydratase
AH14G21700	389.189	246.073	532.306	2.16321	1.11317	1.19946e-26	4.88361e-25	Chr14	89434206	89436320	+	1027	AH14G21700	GO:0006950	-	virNOG17891;COG0589	TS	sp|Q8VYN9|PHO32_ARATH Universal stress protein PHOS32 OS=Arabidopsis thaliana GN=PHOS32 PE=1 SV=1	gi|1012114587|ref|XP_015960833.1| PREDICTED: universal stress protein A-like protein [Arachis duranensis] &gt;gi|1021510448|ref|XP_016198518.1| PREDICTED: universal stress protein A-like protein [Arachis ipaensis]	Uncharacterized protein||Universal stress protein A-like protein
AH04G03700	209.738	108.724	310.751	2.85815	1.51508	1.29655e-26	5.27461e-25	Chr04	4523319	4525672	+	2354	AH04G03700	-	-	virNOG31091;KOG1339	O	sp|P13917|7SB1_SOYBN Basic 7S globulin OS=Glycine max GN=BG PE=1 SV=2	gi|1012105902|ref|XP_015958662.1| PREDICTED: basic 7S globulin-like [Arachis duranensis]	Basic 7S globulin
AH03G29540	195.451	99.3166	291.586	2.93592	1.55381	1.68426e-26	6.82954e-25	Chr03	108478809	108485606	+	3155	AH03G29540	GO:0016021	-	virNOG02701	G	-	gi|1012094458|ref|XP_015955655.1| PREDICTED: uncharacterized protein LOC107480048 [Arachis duranensis]	uncharacterized protein LOC101490078
AH19G07490	57.1457	10.8533	103.438	9.53052	3.25256	1.79157e-26	7.25289e-25	Chr19	8553161	8553652	-	306	AH19G07490	-	-	-	-	-	gi|1021534861|ref|XP_016164438.1| PREDICTED: uncharacterized protein LOC107606956 [Arachis ipaensis]	Unknown function
AH13G32350	67.4717	4.2565	130.687	30.7029	4.9403	2.58088e-26	1.04144e-24	Chr13	100256461	100261330	-	2667	AH13G32350	GO:0030245;GO:0008810;GO:0030246	K01179	virNOG07472	G	sp|Q42059|GUN6_ARATH Endoglucanase 6 OS=Arabidopsis thaliana GN=At1g64390 PE=2 SV=2	gi|1012093218|ref|XP_015955353.1| PREDICTED: endoglucanase 6-like [Arachis duranensis]	Endoglucanase 6
AH01G09180	63.0376	5.77606	120.299	20.8272	4.3804	4.55664e-26	1.82537e-24	Chr01	11644556	11646681	-	1372	AH01G09180	GO:0043170;GO:0009056	-	virNOG01205	G	sp|P36907|CHIX_PEA Endochitinase OS=Pisum sativum PE=2 SV=1	gi|1011994370|ref|XP_015951288.1| PREDICTED: endochitinase-like [Arachis duranensis]	Endochitinase
AH03G08660	36.7749	2.51817	71.0317	28.2076	4.81801	5.01632e-26	2.0079e-24	Chr03	9052260	9054613	-	1445	AH03G08660	GO:0016210;GO:0009813	K00660	COG3424;virNOG10548	HQ	sp|P23569|CHSY_PUEML Chalcone synthase OS=Pueraria montana var. lobata GN=CHS PE=2 SV=1	gi|1012034522|ref|XP_015952822.1| PREDICTED: chalcone synthase [Arachis duranensis]	Chalcone synthase
AH19G26680	112.978	43.2225	182.733	4.22773	2.07988	5.02208e-26	2.00859e-24	Chr19	125158147	125162524	+	1485	AH19G26680	GO:0016310;GO:0005524;GO:0016301;GO:0016787	-	virNOG05300	S	-	gi|1012349646|gb|KYP60836.1| hypothetical protein KK1_023250 [Cajanus cajan]	Uncharacterized protein
AH01G06700	48.8479	7.40921	90.2865	12.1857	3.60712	5.80071e-26	2.31628e-24	Chr01	8509558	8510205	-	648	AH01G06700	-	-	virNOG21649;virNOG20237	R	sp|Q8RXD5|KTI1_ARATH Kunitz trypsin inhibitor 1 OS=Arabidopsis thaliana GN=KTI1 PE=2 SV=1	gi|1011993993|ref|XP_015949529.1| PREDICTED: miraculin-like [Arachis duranensis]	Uncharacterized protein
AH07G20260	42.7932	4.9289	80.6576	16.3642	4.03247	6.43081e-26	2.56582e-24	Chr07	65161332	65162051	+	720	AH07G20260	-	-	NOG80837	S	sp|P42088|LEC_LEUMI Lectin OS=Leucomphalos mildbraedii PE=1 SV=1	gi|1021551008|ref|XP_016166883.1| PREDICTED: concanavalin-A-like [Arachis ipaensis]	Lectin
AH16G08830	132.859	55.9842	209.735	3.74632	1.90547	7.48316e-26	2.98092e-24	Chr16	14660244	14662607	+	2182	AH16G08830	-	K09422	virNOG16079;virNOG18792	K	sp|Q8VZQ2|MYB61_ARATH Transcription factor MYB61 OS=Arabidopsis thaliana GN=MYB61 PE=2 SV=1	gi|1021524581|ref|XP_016205675.1| PREDICTED: transcription repressor MYB6-like [Arachis ipaensis]	Uncharacterized protein
AH11G16540	42.7773	4.92583	80.6288	16.3686	4.03286	8.14647e-26	3.24256e-24	Chr11	55895802	55898427	-	996	AH11G16540	-	-	virNOG25538	R	-	gi|1021470395|ref|XP_016189001.1| PREDICTED: lipid transfer-like protein VAS [Arachis ipaensis]	Lipid transfer-like protein VAS
AH02G04260	149.348	67.4838	231.212	3.42618	1.7766	8.76894e-26	3.48753e-24	Chr02	5322122	5323384	+	600	AH02G04260	-	-	-	-	-	gi|1021503425|ref|XP_016194954.1| PREDICTED: uncharacterized protein LOC107635920 [Arachis ipaensis]	Unknown function
AH18G28690	82.0196	21.9463	142.093	6.47459	2.69479	1.00466e-25	3.9893e-24	Chr18	125872038	125873042	-	1005	AH18G28690	GO:0008152;GO:0016787	-	virNOG05209	V	sp|Q9FG13|CXE15_ARATH Probable carboxylesterase 15 OS=Arabidopsis thaliana GN=CXE15 PE=2 SV=1	gi|1021560113|ref|XP_016171325.1| PREDICTED: probable carboxylesterase 15 [Arachis ipaensis]	Probable carboxylesterase 17
AH15G33050	171.744	83.528	259.959	3.11224	1.63795	1.13116e-25	4.48089e-24	Chr15	147520370	147526238	+	4001	AH15G33050	-	-	virNOG09822	G	sp|Q7XKV4|BGL12_ORYSJ Beta-glucosidase 12 OS=Oryza sativa subsp. japonica GN=BGLU12 PE=1 SV=2	gi|1021521239|ref|XP_016204007.1| PREDICTED: cyanogenic beta-glucosidase-like isoform X1 [Arachis ipaensis]	Beta-glucosidase 11
AH15G22600	278.722	163.138	394.305	2.417	1.27322	1.25741e-25	4.96517e-24	Chr15	126168838	126231525	-	4853	AH15G22600	GO:0006979;GO:0020037;GO:0055114;GO:0098869;GO:0004601	K10529	virNOG09107	R	sp|Q9SGH6|DOX1_ARATH Alpha-dioxygenase 1 OS=Arabidopsis thaliana GN=DOX1 PE=1 SV=1	gi|1021519640|ref|XP_016203239.1| PREDICTED: alpha-dioxygenase 1-like [Arachis ipaensis]	Alpha-dioxygenase 1
AH14G36490	119.37	48.0457	190.694	3.96901	1.98878	1.50534e-25	5.91599e-24	Chr14	126845407	126845772	-	366	AH14G36490	-	-	-	-	-	-	Unknown function
AH00G03340	362.334	228.42	496.249	2.17253	1.11938	1.60204e-25	6.29107e-24	Unassemble_00	4427472	4430019	-	2024	AH00G03340	GO:0008515;GO:0015770;GO:0005887	K15378	NOG02210	G	sp|Q39232|SUC1_ARATH Sucrose transport protein SUC1 OS=Arabidopsis thaliana GN=SUC1 PE=1 SV=1	gi|1021557677|ref|XP_016170159.1| PREDICTED: sucrose transport protein SUC1-like isoform X1 [Arachis ipaensis] &gt;gi|1021557679|ref|XP_016170160.1| PREDICTED: sucrose transport protein SUC1-like isoform X2 [Arachis ipaensis]	Sucrose transport protein SUC1
AH17G07980	244.322	136.298	352.345	2.5851	1.37022	1.61367e-25	6.33176e-24	Chr17	10615975	10619414	-	2066	AH17G07980	GO:0016021	-	virNOG07237	G	sp|Q5XF09|PT311_ARATH Probable sugar phosphate/phosphate translocator At3g11320 OS=Arabidopsis thaliana GN=At3g11320 PE=2 SV=1	gi|1021549624|ref|XP_016166214.1| PREDICTED: probable sugar phosphate/phosphate translocator At3g11320 [Arachis ipaensis]	Probable sugar phosphate/phosphate translocator At3g11320
AH05G18310	308.862	185.353	432.371	2.33269	1.222	1.76739e-25	6.92398e-24	Chr05	49555222	49558193	+	507	AH05G18310	-	-	-	-	-	gi|1012170413|ref|XP_015965573.1| PREDICTED: uncharacterized protein LOC107489336 [Arachis duranensis]	Uncharacterized protein
AH19G18910	118.17	46.6906	189.65	4.06185	2.02214	1.81033e-25	7.08662e-24	Chr19	44901527	44904335	-	2656	AH19G18910	-	-	virNOG21500;virNOG24083	P	sp|F4JZL7|HIP33_ARATH Heavy metal-associated isoprenylated plant protein 33 OS=Arabidopsis thaliana GN=HIPP33 PE=2 SV=1	gi|1021569030|ref|XP_016175739.1| PREDICTED: RNA-binding protein cabeza [Arachis ipaensis]	Uncharacterized protein
AH18G11820	430.775	283.005	578.545	2.04429	1.0316	1.95782e-25	7.65194e-24	Chr18	16967203	16972594	+	2056	AH18G11820	-	K15803	virNOG05092;NOG126252;virNOG02433	RS	sp|B9SCB6|TPS2_RICCO Probable terpene synthase 2 OS=Ricinus communis GN=TPS2 PE=3 SV=1	gi|1021562060|ref|XP_016172203.1| PREDICTED: probable terpene synthase 2 [Arachis ipaensis]	Probable terpene synthase 2
AH09G22500	128.989	54.1215	203.857	3.76665	1.91328	1.97505e-25	7.71323e-24	Chr09	103841442	103846645	+	1804	AH09G22500	GO:0008236;GO:0006508	K03797	virNOG05183	R	sp|O23614|CTPA2_ARATH Carboxyl-terminal-processing peptidase 2, chloroplastic OS=Arabidopsis thaliana GN=CTPA2 PE=1 SV=1	gi|1012241591|ref|XP_015941037.1| PREDICTED: carboxyl-terminal-processing peptidase 2, chloroplastic [Arachis duranensis]	Carboxyl-terminal-processing peptidase 2, chloroplastic
AH17G06680	90.947	29.9639	151.93	5.07044	2.34211	1.97902e-25	7.7227e-24	Chr17	8270859	8275423	+	2328	AH17G06680	GO:0005737;GO:0005975;GO:0033925	K01227	virNOG06302	R	sp|F4JZC2|ENAS1_ARATH Cytosolic endo-beta-N-acetylglucosaminidase 1 OS=Arabidopsis thaliana GN=ENGASE1 PE=1 SV=1	gi|1021550925|ref|XP_016166844.1| PREDICTED: cytosolic endo-beta-N-acetylglucosaminidase 1-like [Arachis ipaensis]	Cytosolic endo-beta-N-acetylglucosaminidase 1
AH13G16910	110.445	42.3948	178.494	4.21029	2.07392	1.98822e-25	7.75249e-24	Chr13	21161826	21170125	+	2229	AH13G16910	-	K14487	virNOG00888	R	sp|Q9ZNS2|GH310_ARATH Indole-3-acetic acid-amido synthetase GH3.10 OS=Arabidopsis thaliana GN=GH3.10 PE=2 SV=1	gi|1021490595|ref|XP_016188318.1| PREDICTED: jasmonic acid-amido synthetase JAR1 [Arachis ipaensis]	Putative indole-3-acetic acid-amido synthetase GH3.5
AH01G13260	215.886	116.414	315.357	2.70891	1.43771	2.24492e-25	8.73291e-24	Chr01	29113994	29114335	+	342	AH01G13260	GO:0009507	-	virNOG02705;virNOG08045	SP	-	gi|1011995982|ref|XP_015959354.1| PREDICTED: uncharacterized protein LOC107483240 [Arachis duranensis]	TLD protein
AH08G01520	486.14	301.303	670.977	2.22692	1.15505	2.2502e-25	8.7466e-24	Chr08	2648562	2651632	-	1832	AH08G01520	GO:0005200;GO:0005525;GO:0003924;GO:0007017;GO:0005874;GO:0005737	K07375	virNOG14952	Z	sp|Q6VAF6|TBB6_GOSHI Tubulin beta-6 chain OS=Gossypium hirsutum PE=2 SV=1	gi|1012214130|ref|XP_015933962.1| PREDICTED: tubulin beta chain [Arachis duranensis]	Tubulin beta-1 chain
AH11G26210	68.5901	15.5543	121.626	7.81947	2.96707	2.63215e-25	1.02232e-23	Chr11	134464362	134467585	+	1892	AH11G26210	GO:0030163;GO:0006508;GO:0006629;GO:0004190	K08245	virNOG30123	O	sp|P42211|ASPRX_ORYSJ Aspartic proteinase OS=Oryza sativa subsp. japonica GN=RAP PE=2 SV=2	gi|1021471962|ref|XP_016194636.1| PREDICTED: cyprosin-like [Arachis ipaensis]	Aspartic proteinase
AH01G02410	243.933	137.52	350.346	2.54761	1.34914	2.83487e-25	1.1002e-23	Chr01	3122958	3131713	+	3085	AH01G02410	GO:0008081	-	virNOG00962	C	sp|Q9FJ62|GPDL4_ARATH Glycerophosphodiester phosphodiesterase GDPDL4 OS=Arabidopsis thaliana GN=GDPDL4 PE=1 SV=1	gi|1011993216|ref|XP_015940449.1| PREDICTED: glycerophosphodiester phosphodiesterase GDPDL4 [Arachis duranensis]	Glycerophosphodiester phosphodiesterase GDPDL4
AH03G40160	85.4415	27.0383	143.845	5.32002	2.41143	2.88594e-25	1.11915e-23	Chr03	133086914	133095039	-	2044	AH03G40160	GO:0016021;GO:0015238;GO:0015297;GO:0006855	K03327	virNOG10048	S	sp|Q38956|DTX29_ARATH Protein DETOXIFICATION 29 OS=Arabidopsis thaliana GN=DTX29 PE=1 SV=1	gi|1012100097|ref|XP_015957133.1| PREDICTED: protein DETOXIFICATION 29 [Arachis duranensis]	Protein DETOXIFICATION 29
AH06G12300	192.206	98.5583	285.854	2.90035	1.53623	2.93827e-25	1.13855e-23	Chr06	16590356	16592308	-	1953	AH06G12300	GO:0046872;GO:0016020	K19041	virNOG29070;virNOG12965;KOG0800	O	sp|Q9LSW9|ATL16_ARATH RING-H2 finger protein ATL16 OS=Arabidopsis thaliana GN=ATL16 PE=2 SV=1	gi|1012186752|ref|XP_015969645.1| PREDICTED: RING-H2 finger protein ATL16-like [Arachis duranensis]	RING-H2 finger protein ATL16
AH13G13520	278.666	163.988	393.345	2.39863	1.26221	3.14501e-25	1.21772e-23	Chr13	14781716	14784301	-	1757	AH13G13520	-	-	virNOG04158	R	sp|Q9FHM9|EXOL3_ARATH Protein EXORDIUM-like 3 OS=Arabidopsis thaliana GN=EXL3 PE=2 SV=1	gi|1021490177|ref|XP_016188106.1| PREDICTED: protein EXORDIUM-like 3 [Arachis ipaensis]	Protein EXORDIUM-like 3
AH09G21360	613.561	380.227	846.895	2.22734	1.15532	3.66732e-25	1.41445e-23	Chr09	98006048	98007046	+	999	AH09G21360	-	-	-	-	-	gi|1012240657|ref|XP_015940795.1| PREDICTED: early nodulin-75-like [Arachis duranensis]	Repetitive proline-rich cell wall protein 2
AH13G33430	252.916	133.279	372.553	2.7953	1.483	4.24625e-25	1.63647e-23	Chr13	109502050	109508053	+	2240	AH13G33430	GO:0016021	-	virNOG02701	G	-	gi|1021492966|ref|XP_016189476.1| PREDICTED: uncharacterized protein LOC107630764 [Arachis ipaensis]	uncharacterized protein LOC101490078
AH14G45060	28.5189	0.664715	56.3732	84.808	6.40613	4.60931e-25	1.77364e-23	Chr14	134627136	134632749	-	2381	AH14G45060	GO:0005215;GO:0006810;GO:0016021	-	virNOG05618;COG3104	EP	sp|Q9LQL2|PTR14_ARATH Protein NRT1/ PTR FAMILY 7.3 OS=Arabidopsis thaliana GN=NPF7.3 PE=1 SV=2	gi|1012122550|ref|XP_015962762.1| PREDICTED: protein NRT1/ PTR FAMILY 7.3-like [Arachis duranensis]	Protein NRT1/ PTR FAMILY 7.3
AH04G09850	290.639	173.566	407.711	2.34902	1.23206	5.38001e-25	2.06382e-23	Chr04	16611598	16615286	-	1522	AH04G09850	GO:0005576;GO:0046872;GO:0055114;GO:0004601;GO:0098869;GO:0006979;GO:0020037;GO:0042744	K00430	virNOG30996	G	sp|Q9LEH3|PER15_IPOBA Peroxidase 15 OS=Ipomoea batatas GN=pod PE=1 SV=1	gi|1012108171|ref|XP_015959260.1| PREDICTED: peroxidase 15-like [Arachis duranensis]	Peroxidase 15
AH14G35590	458.443	297.884	619.003	2.078	1.0552	5.52097e-25	2.11626e-23	Chr14	125737706	125740639	-	1936	AH14G35590	GO:0055114;GO:0003979;GO:0006065;GO:0051287;GO:0006024;GO:0005829;GO:0005975;GO:0005634	K00012	virNOG12190	G	sp|Q96558|UGDH1_SOYBN UDP-glucose 6-dehydrogenase 1 OS=Glycine max GN=UGD1 PE=2 SV=1	gi|1021502290|ref|XP_016194343.1| PREDICTED: UDP-glucose 6-dehydrogenase 1 [Arachis ipaensis]	UDP-glucose 6-dehydrogenase 1
AH13G44060	115.94	46.461	185.42	3.99087	1.9967	6.6711e-25	2.55271e-23	Chr13	135056431	135059409	-	1869	AH13G44060	GO:0016787;GO:0008152	K14664	virNOG03368	E	sp|Q8VYX0|ILL6_ARATH IAA-amino acid hydrolase ILR1-like 6 OS=Arabidopsis thaliana GN=ILL6 PE=1 SV=2	gi|1012099665|ref|XP_015957021.1| PREDICTED: IAA-amino acid hydrolase ILR1-like 4 [Arachis duranensis] &gt;gi|1012099669|ref|XP_015957022.1| PREDICTED: IAA-amino acid hydrolase ILR1-like 4 [Arachis duranensis]	IAA-amino acid hydrolase ILR1-like 4
AH13G42330	56.1674	11.1942	101.141	9.03508	3.17554	7.07378e-25	2.70107e-23	Chr13	132951132	132953410	+	2196	AH13G42330	GO:0003824;GO:0008152	K23618	virNOG07263	I	sp|Q9C8D4|AAE11_ARATH Butyrate--CoA ligase AAE11, peroxisomal OS=Arabidopsis thaliana GN=AAE11 PE=1 SV=1	gi|1021494647|ref|XP_016190325.1| PREDICTED: butyrate--CoA ligase AAE11, peroxisomal-like [Arachis ipaensis]	Butyrate--CoA ligase AAE11, peroxisomal
AH16G35740	198.631	103.659	293.603	2.83239	1.50202	7.08779e-25	2.70434e-23	Chr16	139870194	139879900	-	931	AH16G35740	GO:0009055;GO:0046872;GO:0051536	-	virNOG18561	R	sp|Q9LU21|PNSB3_ARATH Photosynthetic NDH subunit of subcomplex B 3, chloroplastic OS=Arabidopsis thaliana GN=PNSB3 PE=2 SV=1	gi|1021530835|ref|XP_016162369.1| PREDICTED: photosynthetic NDH subunit of subcomplex B 3, chloroplastic [Arachis ipaensis]	Photosynthetic NDH subunit of subcomplex B 3, chloroplastic
AH18G04630	149.536	69.0868	229.985	3.32892	1.73506	7.16977e-25	2.73352e-23	Chr18	3922037	3929044	-	1169	AH18G04630	GO:0005634;GO:0005829;GO:0016799;GO:0009691	K22522	virNOG01121	S	sp|Q8RUN2|LOG1_ARATH Cytokinin riboside 5&apos;-monophosphate phosphoribohydrolase LOG1 OS=Arabidopsis thaliana GN=LOG1 PE=1 SV=1	gi|1012221185|ref|XP_015935791.1| PREDICTED: cytokinin riboside 5&apos;-monophosphate phosphoribohydrolase LOG1-like [Arachis duranensis] &gt;gi|1021561688|ref|XP_016172043.1| PREDICTED: cytokinin riboside 5&apos;-monophosphate phosphoribohydrolase LOG1-like [Arachis ipaensis]	Cytokinin riboside 5'-monophosphate phosphoribohydrolase LOG1
AH06G01010	1071.08	673.148	1469.02	2.18231	1.12586	1.22346e-24	4.63963e-23	Chr06	2628080	2633703	-	1797	AH06G01010	GO:0055114;GO:0016720;GO:0016717;GO:0005789;GO:0006636;GO:0016021	K10256	virNOG02312	I	sp|P48631|FD6E2_SOYBN Omega-6 fatty acid desaturase, endoplasmic reticulum isozyme 2 OS=Glycine max GN=FAD2-2 PE=2 SV=1	gi|268527773|gb|ACZ06072.1| microsomal omega-6 fatty acid desaturase [Arachis hypogaea]	Omega-6 fatty acid desaturase, endoplasmic reticulum isozyme 2
AH03G32250	29.2673	0.889634	57.6449	64.7962	6.01784	1.46461e-24	5.54145e-23	Chr03	119774386	119779923	+	2493	AH03G32250	GO:0004565;GO:0005773;GO:0005975;GO:0005618	-	virNOG01260	G	sp|Q9FFN4|BGAL6_ARATH Beta-galactosidase 6 OS=Arabidopsis thaliana GN=BGAL6 PE=2 SV=1	gi|1012095226|ref|XP_015955835.1| PREDICTED: beta-galactosidase 6-like [Arachis duranensis]	Beta-galactosidase 6
AH16G00320	351.316	204.12	498.511	2.44225	1.28821	1.57824e-24	5.96687e-23	Chr16	288122	290016	-	1442	AH16G00320	GO:0008270;GO:0055114;GO:0016491	K00083	virNOG02079	Q	sp|Q7XWU3|CADH6_ORYSJ Probable cinnamyl alcohol dehydrogenase 6 OS=Oryza sativa subsp. japonica GN=CAD6 PE=2 SV=2	gi|1021522830|ref|XP_016204816.1| PREDICTED: probable cinnamyl alcohol dehydrogenase 6 [Arachis ipaensis]	Probable cinnamyl alcohol dehydrogenase 6
AH03G40520	241.17	127.108	355.233	2.79474	1.48271	1.71316e-24	6.47204e-23	Chr03	133534823	133537542	+	1041	AH03G40520	GO:0005777;GO:0009234;GO:0008935	K01661	virNOG06850	H	sp|Q8GYN9|MENB_ARATH 1,4-dihydroxy-2-naphthoyl-CoA synthase, peroxisomal OS=Arabidopsis thaliana GN=MENB PE=1 SV=2	gi|1012099940|ref|XP_015957097.1| PREDICTED: 1,4-dihydroxy-2-naphthoyl-CoA synthase, peroxisomal [Arachis duranensis] &gt;gi|1012099944|ref|XP_015957098.1| PREDICTED: 1,4-dihydroxy-2-naphthoyl-CoA synthase, peroxisomal [Arachis duranensis]	1,4-dihydroxy-2-naphthoyl-CoA synthase, peroxisomal
AH11G01340	54.5227	1.78234	107.263	60.1809	5.91123	1.95841e-24	7.38732e-23	Chr11	1412221	1413189	-	969	AH11G01340	GO:0016021	-	-	-	-	gi|1011994736|ref|XP_015952909.1| PREDICTED: glycine-rich cell wall structural protein 1.8-like isoform X1 [Arachis duranensis]	Unknown function
AH15G32810	31.2915	1.48324	61.0997	41.1935	5.36435	2.11325e-24	7.9293e-23	Chr15	147284800	147285453	+	654	AH15G32810	-	-	virNOG17981;virNOG35886	R	sp|P13087|MIRA_SYNDU Miraculin OS=Synsepalum dulcificum PE=1 SV=3	gi|1021515043|ref|XP_016200967.1| PREDICTED: miraculin-like [Arachis ipaensis]	Miraculin
AH10G13340	110.638	43.5178	177.757	4.0847	2.03023	2.24837e-24	8.41092e-23	Chr10	30809335	30835869	-	1847	AH10G13340	GO:0046872;GO:0055114;GO:0016491	-	virNOG03989	Q	sp|Q39224|SRG1_ARATH Protein SRG1 OS=Arabidopsis thaliana GN=SRG1 PE=2 SV=1	gi|1012178868|ref|XP_015967624.1| PREDICTED: protein SRG1-like [Arachis duranensis] &gt;gi|1012178871|ref|XP_015967625.1| PREDICTED: protein SRG1-like [Arachis duranensis] &gt;gi|1012178875|ref|XP_015967626.1| PREDICTED: protein SRG1-like [Arachis duranensis] &gt;gi|1012178879|ref|XP_015967627.1| PREDICTED: protein SRG1-like [Arachis duranensis]	Protein SRG1
AH09G01670	66.6796	14.4528	118.906	8.22721	3.0404	2.91268e-24	1.08715e-22	Chr09	1839873	1845314	-	988	AH09G01670	GO:0006355;GO:0009734;GO:0005634	K14484	virNOG19800	K	sp|P13088|AUX22_SOYBN Auxin-induced protein AUX22 OS=Glycine max GN=AUX22 PE=2 SV=1	gi|1012230369|ref|XP_015938212.1| PREDICTED: auxin-induced protein AUX22-like [Arachis duranensis]	Auxin-induced protein AUX22
AH19G11110	413.94	273.1	554.781	2.03142	1.02249	3.01675e-24	1.12347e-22	Chr19	14588741	14608856	+	4379	AH19G11110	GO:0016832;GO:0055114;GO:0008270;GO:0051287;GO:0005975;GO:0004616	-	virNOG13903	G	sp|Q0KBC7|LTND_CUPNH L-threonate dehydrogenase OS=Cupriavidus necator (strain ATCC 17699 / H16 / DSM 428 / Stanier 337) GN=ltnD PE=1 SV=1	gi|1021567137|ref|XP_016174806.1| PREDICTED: LOW QUALITY PROTEIN: uncharacterized protein LOC107617544 [Arachis ipaensis]	Uncharacterized protein
AH09G11380	26.1796	0.296032	52.0631	175.87	7.45837	3.29841e-24	1.22652e-22	Chr09	19393689	19394087	-	399	AH09G11380	-	-	-	-	-	gi|1012234931|ref|XP_015939398.1| PREDICTED: uncharacterized protein LOC107464948 [Arachis duranensis]	Uncharacterized protein
AH08G09330	52.5214	10.0116	95.0311	9.49209	3.24673	3.43614e-24	1.27679e-22	Chr08	16964320	16965678	+	1359	AH08G09330	GO:0006629;GO:0055114;GO:0016021;GO:0016491	K21737	virNOG12714	I	sp|O04353|DES6_BOROF Acyl-lipid (9-3)-desaturase OS=Borago officinalis PE=1 SV=1	gi|1012218819|ref|XP_015935200.1| PREDICTED: delta(8)-fatty-acid desaturase 1-like [Arachis duranensis]	Uncharacterized protein
AH11G33580	78.306	23.9025	132.709	5.5521	2.47303	4.13455e-24	1.52831e-22	Chr11	146338759	146339744	-	906	AH11G33580	-	-	virNOG19651;virNOG37859	O	-	gi|1012322440|gb|KYP34747.1| putative RING finger protein P32A8.03c [Cajanus cajan]	Uncharacterized protein
AH13G47030	24.4145	0	48.829	Inf	Inf	4.23165e-24	1.56188e-22	Chr13	138340141	138340978	-	670	AH13G47030	GO:0009055;GO:0046658	-	virNOG22039;virNOG21395	R	sp|Q8LG89|BABL_ARATH Basic blue protein OS=Arabidopsis thaliana GN=ARPN PE=2 SV=2	gi|1012100989|ref|XP_015957364.1| PREDICTED: basic blue protein [Arachis duranensis]	Basic blue protein
AH10G02820	82.3648	26.4857	138.244	5.21958	2.38393	4.92089e-24	1.81224e-22	Chr10	2443825	2446391	-	1242	AH10G02820	-	-	virNOG08711	S	-	gi|1012249203|ref|XP_015943112.1| PREDICTED: uncharacterized protein LOC107468353 [Arachis duranensis]	Uncharacterized protein
AH14G43860	51.9707	2.70523	101.236	37.4224	5.22583	5.13064e-24	1.88669e-22	Chr14	133333809	133334201	+	393	AH14G43860	-	-	-	-	-	-	Unknown function
AH09G21020	216.033	118.663	313.402	2.6411	1.40114	5.46212e-24	2.00711e-22	Chr09	95918009	95922142	+	3177	AH09G21020	-	-	virNOG14400	S	sp|Q84WL6|WDL3_ARATH Protein WVD2-like 3 OS=Arabidopsis thaliana GN=WDL3 PE=1 SV=1	gi|1012240430|ref|XP_015940739.1| PREDICTED: protein WVD2-like 1 isoform X1 [Arachis duranensis]	Uncharacterized protein
AH19G41900	52.877	10.4847	95.2692	9.08654	3.18373	5.66113e-24	2.07564e-22	Chr19	157681852	157683463	-	1038	AH19G41900	GO:0008289;GO:0006869	-	virNOG21989;virNOG21169	R	sp|Q9LZH5|LTPG2_ARATH Non-specific lipid transfer protein GPI-anchored 2 OS=Arabidopsis thaliana GN=LTPG2 PE=2 SV=1	gi|1021565329|ref|XP_016174022.1| PREDICTED: non-specific lipid transfer protein GPI-anchored 2-like isoform X1 [Arachis ipaensis] &gt;gi|574139416|emb|CCW28822.1| putative lipid transfer/seed storage/trypsin-alpha amylase inhibitor [Arachis hypogaea]	Non-specific lipid transfer protein GPI-anchored 2
AH07G01470	248.301	144	352.601	2.44862	1.29197	6.28532e-24	2.29941e-22	Chr07	1360603	1364470	-	3722	AH07G01470	GO:0004674;GO:0005524;GO:0016021;GO:0006468	-	virNOG09096	T	sp|C0LGR3|RGI3_ARATH LRR receptor-like serine/threonine-protein kinase OS=Arabidopsis thaliana GN=RGI3 PE=1 SV=1	gi|1012200002|ref|XP_015972917.1| PREDICTED: probable LRR receptor-like serine/threonine-protein kinase At4g26540 [Arachis duranensis]	Uncharacterized protein
AH13G40440	85.9218	28.7774	143.066	4.97148	2.31368	6.30325e-24	2.30428e-22	Chr13	129905291	129906563	-	1273	AH13G40440	-	-	virNOG26876	R	sp|Q01197|E6_GOSHI Protein E6 OS=Gossypium hirsutum GN=E6 PE=2 SV=1	gi|1021494116|ref|XP_016190048.1| PREDICTED: protein E6-like [Arachis ipaensis]	Protein E6
AH03G24080	82.0405	26.2391	137.842	5.25331	2.39323	6.5246e-24	2.38344e-22	Chr03	47727939	47728574	+	636	AH03G24080	GO:0030145;GO:0005618;GO:0005576;GO:0045735;GO:0033609;GO:0046564	-	virNOG13595	R	sp|Q9ZRA4|AB19A_PRUPE Auxin-binding protein ABP19a OS=Prunus persica GN=ABP19A PE=3 SV=1	gi|1012090414|ref|XP_015954789.1| PREDICTED: auxin-binding protein ABP19a [Arachis duranensis]	Auxin-binding protein ABP19a
AH20G02020	93.8341	34.1632	153.505	4.4933	2.16777	1.02671e-23	3.73685e-22	Chr20	2164422	2250292	-	2794	AH20G02020	-	K24668	virNOG02828	R	sp|P0CV94|NES1_FRAAN (3S,6E)-nerolidol synthase 1 OS=Fragaria ananassa PE=1 SV=1	gi|1021580520|ref|XP_016179685.1| PREDICTED: (3S,6E)-nerolidol synthase 1-like [Arachis ipaensis]	(3S,6E)-nerolidol synthase 1
AH08G29820	122.859	52.7418	192.977	3.6589	1.87141	1.14254e-23	4.15238e-22	Chr08	50609546	50613051	+	3143	AH08G29820	GO:0016021	-	euNOG15439;virNOG10053	RS	sp|F4I9E1|NFD4_ARATH Protein NUCLEAR FUSION DEFECTIVE 4 OS=Arabidopsis thaliana GN=NFD4 PE=3 SV=1	gi|1012229291|ref|XP_015937926.1| PREDICTED: protein NUCLEAR FUSION DEFECTIVE 4-like [Arachis duranensis]	Protein NUCLEAR FUSION DEFECTIVE 4
AH03G30770	547.56	349.209	745.911	2.136	1.09491	1.16387e-23	4.22371e-22	Chr03	115486852	115488452	-	1167	AH03G30770	GO:0016021;GO:0034219;GO:0051119;GO:0005886	K15382	virNOG02611	R	sp|B8BKP4|SWT14_ORYSI Bidirectional sugar transporter SWEET14 OS=Oryza sativa subsp. indica GN=SWEET14 PE=2 SV=1	gi|1012094371|ref|XP_015955635.1| PREDICTED: bidirectional sugar transporter SWEET14-like [Arachis duranensis] &gt;gi|1021493185|ref|XP_016189582.1| PREDICTED: bidirectional sugar transporter SWEET14-like [Arachis ipaensis]	Bidirectional sugar transporter SWEET13
AH13G20500	351.996	216.305	487.688	2.25463	1.17289	1.17945e-23	4.27715e-22	Chr13	29373537	29382699	+	1464	AH13G20500	GO:0006457;GO:0000413;GO:0003755	-	virNOG02683	O	sp|P82869|CYP37_ARATH Peptidyl-prolyl cis-trans isomerase CYP37, chloroplastic OS=Arabidopsis thaliana GN=CYP37 PE=1 SV=3	gi|1021491177|ref|XP_016188609.1| PREDICTED: peptidyl-prolyl cis-trans isomerase CYP37, chloroplastic [Arachis ipaensis]	Peptidyl-prolyl cis-trans isomerase CYP37, chloroplastic
AH03G23120	91.3272	14.1368	168.518	11.9205	3.57537	1.24881e-23	4.51877e-22	Chr03	43684173	43691626	+	1277	AH03G23120	-	-	virNOG06151;COG2124;virNOG03061	Q	sp|P24465|C71A1_PERAE Cytochrome P450 71A1 OS=Persea americana GN=CYP71A1 PE=1 SV=2	gi|1021489277|ref|XP_016187640.1| PREDICTED: cytochrome P450 71A1-like [Arachis ipaensis]	Cytochrome P450 71A1
AH16G03490	365.608	236.733	494.483	2.08877	1.06266	1.86709e-23	6.73155e-22	Chr16	7118781	7121875	+	2561	AH16G03490	GO:0071554;GO:0005794;GO:0016413;GO:0016020	-	virNOG07297	S	sp|Q9FG35|TBR_ARATH Protein trichome birefringence OS=Arabidopsis thaliana GN=TBR PE=1 SV=1	gi|1021522997|ref|XP_016204900.1| PREDICTED: protein trichome birefringence-like [Arachis ipaensis]	Protein trichome birefringence
AH03G12540	54.7767	11.9563	97.5971	8.1628	3.02906	1.97298e-23	7.10303e-22	Chr03	14499486	14500778	+	1137	AH03G12540	-	-	virNOG23286;virNOG20221	S	sp|Q9LSZ3|VUP1_ARATH Vascular-related unknown protein 1 OS=Arabidopsis thaliana GN=VUP1 PE=2 SV=1	gi|1012036757|ref|XP_015953349.1| PREDICTED: uncharacterized protein LOC107477797 [Arachis duranensis]	Uncharacterized protein
AH16G28420	23.7149	0	47.4298	Inf	Inf	2.01447e-23	7.24716e-22	Chr16	124046868	124050314	-	1299	AH16G28420	GO:0071555;GO:0004553;GO:0042546;GO:0010411;GO:0016762;GO:0048046;GO:0005618	K08235	virNOG03761	R	sp|Q39857|XTH1_SOYBN Xyloglucan endotransglucosylase/hydrolase 1 OS=Glycine max GN=XTH1 PE=2 SV=2	gi|1021530304|ref|XP_016162109.1| PREDICTED: xyloglucan endotransglucosylase/hydrolase 1 [Arachis ipaensis]	Probable xyloglucan endotransglucosylase/hydrolase protein B
AH01G15750	218.719	122.003	315.435	2.58548	1.37043	2.02158e-23	7.26748e-22	Chr01	45281446	45283204	+	1662	AH01G15750	GO:0016021	-	virNOG12282	G	sp|Q9LDH3|PT112_ARATH Probable sugar phosphate/phosphate translocator At1g12500 OS=Arabidopsis thaliana GN=At1g12500 PE=1 SV=1	gi|1011997133|ref|XP_015963375.1| PREDICTED: probable sugar phosphate/phosphate translocator At1g12500 [Arachis duranensis]	Probable sugar phosphate/phosphate translocator At1g12500
AH16G14480	74.4521	22.3057	126.599	5.67561	2.50478	2.0331e-23	7.30361e-22	Chr16	24990946	24992363	-	852	AH16G14480	-	-	virNOG12973;NOG07059	R	sp|A9X7L0|ANMT_RUTGR Anthranilate N-methyltransferase OS=Ruta graveolens PE=1 SV=1	gi|388512375|gb|AFK44249.1| unknown [Lotus japonicus]	Anthranilate N-methyltransferase
AH08G20900	496.371	301.31	691.433	2.29475	1.19834	2.07704e-23	7.45605e-22	Chr08	38089486	38090854	+	671	AH08G20900	GO:0030286;GO:0007017	K10418	virNOG21404	Z	sp|O02414|DYL1_HELCR Dynein light chain LC6, flagellar outer arm OS=Heliocidaris crassispina PE=3 SV=1	gi|1012224453|ref|XP_015936624.1| PREDICTED: dynein light chain 2, cytoplasmic [Arachis duranensis]	Dynein light chain LC6, flagellar outer arm
AH10G07730	34.8566	3.18135	66.5319	20.9131	4.38634	2.10048e-23	7.52933e-22	Chr10	8270966	8274422	-	1518	AH10G07730	GO:0006006;GO:0055114;GO:0051287;GO:0016620;GO:0050661	K00134	virNOG03816	G	sp|Q9FX54|G3PC2_ARATH Glyceraldehyde-3-phosphate dehydrogenase GAPC2, cytosolic OS=Arabidopsis thaliana GN=GAPC2 PE=1 SV=1	gi|1021582899|ref|XP_016180845.1| PREDICTED: glyceraldehyde-3-phosphate dehydrogenase GAPC2, cytosolic-like [Arachis ipaensis]	Glyceraldehyde-3-phosphate dehydrogenase GAPC2, cytosolic
AH09G30220	354.299	226.988	481.61	2.12175	1.08525	2.27668e-23	8.1492e-22	Chr09	115377264	115379006	-	895	AH09G30220	GO:0005622	K02914	virNOG19913	J	sp|P82244|RK34_SPIOL 50S ribosomal protein L34, chloroplastic OS=Spinacia oleracea GN=RPL34 PE=1 SV=1	gi|1021571907|ref|XP_016177074.1| PREDICTED: 50S ribosomal protein L34, chloroplastic-like [Arachis ipaensis]	50S ribosomal protein L34, chloroplastic
AH14G01740	23.6005	0	47.201	Inf	Inf	2.83118e-23	1.01049e-21	Chr14	2038535	2042923	+	2615	AH14G01740	-	-	virNOG23550;virNOG20784	R	sp|Q00451|PRF1_SOLLC 36.4 kDa proline-rich protein OS=Solanum lycopersicum GN=TPRP-F1 PE=2 SV=1	gi|1012104969|ref|XP_015958413.1| PREDICTED: 36.4 kDa proline-rich protein-like isoform X1 [Arachis duranensis]	36.4 kDa proline-rich protein
AH18G34540	505.446	325.765	685.127	2.10313	1.07254	3.12221e-23	1.11357e-21	Chr18	136124694	136128372	+	2580	AH18G34540	GO:0016021	-	euNOG15439;virNOG10053	RS	sp|F4I9E1|NFD4_ARATH Protein NUCLEAR FUSION DEFECTIVE 4 OS=Arabidopsis thaliana GN=NFD4 PE=3 SV=1	gi|1021557476|ref|XP_016170058.1| PREDICTED: protein NUCLEAR FUSION DEFECTIVE 4-like [Arachis ipaensis]	Protein NUCLEAR FUSION DEFECTIVE 4
AH13G39720	62.716	16.1131	109.319	6.78449	2.76224	3.17897e-23	1.133e-21	Chr13	128858745	128862801	-	1905	AH13G39720	-	K00422	virNOG08373	S	sp|P43309|PPO_MALDO Polyphenol oxidase, chloroplastic OS=Malus domestica PE=2 SV=1	gi|1021493645|ref|XP_016189808.1| PREDICTED: polyphenol oxidase A1, chloroplastic-like [Arachis ipaensis]	Polyphenol oxidase A1, chloroplastic
AH15G29930	81.7592	27.2517	136.267	5.00031	2.32202	5.20013e-23	1.83755e-21	Chr15	143257924	143261779	-	1557	AH15G29930	GO:0005618;GO:0045330;GO:0045490;GO:0042545;GO:0030599	K01051	virNOG09117	G	sp|Q8VYZ3|PME53_ARATH Probable pectinesterase 53 OS=Arabidopsis thaliana GN=PME53 PE=2 SV=1	gi|1021520811|ref|XP_016203788.1| PREDICTED: probable pectinesterase 53 [Arachis ipaensis]	Probable pectinesterase 53
AH08G28970	224.95	109.464	340.437	3.11003	1.63693	5.32397e-23	1.87998e-21	Chr08	49489215	49489826	+	612	AH08G28970	-	K09286	virNOG21596	K	sp|Q1ECI2|ERF23_ARATH Ethylene-responsive transcription factor ERF023 OS=Arabidopsis thaliana GN=ERF023 PE=2 SV=1	gi|1012228162|ref|XP_015937642.1| PREDICTED: ethylene-responsive transcription factor ERF023-like [Arachis duranensis]	Ethylene-responsive transcription factor ERF023
AH12G16400	35.869	1.81867	69.9194	38.4454	5.26474	5.87666e-23	2.07367e-21	Chr12	60268854	60279653	+	716	AH12G16400	-	-	virNOG22216;virNOG35545	SR	sp|Q9ZP41|EGC_CITJA EG45-like domain containing protein OS=Citrus jambhiri GN=CjBAp12 PE=1 SV=1	gi|1021480591|ref|XP_016183455.1| PREDICTED: EG45-like domain containing protein [Arachis ipaensis]	EG45-like domain containing protein
AH07G07680	39.2348	5.06806	73.4015	14.4832	3.85631	7.26342e-23	2.55395e-21	Chr07	8496762	8499791	+	2121	AH07G07680	GO:0055114;GO:0052716;GO:0005507;GO:0016722;GO:0046274;GO:0048046	K05909	virNOG14373	Q	sp|Q9SIY8|LAC5_ARATH Laccase-5 OS=Arabidopsis thaliana GN=LAC5 PE=2 SV=1	gi|1012203390|ref|XP_015973810.1| PREDICTED: laccase-12-like [Arachis duranensis]	Laccase-5
AH17G14310	1883.36	1218.86	2547.86	2.09036	1.06375	8.2137e-23	2.88401e-21	Chr17	27988171	27988648	+	478	AH17G14310	-	-	virNOG24845	S	-	gi|1012206746|ref|XP_015932077.1| PREDICTED: uncharacterized protein LOC107458385 [Arachis duranensis] &gt;gi|1021550566|ref|XP_016166665.1| PREDICTED: uncharacterized protein LOC107609290 [Arachis ipaensis]	Uncharacterized protein
AH13G53980	72.9322	22.1898	123.675	5.5735	2.47858	8.56635e-23	3.00571e-21	Chr13	145306863	145308123	-	1115	AH13G53980	-	K00799	virNOG07449;virNOG13425	O	sp|Q9FQA3|GST23_MAIZE Glutathione transferase GST 23 OS=Zea mays PE=2 SV=1	gi|1021496577|ref|XP_016191330.1| PREDICTED: glutathione transferase GST 23-like [Arachis ipaensis]	Glutathione transferase GST 23
AH16G22860	397.73	237.086	558.374	2.35515	1.23582	8.91092e-23	3.12441e-21	Chr16	95771904	95775929	-	1760	AH16G22860	-	-	virNOG07256	S	-	gi|1021529574|ref|XP_016161762.1| PREDICTED: uncharacterized protein LOC107604647 [Arachis ipaensis]	Uncharacterized protein
AH05G00950	102.191	40.0681	164.313	4.10085	2.03592	1.03121e-22	3.60808e-21	Chr05	908317	908727	-	411	AH05G00950	-	-	-	-	-	gi|1012123810|ref|XP_015963110.1| PREDICTED: uncharacterized protein LOC107487045 isoform X1 [Arachis duranensis]	Uncharacterized protein
AH14G00910	120.519	52.374	188.664	3.60224	1.8489	1.26171e-22	4.3991e-21	Chr14	1120687	1123122	+	2436	AH14G00910	GO:0055114;GO:0004617;GO:0051287;GO:0016597;GO:0006564	K00058	virNOG03093	E	sp|O04130|SERA2_ARATH D-3-phosphoglycerate dehydrogenase 2, chloroplastic OS=Arabidopsis thaliana GN=PGDH2 PE=1 SV=2	gi|1021507532|ref|XP_016197092.1| PREDICTED: D-3-phosphoglycerate dehydrogenase 2, chloroplastic-like [Arachis ipaensis]	D-3-phosphoglycerate dehydrogenase 2, chloroplastic
AH02G26170	181.031	95.7604	266.301	2.78091	1.47556	1.31867e-22	4.59446e-21	Chr02	97140434	97146650	-	2187	AH02G26170	-	-	NOG00183;virNOG01449	UR	sp|F4IG73|BCHC2_ARATH BEACH domain-containing protein C2 OS=Arabidopsis thaliana GN=BCHC2 PE=1 SV=1	gi|1021486283|ref|XP_016186148.1| PREDICTED: BEACH domain-containing protein C2-like [Arachis ipaensis]	BEACH domain-containing protein C2
AH17G24560	171.262	78.9607	263.562	3.33789	1.73894	1.4154e-22	4.92804e-21	Chr17	112004886	112005906	+	937	AH17G24560	GO:0015035;GO:0006457;GO:0055114;GO:0016671;GO:0034599;GO:0045454;GO:0000103;GO:0006662;GO:0005886;GO:0005829	K03671	virNOG22482	O	sp|Q43636|TRXH_RICCO Thioredoxin H-type OS=Ricinus communis PE=3 SV=1	gi|1012213549|ref|XP_015933821.1| PREDICTED: thioredoxin H-type [Arachis duranensis] &gt;gi|1021552558|ref|XP_016167596.1| PREDICTED: thioredoxin H-type-like [Arachis ipaensis]	Thioredoxin H-type
AH13G57970	138.152	64.8134	211.49	3.26307	1.70623	1.56505e-22	5.43769e-21	Chr13	148592732	148595397	-	1423	AH13G57970	GO:0003824;GO:0016020;GO:0030246;GO:0009773;GO:0005975;GO:0010628;GO:0009507	-	virNOG03778	S	sp|Q9C503|NDF5_ARATH Protein NDH-DEPENDENT CYCLIC ELECTRON FLOW 5 OS=Arabidopsis thaliana GN=NDF5 PE=2 SV=1	gi|1021581243|ref|XP_016179987.1| PREDICTED: protein NDH-DEPENDENT CYCLIC ELECTRON FLOW 5 [Arachis ipaensis]	Protein NDH-DEPENDENT CYCLIC ELECTRON FLOW 5
AH04G11930	135.747	63.1221	208.372	3.3011	1.72295	1.57742e-22	5.47681e-21	Chr04	24688102	24691986	-	2350	AH04G11930	GO:0007165;GO:0016021	-	virNOG12184;KOG0504	RS	-	gi|1021509684|ref|XP_016198178.1| PREDICTED: ankyrin repeat-containing protein At3g12360-like [Arachis ipaensis]	Delta-latroinsectotoxin-Lt1a
AH16G42570	145.604	69.8142	221.394	3.1712	1.66503	1.88333e-22	6.52529e-21	Chr16	148331351	148334163	+	1469	AH16G42570	-	-	KOG0167;virNOG04371	S	sp|Q8GWV5|PUB3_ARATH U-box domain-containing protein 3 OS=Arabidopsis thaliana GN=PUB3 PE=2 SV=2	gi|1021532161|ref|XP_016163039.1| PREDICTED: U-box domain-containing protein 4-like [Arachis ipaensis]	U-box domain-containing protein 4
AH12G36170	25.5405	0.593602	50.4873	85.0525	6.41028	2.82595e-22	9.74375e-21	Chr12	120057661	120059125	+	1026	AH12G36170	-	-	virNOG11766	R	sp|P50694|TLP_PRUAV Glucan endo-1,3-beta-glucosidase OS=Prunus avium PE=1 SV=1	gi|1012029421|ref|XP_015951671.1| PREDICTED: thaumatin-like protein 1b [Arachis duranensis]	Glucan endo-1,3-beta-glucosidase
AH14G42450	36.9906	0.59514	73.386	123.309	6.94613	2.83571e-22	9.75809e-21	Chr14	132085291	132086513	-	675	AH14G42450	-	-	-	-	-	gi|1021502624|ref|XP_016194515.1| PREDICTED: uncharacterized protein LOC107635535 [Arachis ipaensis]	Unknown function
AH04G01040	26.7371	0.889634	52.5846	59.1081	5.88528	2.83599e-22	9.75809e-21	Chr04	1349382	1350880	+	1499	AH04G01040	-	-	virNOG23550;virNOG20784	R	sp|Q00451|PRF1_SOLLC 36.4 kDa proline-rich protein OS=Solanum lycopersicum GN=TPRP-F1 PE=2 SV=1	gi|1012104973|ref|XP_015958414.1| PREDICTED: 36.4 kDa proline-rich protein-like isoform X2 [Arachis duranensis]	36.4 kDa proline-rich protein
AH03G37800	367.966	242.263	493.668	2.03774	1.02697	2.90463e-22	9.98045e-21	Chr03	129850969	129853836	-	1249	AH03G37800	-	-	virNOG04786	R	-	gi|1012098032|ref|XP_015956577.1| PREDICTED: uncharacterized protein LOC107480889 [Arachis duranensis]	Ribonucleotide monophosphatase NagD
AH18G11640	100.73	39.8836	161.576	4.05118	2.01834	3.13472e-22	1.07636e-20	Chr18	16401718	16404402	+	2202	AH18G11640	GO:0003950;GO:0046872	-	virNOG05426	R	-	gi|1021559868|ref|XP_016171217.1| PREDICTED: uncharacterized protein LOC107613636 [Arachis ipaensis]	Uncharacterized protein
AH04G00750	177.89	93.6704	262.11	2.79822	1.48451	3.25015e-22	1.11446e-20	Chr04	1019673	1023442	-	780	AH04G00750	GO:0016021	-	virNOG23596	R	sp|Q9LZH5|LTPG2_ARATH Non-specific lipid transfer protein GPI-anchored 2 OS=Arabidopsis thaliana GN=LTPG2 PE=2 SV=1	gi|1012105109|ref|XP_015958454.1| PREDICTED: non-specific lipid transfer protein GPI-anchored 2-like [Arachis duranensis]	Non-specific lipid transfer protein GPI-anchored 2
AH07G23340	251.828	149.578	354.079	2.36719	1.24317	3.43787e-22	1.1772e-20	Chr07	76833138	76835193	+	1579	AH07G23340	-	-	virNOG06820	S	sp|Q9M9F9|ICR4_ARATH Interactor of constitutive active ROPs 4 OS=Arabidopsis thaliana GN=ICR4 PE=1 SV=2	gi|1012212677|ref|XP_015933594.1| PREDICTED: interactor of constitutive active ROPs 4 [Arachis duranensis] &gt;gi|1012212681|ref|XP_015933595.1| PREDICTED: interactor of constitutive active ROPs 4 [Arachis duranensis] &gt;gi|1012212683|ref|XP_015933596.1| PREDICTED: interactor of constitutive active ROPs 4 [Arachis duranensis] &gt;gi|1012212687|ref|XP_015933597.1| PREDICTED: interactor of constit…	Interactor of constitutive active ROPs 4
AH05G26750	147.69	72.3709	223.008	3.08146	1.62362	3.98585e-22	1.36297e-20	Chr05	96770321	96773813	+	3493	AH05G26750	-	-	NOG121919;virNOG06886	SR	sp|Q9LHF1|LRX4_ARATH Leucine-rich repeat extensin-like protein 4 OS=Arabidopsis thaliana GN=LRX4 PE=1 SV=1	gi|1012175099|ref|XP_015966723.1| PREDICTED: leucine-rich repeat extensin-like protein 4 [Arachis duranensis]	Leucine-rich repeat extensin-like protein 4
AH16G09540	25.3628	0.59514	50.1305	84.2332	6.39632	4.12774e-22	1.40955e-20	Chr16	15845589	15849827	+	942	AH16G09540	-	-	-	-	-	gi|1021525563|ref|XP_016206201.1| PREDICTED: uncharacterized protein LOC107646532 [Arachis ipaensis]	Uncharacterized protein
AH05G03410	227.197	131.277	323.118	2.46135	1.29945	4.53104e-22	1.54515e-20	Chr05	3621329	3623857	+	1913	AH05G03410	GO:0005524;GO:0004674;GO:0006468	-	KOG1187;virNOG02819	T	sp|Q9LTC0|PBL19_ARATH Probable serine/threonine-protein kinase PBL19 OS=Arabidopsis thaliana GN=PBL19 PE=1 SV=1	gi|1021516070|ref|XP_016201511.1| PREDICTED: probable receptor-like protein kinase At5g47070 [Arachis ipaensis]	Receptor-like kinase plant
AH19G16540	174.531	91.8422	257.22	2.80067	1.48577	4.89628e-22	1.66514e-20	Chr19	30327160	30348376	-	1176	AH19G16540	GO:0008270;GO:0055114;GO:0016491	-	virNOG07333	R	sp|Q9SLN8|DBR_TOBAC 2-alkenal reductase (NADP(+)-dependent) OS=Nicotiana tabacum GN=DBR PE=1 SV=1	gi|1012235871|ref|XP_015939638.1| PREDICTED: 2-alkenal reductase (NADP(+)-dependent)-like isoform X1 [Arachis duranensis]	2-alkenal reductase (NADP(+)-dependent)
AH02G04370	62.6719	16.9416	108.402	6.39857	2.67775	6.84897e-22	2.31654e-20	Chr02	5482787	5486877	+	2209	AH02G04370	-	-	virNOG21020;virNOG11111	K	sp|Q700E4|BH067_ARATH Transcription factor bHLH67 OS=Arabidopsis thaliana GN=BHLH67 PE=2 SV=1	gi|1021478821|ref|XP_016182431.1| PREDICTED: transcription factor bHLH57-like isoform X1 [Arachis ipaensis]	Transcription factor bHLH67
AH03G46620	23.6735	0.29757	47.0494	158.112	7.3048	7.38169e-22	2.48996e-20	Chr03	140254658	140256549	-	1892	AH03G46620	GO:0016614;GO:0055114;GO:0050660	K22395	virNOG39040;virNOG25927;virNOG39063;COG0277	CR	sp|Q93ZA3|BBE13_ARATH Berberine bridge enzyme-like 13 OS=Arabidopsis thaliana GN=At1g30760 PE=1 SV=1	gi|1021494978|ref|XP_016190497.1| PREDICTED: reticuline oxidase-like protein [Arachis ipaensis] &gt;gi|1021494980|ref|XP_016190498.1| PREDICTED: reticuline oxidase-like protein [Arachis ipaensis]	Reticuline oxidase-like protein
AH01G10250	37.8619	4.96523	70.7586	14.2508	3.83297	7.61456e-22	2.56503e-20	Chr01	13121211	13127207	-	4430	AH01G10250	-	K05658	virNOG12908	Q	sp|Q8LPK2|AB2B_ARATH ABC transporter B family member 2 OS=Arabidopsis thaliana GN=ABCB2 PE=1 SV=3	gi|1011995132|ref|XP_015954686.1| PREDICTED: ABC transporter B family member 2-like isoform X1 [Arachis duranensis] &gt;gi|1011995134|ref|XP_015954693.1| PREDICTED: ABC transporter B family member 2-like isoform X1 [Arachis duranensis] &gt;gi|1011995136|ref|XP_015954701.1| PREDICTED: ABC transporter B family member 2-like isoform X1 [Arachis duranensis]	ABC transporter B family member 2
AH15G10520	54.9204	13.1041	96.7367	7.38216	2.88404	7.71678e-22	2.5977e-20	Chr15	19393092	19396653	+	3562	AH15G10520	-	-	virNOG13755	R	sp|P92990|PGL3_ARATH Polygalacturonase 1 beta-like protein 3 OS=Arabidopsis thaliana GN=PGL3 PE=2 SV=2	gi|1021517933|ref|XP_016202469.1| PREDICTED: polygalacturonase 1 beta-like protein 3 [Arachis ipaensis] &gt;gi|1021517935|ref|XP_016202470.1| PREDICTED: polygalacturonase 1 beta-like protein 3 [Arachis ipaensis]	polygalacturonase-1 non-catalytic subunit beta-like
AH19G26970	155.575	78.4692	232.681	2.96525	1.56815	9.35662e-22	3.13699e-20	Chr19	126507815	126511063	-	2510	AH19G26970	GO:0005315;GO:0055085;GO:0016021;GO:0006817	K08176	virNOG02775	P	sp|Q96303|PHT14_ARATH Inorganic phosphate transporter 1-4 OS=Arabidopsis thaliana GN=PHT1-4 PE=1 SV=1	gi|1021568006|ref|XP_016175225.1| PREDICTED: probable inorganic phosphate transporter 1-3 [Arachis ipaensis]	Probable inorganic phosphate transporter 1-5
AH19G40060	376.126	249.056	503.197	2.02042	1.01465	9.44536e-22	3.16461e-20	Chr19	156283573	156286342	+	2770	AH19G40060	-	-	virNOG12018	R	-	gi|1021570357|ref|XP_016176361.1| PREDICTED: probable LRR receptor-like serine/threonine-protein kinase At4g20940 [Arachis ipaensis] &gt;gi|225001251|gb|ACN78482.1| putative disease resistance protein [Arachis hypogaea]	LRR receptor-like serine/threonine-protein kinase EFR
AH13G34180	32.0285	1.18567	62.8714	53.0262	5.72863	9.57653e-22	3.20424e-20	Chr13	113594084	113595705	+	666	AH13G34180	GO:1902600;GO:0016021;GO:0015299	-	virNOG04855	P	sp|Q9LKW9|NHX7_ARATH Sodium/hydrogen exchanger 7 OS=Arabidopsis thaliana GN=NHX7 PE=1 SV=1	gi|1021493098|ref|XP_016189538.1| PREDICTED: sodium/hydrogen exchanger 8-like isoform X1 [Arachis ipaensis]	Sodium/hydrogen exchanger 7
AH07G00590	283.258	175.908	390.607	2.22051	1.15089	1.01035e-21	3.37829e-20	Chr07	788989	791089	-	1274	AH07G00590	-	-	virNOG12610	R	sp|Q9SJ81|FLA7_ARATH Fasciclin-like arabinogalactan protein 7 OS=Arabidopsis thaliana GN=FLA7 PE=1 SV=1	gi|1021550845|ref|XP_016166804.1| PREDICTED: fasciclin-like arabinogalactan protein 7 [Arachis ipaensis]	Fasciclin-like arabinogalactan protein 7
AH13G04010	114.485	49.8449	179.125	3.59365	1.84545	1.01197e-21	3.38144e-20	Chr13	4291599	4293692	-	1934	AH13G04010	GO:0016747;GO:0006633;GO:0016021	K15397	virNOG03069	R	sp|Q9SIB2|KCS12_ARATH 3-ketoacyl-CoA synthase 12 OS=Arabidopsis thaliana GN=KCS12 PE=2 SV=1	gi|1021488710|ref|XP_016187340.1| PREDICTED: 3-ketoacyl-CoA synthase 12-like [Arachis ipaensis]	3-ketoacyl-CoA synthase 12
AH01G06060	34.4753	3.59486	65.3558	18.1803	4.18431	1.108e-21	3.69733e-20	Chr01	7777027	7780229	+	1852	AH01G06060	-	-	virNOG03590	Q	sp|Q6J540|C79D4_LOTJA Isoleucine N-monooxygenase 2 OS=Lotus japonicus GN=CYP79D4 PE=1 SV=1	gi|1011994137|ref|XP_015950294.1| PREDICTED: isoleucine N-monooxygenase 2-like [Arachis duranensis]	Isoleucine N-monooxygenase 2
AH19G02950	80.3483	20.5897	140.107	6.80469	2.76653	1.15858e-21	3.86355e-20	Chr19	2713785	2719663	-	954	AH19G02950	GO:0006355;GO:0005634;GO:0009734	K14484	virNOG19800	K	sp|P13088|AUX22_SOYBN Auxin-induced protein AUX22 OS=Glycine max GN=AUX22 PE=2 SV=1	gi|1021572494|ref|XP_016177357.1| PREDICTED: auxin-induced protein AUX22 [Arachis ipaensis]	Auxin-induced protein AUX22
AH11G11110	214.314	121.91	306.718	2.51595	1.3311	1.16848e-21	3.89395e-20	Chr11	22734825	22736651	+	1005	AH11G11110	-	-	-	-	-	gi|1021469607|ref|XP_016185661.1| PREDICTED: lysine-rich arabinogalactan protein 18-like [Arachis ipaensis]	Lysine-rich arabinogalactan protein 18
AH16G45480	36.0242	4.40334	67.6451	15.3622	3.94132	1.1765e-21	3.91805e-20	Chr16	151539810	151553991	+	8294	AH16G45480	-	-	virNOG08984	R	sp|Q6ZCX3|FH6_ORYSJ Formin-like protein 6 OS=Oryza sativa subsp. japonica GN=FH6 PE=2 SV=2	gi|1021531656|ref|XP_016162784.1| PREDICTED: formin-like protein 18 [Arachis ipaensis]	Formin-like protein 18
AH20G30480	372.483	247.608	497.357	2.00865	1.00622	1.24561e-21	4.14542e-20	Chr20	131203279	131208616	-	1879	AH20G30480	GO:0044550;GO:0055114;GO:0005506;GO:0016021;GO:0016711;GO:0020037	K05280	COG2124;virNOG11761	Q	sp|Q9SBQ9|F3PH_PETHY Flavonoid 3&apos;-monooxygenase OS=Petunia hybrida GN=CYP75B2 PE=2 SV=1	gi|1021584024|ref|XP_016181390.1| PREDICTED: flavonoid 3&apos;-monooxygenase [Arachis ipaensis]	Flavonoid 3'-monooxygenase
AH17G33790	69.8157	19.2333	120.398	6.25986	2.64613	1.55841e-21	5.17259e-20	Chr17	131522354	131524050	+	1697	AH17G33790	GO:0016491;GO:0016021;GO:0006629;GO:0055114	K21737	virNOG12714	I	sp|O04353|DES6_BOROF Acyl-lipid (9-3)-desaturase OS=Borago officinalis PE=1 SV=1	gi|1021533762|ref|XP_016163844.1| PREDICTED: delta(8)-fatty-acid desaturase 1-like [Arachis ipaensis]	Uncharacterized protein
AH18G22770	60.9504	16.3859	105.515	6.43938	2.68692	1.68974e-21	5.59728e-20	Chr18	95050658	95053638	+	1308	AH18G22770	GO:0016787	-	virNOG00597	O	sp|Q3EBM5|ASPR1_ARATH Probable aspartic protease At2g35615 OS=Arabidopsis thaliana GN=At2g35615 PE=3 SV=1	gi|1012207406|ref|XP_015932248.1| PREDICTED: aspartic proteinase CDR1-like [Arachis duranensis]	Probable aspartic protease At2g35615
AH15G10900	49.4717	10.5148	88.4285	8.40988	3.07209	1.74759e-21	5.78121e-20	Chr15	21181546	21183322	-	855	AH15G10900	GO:0009607;GO:0006952	-	virNOG17277	S	sp|Q93VR4|ML423_ARATH MLP-like protein 423 OS=Arabidopsis thaliana GN=MLP423 PE=2 SV=1	gi|1021518005|ref|XP_016202508.1| PREDICTED: MLP-like protein 423 [Arachis ipaensis]	MLP-like protein 423
AH15G29010	244.579	146.186	342.972	2.34614	1.23029	1.89876e-21	6.26466e-20	Chr15	141246694	141249472	-	2396	AH15G29010	GO:0022891;GO:0016021;GO:0055085	-	virNOG11535	R	sp|Q8VZ80|PLT5_ARATH Polyol transporter 5 OS=Arabidopsis thaliana GN=PLT5 PE=1 SV=2	gi|1021520627|ref|XP_016203696.1| PREDICTED: probable polyol transporter 6 [Arachis ipaensis] &gt;gi|1021520629|ref|XP_016203697.1| PREDICTED: probable polyol transporter 6 [Arachis ipaensis]	Polyol transporter 5
AH07G02130	51.7525	11.6719	91.8331	7.8679	2.97598	1.97805e-21	6.5176e-20	Chr07	1866357	1868421	+	1245	AH07G02130	-	-	virNOG36236;virNOG32616	SL	sp|Q9FFJ8|LIMYB_ARATH L10-interacting MYB domain-containing protein OS=Arabidopsis thaliana GN=LIMYB PE=1 SV=1	gi|1021503363|ref|XP_016194916.1| PREDICTED: uncharacterized protein LOC107635877 [Arachis ipaensis]	L10-interacting MYB domain-containing protein
AH09G26320	126.572	58.7125	194.431	3.31158	1.72752	1.9848e-21	6.53553e-20	Chr09	111251400	111252841	+	1193	AH09G26320	-	-	virNOG19516	S	sp|Q9ZVZ9|PB27B_ARATH Photosystem II D1 precursor processing protein PSB27-H2, chloroplastic OS=Arabidopsis thaliana GN=PSB27-2 PE=1 SV=1	gi|1012243285|ref|XP_015941475.1| PREDICTED: photosystem II D1 precursor processing protein PSB27-H2, chloroplastic [Arachis duranensis]	Photosystem II D1 precursor processing protein PSB27-H2, chloroplastic
AH13G56470	23.3016	0.296032	46.3071	156.426	7.28934	2.06354e-21	6.78582e-20	Chr13	147307503	147311066	+	804	AH13G56470	-	-	virNOG17631	S	sp|Q6NLC8|Y1648_ARATH Uncharacterized protein At1g66480 OS=Arabidopsis thaliana GN=At1g66480 PE=2 SV=1	gi|1021580663|ref|XP_016179692.1| PREDICTED: uncharacterized protein At1g66480-like [Arachis ipaensis]	Uncharacterized protein At1g66480
AH05G21150	185.316	100.467	270.164	2.68907	1.42711	2.15746e-21	7.08999e-20	Chr05	86695229	86697367	-	756	AH05G21150	GO:0016021	-	virNOG23442	S	-	gi|1012171851|ref|XP_015965907.1| PREDICTED: ATP-dependent RNA helicase glh-2 [Arachis duranensis]	Uncharacterized protein
AH14G09050	124.326	57.3089	191.343	3.33881	1.73933	2.29715e-21	7.53412e-20	Chr14	11878058	11880195	+	2138	AH14G09050	GO:0050660;GO:0055114;GO:0016614	-	COG0277;virNOG00954	CR	sp|Q9SVG3|BBE21_ARATH Berberine bridge enzyme-like 21 OS=Arabidopsis thaliana GN=At4g20840 PE=2 SV=1	gi|1021508808|ref|XP_016197756.1| PREDICTED: reticuline oxidase-like protein [Arachis ipaensis]	Reticuline oxidase-like protein
AH13G30910	362.727	239.687	485.767	2.02668	1.01912	2.4714e-21	8.08962e-20	Chr13	86008361	86020151	-	1966	AH13G30910	GO:0043022;GO:0016887;GO:0043023;GO:0009570;GO:0005525;GO:0005524	K19788	virNOG00800	R	sp|P37518|YCHF_BACSU Ribosome-binding ATPase YchF OS=Bacillus subtilis (strain 168) GN=ychF PE=2 SV=1	gi|1021492622|ref|XP_016189308.1| PREDICTED: ribosome-binding ATPase YchF isoform X1 [Arachis ipaensis]	Ribosome-binding ATPase YchF
AH12G04200	233.745	137.707	329.784	2.39483	1.25992	2.47711e-21	8.10296e-20	Chr12	5194742	5197267	+	1316	AH12G04200	GO:0016021	-	virNOG00438	S	-	gi|1021478686|ref|XP_016181837.1| PREDICTED: uncharacterized protein LOC107623938 [Arachis ipaensis]	Uncharacterized protein
AH05G38920	27.704	1.55589	53.852	34.6118	5.11319	3.11593e-21	1.01792e-19	Chr05	115376457	115377790	+	1334	AH05G38920	-	-	-	-	-	gi|1012123735|ref|XP_015963088.1| PREDICTED: glycine-rich protein DOT1-like [Arachis duranensis]	Unknown function
AH20G01420	264.09	162.368	365.813	2.25299	1.17184	3.52671e-21	1.1476e-19	Chr20	1297720	1303513	-	2451	AH20G01420	-	K19882	virNOG09972;virNOG14489	M	sp|Q6DBP4|PAE8_ARATH Pectin acetylesterase 8 OS=Arabidopsis thaliana GN=PAE8 PE=2 SV=1	gi|1035962157|gb|OAY82815.1| Pectin acetylesterase 8 [Ananas comosus]	Pectin acetylesterase 8
AH13G50970	37.011	4.33069	69.6914	16.0924	4.00831	3.59985e-21	1.17063e-19	Chr13	142160974	142161330	-	357	AH13G50970	-	-	virNOG26528	S	-	gi|1012102593|ref|XP_015957782.1| PREDICTED: uncharacterized protein LOC107481939 [Arachis duranensis]	uncharacterized protein LOC105851502
AH17G24640	148.248	68.508	227.988	3.3279	1.73461	3.75213e-21	1.21936e-19	Chr17	112195027	112195662	-	636	AH17G24640	-	-	-	-	-	-	Unknown function
AH15G28440	39.0418	5.74435	72.3393	12.5931	3.65457	3.79649e-21	1.23297e-19	Chr15	140119634	140121774	-	903	AH15G28440	GO:0046916;GO:0046914;GO:0030001;GO:0005737	-	virNOG19847;virNOG23221	P	sp|Q8LDS4|NAKR1_ARATH Protein SODIUM POTASSIUM ROOT DEFECTIVE 1 OS=Arabidopsis thaliana GN=NAKR1 PE=1 SV=1	gi|1021514943|ref|XP_016200917.1| PREDICTED: uncharacterized protein LOC107642119 [Arachis ipaensis]	Uncharacterized protein
AH14G25410	40.2575	0	80.5149	Inf	Inf	3.98346e-21	1.292e-19	Chr14	105306334	105308969	-	1377	AH14G25410	GO:0006979;GO:0020037;GO:0042744;GO:0005576;GO:0046872;GO:0055114;GO:0004601;GO:0098869	K00430	virNOG09590	R	sp|P22195|PER1_ARAHY Cationic peroxidase 1 OS=Arachis hypogaea GN=PNC1 PE=1 SV=2	gi|1021506638|ref|XP_016196665.1| PREDICTED: cationic peroxidase 1-like isoform X1 [Arachis ipaensis]	Cationic peroxidase 1
AH16G36040	65.3157	19.1986	111.433	5.80423	2.5371	5.29374e-21	1.70697e-19	Chr16	140480298	140487116	+	3930	AH16G36040	GO:0005886;GO:0016021;GO:0008270;GO:0016760;GO:0071555;GO:0030244	K10999	virNOG14173	O	sp|O48946|CESA1_ARATH Cellulose synthase A catalytic subunit 1 [UDP-forming] OS=Arabidopsis thaliana GN=CESA1 PE=1 SV=1	gi|1012196152|ref|XP_015971910.1| PREDICTED: cellulose synthase A catalytic subunit 1 [UDP-forming] [Arachis duranensis]	Cellulose synthase A catalytic subunit 1 [UDP-forming]
AH04G09870	28.9098	0	57.8195	Inf	Inf	5.38714e-21	1.73596e-19	Chr04	16647935	16651685	-	1603	AH04G09870	GO:0006979;GO:0042744;GO:0020037;GO:0005576;GO:0046872;GO:0055114;GO:0004601;GO:0098869	K00430	virNOG30996	G	sp|Q9LEH3|PER15_IPOBA Peroxidase 15 OS=Ipomoea batatas GN=pod PE=1 SV=1	gi|1012108165|ref|XP_015959259.1| PREDICTED: peroxidase A2-like [Arachis duranensis]	Peroxidase 15
AH11G08290	182.664	99.7786	265.55	2.66139	1.41218	5.58609e-21	1.79774e-19	Chr11	13672575	13679331	+	3304	AH11G08290	GO:0004565;GO:0005773;GO:0030246;GO:0005975;GO:0005618	-	virNOG10012	G	sp|Q9SCV9|BGAL3_ARATH Beta-galactosidase 3 OS=Arabidopsis thaliana GN=BGAL3 PE=2 SV=1	gi|1021468978|ref|XP_016183524.1| PREDICTED: beta-galactosidase 3-like [Arachis ipaensis]	Beta-galactosidase 3
AH17G06610	35.8994	4.59809	67.2006	14.6149	3.86937	6.68364e-21	2.14402e-19	Chr17	8164366	8167756	+	2377	AH17G06610	GO:0048046;GO:0046274;GO:0005507;GO:0055114;GO:0052716	K05909	virNOG14373	Q	sp|Q9SIY8|LAC5_ARATH Laccase-5 OS=Arabidopsis thaliana GN=LAC5 PE=2 SV=1	gi|1021551583|ref|XP_016167155.1| PREDICTED: laccase-12-like [Arachis ipaensis]	Laccase-5
AH13G34170	30.0807	2.41073	57.7507	23.9557	4.58229	7.34157e-21	2.35204e-19	Chr13	113593229	113593642	+	414	AH13G34170	-	-	-	-	-	gi|1021475851|ref|XP_016168109.1| PREDICTED: probably inactive leucine-rich repeat receptor-like protein kinase IMK2 [Arachis ipaensis]	Leucine-rich repeat receptor-like protein kinase TDR
AH10G00080	183.305	100.981	265.628	2.63047	1.39532	7.39784e-21	2.36702e-19	Chr10	132999	133307	+	309	AH10G00080	GO:0009055;GO:0055114;GO:0005623;GO:0015035;GO:0045454	K03676	KOG1752;virNOG22047	O	sp|Q8L8Z8|GRXS2_ARATH Monothiol glutaredoxin-S2 OS=Arabidopsis thaliana GN=GRXS2 PE=3 SV=1	gi|1012248127|ref|XP_015942820.1| PREDICTED: monothiol glutaredoxin-S2-like [Arachis duranensis]	Monothiol glutaredoxin-S2
AH01G21160	7886.57	4599.56	11173.6	2.42927	1.28053	7.82833e-21	2.50155e-19	Chr01	93010707	93011066	-	360	AH01G21160	GO:0016021;GO:0009523;GO:0015979	-	virNOG23320;NOG153870	S	-	gi|1012000868|ref|XP_015931338.1| PREDICTED: uncharacterized protein LOC107457685 [Arachis duranensis]	Uncharacterized protein
AH11G06850	24.0006	0.629927	47.3713	75.2012	6.23268	8.15745e-21	2.60337e-19	Chr11	10008069	10009877	-	1486	AH11G06850	GO:0009058;GO:0050350	K00660	virNOG10548;COG3424	HQ	sp|P51069|THS3_ARAHY Stilbene synthase 3 OS=Arachis hypogaea PE=2 SV=1	gi|1021468752|ref|XP_016180692.1| PREDICTED: stilbene synthase 3-like [Arachis ipaensis]	Stilbene synthase 3
AH10G32240	27.2407	1.59221	52.8892	33.2174	5.05387	8.78951e-21	2.80149e-19	Chr10	114152473	114155363	-	1599	AH10G32240	-	-	NOG07059;KOG3178	R	sp|P93324|CHOMT_MEDSA Isoliquiritigenin 2&apos;-O-methyltransferase OS=Medicago sativa PE=1 SV=1	gi|1012263627|ref|XP_015946770.1| PREDICTED: isoliquiritigenin 2&apos;-O-methyltransferase-like [Arachis duranensis]	Isoliquiritigenin 2'-O-methyltransferase
AH18G14950	877.681	230.882	1524.48	6.60285	2.72309	8.92299e-21	2.84222e-19	Chr18	25017182	25018141	-	501	AH18G14950	GO:0050832;GO:0005576;GO:0031640	-	virNOG25595;virNOG24893	R	sp|P18646|DEF_VIGUN Defensin-like protein OS=Vigna unguiculata PE=3 SV=1	gi|1012224896|ref|XP_015936747.1| PREDICTED: defensin-like protein [Arachis duranensis] &gt;gi|1021561707|ref|XP_016172052.1| PREDICTED: defensin-like protein [Arachis ipaensis] &gt;gi|83776796|gb|ABC46711.1| disease resistance response protein [Arachis hypogaea] &gt;gi|488726192|gb|AGL08213.1| low molecular weight cysteine-rich protein 68 [Arachis hypogaea] &gt;gi|488726267|gb|AGL08224.1| low mo…	Defensin-like protein
AH16G15020	53.2094	12.9286	93.4901	7.23124	2.85424	9.58331e-21	3.0467e-19	Chr16	26483742	26487397	-	2000	AH16G15020	GO:0030599;GO:0046910;GO:0045490;GO:0043086;GO:0005618;GO:0042545;GO:0045330;GO:0016021	-	virNOG02047;COG4677;virNOG04029	RG	sp|Q43111|PME3_PHAVU Pectinesterase 3 OS=Phaseolus vulgaris GN=MPE3 PE=2 SV=1	gi|1021524931|ref|XP_016205849.1| PREDICTED: pectinesterase 3-like [Arachis ipaensis]	Pectinesterase 3
AH07G06370	49.66	11.1115	88.2085	7.93847	2.98886	9.82465e-21	3.12143e-19	Chr07	6588388	6591198	-	720	AH07G06370	-	-	KOG4680;virNOG22759	R	sp|Q54SW1|Y2179_DICDI Putative phosphatidylglycerol/phosphatidylinositol transfer protein DDB_G0282179 OS=Dictyostelium discoideum GN=DDB_G0282179 PE=3 SV=2	gi|1021551875|ref|XP_016167292.1| PREDICTED: putative phosphatidylglycerol/phosphatidylinositol transfer protein DDB_G0282179 [Arachis ipaensis]	Putative phosphatidylglycerol/phosphatidylinositol transfer protein DDB_G0282179
AH20G08430	222.76	130.868	314.652	2.40435	1.26565	1.03242e-20	3.27805e-19	Chr20	10392008	10393803	+	1342	AH20G08430	GO:0051213;GO:0005829;GO:0055114;GO:0018580	-	virNOG10196	S	sp|Q9I4V0|2NPD_PSEAE Nitronate monooxygenase OS=Pseudomonas aeruginosa (strain ATCC 15692 / DSM 22644 / CIP 104116 / JCM 14847 / LMG 12228 / 1C / PRS 101 / PAO1) GN=PA1024 PE=1 SV=1	gi|1021583118|ref|XP_016180951.1| PREDICTED: nitronate monooxygenase [Arachis ipaensis]	Probable nitronate monooxygenase
AH13G43410	325.193	211.743	438.643	2.07158	1.05073	1.14345e-20	3.62134e-19	Chr13	134391512	134395370	+	2157	AH13G43410	GO:0005777;GO:0008935;GO:0009234	K01661	virNOG06850	H	sp|Q8GYN9|MENB_ARATH 1,4-dihydroxy-2-naphthoyl-CoA synthase, peroxisomal OS=Arabidopsis thaliana GN=MENB PE=1 SV=2	gi|1021494458|ref|XP_016190223.1| PREDICTED: 1,4-dihydroxy-2-naphthoyl-CoA synthase, peroxisomal [Arachis ipaensis] &gt;gi|1021494460|ref|XP_016190224.1| PREDICTED: 1,4-dihydroxy-2-naphthoyl-CoA synthase, peroxisomal [Arachis ipaensis]	1,4-dihydroxy-2-naphthoyl-CoA synthase, peroxisomal
AH14G40970	33.217	3.64041	62.7936	17.249	4.10844	1.16484e-20	3.68673e-19	Chr14	130805647	130820929	-	2490	AH14G40970	-	K03283	COG0443;virNOG03266	O	sp|P09189|HSP7C_PETHY Heat shock cognate 70 kDa protein OS=Petunia hybrida GN=HSP70 PE=2 SV=1	gi|1021502929|ref|XP_016194679.1| PREDICTED: heat shock 70 kDa protein 18-like isoform X5 [Arachis ipaensis]	Heat shock cognate 70 kDa protein
AH20G01380	350.246	233.148	467.344	2.0045	1.00324	1.26193e-20	3.99147e-19	Chr20	1255980	1263780	-	2575	AH20G01380	GO:0016021;GO:0050660;GO:0046577;GO:0055114	K17756	virNOG01712	R	sp|O65709|FAO4A_ARATH Long-chain-alcohol oxidase FAO4A OS=Arabidopsis thaliana GN=FAO4A PE=3 SV=2	gi|1021585269|ref|XP_016181969.1| PREDICTED: long-chain-alcohol oxidase FAO4A [Arachis ipaensis]	Long-chain-alcohol oxidase FAO4A
AH06G21030	56.2915	14.7473	97.8356	6.63413	2.72991	1.70988e-20	5.39123e-19	Chr06	89896850	89899790	-	2450	AH06G21030	GO:0055085;GO:0016021	K13754	virNOG07452	P	sp|Q9FKP1|CCX1_ARATH Cation/calcium exchanger 1 OS=Arabidopsis thaliana GN=CCX1 PE=2 SV=1	gi|1012192122|ref|XP_015970905.1| PREDICTED: cation/calcium exchanger 1 [Arachis duranensis]	Cation/calcium exchanger 1
AH20G23580	78.6039	27.9874	129.221	4.6171	2.20699	1.79706e-20	5.65034e-19	Chr20	107122890	107125106	+	1284	AH20G23580	GO:0098869;GO:0004601;GO:0005576;GO:0055114;GO:0046872;GO:0006979;GO:0020037;GO:0042744	K00430	virNOG05361	G	sp|Q9FLC0|PER52_ARATH Peroxidase 52 OS=Arabidopsis thaliana GN=PER52 PE=2 SV=1	gi|1021585037|ref|XP_016181866.1| PREDICTED: peroxidase P7 [Arachis ipaensis]	Peroxidase 4
AH03G23460	172.494	92.997	251.991	2.70967	1.43812	1.79774e-20	5.65034e-19	Chr03	44098126	44109126	-	1734	AH03G23460	GO:0016846;GO:0008483	K16903	virNOG08683	E	sp|Q94A02|TAR2_ARATH Tryptophan aminotransferase-related protein 2 OS=Arabidopsis thaliana GN=TAR2 PE=2 SV=1	gi|1012089459|ref|XP_015954568.1| PREDICTED: tryptophan aminotransferase-related protein 2-like [Arachis duranensis]	Tryptophan aminotransferase-related protein 2
AH03G46270	157.075	81.8562	232.295	2.83784	1.50479	1.87599e-20	5.88884e-19	Chr03	139919122	139923962	+	2550	AH03G46270	-	-	virNOG35571;COG4886	RS	sp|P35334|PGIP1_PHAVU Polygalacturonase inhibitor 1 OS=Phaseolus vulgaris GN=PGIP1 PE=1 SV=1	gi|1021495074|ref|XP_016190549.1| PREDICTED: polygalacturonase inhibitor 2-like [Arachis ipaensis]	Polygalacturonase inhibitor 2
AH04G08640	20.6703	0	41.3406	Inf	Inf	2.08265e-20	6.52932e-19	Chr04	14011478	14018570	+	1491	AH04G08640	GO:0016747;GO:0009058	K00660	COG3424;virNOG10548	QH	sp|P51069|THS3_ARAHY Stilbene synthase 3 OS=Arachis hypogaea PE=2 SV=1	gi|1012108870|ref|XP_015959447.1| PREDICTED: stilbene synthase 3-like [Arachis duranensis]	Stilbene synthase 3
AH01G07480	55.0539	2.40766	107.7	44.7323	5.48325	2.39668e-20	7.50436e-19	Chr01	9630725	9638702	+	2797	AH01G07480	GO:0016021	-	-	-	-	gi|1011994736|ref|XP_015952909.1| PREDICTED: glycine-rich cell wall structural protein 1.8-like isoform X1 [Arachis duranensis]	glycine-rich cell wall structural protein 1.8-like
AH06G26010	137.101	67.3616	206.84	3.0706	1.61852	2.47035e-20	7.72532e-19	Chr06	104409487	104415241	-	1578	AH06G26010	-	K01462	virNOG08359	J	sp|Q9FUZ2|DEF1B_ARATH Peptide deformylase 1B, chloroplastic/mitochondrial OS=Arabidopsis thaliana GN=PDF1B PE=1 SV=2	gi|1021568957|ref|XP_016175702.1| PREDICTED: peptide deformylase 1B, chloroplastic/mitochondrial-like [Arachis ipaensis] &gt;gi|1021568959|ref|XP_016175703.1| PREDICTED: peptide deformylase 1B, chloroplastic/mitochondrial-like [Arachis ipaensis] &gt;gi|1021568961|ref|XP_016175704.1| PREDICTED: peptide deformylase 1B, chloroplastic/mitochondrial-like [Arachis ipaensis]	Peptide deformylase 1B, chloroplastic/mitochondrial
AH07G03460	162.006	85.751	238.261	2.77852	1.47432	2.74156e-20	8.54124e-19	Chr07	3021189	3024624	-	1657	AH07G03460	-	K13509	virNOG14658	I	sp|Q42670|PLSC_COCNU 1-acyl-sn-glycerol-3-phosphate acyltransferase OS=Cocos nucifera PE=1 SV=1	gi|1012201660|ref|XP_015973361.1| PREDICTED: 1-acyl-sn-glycerol-3-phosphate acyltransferase-like isoform X2 [Arachis duranensis]	1-acyl-sn-glycerol-3-phosphate acyltransferase
AH17G18610	212.654	122.573	302.736	2.46985	1.30442	2.82946e-20	8.80958e-19	Chr17	55140962	55146023	+	2312	AH17G18610	GO:0045454;GO:0005623	K09527	virNOG15640	R	sp|Q9MAH1|TTL1_ARATH TPR repeat-containing thioredoxin TTL1 OS=Arabidopsis thaliana GN=TTL1 PE=1 SV=1	gi|1021552200|ref|XP_016167440.1| PREDICTED: TPR repeat-containing thioredoxin TTL2-like [Arachis ipaensis]	TPR repeat-containing thioredoxin TTL1
AH16G23890	133.649	65.2491	202.049	3.09657	1.63067	3.10141e-20	9.63218e-19	Chr16	102875935	102882649	+	2249	AH16G23890	GO:0005215;GO:0016021;GO:0006810	-	COG3104;virNOG00570	E	sp|Q9SX20|PTR18_ARATH Protein NRT1/ PTR FAMILY 3.1 OS=Arabidopsis thaliana GN=NPF3.1 PE=2 SV=1	gi|1021529608|ref|XP_016161779.1| PREDICTED: protein NRT1/ PTR FAMILY 3.1-like [Arachis ipaensis]	Protein NRT1/ PTR FAMILY 3.1
AH13G06440	33.5008	4.03773	62.9638	15.5939	3.96291	3.51162e-20	1.0879e-18	Chr13	6603019	6605283	-	989	AH13G06440	GO:0004568;GO:0006032;GO:0016998;GO:0005975	K01183	virNOG22437;virNOG03548	GR	sp|Q9M2U5|CHI5_ARATH Endochitinase EP3 OS=Arabidopsis thaliana GN=EP3 PE=1 SV=1	gi|1021488246|ref|XP_016187095.1| PREDICTED: endochitinase EP3-like [Arachis ipaensis]	Endochitinase EP3
AH13G40550	45.133	9.25806	81.008	8.75	3.12928	3.56121e-20	1.10258e-18	Chr13	130194228	130195770	-	1451	AH13G40550	GO:0032259;GO:0046983;GO:0008171;GO:0009701;GO:0030746	K13259	virNOG01933	R	sp|Q84KK6|I4OMT_GLYEC Isoflavone 4&apos;-O-methyltransferase OS=Glycyrrhiza echinata GN=HI4&apos;OMT PE=1 SV=1	gi|1021494091|ref|XP_016190034.1| PREDICTED: isoflavone 4&apos;-O-methyltransferase-like [Arachis ipaensis]	(+)-6a-hydroxymaackiain 3-O-methyltransferase 1
AH04G08650	28.4519	2.11316	54.7906	25.9282	4.69645	3.63905e-20	1.12598e-18	Chr04	14043812	14045307	+	1407	AH04G08650	GO:0009058;GO:0016747	K00660	virNOG10548;COG3424	QH	sp|P23569|CHSY_PUEML Chalcone synthase OS=Pueraria montana var. lobata GN=CHS PE=2 SV=1	gi|1012108866|ref|XP_015959446.1| PREDICTED: chalcone synthase-like [Arachis duranensis]	Chalcone synthase
AH01G11780	433.639	274.347	592.931	2.16125	1.11186	3.78346e-20	1.16921e-18	Chr01	19611754	19615544	+	1479	AH01G11780	GO:0098869;GO:0004601;GO:0055114;GO:0046872;GO:0005576;GO:0020037;GO:0042744;GO:0006979	K00430	virNOG06365;virNOG08141	G	sp|Q9SZE7|PER51_ARATH Peroxidase 51 OS=Arabidopsis thaliana GN=PER51 PE=2 SV=1	gi|1011995638|ref|XP_015957175.1| PREDICTED: peroxidase 51-like [Arachis duranensis]	Peroxidase 51
AH04G28750	103.284	44.1352	162.433	3.68035	1.87984	3.81786e-20	1.17911e-18	Chr04	120779882	120785612	+	2766	AH04G28750	-	-	COG1404	O	sp|I1N462|SBT1_SOYBN Subtilisin-like protease Glyma18g48580 OS=Glycine max GN=Glyma18g48580 PE=1 SV=3	gi|1012119815|ref|XP_015962074.1| PREDICTED: subtilisin-like protease Glyma18g48580 [Arachis duranensis]	Subtilisin-like protease Glyma18g48580
AH17G29710	274.373	167.411	381.334	2.27783	1.18766	3.8592e-20	1.19113e-18	Chr17	124974963	124979608	-	3184	AH17G29710	GO:0005524;GO:0004674;GO:0006950;GO:0006468	-	virNOG01184	T	sp|Q8RXC8|RBK2_ARATH Receptor-like cytosolic serine/threonine-protein kinase RBK2 OS=Arabidopsis thaliana GN=RBK2 PE=1 SV=1	gi|1021532969|ref|XP_016163450.1| PREDICTED: probable receptor-like serine/threonine-protein kinase At5g57670 [Arachis ipaensis]	Receptor-like cytosolic serine/threonine-protein kinase RBK2
AH08G21080	82.9575	31.1139	134.801	4.3325	2.1152	4.1918e-20	1.29219e-18	Chr08	38330111	38333656	-	3546	AH08G21080	GO:0005524;GO:0004674;GO:0006468;GO:0016021	-	virNOG00647	T	sp|Q9LK35|THE1_ARATH Receptor-like protein kinase THESEUS 1 OS=Arabidopsis thaliana GN=THE1 PE=1 SV=1	gi|1012224384|ref|XP_015936606.1| PREDICTED: receptor-like protein kinase THESEUS 1 isoform X1 [Arachis duranensis] &gt;gi|1012224388|ref|XP_015936607.1| PREDICTED: receptor-like protein kinase THESEUS 1 isoform X1 [Arachis duranensis]	Receptor-like protein kinase THESEUS 1
AH15G34580	303.535	156.754	450.316	2.87276	1.52244	4.34625e-20	1.33566e-18	Chr15	149282638	149284831	+	829	AH15G34580	GO:0016021	-	virNOG23442	S	-	gi|1012171851|ref|XP_015965907.1| PREDICTED: ATP-dependent RNA helicase glh-2 [Arachis duranensis]	Uncharacterized protein
AH06G21810	72.5985	24.8169	120.38	4.85073	2.2782	4.70108e-20	1.44292e-18	Chr06	92169647	92173502	+	2034	AH06G21810	GO:0016021	-	virNOG03962	TDK	sp|Q8L8W0|ALIS5_ARATH ALA-interacting subunit 5 OS=Arabidopsis thaliana GN=ALIS5 PE=1 SV=1	gi|1012192532|ref|XP_015970990.1| PREDICTED: ALA-interacting subunit 3-like [Arachis duranensis]	ALA-interacting subunit 5
AH18G08600	401.38	237.098	565.662	2.38577	1.25446	5.20853e-20	1.59672e-18	Chr18	10074544	10074849	+	306	AH18G08600	-	-	virNOG24825	R	-	gi|1021559897|ref|XP_016171226.1| PREDICTED: uncharacterized protein LOC107613647 [Arachis ipaensis]	Uncharacterized protein
AH01G32000	168.264	90.9372	245.59	2.70065	1.43331	5.47008e-20	1.67482e-18	Chr01	106722370	106731262	-	4829	AH01G32000	GO:0005524;GO:0042626;GO:0005886;GO:0016021;GO:0055085	-	virNOG03936	Q	sp|O81016|AB32G_ARATH ABC transporter G family member 32 OS=Arabidopsis thaliana GN=ABCG32 PE=1 SV=1	gi|1012006702|ref|XP_015944370.1| PREDICTED: ABC transporter G family member 32 isoform X2 [Arachis duranensis]	ABC transporter G family member 32
AH09G32630	82.8369	20.8341	144.84	6.95207	2.79744	5.701e-20	1.74231e-18	Chr09	117796145	117800283	+	1547	AH09G32630	-	K25193	virNOG06227;COG0076	E	sp|Q6ESZ9|SDC1_ORYSJ Serine decarboxylase 1 OS=Oryza sativa subsp. japonica GN=SDC1 PE=3 SV=1	gi|1012247318|ref|XP_015942601.1| PREDICTED: serine decarboxylase 1-like [Arachis duranensis]	Serine decarboxylase 1
AH05G12320	93.877	17.7153	170.039	9.59839	3.26279	5.94213e-20	1.81489e-18	Chr05	30915293	30918860	-	3568	AH05G12320	-	-	virNOG13755	R	sp|P92990|PGL3_ARATH Polygalacturonase 1 beta-like protein 3 OS=Arabidopsis thaliana GN=PGL3 PE=2 SV=2	gi|1012168044|ref|XP_015965027.1| PREDICTED: polygalacturonase 1 beta-like protein 3 [Arachis duranensis] &gt;gi|1012168048|ref|XP_015965028.1| PREDICTED: polygalacturonase 1 beta-like protein 3 [Arachis duranensis]	polygalacturonase-1 non-catalytic subunit beta-like
AH08G16920	259.218	160.595	357.841	2.22822	1.15589	7.20891e-20	2.18969e-18	Chr08	32045793	32050523	+	2186	AH08G16920	GO:0016161;GO:0000272	K01177	virNOG01819;NOG25706	GR	sp|O64407|AMYB_VIGUN Beta-amylase OS=Vigna unguiculata GN=BMY1 PE=2 SV=1	gi|1012222268|ref|XP_015936073.1| PREDICTED: beta-amylase-like [Arachis duranensis]	Beta-amylase
AH05G31020	61.7159	18.4465	104.985	5.69133	2.50876	7.76447e-20	2.35701e-18	Chr05	104765572	104773748	+	2236	AH05G31020	-	K10529	virNOG09107	R	sp|Q9SGH6|DOX1_ARATH Alpha-dioxygenase 1 OS=Arabidopsis thaliana GN=DOX1 PE=1 SV=1	gi|1012176722|ref|XP_015967113.1| PREDICTED: alpha-dioxygenase 1 isoform X1 [Arachis duranensis]	Alpha-dioxygenase 1
AH01G21650	37.838	3.07083	72.6052	23.6435	4.56337	8.05348e-20	2.44027e-18	Chr01	93714583	93718497	-	2462	AH01G21650	-	K00279	COG0277;virNOG07505	C	sp|Q9FUJ2|CKX4_ARATH Cytokinin dehydrogenase 4 OS=Arabidopsis thaliana GN=CKX4 PE=1 SV=2	gi|1012000674|ref|XP_015973490.1| PREDICTED: cytokinin dehydrogenase 2-like [Arachis duranensis]	Cytokinin dehydrogenase 4
AH09G22740	60.7142	11.4145	110.014	9.63807	3.26874	8.25698e-20	2.49737e-18	Chr09	104729403	104731096	-	853	AH09G22740	-	K00799	virNOG30014;virNOG03173;virNOG34654;KOG0406	O	sp|Q03662|GSTX1_TOBAC Probable glutathione S-transferase OS=Nicotiana tabacum PE=2 SV=1	gi|1012241583|ref|XP_015941035.1| PREDICTED: probable glutathione S-transferase [Arachis duranensis]	Probable glutathione S-transferase
AH09G12820	197.33	112.97	281.689	2.49348	1.31816	8.28967e-20	2.50574e-18	Chr09	25163114	25166050	-	2344	AH09G12820	-	-	virNOG06728;virNOG31668	R	sp|Q9FI80|PP425_ARATH Pentatricopeptide repeat-containing protein At5g48910 OS=Arabidopsis thaliana GN=PCMP-H38 PE=2 SV=1	gi|1012236026|ref|XP_015939676.1| PREDICTED: pentatricopeptide repeat-containing protein At5g66520-like [Arachis duranensis]	Pentatricopeptide repeat-containing protein At5g48910||Pentatricopeptide repeat-containing protein At5g66520
AH01G26710	155.985	83.0025	228.967	2.75855	1.46391	8.75999e-20	2.64308e-18	Chr01	100041823	100046341	-	3470	AH01G26710	-	-	virNOG05907	S	-	gi|1012003331|ref|XP_015937373.1| PREDICTED: uncharacterized protein LOC107463125 isoform X2 [Arachis duranensis]	Uncharacterized protein
AH03G39430	134.157	66.6404	201.673	3.02628	1.59755	1.09863e-19	3.29682e-18	Chr03	132123396	132125958	+	2136	AH03G39430	GO:0003824;GO:0008152	K23618	virNOG07263	I	sp|Q9C8D4|AAE11_ARATH Butyrate--CoA ligase AAE11, peroxisomal OS=Arabidopsis thaliana GN=AAE11 PE=1 SV=1	gi|1012098417|ref|XP_015956687.1| PREDICTED: butyrate--CoA ligase AAE11, peroxisomal-like [Arachis duranensis]	Butyrate--CoA ligase AAE11, peroxisomal
AH19G42420	165.783	90.1056	241.459	2.67974	1.42209	1.22299e-19	3.66118e-18	Chr19	158124761	158127118	+	2358	AH19G42420	GO:0004252;GO:0006508;GO:0005618	-	virNOG03883	O	sp|Q9FLI4|SBT13_ARATH Subtilisin-like protease SBT1.3 OS=Arabidopsis thaliana GN=SBT1.3 PE=2 SV=1	gi|1012243205|ref|XP_015941455.1| PREDICTED: subtilisin-like protease SBT1.3 [Arachis duranensis]	Uncharacterized protein
AH11G02630	6562.46	2423.12	10701.8	4.41654	2.14292	1.37494e-19	4.11111e-18	Chr11	2789133	2800674	+	854	AH11G02630	-	-	virNOG24820	R	-	gi|1035911064|gb|OAY40658.1| hypothetical protein MANES_09G039400 [Manihot esculenta]	Cysteine proteinase inhibitor 5
AH19G04440	76.5513	27.3761	125.726	4.59256	2.1993	1.38937e-19	4.15177e-18	Chr19	4190267	4192620	-	1168	AH19G04440	GO:0042807;GO:0006833;GO:0005887;GO:0015254;GO:0034220;GO:0009992;GO:0009705;GO:0015250;GO:0015793	K09873	virNOG11420	G	sp|Q41951|TIP21_ARATH Aquaporin TIP2-1 OS=Arabidopsis thaliana GN=TIP2-1 PE=1 SV=2	gi|1021567968|ref|XP_016175204.1| PREDICTED: aquaporin TIP2-1-like [Arachis ipaensis]	Aquaporin TIP2-1
AH11G23260	135.245	67.3878	203.102	3.01393	1.59165	1.44555e-19	4.31375e-18	Chr11	124504860	124509954	+	663	AH11G23260	-	-	virNOG24597;virNOG23948	R	sp|Q9CA51|MIF1_ARATH Mini zinc finger protein 1 OS=Arabidopsis thaliana GN=MIF1 PE=1 SV=1	gi|1012005654|ref|XP_015942737.1| PREDICTED: mini zinc finger protein 3 isoform X2 [Arachis duranensis]	Mini zinc finger protein 2
AH09G25760	1233.55	743.288	1723.81	2.31917	1.21361	1.53602e-19	4.57898e-18	Chr09	110757372	110758412	-	659	AH09G25760	GO:0051537;GO:0043231	K23882	virNOG23574	R	sp|Q9FLI7|NEET_ARATH CDGSH iron-sulfur domain-containing protein NEET OS=Arabidopsis thaliana GN=NEET PE=1 SV=1	gi|1012242976|ref|XP_015941397.1| PREDICTED: CDGSH iron-sulfur domain-containing protein NEET [Arachis duranensis] &gt;gi|1021565270|ref|XP_016173992.1| PREDICTED: CDGSH iron-sulfur domain-containing protein NEET [Arachis ipaensis]	CDGSH iron-sulfur domain-containing protein NEET
AH03G28730	223.006	133.388	312.623	2.34371	1.22879	1.60642e-19	4.7831e-18	Chr03	101013432	101015293	+	1079	AH03G28730	GO:0005634	K07020	virNOG04884	R	sp|Q499B3|KANL3_DANRE KAT8 regulatory NSL complex subunit 3 OS=Danio rerio GN=kansl3 PE=2 SV=1	gi|1012093141|ref|XP_015955346.1| PREDICTED: KAT8 regulatory NSL complex subunit 3 [Arachis duranensis]	KAT8 regulatory NSL complex subunit 3
AH16G37100	25.7517	1.51956	49.9839	32.8936	5.03974	1.65446e-19	4.9232e-18	Chr16	141970355	141984637	-	8401	AH16G37100	-	-	virNOG08984	R	sp|Q6ZCX3|FH6_ORYSJ Formin-like protein 6 OS=Oryza sativa subsp. japonica GN=FH6 PE=2 SV=2	gi|1012197430|ref|XP_015972251.1| PREDICTED: formin-like protein 18 isoform X1 [Arachis duranensis]	Formin-like protein 18
AH00G05920	336.803	213.471	460.136	2.1555	1.10802	1.95841e-19	5.81725e-18	Unassemble_00	10427358	10430119	+	1524	AH00G05920	GO:0045275;GO:0006122;GO:1902600;GO:0005743;GO:0046872;GO:0008121;GO:0009055	K00412	virNOG01661	C	sp|P05718|CYB_VICFA Cytochrome b OS=Vicia faba GN=MT-CYB PE=3 SV=2	gi|1003726009|ref|YP_009237622.1| apocytochrome b (mitochondrion) [Medicago truncatula] &gt;gi|984914917|gb|AMC32883.1| cytochrome b (mitochondrion) [Medicago sativa] &gt;gi|1000232629|gb|AML26833.1| apocytochrome b (mitochondrion) [Medicago truncatula]	Cytochrome b
AH04G17740	28.4781	2.58775	54.3685	21.01	4.393	2.12151e-19	6.29794e-18	Chr04	82350654	82352233	-	1138	AH04G17740	-	-	virNOG15734	R	sp|Q9LV60|CRR55_ARATH Cysteine-rich repeat secretory protein 55 OS=Arabidopsis thaliana GN=CRRSP55 PE=2 SV=1	gi|1012113767|ref|XP_015960623.1| PREDICTED: cysteine-rich repeat secretory protein 55 [Arachis duranensis]	Cysteine-rich repeat secretory protein 55
AH03G25090	378.329	249.729	506.929	2.02992	1.02142	2.38091e-19	7.05958e-18	Chr03	55349603	55355741	-	3862	AH03G25090	GO:0016157;GO:0005985	K00695	virNOG07773	M	sp|P13708|SUS_SOYBN Sucrose synthase OS=Glycine max GN=SS PE=1 SV=2	gi|1012091788|ref|XP_015955041.1| PREDICTED: sucrose synthase-like [Arachis duranensis]	Sucrose synthase
AH08G12100	33.1422	4.36855	61.9159	14.1731	3.82508	2.84249e-19	8.40317e-18	Chr08	25426674	25428963	+	1621	AH08G12100	GO:0009664;GO:0005576;GO:0016020;GO:0005618	-	virNOG09946	R	sp|O48818|EXPA4_ARATH Expansin-A4 OS=Arabidopsis thaliana GN=EXPA4 PE=1 SV=1	gi|1012220597|ref|XP_015935646.1| PREDICTED: expansin-A4-like [Arachis duranensis]	Expansin-A4
AH07G18280	98.0154	41.8499	154.181	3.68414	1.88133	2.94943e-19	8.70895e-18	Chr07	55078814	55081412	+	2500	AH07G18280	GO:0046983	-	virNOG17942	K	sp|Q8S3D2|BH087_ARATH Transcription factor bHLH87 OS=Arabidopsis thaliana GN=BHLH87 PE=1 SV=1	gi|1012209397|ref|XP_015932718.1| PREDICTED: transcription factor bHLH87 [Arachis duranensis]	Transcription factor bHLH87
AH07G11650	31.5387	3.6629	59.4146	16.2206	4.01976	3.06186e-19	9.03556e-18	Chr07	16301162	16313852	-	1371	AH07G11650	-	-	NOG07059;virNOG12973	R	sp|A9X7L0|ANMT_RUTGR Anthranilate N-methyltransferase OS=Ruta graveolens PE=1 SV=1	gi|1012205294|ref|XP_015931737.1| PREDICTED: anthranilate N-methyltransferase-like [Arachis duranensis]	Anthranilate N-methyltransferase
AH17G28170	67.6231	22.5477	112.698	4.99823	2.32142	3.11958e-19	9.20046e-18	Chr17	122033697	122036415	-	2301	AH17G28170	-	-	virNOG08196	T	sp|P93604|LRK10_WHEAT Rust resistance kinase Lr10 OS=Triticum aestivum GN=LRK10 PE=2 SV=1	gi|1021532790|ref|XP_016163365.1| PREDICTED: rust resistance kinase Lr10-like [Arachis ipaensis]	Receptor-like kinase
AH06G13280	24.4954	1.22045	47.7703	39.1415	5.29063	3.31785e-19	9.76783e-18	Chr06	18312919	18313359	+	441	AH06G13280	-	-	-	-	-	-	Unknown function
AH16G03480	286.206	184.747	387.665	2.09835	1.06925	3.41606e-19	1.00391e-17	Chr16	7083597	7085119	+	1110	AH16G03480	GO:0055114;GO:0016671;GO:0005737;GO:0006457;GO:0015035;GO:0000103;GO:0045454;GO:0034599	-	virNOG13909	O	sp|Q9FG36|TRL31_ARATH Thioredoxin-like 3-1, chloroplastic OS=Arabidopsis thaliana GN=WCRKC1 PE=2 SV=3	gi|1021522995|ref|XP_016204899.1| PREDICTED: thioredoxin-like 3-1, chloroplastic [Arachis ipaensis]	Thioredoxin-like 3-1, chloroplastic
AH19G12060	19.6103	0	39.2205	Inf	Inf	3.50741e-19	1.02955e-17	Chr19	16227031	16227921	-	891	AH19G12060	GO:0045735;GO:0005576;GO:0033609;GO:0046564;GO:0030145;GO:0005618	-	virNOG16992	R	sp|O04012|AB19B_PRUPE Auxin-binding protein ABP19b OS=Prunus persica GN=ABP19B PE=3 SV=1	gi|1021568603|ref|XP_016175519.1| PREDICTED: auxin-binding protein ABP19b-like [Arachis ipaensis] &gt;gi|154795725|gb|ABS86850.1| oxalate oxidase [Arachis hypogaea]	Auxin-binding protein ABP19b
AH18G14210	115.131	45.6277	184.633	4.04652	2.01668	3.56661e-19	1.0463e-17	Chr18	23417814	23419246	-	993	AH18G14210	GO:0015793;GO:0015250;GO:0009705;GO:0006833;GO:0042807;GO:0009992;GO:0034220;GO:0005887;GO:0015254	K09873	virNOG08606;virNOG04666	G	sp|O82598|TIP13_ARATH Aquaporin TIP1-3 OS=Arabidopsis thaliana GN=TIP1-3 PE=1 SV=1	gi|1021558777|ref|XP_016170679.1| PREDICTED: aquaporin TIP1-3-like [Arachis ipaensis]	Aquaporin TIP1-3
AH14G08420	26.4204	1.95936	50.8814	25.9684	4.69869	3.66061e-19	1.07325e-17	Chr14	10696123	10700141	+	1483	AH14G08420	GO:0020037;GO:0042744;GO:0006979;GO:0055114;GO:0046872;GO:0005576;GO:0098869;GO:0004601	K00430	virNOG30996	G	sp|P24102|PER22_ARATH Peroxidase 22 OS=Arabidopsis thaliana GN=PER22 PE=1 SV=2	gi|1021508724|ref|XP_016197712.1| PREDICTED: peroxidase A2-like [Arachis ipaensis]	Peroxidase 22
AH05G35250	258.864	162.722	355.006	2.18166	1.12543	3.78662e-19	1.10889e-17	Chr05	111610718	111613901	-	1786	AH05G35250	GO:0016747	K19747	virNOG09712	S	sp|Q9FF86|DCR_ARATH BAHD acyltransferase DCR OS=Arabidopsis thaliana GN=DCR PE=2 SV=1	gi|1012177870|ref|XP_015967380.1| PREDICTED: BAHD acyltransferase DCR [Arachis duranensis]	BAHD acyltransferase DCR
AH12G03080	116.973	55.4517	178.495	3.21892	1.68658	4.21395e-19	1.23113e-17	Chr12	3806640	3812446	+	4303	AH12G03080	-	-	NOG224157;virNOG08756	ZST	sp|Q9SE97|FH1_ARATH Formin-like protein 1 OS=Arabidopsis thaliana GN=FH1 PE=1 SV=1	gi|1012010225|ref|XP_015947961.1| PREDICTED: formin-like protein 1 [Arachis duranensis]	Formin-like protein 1
AH08G18460	75.1987	24.6972	125.7	5.08966	2.34757	4.57149e-19	1.33324e-17	Chr08	34308787	34309263	-	477	AH08G18460	GO:0044699	-	virNOG23020	O	sp|Q9SGP6|GRXC9_ARATH Glutaredoxin-C9 OS=Arabidopsis thaliana GN=GRXC9 PE=1 SV=1	gi|1012223119|ref|XP_015936286.1| PREDICTED: glutaredoxin-C9-like [Arachis duranensis]	Glutaredoxin-C9
AH18G04730	30.4643	3.48199	57.4467	16.4982	4.04424	5.03655e-19	1.46715e-17	Chr18	4129689	4137394	-	1196	AH18G04730	-	-	virNOG17594	R	sp|P84527|KIWEL_ACTDE Kiwellin OS=Actinidia deliciosa PE=1 SV=1	gi|1012221217|ref|XP_015935800.1| PREDICTED: kiwellin-like [Arachis duranensis] &gt;gi|1012221221|ref|XP_015935801.1| PREDICTED: kiwellin-like [Arachis duranensis]	Kiwellin
AH09G01880	153.69	81.6737	225.707	2.76352	1.4665	5.252e-19	1.52812e-17	Chr09	2240831	2244845	-	2599	AH09G01880	-	-	virNOG03256	S	sp|Q9M7J4|MFP1_TOBAC MAR-binding filament-like protein 1-1 OS=Nicotiana tabacum GN=MFP1-1 PE=2 SV=1	gi|1012231318|ref|XP_015938462.1| PREDICTED: MAR-binding filament-like protein 1-1 [Arachis duranensis]	MAR-binding filament-like protein 1-1
AH10G13770	22.0019	0.664715	43.3391	65.1995	6.02679	5.38681e-19	1.56368e-17	Chr10	32700849	32702492	+	838	AH10G13770	-	-	virNOG21758	R	-	gi|1012256115|ref|XP_015944909.1| PREDICTED: uncharacterized protein LOC107470041 [Arachis duranensis]	Uncharacterized protein
AH10G05880	42.8045	9.02852	76.5805	8.48206	3.08442	5.4625e-19	1.58473e-17	Chr10	5567423	5568812	-	519	AH10G05880	GO:0046872	-	virNOG17448	P	sp|Q58FZ0|NAKR2_ARATH Protein SODIUM POTASSIUM ROOT DEFECTIVE 2 OS=Arabidopsis thaliana GN=NAKR2 PE=2 SV=1	gi|1012249900|ref|XP_015943306.1| PREDICTED: heavy metal-associated isoprenylated plant protein 26-like [Arachis duranensis]	uncharacterized protein LOC101489107
AH03G04390	25.6176	0.924421	50.3107	54.424	5.76617	5.53417e-19	1.60365e-17	Chr03	4474400	4476521	-	955	AH03G04390	GO:0016998;GO:0005975;GO:0006032;GO:0004568	K01183	virNOG03548;virNOG22437	RG	sp|Q9M2U5|CHI5_ARATH Endochitinase EP3 OS=Arabidopsis thaliana GN=EP3 PE=1 SV=1	gi|1012031304|ref|XP_015952096.1| PREDICTED: endochitinase EP3 [Arachis duranensis]	Endochitinase EP3
AH19G07420	31.3311	0.29757	62.3645	209.579	7.71135	5.86516e-19	1.69759e-17	Chr19	8474197	8475829	-	1633	AH19G07420	-	-	-	-	-	gi|1021571346|ref|XP_016176824.1| PREDICTED: periaxin-like [Arachis ipaensis]	Periaxin
AH17G10300	32.6442	4.25958	61.0289	14.3275	3.84071	5.89145e-19	1.70322e-17	Chr17	16054375	16058297	-	1794	AH17G10300	GO:0055114;GO:0005506;GO:0016021;GO:0004497;GO:0020037;GO:0016705	K24179	COG2124;virNOG01211	Q	sp|Q9LUC6|C7A14_ARATH Cytochrome P450 72A14 OS=Arabidopsis thaliana GN=CYP72A14 PE=2 SV=1	gi|1021550053|ref|XP_016166417.1| PREDICTED: cytochrome P450 72A14-like [Arachis ipaensis]	Cytochrome P450 72A14||Cytochrome P450 72A15
AH19G33010	244.832	152.008	337.656	2.22131	1.15141	6.06012e-19	1.74893e-17	Chr19	147310548	147314803	-	2574	AH19G33010	GO:0051603;GO:0004185;GO:0005773	K16297	virNOG05106	O	sp|Q9SFB5|SCP27_ARATH Serine carboxypeptidase-like 27 OS=Arabidopsis thaliana GN=SCPL27 PE=2 SV=1	gi|1021569770|ref|XP_016176093.1| PREDICTED: serine carboxypeptidase-like 27 [Arachis ipaensis]	Serine carboxypeptidase-like 27
AH05G19240	40.6481	1.95782	79.3384	40.5239	5.3407	6.26975e-19	1.80733e-17	Chr05	64039801	64043991	-	413	AH05G19240	GO:0003824	-	virNOG02544	R	sp|O05235|YUGF_BACSU Uncharacterized hydrolase YugF OS=Bacillus subtilis (strain 168) GN=yugF PE=3 SV=1	gi|1012171432|ref|XP_015965807.1| PREDICTED: uncharacterized hydrolase YugF-like [Arachis duranensis]	2-hydroxy-6-oxononadienedioate/2-hydroxy-6-oxononatrienedioate hydrolase
AH07G01100	69.535	24.4638	114.606	4.68473	2.22797	7.65072e-19	2.19271e-17	Chr07	1113623	1116996	-	3374	AH07G01100	-	K01537	virNOG06386;KOG0204;NOG00070	P	sp|Q9LIK7|ACA13_ARATH Putative calcium-transporting ATPase 13, plasma membrane-type OS=Arabidopsis thaliana GN=ACA13 PE=3 SV=1	gi|1012199422|ref|XP_015972769.1| PREDICTED: putative calcium-transporting ATPase 13, plasma membrane-type [Arachis duranensis]	Calcium-transporting ATPase 12, plasma membrane-type
AH09G26800	241.72	150.68	332.76	2.20839	1.14299	8.01783e-19	2.29396e-17	Chr09	111827940	111831210	-	1282	AH09G26800	-	-	virNOG01843;virNOG23667	SR	sp|Q9M0Y9|RIC10_ARATH CRIB domain-containing protein RIC10 OS=Arabidopsis thaliana GN=RIC10 PE=2 SV=1	gi|1012243709|ref|XP_015941592.1| PREDICTED: CRIB domain-containing protein RIC10 [Arachis duranensis]	CRIB domain-containing protein RIC1
AH16G05570	62.4827	19.8858	105.08	5.28417	2.40168	1.02962e-18	2.93736e-17	Chr16	9899542	9905219	+	2016	AH16G05570	-	-	COG2124;virNOG15329	Q	sp|B5BSX1|BAMO_GLYUR Beta-amyrin 11-oxidase OS=Glycyrrhiza uralensis GN=CYP88D6 PE=1 SV=1	gi|1021523395|ref|XP_016205106.1| PREDICTED: beta-amyrin 11-oxidase-like [Arachis ipaensis]	Beta-amyrin 11-oxidase
AH16G35240	22.8093	0.924421	44.6942	48.3483	5.59539	1.03087e-18	2.93925e-17	Chr16	139095137	139095715	+	579	AH16G35240	-	-	virNOG19648	S	-	gi|1021527142|ref|XP_016207080.1| PREDICTED: uncharacterized protein LOC107647522 [Arachis ipaensis]	Uncharacterized protein
AH11G30070	205.918	122.507	289.329	2.36173	1.23984	1.1723e-18	3.33484e-17	Chr11	141190038	141193025	+	1017	AH11G30070	GO:0016020	-	virNOG19288	S	sp|C6SZP8|CSPL5_SOYBN CASP-like protein 1E2 OS=Glycine max PE=2 SV=1	gi|1021472827|ref|XP_016196909.1| PREDICTED: CASP-like protein 1E2 [Arachis ipaensis]	CASP-like protein 1E1
AH19G09510	311.158	202.535	419.781	2.07264	1.05147	1.21012e-18	3.44048e-17	Chr19	11679057	11684057	-	1428	AH19G09510	GO:0016491;GO:0008270;GO:0055114	-	virNOG06682	R	sp|Q9SLN8|DBR_TOBAC 2-alkenal reductase (NADP(+)-dependent) OS=Nicotiana tabacum GN=DBR PE=1 SV=1	gi|1012008623|ref|XP_015947665.1| PREDICTED: 2-alkenal reductase (NADP(+)-dependent)-like [Arachis duranensis]	2-alkenal reductase (NADP(+)-dependent)
AH18G09810	83.3294	33.326	133.333	4.00086	2.00031	1.23891e-18	3.51831e-17	Chr18	12234207	12234701	-	495	AH18G09810	GO:0044699	-	virNOG23020	O	sp|Q9SGP6|GRXC9_ARATH Glutaredoxin-C9 OS=Arabidopsis thaliana GN=GRXC9 PE=1 SV=1	gi|1021561819|ref|XP_016172104.1| PREDICTED: glutaredoxin-C9-like [Arachis ipaensis]	Glutaredoxin-C9
AH13G08160	38.4348	7.0707	69.799	9.87157	3.30328	1.25221e-18	3.55405e-17	Chr13	8400057	8400799	+	743	AH13G08160	GO:0009733	K14488	virNOG24056;virNOG21309	R	sp|P33080|AX10A_SOYBN Auxin-induced protein X10A OS=Glycine max PE=2 SV=1	gi|1012030554|ref|XP_015951918.1| PREDICTED: auxin-induced protein X10A-like [Arachis duranensis]	Auxin-induced protein X10A
AH11G17310	124.615	61.6281	187.602	3.0441	1.60601	1.33946e-18	3.79519e-17	Chr11	63512837	63520813	+	2512	AH11G17310	GO:0050660;GO:0016614;GO:0055114;GO:0046593	-	virNOG02449;virNOG02122	R	sp|Q9S746|HTH_ARATH Protein HOTHEAD OS=Arabidopsis thaliana GN=HTH PE=1 SV=1	gi|1021470496|ref|XP_016189535.1| PREDICTED: protein HOTHEAD [Arachis ipaensis]	Protein HOTHEAD
AH13G11680	35.7753	5.92444	65.6262	11.0772	3.46952	1.36162e-18	3.85578e-17	Chr13	12393197	12395972	+	1521	AH13G11680	-	K00121	virNOG15532	Q	sp|Q9SK87|ADHL2_ARATH Alcohol dehydrogenase-like 2 OS=Arabidopsis thaliana GN=At1g22440 PE=2 SV=1	gi|1021489847|ref|XP_016187934.1| PREDICTED: alcohol dehydrogenase-like 1 [Arachis ipaensis]	Alcohol dehydrogenase-like 1
AH18G31370	89.3495	36.9865	141.712	3.83146	1.93789	1.56917e-18	4.42839e-17	Chr18	131199873	131201096	+	1054	AH18G31370	-	-	virNOG05092;virNOG02433	R	sp|B9SCB6|TPS2_RICCO Probable terpene synthase 2 OS=Ricinus communis GN=TPS2 PE=3 SV=1	gi|1021559531|ref|XP_016171054.1| PREDICTED: probable terpene synthase 2 [Arachis ipaensis]	Probable terpene synthase 2
AH19G32310	18.7064	0	37.4128	Inf	Inf	1.58214e-18	4.46246e-17	Chr19	145722546	145723659	-	1114	AH19G32310	GO:0005488	-	NOG80837	S	sp|Q39529|LEC2_CLAKE Agglutinin-2 OS=Cladrastis kentukea PE=1 SV=1	gi|1021571121|ref|XP_016176720.1| PREDICTED: lectin-like [Arachis ipaensis]	Agglutinin-2
AH13G47970	35.6388	5.78068	65.4968	11.3303	3.50212	1.81757e-18	5.11202e-17	Chr13	139207699	139212396	-	2388	AH13G47970	-	-	virNOG06274	Q	sp|Q8RXN0|AB11G_ARATH ABC transporter G family member 11 OS=Arabidopsis thaliana GN=ABCG11 PE=1 SV=1	gi|1012100761|ref|XP_015957300.1| PREDICTED: ABC transporter G family member 2-like [Arachis duranensis]	ABC transporter G family member 11
AH03G45320	85.4296	35.1053	135.754	3.86705	1.95123	2.29418e-18	6.41983e-17	Chr03	138850318	138856237	-	2411	AH03G45320	-	-	virNOG06274	Q	sp|Q8RXN0|AB11G_ARATH ABC transporter G family member 11 OS=Arabidopsis thaliana GN=ABCG11 PE=1 SV=1	gi|1021495268|ref|XP_016190647.1| PREDICTED: ABC transporter G family member 11-like [Arachis ipaensis]	ABC transporter G family member 11
AH09G27360	165.862	83.8968	247.826	2.95394	1.56264	2.4494e-18	6.84649e-17	Chr09	112359175	112360604	+	495	AH09G27360	-	-	-	-	-	gi|1012244059|ref|XP_015941695.1| PREDICTED: cysteine-rich and transmembrane domain-containing protein A [Arachis duranensis] &gt;gi|1021572134|ref|XP_016177186.1| PREDICTED: cysteine-rich and transmembrane domain-containing protein A [Arachis ipaensis]	Uncharacterized protein
AH19G41270	84.8186	34.6988	134.938	3.88886	1.95935	2.45954e-18	6.87098e-17	Chr19	157141845	157143999	+	525	AH19G41270	-	-	virNOG23667;virNOG01843	RS	sp|Q9M0Y9|RIC10_ARATH CRIB domain-containing protein RIC10 OS=Arabidopsis thaliana GN=RIC10 PE=2 SV=1	gi|1021571377|ref|XP_016176837.1| PREDICTED: CRIB domain-containing protein RIC10 [Arachis ipaensis]	CRIB domain-containing protein RIC1
AH03G34940	29.799	3.37148	56.2265	16.6771	4.0598	2.55965e-18	7.14663e-17	Chr03	125784501	125784933	-	433	AH03G34940	-	-	-	-	-	gi|734432278|gb|KHN46267.1| hypothetical protein glysoja_034595 [Glycine soja] &gt;gi|947093523|gb|KRH42108.1| hypothetical protein GLYMA_08G069300 [Glycine max]	Putative uncharacterized protein
AH02G22250	98.3826	43.306	153.459	3.5436	1.82522	2.74932e-18	7.65898e-17	Chr02	90459154	90464017	-	1918	AH02G22250	GO:0015369;GO:0070588;GO:0016021	K07300	virNOG12305	P	sp|Q93Z81|CAX3_ARATH Vacuolar cation/proton exchanger 3 OS=Arabidopsis thaliana GN=CAX3 PE=1 SV=1	gi|1012022775|ref|XP_015950268.1| PREDICTED: vacuolar cation/proton exchanger 3 [Arachis duranensis]	Vacuolar cation/proton exchanger 1
AH03G09390	38.5637	7.44708	69.6803	9.35673	3.226	2.90719e-18	8.08972e-17	Chr03	9887567	9888310	-	744	AH03G09390	-	-	virNOG20550;virNOG35031;virNOG19886	R	sp|Q84TH6|DIR23_ARATH Dirigent protein 23 OS=Arabidopsis thaliana GN=DIR23 PE=2 SV=1	gi|1012034829|ref|XP_015952901.1| PREDICTED: dirigent protein 23-like [Arachis duranensis]	Dirigent protein 23
AH01G34080	109.835	50.6496	169.021	3.33706	1.73858	3.28796e-18	9.12886e-17	Chr01	110152287	110152547	-	261	AH01G34080	-	-	virNOG23948;virNOG24597	R	sp|Q9CA51|MIF1_ARATH Mini zinc finger protein 1 OS=Arabidopsis thaliana GN=MIF1 PE=1 SV=1	gi|1012005648|ref|XP_015942729.1| PREDICTED: mini zinc finger protein 3 isoform X1 [Arachis duranensis]	Mini zinc finger protein 2
AH10G23440	44.8284	10.3216	79.3352	7.68631	2.94229	3.43042e-18	9.50849e-17	Chr10	103016180	103021394	-	1971	AH10G23440	GO:0044550;GO:0005506;GO:0055114;GO:0016021;GO:0016711;GO:0020037	K05280	virNOG11761;COG2124	Q	sp|Q9SBQ9|F3PH_PETHY Flavonoid 3&apos;-monooxygenase OS=Petunia hybrida GN=CYP75B2 PE=2 SV=1	gi|1012260393|ref|XP_015945945.1| PREDICTED: flavonoid 3&apos;-monooxygenase [Arachis duranensis]	Flavonoid 3'-monooxygenase
AH08G28130	96.1042	42.4643	149.744	3.52635	1.81817	3.60955e-18	9.99386e-17	Chr08	48499141	48502322	-	1193	AH08G28130	-	K23050	virNOG06485;virNOG30205	R	sp|Q15GI3|IGS1_PETHY Isoeugenol synthase 1 OS=Petunia hybrida GN=IGS1 PE=1 SV=1	gi|1012227343|ref|XP_015937412.1| PREDICTED: isoeugenol synthase 1-like [Arachis duranensis]	Isoeugenol synthase 1
AH03G35010	170.444	95.9875	244.9	2.55137	1.35127	4.12017e-18	1.13382e-16	Chr03	125882627	125883396	+	531	AH03G35010	GO:0016791;GO:0016311	K17619	virNOG14705	R	sp|Q86V88|MGDP1_HUMAN Magnesium-dependent phosphatase 1 OS=Homo sapiens GN=MDP1 PE=1 SV=1	gi|1012096287|ref|XP_015956111.1| PREDICTED: magnesium-dependent phosphatase 1-like [Arachis duranensis] &gt;gi|1021493776|ref|XP_016189872.1| PREDICTED: magnesium-dependent phosphatase 1-like [Arachis ipaensis]	Magnesium-dependent phosphatase 1
AH18G25610	48.6019	12.672	84.5318	6.67075	2.73785	4.39873e-18	1.20981e-16	Chr18	114409789	114411401	-	1613	AH18G25610	-	-	virNOG06808	R	sp|Q00874|DR100_ARATH DNA damage-repair/toleration protein DRT100 OS=Arabidopsis thaliana GN=DRT100 PE=2 SV=2	gi|1021559693|ref|XP_016171134.1| PREDICTED: DNA-damage-repair/toleration protein DRT100-like [Arachis ipaensis]	DNA-damage-repair/toleration protein DRT100
AH10G27340	282.943	175.505	390.38	2.22433	1.15337	4.41078e-18	1.21245e-16	Chr10	109729237	109736534	-	2228	AH10G27340	-	-	virNOG09822	G	sp|B8AVF0|BGL12_ORYSI Beta-glucosidase 12 OS=Oryza sativa subsp. indica GN=BGLU12 PE=3 SV=1	gi|1012262040|ref|XP_015946352.1| PREDICTED: beta-glucosidase 12-like [Arachis duranensis]	Beta-glucosidase 12||Cyanogenic beta-glucosidase (Fragment)
AH15G35600	127.354	64.9099	189.797	2.92401	1.54795	5.07285e-18	1.3906e-16	Chr15	150481448	150483065	+	1307	AH15G35600	-	-	virNOG04549	Q	sp|O04847|DV4H_CATRO Deacetoxyvindoline 4-hydroxylase OS=Catharanthus roseus GN=D4H PE=1 SV=2	gi|1021521632|ref|XP_016204205.1| PREDICTED: deacetoxyvindoline 4-hydroxylase-like isoform X1 [Arachis ipaensis] &gt;gi|1021521634|ref|XP_016204206.1| PREDICTED: deacetoxyvindoline 4-hydroxylase-like isoform X2 [Arachis ipaensis]	Deacetoxyvindoline 4-hydroxylase
AH17G00580	71.9002	26.5476	117.253	4.41671	2.14297	5.27069e-18	1.44325e-16	Chr17	1213267	1218663	+	2162	AH17G00580	GO:0016020;GO:0016740	-	virNOG04097	GC	sp|Q9LHJ2|U82A1_ARATH UDP-glycosyltransferase 82A1 OS=Arabidopsis thaliana GN=UGT82A1 PE=2 SV=1	gi|1021552884|ref|XP_016167751.1| PREDICTED: UDP-glycosyltransferase 82A1 [Arachis ipaensis]	UDP-glycosyltransferase 82A1
AH16G37090	23.6443	0.89271	46.396	51.9721	5.69966	5.44067e-18	1.48815e-16	Chr16	141944245	141946390	+	1397	AH16G37090	-	-	virNOG10555;virNOG32348	K	sp|Q9SAH7|WRK40_ARATH Probable WRKY transcription factor 40 OS=Arabidopsis thaliana GN=WRKY40 PE=1 SV=1	gi|1012197748|ref|XP_015972331.1| PREDICTED: probable WRKY transcription factor 40 isoform X1 [Arachis duranensis]	Probable WRKY transcription factor 40
AH06G20480	124.964	62.6962	187.231	2.98633	1.57837	5.51664e-18	1.5081e-16	Chr06	87179710	87184585	+	1737	AH06G20480	GO:0016788	-	virNOG09573	R	sp|Q9LIN2|GDL53_ARATH GDSL esterase/lipase At3g26430 OS=Arabidopsis thaliana GN=At3g26430 PE=2 SV=1	gi|1012191870|ref|XP_015970839.1| PREDICTED: GDSL esterase/lipase At3g26430-like [Arachis duranensis]	GDSL esterase/lipase At3g26430
AH08G15420	274.577	179.264	369.891	2.06339	1.04502	5.69654e-18	1.55643e-16	Chr08	30205882	30214049	-	1892	AH08G15420	-	K13356	virNOG07071	I	sp|Q93ZB9|FACR3_ARATH Fatty acyl-CoA reductase 3 OS=Arabidopsis thaliana GN=FAR3 PE=1 SV=1	gi|1012221638|ref|XP_015935914.1| PREDICTED: fatty acyl-CoA reductase 3-like isoform X2 [Arachis duranensis]	Fatty acyl-CoA reductase 3
AH20G20450	35.0306	0	70.0612	Inf	Inf	6.71202e-18	1.82886e-16	Chr20	72568298	72570037	+	968	AH20G20450	-	-	virNOG21758	R	-	gi|1021576335|ref|XP_016179371.1| PREDICTED: uncharacterized protein LOC107621919 [Arachis ipaensis]	Uncharacterized protein
AH17G04950	164.88	91.9095	237.851	2.58788	1.37177	7.1773e-18	1.95136e-16	Chr17	5716735	5718143	-	645	AH17G04950	-	-	-	-	-	gi|1021548967|ref|XP_016165886.1| PREDICTED: uncharacterized protein LOC107608693 [Arachis ipaensis]	Unknown function
AH12G07900	19.4594	0.29757	38.6212	129.789	7.02002	7.27387e-18	1.97546e-16	Chr12	11943001	11953852	+	3459	AH12G07900	-	-	KOG4658;virNOG30351	T	sp|Q9T048|DRL27_ARATH Disease resistance protein At4g27190 OS=Arabidopsis thaliana GN=At4g27190 PE=2 SV=1	gi|1021484421|ref|XP_016185252.1| PREDICTED: uncharacterized protein LOC107626875 [Arachis ipaensis]	Disease resistance protein At4g27190
AH05G14230	162.552	90.8189	234.285	2.57969	1.3672	7.56524e-18	2.05347e-16	Chr05	36279007	36280367	-	1361	AH05G14230	GO:0016787;GO:0008152	-	virNOG14466;virNOG00389;COG0657	IV	sp|Q5NUF4|HIDM_GLYEC 2-hydroxyisoflavanone dehydratase OS=Glycyrrhiza echinata GN=HIDM PE=1 SV=1	gi|1012130403|ref|XP_015964810.1| PREDICTED: 2-hydroxyisoflavanone dehydratase-like [Arachis duranensis]	2-hydroxyisoflavanone dehydratase
AH05G27960	107.746	50.8668	164.625	3.23639	1.69439	7.75509e-18	2.10385e-16	Chr05	99281772	99282627	+	785	AH05G27960	-	-	virNOG23911;virNOG23376	S	sp|F4I1X0|HIP41_ARATH Heavy metal-associated isoprenylated plant protein 41 OS=Arabidopsis thaliana GN=HIPP41 PE=3 SV=1	gi|1012175417|ref|XP_015966806.1| PREDICTED: uncharacterized protein LOC107490553 [Arachis duranensis]	Uncharacterized protein
AH19G43410	91.8361	39.7281	143.944	3.62323	1.85728	8.81075e-18	2.38634e-16	Chr19	158937375	158947417	+	4275	AH19G43410	-	K03155	virNOG02741	L	sp|Q9UNS1|TIM_HUMAN Protein timeless homolog OS=Homo sapiens GN=TIMELESS PE=1 SV=2	gi|1021566974|ref|XP_016174725.1| PREDICTED: uncharacterized protein LOC107617476 isoform X1 [Arachis ipaensis]	Topoisomerase 1-associated factor 1
AH08G30530	121	37.9775	204.024	5.37223	2.42552	1.02591e-17	2.77408e-16	Chr08	51262559	51264338	-	1525	AH08G30530	GO:0016021	-	virNOG17150	S	-	gi|1012229377|ref|XP_015937951.1| PREDICTED: uncharacterized protein LOC107463635 [Arachis duranensis]	Uncharacterized protein
AH05G34390	70.966	26.4787	115.453	4.36023	2.12441	1.03197e-17	2.78897e-16	Chr05	110777844	110779245	+	855	AH05G34390	-	-	virNOG04549	Q	sp|Q8H1S4|ACCH3_ARATH 1-aminocyclopropane-1-carboxylate oxidase homolog 3 OS=Arabidopsis thaliana GN=At1g06650 PE=2 SV=1	gi|1021521632|ref|XP_016204205.1| PREDICTED: deacetoxyvindoline 4-hydroxylase-like isoform X1 [Arachis ipaensis] &gt;gi|1021521634|ref|XP_016204206.1| PREDICTED: deacetoxyvindoline 4-hydroxylase-like isoform X2 [Arachis ipaensis]	1-aminocyclopropane-1-carboxylate oxidase homolog 3
AH05G31900	36.0189	6.44539	65.5925	10.1767	3.34719	1.04139e-17	2.81289e-16	Chr05	106236294	106239305	+	2261	AH05G31900	GO:0016020	-	virNOG06138;KOG1922	TZ	sp|O48682|FH4_ARATH Formin-like protein 4 OS=Arabidopsis thaliana GN=FH4 PE=1 SV=2	gi|1021519492|ref|XP_016203166.1| PREDICTED: formin-like protein 8 [Arachis ipaensis]	Formin-like protein 8
AH09G06680	117.892	39.7613	196.022	4.92996	2.30158	1.06226e-17	2.8677e-16	Chr09	8406023	8408851	-	946	AH09G06680	GO:0016020	-	virNOG22076;virNOG23253	R	sp|Q41001|BCP_PEA Blue copper protein OS=Pisum sativum PE=2 SV=1	gi|1012233183|ref|XP_015938940.1| PREDICTED: mavicyanin-like [Arachis duranensis]	Blue copper protein
AH05G32290	36.3406	0.89271	71.7884	80.4163	6.32942	1.1128e-17	3.0025e-16	Chr05	106816907	106826669	+	979	AH05G32290	GO:0016491;GO:0055114	-	virNOG15942;virNOG14571	Q	sp|Q5C9I9|ISPD_MENPI (-)-isopiperitenol/(-)-carveol dehydrogenase, mitochondrial OS=Mentha piperita PE=1 SV=1	gi|1012177504|ref|XP_015967307.1| PREDICTED: (-)-isopiperitenol/(-)-carveol dehydrogenase, mitochondrial-like [Arachis duranensis]	(-)-isopiperitenol/(-)-carveol dehydrogenase, mitochondrial
AH13G54850	26.7836	0	53.5672	Inf	Inf	1.30235e-17	3.50445e-16	Chr13	146141918	146144760	+	1430	AH13G54850	GO:0046983;GO:0005829;GO:0008171;GO:0019438;GO:0008757;GO:0032259	-	KOG3178;NOG07059	R	sp|P93324|CHOMT_MEDSA Isoliquiritigenin 2&apos;-O-methyltransferase OS=Medicago sativa PE=1 SV=1	gi|1021575014|ref|XP_016178694.1| PREDICTED: isoliquiritigenin 2&apos;-O-methyltransferase-like [Arachis ipaensis]	Isoliquiritigenin 2'-O-methyltransferase
AH19G25660	44.2625	10.5975	77.9275	7.35337	2.8784	1.341e-17	3.60261e-16	Chr19	119953949	119957738	+	2594	AH19G25660	-	-	-	-	sp|Q9SS87|SEOB_ARATH Protein SIEVE ELEMENT OCCLUSION B OS=Arabidopsis thaliana GN=SEOB PE=1 SV=1	gi|1021570346|ref|XP_016176357.1| PREDICTED: protein SIEVE ELEMENT OCCLUSION B-like [Arachis ipaensis]	Protein SIEVE ELEMENT OCCLUSION B
AH18G27600	205.812	85.4795	326.144	3.81546	1.93186	1.36081e-17	3.64991e-16	Chr18	122635229	122637008	-	1074	AH18G27600	-	-	-	-	sp|Q9SSK5|MLP43_ARATH MLP-like protein 43 OS=Arabidopsis thaliana GN=MLP43 PE=1 SV=1	gi|1021556347|ref|XP_016169546.1| PREDICTED: MLP-like protein 34 isoform X2 [Arachis ipaensis]	MLP-like protein 43
AH13G39740	25.3854	2.22214	48.5486	21.8477	4.44941	1.43617e-17	3.8458e-16	Chr13	128930672	128932848	-	2177	AH13G39740	-	K00422	virNOG08373	S	sp|P43309|PPO_MALDO Polyphenol oxidase, chloroplastic OS=Malus domestica PE=2 SV=1	gi|1021493643|ref|XP_016189807.1| PREDICTED: polyphenol oxidase A1, chloroplastic-like [Arachis ipaensis]	Polyphenol oxidase A1, chloroplastic
AH17G01530	132.015	68.773	195.256	2.83914	1.50545	1.47383e-17	3.94242e-16	Chr17	1970348	1972142	-	1144	AH17G01530	-	-	virNOG06834	D	sp|Q680K8|Y1576_ARATH BTB/POZ domain-containing protein At1g55760 OS=Arabidopsis thaliana GN=At1g55760 PE=2 SV=1	gi|1021534007|ref|XP_016163972.1| PREDICTED: BTB/POZ domain-containing protein At1g55760-like [Arachis ipaensis]	BTB/POZ domain-containing protein At1g55760
AH13G00300	19.1702	0.296032	38.0444	128.514	7.00579	1.48902e-17	3.98092e-16	Chr13	276168	278959	+	1467	AH13G00300	GO:0006032;GO:0004568;GO:0005975;GO:0016998;GO:0008061	K20547	virNOG01205	G	sp|P36907|CHIX_PEA Endochitinase OS=Pisum sativum PE=2 SV=1	gi|1021489525|ref|XP_016187772.1| PREDICTED: endochitinase-like [Arachis ipaensis]	Endochitinase
AH06G09200	214.569	117.213	311.925	2.66117	1.41206	1.51385e-17	4.04512e-16	Chr06	12430935	12434072	-	2051	AH06G09200	GO:0016788;GO:0055114;GO:0052889;GO:0052887;GO:0052886	-	virNOG01674	R	sp|Q9M153|GDL61_ARATH GDSL esterase/lipase At4g01130 OS=Arabidopsis thaliana GN=At4g01130 PE=2 SV=1	gi|1012181828|ref|XP_015968400.1| PREDICTED: GDSL esterase/lipase At4g01130 [Arachis duranensis]	GDSL esterase/lipase At4g01130
AH16G03270	19.1041	0.332358	37.8759	113.961	6.8324	1.56844e-17	4.18872e-16	Chr16	6752015	6752671	+	657	AH16G03270	-	K25075	virNOG17516;virNOG20451	R	sp|Q9FIG6|DIR1_ARATH Dirigent protein 1 OS=Arabidopsis thaliana GN=DIR1 PE=2 SV=1	gi|1021522958|ref|XP_016204883.1| PREDICTED: dirigent protein 1-like [Arachis ipaensis]	Dirigent protein 1
AH05G24500	17.5419	0	35.0837	Inf	Inf	1.81498e-17	4.83936e-16	Chr05	92107318	92110729	+	696	AH05G24500	-	-	virNOG16951	I	sp|Q8W3Z2|LUPS_BETPL Lupeol synthase OS=Betula platyphylla GN=OSCBPW PE=1 SV=1	gi|1021520950|ref|XP_016203856.1| PREDICTED: lupeol synthase-like [Arachis ipaensis]	Lupeol synthase
AH03G22980	216.661	133.621	299.7	2.24291	1.16537	1.85336e-17	4.93641e-16	Chr03	43569952	43575016	-	1867	AH03G22980	GO:0008270	K16280	virNOG02002	O	sp|Q9LY87|RGLG2_ARATH E3 ubiquitin-protein ligase RGLG2 OS=Arabidopsis thaliana GN=RGLG2 PE=1 SV=1	gi|1012089232|ref|XP_015954528.1| PREDICTED: E3 ubiquitin-protein ligase RGLG2 [Arachis duranensis]	E3 ubiquitin-protein ligase RGLG2
AH14G39030	21.4432	0.960747	41.9256	43.6385	5.44753	1.91212e-17	5.09019e-16	Chr14	129177483	129179926	-	1543	AH14G39030	-	-	virNOG02502	C	sp|A2XRZ0|AKR2_ORYSI Probable aldo-keto reductase 2 OS=Oryza sativa subsp. indica GN=OsI_15387 PE=3 SV=1	gi|1021502787|ref|XP_016194602.1| PREDICTED: probable aldo-keto reductase 2 isoform X1 [Arachis ipaensis]	Probable aldo-keto reductase 2
AH01G07260	275.267	180.445	370.088	2.05097	1.03631	1.9388e-17	5.1557e-16	Chr01	9371823	9374993	+	1709	AH01G07260	GO:0005215;GO:0016021;GO:0006810	K15283	virNOG09442;NOG00787	GU	sp|Q94B38|GPT2_ARATH Glucose-6-phosphate/phosphate translocator 2, chloroplastic OS=Arabidopsis thaliana GN=GPT2 PE=2 SV=2	gi|1011994793|ref|XP_015953100.1| PREDICTED: glucose-6-phosphate/phosphate translocator 1, chloroplastic-like [Arachis duranensis]	Glucose-6-phosphate/phosphate translocator 2, chloroplastic
AH11G34680	28.4755	3.36687	53.5841	15.9151	3.99233	1.99701e-17	5.30765e-16	Chr11	147444204	147447065	-	1805	AH11G34680	GO:0055085;GO:0016021;GO:0022857	-	virNOG11391;virNOG03139	S	sp|Q9M0B8|WTR37_ARATH WAT1-related protein At4g30420 OS=Arabidopsis thaliana GN=At4g30420 PE=3 SV=1	gi|1021473738|ref|XP_016200664.1| PREDICTED: WAT1-related protein At4g28040 [Arachis ipaensis]	WAT1-related protein At4g30420
AH12G29640	176.036	102.147	249.924	2.44672	1.29085	2.00797e-17	5.33392e-16	Chr12	112981410	112984107	-	1618	AH12G29640	GO:0055114;GO:0005506;GO:0044550;GO:0016021;GO:0020037;GO:0016709	-	virNOG06071;COG2124	Q	sp|Q8VWZ7|C76B6_CATRO Geraniol 8-hydroxylase OS=Catharanthus roseus GN=CYP76B6 PE=1 SV=1	gi|1021482387|ref|XP_016184256.1| PREDICTED: geraniol 8-hydroxylase-like [Arachis ipaensis]	Geraniol 8-hydroxylase
AH09G05700	34.1203	1.81559	66.425	36.5858	5.19321	2.05163e-17	5.44699e-16	Chr09	6836679	6838434	-	1756	AH09G05700	-	-	-	-	-	gi|1021571346|ref|XP_016176824.1| PREDICTED: periaxin-like [Arachis ipaensis]	Periaxin
AH19G17250	467.668	302.711	632.625	2.08987	1.06341	2.41028e-17	6.36524e-16	Chr19	33752358	33756667	+	1899	AH19G17250	GO:0005509;GO:0051082;GO:0006457;GO:0005783	K08057	virNOG10578	O	sp|O81919|CALR_BETVU Calreticulin OS=Beta vulgaris PE=2 SV=1	gi|1021568032|ref|XP_016175239.1| PREDICTED: calreticulin [Arachis ipaensis]	Calreticulin
AH08G00990	88.4107	38.0926	138.729	3.64188	1.86468	2.64827e-17	6.98261e-16	Chr08	1750087	1752803	-	1523	AH08G00990	GO:0022857;GO:0009834;GO:0055085;GO:0016021;GO:0010315;GO:0009705;GO:0090358;GO:0009826;GO:0090355;GO:0005886	-	virNOG07825	S	sp|Q94AP3|WAT1_ARATH Protein WALLS ARE THIN 1 OS=Arabidopsis thaliana GN=WAT1 PE=1 SV=1	gi|1012213863|ref|XP_015933893.1| PREDICTED: protein WALLS ARE THIN 1 [Arachis duranensis]	Protein WALLS ARE THIN 1
AH03G37240	78.6429	24.0896	133.196	5.5292	2.46707	2.71795e-17	7.16254e-16	Chr03	129078158	129079003	-	846	AH03G37240	-	-	virNOG26876	R	sp|Q01197|E6_GOSHI Protein E6 OS=Gossypium hirsutum GN=E6 PE=2 SV=1	gi|1012097491|ref|XP_015956426.1| PREDICTED: protein E6-like [Arachis duranensis]	Protein E6
AH03G25280	134.644	55.2237	214.064	3.87631	1.95468	2.77793e-17	7.31285e-16	Chr03	56821824	56827142	-	2256	AH03G25280	GO:0030599;GO:0046910;GO:0071944	K01051	virNOG14811	G	sp|Q3E989|PME54_ARATH Probable pectinesterase/pectinesterase inhibitor 54 OS=Arabidopsis thaliana GN=PME54 PE=2 SV=1	gi|1012091886|ref|XP_015955061.1| PREDICTED: pectinesterase [Arachis duranensis]	Probable pectinesterase/pectinesterase inhibitor 54
AH15G36470	172.21	99.2066	245.213	2.47174	1.30553	3.07356e-17	8.07401e-16	Chr15	151422411	151426747	-	1880	AH15G36470	GO:0016020;GO:0055085;GO:0022857	K03327	COG0534;virNOG00591	VS	sp|F4JTB3|DTX35_ARATH Protein DETOXIFICATION 35 OS=Arabidopsis thaliana GN=DTX35 PE=1 SV=1	gi|1021521832|ref|XP_016204302.1| PREDICTED: protein DETOXIFICATION 35-like [Arachis ipaensis]	Protein DETOXIFICATION 34
AH09G10220	130.696	68.3818	193.01	2.82254	1.49699	3.15326e-17	8.27465e-16	Chr09	15461533	15469027	+	3245	AH09G10220	GO:0016702;GO:0055114;GO:0046872;GO:0031408	K00454	virNOG06110	E	sp|O24371|LOX31_SOLTU Linoleate 13S-lipoxygenase 3-1, chloroplastic OS=Solanum tuberosum GN=LOX3.1 PE=1 SV=1	gi|1012234566|ref|XP_015939302.1| PREDICTED: linoleate 13S-lipoxygenase 3-1, chloroplastic [Arachis duranensis]	Linoleate 13S-lipoxygenase 3-1, chloroplastic
AH01G30550	53.0969	15.8179	90.376	5.71355	2.51439	3.2289e-17	8.45974e-16	Chr01	104635894	104640037	+	1953	AH01G30550	GO:0016787	K19882	virNOG01719;NOG03689	SM	sp|Q66GM8|PAE10_ARATH Pectin acetylesterase 10 OS=Arabidopsis thaliana GN=PAE10 PE=2 SV=1	gi|1012007329|ref|XP_015945298.1| PREDICTED: pectin acetylesterase 10-like [Arachis duranensis]	Pectin acetylesterase 10
AH10G08200	99.0643	45.9216	152.207	3.3145	1.72879	3.68351e-17	9.61538e-16	Chr10	9424819	9427893	-	1545	AH10G08200	GO:0016788	-	virNOG11586	I	sp|Q9LY84|GDL76_ARATH GDSL esterase/lipase At5g14450 OS=Arabidopsis thaliana GN=At5g14450 PE=2 SV=1	gi|1012252038|ref|XP_015943884.1| PREDICTED: GDSL esterase/lipase At5g14450-like [Arachis duranensis]	GDSL esterase/lipase At5g14450
AH14G21470	58.3394	19.0811	97.5977	5.11489	2.3547	3.69207e-17	9.63269e-16	Chr14	87896771	87898853	-	1828	AH14G21470	-	-	virNOG06010;virNOG04219	R	sp|Q8W3M4|Y4744_ARATH Uncharacterized protein At4g06744 OS=Arabidopsis thaliana GN=At4g06744 PE=2 SV=1	gi|1021509857|ref|XP_016198256.1| PREDICTED: uncharacterized protein At4g06744-like [Arachis ipaensis]	Uncharacterized protein At4g06744
AH03G46530	166.607	95.4033	237.811	2.4927	1.31771	4.23841e-17	1.10349e-15	Chr03	140183517	140185832	+	1681	AH03G46530	-	-	virNOG07172	R	-	gi|1021495016|ref|XP_016190518.1| PREDICTED: uncharacterized protein LOC107631550 [Arachis ipaensis]	Uncharacterized protein
AH19G14820	79.0152	32.1318	125.899	3.91819	1.97019	4.35269e-17	1.13088e-15	Chr19	24062000	24065052	+	1674	AH19G14820	-	K18819	virNOG00448	G	sp|O22893|GOLS1_ARATH Galactinol synthase 1 OS=Arabidopsis thaliana GN=GOLS1 PE=1 SV=1	gi|1021572555|ref|XP_016177387.1| PREDICTED: galactinol synthase 1-like [Arachis ipaensis]	Galactinol synthase 1
AH18G02520	173.528	100.933	246.124	2.4385	1.28599	4.39377e-17	1.14096e-15	Chr18	2071035	2073582	-	1324	AH18G02520	GO:0051287;GO:0009570;GO:0055114;GO:0030267;GO:0004616	K18121	virNOG02883	R	sp|F4I907|GLYR2_ARATH Glyoxylate/succinic semialdehyde reductase 2, chloroplastic OS=Arabidopsis thaliana GN=GLYR2 PE=1 SV=1	gi|1021557665|ref|XP_016170154.1| PREDICTED: glyoxylate/succinic semialdehyde reductase 2, chloroplastic [Arachis ipaensis]	Glyoxylate/succinic semialdehyde reductase 2, chloroplastic
[truncated: 2,948 more rows]

## Sheet: R24 vs R0_Down
id	baseMean	baseMean_R0	baseMean_R24	foldChange(R24/R0)(R24/R0)	log2FoldChange	pval	padj	Chromosome	Start Site	End Site	Direction	Length	Name	GO	KEGG	eggNOG	eggNOG_Category	Swissprot	NR	Description
[truncated: 1,002 more rows]

[truncated: 34 more sheets: R36 vs R0_Up, R36 vs R0_Down, R72 vs R0_Up, R72 vs R0_Down, S24 vs S0_Up, S24 vs S0_Down, S36 vs S0_Up, S36 vs S0_Down, S72 vs S0_Up, S72 vs S0_Down, RH24 vs RH0_Up, RH24 vs RH0_Down, RH36 vs RH0_Up, RH36 vs RH0_Down, RH72 vs RH0_Up, RH72 vs RH0_Down, SH24 vs SH0_Up, SH24 vs SH0_Down, SH36 vs SH0_Up, SH36 vs SH0_Down …]
