# Supplementary material for: Comparative transcriptome analysis revealed molecular mechanisms of peanut leaves responding to Ralstonia solanacearum and its type III secretion system mutant
Source: Front Microbiol. 2022 Aug 25;13:998817. doi: 10.3389/fmicb.2022.998817 (PMC9453164; doi:10.3389/fmicb.2022.998817)
Supplement: Supplementary Table S3 — All up-regulated or down-regulated DEGs in different comparison groups. [file Data_Sheet_2.ZIP › Additional Tables/Table S4.xlsx]

## Sheet: Common-1
PathwayID	Pathway	level1	level2	List	Total	Pvalue	adjustPvalue	List_gene	URL
adu00591	Linoleic acid metabolism	Metabolism	Lipid metabolism	10	39	1.11586e-09	7.92262e-08	AH09G09740(K15718);AH09G09800(K15718);AH19G12820(K15718);AH19G12870(K15718);AH09G14390(K15718);AH03G03520(K00454);AH16G38200(K00454);AH03G36910(K00454);AH16G14860(K00454);AH16G10590(K15718)	http://www.kegg.jp/kegg-bin/show_pathway?map00591/K15718%09%23FFFFFF,red/K00454%09%23FFFFFF,red
adu00940	Phenylpropanoid biosynthesis	Metabolism	Biosynthesis of other secondary metabolites	22	303	2.2638e-08	8.03649e-07	AH17G11990(K00430);AH04G21680(K00430);AH14G25420(K00430);AH11G11550(K00430);AH04G21700(K00430);AH14G25430(K00430);AH03G46620(K22395);AH04G09870(K00430);AH20G23580(K00430);AH14G08420(K00430);AH17G04670(K05349);AH13G49230(K22395);AH14G08450(K00430);AH07G05950(K05349);AH16G30490(K00430);AH04G09790(K00430);AH04G09840(K00430);AH14G08480(K00430);AH16G03520(K00430);AH01G01000(K00430);AH03G45630(K00430);…	http://www.kegg.jp/kegg-bin/show_pathway?map00940/K00430%09%23FFFFFF,red/K22395%09%23FFFFFF,red/K05349%09%23FFFFFF,red/K09755%09%23FFFFFF,red
adu00520	Amino sugar and nucleotide sugar metabolism	Metabolism	Carbohydrate metabolism	15	260	6.79478e-05	0.0012346	AH08G11570(K01183);AH18G02950(K01183);AH13G06440(K01183);AH13G00300(K20547);AH05G31840(K00966);AH09G32500(K01183);AH19G33880(K01183);AH15G21410(K00966);AH19G35340(K01183);AH09G33590(K01183);AH11G24800(K13379);AH20G00720(K20547);AH07G04090(K12450);AH14G43510(K13379);AH17G02810(K12450)	http://www.kegg.jp/kegg-bin/show_pathway?map00520/K01183%09%23FFFFFF,red/K20547%09%23FFFFFF,red/K00966%09%23FFFFFF,red/K13379%09%23FFFFFF,red/K12450%09%23FFFFFF,red
adu00592	alpha-Linolenic acid metabolism	Metabolism	Lipid metabolism	9	99	6.9555e-05	0.0012346	AH15G22600(K10529);AH16G45010(K05894);AH16G37490(K05894);AH03G03520(K00454);AH05G14770(K05894);AH15G08090(K05894);AH16G38200(K00454);AH03G36910(K00454);AH16G14860(K00454)	http://www.kegg.jp/kegg-bin/show_pathway?map00592/K10529%09%23FFFFFF,red/K05894%09%23FFFFFF,red/K00454%09%23FFFFFF,red
adu00941	Flavonoid biosynthesis	Metabolism	Biosynthesis of other secondary metabolites	9	123	0.000365768	0.00519391	AH01G02310(K00660);AH04G01670(K00660);AH04G08640(K00660);AH04G08660(K00660);AH14G09830(K00660);AH19G36380(K01859);AH17G00960(K08243);AH14G09910(K00660);AH03G33140(K08243)	http://www.kegg.jp/kegg-bin/show_pathway?map00941/K00660%09%23FFFFFF,red/K01859%09%23FFFFFF,red/K08243%09%23FFFFFF,red
adu00480	Glutathione metabolism	Metabolism	Metabolism of other amino acids	10	207	0.00417947	0.0494571	AH09G22730(K00799);AH10G10320(K18592);AH13G53260(K00799);AH15G12540(K00799);AH13G54000(K00799);AH06G24820(K10808);AH16G30590(K10808);AH13G37280(K10807);AH07G22980(K00799);AH09G07550(K00799)	http://www.kegg.jp/kegg-bin/show_pathway?map00480/K00799%09%23FFFFFF,red/K18592%09%23FFFFFF,red/K10808%09%23FFFFFF,red/K10807%09%23FFFFFF,red
adu00950	Isoquinoline alkaloid biosynthesis	Metabolism	Biosynthesis of other secondary metabolites	4	49	0.0114446	0.116081	AH20G06310(K00422);AH13G39720(K00422);AH13G39740(K00422);AH18G09670(K00815)	http://www.kegg.jp/kegg-bin/show_pathway?map00950/K00422%09%23FFFFFF,red/K00815%09%23FFFFFF,red
adu04712	Circadian rhythm - plant	Organismal Systems	Environmental adaptation	6	114	0.0168279	0.149348	AH01G02310(K00660);AH04G01670(K00660);AH04G08640(K00660);AH04G08660(K00660);AH14G09830(K00660);AH14G09910(K00660)	http://www.kegg.jp/kegg-bin/show_pathway?map04712/K00660%09%23FFFFFF,red
adu00943	Isoflavonoid biosynthesis	Metabolism	Biosynthesis of other secondary metabolites	4	58	0.0202437	0.159701	AH09G01720(K13262);AH11G11030(K13260);AH09G26620(K13258);AH15G01050(K13260)	http://www.kegg.jp/kegg-bin/show_pathway?map00943/K13262%09%23FFFFFF,red/K13260%09%23FFFFFF,red/K13258%09%23FFFFFF,red
adu02010	ABC transporters	Environmental Information Processing	Membrane transport	4	69	0.0354811	0.251916	AH01G10250(K05658);AH01G30700(K05658);AH20G01630(K05658);AH09G32540(K05666)	http://www.kegg.jp/kegg-bin/show_pathway?map02010/K05658%09%23FFFFFF,red/K05666%09%23FFFFFF,red
adu04141	Protein processing in endoplasmic reticulum	Genetic Information Processing	Folding, sorting and degradation	12	379	0.040867	0.262638	AH04G27720(K08057);AH14G32620(K08057);AH13G31500(K09490);AH14G40970(K03283);AH19G17250(K08057);AH14G40960(K03283);AH13G31440(K09490);AH10G00920(K03283);AH20G04460(K03283);AH03G26780(K09490);AH04G03970(K13993);AH14G04960(K13993)	http://www.kegg.jp/kegg-bin/show_pathway?map04141/K08057%09%23FFFFFF,red/K09490%09%23FFFFFF,red/K03283%09%23FFFFFF,red/K13993%09%23FFFFFF,red
adu04626	Plant-pathogen interaction	Organismal Systems	Environmental adaptation	13	427	0.0443896	0.262638	AH16G05160(K13448);AH15G02440(K13448);AH13G04010(K15397);AH16G32150(K13424);AH03G02130(K15397);AH10G02190(K13433);AH06G25830(K13424);AH15G24000(K05391);AH13G59720(K15397);AH11G25490(K13448);AH15G24020(K05391);AH08G29990(K13448);AH08G06260(K13448)	http://www.kegg.jp/kegg-bin/show_pathway?map04626/K13448%09%23FFFFFF,red/K15397%09%23FFFFFF,red/K13424%09%23FFFFFF,red/K13433%09%23FFFFFF,red/K05391%09%23FFFFFF,red
adu00260	Glycine, serine and threonine metabolism	Metabolism	Amino acid metabolism	5	113	0.0530309	0.28963	AH04G00320(K00058);AH14G00910(K00058);AH05G14040(K01696);AH19G42600(K00108);AH15G08900(K01696)	http://www.kegg.jp/kegg-bin/show_pathway?map00260/K00058%09%23FFFFFF,red/K01696%09%23FFFFFF,red/K00108%09%23FFFFFF,red
adu00300	Lysine biosynthesis	Metabolism	Amino acid metabolism	2	22	0.058808	0.298241	AH20G08850(K10206);AH10G05900(K10206)	http://www.kegg.jp/kegg-bin/show_pathway?map00300/K10206%09%23FFFFFF,red
adu00240	Pyrimidine metabolism	Metabolism	Nucleotide metabolism	5	126	0.0769463	0.361379	AH06G24820(K10808);AH16G30590(K10808);AH15G37840(K00857);AH13G37280(K10807);AH09G00100(K00857)	http://www.kegg.jp/kegg-bin/show_pathway?map00240/K10808%09%23FFFFFF,red/K00857%09%23FFFFFF,red/K10807%09%23FFFFFF,red
adu00400	Phenylalanine, tyrosine and tryptophan biosynthesis	Metabolism	Amino acid metabolism	4	91	0.0814375	0.361379	AH12G31330(K13832);AH18G09670(K00815);AH05G14040(K01696);AH15G08900(K01696)	http://www.kegg.jp/kegg-bin/show_pathway?map00400/K13832%09%23FFFFFF,red/K00815%09%23FFFFFF,red/K01696%09%23FFFFFF,red
adu03060	Protein export	Genetic Information Processing	Folding, sorting and degradation	4	99	0.10305	0.421679	AH13G31500(K09490);AH13G31440(K09490);AH03G26780(K09490);AH14G26240(K09647)	http://www.kegg.jp/kegg-bin/show_pathway?map03060/K09490%09%23FFFFFF,red/K09647%09%23FFFFFF,red
adu00062	Fatty acid elongation	Metabolism	Lipid metabolism	3	64	0.108033	0.421679	AH13G04010(K15397);AH03G02130(K15397);AH13G59720(K15397)	http://www.kegg.jp/kegg-bin/show_pathway?map00062/K15397%09%23FFFFFF,red
adu00460	Cyanoamino acid metabolism	Metabolism	Metabolism of other amino acids	3	66	0.115699	0.421679	AH17G04670(K05349);AH10G10320(K18592);AH07G05950(K05349)	http://www.kegg.jp/kegg-bin/show_pathway?map00460/K05349%09%23FFFFFF,red/K18592%09%23FFFFFF,red
adu00350	Tyrosine metabolism	Metabolism	Amino acid metabolism	4	106	0.123889	0.421679	AH20G06310(K00422);AH13G39720(K00422);AH13G39740(K00422);AH18G09670(K00815)	http://www.kegg.jp/kegg-bin/show_pathway?map00350/K00422%09%23FFFFFF,red/K00815%09%23FFFFFF,red
adu00040	Pentose and glucuronate interconversions	Metabolism	Carbohydrate metabolism	7	232	0.125371	0.421679	AH01G16900(K01728);AH01G02260(K01728);AH11G06880(K01728);AH12G28010(K01051);AH10G27930(K01728);AH10G29810(K01051);AH13G57490(K01051)	http://www.kegg.jp/kegg-bin/show_pathway?map00040/K01728%09%23FFFFFF,red/K01051%09%23FFFFFF,red
adu04145	Phagosome	Cellular Processes	Transport and catabolism	5	151	0.136468	0.421679	AH04G27720(K08057);AH14G32620(K08057);AH19G17250(K08057);AH03G37500(K04392);AH13G40650(K04392)	http://www.kegg.jp/kegg-bin/show_pathway?map04145/K08057%09%23FFFFFF,red/K04392%09%23FFFFFF,red
adu00590	Arachidonic acid metabolism	Metabolism	Lipid metabolism	2	36	0.1366	0.421679	AH10G10320(K18592);AH16G10210(K08726)	http://www.kegg.jp/kegg-bin/show_pathway?map00590/K18592%09%23FFFFFF,red/K08726%09%23FFFFFF,red
adu00730	Thiamine metabolism	Metabolism	Metabolism of cofactors and vitamins	2	44	0.187445	0.535076	AH15G08960(K03146);AH11G34920(K01662)	http://www.kegg.jp/kegg-bin/show_pathway?map00730/K03146%09%23FFFFFF,red/K01662%09%23FFFFFF,red
adu00909	Sesquiterpenoid and triterpenoid biosynthesis	Metabolism	Metabolism of terpenoids and polyketides	2	45	0.193983	0.535076	AH14G00680(K15813);AH04G16130(K15814)	http://www.kegg.jp/kegg-bin/show_pathway?map00909/K15813%09%23FFFFFF,red/K15814%09%23FFFFFF,red
adu00430	Taurine and hypotaurine metabolism	Metabolism	Metabolism of other amino acids	1	12	0.195943	0.535076	AH10G10320(K18592)	http://www.kegg.jp/kegg-bin/show_pathway?map00430/K18592%09%23FFFFFF,red
adu00908	Zeatin biosynthesis	Metabolism	Metabolism of terpenoids and polyketides	2	52	0.240393	0.632146	AH01G21650(K00279);AH17G10410(K13496)	http://www.kegg.jp/kegg-bin/show_pathway?map00908/K00279%09%23FFFFFF,red/K13496%09%23FFFFFF,red
adu00900	Terpenoid backbone biosynthesis	Metabolism	Metabolism of terpenoids and polyketides	3	103	0.283253	0.718248	AH11G34920(K01662);AH13G03360(K03526);AH03G01290(K03526)	http://www.kegg.jp/kegg-bin/show_pathway?map00900/K01662%09%23FFFFFF,red/K03526%09%23FFFFFF,red
adu00051	Fructose and mannose metabolism	Metabolism	Carbohydrate metabolism	3	111	0.322716	0.73176	AH05G31840(K00966);AH15G21410(K00966);AH05G07370(K19355)	http://www.kegg.jp/kegg-bin/show_pathway?map00051/K00966%09%23FFFFFF,red/K19355%09%23FFFFFF,red
adu00903	Limonene and pinene degradation	Metabolism	Metabolism of terpenoids and polyketides	1	22	0.329701	0.73176	AH13G43620(K00128)	http://www.kegg.jp/kegg-bin/show_pathway?map00903/K00128%09%23FFFFFF,red
adu00270	Cysteine and methionine metabolism	Metabolism	Amino acid metabolism	5	213	0.338031	0.73176	AH04G00320(K00058);AH14G00910(K00058);AH18G09670(K00815);AH11G15710(K00016);AH19G23250(K01761)	http://www.kegg.jp/kegg-bin/show_pathway?map00270/K00058%09%23FFFFFF,red/K00815%09%23FFFFFF,red/K00016%09%23FFFFFF,red/K01761%09%23FFFFFF,red
adu00073	Cutin, suberine and wax biosynthesis	Metabolism	Lipid metabolism	2	69	0.353555	0.73176	AH16G30080(K15400);AH18G05710(K13356)	http://www.kegg.jp/kegg-bin/show_pathway?map00073/K15400%09%23FFFFFF,red/K13356%09%23FFFFFF,red
adu00360	Phenylalanine metabolism	Metabolism	Amino acid metabolism	2	69	0.353555	0.73176	AH18G09670(K00815);AH13G51940(K01426)	http://www.kegg.jp/kegg-bin/show_pathway?map00360/K00815%09%23FFFFFF,red/K01426%09%23FFFFFF,red
adu00905	Brassinosteroid biosynthesis	Metabolism	Metabolism of terpenoids and polyketides	1	24	0.35367	0.73176	AH19G13340(K20623)	http://www.kegg.jp/kegg-bin/show_pathway?map00905/K20623%09%23FFFFFF,red
adu00380	Tryptophan metabolism	Metabolism	Amino acid metabolism	3	119	0.362225	0.73176	AH11G14590(K22588);AH13G43620(K00128);AH13G51940(K01426)	http://www.kegg.jp/kegg-bin/show_pathway?map00380/K22588%09%23FFFFFF,red/K00128%09%23FFFFFF,red/K01426%09%23FFFFFF,red
adu04016	MAPK signaling pathway - plant	Environmental Information Processing	Signal transduction	7	328	0.377766	0.73176	AH13G00300(K20547);AH16G32150(K13424);AH06G25830(K13424);AH20G00720(K20547);AH09G21370(K14516);AH09G25780(K20718);AH02G08810(K14516)	http://www.kegg.jp/kegg-bin/show_pathway?map04016/K20547%09%23FFFFFF,red/K13424%09%23FFFFFF,red/K14516%09%23FFFFFF,red/K20718%09%23FFFFFF,red
adu00500	Starch and sucrose metabolism	Metabolism	Carbohydrate metabolism	6	279	0.387897	0.73176	AH03G28640(K01179);AH13G32350(K01179);AH17G04670(K05349);AH07G05950(K05349);AH19G00220(K01179);AH16G41710(K01176)	http://www.kegg.jp/kegg-bin/show_pathway?map00500/K01179%09%23FFFFFF,red/K05349%09%23FFFFFF,red/K01176%09%23FFFFFF,red
adu00330	Arginine and proline metabolism	Metabolism	Amino acid metabolism	3	125	0.391646	0.73176	AH10G27380(K00318);AH13G43620(K00128);AH13G51940(K01426)	http://www.kegg.jp/kegg-bin/show_pathway?map00330/K00318%09%23FFFFFF,red/K00128%09%23FFFFFF,red/K01426%09%23FFFFFF,red
adu00531	Glycosaminoglycan degradation	Metabolism	Glycan biosynthesis and metabolism	1	30	0.420579	0.746437	AH01G33460(K07964)	http://www.kegg.jp/kegg-bin/show_pathway?map00531/K07964%09%23FFFFFF,red
adu00450	Selenocompound metabolism	Metabolism	Metabolism of other amino acids	1	31	0.431041	0.746437	AH19G23250(K01761)	http://www.kegg.jp/kegg-bin/show_pathway?map00450/K01761%09%23FFFFFF,red
adu00780	Biotin metabolism	Metabolism	Metabolism of cofactors and vitamins	1	31	0.431041	0.746437	AH06G22540(K00059)	http://www.kegg.jp/kegg-bin/show_pathway?map00780/K00059%09%23FFFFFF,red
adu03030	DNA replication	Genetic Information Processing	Replication and repair	2	84	0.44844	0.758078	AH06G04390(K02210);AH09G29710(K10743)	http://www.kegg.jp/kegg-bin/show_pathway?map03030/K02210%09%23FFFFFF,red/K10743%09%23FFFFFF,red
adu00340	Histidine metabolism	Metabolism	Amino acid metabolism	1	47	0.575029	0.94029	AH13G43620(K00128)	http://www.kegg.jp/kegg-bin/show_pathway?map00340/K00128%09%23FFFFFF,red
adu00960	Tropane, piperidine and pyridine alkaloid biosynthesis	Metabolism	Biosynthesis of other secondary metabolites	1	48	0.582715	0.94029	AH18G09670(K00815)	http://www.kegg.jp/kegg-bin/show_pathway?map00960/K00815%09%23FFFFFF,red
adu00130	Ubiquinone and other terpenoid-quinone biosynthesis	Metabolism	Metabolism of cofactors and vitamins	2	112	0.602342	0.950361	AH08G20240(K03809);AH18G09670(K00815)	http://www.kegg.jp/kegg-bin/show_pathway?map00130/K03809%09%23FFFFFF,red/K00815%09%23FFFFFF,red
adu00906	Carotenoid biosynthesis	Metabolism	Metabolism of terpenoids and polyketides	1	53	0.619123	0.951538	AH20G19580(K14595)	http://www.kegg.jp/kegg-bin/show_pathway?map00906/K14595%09%23FFFFFF,red
adu00620	Pyruvate metabolism	Metabolism	Carbohydrate metabolism	3	185	0.651473	0.951538	AH05G38770(K01610);AH11G15710(K00016);AH13G43620(K00128)	http://www.kegg.jp/kegg-bin/show_pathway?map00620/K01610%09%23FFFFFF,red/K00016%09%23FFFFFF,red/K00128%09%23FFFFFF,red
adu00910	Nitrogen metabolism	Metabolism	Energy metabolism	1	59	0.658666	0.951538	AH16G32240(K02575)	http://www.kegg.jp/kegg-bin/show_pathway?map00910/K02575%09%23FFFFFF,red
adu00310	Lysine degradation	Metabolism	Amino acid metabolism	1	63	0.682732	0.951538	AH13G43620(K00128)	http://www.kegg.jp/kegg-bin/show_pathway?map00310/K00128%09%23FFFFFF,red
adu00010	Glycolysis / Gluconeogenesis	Metabolism	Carbohydrate metabolism	4	257	0.684402	0.951538	AH20G31490(K01785);AH05G38770(K01610);AH11G15710(K00016);AH13G43620(K00128)	http://www.kegg.jp/kegg-bin/show_pathway?map00010/K01785%09%23FFFFFF,red/K01610%09%23FFFFFF,red/K00016%09%23FFFFFF,red/K00128%09%23FFFFFF,red
adu04130	SNARE interactions in vesicular transport	Genetic Information Processing	Folding, sorting and degradation	1	72	0.730889	0.951538	AH20G08950(K08486)	http://www.kegg.jp/kegg-bin/show_pathway?map04130/K08486%09%23FFFFFF,red
adu00640	Propanoate metabolism	Metabolism	Carbohydrate metabolism	1	81	0.771772	0.951538	AH11G15710(K00016)	http://www.kegg.jp/kegg-bin/show_pathway?map00640/K00016%09%23FFFFFF,red
adu00230	Purine metabolism	Metabolism	Nucleotide metabolism	3	234	0.797494	0.951538	AH06G24820(K10808);AH16G30590(K10808);AH13G37280(K10807)	http://www.kegg.jp/kegg-bin/show_pathway?map00230/K10808%09%23FFFFFF,red/K10807%09%23FFFFFF,red
adu03022	Basal transcription factors	Genetic Information Processing	Transcription	1	89	0.802893	0.951538	AH11G27640(K03138)	http://www.kegg.jp/kegg-bin/show_pathway?map03022/K03138%09%23FFFFFF,red
adu00770	Pantothenate and CoA biosynthesis	Metabolism	Metabolism of cofactors and vitamins	1	93	0.816833	0.951538	AH13G43620(K00128)	http://www.kegg.jp/kegg-bin/show_pathway?map00770/K00128%09%23FFFFFF,red
adu04144	Endocytosis	Cellular Processes	Transport and catabolism	5	381	0.821657	0.951538	AH14G40970(K03283);AH14G40960(K03283);AH10G00920(K03283);AH20G04460(K03283);AH07G09630(K18443)	http://www.kegg.jp/kegg-bin/show_pathway?map04144/K03283%09%23FFFFFF,red/K18443%09%23FFFFFF,red
adu00410	beta-Alanine metabolism	Metabolism	Metabolism of other amino acids	1	96	0.82664	0.951538	AH13G43620(K00128)	http://www.kegg.jp/kegg-bin/show_pathway?map00410/K00128%09%23FFFFFF,red
adu00020	Citrate cycle (TCA cycle)	Metabolism	Carbohydrate metabolism	1	100	0.838909	0.951538	AH05G38770(K01610)	http://www.kegg.jp/kegg-bin/show_pathway?map00020/K01610%09%23FFFFFF,red
adu04146	Peroxisome	Cellular Processes	Transport and catabolism	2	186	0.852286	0.951538	AH16G10210(K08726);AH18G05710(K13356)	http://www.kegg.jp/kegg-bin/show_pathway?map04146/K08726%09%23FFFFFF,red/K13356%09%23FFFFFF,red
adu03040	Spliceosome	Genetic Information Processing	Transcription	4	334	0.856899	0.951538	AH14G40970(K03283);AH14G40960(K03283);AH10G00920(K03283);AH20G04460(K03283)	http://www.kegg.jp/kegg-bin/show_pathway?map03040/K03283%09%23FFFFFF,red
adu00052	Galactose metabolism	Metabolism	Carbohydrate metabolism	1	111	0.868375	0.951538	AH20G31490(K01785)	http://www.kegg.jp/kegg-bin/show_pathway?map00052/K01785%09%23FFFFFF,red
adu00061	Fatty acid biosynthesis	Metabolism	Lipid metabolism	1	111	0.868375	0.951538	AH06G22540(K00059)	http://www.kegg.jp/kegg-bin/show_pathway?map00061/K00059%09%23FFFFFF,red
adu00280	Valine, leucine and isoleucine degradation	Metabolism	Amino acid metabolism	1	111	0.868375	0.951538	AH13G43620(K00128)	http://www.kegg.jp/kegg-bin/show_pathway?map00280/K00128%09%23FFFFFF,red
adu00071	Fatty acid degradation	Metabolism	Lipid metabolism	1	115	0.877704	0.951538	AH13G43620(K00128)	http://www.kegg.jp/kegg-bin/show_pathway?map00071/K00128%09%23FFFFFF,red
adu04070	Phosphatidylinositol signaling system	Environmental Information Processing	Signal transduction	1	129	0.905473	0.951538	AH17G14060(K05857)	http://www.kegg.jp/kegg-bin/show_pathway?map04070/K05857%09%23FFFFFF,red
adu00053	Ascorbate and aldarate metabolism	Metabolism	Carbohydrate metabolism	1	130	0.907197	0.951538	AH13G43620(K00128)	http://www.kegg.jp/kegg-bin/show_pathway?map00053/K00128%09%23FFFFFF,red
adu00190	Oxidative phosphorylation	Metabolism	Energy metabolism	3	308	0.919583	0.951538	AH01G22440(K01535);AH14G33960(K01535);AH11G35480(K01535)	http://www.kegg.jp/kegg-bin/show_pathway?map00190/K01535%09%23FFFFFF,red
adu00710	Carbon fixation in photosynthetic organisms	Metabolism	Energy metabolism	1	143	0.926964	0.951538	AH05G38770(K01610)	http://www.kegg.jp/kegg-bin/show_pathway?map00710/K01610%09%23FFFFFF,red
adu04075	Plant hormone signal transduction	Environmental Information Processing	Signal transduction	6	549	0.935587	0.951538	AH05G03310(K13464);AH09G21370(K14516);AH01G11330(K14487);AH11G11050(K14487);AH15G18280(K14487);AH02G08810(K14516)	http://www.kegg.jp/kegg-bin/show_pathway?map04075/K13464%09%23FFFFFF,red/K14516%09%23FFFFFF,red/K14487%09%23FFFFFF,red
adu00562	Inositol phosphate metabolism	Metabolism	Carbohydrate metabolism	1	152	0.938136	0.951538	AH17G14060(K05857)	http://www.kegg.jp/kegg-bin/show_pathway?map00562/K05857%09%23FFFFFF,red
adu00561	Glycerolipid metabolism	Metabolism	Lipid metabolism	1	172	0.957247	0.957247	AH13G43620(K00128)	http://www.kegg.jp/kegg-bin/show_pathway?map00561/K00128%09%23FFFFFF,red

## Sheet: Common-2
PathwayID	Pathway	level1	level2	List	Total	Pvalue	adjustPvalue	List_gene	URL
adu02010	ABC transporters	Environmental Information Processing	Membrane transport	4	69	0.00137286	0.0439315	AH01G10250(K05658);AH07G02310(K05666);AH20G01630(K05658);AH05G01310(K05681)	http://www.kegg.jp/kegg-bin/show_pathway?map02010/K05658%09%23FFFFFF,red/K05666%09%23FFFFFF,red/K05681%09%23FFFFFF,red
adu04075	Plant hormone signal transduction	Environmental Information Processing	Signal transduction	10	549	0.00475546	0.0613578	AH11G35040(K14504);AH01G22850(K14504);AH16G39720(K14505);AH03G45980(K14432);AH19G05150(K14484);AH03G20580(K14484);AH20G15670(K14496);AH12G22850(K14503);AH16G16280(K14486);AH12G18580(K14508)	http://www.kegg.jp/kegg-bin/show_pathway?map04075/K14504%09%23FFFFFF,red/K14505%09%23FFFFFF,red/K14432%09%23FFFFFF,red/K14484%09%23FFFFFF,red/K14496%09%23FFFFFF,red/K14503%09%23FFFFFF,red/K14486%09%23FFFFFF,red/K14508%09%23FFFFFF,red
adu00908	Zeatin biosynthesis	Metabolism	Metabolism of terpenoids and polyketides	3	52	0.00575229	0.0613578	AH04G03460(K10760);AH20G27040(K00279);AH10G20650(K00279)	http://www.kegg.jp/kegg-bin/show_pathway?map00908/K10760%09%23FFFFFF,red/K00279%09%23FFFFFF,red
adu00910	Nitrogen metabolism	Metabolism	Energy metabolism	3	59	0.00817133	0.0653706	AH10G05270(K01673);AH20G08200(K01673);AH16G32240(K02575)	http://www.kegg.jp/kegg-bin/show_pathway?map00910/K01673%09%23FFFFFF,red/K02575%09%23FFFFFF,red
adu00053	Ascorbate and aldarate metabolism	Metabolism	Carbohydrate metabolism	4	130	0.013107	0.0838845	AH04G00680(K00423);AH03G35450(K17744);AH14G01310(K00423);AH13G45630(K00423)	http://www.kegg.jp/kegg-bin/show_pathway?map00053/K00423%09%23FFFFFF,red/K17744%09%23FFFFFF,red
adu00940	Phenylpropanoid biosynthesis	Metabolism	Biosynthesis of other secondary metabolites	6	303	0.019415	0.0934931	AH01G31200(K00430);AH05G21770(K00430);AH06G26990(K00430);AH13G23760(K12355);AH16G33620(K00430);AH01G01000(K00430)	http://www.kegg.jp/kegg-bin/show_pathway?map00940/K00430%09%23FFFFFF,red/K12355%09%23FFFFFF,red
adu00564	Glycerophospholipid metabolism	Metabolism	Lipid metabolism	5	225	0.020788	0.0934931	AH14G19220(K13508);AH04G19080(K13508);AH19G02680(K06130);AH11G00230(K01115);AH18G31820(K06130)	http://www.kegg.jp/kegg-bin/show_pathway?map00564/K13508%09%23FFFFFF,red/K06130%09%23FFFFFF,red/K01115%09%23FFFFFF,red
adu00040	Pentose and glucuronate interconversions	Metabolism	Carbohydrate metabolism	5	232	0.0233733	0.0934931	AH19G14580(K01051);AH10G29810(K01051);AH12G28140(K01051);AH13G28460(K01051);AH09G11160(K01051)	http://www.kegg.jp/kegg-bin/show_pathway?map00040/K01051%09%23FFFFFF,red
adu00561	Glycerolipid metabolism	Metabolism	Lipid metabolism	4	172	0.0326749	0.116177	AH11G33250(K03715);AH14G19220(K13508);AH04G19080(K13508);AH01G24750(K03715)	http://www.kegg.jp/kegg-bin/show_pathway?map00561/K03715%09%23FFFFFF,red/K13508%09%23FFFFFF,red
adu00909	Sesquiterpenoid and triterpenoid biosynthesis	Metabolism	Metabolism of terpenoids and polyketides	2	45	0.0397533	0.127211	AH04G00120(K15813);AH08G19960(K15803)	http://www.kegg.jp/kegg-bin/show_pathway?map00909/K15813%09%23FFFFFF,red/K15803%09%23FFFFFF,red
adu00500	Starch and sucrose metabolism	Metabolism	Carbohydrate metabolism	5	279	0.0461367	0.134216	AH13G13330(K01087);AH03G10500(K01087);AH03G43110(K19891);AH15G09920(K19891);AH08G10550(K01179)	http://www.kegg.jp/kegg-bin/show_pathway?map00500/K01087%09%23FFFFFF,red/K19891%09%23FFFFFF,red/K01179%09%23FFFFFF,red
adu00520	Amino sugar and nucleotide sugar metabolism	Metabolism	Carbohydrate metabolism	4	260	0.110068	0.293515	AH20G08900(K15920);AH15G21410(K00966);AH18G05250(K12449);AH04G05600(K13648)	http://www.kegg.jp/kegg-bin/show_pathway?map00520/K15920%09%23FFFFFF,red/K00966%09%23FFFFFF,red/K12449%09%23FFFFFF,red/K13648%09%23FFFFFF,red
adu00260	Glycine, serine and threonine metabolism	Metabolism	Amino acid metabolism	2	113	0.188647	0.437013	AH19G42600(K00108);AH09G25370(K00108)	http://www.kegg.jp/kegg-bin/show_pathway?map00260/K00108%09%23FFFFFF,red
adu04712	Circadian rhythm - plant	Organismal Systems	Environmental adaptation	2	114	0.191193	0.437013	AH02G03440(K16240);AH12G03100(K16240)	http://www.kegg.jp/kegg-bin/show_pathway?map04712/K16240%09%23FFFFFF,red
adu00904	Diterpenoid biosynthesis	Metabolism	Metabolism of terpenoids and polyketides	1	53	0.312811	0.66733	AH09G15430(K04125)	http://www.kegg.jp/kegg-bin/show_pathway?map00904/K04125%09%23FFFFFF,red
adu03430	Mismatch repair	Genetic Information Processing	Replication and repair	1	62	0.355355	0.702909	AH15G03400(K10756)	http://www.kegg.jp/kegg-bin/show_pathway?map03430/K10756%09%23FFFFFF,red
adu00565	Ether lipid metabolism	Metabolism	Lipid metabolism	1	66	0.37342	0.702909	AH11G00230(K01115)	http://www.kegg.jp/kegg-bin/show_pathway?map00565/K01115%09%23FFFFFF,red
adu03030	DNA replication	Genetic Information Processing	Replication and repair	1	84	0.448732	0.768224	AH15G03400(K10756)	http://www.kegg.jp/kegg-bin/show_pathway?map03030/K10756%09%23FFFFFF,red
adu04144	Endocytosis	Cellular Processes	Transport and catabolism	3	381	0.505411	0.768224	AH16G19980(K07901);AH11G00230(K01115);AH08G28190(K00889)	http://www.kegg.jp/kegg-bin/show_pathway?map04144/K07901%09%23FFFFFF,red/K01115%09%23FFFFFF,red/K00889%09%23FFFFFF,red
adu03420	Nucleotide excision repair	Genetic Information Processing	Replication and repair	1	100	0.508141	0.768224	AH15G03400(K10756)	http://www.kegg.jp/kegg-bin/show_pathway?map03420/K10756%09%23FFFFFF,red
adu00051	Fructose and mannose metabolism	Metabolism	Carbohydrate metabolism	1	111	0.545278	0.768224	AH15G21410(K00966)	http://www.kegg.jp/kegg-bin/show_pathway?map00051/K00966%09%23FFFFFF,red
adu00061	Fatty acid biosynthesis	Metabolism	Lipid metabolism	1	111	0.545278	0.768224	AH13G55060(K01897)	http://www.kegg.jp/kegg-bin/show_pathway?map00061/K01897%09%23FFFFFF,red
adu00071	Fatty acid degradation	Metabolism	Lipid metabolism	1	115	0.558085	0.768224	AH13G55060(K01897)	http://www.kegg.jp/kegg-bin/show_pathway?map00071/K01897%09%23FFFFFF,red
adu00330	Arginine and proline metabolism	Metabolism	Amino acid metabolism	1	125	0.58857	0.768224	AH14G37520(K00318)	http://www.kegg.jp/kegg-bin/show_pathway?map00330/K00318%09%23FFFFFF,red
adu04070	Phosphatidylinositol signaling system	Environmental Information Processing	Signal transduction	1	129	0.600175	0.768224	AH08G28190(K00889)	http://www.kegg.jp/kegg-bin/show_pathway?map04070/K00889%09%23FFFFFF,red
adu00562	Inositol phosphate metabolism	Metabolism	Carbohydrate metabolism	1	152	0.660907	0.813424	AH08G28190(K00889)	http://www.kegg.jp/kegg-bin/show_pathway?map00562/K00889%09%23FFFFFF,red
adu04146	Peroxisome	Cellular Processes	Transport and catabolism	1	186	0.7344	0.8704	AH13G55060(K01897)	http://www.kegg.jp/kegg-bin/show_pathway?map04146/K01897%09%23FFFFFF,red
adu03015	mRNA surveillance pathway	Genetic Information Processing	Translation	1	231	0.808034	0.892823	AH09G21270(K06269)	http://www.kegg.jp/kegg-bin/show_pathway?map03015/K06269%09%23FFFFFF,red
adu04626	Plant-pathogen interaction	Organismal Systems	Environmental adaptation	2	427	0.80912	0.892823	AH05G05580(K13448);AH16G36810(K13457)	http://www.kegg.jp/kegg-bin/show_pathway?map04626/K13448%09%23FFFFFF,red/K13457%09%23FFFFFF,red
adu00190	Oxidative phosphorylation	Metabolism	Energy metabolism	1	308	0.890256	0.934362	AH12G13420(K01507)	http://www.kegg.jp/kegg-bin/show_pathway?map00190/K01507%09%23FFFFFF,red
adu04016	MAPK signaling pathway - plant	Environmental Information Processing	Signal transduction	1	328	0.905163	0.934362	AH20G15670(K14496)	http://www.kegg.jp/kegg-bin/show_pathway?map04016/K14496%09%23FFFFFF,red
adu04141	Protein processing in endoplasmic reticulum	Genetic Information Processing	Folding, sorting and degradation	1	379	0.934735	0.934735	AH04G03970(K13993)	http://www.kegg.jp/kegg-bin/show_pathway?map04141/K13993%09%23FFFFFF,red

## Sheet: R24 vs R0_Up
PathwayID	Pathway	level1	level2	List	Total	Pvalue	adjustPvalue	List_gene	URL
adu00196	Photosynthesis - antenna proteins	Metabolism	Energy metabolism	23	32	2.99316e-18	3.32241e-16	AH03G17820(K08914);AH08G20960(K08914);AH10G12210(K08915);AH13G20380(K08914);AH18G13550(K08914);AH20G08750(K08917);AH19G00830(K08907);AH05G37040(K08907);AH17G01270(K08913);AH02G22150(K08915);AH12G24350(K08915);AH20G17160(K08915);AH08G03560(K08911);AH07G01090(K08913);AH12G05120(K08908);AH15G34590(K08916);AH17G26790(K08911);AH08G30810(K08910);AH13G27630(K08908);AH05G21140(K08916);AH02G04630(K08908);…	http://www.kegg.jp/kegg-bin/show_pathway?map00196/K08914%09%23FFFFFF,red/K08915%09%23FFFFFF,red/K08917%09%23FFFFFF,red/K08907%09%23FFFFFF,red/K08913%09%23FFFFFF,red/K08911%09%23FFFFFF,red/K08908%09%23FFFFFF,red/K08916%09%23FFFFFF,red/K08910%09%23FFFFFF,red
adu00941	Flavonoid biosynthesis	Metabolism	Biosynthesis of other secondary metabolites	42	123	1.08455e-15	6.01923e-14	AH16G27270(K13065);AH06G22080(K13065);AH01G02310(K00660);AH17G00950(K08243);AH11G10290(K00588);AH07G00640(K08243);AH04G01670(K00660);AH03G08660(K00660);AH20G30480(K05280);AH11G06850(K00660);AH04G08640(K00660);AH04G08650(K00660);AH10G23440(K05280);AH04G08660(K00660);AH07G00630(K08243);AH14G09830(K00660);AH05G25050(K00588);AH14G09790(K00660);AH19G36380(K01859);AH01G10690(K00588);AH17G00960(K08243);…	http://www.kegg.jp/kegg-bin/show_pathway?map00941/K13065%09%23FFFFFF,red/K00660%09%23FFFFFF,red/K08243%09%23FFFFFF,red/K00588%09%23FFFFFF,red/K05280%09%23FFFFFF,red/K01859%09%23FFFFFF,red/K22845%09%23FFFFFF,red
adu00940	Phenylpropanoid biosynthesis	Metabolism	Biosynthesis of other secondary metabolites	65	303	2.00906e-12	7.43354e-11	AH17G11990(K00430);AH04G21680(K00430);AH07G07460(K00430);AH16G27270(K13065);AH14G25420(K00430);AH07G12530(K00430);AH13G49240(K22395);AH06G22080(K13065);AH15G26260(K05350);AH11G11550(K00430);AH04G21700(K00430);AH14G25430(K00430);AH11G10290(K00588);AH04G09850(K00430);AH16G00320(K00083);AH03G46620(K22395);AH14G25410(K00430);AH04G09870(K00430);AH20G23580(K00430);AH01G11780(K00430);AH14G08420(K00430);…	http://www.kegg.jp/kegg-bin/show_pathway?map00940/K00430%09%23FFFFFF,red/K13065%09%23FFFFFF,red/K22395%09%23FFFFFF,red/K05350%09%23FFFFFF,red/K00588%09%23FFFFFF,red/K00083%09%23FFFFFF,red/K09753%09%23FFFFFF,red/K01904%09%23FFFFFF,red/K05349%09%23FFFFFF,red/K12355%09%23FFFFFF,red/K10775%09%23FFFFFF,red/K09755%09%23FFFFFF,red
adu00480	Glutathione metabolism	Metabolism	Metabolism of other amino acids	43	207	3.34418e-08	9.2801e-07	AH17G18150(K00434);AH07G19820(K00434);AH18G20120(K00799);AH06G13590(K00799);AH07G22960(K00799);AH09G22730(K00799);AH02G28030(K00799);AH10G06980(K00799);AH05G31630(K00797);AH19G28710(K00799);AH03G38730(K21888);AH20G09980(K00799);AH13G53980(K00799);AH09G22740(K00799);AH20G14370(K18592);AH12G31720(K00799);AH10G10320(K18592);AH13G53260(K00799);AH12G22760(K00799);AH02G28040(K00799);AH03G41590(K00799);…	http://www.kegg.jp/kegg-bin/show_pathway?map00480/K00434%09%23FFFFFF,red/K00799%09%23FFFFFF,red/K00797%09%23FFFFFF,red/K21888%09%23FFFFFF,red/K18592%09%23FFFFFF,red/K00036%09%23FFFFFF,red/K10808%09%23FFFFFF,red/K10807%09%23FFFFFF,red
adu00909	Sesquiterpenoid and triterpenoid biosynthesis	Metabolism	Metabolism of terpenoids and polyketides	17	45	7.01338e-08	1.55697e-06	AH12G33400(K14175);AH03G35710(K14175);AH18G11830(K15803);AH05G09590(K15803);AH04G00120(K15813);AH16G36440(K15803);AH08G19990(K15803);AH20G02070(K14175);AH14G00680(K15813);AH15G13300(K15803);AH16G46230(K15803);AH18G11820(K15803);AH16G43240(K00511);AH10G04180(K14175);AH08G19960(K15803);AH14G02380(K00511);AH04G16130(K15814)	http://www.kegg.jp/kegg-bin/show_pathway?map00909/K14175%09%23FFFFFF,red/K15803%09%23FFFFFF,red/K15813%09%23FFFFFF,red/K00511%09%23FFFFFF,red/K15814%09%23FFFFFF,red
adu00195	Photosynthesis	Metabolism	Energy metabolism	39	190	2.03603e-07	3.76666e-06	AH08G15820(K14332);AH17G23230(K02638);AH17G29820(K02694);AH18G06130(K14332);AH11G18540(K02113);AH17G07660(K02693);AH19G00300(K08905);AH04G06760(K02694);AH11G06750(K02716);AH01G02400(K02716);AH10G18500(K02701);AH02G05400(K08901);AH20G24510(K02701);AH05G37550(K08905);AH14G08280(K02694);AH11G09890(K02698);AH07G08760(K02693);AH08G01900(K02638);AH12G12550(K02693);AH07G04660(K02717);AH18G08940(K08902);…	http://www.kegg.jp/kegg-bin/show_pathway?map00195/K14332%09%23FFFFFF,red/K02638%09%23FFFFFF,red/K02694%09%23FFFFFF,red/K02113%09%23FFFFFF,red/K02693%09%23FFFFFF,red/K08905%09%23FFFFFF,red/K02716%09%23FFFFFF,red/K02701%09%23FFFFFF,red/K08901%09%23FFFFFF,red/K02698%09%23FFFFFF,red/K02717%09%23FFFFFF,red/K08902%09%23FFFFFF,red/K02692%09%23FFFFFF,red/K02699%09%23FFFFFF,red/K02721%09%23FFFFFF,red/K035…
adu00943	Isoflavonoid biosynthesis	Metabolism	Biosynthesis of other secondary metabolites	18	58	8.89835e-07	1.41102e-05	AH09G01720(K13262);AH03G47350(K22932);AH13G40550(K13259);AH13G40560(K13257);AH03G37390(K13257);AH01G11300(K13260);AH03G37380(K13259);AH11G11030(K13260);AH15G03380(K05281);AH13G56960(K13265);AH05G07230(K05281);AH09G26620(K13258);AH05G05040(K13260);AH15G01050(K13260);AH15G01090(K13260);AH10G30300(K13265);AH05G20880(K13262);AH19G41470(K13258)	http://www.kegg.jp/kegg-bin/show_pathway?map00943/K13262%09%23FFFFFF,red/K22932%09%23FFFFFF,red/K13259%09%23FFFFFF,red/K13257%09%23FFFFFF,red/K13260%09%23FFFFFF,red/K05281%09%23FFFFFF,red/K13265%09%23FFFFFF,red/K13258%09%23FFFFFF,red
adu04712	Circadian rhythm - plant	Organismal Systems	Environmental adaptation	25	114	9.35324e-06	0.000129776	AH01G02310(K00660);AH04G01670(K00660);AH03G08660(K00660);AH11G06850(K00660);AH04G08640(K00660);AH04G08650(K00660);AH04G08660(K00660);AH14G09830(K00660);AH14G09790(K00660);AH09G11770(K12126);AH04G08590(K00660);AH14G09890(K00660);AH16G46300(K00660);AH04G08600(K00660);AH19G15340(K12126);AH14G09910(K00660);AH14G02430(K00660);AH16G46310(K00660);AH14G09780(K00660);AH05G15380(K00660);AH14G09220(K00660);…	http://www.kegg.jp/kegg-bin/show_pathway?map04712/K00660%09%23FFFFFF,red/K12126%09%23FFFFFF,red/K16223%09%23FFFFFF,red
adu00040	Pentose and glucuronate interconversions	Metabolism	Carbohydrate metabolism	39	232	3.27098e-05	0.000403421	AH11G17580(K01728);AH01G16900(K01728);AH14G08090(K01184);AH04G06650(K01184);AH01G02260(K01728);AH11G06880(K01728);AH04G17830(K00002);AH13G28430(K01051);AH03G22860(K01728);AH13G01560(K01728);AH14G35590(K00012);AH15G29930(K01051);AH03G25280(K01051);AH12G05630(K01051);AH10G08220(K01728);AH12G28010(K01051);AH20G11830(K01728);AH02G04990(K01051);AH10G27930(K01728);AH10G29810(K01051);AH05G25420(K01051);…	http://www.kegg.jp/kegg-bin/show_pathway?map00040/K01728%09%23FFFFFF,red/K01184%09%23FFFFFF,red/K00002%09%23FFFFFF,red/K01051%09%23FFFFFF,red/K00012%09%23FFFFFF,red/K01213%09%23FFFFFF,red
adu00591	Linoleic acid metabolism	Metabolism	Lipid metabolism	12	39	6.56179e-05	0.000728359	AH09G09740(K15718);AH09G09800(K15718);AH19G12820(K15718);AH19G12870(K15718);AH09G14390(K15718);AH09G10220(K00454);AH19G13310(K00454);AH03G03520(K00454);AH16G38200(K00454);AH03G36910(K00454);AH16G14860(K00454);AH16G10590(K15718)	http://www.kegg.jp/kegg-bin/show_pathway?map00591/K15718%09%23FFFFFF,red/K00454%09%23FFFFFF,red
adu00592	alpha-Linolenic acid metabolism	Metabolism	Lipid metabolism	18	99	0.00172821	0.0158585	AH15G22600(K10529);AH05G31020(K10529);AH09G10220(K00454);AH19G13310(K00454);AH12G21120(K07513);AH16G45010(K05894);AH12G21260(K18857);AH16G37490(K05894);AH03G03520(K00454);AH05G14770(K05894);AH15G08090(K05894);AH05G31010(K10529);AH16G38200(K00454);AH03G36910(K00454);AH09G06780(K16818);AH05G14790(K05894);AH16G14860(K00454);AH05G14760(K05894)	http://www.kegg.jp/kegg-bin/show_pathway?map00592/K10529%09%23FFFFFF,red/K00454%09%23FFFFFF,red/K07513%09%23FFFFFF,red/K05894%09%23FFFFFF,red/K18857%09%23FFFFFF,red/K16818%09%23FFFFFF,red
adu00860	Porphyrin and chlorophyll metabolism	Metabolism	Metabolism of cofactors and vitamins	18	99	0.00172821	0.0158585	AH13G20580(K00218);AH08G21300(K00218);AH17G15840(K02492);AH07G21420(K02492);AH17G29380(K22013);AH13G25740(K21480);AH17G06160(K01599);AH01G31220(K21480);AH08G05440(K22013);AH06G11490(K08099);AH13G35330(K03428);AH20G07460(K03405);AH10G02060(K03405);AH13G10900(K01749);AH03G18010(K00218);AH03G08240(K01749);AH16G01790(K08099);AH11G19130(K22013)	http://www.kegg.jp/kegg-bin/show_pathway?map00860/K00218%09%23FFFFFF,red/K02492%09%23FFFFFF,red/K22013%09%23FFFFFF,red/K21480%09%23FFFFFF,red/K01599%09%23FFFFFF,red/K08099%09%23FFFFFF,red/K03428%09%23FFFFFF,red/K03405%09%23FFFFFF,red/K01749%09%23FFFFFF,red
adu03030	DNA replication	Genetic Information Processing	Replication and repair	16	84	0.00185731	0.0158585	AH06G04390(K02210);AH01G26290(K02540);AH11G31590(K02540);AH16G07730(K02210);AH04G10750(K02542);AH09G29710(K10743);AH14G13120(K02542);AH01G24230(K02209);AH03G07060(K02212);AH15G03400(K10756);AH15G24080(K02325);AH11G33780(K02209);AH01G23460(K10745);AH13G49530(K02541);AH13G59610(K02685);AH13G51900(K02685)	http://www.kegg.jp/kegg-bin/show_pathway?map03030/K02210%09%23FFFFFF,red/K02540%09%23FFFFFF,red/K02542%09%23FFFFFF,red/K10743%09%23FFFFFF,red/K02209%09%23FFFFFF,red/K02212%09%23FFFFFF,red/K10756%09%23FFFFFF,red/K02325%09%23FFFFFF,red/K10745%09%23FFFFFF,red/K02541%09%23FFFFFF,red/K02685%09%23FFFFFF,red
adu00350	Tyrosine metabolism	Metabolism	Amino acid metabolism	18	106	0.00375748	0.0297914	AH03G09110(K00121);AH20G06310(K00422);AH11G29600(K00276);AH04G28170(K00422);AH13G39720(K00422);AH13G11680(K00121);AH13G39740(K00422);AH12G21260(K18857);AH17G04450(K00121);AH18G09670(K00815);AH14G24110(K07253);AH10G03190(K00422);AH01G27990(K00276);AH13G11700(K00121);AH03G09080(K00121);AH14G22370(K00001);AH03G09100(K00121);AH03G36510(K00422)	http://www.kegg.jp/kegg-bin/show_pathway?map00350/K00121%09%23FFFFFF,red/K00422%09%23FFFFFF,red/K00276%09%23FFFFFF,red/K18857%09%23FFFFFF,red/K00815%09%23FFFFFF,red/K07253%09%23FFFFFF,red/K00001%09%23FFFFFF,red
adu00945	Stilbenoid, diarylheptanoid and gingerol biosynthesis	Metabolism	Biosynthesis of other secondary metabolites	9	44	0.0111246	0.0772488	AH16G27270(K13065);AH06G22080(K13065);AH11G10290(K00588);AH05G25050(K00588);AH01G10690(K00588);AH16G27230(K13065);AH15G28680(K13065);AH06G22020(K13065);AH15G30330(K00588)	http://www.kegg.jp/kegg-bin/show_pathway?map00945/K13065%09%23FFFFFF,red/K00588%09%23FFFFFF,red
adu00511	Other glycan degradation	Metabolism	Glycan biosynthesis and metabolism	8	37	0.0117006	0.0772488	AH16G36400(K01444);AH17G06680(K01227);AH19G42400(K01206);AH01G08600(K01191);AH09G31470(K12373);AH09G25660(K01206);AH11G00330(K01191);AH19G36580(K12373)	http://www.kegg.jp/kegg-bin/show_pathway?map00511/K01444%09%23FFFFFF,red/K01227%09%23FFFFFF,red/K01206%09%23FFFFFF,red/K01191%09%23FFFFFF,red/K12373%09%23FFFFFF,red
adu00531	Glycosaminoglycan degradation	Metabolism	Glycan biosynthesis and metabolism	7	30	0.0118309	0.0772488	AH20G00450(K07964);AH08G30340(K07964);AH01G24670(K07964);AH09G31470(K12373);AH01G33460(K07964);AH06G06510(K10532);AH19G36580(K12373)	http://www.kegg.jp/kegg-bin/show_pathway?map00531/K07964%09%23FFFFFF,red/K12373%09%23FFFFFF,red/K10532%09%23FFFFFF,red
adu00073	Cutin, suberine and wax biosynthesis	Metabolism	Lipid metabolism	12	69	0.0136213	0.0806334	AH06G28460(K13356);AH16G35190(K13356);AH19G30540(K21995);AH09G23970(K21995);AH08G15420(K13356);AH16G30080(K15400);AH09G22180(K17991);AH06G24380(K15400);AH19G10060(K15404);AH18G05710(K13356);AH02G00380(K15404);AH03G03620(K13356)	http://www.kegg.jp/kegg-bin/show_pathway?map00073/K13356%09%23FFFFFF,red/K21995%09%23FFFFFF,red/K15400%09%23FFFFFF,red/K17991%09%23FFFFFF,red/K15404%09%23FFFFFF,red
adu00905	Brassinosteroid biosynthesis	Metabolism	Metabolism of terpenoids and polyketides	6	24	0.0138021	0.0806334	AH19G13340(K20623);AH09G10230(K20623);AH10G26070(K09590);AH19G13330(K20623);AH05G07660(K12637);AH07G08350(K09588)	http://www.kegg.jp/kegg-bin/show_pathway?map00905/K20623%09%23FFFFFF,red/K09590%09%23FFFFFF,red/K12637%09%23FFFFFF,red/K09588%09%23FFFFFF,red
adu00950	Isoquinoline alkaloid biosynthesis	Metabolism	Biosynthesis of other secondary metabolites	9	49	0.0219781	0.120264	AH20G06310(K00422);AH11G29600(K00276);AH04G28170(K00422);AH13G39720(K00422);AH13G39740(K00422);AH18G09670(K00815);AH10G03190(K00422);AH01G27990(K00276);AH03G36510(K00422)	http://www.kegg.jp/kegg-bin/show_pathway?map00950/K00422%09%23FFFFFF,red/K00276%09%23FFFFFF,red/K00815%09%23FFFFFF,red
adu00630	Glyoxylate and dicarboxylate metabolism	Metabolism	Carbohydrate metabolism	19	136	0.0231348	0.120264	AH08G02210(K03781);AH10G27840(K01602);AH10G27850(K01602);AH20G35550(K01602);AH20G35560(K01602);AH17G22740(K03781);AH04G03310(K01915);AH14G04210(K01915);AH05G03730(K02437);AH14G32770(K19269);AH01G25750(K00382);AH08G12700(K18121);AH11G31280(K00382);AH18G02520(K18121);AH02G26400(K15919);AH10G01550(K00026);AH14G07350(K19269);AH12G29820(K15919);AH02G05660(K00025)	http://www.kegg.jp/kegg-bin/show_pathway?map00630/K03781%09%23FFFFFF,red/K01602%09%23FFFFFF,red/K01915%09%23FFFFFF,red/K02437%09%23FFFFFF,red/K19269%09%23FFFFFF,red/K00382%09%23FFFFFF,red/K18121%09%23FFFFFF,red/K15919%09%23FFFFFF,red/K00026%09%23FFFFFF,red/K00025%09%23FFFFFF,red
adu00520	Amino sugar and nucleotide sugar metabolism	Metabolism	Carbohydrate metabolism	32	260	0.0238361	0.120264	AH06G08370(K10046);AH08G11570(K01183);AH18G02950(K01183);AH19G40670(K15920);AH09G27430(K15920);AH14G35590(K00012);AH13G06440(K01183);AH03G04390(K01183);AH13G00300(K20547);AH05G31840(K00966);AH09G32500(K01183);AH19G33880(K01183);AH15G21410(K00966);AH01G09220(K20547);AH06G04210(K00770);AH19G35340(K01183);AH09G31470(K12373);AH09G33590(K01183);AH11G24800(K13379);AH20G00720(K20547);AH03G15110(K17497);…	http://www.kegg.jp/kegg-bin/show_pathway?map00520/K10046%09%23FFFFFF,red/K01183%09%23FFFFFF,red/K15920%09%23FFFFFF,red/K00012%09%23FFFFFF,red/K20547%09%23FFFFFF,red/K00966%09%23FFFFFF,red/K00770%09%23FFFFFF,red/K12373%09%23FFFFFF,red/K13379%09%23FFFFFF,red/K17497%09%23FFFFFF,red/K12450%09%23FFFFFF,red/K01784%09%23FFFFFF,red
adu00380	Tryptophan metabolism	Metabolism	Amino acid metabolism	17	119	0.025188	0.12149	AH08G02210(K03781);AH17G22740(K03781);AH14G05290(K00658);AH04G04290(K00658);AH01G25750(K00382);AH11G20330(K16903);AH11G31280(K00382);AH03G23460(K16903);AH01G20160(K16903);AH15G11370(K11820);AH08G27840(K00128);AH11G14590(K22588);AH17G29170(K11816);AH14G15590(K01426);AH13G43620(K00128);AH13G51940(K01426);AH12G20170(K23947)	http://www.kegg.jp/kegg-bin/show_pathway?map00380/K03781%09%23FFFFFF,red/K00658%09%23FFFFFF,red/K00382%09%23FFFFFF,red/K16903%09%23FFFFFF,red/K11820%09%23FFFFFF,red/K00128%09%23FFFFFF,red/K22588%09%23FFFFFF,red/K11816%09%23FFFFFF,red/K01426%09%23FFFFFF,red/K23947%09%23FFFFFF,red
adu00052	Galactose metabolism	Metabolism	Carbohydrate metabolism	16	111	0.0271794	0.12149	AH03G10510(K01193);AH13G13340(K01193);AH20G31490(K01785);AH19G14820(K18819);AH09G11340(K18819);AH19G14790(K18819);AH05G22060(K07407);AH05G28800(K01785);AH05G38140(K00850);AH18G02500(K01193);AH13G22370(K00850);AH10G24340(K01785);AH08G12720(K01193);AH16G09600(K18819);AH09G11360(K18819);AH01G30160(K01784)	http://www.kegg.jp/kegg-bin/show_pathway?map00052/K01193%09%23FFFFFF,red/K01785%09%23FFFFFF,red/K18819%09%23FFFFFF,red/K07407%09%23FFFFFF,red/K00850%09%23FFFFFF,red/K01784%09%23FFFFFF,red
adu00910	Nitrogen metabolism	Metabolism	Energy metabolism	10	59	0.0273627	0.12149	AH05G30500(K01673);AH15G23440(K01673);AH04G03310(K01915);AH14G04210(K01915);AH07G13620(K01725);AH13G57990(K00261);AH16G32240(K02575);AH06G25880(K02575);AH03G40290(K02575);AH17G31040(K10534)	http://www.kegg.jp/kegg-bin/show_pathway?map00910/K01673%09%23FFFFFF,red/K01915%09%23FFFFFF,red/K01725%09%23FFFFFF,red/K00261%09%23FFFFFF,red/K02575%09%23FFFFFF,red/K10534%09%23FFFFFF,red
adu00966	Glucosinolate biosynthesis	Metabolism	Biosynthesis of other secondary metabolites	4	17	0.0520906	0.222387	AH15G11370(K11820);AH09G22400(K01703);AH19G28190(K01703);AH12G33530(K00826)	http://www.kegg.jp/kegg-bin/show_pathway?map00966/K11820%09%23FFFFFF,red/K01703%09%23FFFFFF,red/K00826%09%23FFFFFF,red
adu00130	Ubiquinone and other terpenoid-quinone biosynthesis	Metabolism	Metabolism of cofactors and vitamins	15	112	0.055365	0.227612	AH04G09490(K14760);AH14G08670(K14760);AH03G40520(K01661);AH13G43410(K01661);AH05G15330(K01904);AH01G07820(K14759);AH08G20240(K03809);AH18G09670(K00815);AH02G19660(K02552);AH08G23290(K09833);AH12G21890(K02552);AH03G25550(K19222);AH15G07580(K01904);AH20G01900(K03809);AH05G06500(K03809)	http://www.kegg.jp/kegg-bin/show_pathway?map00130/K14760%09%23FFFFFF,red/K01661%09%23FFFFFF,red/K01904%09%23FFFFFF,red/K14759%09%23FFFFFF,red/K03809%09%23FFFFFF,red/K00815%09%23FFFFFF,red/K02552%09%23FFFFFF,red/K09833%09%23FFFFFF,red/K19222%09%23FFFFFF,red
adu00260	Glycine, serine and threonine metabolism	Metabolism	Amino acid metabolism	14	113	0.10365	0.410899	AH05G03730(K02437);AH01G25750(K00382);AH11G31280(K00382);AH04G00320(K00058);AH11G29600(K00276);AH14G00910(K00058);AH02G26400(K15919);AH01G27990(K00276);AH12G29820(K15919);AH05G14040(K01696);AH19G42600(K00108);AH11G03100(K00827);AH15G08900(K01696);AH09G25370(K00108)	http://www.kegg.jp/kegg-bin/show_pathway?map00260/K02437%09%23FFFFFF,red/K00382%09%23FFFFFF,red/K00058%09%23FFFFFF,red/K00276%09%23FFFFFF,red/K15919%09%23FFFFFF,red/K01696%09%23FFFFFF,red/K00108%09%23FFFFFF,red/K00827%09%23FFFFFF,red
adu00071	Fatty acid degradation	Metabolism	Lipid metabolism	14	115	0.115265	0.414539	AH03G09110(K00121);AH13G06610(K01897);AH17G18950(K01897);AH13G11680(K00121);AH12G21120(K07513);AH12G21260(K18857);AH17G04450(K00121);AH04G01660(K01897);AH08G27840(K00128);AH13G11700(K00121);AH03G09080(K00121);AH14G22370(K00001);AH03G09100(K00121);AH13G43620(K00128)	http://www.kegg.jp/kegg-bin/show_pathway?map00071/K00121%09%23FFFFFF,red/K01897%09%23FFFFFF,red/K07513%09%23FFFFFF,red/K18857%09%23FFFFFF,red/K00128%09%23FFFFFF,red/K00001%09%23FFFFFF,red
adu00604	Glycosphingolipid biosynthesis - ganglio series	Metabolism	Glycan biosynthesis and metabolism	2	7	0.115772	0.414539	AH09G31470(K12373);AH19G36580(K12373)	http://www.kegg.jp/kegg-bin/show_pathway?map00604/K12373%09%23FFFFFF,red
adu00998	Biosynthesis of various secondary metabolites - part 2	Metabolism	Biosynthesis of other secondary metabolites	2	7	0.115772	0.414539	AH05G00270(K21568);AH01G10140(K21568)	http://www.kegg.jp/kegg-bin/show_pathway?map00998/K21568%09%23FFFFFF,red
adu00010	Glycolysis / Gluconeogenesis	Metabolism	Carbohydrate metabolism	27	257	0.158187	0.54871	AH19G35110(K03841);AH03G09110(K00121);AH01G25750(K00382);AH04G17830(K00002);AH11G31280(K00382);AH20G31490(K01785);AH10G07730(K00134);AH13G11680(K00121);AH05G38770(K01610);AH12G21260(K18857);AH17G04450(K00121);AH20G29720(K01689);AH14G05730(K00895);AH05G28800(K01785);AH08G27840(K00128);AH05G38140(K00850);AH06G17350(K01623);AH13G22370(K00850);AH11G15710(K00016);AH13G11700(K00121);AH03G09080(K00121);…	http://www.kegg.jp/kegg-bin/show_pathway?map00010/K03841%09%23FFFFFF,red/K00121%09%23FFFFFF,red/K00382%09%23FFFFFF,red/K00002%09%23FFFFFF,red/K01785%09%23FFFFFF,red/K00134%09%23FFFFFF,red/K01610%09%23FFFFFF,red/K18857%09%23FFFFFF,red/K01689%09%23FFFFFF,red/K00895%09%23FFFFFF,red/K00128%09%23FFFFFF,red/K00850%09%23FFFFFF,red/K01623%09%23FFFFFF,red/K00016%09%23FFFFFF,red/K00001%09%23FFFFFF,red/K008…
adu00904	Diterpenoid biosynthesis	Metabolism	Metabolism of terpenoids and polyketides	7	53	0.166213	0.559079	AH09G07960(K17961);AH15G35120(K05282);AH05G34040(K05282);AH13G21200(K04125);AH08G26170(K04124);AH03G18530(K04125);AH19G14570(K04125)	http://www.kegg.jp/kegg-bin/show_pathway?map00904/K17961%09%23FFFFFF,red/K05282%09%23FFFFFF,red/K04125%09%23FFFFFF,red/K04124%09%23FFFFFF,red
adu04145	Phagosome	Cellular Processes	Transport and catabolism	16	151	0.223534	0.715253	AH04G27720(K08057);AH05G04070(K07374);AH14G32620(K08057);AH05G04040(K07374);AH17G23710(K07375);AH08G01520(K07375);AH19G17250(K08057);AH09G24990(K07375);AH03G06220(K04392);AH20G34600(K07375);AH03G37500(K04392);AH20G07330(K04392);AH10G02200(K04392);AH13G40650(K04392);AH19G03950(K07897);AH05G36680(K07897)	http://www.kegg.jp/kegg-bin/show_pathway?map04145/K08057%09%23FFFFFF,red/K07374%09%23FFFFFF,red/K07375%09%23FFFFFF,red/K04392%09%23FFFFFF,red/K07897%09%23FFFFFF,red
adu00100	Steroid biosynthesis	Metabolism	Lipid metabolism	8	69	0.238283	0.715253	AH10G20330(K23558);AH01G16100(K14423);AH05G11580(K14424);AH16G43240(K00511);AH13G58770(K01052);AH14G02380(K00511);AH20G32890(K14423);AH15G11090(K14424)	http://www.kegg.jp/kegg-bin/show_pathway?map00100/K23558%09%23FFFFFF,red/K14423%09%23FFFFFF,red/K14424%09%23FFFFFF,red/K00511%09%23FFFFFF,red/K01052%09%23FFFFFF,red
adu00360	Phenylalanine metabolism	Metabolism	Amino acid metabolism	8	69	0.238283	0.715253	AH11G29600(K00276);AH18G09670(K00815);AH17G00670(K10775);AH07G00380(K10775);AH14G24110(K07253);AH01G27990(K00276);AH14G15590(K01426);AH13G51940(K01426)	http://www.kegg.jp/kegg-bin/show_pathway?map00360/K00276%09%23FFFFFF,red/K00815%09%23FFFFFF,red/K10775%09%23FFFFFF,red/K07253%09%23FFFFFF,red/K01426%09%23FFFFFF,red
adu00051	Fructose and mannose metabolism	Metabolism	Carbohydrate metabolism	12	111	0.24298	0.715253	AH19G35110(K03841);AH05G31840(K00966);AH18G09350(K19355);AH15G21410(K00966);AH14G05730(K00895);AH16G40120(K19355);AH03G15110(K17497);AH05G38140(K00850);AH06G17350(K01623);AH13G22370(K00850);AH05G07370(K19355);AH12G35710(K01623)	http://www.kegg.jp/kegg-bin/show_pathway?map00051/K03841%09%23FFFFFF,red/K00966%09%23FFFFFF,red/K19355%09%23FFFFFF,red/K00895%09%23FFFFFF,red/K17497%09%23FFFFFF,red/K00850%09%23FFFFFF,red/K01623%09%23FFFFFF,red
adu00710	Carbon fixation in photosynthetic organisms	Metabolism	Energy metabolism	15	143	0.244861	0.715253	AH10G27840(K01602);AH10G27850(K01602);AH20G35550(K01602);AH20G35560(K01602);AH16G28410(K05298);AH06G23030(K05298);AH08G02440(K05298);AH19G35110(K03841);AH10G07730(K00134);AH05G38770(K01610);AH12G05660(K00814);AH06G17350(K01623);AH10G01550(K00026);AH02G05660(K00025);AH12G35710(K01623)	http://www.kegg.jp/kegg-bin/show_pathway?map00710/K01602%09%23FFFFFF,red/K05298%09%23FFFFFF,red/K03841%09%23FFFFFF,red/K00134%09%23FFFFFF,red/K01610%09%23FFFFFF,red/K00814%09%23FFFFFF,red/K01623%09%23FFFFFF,red/K00026%09%23FFFFFF,red/K00025%09%23FFFFFF,red
adu00430	Taurine and hypotaurine metabolism	Metabolism	Metabolism of other amino acids	2	12	0.275649	0.784538	AH20G14370(K18592);AH10G10320(K18592)	http://www.kegg.jp/kegg-bin/show_pathway?map00430/K18592%09%23FFFFFF,red
adu00908	Zeatin biosynthesis	Metabolism	Metabolism of terpenoids and polyketides	6	52	0.286444	0.794881	AH01G21650(K00279);AH06G02360(K00279);AH16G04810(K13495);AH06G21240(K13496);AH17G10410(K13496);AH16G26200(K13496)	http://www.kegg.jp/kegg-bin/show_pathway?map00908/K00279%09%23FFFFFF,red/K13495%09%23FFFFFF,red/K13496%09%23FFFFFF,red
adu04146	Peroxisome	Cellular Processes	Transport and catabolism	18	186	0.332311	0.880534	AH08G02210(K03781);AH17G22740(K03781);AH06G28460(K13356);AH16G35190(K13356);AH13G06610(K01897);AH08G14600(K04565);AH18G05000(K04565);AH17G18950(K01897);AH08G15420(K13356);AH12G21120(K07513);AH04G01660(K01897);AH16G10210(K08726);AH06G06410(K08726);AH18G05710(K13356);AH04G04750(K11147);AH09G20810(K13347);AH20G07440(K17879);AH03G03620(K13356)	http://www.kegg.jp/kegg-bin/show_pathway?map04146/K03781%09%23FFFFFF,red/K13356%09%23FFFFFF,red/K01897%09%23FFFFFF,red/K04565%09%23FFFFFF,red/K07513%09%23FFFFFF,red/K08726%09%23FFFFFF,red/K11147%09%23FFFFFF,red/K13347%09%23FFFFFF,red/K17879%09%23FFFFFF,red
adu00790	Folate biosynthesis	Metabolism	Metabolism of cofactors and vitamins	6	56	0.348601	0.880534	AH10G28190(K01724);AH13G59120(K01724);AH10G05410(K14652);AH13G07560(K13998);AH20G08330(K14652);AH03G07190(K13998)	http://www.kegg.jp/kegg-bin/show_pathway?map00790/K01724%09%23FFFFFF,red/K14652%09%23FFFFFF,red/K13998%09%23FFFFFF,red
adu04075	Plant hormone signal transduction	Environmental Information Processing	Signal transduction	50	549	0.349317	0.880534	AH13G45730(K13464);AH03G43120(K13464);AH20G02550(K13449);AH11G26350(K13464);AH01G30480(K13464);AH13G16910(K14487);AH09G01670(K14484);AH19G02950(K14484);AH13G08160(K14488);AH03G14240(K14487);AH05G03310(K13464);AH15G01880(K14498);AH17G30230(K14492);AH09G10020(K13464);AH09G11770(K12126);AH12G25580(K14496);AH05G10970(K14492);AH11G20690(K14492);AH19G15340(K12126);AH19G13080(K13464);AH12G00670(K14500);…	http://www.kegg.jp/kegg-bin/show_pathway?map04075/K13464%09%23FFFFFF,red/K13449%09%23FFFFFF,red/K14487%09%23FFFFFF,red/K14484%09%23FFFFFF,red/K14488%09%23FFFFFF,red/K14498%09%23FFFFFF,red/K14492%09%23FFFFFF,red/K12126%09%23FFFFFF,red/K14496%09%23FFFFFF,red/K14500%09%23FFFFFF,red/K14516%09%23FFFFFF,red/K14432%09%23FFFFFF,red/K14505%09%23FFFFFF,red/K14431%09%23FFFFFF,red/K13946%09%23FFFFFF,red/K144…
adu04626	Plant-pathogen interaction	Organismal Systems	Environmental adaptation	39	427	0.365216	0.880534	AH06G02650(K13448);AH16G05160(K13448);AH20G02550(K13449);AH05G06290(K13448);AH15G02440(K13448);AH15G23930(K05391);AH09G00620(K05391);AH17G23680(K09487);AH09G31580(K15397);AH13G04010(K15397);AH16G32150(K13424);AH15G07610(K05391);AH03G02130(K15397);AH10G02190(K13433);AH20G07350(K13433);AH06G09460(K05391);AH06G25830(K13424);AH08G11180(K13448);AH05G15290(K05391);AH05G31950(K18875);AH05G31910(K18875);…	http://www.kegg.jp/kegg-bin/show_pathway?map04626/K13448%09%23FFFFFF,red/K13449%09%23FFFFFF,red/K05391%09%23FFFFFF,red/K09487%09%23FFFFFF,red/K15397%09%23FFFFFF,red/K13424%09%23FFFFFF,red/K13433%09%23FFFFFF,red/K18875%09%23FFFFFF,red/K13447%09%23FFFFFF,red/K13412%09%23FFFFFF,red
adu00660	C5-Branched dibasic acid metabolism	Metabolism	Carbohydrate metabolism	2	15	0.373435	0.880534	AH09G22400(K01703);AH19G28190(K01703)	http://www.kegg.jp/kegg-bin/show_pathway?map00660/K01703%09%23FFFFFF,red
adu00590	Arachidonic acid metabolism	Metabolism	Lipid metabolism	4	36	0.373921	0.880534	AH20G14370(K18592);AH10G10320(K18592);AH16G10210(K08726);AH06G06410(K08726)	http://www.kegg.jp/kegg-bin/show_pathway?map00590/K18592%09%23FFFFFF,red/K08726%09%23FFFFFF,red
adu01040	Biosynthesis of unsaturated fatty acids	Metabolism	Lipid metabolism	5	47	0.378236	0.880534	AH06G01010(K10256);AH12G21120(K07513);AH09G29670(K10256);AH19G38370(K10256);AH03G44560(K10251)	http://www.kegg.jp/kegg-bin/show_pathway?map01040/K10256%09%23FFFFFF,red/K07513%09%23FFFFFF,red/K10251%09%23FFFFFF,red
adu02010	ABC transporters	Environmental Information Processing	Membrane transport	7	69	0.380771	0.880534	AH05G39130(K05658);AH09G32520(K05666);AH01G10250(K05658);AH01G30700(K05658);AH20G01630(K05658);AH09G32540(K05666);AH14G25290(K05658)	http://www.kegg.jp/kegg-bin/show_pathway?map02010/K05658%09%23FFFFFF,red/K05666%09%23FFFFFF,red
adu00513	Various types of N-glycan biosynthesis	Metabolism	Glycan biosynthesis and metabolism	6	59	0.395965	0.883005	AH09G31470(K12373);AH17G06960(K12668);AH07G08050(K12668);AH03G42500(K14413);AH13G45110(K14413);AH19G36580(K12373)	http://www.kegg.jp/kegg-bin/show_pathway?map00513/K12373%09%23FFFFFF,red/K12668%09%23FFFFFF,red/K14413%09%23FFFFFF,red
adu00240	Pyrimidine metabolism	Metabolism	Nucleotide metabolism	12	126	0.39775	0.883005	AH13G32280(K00940);AH01G17110(K00940);AH13G07560(K13998);AH11G05410(K00876);AH06G24820(K10808);AH16G30590(K10808);AH15G37840(K00857);AH13G37280(K10807);AH03G07190(K13998);AH09G00100(K00857);AH03G33500(K10807);AH15G19060(K01520)	http://www.kegg.jp/kegg-bin/show_pathway?map00240/K00940%09%23FFFFFF,red/K13998%09%23FFFFFF,red/K00876%09%23FFFFFF,red/K10808%09%23FFFFFF,red/K00857%09%23FFFFFF,red/K10807%09%23FFFFFF,red/K01520%09%23FFFFFF,red
adu00561	Glycerolipid metabolism	Metabolism	Lipid metabolism	16	172	0.406667	0.885099	AH14G19220(K13508);AH20G01240(K22848);AH04G19080(K13508);AH20G26230(K03715);AH04G17830(K00002);AH02G00060(K13508);AH07G03460(K13509);AH10G19880(K03715);AH05G22060(K07407);AH09G11090(K13508);AH02G21720(K13508);AH05G29540(K01054);AH08G27840(K00128);AH15G24490(K01054);AH13G43620(K00128);AH17G08690(K13508)	http://www.kegg.jp/kegg-bin/show_pathway?map00561/K13508%09%23FFFFFF,red/K22848%09%23FFFFFF,red/K03715%09%23FFFFFF,red/K00002%09%23FFFFFF,red/K13509%09%23FFFFFF,red/K07407%09%23FFFFFF,red/K01054%09%23FFFFFF,red/K00128%09%23FFFFFF,red
adu00053	Ascorbate and aldarate metabolism	Metabolism	Carbohydrate metabolism	12	130	0.440896	0.941143	AH17G18150(K00434);AH07G19820(K00434);AH06G08370(K10046);AH04G17830(K00002);AH03G38730(K21888);AH14G35590(K00012);AH04G05200(K10047);AH08G27840(K00128);AH11G24360(K00012);AH13G43620(K00128);AH16G34810(K00103);AH13G45510(K00012)	http://www.kegg.jp/kegg-bin/show_pathway?map00053/K00434%09%23FFFFFF,red/K10046%09%23FFFFFF,red/K00002%09%23FFFFFF,red/K21888%09%23FFFFFF,red/K00012%09%23FFFFFF,red/K10047%09%23FFFFFF,red/K00128%09%23FFFFFF,red/K00103%09%23FFFFFF,red
adu00310	Lysine degradation	Metabolism	Amino acid metabolism	6	63	0.458768	0.944287	AH14G05290(K00658);AH04G04290(K00658);AH01G25750(K00382);AH11G31280(K00382);AH08G27840(K00128);AH13G43620(K00128)	http://www.kegg.jp/kegg-bin/show_pathway?map00310/K00658%09%23FFFFFF,red/K00382%09%23FFFFFF,red/K00128%09%23FFFFFF,red
adu00603	Glycosphingolipid biosynthesis - globo and isoglobo series	Metabolism	Glycan biosynthesis and metabolism	3	29	0.459383	0.944287	AH05G22060(K07407);AH09G31470(K12373);AH19G36580(K12373)	http://www.kegg.jp/kegg-bin/show_pathway?map00603/K07407%09%23FFFFFF,red/K12373%09%23FFFFFF,red
adu00062	Fatty acid elongation	Metabolism	Lipid metabolism	6	64	0.474251	0.949729	AH09G31580(K15397);AH13G04010(K15397);AH03G02130(K15397);AH03G44560(K10251);AH13G59720(K15397);AH08G22890(K15397)	http://www.kegg.jp/kegg-bin/show_pathway?map00062/K15397%09%23FFFFFF,red/K10251%09%23FFFFFF,red
adu00061	Fatty acid biosynthesis	Metabolism	Lipid metabolism	10	111	0.485541	0.949729	AH10G22740(K10781);AH13G06610(K01897);AH20G29710(K10781);AH17G18950(K01897);AH13G48290(K02372);AH14G35620(K02160);AH14G44340(K02160);AH04G01660(K01897);AH06G22540(K00059);AH16G27830(K00059)	http://www.kegg.jp/kegg-bin/show_pathway?map00061/K10781%09%23FFFFFF,red/K01897%09%23FFFFFF,red/K02372%09%23FFFFFF,red/K02160%09%23FFFFFF,red/K00059%09%23FFFFFF,red
adu00020	Citrate cycle (TCA cycle)	Metabolism	Carbohydrate metabolism	9	100	0.492637	0.949729	AH14G05290(K00658);AH04G04290(K00658);AH01G25750(K00382);AH11G31280(K00382);AH05G38770(K01610);AH07G17820(K01648);AH10G01550(K00026);AH18G25020(K01648);AH02G05660(K00025)	http://www.kegg.jp/kegg-bin/show_pathway?map00020/K00658%09%23FFFFFF,red/K00382%09%23FFFFFF,red/K01610%09%23FFFFFF,red/K01648%09%23FFFFFF,red/K00026%09%23FFFFFF,red/K00025%09%23FFFFFF,red
adu00780	Biotin metabolism	Metabolism	Metabolism of cofactors and vitamins	3	31	0.504518	0.949729	AH13G48290(K02372);AH06G22540(K00059);AH16G27830(K00059)	http://www.kegg.jp/kegg-bin/show_pathway?map00780/K02372%09%23FFFFFF,red/K00059%09%23FFFFFF,red
adu00460	Cyanoamino acid metabolism	Metabolism	Metabolism of other amino acids	6	66	0.504811	0.949729	AH15G26260(K05350);AH20G14370(K18592);AH17G04670(K05349);AH10G10320(K18592);AH07G05950(K05349);AH05G28240(K05350)	http://www.kegg.jp/kegg-bin/show_pathway?map00460/K05350%09%23FFFFFF,red/K18592%09%23FFFFFF,red/K05349%09%23FFFFFF,red
adu00944	Flavone and flavonol biosynthesis	Metabolism	Biosynthesis of other secondary metabolites	2	20	0.522216	0.957892	AH20G30480(K05280);AH10G23440(K05280)	http://www.kegg.jp/kegg-bin/show_pathway?map00944/K05280%09%23FFFFFF,red
adu00400	Phenylalanine, tyrosine and tryptophan biosynthesis	Metabolism	Amino acid metabolism	8	91	0.526409	0.957892	AH07G07300(K01609);AH12G31330(K13832);AH18G09670(K00815);AH01G28750(K05359);AH10G08960(K01626);AH14G44700(K01850);AH05G14040(K01696);AH15G08900(K01696)	http://www.kegg.jp/kegg-bin/show_pathway?map00400/K01609%09%23FFFFFF,red/K13832%09%23FFFFFF,red/K00815%09%23FFFFFF,red/K05359%09%23FFFFFF,red/K01626%09%23FFFFFF,red/K01850%09%23FFFFFF,red/K01696%09%23FFFFFF,red
adu00300	Lysine biosynthesis	Metabolism	Amino acid metabolism	2	22	0.574768	1	AH20G08850(K10206);AH10G05900(K10206)	http://www.kegg.jp/kegg-bin/show_pathway?map00300/K10206%09%23FFFFFF,red
adu00903	Limonene and pinene degradation	Metabolism	Metabolism of terpenoids and polyketides	2	22	0.574768	1	AH08G27840(K00128);AH13G43620(K00128)	http://www.kegg.jp/kegg-bin/show_pathway?map00903/K00128%09%23FFFFFF,red
adu00410	beta-Alanine metabolism	Metabolism	Metabolism of other amino acids	8	96	0.588738	1	AH07G04690(K17839);AH17G03540(K17839);AH11G29600(K00276);AH08G27840(K00128);AH01G27990(K00276);AH17G10630(K17839);AH13G43620(K00128);AH08G22860(K13366)	http://www.kegg.jp/kegg-bin/show_pathway?map00410/K17839%09%23FFFFFF,red/K00276%09%23FFFFFF,red/K00128%09%23FFFFFF,red/K13366%09%23FFFFFF,red
adu00960	Tropane, piperidine and pyridine alkaloid biosynthesis	Metabolism	Biosynthesis of other secondary metabolites	4	48	0.599923	1	AH11G29600(K00276);AH15G34930(K13610);AH18G09670(K00815);AH01G27990(K00276)	http://www.kegg.jp/kegg-bin/show_pathway?map00960/K00276%09%23FFFFFF,red/K13610%09%23FFFFFF,red/K00815%09%23FFFFFF,red
adu00290	Valine, leucine and isoleucine biosynthesis	Metabolism	Amino acid metabolism	3	36	0.607953	1	AH09G22400(K01703);AH19G28190(K01703);AH12G33530(K00826)	http://www.kegg.jp/kegg-bin/show_pathway?map00290/K01703%09%23FFFFFF,red/K00826%09%23FFFFFF,red
adu00500	Starch and sucrose metabolism	Metabolism	Carbohydrate metabolism	23	279	0.613933	1	AH14G44970(K00703);AH03G10510(K01193);AH14G35060(K00703);AH13G13340(K01193);AH02G04300(K13679);AH03G28640(K01179);AH15G26260(K05350);AH13G28210(K00695);AH13G32350(K01179);AH08G16920(K01177);AH03G25090(K00695);AH17G04670(K05349);AH13G16050(K01177);AH07G05950(K05349);AH05G28240(K05350);AH19G00220(K01179);AH13G53760(K16055);AH18G02500(K01193);AH13G45460(K00688);AH16G41710(K01176);AH08G12720(K01193);…	http://www.kegg.jp/kegg-bin/show_pathway?map00500/K00703%09%23FFFFFF,red/K01193%09%23FFFFFF,red/K13679%09%23FFFFFF,red/K01179%09%23FFFFFF,red/K05350%09%23FFFFFF,red/K00695%09%23FFFFFF,red/K01177%09%23FFFFFF,red/K05349%09%23FFFFFF,red/K16055%09%23FFFFFF,red/K00688%09%23FFFFFF,red/K01176%09%23FFFFFF,red
adu00600	Sphingolipid metabolism	Metabolism	Lipid metabolism	4	49	0.616508	1	AH05G22060(K07407);AH02G24040(K12382);AH10G03010(K04712);AH20G06520(K04712)	http://www.kegg.jp/kegg-bin/show_pathway?map00600/K07407%09%23FFFFFF,red/K12382%09%23FFFFFF,red/K04712%09%23FFFFFF,red
adu00330	Arginine and proline metabolism	Metabolism	Amino acid metabolism	10	125	0.639928	1	AH07G04690(K17839);AH05G31630(K00797);AH17G03540(K17839);AH10G27380(K00318);AH08G27840(K00128);AH17G10630(K17839);AH14G15590(K01426);AH13G43620(K00128);AH13G51940(K01426);AH08G22860(K13366)	http://www.kegg.jp/kegg-bin/show_pathway?map00330/K17839%09%23FFFFFF,red/K00797%09%23FFFFFF,red/K00318%09%23FFFFFF,red/K00128%09%23FFFFFF,red/K01426%09%23FFFFFF,red/K13366%09%23FFFFFF,red
adu00900	Terpenoid backbone biosynthesis	Metabolism	Metabolism of terpenoids and polyketides	8	103	0.668722	1	AH08G17000(K12742);AH08G16990(K12742);AH11G34920(K01662);AH13G03360(K03526);AH03G01290(K03526);AH01G22990(K01662);AH00G04830(K13789);AH18G07490(K12742)	http://www.kegg.jp/kegg-bin/show_pathway?map00900/K12742%09%23FFFFFF,red/K01662%09%23FFFFFF,red/K03526%09%23FFFFFF,red/K13789%09%23FFFFFF,red
adu00220	Arginine biosynthesis	Metabolism	Amino acid metabolism	4	53	0.678412	1	AH04G03310(K01915);AH14G04210(K01915);AH12G05660(K00814);AH13G57990(K00261)	http://www.kegg.jp/kegg-bin/show_pathway?map00220/K01915%09%23FFFFFF,red/K00814%09%23FFFFFF,red/K00261%09%23FFFFFF,red
adu00030	Pentose phosphate pathway	Metabolism	Carbohydrate metabolism	8	104	0.679349	1	AH19G35110(K03841);AH14G05730(K00895);AH19G05350(K00036);AH05G38140(K00850);AH06G17350(K01623);AH13G22370(K00850);AH08G03860(K01057);AH12G35710(K01623)	http://www.kegg.jp/kegg-bin/show_pathway?map00030/K03841%09%23FFFFFF,red/K00895%09%23FFFFFF,red/K00036%09%23FFFFFF,red/K00850%09%23FFFFFF,red/K01623%09%23FFFFFF,red/K01057%09%23FFFFFF,red
adu04016	MAPK signaling pathway - plant	Environmental Information Processing	Signal transduction	26	328	0.696698	1	AH08G02210(K03781);AH17G22740(K03781);AH20G02550(K13449);AH13G00300(K20547);AH13G32280(K00940);AH16G32150(K13424);AH15G01880(K14498);AH01G09220(K20547);AH01G17110(K00940);AH06G25830(K13424);AH12G25580(K14496);AH20G00720(K20547);AH16G10440(K13447);AH07G07720(K14496);AH09G21370(K14516);AH10G04560(K13449);AH06G06590(K13447);AH03G23680(K20603);AH14G31590(K20772);AH18G22230(K20729);AH09G25780(K20718);…	http://www.kegg.jp/kegg-bin/show_pathway?map04016/K03781%09%23FFFFFF,red/K13449%09%23FFFFFF,red/K20547%09%23FFFFFF,red/K00940%09%23FFFFFF,red/K13424%09%23FFFFFF,red/K14498%09%23FFFFFF,red/K14496%09%23FFFFFF,red/K13447%09%23FFFFFF,red/K14516%09%23FFFFFF,red/K20603%09%23FFFFFF,red/K20772%09%23FFFFFF,red/K20729%09%23FFFFFF,red/K20718%09%23FFFFFF,red/K20716%09%23FFFFFF,red/K17686%09%23FFFFFF,red
adu00770	Pantothenate and CoA biosynthesis	Metabolism	Metabolism of cofactors and vitamins	7	93	0.696905	1	AH07G04690(K17839);AH15G37810(K06133);AH17G03540(K17839);AH08G27840(K00128);AH17G10630(K17839);AH13G43620(K00128);AH12G33530(K00826)	http://www.kegg.jp/kegg-bin/show_pathway?map00770/K17839%09%23FFFFFF,red/K06133%09%23FFFFFF,red/K00128%09%23FFFFFF,red/K00826%09%23FFFFFF,red
adu00730	Thiamine metabolism	Metabolism	Metabolism of cofactors and vitamins	3	44	0.741111	1	AH15G08960(K03146);AH11G34920(K01662);AH01G22990(K01662)	http://www.kegg.jp/kegg-bin/show_pathway?map00730/K03146%09%23FFFFFF,red/K01662%09%23FFFFFF,red
adu00740	Riboflavin metabolism	Metabolism	Metabolism of cofactors and vitamins	3	45	0.754927	1	AH10G05410(K14652);AH20G08330(K14652);AH13G50680(K14379)	http://www.kegg.jp/kegg-bin/show_pathway?map00740/K14652%09%23FFFFFF,red/K14379%09%23FFFFFF,red
adu00620	Pyruvate metabolism	Metabolism	Carbohydrate metabolism	13	185	0.813432	1	AH01G25750(K00382);AH01G28760(K01759);AH11G28450(K01759);AH11G31280(K00382);AH05G38770(K01610);AH14G35620(K02160);AH14G44340(K02160);AH08G27840(K00128);AH10G01550(K00026);AH11G15710(K00016);AH13G43620(K00128);AH19G30350(K00873);AH02G05660(K00025)	http://www.kegg.jp/kegg-bin/show_pathway?map00620/K00382%09%23FFFFFF,red/K01759%09%23FFFFFF,red/K01610%09%23FFFFFF,red/K02160%09%23FFFFFF,red/K00128%09%23FFFFFF,red/K00026%09%23FFFFFF,red/K00016%09%23FFFFFF,red/K00873%09%23FFFFFF,red/K00025%09%23FFFFFF,red
adu00270	Cysteine and methionine metabolism	Metabolism	Amino acid metabolism	15	213	0.824811	1	AH07G06710(K05933);AH05G31630(K00797);AH04G00320(K00058);AH14G00910(K00058);AH18G09670(K00815);AH10G01550(K00026);AH11G15710(K00016);AH12G33530(K00826);AH04G01870(K01251);AH14G31590(K20772);AH11G03100(K00827);AH19G23250(K01761);AH16G19240(K00789);AH02G05660(K00025);AH04G26840(K20772)	http://www.kegg.jp/kegg-bin/show_pathway?map00270/K05933%09%23FFFFFF,red/K00797%09%23FFFFFF,red/K00058%09%23FFFFFF,red/K00815%09%23FFFFFF,red/K00026%09%23FFFFFF,red/K00016%09%23FFFFFF,red/K00826%09%23FFFFFF,red/K01251%09%23FFFFFF,red/K20772%09%23FFFFFF,red/K00827%09%23FFFFFF,red/K01761%09%23FFFFFF,red/K00789%09%23FFFFFF,red/K00025%09%23FFFFFF,red
adu00640	Propanoate metabolism	Metabolism	Carbohydrate metabolism	5	81	0.836137	1	AH01G25750(K00382);AH11G31280(K00382);AH14G35620(K02160);AH14G44340(K02160);AH11G15710(K00016)	http://www.kegg.jp/kegg-bin/show_pathway?map00640/K00382%09%23FFFFFF,red/K02160%09%23FFFFFF,red/K00016%09%23FFFFFF,red
adu00906	Carotenoid biosynthesis	Metabolism	Metabolism of terpenoids and polyketides	3	53	0.845078	1	AH03G23740(K06444);AH13G26530(K06444);AH20G19580(K14595)	http://www.kegg.jp/kegg-bin/show_pathway?map00906/K06444%09%23FFFFFF,red/K14595%09%23FFFFFF,red
adu00280	Valine, leucine and isoleucine degradation	Metabolism	Amino acid metabolism	7	111	0.850681	1	AH01G25750(K00382);AH11G31280(K00382);AH12G21120(K07513);AH08G27840(K00128);AH13G43620(K00128);AH12G33530(K00826);AH11G03100(K00827)	http://www.kegg.jp/kegg-bin/show_pathway?map00280/K00382%09%23FFFFFF,red/K07513%09%23FFFFFF,red/K00128%09%23FFFFFF,red/K00826%09%23FFFFFF,red/K00827%09%23FFFFFF,red
adu00670	One carbon pool by folate	Metabolism	Metabolism of cofactors and vitamins	2	39	0.859876	1	AH13G07560(K13998);AH03G07190(K13998)	http://www.kegg.jp/kegg-bin/show_pathway?map00670/K13998%09%23FFFFFF,red
adu03060	Protein export	Genetic Information Processing	Folding, sorting and degradation	6	99	0.863352	1	AH13G31500(K09490);AH13G31440(K09490);AH16G10450(K09490);AH03G26780(K09490);AH03G26710(K09490);AH14G26240(K09647)	http://www.kegg.jp/kegg-bin/show_pathway?map03060/K09490%09%23FFFFFF,red/K09647%09%23FFFFFF,red
adu00650	Butanoate metabolism	Metabolism	Carbohydrate metabolism	2	46	0.914891	1	AH08G12700(K18121);AH18G02520(K18121)	http://www.kegg.jp/kegg-bin/show_pathway?map00650/K18121%09%23FFFFFF,red
adu00340	Histidine metabolism	Metabolism	Amino acid metabolism	2	47	0.920852	1	AH08G27840(K00128);AH13G43620(K00128)	http://www.kegg.jp/kegg-bin/show_pathway?map00340/K00128%09%23FFFFFF,red
adu04141	Protein processing in endoplasmic reticulum	Genetic Information Processing	Folding, sorting and degradation	25	379	0.938122	1	AH04G27720(K08057);AH14G32620(K08057);AH17G23680(K09487);AH13G31500(K09490);AH14G40970(K03283);AH19G17250(K08057);AH14G40960(K03283);AH14G40980(K03283);AH13G31440(K09490);AH10G00920(K03283);AH16G10450(K09490);AH20G04460(K03283);AH17G06960(K12668);AH01G01800(K13993);AH03G26780(K09490);AH04G03970(K13993);AH07G08050(K12668);AH14G04960(K13993);AH14G05370(K14009);AH15G34530(K13993);AH03G26710(K09490);…	http://www.kegg.jp/kegg-bin/show_pathway?map04141/K08057%09%23FFFFFF,red/K09487%09%23FFFFFF,red/K09490%09%23FFFFFF,red/K03283%09%23FFFFFF,red/K12668%09%23FFFFFF,red/K13993%09%23FFFFFF,red/K14009%09%23FFFFFF,red/K03094%09%23FFFFFF,red
adu00450	Selenocompound metabolism	Metabolism	Metabolism of other amino acids	1	31	0.93842	1	AH19G23250(K01761)	http://www.kegg.jp/kegg-bin/show_pathway?map00450/K01761%09%23FFFFFF,red
adu03410	Base excision repair	Genetic Information Processing	Replication and repair	3	69	0.943099	1	AH08G00250(K01246);AH15G24080(K02325);AH17G25580(K01246)	http://www.kegg.jp/kegg-bin/show_pathway?map03410/K01246%09%23FFFFFF,red/K02325%09%23FFFFFF,red
adu00250	Alanine, aspartate and glutamate metabolism	Metabolism	Amino acid metabolism	5	104	0.950891	1	AH04G03310(K01915);AH14G04210(K01915);AH12G05660(K00814);AH13G57990(K00261);AH11G03100(K00827)	http://www.kegg.jp/kegg-bin/show_pathway?map00250/K01915%09%23FFFFFF,red/K00814%09%23FFFFFF,red/K00261%09%23FFFFFF,red/K00827%09%23FFFFFF,red
adu04130	SNARE interactions in vesicular transport	Genetic Information Processing	Folding, sorting and degradation	3	72	0.953305	1	AH20G08950(K08486);AH10G06020(K08486);AH10G26480(K08486)	http://www.kegg.jp/kegg-bin/show_pathway?map04130/K08486%09%23FFFFFF,red
adu00564	Glycerophospholipid metabolism	Metabolism	Lipid metabolism	13	225	0.956237	1	AH14G19220(K13508);AH04G19080(K13508);AH02G00060(K13508);AH07G03460(K13509);AH11G00200(K01115);AH16G04850(K00006);AH09G11090(K13508);AH02G21720(K13508);AH06G02320(K00006);AH08G29780(K01114);AH09G06780(K16818);AH17G08690(K13508);AH08G26540(K06130)	http://www.kegg.jp/kegg-bin/show_pathway?map00564/K13508%09%23FFFFFF,red/K13509%09%23FFFFFF,red/K01115%09%23FFFFFF,red/K00006%09%23FFFFFF,red/K01114%09%23FFFFFF,red/K16818%09%23FFFFFF,red/K06130%09%23FFFFFF,red
adu03430	Mismatch repair	Genetic Information Processing	Replication and repair	2	62	0.974215	1	AH05G01830(K08739);AH15G03400(K10756)	http://www.kegg.jp/kegg-bin/show_pathway?map03430/K08739%09%23FFFFFF,red/K10756%09%23FFFFFF,red
adu00565	Ether lipid metabolism	Metabolism	Lipid metabolism	2	66	0.981042	1	AH11G00200(K01115);AH08G29780(K01114)	http://www.kegg.jp/kegg-bin/show_pathway?map00565/K01115%09%23FFFFFF,red/K01114%09%23FFFFFF,red
adu03022	Basal transcription factors	Genetic Information Processing	Transcription	3	89	0.985436	1	AH11G27640(K03138);AH19G00850(K03139);AH05G37020(K03139)	http://www.kegg.jp/kegg-bin/show_pathway?map03022/K03138%09%23FFFFFF,red/K03139%09%23FFFFFF,red
adu00510	N-Glycan biosynthesis	Metabolism	Glycan biosynthesis and metabolism	2	77	0.991976	1	AH17G06960(K12668);AH07G08050(K12668)	http://www.kegg.jp/kegg-bin/show_pathway?map00510/K12668%09%23FFFFFF,red
adu03020	RNA polymerase	Genetic Information Processing	Transcription	3	98	0.992339	1	AH10G30570(K03013);AH13G06400(K03016);AH13G56650(K03013)	http://www.kegg.jp/kegg-bin/show_pathway?map03020/K03013%09%23FFFFFF,red/K03016%09%23FFFFFF,red
adu03018	RNA degradation	Genetic Information Processing	Folding, sorting and degradation	8	190	0.993992	1	AH20G29720(K01689);AH05G38140(K00850);AH07G03060(K12606);AH13G22370(K00850);AH04G10330(K12581);AH19G12620(K03654);AH19G34390(K13126);AH14G12560(K12581)	http://www.kegg.jp/kegg-bin/show_pathway?map03018/K01689%09%23FFFFFF,red/K00850%09%23FFFFFF,red/K12606%09%23FFFFFF,red/K12581%09%23FFFFFF,red/K03654%09%23FFFFFF,red/K13126%09%23FFFFFF,red
adu04070	Phosphatidylinositol signaling system	Environmental Information Processing	Signal transduction	4	129	0.996642	1	AH04G05200(K10047);AH05G05120(K01110);AH14G35440(K01110);AH17G14060(K05857)	http://www.kegg.jp/kegg-bin/show_pathway?map04070/K10047%09%23FFFFFF,red/K01110%09%23FFFFFF,red/K05857%09%23FFFFFF,red
adu00230	Purine metabolism	Metabolism	Nucleotide metabolism	10	234	0.996775	1	AH08G27220(K00759);AH13G32280(K00940);AH15G05220(K00759);AH01G17110(K00940);AH06G24820(K10808);AH18G33560(K00759);AH16G30590(K10808);AH13G37280(K10807);AH03G33500(K10807);AH19G30350(K00873)	http://www.kegg.jp/kegg-bin/show_pathway?map00230/K00759%09%23FFFFFF,red/K00940%09%23FFFFFF,red/K10808%09%23FFFFFF,red/K10807%09%23FFFFFF,red/K00873%09%23FFFFFF,red
adu00562	Inositol phosphate metabolism	Metabolism	Carbohydrate metabolism	5	152	0.997472	1	AH04G05200(K10047);AH08G29780(K01114);AH05G05120(K01110);AH14G35440(K01110);AH17G14060(K05857)	http://www.kegg.jp/kegg-bin/show_pathway?map00562/K10047%09%23FFFFFF,red/K01114%09%23FFFFFF,red/K01110%09%23FFFFFF,red/K05857%09%23FFFFFF,red
adu00920	Sulfur metabolism	Metabolism	Energy metabolism	1	74	0.998731	1	AH18G13830(K01082)	http://www.kegg.jp/kegg-bin/show_pathway?map00920/K01082%09%23FFFFFF,red
adu03420	Nucleotide excision repair	Genetic Information Processing	Replication and repair	2	100	0.998737	1	AH15G03400(K10756);AH15G24080(K02325)	http://www.kegg.jp/kegg-bin/show_pathway?map03420/K10756%09%23FFFFFF,red/K02325%09%23FFFFFF,red
adu03050	Proteasome	Genetic Information Processing	Folding, sorting and degradation	1	103	0.999908	1	AH09G26200(K02734)	http://www.kegg.jp/kegg-bin/show_pathway?map03050/K02734%09%23FFFFFF,red
adu04144	Endocytosis	Cellular Processes	Transport and catabolism	13	381	0.999988	1	AH14G40970(K03283);AH14G40960(K03283);AH05G38890(K12493);AH11G00200(K01115);AH14G40980(K03283);AH01G15780(K12189);AH10G00920(K03283);AH20G04460(K03283);AH07G09630(K18443);AH06G09800(K07904);AH19G03950(K07897);AH05G36680(K07897);AH01G23620(K03283)	http://www.kegg.jp/kegg-bin/show_pathway?map04144/K03283%09%23FFFFFF,red/K12493%09%23FFFFFF,red/K01115%09%23FFFFFF,red/K12189%09%23FFFFFF,red/K18443%09%23FFFFFF,red/K07904%09%23FFFFFF,red/K07897%09%23FFFFFF,red
adu04120	Ubiquitin mediated proteolysis	Genetic Information Processing	Folding, sorting and degradation	4	220	0.999996	1	AH03G38350(K03364);AH05G16070(K06688);AH18G22750(K03094);AH05G15500(K03363)	http://www.kegg.jp/kegg-bin/show_pathway?map04120/K03364%09%23FFFFFF,red/K06688%09%23FFFFFF,red/K03094%09%23FFFFFF,red/K03363%09%23FFFFFF,red
adu00190	Oxidative phosphorylation	Metabolism	Energy metabolism	8	308	0.999997	1	AH11G18540(K02113);AH00G05920(K00412);AH01G22440(K01535);AH00G05930(K02109);AH14G33960(K01535);AH11G35480(K01535);AH05G04080(K02266);AH01G23280(K02267)	http://www.kegg.jp/kegg-bin/show_pathway?map00190/K02113%09%23FFFFFF,red/K00412%09%23FFFFFF,red/K01535%09%23FFFFFF,red/K02109%09%23FFFFFF,red/K02266%09%23FFFFFF,red/K02267%09%23FFFFFF,red
adu03008	Ribosome biogenesis in eukaryotes	Genetic Information Processing	Translation	1	156	0.999999	1	AH14G02400(K07179)	http://www.kegg.jp/kegg-bin/show_pathway?map03008/K07179%09%23FFFFFF,red
adu03013	RNA transport	Genetic Information Processing	Translation	5	301	1	1	AH13G09280(K03231);AH19G34390(K13126);AH08G09180(K03257);AH06G09180(K03236);AH18G20450(K03113)	http://www.kegg.jp/kegg-bin/show_pathway?map03013/K03231%09%23FFFFFF,red/K13126%09%23FFFFFF,red/K03257%09%23FFFFFF,red/K03236%09%23FFFFFF,red/K03113%09%23FFFFFF,red
adu03040	Spliceosome	Genetic Information Processing	Transcription	6	334	1	1	AH14G40970(K03283);AH14G40960(K03283);AH14G40980(K03283);AH10G00920(K03283);AH20G04460(K03283);AH01G23620(K03283)	http://www.kegg.jp/kegg-bin/show_pathway?map03040/K03283%09%23FFFFFF,red
adu03015	mRNA surveillance pathway	Genetic Information Processing	Translation	1	231	1	1	AH19G34390(K13126)	http://www.kegg.jp/kegg-bin/show_pathway?map03015/K13126%09%23FFFFFF,red
adu03010	Ribosome	Genetic Information Processing	Translation	15	651	1	1	AH11G34430(K02916);AH03G00520(K02939);AH13G02460(K02939);AH09G06710(K02926);AH01G23470(K02916);AH04G00850(K02867);AH01G21530(K02959);AH03G19450(K02968);AH03G45080(K02904);AH15G31170(K02935);AH14G01500(K02867);AH09G30220(K02914);AH05G24300(K02935);AH20G04740(K02881);AH03G16980(K02978)	http://www.kegg.jp/kegg-bin/show_pathway?map03010/K02916%09%23FFFFFF,red/K02939%09%23FFFFFF,red/K02926%09%23FFFFFF,red/K02867%09%23FFFFFF,red/K02959%09%23FFFFFF,red/K02968%09%23FFFFFF,red/K02904%09%23FFFFFF,red/K02935%09%23FFFFFF,red/K02914%09%23FFFFFF,red/K02881%09%23FFFFFF,red/K02978%09%23FFFFFF,red

## Sheet: R36 vs R0_Up
PathwayID	Pathway	level1	level2	List	Total	Pvalue	adjustPvalue	List_gene	URL
adu04075	Plant hormone signal transduction	Environmental Information Processing	Signal transduction	95	549	4.72435e-07	5.66922e-05	AH15G01880(K14498);AH16G41640(K14499);AH17G08530(K14497);AH13G50950(K14494);AH05G38750(K14484);AH15G02550(K14503);AH03G35950(K14485);AH12G24200(K13946);AH12G33140(K14485);AH12G03600(K14496);AH08G19130(K14502);AH03G48290(K14494);AH13G41210(K14497);AH11G14350(K14498);AH05G33750(K14487);AH15G18280(K14487);AH18G01640(K14484);AH18G10580(K14502);AH07G25810(K14484);AH08G17640(K14487);AH03G45720(K13416);…	http://www.kegg.jp/kegg-bin/show_pathway?map04075/K14498%09%23FFFFFF,red/K14499%09%23FFFFFF,red/K14497%09%23FFFFFF,red/K14494%09%23FFFFFF,red/K14484%09%23FFFFFF,red/K14503%09%23FFFFFF,red/K14485%09%23FFFFFF,red/K13946%09%23FFFFFF,red/K14496%09%23FFFFFF,red/K14502%09%23FFFFFF,red/K14487%09%23FFFFFF,red/K13416%09%23FFFFFF,red/K14508%09%23FFFFFF,red/K14500%09%23FFFFFF,red/K14486%09%23FFFFFF,red/K134…
adu00520	Amino sugar and nucleotide sugar metabolism	Metabolism	Carbohydrate metabolism	51	260	7.39922e-06	0.000443953	AH01G24150(K01183);AH13G34540(K01784);AH15G31710(K16190);AH07G23950(K12450);AH08G11570(K01183);AH03G30440(K01784);AH18G18210(K12450);AH13G00300(K20547);AH06G28370(K12446);AH18G02950(K01183);AH11G33850(K01183);AH02G26480(K13648);AH15G21410(K00966);AH13G31260(K18677);AH18G03170(K00847);AH05G23660(K16190);AH13G17650(K17497);AH13G13560(K08679);AH01G30160(K01784);AH06G04210(K00770);AH16G35060(K12446);…	http://www.kegg.jp/kegg-bin/show_pathway?map00520/K01183%09%23FFFFFF,red/K01784%09%23FFFFFF,red/K16190%09%23FFFFFF,red/K12450%09%23FFFFFF,red/K20547%09%23FFFFFF,red/K12446%09%23FFFFFF,red/K13648%09%23FFFFFF,red/K00966%09%23FFFFFF,red/K18677%09%23FFFFFF,red/K00847%09%23FFFFFF,red/K17497%09%23FFFFFF,red/K08679%09%23FFFFFF,red/K00770%09%23FFFFFF,red/K12448%09%23FFFFFF,red/K15920%09%23FFFFFF,red/K008…
adu00591	Linoleic acid metabolism	Metabolism	Lipid metabolism	14	39	2.2665e-05	0.000906602	AH09G09800(K15718);AH19G12870(K15718);AH19G12820(K15718);AH09G09740(K15718);AH16G05150(K14674);AH09G14390(K15718);AH06G02630(K14674);AH19G18560(K15718);AH03G03520(K00454);AH16G10590(K15718);AH16G38200(K00454);AH06G07550(K00454);AH16G14860(K00454);AH03G36910(K00454)	http://www.kegg.jp/kegg-bin/show_pathway?map00591/K15718%09%23FFFFFF,red/K14674%09%23FFFFFF,red/K00454%09%23FFFFFF,red
adu04712	Circadian rhythm - plant	Organismal Systems	Environmental adaptation	26	114	0.000104642	0.00313926	AH01G33790(K12127);AH03G43330(K12116);AH11G23570(K12127);AH15G37960(K12124);AH05G36540(K12124);AH13G45960(K12116);AH17G34020(K12125);AH08G09480(K12125);AH15G00820(K03097);AH05G04770(K03097);AH16G43420(K12125);AH19G34600(K12124);AH06G05500(K12120);AH04G12180(K12115);AH14G14840(K12115);AH16G38640(K12125);AH16G09150(K12120);AH16G28830(K00660);AH14G09920(K00660);AH14G09830(K00660);AH04G08640(K00660);…	http://www.kegg.jp/kegg-bin/show_pathway?map04712/K12127%09%23FFFFFF,red/K12116%09%23FFFFFF,red/K12124%09%23FFFFFF,red/K12125%09%23FFFFFF,red/K03097%09%23FFFFFF,red/K12120%09%23FFFFFF,red/K12115%09%23FFFFFF,red/K00660%09%23FFFFFF,red
adu04145	Phagosome	Cellular Processes	Transport and catabolism	31	151	0.000191289	0.00459095	AH05G04070(K07374);AH08G01520(K07375);AH17G23710(K07375);AH00G00510(K07374);AH20G34600(K07375);AH02G05070(K00921);AH10G26870(K07375);AH08G08680(K07374);AH19G17250(K08057);AH12G05690(K00921);AH13G34040(K07375);AH09G13290(K08057);AH04G27720(K08057);AH04G15140(K00921);AH03G30000(K07375);AH09G24990(K07375);AH06G13180(K07375);AH19G42990(K07375);AH05G04040(K07374);AH03G46580(K07375);AH13G49200(K07375);…	http://www.kegg.jp/kegg-bin/show_pathway?map04145/K07374%09%23FFFFFF,red/K07375%09%23FFFFFF,red/K00921%09%23FFFFFF,red/K08057%09%23FFFFFF,red/K04392%09%23FFFFFF,red/K07889%09%23FFFFFF,red/K07897%09%23FFFFFF,red
adu00940	Phenylpropanoid biosynthesis	Metabolism	Biosynthesis of other secondary metabolites	52	303	0.00024426	0.0048852	AH14G25430(K00430);AH11G02890(K00430);AH17G11990(K00430);AH19G36480(K18368);AH07G12530(K00430);AH20G19520(K23260);AH01G11780(K00430);AH01G28460(K05350);AH11G11550(K00430);AH04G09850(K00430);AH07G07460(K00430);AH13G05930(K01188);AH15G26260(K05350);AH01G01320(K09755);AH04G21680(K00430);AH06G24750(K00430);AH04G09790(K00430);AH07G05950(K05349);AH15G00780(K00430);AH14G08450(K00430);AH13G49240(K22395);…	http://www.kegg.jp/kegg-bin/show_pathway?map00940/K00430%09%23FFFFFF,red/K18368%09%23FFFFFF,red/K23260%09%23FFFFFF,red/K05350%09%23FFFFFF,red/K01188%09%23FFFFFF,red/K09755%09%23FFFFFF,red/K05349%09%23FFFFFF,red/K22395%09%23FFFFFF,red/K12356%09%23FFFFFF,red/K13065%09%23FFFFFF,red
adu00500	Starch and sucrose metabolism	Metabolism	Carbohydrate metabolism	48	279	0.000394585	0.00676431	AH01G04110(K00688);AH01G13750(K01177);AH01G23120(K16055);AH03G42840(K00688);AH11G04620(K00688);AH11G14070(K01177);AH11G34800(K16055);AH16G24260(K00705);AH06G19470(K00705);AH13G45460(K00688);AH03G26990(K01214);AH14G07780(K01179);AH13G28210(K00695);AH20G32820(K00688);AH13G32350(K01179);AH03G28640(K01179);AH01G28460(K05350);AH13G46050(K16055);AH00G02070(K19893);AH13G05930(K01188);AH15G26260(K05350);…	http://www.kegg.jp/kegg-bin/show_pathway?map00500/K00688%09%23FFFFFF,red/K01177%09%23FFFFFF,red/K16055%09%23FFFFFF,red/K00705%09%23FFFFFF,red/K01214%09%23FFFFFF,red/K01179%09%23FFFFFF,red/K00695%09%23FFFFFF,red/K05350%09%23FFFFFF,red/K19893%09%23FFFFFF,red/K01188%09%23FFFFFF,red/K05349%09%23FFFFFF,red/K00847%09%23FFFFFF,red/K00844%09%23FFFFFF,red/K19892%09%23FFFFFF,red/K01087%09%23FFFFFF,red/K198…
adu00905	Brassinosteroid biosynthesis	Metabolism	Metabolism of terpenoids and polyketides	9	24	0.000463849	0.00695774	AH17G07320(K09588);AH15G03820(K12637);AH19G13340(K20623);AH01G31660(K15639);AH07G08350(K09588);AH05G07660(K12637);AH15G02970(K09587);AH05G06870(K09587);AH20G03320(K15639)	http://www.kegg.jp/kegg-bin/show_pathway?map00905/K09588%09%23FFFFFF,red/K12637%09%23FFFFFF,red/K20623%09%23FFFFFF,red/K15639%09%23FFFFFF,red/K09587%09%23FFFFFF,red
adu00051	Fructose and mannose metabolism	Metabolism	Carbohydrate metabolism	23	111	0.00108043	0.0144058	AH06G05390(K19355);AH16G09010(K19355);AH07G01410(K01623);AH09G32660(K03841);AH17G13720(K01103);AH05G07370(K19355);AH07G13860(K01103);AH18G09350(K19355);AH15G21410(K00966);AH14G05730(K00895);AH15G03530(K19355);AH18G03170(K00847);AH00G00780(K00850);AH13G17650(K17497);AH05G31840(K00966);AH15G21990(K00966);AH05G16050(K00844);AH03G15110(K17497);AH03G08100(K00844);AH03G14850(K19355);AH14G26230(K19355);…	http://www.kegg.jp/kegg-bin/show_pathway?map00051/K19355%09%23FFFFFF,red/K01623%09%23FFFFFF,red/K03841%09%23FFFFFF,red/K01103%09%23FFFFFF,red/K00966%09%23FFFFFF,red/K00895%09%23FFFFFF,red/K00847%09%23FFFFFF,red/K00850%09%23FFFFFF,red/K17497%09%23FFFFFF,red/K00844%09%23FFFFFF,red
adu00480	Glutathione metabolism	Metabolism	Metabolism of other amino acids	36	207	0.0016584	0.0199008	AH06G13590(K00799);AH16G00190(K00799);AH07G11060(K00031);AH17G10380(K00031);AH10G10320(K18592);AH20G08240(K01469);AH15G12540(K00799);AH07G22990(K00799);AH20G14370(K18592);AH07G23030(K00799);AH17G30310(K00434);AH16G09530(K00036);AH19G05350(K00036);AH09G07550(K00799);AH03G18610(K00799);AH19G10610(K00799);AH07G22980(K00799);AH10G05310(K01469);AH18G20180(K00799);AH05G31630(K00797);AH13G37280(K10807);…	http://www.kegg.jp/kegg-bin/show_pathway?map00480/K00799%09%23FFFFFF,red/K00031%09%23FFFFFF,red/K18592%09%23FFFFFF,red/K01469%09%23FFFFFF,red/K00434%09%23FFFFFF,red/K00036%09%23FFFFFF,red/K00797%09%23FFFFFF,red/K10807%09%23FFFFFF,red/K10808%09%23FFFFFF,red/K21888%09%23FFFFFF,red
adu00531	Glycosaminoglycan degradation	Metabolism	Glycan biosynthesis and metabolism	9	30	0.0028406	0.0309884	AH20G00450(K07964);AH16G10320(K10532);AH08G30340(K07964);AH06G06510(K10532);AH18G34990(K10532);AH03G22640(K10532);AH08G24120(K01205);AH01G33460(K07964);AH13G30290(K07964)	http://www.kegg.jp/kegg-bin/show_pathway?map00531/K07964%09%23FFFFFF,red/K10532%09%23FFFFFF,red/K01205%09%23FFFFFF,red
adu00130	Ubiquinone and other terpenoid-quinone biosynthesis	Metabolism	Metabolism of cofactors and vitamins	21	112	0.00606543	0.0606543	AH01G22470(K09833);AH18G09670(K00815);AH03G40520(K01661);AH11G35440(K09833);AH08G18290(K00815);AH11G01050(K14759);AH18G12240(K03809);AH14G08670(K14760);AH01G07820(K14759);AH13G43410(K01661);AH08G20240(K03809);AH02G19660(K02552);AH04G22950(K06125);AH05G12850(K23095);AH03G25550(K19222);AH10G20990(K06125);AH13G28560(K19222);AH03G04770(K03809);AH05G12400(K23095);AH13G19930(K03809);AH08G24440(K09833)	http://www.kegg.jp/kegg-bin/show_pathway?map00130/K09833%09%23FFFFFF,red/K00815%09%23FFFFFF,red/K01661%09%23FFFFFF,red/K14759%09%23FFFFFF,red/K03809%09%23FFFFFF,red/K14760%09%23FFFFFF,red/K02552%09%23FFFFFF,red/K06125%09%23FFFFFF,red/K23095%09%23FFFFFF,red/K19222%09%23FFFFFF,red
adu00410	beta-Alanine metabolism	Metabolism	Metabolism of other amino acids	18	96	0.0105783	0.0976455	AH20G04080(K01578);AH10G01320(K01578);AH05G29990(K01580);AH15G24040(K01580);AH03G40790(K00128);AH13G43620(K00128);AH17G30320(K00128);AH05G02990(K00232);AH13G42690(K00140);AH15G09630(K00276);AH03G39450(K17839);AH16G45440(K05605);AH13G42350(K17839);AH03G22190(K12259);AH04G09410(K23146);AH16G37140(K05605);AH13G25330(K12259);AH15G22820(K00128)	http://www.kegg.jp/kegg-bin/show_pathway?map00410/K01578%09%23FFFFFF,red/K01580%09%23FFFFFF,red/K00128%09%23FFFFFF,red/K00232%09%23FFFFFF,red/K00140%09%23FFFFFF,red/K00276%09%23FFFFFF,red/K17839%09%23FFFFFF,red/K05605%09%23FFFFFF,red/K12259%09%23FFFFFF,red/K23146%09%23FFFFFF,red
adu00511	Other glycan degradation	Metabolism	Glycan biosynthesis and metabolism	9	37	0.012629	0.108249	AH09G25660(K01206);AH08G29420(K01191);AH18G34200(K01191);AH19G42400(K01206);AH07G07760(K01227);AH16G29070(K01191);AH09G27770(K15923);AH20G16020(K01227);AH19G40310(K15923)	http://www.kegg.jp/kegg-bin/show_pathway?map00511/K01206%09%23FFFFFF,red/K01191%09%23FFFFFF,red/K01227%09%23FFFFFF,red/K15923%09%23FFFFFF,red
adu00592	alpha-Linolenic acid metabolism	Metabolism	Lipid metabolism	18	99	0.0144038	0.11523	AH05G14770(K05894);AH16G41020(K01723);AH16G05150(K14674);AH16G37490(K05894);AH06G02630(K14674);AH05G02990(K00232);AH16G45010(K05894);AH15G22600(K10529);AH12G21260(K18857);AH03G03520(K00454);AH16G38200(K00454);AH05G31010(K10529);AH06G07550(K00454);AH16G14860(K00454);AH13G06600(K01723);AH15G08090(K05894);AH03G36910(K00454);AH14G38120(K10525)	http://www.kegg.jp/kegg-bin/show_pathway?map00592/K05894%09%23FFFFFF,red/K01723%09%23FFFFFF,red/K14674%09%23FFFFFF,red/K00232%09%23FFFFFF,red/K10529%09%23FFFFFF,red/K18857%09%23FFFFFF,red/K00454%09%23FFFFFF,red/K10525%09%23FFFFFF,red
adu04016	MAPK signaling pathway - plant	Environmental Information Processing	Signal transduction	47	328	0.0171747	0.11966	AH08G02210(K03781);AH17G22740(K03781);AH15G01880(K14498);AH09G25780(K20718);AH17G08530(K14497);AH19G42320(K20718);AH17G31090(K13414);AH07G12970(K13424);AH08G06670(K13414);AH12G03600(K14496);AH13G41210(K14497);AH13G49890(K17686);AH11G14350(K14498);AH17G12570(K13424);AH13G00300(K20547);AH03G45720(K13416);AH03G38070(K14497);AH03G47130(K17686);AH06G25830(K13424);AH01G13840(K14498);AH13G48360(K13416);…	http://www.kegg.jp/kegg-bin/show_pathway?map04016/K03781%09%23FFFFFF,red/K14498%09%23FFFFFF,red/K20718%09%23FFFFFF,red/K14497%09%23FFFFFF,red/K13414%09%23FFFFFF,red/K13424%09%23FFFFFF,red/K14496%09%23FFFFFF,red/K17686%09%23FFFFFF,red/K20547%09%23FFFFFF,red/K13416%09%23FFFFFF,red/K20536%09%23FFFFFF,red/K14516%09%23FFFFFF,red/K20717%09%23FFFFFF,red/K14509%09%23FFFFFF,red/K13447%09%23FFFFFF,red/K134…
adu00460	Cyanoamino acid metabolism	Metabolism	Metabolism of other amino acids	13	66	0.0186644	0.11966	AH10G10320(K18592);AH01G28460(K05350);AH20G14370(K18592);AH13G05930(K01188);AH15G26260(K05350);AH11G24940(K13051);AH07G05950(K05349);AH17G04670(K05349);AH03G03570(K01188);AH06G21960(K05349);AH05G28240(K05350);AH16G27160(K05349);AH04G03880(K05350)	http://www.kegg.jp/kegg-bin/show_pathway?map00460/K18592%09%23FFFFFF,red/K05350%09%23FFFFFF,red/K01188%09%23FFFFFF,red/K13051%09%23FFFFFF,red/K05349%09%23FFFFFF,red
adu00010	Glycolysis / Gluconeogenesis	Metabolism	Carbohydrate metabolism	38	257	0.0191601	0.11966	AH07G01410(K01623);AH09G32660(K03841);AH11G31280(K00382);AH02G11070(K00121);AH12G22210(K00002);AH12G35870(K00873);AH03G40790(K00128);AH13G43620(K00128);AH20G31490(K01785);AH01G10400(K01792);AH05G38770(K01610);AH19G30350(K00873);AH17G30320(K00128);AH08G08500(K01610);AH14G05730(K00895);AH00G00130(K01610);AH07G05730(K00121);AH12G12150(K00121);AH00G00780(K00850);AH05G28800(K01785);AH11G09990(K01792);…	http://www.kegg.jp/kegg-bin/show_pathway?map00010/K01623%09%23FFFFFF,red/K03841%09%23FFFFFF,red/K00382%09%23FFFFFF,red/K00121%09%23FFFFFF,red/K00002%09%23FFFFFF,red/K00873%09%23FFFFFF,red/K00128%09%23FFFFFF,red/K01785%09%23FFFFFF,red/K01792%09%23FFFFFF,red/K01610%09%23FFFFFF,red/K00895%09%23FFFFFF,red/K00850%09%23FFFFFF,red/K18857%09%23FFFFFF,red/K00162%09%23FFFFFF,red/K00844%09%23FFFFFF,red/K000…
adu00330	Arginine and proline metabolism	Metabolism	Amino acid metabolism	21	125	0.0204591	0.11966	AH14G42830(K00318);AH14G20240(K12657);AH01G34330(K00294);AH03G40790(K00128);AH13G43620(K00128);AH13G51940(K01426);AH17G30320(K00128);AH10G27380(K00318);AH05G31630(K00797);AH03G39450(K17839);AH13G42350(K17839);AH03G22190(K12259);AH14G15590(K01426);AH09G32290(K00472);AH14G15600(K01426);AH13G51950(K01426);AH13G25330(K12259);AH15G22820(K00128);AH05G35170(K00472);AH01G27880(K01611);AH08G10830(K01583)	http://www.kegg.jp/kegg-bin/show_pathway?map00330/K00318%09%23FFFFFF,red/K12657%09%23FFFFFF,red/K00294%09%23FFFFFF,red/K00128%09%23FFFFFF,red/K01426%09%23FFFFFF,red/K00797%09%23FFFFFF,red/K17839%09%23FFFFFF,red/K12259%09%23FFFFFF,red/K00472%09%23FFFFFF,red/K01611%09%23FFFFFF,red/K01583%09%23FFFFFF,red
adu00640	Propanoate metabolism	Metabolism	Carbohydrate metabolism	15	81	0.0206903	0.11966	AH20G04080(K01578);AH10G01320(K01578);AH11G31280(K00382);AH04G25400(K01962);AH07G17420(K00166);AH05G02990(K00232);AH13G42690(K00140);AH03G26460(K01961);AH16G45440(K05605);AH11G30770(K09699);AH13G31700(K01961);AH04G09410(K23146);AH14G44340(K02160);AH16G37140(K05605);AH11G15710(K00016)	http://www.kegg.jp/kegg-bin/show_pathway?map00640/K01578%09%23FFFFFF,red/K00382%09%23FFFFFF,red/K01962%09%23FFFFFF,red/K00166%09%23FFFFFF,red/K00232%09%23FFFFFF,red/K00140%09%23FFFFFF,red/K01961%09%23FFFFFF,red/K05605%09%23FFFFFF,red/K09699%09%23FFFFFF,red/K23146%09%23FFFFFF,red/K02160%09%23FFFFFF,red/K00016%09%23FFFFFF,red
adu00920	Sulfur metabolism	Metabolism	Energy metabolism	14	74	0.0209405	0.11966	AH13G40980(K01738);AH09G15970(K01738);AH19G19980(K01738);AH03G37830(K01738);AH10G03660(K01082);AH11G11910(K00860);AH00G03920(K01738);AH18G13830(K01082);AH07G01950(K01738);AH13G39470(K01082);AH03G36230(K01082);AH08G21130(K01082);AH15G08480(K01738);AH05G14450(K01738)	http://www.kegg.jp/kegg-bin/show_pathway?map00920/K01738%09%23FFFFFF,red/K01082%09%23FFFFFF,red/K00860%09%23FFFFFF,red
adu00052	Galactose metabolism	Metabolism	Carbohydrate metabolism	19	111	0.0222306	0.121118	AH13G34540(K01784);AH07G01370(K06617);AH03G30440(K01784);AH06G01900(K06617);AH17G01490(K06617);AH20G31490(K01785);AH09G12530(K18819);AH00G00780(K00850);AH05G28800(K01785);AH15G25860(K01785);AH01G30160(K01784);AH01G25000(K06617);AH11G26670(K01784);AH05G16050(K00844);AH16G04370(K06617);AH03G08100(K00844);AH20G31500(K01785);AH19G05160(K00844);AH13G10760(K00844)	http://www.kegg.jp/kegg-bin/show_pathway?map00052/K01784%09%23FFFFFF,red/K06617%09%23FFFFFF,red/K01785%09%23FFFFFF,red/K18819%09%23FFFFFF,red/K00850%09%23FFFFFF,red/K00844%09%23FFFFFF,red
adu00380	Tryptophan metabolism	Metabolism	Amino acid metabolism	20	119	0.0232142	0.121118	AH08G02210(K03781);AH17G22740(K03781);AH11G31280(K00382);AH03G40790(K00128);AH13G43620(K00128);AH13G51940(K01426);AH17G30320(K00128);AH15G21570(K11820);AH05G31770(K11820);AH14G15590(K01426);AH11G14590(K22588);AH13G23560(K11816);AH14G15600(K01426);AH15G28990(K11816);AH00G04540(K11816);AH13G51950(K01426);AH15G22820(K00128);AH02G11390(K11816);AH16G16410(K11816);AH15G09780(K16903)	http://www.kegg.jp/kegg-bin/show_pathway?map00380/K03781%09%23FFFFFF,red/K00382%09%23FFFFFF,red/K00128%09%23FFFFFF,red/K01426%09%23FFFFFF,red/K11820%09%23FFFFFF,red/K22588%09%23FFFFFF,red/K11816%09%23FFFFFF,red/K16903%09%23FFFFFF,red
adu00430	Taurine and hypotaurine metabolism	Metabolism	Metabolism of other amino acids	4	12	0.0303262	0.147293	AH05G29990(K01580);AH15G24040(K01580);AH10G10320(K18592);AH20G14370(K18592)	http://www.kegg.jp/kegg-bin/show_pathway?map00430/K01580%09%23FFFFFF,red/K18592%09%23FFFFFF,red
adu00590	Arachidonic acid metabolism	Metabolism	Lipid metabolism	8	36	0.0306861	0.147293	AH10G10320(K18592);AH16G05150(K14674);AH20G14370(K18592);AH06G02630(K14674);AH09G31880(K01254);AH19G36090(K01254);AH09G33310(K15730);AH16G10210(K08726)	http://www.kegg.jp/kegg-bin/show_pathway?map00590/K18592%09%23FFFFFF,red/K14674%09%23FFFFFF,red/K01254%09%23FFFFFF,red/K15730%09%23FFFFFF,red/K08726%09%23FFFFFF,red
adu00740	Riboflavin metabolism	Metabolism	Metabolism of cofactors and vitamins	9	45	0.0421905	0.188089	AH08G12400(K14652);AH18G14250(K14652);AH04G27460(K11752);AH14G32250(K11752);AH03G47150(K00794);AH13G49910(K00794);AH13G50680(K14379);AH03G14790(K00793);AH16G18190(K00793)	http://www.kegg.jp/kegg-bin/show_pathway?map00740/K14652%09%23FFFFFF,red/K11752%09%23FFFFFF,red/K00794%09%23FFFFFF,red/K14379%09%23FFFFFF,red/K00793%09%23FFFFFF,red
adu00908	Zeatin biosynthesis	Metabolism	Metabolism of terpenoids and polyketides	10	52	0.0423201	0.188089	AH07G11080(K13496);AH18G16200(K00791);AH07G25460(K00791);AH03G13410(K13495);AH17G10410(K13496);AH12G17980(K13495);AH06G02360(K00279);AH16G04810(K13495);AH01G21650(K00279);AH01G28240(K10760)	http://www.kegg.jp/kegg-bin/show_pathway?map00908/K13496%09%23FFFFFF,red/K00791%09%23FFFFFF,red/K13495%09%23FFFFFF,red/K00279%09%23FFFFFF,red/K10760%09%23FFFFFF,red
adu00040	Pentose and glucuronate interconversions	Metabolism	Carbohydrate metabolism	33	232	0.0445876	0.19109	AH01G16900(K01728);AH11G17580(K01728);AH09G29550(K01728);AH19G38510(K01728);AH11G06880(K01728);AH01G02260(K01728);AH15G31710(K16190);AH12G22210(K00002);AH13G28430(K01051);AH03G22860(K01728);AH02G12450(K01728);AH12G28010(K01051);AH05G23660(K16190);AH10G24330(K01051);AH18G00860(K01213);AH10G27930(K01728);AH03G25280(K01051);AH10G08220(K01728);AH14G08090(K01184);AH20G31470(K01051);AH02G24950(K01051);…	http://www.kegg.jp/kegg-bin/show_pathway?map00040/K01728%09%23FFFFFF,red/K16190%09%23FFFFFF,red/K00002%09%23FFFFFF,red/K01051%09%23FFFFFF,red/K01213%09%23FFFFFF,red/K01184%09%23FFFFFF,red/K00012%09%23FFFFFF,red
adu02010	ABC transporters	Environmental Information Processing	Membrane transport	12	69	0.0549764	0.224298	AH05G39130(K05658);AH20G01630(K05658);AH01G10250(K05658);AH16G19190(K05658);AH10G24430(K05658);AH20G31650(K05658);AH06G15810(K05658);AH01G30700(K05658);AH13G19320(K05658);AH13G01680(K05658);AH09G32540(K05666);AH05G25600(K05658)	http://www.kegg.jp/kegg-bin/show_pathway?map02010/K05658%09%23FFFFFF,red/K05666%09%23FFFFFF,red
adu00941	Flavonoid biosynthesis	Metabolism	Biosynthesis of other secondary metabolites	19	123	0.0560744	0.224298	AH16G37380(K08243);AH17G00980(K08243);AH19G36380(K01859);AH16G28830(K00660);AH03G33140(K08243);AH17G00960(K08243);AH14G09920(K00660);AH14G09830(K00660);AH07G00690(K08243);AH04G08640(K00660);AH04G01670(K00660);AH01G02310(K00660);AH20G11300(K13065);AH04G08660(K00660);AH07G00740(K08243);AH14G09910(K00660);AH12G33420(K08695);AH09G06570(K08243);AH06G23390(K00660)	http://www.kegg.jp/kegg-bin/show_pathway?map00941/K08243%09%23FFFFFF,red/K01859%09%23FFFFFF,red/K00660%09%23FFFFFF,red/K13065%09%23FFFFFF,red/K08695%09%23FFFFFF,red
adu00620	Pyruvate metabolism	Metabolism	Carbohydrate metabolism	26	185	0.076782	0.29722	AH05G25720(K00029);AH15G29690(K00029);AH11G31280(K00382);AH19G35900(K01649);AH12G35870(K00873);AH03G40790(K00128);AH04G25400(K01962);AH13G43620(K00128);AH05G38770(K01610);AH19G30350(K00873);AH17G30320(K00128);AH08G08500(K01610);AH00G00130(K01610);AH03G26460(K01961);AH19G24990(K00873);AH09G19790(K00873);AH13G31700(K01961);AH05G13650(K00873);AH10G00290(K00162);AH20G05310(K00162);AH14G44340(K02160);…	http://www.kegg.jp/kegg-bin/show_pathway?map00620/K00029%09%23FFFFFF,red/K00382%09%23FFFFFF,red/K01649%09%23FFFFFF,red/K00873%09%23FFFFFF,red/K00128%09%23FFFFFF,red/K01962%09%23FFFFFF,red/K01610%09%23FFFFFF,red/K01961%09%23FFFFFF,red/K00162%09%23FFFFFF,red/K02160%09%23FFFFFF,red/K00016%09%23FFFFFF,red/K00028%09%23FFFFFF,red/K00025%09%23FFFFFF,red
adu04626	Plant-pathogen interaction	Organismal Systems	Environmental adaptation	54	427	0.0867646	0.315863	AH13G04010(K15397);AH16G05160(K13448);AH17G31090(K13414);AH07G12970(K13424);AH08G06670(K13414);AH20G26590(K15397);AH17G12570(K13424);AH09G31580(K15397);AH03G31710(K13412);AH08G04690(K05391);AH03G02130(K15397);AH03G45720(K13416);AH06G25830(K13424);AH14G05090(K13412);AH10G20260(K15397);AH17G28250(K05391);AH13G48360(K13416);AH03G01930(K20536);AH09G08210(K00864);AH16G32150(K13424);AH08G11180(K13448);…	http://www.kegg.jp/kegg-bin/show_pathway?map04626/K15397%09%23FFFFFF,red/K13448%09%23FFFFFF,red/K13414%09%23FFFFFF,red/K13424%09%23FFFFFF,red/K13412%09%23FFFFFF,red/K05391%09%23FFFFFF,red/K13416%09%23FFFFFF,red/K20536%09%23FFFFFF,red/K00864%09%23FFFFFF,red/K13447%09%23FFFFFF,red/K13449%09%23FFFFFF,red/K13420%09%23FFFFFF,red/K13436%09%23FFFFFF,red/K02358%09%23FFFFFF,red/K13433%09%23FFFFFF,red/K043…
adu00910	Nitrogen metabolism	Metabolism	Energy metabolism	10	59	0.0868623	0.315863	AH17G16890(K01673);AH07G20530(K01673);AH05G29250(K01915);AH13G02820(K02575);AH13G02920(K01674);AH16G32240(K02575);AH06G25880(K02575);AH03G01030(K01674);AH11G29570(K01915);AH10G29320(K00261)	http://www.kegg.jp/kegg-bin/show_pathway?map00910/K01673%09%23FFFFFF,red/K01915%09%23FFFFFF,red/K02575%09%23FFFFFF,red/K01674%09%23FFFFFF,red/K00261%09%23FFFFFF,red
adu00909	Sesquiterpenoid and triterpenoid biosynthesis	Metabolism	Metabolism of terpenoids and polyketides	8	45	0.0951847	0.335946	AH14G00680(K15813);AH04G16130(K15814);AH15G31010(K20659);AH08G19970(K15803);AH10G04180(K14175);AH14G02380(K00511);AH08G26210(K15803);AH16G46230(K15803)	http://www.kegg.jp/kegg-bin/show_pathway?map00909/K15813%09%23FFFFFF,red/K15814%09%23FFFFFF,red/K20659%09%23FFFFFF,red/K15803%09%23FFFFFF,red/K14175%09%23FFFFFF,red/K00511%09%23FFFFFF,red
adu00780	Biotin metabolism	Metabolism	Metabolism of cofactors and vitamins	6	31	0.100901	0.345945	AH06G22520(K00059);AH17G20290(K00208);AH07G19540(K00208);AH16G27800(K00059);AH13G48290(K02372);AH06G22540(K00059)	http://www.kegg.jp/kegg-bin/show_pathway?map00780/K00059%09%23FFFFFF,red/K00208%09%23FFFFFF,red/K02372%09%23FFFFFF,red
adu00240	Pyrimidine metabolism	Metabolism	Nucleotide metabolism	18	126	0.111021	0.370071	AH06G17840(K01240);AH06G22700(K14641);AH11G05410(K00876);AH16G28170(K14641);AH13G37280(K10807);AH17G01570(K00876);AH01G03370(K00876);AH03G33500(K10807);AH07G01420(K00876);AH20G00550(K16904);AH02G10910(K01465);AH16G30590(K10808);AH08G21610(K00943);AH06G24820(K10808);AH12G11930(K01465);AH15G37840(K00857);AH09G00100(K00857);AH11G18460(K00876)	http://www.kegg.jp/kegg-bin/show_pathway?map00240/K01240%09%23FFFFFF,red/K14641%09%23FFFFFF,red/K00876%09%23FFFFFF,red/K10807%09%23FFFFFF,red/K16904%09%23FFFFFF,red/K01465%09%23FFFFFF,red/K10808%09%23FFFFFF,red/K00943%09%23FFFFFF,red/K00857%09%23FFFFFF,red
adu00061	Fatty acid biosynthesis	Metabolism	Lipid metabolism	16	111	0.120269	0.385011	AH15G08600(K01897);AH06G22520(K00059);AH04G25400(K01962);AH05G14330(K01897);AH13G06610(K01897);AH13G25840(K10781);AH03G26460(K01961);AH11G03360(K00645);AH17G20290(K00208);AH07G19540(K00208);AH16G27800(K00059);AH13G31700(K01961);AH14G44340(K02160);AH13G48290(K02372);AH06G22540(K00059);AH04G05500(K03955)	http://www.kegg.jp/kegg-bin/show_pathway?map00061/K01897%09%23FFFFFF,red/K00059%09%23FFFFFF,red/K01962%09%23FFFFFF,red/K10781%09%23FFFFFF,red/K01961%09%23FFFFFF,red/K00645%09%23FFFFFF,red/K00208%09%23FFFFFF,red/K02160%09%23FFFFFF,red/K02372%09%23FFFFFF,red/K03955%09%23FFFFFF,red
adu00630	Glyoxylate and dicarboxylate metabolism	Metabolism	Carbohydrate metabolism	19	136	0.12192	0.385011	AH08G02210(K03781);AH17G22740(K03781);AH05G03730(K02437);AH11G31280(K00382);AH14G39860(K01602);AH18G02520(K18121);AH20G05270(K11517);AH08G12700(K18121);AH10G00320(K11517);AH13G15330(K01681);AH08G16610(K01681);AH05G29250(K01915);AH12G29820(K15919);AH02G26400(K15919);AH09G05060(K15919);AH20G05240(K11517);AH11G29570(K01915);AH10G00330(K11517);AH12G06530(K00025)	http://www.kegg.jp/kegg-bin/show_pathway?map00630/K03781%09%23FFFFFF,red/K02437%09%23FFFFFF,red/K00382%09%23FFFFFF,red/K01602%09%23FFFFFF,red/K18121%09%23FFFFFF,red/K11517%09%23FFFFFF,red/K01681%09%23FFFFFF,red/K01915%09%23FFFFFF,red/K15919%09%23FFFFFF,red/K00025%09%23FFFFFF,red
adu00960	Tropane, piperidine and pyridine alkaloid biosynthesis	Metabolism	Biosynthesis of other secondary metabolites	8	48	0.126798	0.390146	AH18G09670(K00815);AH08G18290(K00815);AH15G34930(K13610);AH15G09630(K00276);AH13G41220(K08081);AH14G20040(K08081);AH13G04940(K08081);AH03G03030(K08081)	http://www.kegg.jp/kegg-bin/show_pathway?map00960/K00815%09%23FFFFFF,red/K13610%09%23FFFFFF,red/K00276%09%23FFFFFF,red/K08081%09%23FFFFFF,red
adu00950	Isoquinoline alkaloid biosynthesis	Metabolism	Biosynthesis of other secondary metabolites	8	49	0.138413	0.41524	AH18G09670(K00815);AH08G18290(K00815);AH15G09630(K00276);AH13G39740(K00422);AH20G06290(K00422);AH13G39720(K00422);AH20G06310(K00422);AH03G36510(K00422)	http://www.kegg.jp/kegg-bin/show_pathway?map00950/K00815%09%23FFFFFF,red/K00276%09%23FFFFFF,red/K00422%09%23FFFFFF,red
adu00020	Citrate cycle (TCA cycle)	Metabolism	Carbohydrate metabolism	14	100	0.164284	0.478465	AH07G11060(K00031);AH11G31280(K00382);AH17G10380(K00031);AH13G15330(K01681);AH08G16610(K01681);AH05G38770(K01610);AH08G08500(K01610);AH00G00130(K01610);AH09G03680(K00030);AH10G00290(K00162);AH20G05310(K00162);AH18G25020(K01648);AH07G17820(K01648);AH12G06530(K00025)	http://www.kegg.jp/kegg-bin/show_pathway?map00020/K00031%09%23FFFFFF,red/K00382%09%23FFFFFF,red/K01681%09%23FFFFFF,red/K01610%09%23FFFFFF,red/K00030%09%23FFFFFF,red/K00162%09%23FFFFFF,red/K01648%09%23FFFFFF,red/K00025%09%23FFFFFF,red
adu04146	Peroxisome	Cellular Processes	Transport and catabolism	24	186	0.171506	0.478465	AH08G02210(K03781);AH17G22740(K03781);AH20G04080(K01578);AH10G01320(K01578);AH07G11060(K00031);AH17G10380(K00031);AH18G05730(K13356);AH20G05270(K11517);AH15G08600(K01897);AH10G00320(K11517);AH05G14330(K01897);AH08G15420(K13356);AH13G06610(K01897);AH05G02990(K00232);AH15G32100(K12261);AH04G04750(K11147);AH07G08990(K13354);AH20G05240(K11517);AH18G05710(K13356);AH15G38160(K13348);AH16G10210(K08726);…	http://www.kegg.jp/kegg-bin/show_pathway?map04146/K03781%09%23FFFFFF,red/K01578%09%23FFFFFF,red/K00031%09%23FFFFFF,red/K13356%09%23FFFFFF,red/K11517%09%23FFFFFF,red/K01897%09%23FFFFFF,red/K00232%09%23FFFFFF,red/K12261%09%23FFFFFF,red/K11147%09%23FFFFFF,red/K13354%09%23FFFFFF,red/K13348%09%23FFFFFF,red/K08726%09%23FFFFFF,red/K17879%09%23FFFFFF,red
adu00562	Inositol phosphate metabolism	Metabolism	Carbohydrate metabolism	20	152	0.174575	0.478465	AH02G05070(K00921);AH12G05690(K00921);AH04G15140(K00921);AH16G14920(K22913);AH13G42690(K00140);AH03G44330(K00889);AH06G07470(K22913);AH05G05120(K01110);AH13G30960(K00469);AH16G01140(K10572);AH03G27330(K00469);AH06G12350(K10572);AH20G16870(K05857);AH07G15480(K05857);AH14G35440(K01110);AH15G01180(K01110);AH17G14060(K05857);AH05G25220(K00469);AH19G05310(K00469);AH09G07240(K01114)	http://www.kegg.jp/kegg-bin/show_pathway?map00562/K00921%09%23FFFFFF,red/K22913%09%23FFFFFF,red/K00140%09%23FFFFFF,red/K00889%09%23FFFFFF,red/K01110%09%23FFFFFF,red/K00469%09%23FFFFFF,red/K10572%09%23FFFFFF,red/K05857%09%23FFFFFF,red/K01114%09%23FFFFFF,red
adu00730	Thiamine metabolism	Metabolism	Metabolism of cofactors and vitamins	7	44	0.175437	0.478465	AH01G04230(K03147);AH05G13940(K03146);AH11G04450(K03147);AH15G08960(K03146);AH14G03200(K14153);AH11G31360(K20896);AH11G34920(K01662)	http://www.kegg.jp/kegg-bin/show_pathway?map00730/K03147%09%23FFFFFF,red/K03146%09%23FFFFFF,red/K14153%09%23FFFFFF,red/K20896%09%23FFFFFF,red/K01662%09%23FFFFFF,red
adu00100	Steroid biosynthesis	Metabolism	Lipid metabolism	10	69	0.185938	0.485055	AH16G05150(K14674);AH06G02630(K14674);AH13G43940(K14424);AH13G27020(K00559);AH10G00150(K09832);AH12G35780(K00222);AH03G24050(K00559);AH20G29410(K23558);AH10G22570(K23558);AH14G02380(K00511)	http://www.kegg.jp/kegg-bin/show_pathway?map00100/K14674%09%23FFFFFF,red/K14424%09%23FFFFFF,red/K00559%09%23FFFFFF,red/K09832%09%23FFFFFF,red/K00222%09%23FFFFFF,red/K23558%09%23FFFFFF,red/K00511%09%23FFFFFF,red
adu03410	Base excision repair	Genetic Information Processing	Replication and repair	10	69	0.185938	0.485055	AH16G01230(K24070);AH18G24050(K01246);AH06G12240(K24070);AH19G01530(K01246);AH07G17190(K01246);AH01G20010(K10773);AH09G00680(K01246);AH05G07040(K01247);AH02G02540(K03575);AH12G02680(K03575)	http://www.kegg.jp/kegg-bin/show_pathway?map03410/K24070%09%23FFFFFF,red/K01246%09%23FFFFFF,red/K10773%09%23FFFFFF,red/K01247%09%23FFFFFF,red/K03575%09%23FFFFFF,red
adu00903	Limonene and pinene degradation	Metabolism	Metabolism of terpenoids and polyketides	4	22	0.195639	0.499504	AH03G40790(K00128);AH13G43620(K00128);AH17G30320(K00128);AH15G22820(K00128)	http://www.kegg.jp/kegg-bin/show_pathway?map00903/K00128%09%23FFFFFF,red
adu00260	Glycine, serine and threonine metabolism	Metabolism	Amino acid metabolism	15	113	0.207091	0.517726	AH05G03730(K02437);AH11G31280(K00382);AH13G37980(K00827);AH12G29820(K15919);AH11G35870(K00499);AH15G09630(K00276);AH02G26400(K15919);AH14G00910(K00058);AH20G30380(K01079);AH04G00320(K00058);AH09G05060(K15919);AH15G08900(K01696);AH10G23360(K01079);AH05G14040(K01696);AH19G42600(K00108)	http://www.kegg.jp/kegg-bin/show_pathway?map00260/K02437%09%23FFFFFF,red/K00382%09%23FFFFFF,red/K00827%09%23FFFFFF,red/K15919%09%23FFFFFF,red/K00499%09%23FFFFFF,red/K00276%09%23FFFFFF,red/K00058%09%23FFFFFF,red/K01079%09%23FFFFFF,red/K01696%09%23FFFFFF,red/K00108%09%23FFFFFF,red
adu00563	Glycosylphosphatidylinositol (GPI)-anchor biosynthesis	Metabolism	Glycan biosynthesis and metabolism	7	47	0.221197	0.534883	AH10G29560(K05289);AH04G22510(K05291);AH14G23620(K05291);AH01G30530(K05288);AH04G20730(K05291);AH17G07520(K05286);AH06G27000(K05285)	http://www.kegg.jp/kegg-bin/show_pathway?map00563/K05289%09%23FFFFFF,red/K05291%09%23FFFFFF,red/K05288%09%23FFFFFF,red/K05286%09%23FFFFFF,red/K05285%09%23FFFFFF,red
adu00350	Tyrosine metabolism	Metabolism	Amino acid metabolism	14	106	0.222868	0.534883	AH02G11070(K00121);AH18G09670(K00815);AH11G26720(K01800);AH08G18290(K00815);AH07G05730(K00121);AH12G12150(K00121);AH15G09630(K00276);AH13G39740(K00422);AH20G06290(K00422);AH13G39720(K00422);AH12G21260(K18857);AH20G06310(K00422);AH14G22370(K00001);AH03G36510(K00422)	http://www.kegg.jp/kegg-bin/show_pathway?map00350/K00121%09%23FFFFFF,red/K00815%09%23FFFFFF,red/K01800%09%23FFFFFF,red/K00276%09%23FFFFFF,red/K00422%09%23FFFFFF,red/K18857%09%23FFFFFF,red/K00001%09%23FFFFFF,red
adu00062	Fatty acid elongation	Metabolism	Lipid metabolism	9	64	0.227948	0.536348	AH13G04010(K15397);AH20G26590(K15397);AH09G31580(K15397);AH03G02130(K15397);AH10G08080(K10251);AH20G11550(K10251);AH10G20260(K15397);AH16G40350(K15397);AH13G59720(K15397)	http://www.kegg.jp/kegg-bin/show_pathway?map00062/K15397%09%23FFFFFF,red/K10251%09%23FFFFFF,red
adu00270	Cysteine and methionine metabolism	Metabolism	Amino acid metabolism	26	213	0.23955	0.552809	AH13G40980(K01738);AH18G09670(K00815);AH09G15970(K01738);AH19G19980(K01738);AH03G37830(K01738);AH13G37980(K00827);AH13G58160(K00549);AH08G18290(K00815);AH01G10160(K00558);AH19G16150(K22207);AH00G03920(K01738);AH05G31630(K00797);AH20G01570(K00558);AH14G00910(K00058);AH04G00320(K00058);AH09G12320(K22207);AH04G01870(K01251);AH17G30050(K05933);AH07G01950(K01738);AH19G23250(K01761);AH11G15710(K00016);…	http://www.kegg.jp/kegg-bin/show_pathway?map00270/K01738%09%23FFFFFF,red/K00815%09%23FFFFFF,red/K00827%09%23FFFFFF,red/K00549%09%23FFFFFF,red/K00558%09%23FFFFFF,red/K22207%09%23FFFFFF,red/K00797%09%23FFFFFF,red/K00058%09%23FFFFFF,red/K01251%09%23FFFFFF,red/K05933%09%23FFFFFF,red/K01761%09%23FFFFFF,red/K00016%09%23FFFFFF,red/K01611%09%23FFFFFF,red/K00025%09%23FFFFFF,red
adu04070	Phosphatidylinositol signaling system	Environmental Information Processing	Signal transduction	16	129	0.281411	0.637156	AH02G05070(K00921);AH12G05690(K00921);AH04G15140(K00921);AH04G29370(K13024);AH14G34250(K13024);AH03G44330(K00889);AH05G05120(K01110);AH16G01140(K10572);AH06G12350(K10572);AH20G16870(K05857);AH10G24110(K13024);AH07G15480(K05857);AH14G35440(K01110);AH15G01180(K01110);AH17G14060(K05857);AH13G20300(K00901)	http://www.kegg.jp/kegg-bin/show_pathway?map04070/K00921%09%23FFFFFF,red/K13024%09%23FFFFFF,red/K00889%09%23FFFFFF,red/K01110%09%23FFFFFF,red/K10572%09%23FFFFFF,red/K05857%09%23FFFFFF,red/K00901%09%23FFFFFF,red
adu00053	Ascorbate and aldarate metabolism	Metabolism	Carbohydrate metabolism	16	130	0.292053	0.649007	AH15G31710(K16190);AH12G22210(K00002);AH03G40790(K00128);AH13G43620(K00128);AH17G30310(K00434);AH17G30320(K00128);AH05G23660(K16190);AH13G30960(K00469);AH01G01370(K00423);AH03G27330(K00469);AH15G22820(K00128);AH18G20280(K21888);AH16G34810(K00103);AH05G25220(K00469);AH19G05310(K00469);AH13G45510(K00012)	http://www.kegg.jp/kegg-bin/show_pathway?map00053/K16190%09%23FFFFFF,red/K00002%09%23FFFFFF,red/K00128%09%23FFFFFF,red/K00434%09%23FFFFFF,red/K00469%09%23FFFFFF,red/K00423%09%23FFFFFF,red/K21888%09%23FFFFFF,red/K00103%09%23FFFFFF,red/K00012%09%23FFFFFF,red
adu00514	Other types of O-glycan biosynthesis	Metabolism	Glycan biosynthesis and metabolism	3	20	0.353399	0.771053	AH10G10370(K03691);AH20G01330(K20784);AH03G04780(K20783)	http://www.kegg.jp/kegg-bin/show_pathway?map00514/K03691%09%23FFFFFF,red/K20784%09%23FFFFFF,red/K20783%09%23FFFFFF,red
adu00340	Histidine metabolism	Metabolism	Amino acid metabolism	6	47	0.374403	0.802291	AH03G40790(K00128);AH13G43620(K00128);AH17G30320(K00128);AH00G04960(K01663);AH07G03130(K01663);AH15G22820(K00128)	http://www.kegg.jp/kegg-bin/show_pathway?map00340/K00128%09%23FFFFFF,red/K01663%09%23FFFFFF,red
adu00943	Isoflavonoid biosynthesis	Metabolism	Biosynthesis of other secondary metabolites	7	58	0.411833	0.842914	AH05G05030(K13260);AH15G01050(K13260);AH11G06150(K13267);AH15G34850(K13262);AH09G01720(K13262);AH09G26620(K13258);AH11G11030(K13260)	http://www.kegg.jp/kegg-bin/show_pathway?map00943/K13260%09%23FFFFFF,red/K13267%09%23FFFFFF,red/K13262%09%23FFFFFF,red/K13258%09%23FFFFFF,red
adu00300	Lysine biosynthesis	Metabolism	Amino acid metabolism	3	22	0.413014	0.842914	AH12G29270(K01714);AH20G08850(K10206);AH10G05900(K10206)	http://www.kegg.jp/kegg-bin/show_pathway?map00300/K01714%09%23FFFFFF,red/K10206%09%23FFFFFF,red
adu00030	Pentose phosphate pathway	Metabolism	Carbohydrate metabolism	12	104	0.414433	0.842914	AH07G01410(K01623);AH09G32660(K03841);AH04G08720(K01807);AH16G09530(K00036);AH19G05350(K00036);AH14G09260(K01807);AH14G05730(K00895);AH00G00780(K00850);AH06G05880(K00036);AH15G07290(K00851);AH08G03850(K01057);AH08G03860(K01057)	http://www.kegg.jp/kegg-bin/show_pathway?map00030/K01623%09%23FFFFFF,red/K03841%09%23FFFFFF,red/K01807%09%23FFFFFF,red/K00036%09%23FFFFFF,red/K00895%09%23FFFFFF,red/K00850%09%23FFFFFF,red/K00851%09%23FFFFFF,red/K01057%09%23FFFFFF,red
adu00071	Fatty acid degradation	Metabolism	Lipid metabolism	13	115	0.437251	0.874502	AH02G11070(K00121);AH15G08600(K01897);AH03G40790(K00128);AH13G43620(K00128);AH05G14330(K01897);AH17G30320(K00128);AH13G06610(K01897);AH05G02990(K00232);AH07G05730(K00121);AH12G12150(K00121);AH12G21260(K18857);AH14G22370(K00001);AH15G22820(K00128)	http://www.kegg.jp/kegg-bin/show_pathway?map00071/K00121%09%23FFFFFF,red/K01897%09%23FFFFFF,red/K00128%09%23FFFFFF,red/K00232%09%23FFFFFF,red/K18857%09%23FFFFFF,red/K00001%09%23FFFFFF,red
adu00906	Carotenoid biosynthesis	Metabolism	Metabolism of terpenoids and polyketides	6	53	0.490674	0.96526	AH17G04650(K09842);AH20G19580(K14595);AH07G05930(K09842);AH05G01230(K09843);AH01G09900(K09843);AH20G01350(K09843)	http://www.kegg.jp/kegg-bin/show_pathway?map00906/K09842%09%23FFFFFF,red/K14595%09%23FFFFFF,red/K09843%09%23FFFFFF,red
adu00230	Purine metabolism	Metabolism	Nucleotide metabolism	25	234	0.501364	0.966335	AH16G07150(K00951);AH13G07970(K00764);AH03G41740(K01490);AH06G04100(K00951);AH04G03900(K01488);AH12G35870(K00873);AH06G22700(K14641);AH19G30350(K00873);AH11G11910(K00860);AH16G28170(K14641);AH12G34950(K01945);AH19G24990(K00873);AH13G37280(K10807);AH09G19790(K00873);AH09G07250(K13484);AH11G28950(K01488);AH03G33500(K10807);AH11G02150(K01522);AH01G06540(K01522);AH16G04310(K00942);AH05G13650(K00873);…	http://www.kegg.jp/kegg-bin/show_pathway?map00230/K00951%09%23FFFFFF,red/K00764%09%23FFFFFF,red/K01490%09%23FFFFFF,red/K01488%09%23FFFFFF,red/K00873%09%23FFFFFF,red/K14641%09%23FFFFFF,red/K00860%09%23FFFFFF,red/K01945%09%23FFFFFF,red/K10807%09%23FFFFFF,red/K13484%09%23FFFFFF,red/K01522%09%23FFFFFF,red/K00942%09%23FFFFFF,red/K10808%09%23FFFFFF,red/K00759%09%23FFFFFF,red
adu00280	Valine, leucine and isoleucine degradation	Metabolism	Amino acid metabolism	12	111	0.507326	0.966335	AH11G31280(K00382);AH03G40790(K00128);AH13G37980(K00827);AH13G43620(K00128);AH07G17420(K00166);AH17G30320(K00128);AH13G42690(K00140);AH16G45440(K05605);AH11G30770(K09699);AH04G09410(K23146);AH16G37140(K05605);AH15G22820(K00128)	http://www.kegg.jp/kegg-bin/show_pathway?map00280/K00382%09%23FFFFFF,red/K00128%09%23FFFFFF,red/K00827%09%23FFFFFF,red/K00166%09%23FFFFFF,red/K00140%09%23FFFFFF,red/K05605%09%23FFFFFF,red/K09699%09%23FFFFFF,red/K23146%09%23FFFFFF,red
adu00650	Butanoate metabolism	Metabolism	Carbohydrate metabolism	5	46	0.540599	1	AH05G29990(K01580);AH15G24040(K01580);AH18G02520(K18121);AH08G12700(K18121);AH10G28720(K00109)	http://www.kegg.jp/kegg-bin/show_pathway?map00650/K01580%09%23FFFFFF,red/K18121%09%23FFFFFF,red/K00109%09%23FFFFFF,red
adu00966	Glucosinolate biosynthesis	Metabolism	Biosynthesis of other secondary metabolites	2	17	0.54759	1	AH15G21570(K11820);AH05G31770(K11820)	http://www.kegg.jp/kegg-bin/show_pathway?map00966/K11820%09%23FFFFFF,red
adu00600	Sphingolipid metabolism	Metabolism	Lipid metabolism	5	49	0.598618	1	AH16G39870(K00654);AH08G10530(K00654);AH09G33330(K04713);AH20G06520(K04712);AH10G03010(K04712)	http://www.kegg.jp/kegg-bin/show_pathway?map00600/K00654%09%23FFFFFF,red/K04713%09%23FFFFFF,red/K04712%09%23FFFFFF,red
adu00360	Phenylalanine metabolism	Metabolism	Amino acid metabolism	7	69	0.59992	1	AH18G09670(K00815);AH13G51940(K01426);AH08G18290(K00815);AH15G09630(K00276);AH14G15590(K01426);AH14G15600(K01426);AH13G51950(K01426)	http://www.kegg.jp/kegg-bin/show_pathway?map00360/K00815%09%23FFFFFF,red/K01426%09%23FFFFFF,red/K00276%09%23FFFFFF,red
adu00860	Porphyrin and chlorophyll metabolism	Metabolism	Metabolism of cofactors and vitamins	10	99	0.604416	1	AH13G20580(K00218);AH05G16090(K03404);AH16G01790(K08099);AH06G11490(K08099);AH12G38400(K08099);AH15G06810(K03404);AH17G01790(K13545);AH07G01600(K13545);AH03G18010(K00218);AH08G03380(K01719)	http://www.kegg.jp/kegg-bin/show_pathway?map00860/K00218%09%23FFFFFF,red/K03404%09%23FFFFFF,red/K08099%09%23FFFFFF,red/K13545%09%23FFFFFF,red/K01719%09%23FFFFFF,red
adu00450	Selenocompound metabolism	Metabolism	Metabolism of other amino acids	3	31	0.648143	1	AH12G35140(K08247);AH13G58160(K00549);AH19G23250(K01761)	http://www.kegg.jp/kegg-bin/show_pathway?map00450/K08247%09%23FFFFFF,red/K00549%09%23FFFFFF,red/K01761%09%23FFFFFF,red
adu00770	Pantothenate and CoA biosynthesis	Metabolism	Metabolism of cofactors and vitamins	9	93	0.65625	1	AH03G40790(K00128);AH13G43620(K00128);AH17G30320(K00128);AH15G37810(K06133);AH03G39450(K17839);AH11G20230(K09680);AH13G42350(K17839);AH15G35730(K01598);AH15G22820(K00128)	http://www.kegg.jp/kegg-bin/show_pathway?map00770/K00128%09%23FFFFFF,red/K06133%09%23FFFFFF,red/K17839%09%23FFFFFF,red/K09680%09%23FFFFFF,red/K01598%09%23FFFFFF,red
adu00250	Alanine, aspartate and glutamate metabolism	Metabolism	Amino acid metabolism	10	104	0.667383	1	AH13G07970(K00764);AH05G29990(K01580);AH15G24040(K01580);AH01G34330(K00294);AH13G37980(K00827);AH05G29250(K01915);AH11G24940(K13051);AH11G03850(K01953);AH11G29570(K01915);AH10G29320(K00261)	http://www.kegg.jp/kegg-bin/show_pathway?map00250/K00764%09%23FFFFFF,red/K01580%09%23FFFFFF,red/K00294%09%23FFFFFF,red/K00827%09%23FFFFFF,red/K01915%09%23FFFFFF,red/K13051%09%23FFFFFF,red/K01953%09%23FFFFFF,red/K00261%09%23FFFFFF,red
adu00785	Lipoic acid metabolism	Metabolism	Metabolism of cofactors and vitamins	1	11	0.706151	1	AH09G27400(K23735)	http://www.kegg.jp/kegg-bin/show_pathway?map00785/K23735%09%23FFFFFF,red
adu00965	Betalain biosynthesis	Metabolism	Biosynthesis of other secondary metabolites	1	11	0.706151	1	AH15G34090(K15777)	http://www.kegg.jp/kegg-bin/show_pathway?map00965/K15777%09%23FFFFFF,red
adu00565	Ether lipid metabolism	Metabolism	Lipid metabolism	6	66	0.707839	1	AH16G05150(K14674);AH06G02630(K14674);AH13G56220(K01115);AH19G17510(K01115);AH11G00210(K01115);AH09G07240(K01114)	http://www.kegg.jp/kegg-bin/show_pathway?map00565/K14674%09%23FFFFFF,red/K01115%09%23FFFFFF,red/K01114%09%23FFFFFF,red
adu00073	Cutin, suberine and wax biosynthesis	Metabolism	Lipid metabolism	6	69	0.747789	1	AH18G05730(K13356);AH08G15420(K13356);AH19G07030(K15403);AH09G05340(K15403);AH16G30080(K15400);AH18G05710(K13356)	http://www.kegg.jp/kegg-bin/show_pathway?map00073/K13356%09%23FFFFFF,red/K15403%09%23FFFFFF,red/K15400%09%23FFFFFF,red
adu00400	Phenylalanine, tyrosine and tryptophan biosynthesis	Metabolism	Amino acid metabolism	8	91	0.75565	1	AH18G09670(K00815);AH17G06520(K15227);AH08G18290(K00815);AH12G31330(K13832);AH15G08900(K01696);AH10G17720(K00891);AH05G14040(K01696);AH02G27740(K13832)	http://www.kegg.jp/kegg-bin/show_pathway?map00400/K00815%09%23FFFFFF,red/K15227%09%23FFFFFF,red/K13832%09%23FFFFFF,red/K01696%09%23FFFFFF,red/K00891%09%23FFFFFF,red
adu00900	Terpenoid backbone biosynthesis	Metabolism	Metabolism of terpenoids and polyketides	9	103	0.770145	1	AH00G04830(K13789);AH03G48010(K13789);AH13G50690(K13789);AH14G07330(K00787);AH07G05810(K00021);AH11G34920(K01662);AH13G03360(K03526);AH07G03260(K13789);AH03G01290(K03526)	http://www.kegg.jp/kegg-bin/show_pathway?map00900/K13789%09%23FFFFFF,red/K00787%09%23FFFFFF,red/K00021%09%23FFFFFF,red/K01662%09%23FFFFFF,red/K03526%09%23FFFFFF,red
adu00310	Lysine degradation	Metabolism	Amino acid metabolism	5	63	0.807253	1	AH11G31280(K00382);AH03G40790(K00128);AH13G43620(K00128);AH17G30320(K00128);AH15G22820(K00128)	http://www.kegg.jp/kegg-bin/show_pathway?map00310/K00382%09%23FFFFFF,red/K00128%09%23FFFFFF,red
adu00564	Glycerophospholipid metabolism	Metabolism	Lipid metabolism	20	225	0.82074	1	AH06G24260(K18696);AH16G05150(K14674);AH11G04370(K18696);AH01G05130(K18693);AH06G02630(K14674);AH16G10360(K13511);AH11G28720(K08744);AH01G28530(K08744);AH14G19220(K13508);AH04G19080(K13508);AH09G31920(K00995);AH13G56220(K01115);AH11G32490(K08744);AH01G31380(K00894);AH16G29930(K18696);AH19G17510(K01115);AH01G04540(K18696);AH11G00210(K01115);AH13G20300(K00901);AH09G07240(K01114)	http://www.kegg.jp/kegg-bin/show_pathway?map00564/K18696%09%23FFFFFF,red/K14674%09%23FFFFFF,red/K18693%09%23FFFFFF,red/K13511%09%23FFFFFF,red/K08744%09%23FFFFFF,red/K13508%09%23FFFFFF,red/K00995%09%23FFFFFF,red/K01115%09%23FFFFFF,red/K00894%09%23FFFFFF,red/K00901%09%23FFFFFF,red/K01114%09%23FFFFFF,red
adu00220	Arginine biosynthesis	Metabolism	Amino acid metabolism	4	53	0.823549	1	AH05G29250(K01915);AH02G11980(K00620);AH11G29570(K01915);AH10G29320(K00261)	http://www.kegg.jp/kegg-bin/show_pathway?map00220/K01915%09%23FFFFFF,red/K00620%09%23FFFFFF,red/K00261%09%23FFFFFF,red
adu00904	Diterpenoid biosynthesis	Metabolism	Metabolism of terpenoids and polyketides	4	53	0.823549	1	AH18G00120(K04122);AH05G34040(K05282);AH09G11150(K04125);AH19G14570(K04125)	http://www.kegg.jp/kegg-bin/show_pathway?map00904/K04122%09%23FFFFFF,red/K05282%09%23FFFFFF,red/K04125%09%23FFFFFF,red
adu00601	Glycosphingolipid biosynthesis - lacto and neolacto series	Metabolism	Glycan biosynthesis and metabolism	1	16	0.831674	1	AH02G22020(K01988)	http://www.kegg.jp/kegg-bin/show_pathway?map00601/K01988%09%23FFFFFF,red
adu00710	Carbon fixation in photosynthetic organisms	Metabolism	Energy metabolism	12	143	0.835652	1	AH07G01410(K01623);AH05G25720(K00029);AH09G32660(K03841);AH15G29690(K00029);AH14G39860(K01602);AH04G08720(K01807);AH05G38770(K01610);AH08G08500(K01610);AH14G09260(K01807);AH00G00130(K01610);AH14G29230(K00028);AH12G06530(K00025)	http://www.kegg.jp/kegg-bin/show_pathway?map00710/K01623%09%23FFFFFF,red/K00029%09%23FFFFFF,red/K03841%09%23FFFFFF,red/K01602%09%23FFFFFF,red/K01807%09%23FFFFFF,red/K01610%09%23FFFFFF,red/K00028%09%23FFFFFF,red/K00025%09%23FFFFFF,red
adu00196	Photosynthesis - antenna proteins	Metabolism	Energy metabolism	2	32	0.864988	1	AH03G24550(K08908);AH13G27630(K08908)	http://www.kegg.jp/kegg-bin/show_pathway?map00196/K08908%09%23FFFFFF,red
adu00261	Monobactam biosynthesis	Metabolism	Biosynthesis of other secondary metabolites	1	19	0.879523	1	AH12G29270(K01714)	http://www.kegg.jp/kegg-bin/show_pathway?map00261/K01714%09%23FFFFFF,red
adu01040	Biosynthesis of unsaturated fatty acids	Metabolism	Lipid metabolism	3	47	0.885439	1	AH10G08080(K10251);AH20G11550(K10251);AH05G02990(K00232)	http://www.kegg.jp/kegg-bin/show_pathway?map01040/K10251%09%23FFFFFF,red/K00232%09%23FFFFFF,red
adu04130	SNARE interactions in vesicular transport	Genetic Information Processing	Folding, sorting and degradation	5	72	0.88831	1	AH12G34390(K08486);AH12G34380(K08486);AH20G08950(K08486);AH09G32530(K08486);AH10G06020(K08486)	http://www.kegg.jp/kegg-bin/show_pathway?map04130/K08486%09%23FFFFFF,red
adu00944	Flavone and flavonol biosynthesis	Metabolism	Biosynthesis of other secondary metabolites	1	20	0.892235	1	AH19G28950(K22772)	http://www.kegg.jp/kegg-bin/show_pathway?map00944/K22772%09%23FFFFFF,red
adu03450	Non-homologous end-joining	Genetic Information Processing	Replication and repair	1	20	0.892235	1	AH14G14490(K10777)	http://www.kegg.jp/kegg-bin/show_pathway?map03450/K10777%09%23FFFFFF,red
adu04136	Autophagy - other	Cellular Processes	Transport and catabolism	5	76	0.913687	1	AH15G05370(K08341);AH10G01290(K08266);AH20G04140(K08266);AH05G17430(K08341);AH03G19930(K08333)	http://www.kegg.jp/kegg-bin/show_pathway?map04136/K08341%09%23FFFFFF,red/K08266%09%23FFFFFF,red/K08333%09%23FFFFFF,red
adu00561	Glycerolipid metabolism	Metabolism	Lipid metabolism	13	172	0.925833	1	AH16G05150(K14674);AH12G22210(K00002);AH01G05130(K18693);AH03G40790(K00128);AH13G43620(K00128);AH06G02630(K14674);AH17G30320(K00128);AH09G08210(K00864);AH13G39620(K01054);AH14G19220(K13508);AH04G19080(K13508);AH15G22820(K00128);AH13G20300(K00901)	http://www.kegg.jp/kegg-bin/show_pathway?map00561/K14674%09%23FFFFFF,red/K00002%09%23FFFFFF,red/K18693%09%23FFFFFF,red/K00128%09%23FFFFFF,red/K00864%09%23FFFFFF,red/K01054%09%23FFFFFF,red/K13508%09%23FFFFFF,red/K00901%09%23FFFFFF,red
adu00670	One carbon pool by folate	Metabolism	Metabolism of cofactors and vitamins	2	39	0.927494	1	AH09G31820(K01938);AH15G12090(K01934)	http://www.kegg.jp/kegg-bin/show_pathway?map00670/K01938%09%23FFFFFF,red/K01934%09%23FFFFFF,red
adu00750	Vitamin B6 metabolism	Metabolism	Metabolism of cofactors and vitamins	1	24	0.931021	1	AH19G06580(K13248)	http://www.kegg.jp/kegg-bin/show_pathway?map00750/K13248%09%23FFFFFF,red
adu03060	Protein export	Genetic Information Processing	Folding, sorting and degradation	6	99	0.956826	1	AH13G31440(K09490);AH13G31500(K09490);AH03G36530(K03217);AH03G26780(K09490);AH09G10870(K03104);AH14G26240(K09647)	http://www.kegg.jp/kegg-bin/show_pathway?map03060/K09490%09%23FFFFFF,red/K03217%09%23FFFFFF,red/K03104%09%23FFFFFF,red/K09647%09%23FFFFFF,red
adu00603	Glycosphingolipid biosynthesis - globo and isoglobo series	Metabolism	Glycan biosynthesis and metabolism	1	29	0.960518	1	AH02G22020(K01988)	http://www.kegg.jp/kegg-bin/show_pathway?map00603/K01988%09%23FFFFFF,red
adu03440	Homologous recombination	Genetic Information Processing	Replication and repair	5	88	0.962014	1	AH05G03390(K10875);AH06G26260(K10875);AH15G09480(K10875);AH09G10660(K10728);AH15G32670(K10880)	http://www.kegg.jp/kegg-bin/show_pathway?map03440/K10875%09%23FFFFFF,red/K10728%09%23FFFFFF,red/K10880%09%23FFFFFF,red
adu03430	Mismatch repair	Genetic Information Processing	Replication and repair	3	62	0.965607	1	AH05G01830(K08739);AH06G04380(K08737);AH15G03400(K10756)	http://www.kegg.jp/kegg-bin/show_pathway?map03430/K08739%09%23FFFFFF,red/K08737%09%23FFFFFF,red/K10756%09%23FFFFFF,red
adu00970	Aminoacyl-tRNA biosynthesis	Genetic Information Processing	Translation	5	96	0.978758	1	AH14G39680(K01880);AH08G27320(K01883);AH05G25390(K01887);AH15G29980(K01887);AH13G45780(K01892)	http://www.kegg.jp/kegg-bin/show_pathway?map00970/K01880%09%23FFFFFF,red/K01883%09%23FFFFFF,red/K01887%09%23FFFFFF,red/K01892%09%23FFFFFF,red
adu00290	Valine, leucine and isoleucine biosynthesis	Metabolism	Amino acid metabolism	1	36	0.981931	1	AH19G35900(K01649)	http://www.kegg.jp/kegg-bin/show_pathway?map00290/K01649%09%23FFFFFF,red
adu00790	Folate biosynthesis	Metabolism	Metabolism of cofactors and vitamins	2	56	0.985267	1	AH08G12400(K14652);AH18G14250(K14652)	http://www.kegg.jp/kegg-bin/show_pathway?map00790/K14652%09%23FFFFFF,red
adu00760	Nicotinate and nicotinamide metabolism	Metabolism	Metabolism of cofactors and vitamins	1	39	0.987077	1	AH06G17840(K01240)	http://www.kegg.jp/kegg-bin/show_pathway?map00760/K01240%09%23FFFFFF,red
adu04144	Endocytosis	Cellular Processes	Transport and catabolism	28	381	0.987402	1	AH19G34300(K10365);AH05G38890(K12493);AH14G40960(K03283);AH09G33300(K10365);AH20G17920(K07889);AH03G44330(K00889);AH02G10100(K12192);AH11G27720(K12483);AH13G56220(K01115);AH02G05090(K12200);AH08G22440(K18467);AH20G04460(K03283);AH17G01750(K12200);AH10G00920(K03283);AH02G19180(K05758);AH01G29160(K12483);AH07G09630(K18443);AH16G19980(K07901);AH17G13740(K04646);AH02G03830(K07904);AH14G40970(K03283);…	http://www.kegg.jp/kegg-bin/show_pathway?map04144/K10365%09%23FFFFFF,red/K12493%09%23FFFFFF,red/K03283%09%23FFFFFF,red/K07889%09%23FFFFFF,red/K00889%09%23FFFFFF,red/K12192%09%23FFFFFF,red/K12483%09%23FFFFFF,red/K01115%09%23FFFFFF,red/K12200%09%23FFFFFF,red/K18467%09%23FFFFFF,red/K05758%09%23FFFFFF,red/K18443%09%23FFFFFF,red/K07901%09%23FFFFFF,red/K04646%09%23FFFFFF,red/K07904%09%23FFFFFF,red/K078…
adu00513	Various types of N-glycan biosynthesis	Metabolism	Glycan biosynthesis and metabolism	2	59	0.988977	1	AH05G19080(K14413);AH02G09080(K12667)	http://www.kegg.jp/kegg-bin/show_pathway?map00513/K14413%09%23FFFFFF,red/K12667%09%23FFFFFF,red
adu04141	Protein processing in endoplasmic reticulum	Genetic Information Processing	Folding, sorting and degradation	27	379	0.991697	1	AH13G17270(K10666);AH03G14710(K10666);AH19G17250(K08057);AH09G13290(K08057);AH04G27720(K08057);AH04G03970(K13993);AH14G04960(K13993);AH13G31440(K09490);AH08G13540(K09580);AH13G31500(K09490);AH14G32620(K08057);AH18G04410(K09580);AH14G40960(K03283);AH16G11590(K01456);AH10G02920(K10666);AH01G19980(K10084);AH03G01320(K09580);AH01G01800(K13993);AH20G04460(K03283);AH03G26780(K09490);AH10G00920(K03283);…	http://www.kegg.jp/kegg-bin/show_pathway?map04141/K10666%09%23FFFFFF,red/K08057%09%23FFFFFF,red/K13993%09%23FFFFFF,red/K09490%09%23FFFFFF,red/K09580%09%23FFFFFF,red/K03283%09%23FFFFFF,red/K01456%09%23FFFFFF,red/K10084%09%23FFFFFF,red/K12667%09%23FFFFFF,red/K13989%09%23FFFFFF,red/K14009%09%23FFFFFF,red
adu00945	Stilbenoid, diarylheptanoid and gingerol biosynthesis	Metabolism	Biosynthesis of other secondary metabolites	1	44	0.99261	1	AH20G11300(K13065)	http://www.kegg.jp/kegg-bin/show_pathway?map00945/K13065%09%23FFFFFF,red
adu03030	DNA replication	Genetic Information Processing	Replication and repair	3	84	0.994972	1	AH06G04390(K02210);AH15G03400(K10756);AH09G29710(K10743)	http://www.kegg.jp/kegg-bin/show_pathway?map03030/K02210%09%23FFFFFF,red/K10756%09%23FFFFFF,red/K10743%09%23FFFFFF,red
adu03022	Basal transcription factors	Genetic Information Processing	Transcription	3	89	0.996812	1	AH19G00850(K03139);AH11G27640(K03138);AH05G37020(K03139)	http://www.kegg.jp/kegg-bin/show_pathway?map03022/K03139%09%23FFFFFF,red/K03138%09%23FFFFFF,red
adu03020	RNA polymerase	Genetic Information Processing	Transcription	3	98	0.998615	1	AH13G57030(K03024);AH03G04370(K03016);AH13G06400(K03016)	http://www.kegg.jp/kegg-bin/show_pathway?map03020/K03024%09%23FFFFFF,red/K03016%09%23FFFFFF,red
adu03018	RNA degradation	Genetic Information Processing	Folding, sorting and degradation	8	190	0.999574	1	AH00G00780(K00850);AH06G22620(K12580);AH08G15890(K12581);AH19G12620(K03654);AH03G01140(K12587);AH04G10330(K12581);AH19G34390(K13126);AH14G12560(K12581)	http://www.kegg.jp/kegg-bin/show_pathway?map03018/K00850%09%23FFFFFF,red/K12580%09%23FFFFFF,red/K12581%09%23FFFFFF,red/K03654%09%23FFFFFF,red/K12587%09%23FFFFFF,red/K13126%09%23FFFFFF,red
adu00510	N-Glycan biosynthesis	Metabolism	Glycan biosynthesis and metabolism	1	77	0.999817	1	AH02G09080(K12667)	http://www.kegg.jp/kegg-bin/show_pathway?map00510/K12667%09%23FFFFFF,red
adu04120	Ubiquitin mediated proteolysis	Genetic Information Processing	Folding, sorting and degradation	8	220	0.999962	1	AH03G00560(K10144);AH13G02500(K10144);AH17G29290(K03875);AH11G30120(K10144);AH01G27550(K10144);AH12G01040(K10576);AH07G04450(K03352);AH04G08850(K04506)	http://www.kegg.jp/kegg-bin/show_pathway?map04120/K10144%09%23FFFFFF,red/K03875%09%23FFFFFF,red/K10576%09%23FFFFFF,red/K03352%09%23FFFFFF,red/K04506%09%23FFFFFF,red
adu03420	Nucleotide excision repair	Genetic Information Processing	Replication and repair	1	100	0.999986	1	AH15G03400(K10756)	http://www.kegg.jp/kegg-bin/show_pathway?map03420/K10756%09%23FFFFFF,red
adu03050	Proteasome	Genetic Information Processing	Folding, sorting and degradation	1	103	0.99999	1	AH02G23300(K02728)	http://www.kegg.jp/kegg-bin/show_pathway?map03050/K02728%09%23FFFFFF,red
adu03013	RNA transport	Genetic Information Processing	Translation	11	301	0.999998	1	AH08G13770(K03231);AH13G09280(K03231);AH05G23220(K03262);AH16G40630(K18655);AH07G25710(K18213);AH08G12550(K03257);AH05G14570(K03252);AH06G09180(K03236);AH01G23450(K14305);AH18G20450(K03113);AH19G34390(K13126)	http://www.kegg.jp/kegg-bin/show_pathway?map03013/K03231%09%23FFFFFF,red/K03262%09%23FFFFFF,red/K18655%09%23FFFFFF,red/K18213%09%23FFFFFF,red/K03257%09%23FFFFFF,red/K03252%09%23FFFFFF,red/K03236%09%23FFFFFF,red/K14305%09%23FFFFFF,red/K03113%09%23FFFFFF,red/K13126%09%23FFFFFF,red
adu03008	Ribosome biogenesis in eukaryotes	Genetic Information Processing	Translation	2	156	1	1	AH15G00820(K03097);AH05G04770(K03097)	http://www.kegg.jp/kegg-bin/show_pathway?map03008/K03097%09%23FFFFFF,red
adu03015	mRNA surveillance pathway	Genetic Information Processing	Translation	5	231	1	1	AH16G40630(K18655);AH19G38530(K11584);AH06G06440(K06269);AH16G10240(K06269);AH19G34390(K13126)	http://www.kegg.jp/kegg-bin/show_pathway?map03015/K18655%09%23FFFFFF,red/K11584%09%23FFFFFF,red/K06269%09%23FFFFFF,red/K13126%09%23FFFFFF,red
adu00195	Photosynthesis	Metabolism	Energy metabolism	2	190	1	1	AH08G19780(K08901);AH18G11520(K08901)	http://www.kegg.jp/kegg-bin/show_pathway?map00195/K08901%09%23FFFFFF,red
adu03040	Spliceosome	Genetic Information Processing	Transcription	9	334	1	1	AH12G30700(K12893);AH11G02430(K12823);AH01G06250(K12823);AH08G12900(K12823);AH14G40960(K03283);AH20G04460(K03283);AH10G00920(K03283);AH14G40970(K03283);AH10G31960(K03283)	http://www.kegg.jp/kegg-bin/show_pathway?map03040/K12893%09%23FFFFFF,red/K12823%09%23FFFFFF,red/K03283%09%23FFFFFF,red
adu00190	Oxidative phosphorylation	Metabolism	Energy metabolism	5	308	1	1	AH12G33620(K01507);AH01G22440(K01535);AH11G35480(K01535);AH14G33960(K01535);AH04G05500(K03955)	http://www.kegg.jp/kegg-bin/show_pathway?map00190/K01507%09%23FFFFFF,red/K01535%09%23FFFFFF,red/K03955%09%23FFFFFF,red
adu03010	Ribosome	Genetic Information Processing	Translation	5	651	1	1	AH05G24300(K02935);AH18G08610(K02873);AH12G00450(K02965);AH18G35010(K02933);AH11G22360(K02896)	http://www.kegg.jp/kegg-bin/show_pathway?map03010/K02935%09%23FFFFFF,red/K02873%09%23FFFFFF,red/K02965%09%23FFFFFF,red/K02933%09%23FFFFFF,red/K02896%09%23FFFFFF,red

## Sheet: R72 vs R0_Up
PathwayID	Pathway	level1	level2	List	Total	Pvalue	adjustPvalue	List_gene	URL
adu00941	Flavonoid biosynthesis	Metabolism	Biosynthesis of other secondary metabolites	48	123	6.61192e-24	7.33923e-22	AH07G00640(K08243);AH19G36390(K01859);AH03G08660(K00660);AH16G27230(K13065);AH19G36380(K01859);AH17G00960(K08243);AH20G30480(K05280);AH10G23440(K05280);AH09G31650(K01859);AH19G00430(K22845);AH09G31630(K01859);AH05G37460(K22845);AH07G00690(K08243);AH04G08650(K00660);AH05G25050(K00588);AH09G31640(K01859);AH17G00950(K08243);AH04G08640(K00660);AH17G00980(K08243);AH06G22020(K13065);AH07G00630(K08243);…	http://www.kegg.jp/kegg-bin/show_pathway?map00941/K08243%09%23FFFFFF,red/K01859%09%23FFFFFF,red/K00660%09%23FFFFFF,red/K13065%09%23FFFFFF,red/K05280%09%23FFFFFF,red/K22845%09%23FFFFFF,red/K00588%09%23FFFFFF,red/K23179%09%23FFFFFF,red/K00487%09%23FFFFFF,red
adu00940	Phenylpropanoid biosynthesis	Metabolism	Biosynthesis of other secondary metabolites	72	303	2.0791e-20	1.1539e-18	AH12G36640(K10775);AH16G18530(K10775);AH06G15330(K10775);AH16G00320(K00083);AH04G21680(K00430);AH06G13380(K00083);AH14G25430(K00430);AH03G45630(K00430);AH19G01590(K09753);AH20G03770(K00083);AH09G00740(K09753);AH14G25420(K00430);AH20G19520(K23260);AH11G11550(K00430);AH04G09840(K00430);AH10G05010(K00083);AH16G27230(K13065);AH04G09790(K00430);AH04G21700(K00430);AH03G46620(K22395);AH03G20910(K12355);…	http://www.kegg.jp/kegg-bin/show_pathway?map00940/K10775%09%23FFFFFF,red/K00083%09%23FFFFFF,red/K00430%09%23FFFFFF,red/K09753%09%23FFFFFF,red/K23260%09%23FFFFFF,red/K13065%09%23FFFFFF,red/K22395%09%23FFFFFF,red/K12355%09%23FFFFFF,red/K09755%09%23FFFFFF,red/K00588%09%23FFFFFF,red/K00487%09%23FFFFFF,red/K05349%09%23FFFFFF,red/K18368%09%23FFFFFF,red/K05350%09%23FFFFFF,red
adu04626	Plant-pathogen interaction	Organismal Systems	Environmental adaptation	70	427	3.26007e-11	1.20623e-09	AH17G23680(K09487);AH20G02550(K13449);AH08G01560(K09487);AH06G02650(K13448);AH16G05160(K13448);AH13G48350(K13416);AH10G04560(K13449);AH03G45710(K13416);AH05G31950(K18875);AH15G01650(K13448);AH15G21310(K18875);AH15G24000(K05391);AH03G31710(K13412);AH05G05580(K13448);AH16G32150(K13424);AH20G07350(K13433);AH05G31910(K18875);AH13G04010(K15397);AH06G25830(K13424);AH13G03760(K20536);AH11G22340(K13412);…	http://www.kegg.jp/kegg-bin/show_pathway?map04626/K09487%09%23FFFFFF,red/K13449%09%23FFFFFF,red/K13448%09%23FFFFFF,red/K13416%09%23FFFFFF,red/K18875%09%23FFFFFF,red/K05391%09%23FFFFFF,red/K13412%09%23FFFFFF,red/K13424%09%23FFFFFF,red/K13433%09%23FFFFFF,red/K15397%09%23FFFFFF,red/K20536%09%23FFFFFF,red/K13447%09%23FFFFFF,red/K13459%09%23FFFFFF,red/K04079%09%23FFFFFF,red/K13436%09%23FFFFFF,red/K134…
adu00480	Glutathione metabolism	Metabolism	Metabolism of other amino acids	43	207	1.46565e-10	4.06719e-09	AH09G22730(K00799);AH19G28710(K00799);AH20G09980(K00799);AH10G06980(K00799);AH17G03360(K00799);AH09G22740(K00799);AH11G00170(K00036);AH16G09530(K00036);AH01G08810(K00036);AH13G53980(K00799);AH14G37320(K00033);AH19G28730(K00799);AH13G54010(K00799);AH06G05880(K00036);AH19G28640(K00383);AH03G41590(K00799);AH15G12540(K00799);AH05G10370(K00799);AH13G53240(K00799);AH02G20430(K00799);AH12G22760(K00799);…	http://www.kegg.jp/kegg-bin/show_pathway?map00480/K00799%09%23FFFFFF,red/K00036%09%23FFFFFF,red/K00033%09%23FFFFFF,red/K00383%09%23FFFFFF,red/K10807%09%23FFFFFF,red/K18592%09%23FFFFFF,red/K10808%09%23FFFFFF,red
adu00591	Linoleic acid metabolism	Metabolism	Lipid metabolism	17	39	3.44288e-10	7.64319e-09	AH19G12870(K15718);AH03G03520(K00454);AH09G09800(K15718);AH19G13310(K00454);AH16G38200(K00454);AH09G14390(K15718);AH09G10220(K00454);AH16G44290(K00454);AH19G12820(K15718);AH09G09740(K15718);AH03G48980(K00454);AH16G10590(K15718);AH06G06730(K15718);AH03G36910(K00454);AH18G02730(K15718);AH13G40160(K00454);AH16G14860(K00454)	http://www.kegg.jp/kegg-bin/show_pathway?map00591/K15718%09%23FFFFFF,red/K00454%09%23FFFFFF,red
adu00943	Isoflavonoid biosynthesis	Metabolism	Biosynthesis of other secondary metabolites	18	58	6.19595e-08	1.14625e-06	AH09G01720(K13262);AH10G30300(K13265);AH01G11300(K13260);AH19G41470(K13258);AH13G40550(K13259);AH09G26620(K13258);AH13G56960(K13265);AH03G37380(K13259);AH13G40560(K13257);AH04G11070(K13260);AH15G03380(K05281);AH03G37390(K13257);AH05G07230(K05281);AH13G04070(K23179);AH11G11030(K13260);AH15G01050(K13260);AH03G02210(K23179);AH15G01090(K13260)	http://www.kegg.jp/kegg-bin/show_pathway?map00943/K13262%09%23FFFFFF,red/K13265%09%23FFFFFF,red/K13260%09%23FFFFFF,red/K13258%09%23FFFFFF,red/K13259%09%23FFFFFF,red/K13257%09%23FFFFFF,red/K05281%09%23FFFFFF,red/K23179%09%23FFFFFF,red
adu00592	alpha-Linolenic acid metabolism	Metabolism	Lipid metabolism	24	99	8.55478e-08	1.35654e-06	AH03G03520(K00454);AH12G21120(K07513);AH19G13310(K00454);AH16G38200(K00454);AH02G17890(K07513);AH09G10220(K00454);AH16G44290(K00454);AH05G14770(K05894);AH05G02990(K00232);AH03G48980(K00454);AH16G37490(K05894);AH15G19580(K10525);AH05G33050(K10525);AH15G22600(K10529);AH05G31020(K10529);AH05G14750(K05894);AH16G45010(K05894);AH15G08090(K05894);AH05G14760(K05894);AH03G36910(K00454);AH16G40070(K08241);…	http://www.kegg.jp/kegg-bin/show_pathway?map00592/K00454%09%23FFFFFF,red/K07513%09%23FFFFFF,red/K05894%09%23FFFFFF,red/K00232%09%23FFFFFF,red/K10525%09%23FFFFFF,red/K10529%09%23FFFFFF,red/K08241%09%23FFFFFF,red/K18857%09%23FFFFFF,red
adu00360	Phenylalanine metabolism	Metabolism	Amino acid metabolism	17	69	5.19358e-06	7.20609e-05	AH12G36640(K10775);AH16G18530(K10775);AH06G15330(K10775);AH18G26440(K00276);AH13G17110(K00276);AH01G27990(K00276);AH18G09670(K00815);AH03G34380(K15849);AH07G00380(K10775);AH14G15600(K01426);AH13G51950(K01426);AH02G23410(K07253);AH13G38180(K15849);AH03G15370(K00815);AH13G51940(K01426);AH13G12450(K01426);AH13G08850(K01426)	http://www.kegg.jp/kegg-bin/show_pathway?map00360/K10775%09%23FFFFFF,red/K00276%09%23FFFFFF,red/K00815%09%23FFFFFF,red/K15849%09%23FFFFFF,red/K01426%09%23FFFFFF,red/K07253%09%23FFFFFF,red
adu04712	Circadian rhythm - plant	Organismal Systems	Environmental adaptation	22	114	1.66069e-05	0.000204819	AH03G08660(K00660);AH06G22830(K16223);AH04G08650(K00660);AH04G08640(K00660);AH04G01670(K00660);AH14G09890(K00660);AH04G08660(K00660);AH14G09830(K00660);AH14G09910(K00660);AH01G02310(K00660);AH11G06850(K00660);AH04G08590(K00660);AH14G02430(K00660);AH16G46300(K00660);AH14G09790(K00660);AH04G08600(K00660);AH05G15380(K00660);AH16G46310(K00660);AH14G09920(K00660);AH06G23390(K00660);AH14G09130(K00660);…	http://www.kegg.jp/kegg-bin/show_pathway?map04712/K00660%09%23FFFFFF,red/K16223%09%23FFFFFF,red
adu00950	Isoquinoline alkaloid biosynthesis	Metabolism	Biosynthesis of other secondary metabolites	13	49	2.85615e-05	0.000317033	AH13G39720(K00422);AH18G26440(K00276);AH13G17110(K00276);AH20G06310(K00422);AH04G28170(K00422);AH13G39740(K00422);AH20G06290(K00422);AH01G27990(K00276);AH18G09670(K00815);AH03G34380(K15849);AH13G38180(K15849);AH03G15370(K00815);AH10G03190(K00422)	http://www.kegg.jp/kegg-bin/show_pathway?map00950/K00422%09%23FFFFFF,red/K00276%09%23FFFFFF,red/K00815%09%23FFFFFF,red/K15849%09%23FFFFFF,red
adu00520	Amino sugar and nucleotide sugar metabolism	Metabolism	Carbohydrate metabolism	35	260	0.000222727	0.00208579	AH03G05170(K00975);AH13G07350(K00975);AH05G02160(K20547);AH18G02950(K01183);AH01G09220(K20547);AH08G11570(K01183);AH20G00720(K20547);AH11G24800(K13379);AH03G04390(K01183);AH14G04840(K00975);AH12G16010(K01183);AH13G00300(K20547);AH17G19370(K00975);AH17G25090(K00975);AH08G00600(K00975);AH16G36900(K01183);AH15G21410(K00966);AH13G06440(K01183);AH12G02350(K01183);AH09G09670(K01183);AH01G33420(K00012);…	http://www.kegg.jp/kegg-bin/show_pathway?map00520/K00975%09%23FFFFFF,red/K20547%09%23FFFFFF,red/K01183%09%23FFFFFF,red/K13379%09%23FFFFFF,red/K00966%09%23FFFFFF,red/K00012%09%23FFFFFF,red/K12373%09%23FFFFFF,red/K12450%09%23FFFFFF,red/K01784%09%23FFFFFF,red
adu00910	Nitrogen metabolism	Metabolism	Energy metabolism	13	59	0.000225491	0.00208579	AH08G06590(K10534);AH17G31040(K10534);AH05G29250(K01915);AH15G24830(K01915);AH20G19130(K00366);AH03G40290(K02575);AH13G02920(K01674);AH13G43220(K02575);AH03G01030(K01674);AH16G32240(K02575);AH12G36250(K01674);AH13G02930(K01674);AH13G02940(K01674)	http://www.kegg.jp/kegg-bin/show_pathway?map00910/K10534%09%23FFFFFF,red/K01915%09%23FFFFFF,red/K00366%09%23FFFFFF,red/K02575%09%23FFFFFF,red/K01674%09%23FFFFFF,red
adu00073	Cutin, suberine and wax biosynthesis	Metabolism	Lipid metabolism	13	69	0.00110642	0.00944715	AH16G30080(K15400);AH06G24380(K15400);AH11G04390(K15401);AH03G07490(K15402);AH01G04250(K15401);AH17G14300(K15401);AH07G15220(K15401);AH18G05710(K13356);AH13G02000(K13356);AH03G03630(K13356);AH20G10350(K17991);AH03G03620(K13356);AH08G15410(K13356)	http://www.kegg.jp/kegg-bin/show_pathway?map00073/K15400%09%23FFFFFF,red/K15401%09%23FFFFFF,red/K15402%09%23FFFFFF,red/K13356%09%23FFFFFF,red/K17991%09%23FFFFFF,red
adu00350	Tyrosine metabolism	Metabolism	Amino acid metabolism	17	106	0.00138842	0.0110082	AH13G39720(K00422);AH18G26440(K00276);AH13G17110(K00276);AH20G06310(K00422);AH11G26720(K01800);AH07G05710(K00121);AH04G28170(K00422);AH13G39740(K00422);AH20G06290(K00422);AH01G27990(K00276);AH18G09670(K00815);AH03G34380(K15849);AH02G23410(K07253);AH13G38180(K15849);AH03G15370(K00815);AH10G03190(K00422);AH10G18740(K18857)	http://www.kegg.jp/kegg-bin/show_pathway?map00350/K00422%09%23FFFFFF,red/K00276%09%23FFFFFF,red/K01800%09%23FFFFFF,red/K00121%09%23FFFFFF,red/K00815%09%23FFFFFF,red/K15849%09%23FFFFFF,red/K07253%09%23FFFFFF,red/K18857%09%23FFFFFF,red
adu04016	MAPK signaling pathway - plant	Environmental Information Processing	Signal transduction	37	328	0.0040356	0.0298634	AH20G02550(K13449);AH05G02160(K20547);AH13G48350(K13416);AH10G04560(K13449);AH01G09220(K20547);AH03G45710(K13416);AH20G00720(K20547);AH13G00300(K20547);AH16G32150(K13424);AH06G25830(K13424);AH13G03760(K20536);AH05G16650(K13447);AH14G31590(K20772);AH03G45720(K13416);AH09G21370(K14516);AH11G01310(K13422);AH12G25580(K14496);AH13G47570(K14498);AH12G10250(K14516);AH03G23680(K20603);AH15G06240(K13447);…	http://www.kegg.jp/kegg-bin/show_pathway?map04016/K13449%09%23FFFFFF,red/K20547%09%23FFFFFF,red/K13416%09%23FFFFFF,red/K13424%09%23FFFFFF,red/K20536%09%23FFFFFF,red/K13447%09%23FFFFFF,red/K20772%09%23FFFFFF,red/K14516%09%23FFFFFF,red/K13422%09%23FFFFFF,red/K14496%09%23FFFFFF,red/K14498%09%23FFFFFF,red/K20603%09%23FFFFFF,red/K13414%09%23FFFFFF,red/K13420%09%23FFFFFF,red/K20718%09%23FFFFFF,red/K207…
adu00400	Phenylalanine, tyrosine and tryptophan biosynthesis	Metabolism	Amino acid metabolism	14	91	0.00522435	0.0362439	AH15G08900(K01696);AH17G18260(K01626);AH05G14040(K01696);AH18G05460(K05359);AH14G44700(K01850);AH18G09670(K00815);AH03G34380(K15849);AH08G15170(K05359);AH10G08960(K01626);AH20G12810(K01626);AH13G38180(K15849);AH14G35350(K01850);AH03G15370(K00815);AH12G31330(K13832)	http://www.kegg.jp/kegg-bin/show_pathway?map00400/K01696%09%23FFFFFF,red/K01626%09%23FFFFFF,red/K05359%09%23FFFFFF,red/K01850%09%23FFFFFF,red/K00815%09%23FFFFFF,red/K15849%09%23FFFFFF,red/K13832%09%23FFFFFF,red
adu00966	Glucosinolate biosynthesis	Metabolism	Biosynthesis of other secondary metabolites	5	17	0.00565858	0.0369472	AH15G11370(K11820);AH19G28190(K01703);AH05G31770(K11820);AH17G34090(K00826);AH09G22400(K01703)	http://www.kegg.jp/kegg-bin/show_pathway?map00966/K11820%09%23FFFFFF,red/K01703%09%23FFFFFF,red/K00826%09%23FFFFFF,red
adu03030	DNA replication	Genetic Information Processing	Replication and repair	13	84	0.00664177	0.0409576	AH06G04390(K02210);AH20G11010(K02321);AH11G31590(K02540);AH16G04260(K04802);AH01G26290(K02540);AH13G51900(K02685);AH11G33780(K02209);AH16G07730(K02210);AH01G22560(K10739);AH14G13120(K02542);AH03G07060(K02212);AH09G29710(K10743);AH01G23460(K10745)	http://www.kegg.jp/kegg-bin/show_pathway?map03030/K02210%09%23FFFFFF,red/K02321%09%23FFFFFF,red/K02540%09%23FFFFFF,red/K04802%09%23FFFFFF,red/K02685%09%23FFFFFF,red/K02209%09%23FFFFFF,red/K10739%09%23FFFFFF,red/K02542%09%23FFFFFF,red/K02212%09%23FFFFFF,red/K10743%09%23FFFFFF,red/K10745%09%23FFFFFF,red
adu00430	Taurine and hypotaurine metabolism	Metabolism	Metabolism of other amino acids	4	12	0.00822376	0.0480441	AH17G10120(K01580);AH10G10320(K18592);AH07G10700(K01580);AH14G02610(K01580)	http://www.kegg.jp/kegg-bin/show_pathway?map00430/K01580%09%23FFFFFF,red/K18592%09%23FFFFFF,red
adu00500	Starch and sucrose metabolism	Metabolism	Carbohydrate metabolism	29	279	0.0281665	0.156324	AH03G05170(K00975);AH13G07350(K00975);AH08G02190(K00700);AH20G32820(K00688);AH17G22780(K00700);AH01G20540(K00695);AH10G25370(K00688);AH14G04840(K00975);AH06G19470(K00705);AH17G19370(K00975);AH17G25090(K00975);AH01G04110(K00688);AH03G28640(K01179);AH13G32350(K01179);AH08G00600(K00975);AH10G09400(K01087);AH16G41750(K01176);AH16G41710(K01176);AH04G03860(K00975);AH16G27160(K05349);AH20G13510(K01087);…	http://www.kegg.jp/kegg-bin/show_pathway?map00500/K00975%09%23FFFFFF,red/K00700%09%23FFFFFF,red/K00688%09%23FFFFFF,red/K00695%09%23FFFFFF,red/K00705%09%23FFFFFF,red/K01179%09%23FFFFFF,red/K01087%09%23FFFFFF,red/K01176%09%23FFFFFF,red/K05349%09%23FFFFFF,red/K01193%09%23FFFFFF,red/K05350%09%23FFFFFF,red
adu00945	Stilbenoid, diarylheptanoid and gingerol biosynthesis	Metabolism	Biosynthesis of other secondary metabolites	7	44	0.0359491	0.190017	AH16G27230(K13065);AH05G25050(K00588);AH06G22020(K13065);AH15G30330(K00588);AH11G02450(K00487);AH10G07820(K13065);AH01G06170(K00487)	http://www.kegg.jp/kegg-bin/show_pathway?map00945/K13065%09%23FFFFFF,red/K00588%09%23FFFFFF,red/K00487%09%23FFFFFF,red
adu00410	beta-Alanine metabolism	Metabolism	Metabolism of other amino acids	12	96	0.0418291	0.211047	AH18G26440(K00276);AH05G02990(K00232);AH13G17110(K00276);AH13G43620(K00128);AH01G27990(K00276);AH03G40790(K00128);AH15G34330(K05605);AH08G27840(K00128);AH17G10120(K01580);AH07G10700(K01580);AH14G02610(K01580);AH08G22860(K13366)	http://www.kegg.jp/kegg-bin/show_pathway?map00410/K00276%09%23FFFFFF,red/K00232%09%23FFFFFF,red/K00128%09%23FFFFFF,red/K05605%09%23FFFFFF,red/K01580%09%23FFFFFF,red/K13366%09%23FFFFFF,red
adu00380	Tryptophan metabolism	Metabolism	Amino acid metabolism	14	119	0.0459583	0.221799	AH15G11370(K11820);AH13G43620(K00128);AH05G31770(K11820);AH03G40790(K00128);AH08G27840(K00128);AH14G15600(K01426);AH13G51950(K01426);AH12G20170(K23947);AH13G51940(K01426);AH01G01860(K00658);AH15G09780(K16903);AH11G14590(K22588);AH13G12450(K01426);AH13G08850(K01426)	http://www.kegg.jp/kegg-bin/show_pathway?map00380/K11820%09%23FFFFFF,red/K00128%09%23FFFFFF,red/K01426%09%23FFFFFF,red/K23947%09%23FFFFFF,red/K00658%09%23FFFFFF,red/K16903%09%23FFFFFF,red/K22588%09%23FFFFFF,red
adu00960	Tropane, piperidine and pyridine alkaloid biosynthesis	Metabolism	Biosynthesis of other secondary metabolites	7	48	0.0540746	0.250095	AH18G26440(K00276);AH13G17110(K00276);AH01G27990(K00276);AH18G09670(K00815);AH03G34380(K15849);AH13G38180(K15849);AH03G15370(K00815)	http://www.kegg.jp/kegg-bin/show_pathway?map00960/K00276%09%23FFFFFF,red/K00815%09%23FFFFFF,red/K15849%09%23FFFFFF,red
adu00531	Glycosaminoglycan degradation	Metabolism	Glycan biosynthesis and metabolism	5	30	0.060401	0.268181	AH04G06350(K07964);AH01G33460(K07964);AH18G34990(K10532);AH11G24210(K07964);AH09G31470(K12373)	http://www.kegg.jp/kegg-bin/show_pathway?map00531/K07964%09%23FFFFFF,red/K10532%09%23FFFFFF,red/K12373%09%23FFFFFF,red
adu00071	Fatty acid degradation	Metabolism	Lipid metabolism	13	115	0.0688085	0.293759	AH12G21120(K07513);AH02G17890(K07513);AH11G04390(K15401);AH05G02990(K00232);AH01G04250(K15401);AH17G14300(K15401);AH13G43620(K00128);AH07G15220(K15401);AH07G05710(K00121);AH03G40790(K00128);AH08G27840(K00128);AH10G32030(K01897);AH10G18740(K18857)	http://www.kegg.jp/kegg-bin/show_pathway?map00071/K07513%09%23FFFFFF,red/K15401%09%23FFFFFF,red/K00232%09%23FFFFFF,red/K00128%09%23FFFFFF,red/K00121%09%23FFFFFF,red/K01897%09%23FFFFFF,red/K18857%09%23FFFFFF,red
adu00908	Zeatin biosynthesis	Metabolism	Metabolism of terpenoids and polyketides	7	52	0.077049	0.316757	AH06G21240(K13496);AH16G26200(K13496);AH01G21650(K00279);AH14G39810(K10717);AH17G10410(K13496);AH01G28240(K10760);AH01G21600(K00279)	http://www.kegg.jp/kegg-bin/show_pathway?map00908/K13496%09%23FFFFFF,red/K00279%09%23FFFFFF,red/K10717%09%23FFFFFF,red/K10760%09%23FFFFFF,red
adu00998	Biosynthesis of various secondary metabolites - part 2	Metabolism	Biosynthesis of other secondary metabolites	2	7	0.0851191	0.337436	AH05G00280(K21568);AH05G00270(K21568)	http://www.kegg.jp/kegg-bin/show_pathway?map00998/K21568%09%23FFFFFF,red
adu00460	Cyanoamino acid metabolism	Metabolism	Metabolism of other amino acids	8	66	0.0994702	0.374493	AH08G10480(K13051);AH12G01010(K13034);AH02G00080(K13034);AH16G27160(K05349);AH10G10320(K18592);AH14G04870(K05350);AH17G04670(K05349);AH07G05950(K05349)	http://www.kegg.jp/kegg-bin/show_pathway?map00460/K13051%09%23FFFFFF,red/K13034%09%23FFFFFF,red/K05349%09%23FFFFFF,red/K18592%09%23FFFFFF,red/K05350%09%23FFFFFF,red
adu00909	Sesquiterpenoid and triterpenoid biosynthesis	Metabolism	Metabolism of terpenoids and polyketides	6	45	0.101214	0.374493	AH12G33400(K14175);AH03G35710(K14175);AH20G02070(K14175);AH08G26210(K15803);AH14G00680(K15813);AH04G16130(K15814)	http://www.kegg.jp/kegg-bin/show_pathway?map00909/K14175%09%23FFFFFF,red/K15803%09%23FFFFFF,red/K15813%09%23FFFFFF,red/K15814%09%23FFFFFF,red
adu04141	Protein processing in endoplasmic reticulum	Genetic Information Processing	Folding, sorting and degradation	34	379	0.10477	0.375146	AH04G27720(K08057);AH17G23680(K09487);AH14G32620(K08057);AH08G01560(K09487);AH13G31500(K09490);AH13G31440(K09490);AH04G16910(K13993);AH13G35580(K08054);AH03G31490(K08054);AH19G17250(K08057);AH14G40970(K03283);AH14G40960(K03283);AH09G13290(K08057);AH14G40980(K03283);AH04G03970(K13993);AH20G04460(K03283);AH16G07630(K09517);AH03G26710(K09490);AH10G00920(K03283);AH06G04330(K09517);AH05G35530(K04079);…	http://www.kegg.jp/kegg-bin/show_pathway?map04141/K08057%09%23FFFFFF,red/K09487%09%23FFFFFF,red/K09490%09%23FFFFFF,red/K13993%09%23FFFFFF,red/K08054%09%23FFFFFF,red/K03283%09%23FFFFFF,red/K09517%09%23FFFFFF,red/K04079%09%23FFFFFF,red/K09486%09%23FFFFFF,red/K09580%09%23FFFFFF,red/K13989%09%23FFFFFF,red/K10578%09%23FFFFFF,red/K09584%09%23FFFFFF,red/K12668%09%23FFFFFF,red/K14016%09%23FFFFFF,red
adu00330	Arginine and proline metabolism	Metabolism	Amino acid metabolism	13	125	0.113633	0.393915	AH14G42830(K00318);AH14G37520(K00318);AH13G43620(K00128);AH03G40790(K00128);AH08G27840(K00128);AH10G27380(K00318);AH14G15600(K01426);AH13G51950(K01426);AH09G32290(K00472);AH13G51940(K01426);AH13G12450(K01426);AH08G22860(K13366);AH13G08850(K01426)	http://www.kegg.jp/kegg-bin/show_pathway?map00330/K00318%09%23FFFFFF,red/K00128%09%23FFFFFF,red/K01426%09%23FFFFFF,red/K00472%09%23FFFFFF,red/K13366%09%23FFFFFF,red
adu02010	ABC transporters	Environmental Information Processing	Membrane transport	8	69	0.120602	0.393915	AH19G35310(K05666);AH01G30700(K05658);AH11G26140(K05658);AH20G01630(K05658);AH01G10250(K05658);AH11G06310(K05666);AH16G08630(K05658);AH09G32540(K05666)	http://www.kegg.jp/kegg-bin/show_pathway?map02010/K05666%09%23FFFFFF,red/K05658%09%23FFFFFF,red
adu04146	Peroxisome	Cellular Processes	Transport and catabolism	18	186	0.120659	0.393915	AH12G21120(K07513);AH02G17890(K07513);AH05G02990(K00232);AH06G06410(K08726);AH16G10210(K08726);AH18G05710(K13356);AH13G02000(K13356);AH10G32030(K01897);AH19G26330(K13347);AH03G03630(K13356);AH20G05240(K11517);AH10G00320(K11517);AH10G00330(K11517);AH03G03620(K13356);AH10G02070(K17879);AH09G20810(K13347);AH20G17530(K13354);AH08G15410(K13356)	http://www.kegg.jp/kegg-bin/show_pathway?map04146/K07513%09%23FFFFFF,red/K00232%09%23FFFFFF,red/K08726%09%23FFFFFF,red/K13356%09%23FFFFFF,red/K01897%09%23FFFFFF,red/K13347%09%23FFFFFF,red/K11517%09%23FFFFFF,red/K17879%09%23FFFFFF,red/K13354%09%23FFFFFF,red
adu00062	Fatty acid elongation	Metabolism	Lipid metabolism	7	64	0.174408	0.553123	AH13G04010(K15397);AH13G59720(K15397);AH20G03180(K15397);AH03G02130(K15397);AH16G40350(K15397);AH02G03240(K01068);AH17G19230(K15397)	http://www.kegg.jp/kegg-bin/show_pathway?map00062/K15397%09%23FFFFFF,red/K01068%09%23FFFFFF,red
adu00130	Ubiquinone and other terpenoid-quinone biosynthesis	Metabolism	Metabolism of cofactors and vitamins	11	112	0.18068	0.557096	AH05G14930(K05928);AH15G07950(K05928);AH08G23290(K09833);AH18G09670(K00815);AH20G01900(K03809);AH18G27380(K09833);AH11G02450(K00487);AH01G06170(K00487);AH08G20240(K03809);AH03G15370(K00815);AH13G19960(K03809)	http://www.kegg.jp/kegg-bin/show_pathway?map00130/K05928%09%23FFFFFF,red/K09833%09%23FFFFFF,red/K00815%09%23FFFFFF,red/K03809%09%23FFFFFF,red/K00487%09%23FFFFFF,red
adu00900	Terpenoid backbone biosynthesis	Metabolism	Metabolism of terpenoids and polyketides	10	103	0.204986	0.590658	AH08G17000(K12742);AH08G16990(K12742);AH13G03360(K03526);AH11G34920(K01662);AH03G01290(K03526);AH01G22990(K01662);AH18G07490(K12742);AH07G03260(K13789);AH01G16680(K01641);AH03G39780(K01662)	http://www.kegg.jp/kegg-bin/show_pathway?map00900/K12742%09%23FFFFFF,red/K03526%09%23FFFFFF,red/K01662%09%23FFFFFF,red/K13789%09%23FFFFFF,red/K01641%09%23FFFFFF,red
adu00730	Thiamine metabolism	Metabolism	Metabolism of cofactors and vitamins	5	44	0.206816	0.590658	AH15G08960(K03146);AH05G13940(K03146);AH11G34920(K01662);AH01G22990(K01662);AH03G39780(K01662)	http://www.kegg.jp/kegg-bin/show_pathway?map00730/K03146%09%23FFFFFF,red/K01662%09%23FFFFFF,red
adu00903	Limonene and pinene degradation	Metabolism	Metabolism of terpenoids and polyketides	3	22	0.207528	0.590658	AH13G43620(K00128);AH03G40790(K00128);AH08G27840(K00128)	http://www.kegg.jp/kegg-bin/show_pathway?map00903/K00128%09%23FFFFFF,red
adu00905	Brassinosteroid biosynthesis	Metabolism	Metabolism of terpenoids and polyketides	3	24	0.246484	0.683992	AH19G13340(K20623);AH09G10230(K20623);AH19G13330(K20623)	http://www.kegg.jp/kegg-bin/show_pathway?map00905/K20623%09%23FFFFFF,red
adu00052	Galactose metabolism	Metabolism	Carbohydrate metabolism	10	111	0.275268	0.727495	AH20G31490(K01785);AH05G38140(K00850);AH01G25000(K06617);AH16G09600(K18819);AH13G22370(K00850);AH17G01490(K06617);AH18G02500(K01193);AH11G26930(K00850);AH06G04610(K06611);AH11G26670(K01784)	http://www.kegg.jp/kegg-bin/show_pathway?map00052/K01785%09%23FFFFFF,red/K00850%09%23FFFFFF,red/K06617%09%23FFFFFF,red/K18819%09%23FFFFFF,red/K01193%09%23FFFFFF,red/K06611%09%23FFFFFF,red/K01784%09%23FFFFFF,red
adu00280	Valine, leucine and isoleucine degradation	Metabolism	Amino acid metabolism	10	111	0.275268	0.727495	AH12G21120(K07513);AH02G17890(K07513);AH13G43620(K00128);AH17G34090(K00826);AH03G40790(K00128);AH15G34330(K05605);AH08G27840(K00128);AH11G03100(K00827);AH01G05470(K00827);AH01G16680(K01641)	http://www.kegg.jp/kegg-bin/show_pathway?map00280/K07513%09%23FFFFFF,red/K00128%09%23FFFFFF,red/K00826%09%23FFFFFF,red/K05605%09%23FFFFFF,red/K00827%09%23FFFFFF,red/K01641%09%23FFFFFF,red
adu00260	Glycine, serine and threonine metabolism	Metabolism	Amino acid metabolism	10	113	0.293902	0.741671	AH18G26440(K00276);AH15G08900(K01696);AH14G00910(K00058);AH04G00320(K00058);AH05G14040(K01696);AH13G17110(K00276);AH01G27990(K00276);AH11G03100(K00827);AH01G05470(K00827);AH19G42600(K00108)	http://www.kegg.jp/kegg-bin/show_pathway?map00260/K00276%09%23FFFFFF,red/K01696%09%23FFFFFF,red/K00058%09%23FFFFFF,red/K00827%09%23FFFFFF,red/K00108%09%23FFFFFF,red
adu00660	C5-Branched dibasic acid metabolism	Metabolism	Carbohydrate metabolism	2	15	0.293996	0.741671	AH19G28190(K01703);AH09G22400(K01703)	http://www.kegg.jp/kegg-bin/show_pathway?map00660/K01703%09%23FFFFFF,red
adu00040	Pentose and glucuronate interconversions	Metabolism	Carbohydrate metabolism	19	232	0.310129	0.764984	AH13G12000(K01184);AH10G27930(K01728);AH16G09510(K01213);AH06G05860(K01213);AH11G06880(K01728);AH01G02260(K01728);AH01G33420(K00012);AH12G28010(K01051);AH15G08950(K01051);AH11G24360(K00012);AH05G14000(K01051);AH01G02630(K01051);AH10G29810(K01051);AH13G57490(K01051);AH07G02000(K01051);AH11G06510(K01051);AH08G22630(K01184);AH01G16900(K01728);AH12G32390(K01051)	http://www.kegg.jp/kegg-bin/show_pathway?map00040/K01184%09%23FFFFFF,red/K01728%09%23FFFFFF,red/K01213%09%23FFFFFF,red/K00012%09%23FFFFFF,red/K01051%09%23FFFFFF,red
adu00030	Pentose phosphate pathway	Metabolism	Carbohydrate metabolism	9	104	0.331623	0.785345	AH11G00170(K00036);AH06G17350(K01623);AH16G09530(K00036);AH01G08810(K00036);AH14G37320(K00033);AH06G05880(K00036);AH05G38140(K00850);AH13G22370(K00850);AH11G26930(K00850)	http://www.kegg.jp/kegg-bin/show_pathway?map00030/K00036%09%23FFFFFF,red/K01623%09%23FFFFFF,red/K00033%09%23FFFFFF,red/K00850%09%23FFFFFF,red
adu00904	Diterpenoid biosynthesis	Metabolism	Metabolism of terpenoids and polyketides	5	53	0.332534	0.785345	AH09G07960(K17961);AH07G23390(K04125);AH18G19020(K04125);AH05G03720(K04123);AH11G05730(K04120)	http://www.kegg.jp/kegg-bin/show_pathway?map00904/K17961%09%23FFFFFF,red/K04125%09%23FFFFFF,red/K04123%09%23FFFFFF,red/K04120%09%23FFFFFF,red
adu00780	Biotin metabolism	Metabolism	Metabolism of cofactors and vitamins	3	31	0.387257	0.872706	AH16G27830(K00059);AH07G19540(K00208);AH06G22540(K00059)	http://www.kegg.jp/kegg-bin/show_pathway?map00780/K00059%09%23FFFFFF,red/K00208%09%23FFFFFF,red
adu00604	Glycosphingolipid biosynthesis - ganglio series	Metabolism	Glycan biosynthesis and metabolism	1	7	0.406925	0.872706	AH09G31470(K12373)	http://www.kegg.jp/kegg-bin/show_pathway?map00604/K12373%09%23FFFFFF,red
adu03060	Protein export	Genetic Information Processing	Folding, sorting and degradation	8	99	0.419422	0.872706	AH13G31500(K09490);AH13G31440(K09490);AH03G26710(K09490);AH08G06060(K03100);AH03G26780(K09490);AH16G10450(K09490);AH09G10870(K03104);AH14G26240(K09647)	http://www.kegg.jp/kegg-bin/show_pathway?map03060/K09490%09%23FFFFFF,red/K03100%09%23FFFFFF,red/K03104%09%23FFFFFF,red/K09647%09%23FFFFFF,red
adu00513	Various types of N-glycan biosynthesis	Metabolism	Glycan biosynthesis and metabolism	5	59	0.420083	0.872706	AH13G45110(K14413);AH07G08050(K12668);AH03G42500(K14413);AH09G31470(K12373);AH17G06960(K12668)	http://www.kegg.jp/kegg-bin/show_pathway?map00513/K14413%09%23FFFFFF,red/K12668%09%23FFFFFF,red/K12373%09%23FFFFFF,red
adu04075	Plant hormone signal transduction	Environmental Information Processing	Signal transduction	41	549	0.422278	0.872706	AH20G02550(K13449);AH13G48350(K13416);AH13G45730(K13464);AH10G04560(K13449);AH03G45710(K13416);AH11G26350(K13464);AH01G30480(K13464);AH05G03310(K13464);AH14G08060(K14508);AH19G13080(K13464);AH04G06590(K14508);AH09G10020(K13464);AH13G16910(K14487);AH03G45720(K13416);AH09G21370(K14516);AH11G01310(K13422);AH16G03140(K14493);AH12G25580(K14496);AH06G18060(K14432);AH13G47570(K14498);AH12G10250(K14516);…	http://www.kegg.jp/kegg-bin/show_pathway?map04075/K13449%09%23FFFFFF,red/K13416%09%23FFFFFF,red/K13464%09%23FFFFFF,red/K14508%09%23FFFFFF,red/K14487%09%23FFFFFF,red/K14516%09%23FFFFFF,red/K13422%09%23FFFFFF,red/K14493%09%23FFFFFF,red/K14496%09%23FFFFFF,red/K14432%09%23FFFFFF,red/K14498%09%23FFFFFF,red/K14431%09%23FFFFFF,red/K14484%09%23FFFFFF,red/K14505%09%23FFFFFF,red/K14488%09%23FFFFFF,red/K144…
adu00650	Butanoate metabolism	Metabolism	Carbohydrate metabolism	4	46	0.423846	0.872706	AH17G10120(K01580);AH07G10700(K01580);AH01G16680(K01641);AH14G02610(K01580)	http://www.kegg.jp/kegg-bin/show_pathway?map00650/K01580%09%23FFFFFF,red/K01641%09%23FFFFFF,red
adu00944	Flavone and flavonol biosynthesis	Metabolism	Biosynthesis of other secondary metabolites	2	20	0.426856	0.872706	AH20G30480(K05280);AH10G23440(K05280)	http://www.kegg.jp/kegg-bin/show_pathway?map00944/K05280%09%23FFFFFF,red
adu00340	Histidine metabolism	Metabolism	Amino acid metabolism	4	47	0.440284	0.872706	AH13G43620(K00128);AH03G40790(K00128);AH08G27840(K00128);AH07G03130(K01663)	http://www.kegg.jp/kegg-bin/show_pathway?map00340/K00128%09%23FFFFFF,red/K01663%09%23FFFFFF,red
adu01040	Biosynthesis of unsaturated fatty acids	Metabolism	Lipid metabolism	4	47	0.440284	0.872706	AH12G21120(K07513);AH02G17890(K07513);AH05G02990(K00232);AH02G03240(K01068)	http://www.kegg.jp/kegg-bin/show_pathway?map01040/K07513%09%23FFFFFF,red/K00232%09%23FFFFFF,red/K01068%09%23FFFFFF,red
adu00270	Cysteine and methionine metabolism	Metabolism	Amino acid metabolism	16	213	0.465436	0.881393	AH14G00910(K00058);AH04G00320(K00058);AH13G40980(K01738);AH14G31590(K20772);AH07G02020(K00640);AH12G01010(K13034);AH17G34090(K00826);AH19G23250(K01761);AH18G09670(K00815);AH02G00080(K13034);AH11G03100(K00827);AH01G29130(K05933);AH04G26840(K20772);AH11G15710(K00016);AH01G05470(K00827);AH03G15370(K00815)	http://www.kegg.jp/kegg-bin/show_pathway?map00270/K00058%09%23FFFFFF,red/K01738%09%23FFFFFF,red/K20772%09%23FFFFFF,red/K00640%09%23FFFFFF,red/K13034%09%23FFFFFF,red/K00826%09%23FFFFFF,red/K01761%09%23FFFFFF,red/K00815%09%23FFFFFF,red/K00827%09%23FFFFFF,red/K05933%09%23FFFFFF,red/K00016%09%23FFFFFF,red
adu00250	Alanine, aspartate and glutamate metabolism	Metabolism	Amino acid metabolism	8	104	0.474915	0.881393	AH05G29250(K01915);AH08G10480(K13051);AH15G24830(K01915);AH17G10120(K01580);AH11G03100(K00827);AH07G10700(K01580);AH01G05470(K00827);AH14G02610(K01580)	http://www.kegg.jp/kegg-bin/show_pathway?map00250/K01915%09%23FFFFFF,red/K13051%09%23FFFFFF,red/K01580%09%23FFFFFF,red/K00827%09%23FFFFFF,red
adu00300	Lysine biosynthesis	Metabolism	Amino acid metabolism	2	22	0.476376	0.881393	AH20G08850(K10206);AH10G05900(K10206)	http://www.kegg.jp/kegg-bin/show_pathway?map00300/K10206%09%23FFFFFF,red
adu00290	Valine, leucine and isoleucine biosynthesis	Metabolism	Amino acid metabolism	3	36	0.484369	0.881393	AH19G28190(K01703);AH17G34090(K00826);AH09G22400(K01703)	http://www.kegg.jp/kegg-bin/show_pathway?map00290/K01703%09%23FFFFFF,red/K00826%09%23FFFFFF,red
adu00590	Arachidonic acid metabolism	Metabolism	Lipid metabolism	3	36	0.484369	0.881393	AH06G06410(K08726);AH16G10210(K08726);AH10G10320(K18592)	http://www.kegg.jp/kegg-bin/show_pathway?map00590/K08726%09%23FFFFFF,red/K18592%09%23FFFFFF,red
adu00565	Ether lipid metabolism	Metabolism	Lipid metabolism	5	66	0.519239	0.914817	AH11G04090(K01114);AH11G00200(K01115);AH13G56220(K01115);AH19G09070(K01114);AH01G08770(K01115)	http://www.kegg.jp/kegg-bin/show_pathway?map00565/K01114%09%23FFFFFF,red/K01115%09%23FFFFFF,red
adu00750	Vitamin B6 metabolism	Metabolism	Metabolism of cofactors and vitamins	2	24	0.5232	0.914817	AH09G04930(K13248);AH19G06580(K13248)	http://www.kegg.jp/kegg-bin/show_pathway?map00750/K13248%09%23FFFFFF,red
adu04145	Phagosome	Cellular Processes	Transport and catabolism	11	151	0.527462	0.914817	AH04G27720(K08057);AH14G32620(K08057);AH13G35580(K08054);AH03G31490(K08054);AH19G17250(K08057);AH09G13290(K08057);AH12G23240(K07375);AH03G37500(K04392);AH13G40650(K04392);AH15G29280(K04392);AH08G01030(K02154)	http://www.kegg.jp/kegg-bin/show_pathway?map04145/K08057%09%23FFFFFF,red/K08054%09%23FFFFFF,red/K07375%09%23FFFFFF,red/K04392%09%23FFFFFF,red/K02154%09%23FFFFFF,red
adu00051	Fructose and mannose metabolism	Metabolism	Carbohydrate metabolism	8	111	0.550181	0.93954	AH06G17350(K01623);AH05G38140(K00850);AH15G21410(K00966);AH05G31840(K00966);AH13G22370(K00850);AH11G26930(K00850);AH03G14850(K19355);AH05G07370(K19355)	http://www.kegg.jp/kegg-bin/show_pathway?map00051/K01623%09%23FFFFFF,red/K00850%09%23FFFFFF,red/K00966%09%23FFFFFF,red/K19355%09%23FFFFFF,red
adu00310	Lysine degradation	Metabolism	Amino acid metabolism	4	63	0.672994	1	AH13G43620(K00128);AH03G40790(K00128);AH08G27840(K00128);AH01G01860(K00658)	http://www.kegg.jp/kegg-bin/show_pathway?map00310/K00128%09%23FFFFFF,red/K00658%09%23FFFFFF,red
adu00010	Glycolysis / Gluconeogenesis	Metabolism	Carbohydrate metabolism	17	257	0.676474	1	AH06G17350(K01623);AH05G38770(K01610);AH13G43620(K00128);AH20G29720(K01689);AH20G31490(K01785);AH07G05710(K00121);AH05G38140(K00850);AH14G23150(K01568);AH10G07730(K00134);AH03G40790(K00128);AH08G27840(K00128);AH05G13650(K00873);AH13G22370(K00850);AH00G00130(K01610);AH11G15710(K00016);AH11G26930(K00850);AH10G18740(K18857)	http://www.kegg.jp/kegg-bin/show_pathway?map00010/K01623%09%23FFFFFF,red/K01610%09%23FFFFFF,red/K00128%09%23FFFFFF,red/K01689%09%23FFFFFF,red/K01785%09%23FFFFFF,red/K00121%09%23FFFFFF,red/K00850%09%23FFFFFF,red/K01568%09%23FFFFFF,red/K00134%09%23FFFFFF,red/K00873%09%23FFFFFF,red/K00016%09%23FFFFFF,red/K18857%09%23FFFFFF,red
adu00620	Pyruvate metabolism	Metabolism	Carbohydrate metabolism	12	185	0.687081	1	AH15G29690(K00029);AH01G28760(K01759);AH05G25720(K00029);AH05G38770(K01610);AH11G28450(K01759);AH13G43620(K00128);AH03G40790(K00128);AH08G27840(K00128);AH05G13650(K00873);AH00G00130(K01610);AH11G15710(K00016);AH14G29230(K00028)	http://www.kegg.jp/kegg-bin/show_pathway?map00620/K00029%09%23FFFFFF,red/K01759%09%23FFFFFF,red/K01610%09%23FFFFFF,red/K00128%09%23FFFFFF,red/K00873%09%23FFFFFF,red/K00016%09%23FFFFFF,red/K00028%09%23FFFFFF,red
adu00072	Synthesis and degradation of ketone bodies	Metabolism	Lipid metabolism	1	16	0.697209	1	AH01G16680(K01641)	http://www.kegg.jp/kegg-bin/show_pathway?map00072/K01641%09%23FFFFFF,red
adu00906	Carotenoid biosynthesis	Metabolism	Metabolism of terpenoids and polyketides	3	53	0.744372	1	AH20G19580(K14595);AH15G01550(K09838);AH13G50990(K09840)	http://www.kegg.jp/kegg-bin/show_pathway?map00906/K14595%09%23FFFFFF,red/K09838%09%23FFFFFF,red/K09840%09%23FFFFFF,red
adu00511	Other glycan degradation	Metabolism	Glycan biosynthesis and metabolism	2	37	0.756018	1	AH17G06680(K01227);AH09G31470(K12373)	http://www.kegg.jp/kegg-bin/show_pathway?map00511/K01227%09%23FFFFFF,red/K12373%09%23FFFFFF,red
adu04130	SNARE interactions in vesicular transport	Genetic Information Processing	Folding, sorting and degradation	4	72	0.770463	1	AH12G34390(K08486);AH10G26480(K08486);AH20G34230(K08486);AH20G08950(K08486)	http://www.kegg.jp/kegg-bin/show_pathway?map04130/K08486%09%23FFFFFF,red
adu00514	Other types of O-glycan biosynthesis	Metabolism	Glycan biosynthesis and metabolism	1	20	0.775463	1	AH20G01330(K20784)	http://www.kegg.jp/kegg-bin/show_pathway?map00514/K20784%09%23FFFFFF,red
adu00920	Sulfur metabolism	Metabolism	Energy metabolism	4	74	0.788713	1	AH13G40980(K01738);AH07G02020(K00640);AH12G01010(K13034);AH02G00080(K13034)	http://www.kegg.jp/kegg-bin/show_pathway?map00920/K01738%09%23FFFFFF,red/K00640%09%23FFFFFF,red/K13034%09%23FFFFFF,red
adu00240	Pyrimidine metabolism	Metabolism	Nucleotide metabolism	7	126	0.810409	1	AH03G07190(K13998);AH13G37280(K10807);AH12G11930(K01465);AH16G30590(K10808);AH15G37840(K00857);AH06G24820(K10808);AH09G00100(K00857)	http://www.kegg.jp/kegg-bin/show_pathway?map00240/K13998%09%23FFFFFF,red/K10807%09%23FFFFFF,red/K01465%09%23FFFFFF,red/K10808%09%23FFFFFF,red/K00857%09%23FFFFFF,red
adu00564	Glycerophospholipid metabolism	Metabolism	Lipid metabolism	13	225	0.831136	1	AH11G04090(K01114);AH11G24600(K01126);AH13G41350(K13508);AH17G08690(K13508);AH03G38280(K13508);AH18G00940(K06130);AH11G00200(K01115);AH13G56220(K01115);AH08G26540(K06130);AH07G09690(K13508);AH19G09070(K01114);AH18G31820(K06130);AH01G08770(K01115)	http://www.kegg.jp/kegg-bin/show_pathway?map00564/K01114%09%23FFFFFF,red/K01126%09%23FFFFFF,red/K13508%09%23FFFFFF,red/K06130%09%23FFFFFF,red/K01115%09%23FFFFFF,red
adu00603	Glycosphingolipid biosynthesis - globo and isoglobo series	Metabolism	Glycan biosynthesis and metabolism	1	29	0.885472	1	AH09G31470(K12373)	http://www.kegg.jp/kegg-bin/show_pathway?map00603/K12373%09%23FFFFFF,red
adu00710	Carbon fixation in photosynthetic organisms	Metabolism	Energy metabolism	7	143	0.897133	1	AH15G29690(K00029);AH05G25720(K00029);AH06G17350(K01623);AH05G38770(K01610);AH10G07730(K00134);AH00G00130(K01610);AH14G29230(K00028)	http://www.kegg.jp/kegg-bin/show_pathway?map00710/K00029%09%23FFFFFF,red/K01623%09%23FFFFFF,red/K01610%09%23FFFFFF,red/K00134%09%23FFFFFF,red/K00028%09%23FFFFFF,red
adu00450	Selenocompound metabolism	Metabolism	Metabolism of other amino acids	1	31	0.901394	1	AH19G23250(K01761)	http://www.kegg.jp/kegg-bin/show_pathway?map00450/K01761%09%23FFFFFF,red
adu00220	Arginine biosynthesis	Metabolism	Amino acid metabolism	2	53	0.902741	1	AH05G29250(K01915);AH15G24830(K01915)	http://www.kegg.jp/kegg-bin/show_pathway?map00220/K01915%09%23FFFFFF,red
adu00770	Pantothenate and CoA biosynthesis	Metabolism	Metabolism of cofactors and vitamins	4	93	0.909737	1	AH13G43620(K00128);AH17G34090(K00826);AH03G40790(K00128);AH08G27840(K00128)	http://www.kegg.jp/kegg-bin/show_pathway?map00770/K00128%09%23FFFFFF,red/K00826%09%23FFFFFF,red
adu00053	Ascorbate and aldarate metabolism	Metabolism	Carbohydrate metabolism	6	130	0.913447	1	AH13G43620(K00128);AH03G40790(K00128);AH08G27840(K00128);AH01G33420(K00012);AH11G24360(K00012);AH19G05310(K00469)	http://www.kegg.jp/kegg-bin/show_pathway?map00053/K00128%09%23FFFFFF,red/K00012%09%23FFFFFF,red/K00469%09%23FFFFFF,red
adu00562	Inositol phosphate metabolism	Metabolism	Carbohydrate metabolism	7	152	0.927541	1	AH11G04090(K01114);AH20G30550(K00913);AH19G05310(K00469);AH07G15480(K05857);AH18G30120(K00915);AH19G09070(K01114);AH17G14060(K05857)	http://www.kegg.jp/kegg-bin/show_pathway?map00562/K01114%09%23FFFFFF,red/K00913%09%23FFFFFF,red/K00469%09%23FFFFFF,red/K05857%09%23FFFFFF,red/K00915%09%23FFFFFF,red
adu00630	Glyoxylate and dicarboxylate metabolism	Metabolism	Carbohydrate metabolism	6	136	0.932676	1	AH05G29250(K01915);AH15G24830(K01915);AH14G07350(K19269);AH20G05240(K11517);AH10G00320(K11517);AH10G00330(K11517)	http://www.kegg.jp/kegg-bin/show_pathway?map00630/K01915%09%23FFFFFF,red/K19269%09%23FFFFFF,red/K11517%09%23FFFFFF,red
adu00561	Glycerolipid metabolism	Metabolism	Lipid metabolism	8	172	0.934269	1	AH13G43620(K00128);AH13G41350(K13508);AH03G40790(K00128);AH17G08690(K13508);AH08G27840(K00128);AH03G38280(K13508);AH07G09690(K13508);AH19G39000(K01054)	http://www.kegg.jp/kegg-bin/show_pathway?map00561/K00128%09%23FFFFFF,red/K13508%09%23FFFFFF,red/K01054%09%23FFFFFF,red
adu00020	Citrate cycle (TCA cycle)	Metabolism	Carbohydrate metabolism	4	100	0.935623	1	AH05G38770(K01610);AH00G00130(K01610);AH14G41030(K00164);AH01G01860(K00658)	http://www.kegg.jp/kegg-bin/show_pathway?map00020/K01610%09%23FFFFFF,red/K00164%09%23FFFFFF,red/K00658%09%23FFFFFF,red
adu03420	Nucleotide excision repair	Genetic Information Processing	Replication and repair	4	100	0.935623	1	AH07G15350(K10140);AH16G04260(K04802);AH17G14170(K10140);AH01G22560(K10739)	http://www.kegg.jp/kegg-bin/show_pathway?map03420/K10140%09%23FFFFFF,red/K04802%09%23FFFFFF,red/K10739%09%23FFFFFF,red
adu00640	Propanoate metabolism	Metabolism	Carbohydrate metabolism	3	81	0.937349	1	AH05G02990(K00232);AH15G34330(K05605);AH11G15710(K00016)	http://www.kegg.jp/kegg-bin/show_pathway?map00640/K00232%09%23FFFFFF,red/K05605%09%23FFFFFF,red/K00016%09%23FFFFFF,red
adu03430	Mismatch repair	Genetic Information Processing	Replication and repair	2	62	0.943698	1	AH16G04260(K04802);AH01G22560(K10739)	http://www.kegg.jp/kegg-bin/show_pathway?map03430/K04802%09%23FFFFFF,red/K10739%09%23FFFFFF,red
adu00670	One carbon pool by folate	Metabolism	Metabolism of cofactors and vitamins	1	39	0.945835	1	AH03G07190(K13998)	http://www.kegg.jp/kegg-bin/show_pathway?map00670/K13998%09%23FFFFFF,red
adu00760	Nicotinate and nicotinamide metabolism	Metabolism	Metabolism of cofactors and vitamins	1	39	0.945835	1	AH09G11910(K18551)	http://www.kegg.jp/kegg-bin/show_pathway?map00760/K18551%09%23FFFFFF,red
adu00061	Fatty acid biosynthesis	Metabolism	Lipid metabolism	4	111	0.96297	1	AH16G27830(K00059);AH07G19540(K00208);AH10G32030(K01897);AH06G22540(K00059)	http://www.kegg.jp/kegg-bin/show_pathway?map00061/K00059%09%23FFFFFF,red/K00208%09%23FFFFFF,red/K01897%09%23FFFFFF,red
adu03410	Base excision repair	Genetic Information Processing	Replication and repair	2	69	0.963588	1	AH16G04260(K04802);AH05G07040(K01247)	http://www.kegg.jp/kegg-bin/show_pathway?map03410/K04802%09%23FFFFFF,red/K01247%09%23FFFFFF,red
adu00740	Riboflavin metabolism	Metabolism	Metabolism of cofactors and vitamins	1	45	0.965451	1	AH03G14790(K00793)	http://www.kegg.jp/kegg-bin/show_pathway?map00740/K00793%09%23FFFFFF,red
adu00510	N-Glycan biosynthesis	Metabolism	Glycan biosynthesis and metabolism	2	77	0.97808	1	AH07G08050(K12668);AH17G06960(K12668)	http://www.kegg.jp/kegg-bin/show_pathway?map00510/K12668%09%23FFFFFF,red
adu00790	Folate biosynthesis	Metabolism	Metabolism of cofactors and vitamins	1	56	0.984862	1	AH03G07190(K13998)	http://www.kegg.jp/kegg-bin/show_pathway?map00790/K13998%09%23FFFFFF,red
adu04070	Phosphatidylinositol signaling system	Environmental Information Processing	Signal transduction	4	129	0.985729	1	AH20G30550(K00913);AH07G15480(K05857);AH18G30120(K00915);AH17G14060(K05857)	http://www.kegg.jp/kegg-bin/show_pathway?map04070/K00913%09%23FFFFFF,red/K05857%09%23FFFFFF,red/K00915%09%23FFFFFF,red
adu03440	Homologous recombination	Genetic Information Processing	Replication and repair	2	88	0.989238	1	AH01G22560(K10739);AH14G00250(K04482)	http://www.kegg.jp/kegg-bin/show_pathway?map03440/K10739%09%23FFFFFF,red/K04482%09%23FFFFFF,red
adu04120	Ubiquitin mediated proteolysis	Genetic Information Processing	Folding, sorting and degradation	8	220	0.991437	1	AH19G41220(K08770);AH13G40140(K10581);AH04G07980(K10578);AH07G15350(K10140);AH18G30970(K10144);AH07G09820(K03364);AH17G14170(K10140);AH15G06830(K06688)	http://www.kegg.jp/kegg-bin/show_pathway?map04120/K08770%09%23FFFFFF,red/K10581%09%23FFFFFF,red/K10578%09%23FFFFFF,red/K10140%09%23FFFFFF,red/K10144%09%23FFFFFF,red/K03364%09%23FFFFFF,red/K06688%09%23FFFFFF,red
adu00860	Porphyrin and chlorophyll metabolism	Metabolism	Metabolism of cofactors and vitamins	2	99	0.994784	1	AH17G33880(K01772);AH11G19130(K22013)	http://www.kegg.jp/kegg-bin/show_pathway?map00860/K01772%09%23FFFFFF,red/K22013%09%23FFFFFF,red
adu03050	Proteasome	Genetic Information Processing	Folding, sorting and degradation	2	103	0.996003	1	AH09G26200(K02734);AH02G23300(K02728)	http://www.kegg.jp/kegg-bin/show_pathway?map03050/K02734%09%23FFFFFF,red/K02728%09%23FFFFFF,red
adu03018	RNA degradation	Genetic Information Processing	Folding, sorting and degradation	5	190	0.998356	1	AH20G29720(K01689);AH05G38140(K00850);AH13G22370(K00850);AH09G22820(K04077);AH11G26930(K00850)	http://www.kegg.jp/kegg-bin/show_pathway?map03018/K01689%09%23FFFFFF,red/K00850%09%23FFFFFF,red/K04077%09%23FFFFFF,red
adu00230	Purine metabolism	Metabolism	Nucleotide metabolism	7	234	0.998398	1	AH05G13650(K00873);AH16G04310(K00942);AH13G37280(K10807);AH04G03900(K01488);AH16G30590(K10808);AH06G24820(K10808);AH16G18570(K00856)	http://www.kegg.jp/kegg-bin/show_pathway?map00230/K00873%09%23FFFFFF,red/K00942%09%23FFFFFF,red/K10807%09%23FFFFFF,red/K01488%09%23FFFFFF,red/K10808%09%23FFFFFF,red/K00856%09%23FFFFFF,red
adu03022	Basal transcription factors	Genetic Information Processing	Transcription	1	89	0.998734	1	AH11G27640(K03138)	http://www.kegg.jp/kegg-bin/show_pathway?map03022/K03138%09%23FFFFFF,red
adu04144	Endocytosis	Cellular Processes	Transport and catabolism	14	381	0.998879	1	AH14G40970(K03283);AH14G40960(K03283);AH14G40980(K03283);AH20G04460(K03283);AH10G00920(K03283);AH01G15780(K12189);AH11G00200(K01115);AH13G56220(K01115);AH03G02630(K12471);AH08G22440(K18467);AH08G18370(K03283);AH01G08770(K01115);AH02G04100(K12200);AH07G09630(K18443)	http://www.kegg.jp/kegg-bin/show_pathway?map04144/K03283%09%23FFFFFF,red/K12189%09%23FFFFFF,red/K01115%09%23FFFFFF,red/K12471%09%23FFFFFF,red/K18467%09%23FFFFFF,red/K12200%09%23FFFFFF,red/K18443%09%23FFFFFF,red
adu03020	RNA polymerase	Genetic Information Processing	Transcription	1	98	0.999357	1	AH19G29380(K03006)	http://www.kegg.jp/kegg-bin/show_pathway?map03020/K03006%09%23FFFFFF,red
adu03040	Spliceosome	Genetic Information Processing	Transcription	6	334	0.999999	1	AH14G40970(K03283);AH14G40960(K03283);AH14G40980(K03283);AH20G04460(K03283);AH10G00920(K03283);AH08G18370(K03283)	http://www.kegg.jp/kegg-bin/show_pathway?map03040/K03283%09%23FFFFFF,red
adu03015	mRNA surveillance pathway	Genetic Information Processing	Translation	2	231	0.999999	1	AH16G10240(K06269);AH06G06440(K06269)	http://www.kegg.jp/kegg-bin/show_pathway?map03015/K06269%09%23FFFFFF,red
adu00190	Oxidative phosphorylation	Metabolism	Energy metabolism	4	308	1	1	AH11G35480(K01535);AH01G22440(K01535);AH14G33960(K01535);AH08G01030(K02154)	http://www.kegg.jp/kegg-bin/show_pathway?map00190/K01535%09%23FFFFFF,red/K02154%09%23FFFFFF,red
adu03013	RNA transport	Genetic Information Processing	Translation	3	301	1	1	AH03G12590(K03113);AH17G33630(K03257);AH08G09180(K03257)	http://www.kegg.jp/kegg-bin/show_pathway?map03013/K03113%09%23FFFFFF,red/K03257%09%23FFFFFF,red
adu03010	Ribosome	Genetic Information Processing	Translation	1	651	1	1	AH18G15320(K02889)	http://www.kegg.jp/kegg-bin/show_pathway?map03010/K02889%09%23FFFFFF,red

## Sheet: S24 vs S0_Down
PathwayID	Pathway	level1	level2	List	Total	Pvalue	adjustPvalue	List_gene	URL
adu00330	Arginine and proline metabolism	Metabolism	Amino acid metabolism	10	125	3.62196e-05	0.00249915	AH14G42830(K00318);AH14G42860(K01611);AH14G37520(K00318);AH10G27380(K00318);AH03G39450(K17839);AH20G35100(K00318);AH14G37490(K01611);AH13G18880(K14455);AH13G42350(K17839);AH13G51950(K01426)	http://www.kegg.jp/kegg-bin/show_pathway?map00330/K00318%09%23FFFFFF,red/K01611%09%23FFFFFF,red/K17839%09%23FFFFFF,red/K14455%09%23FFFFFF,red/K01426%09%23FFFFFF,red
adu02010	ABC transporters	Environmental Information Processing	Membrane transport	6	69	0.000888914	0.0306675	AH01G10250(K05658);AH07G02310(K05666);AH20G01630(K05658);AH05G01310(K05681);AH05G39130(K05658);AH09G11580(K05658)	http://www.kegg.jp/kegg-bin/show_pathway?map02010/K05658%09%23FFFFFF,red/K05666%09%23FFFFFF,red/K05681%09%23FFFFFF,red
adu00906	Carotenoid biosynthesis	Metabolism	Metabolism of terpenoids and polyketides	5	53	0.00166912	0.0383897	AH01G09900(K09843);AH20G01350(K09843);AH18G19580(K09840);AH05G01230(K09843);AH05G05500(K09838)	http://www.kegg.jp/kegg-bin/show_pathway?map00906/K09843%09%23FFFFFF,red/K09840%09%23FFFFFF,red/K09838%09%23FFFFFF,red
adu04075	Plant hormone signal transduction	Environmental Information Processing	Signal transduction	18	549	0.00365394	0.0630305	AH11G35040(K14504);AH01G21860(K14504);AH01G22850(K14504);AH12G25580(K14496);AH16G39720(K14505);AH16G03140(K14493);AH06G00560(K14493);AH01G22840(K14504);AH03G45980(K14432);AH11G35980(K14504);AH19G05150(K14484);AH03G20580(K14484);AH20G15670(K14496);AH14G23680(K14496);AH12G22850(K14503);AH16G16280(K14486);AH06G02870(K14508);AH12G18580(K14508)	http://www.kegg.jp/kegg-bin/show_pathway?map04075/K14504%09%23FFFFFF,red/K14496%09%23FFFFFF,red/K14505%09%23FFFFFF,red/K14493%09%23FFFFFF,red/K14432%09%23FFFFFF,red/K14484%09%23FFFFFF,red/K14503%09%23FFFFFF,red/K14486%09%23FFFFFF,red/K14508%09%23FFFFFF,red
adu04712	Circadian rhythm - plant	Organismal Systems	Environmental adaptation	6	114	0.0108665	0.149958	AH02G03440(K16240);AH12G03100(K16240);AH09G30820(K16221);AH10G16480(K12130);AH19G37380(K16221);AH13G45960(K12116)	http://www.kegg.jp/kegg-bin/show_pathway?map04712/K16240%09%23FFFFFF,red/K16221%09%23FFFFFF,red/K12130%09%23FFFFFF,red/K12116%09%23FFFFFF,red
adu00910	Nitrogen metabolism	Metabolism	Energy metabolism	4	59	0.0155873	0.173177	AH10G05270(K01673);AH03G40290(K02575);AH20G08200(K01673);AH16G32240(K02575)	http://www.kegg.jp/kegg-bin/show_pathway?map00910/K01673%09%23FFFFFF,red/K02575%09%23FFFFFF,red
adu00053	Ascorbate and aldarate metabolism	Metabolism	Carbohydrate metabolism	6	130	0.0196766	0.173177	AH14G44360(K00012);AH04G00680(K00423);AH03G35450(K17744);AH14G01310(K00423);AH01G29460(K10047);AH13G45630(K00423)	http://www.kegg.jp/kegg-bin/show_pathway?map00053/K00012%09%23FFFFFF,red/K00423%09%23FFFFFF,red/K17744%09%23FFFFFF,red/K10047%09%23FFFFFF,red
adu00062	Fatty acid elongation	Metabolism	Lipid metabolism	4	64	0.020446	0.173177	AH13G04010(K15397);AH03G02130(K15397);AH13G59720(K15397);AH20G11550(K10251)	http://www.kegg.jp/kegg-bin/show_pathway?map00062/K15397%09%23FFFFFF,red/K10251%09%23FFFFFF,red
adu04626	Plant-pathogen interaction	Organismal Systems	Environmental adaptation	13	427	0.0225882	0.173177	AH13G04010(K15397);AH03G02130(K15397);AH15G24000(K05391);AH20G09630(K13459);AH05G30020(K05391);AH05G05580(K13448);AH04G06840(K13420);AH17G01450(K13457);AH10G06690(K13459);AH13G59720(K15397);AH15G27560(K05391);AH17G31090(K13414);AH16G36810(K13457)	http://www.kegg.jp/kegg-bin/show_pathway?map04626/K15397%09%23FFFFFF,red/K05391%09%23FFFFFF,red/K13459%09%23FFFFFF,red/K13448%09%23FFFFFF,red/K13420%09%23FFFFFF,red/K13457%09%23FFFFFF,red/K13414%09%23FFFFFF,red
adu00520	Amino sugar and nucleotide sugar metabolism	Metabolism	Carbohydrate metabolism	9	260	0.0267418	0.184519	AH06G11990(K13648);AH20G08900(K15920);AH14G44360(K00012);AH16G01400(K13648);AH15G21410(K00966);AH14G39930(K01809);AH18G05250(K12449);AH04G05600(K13648);AH06G18230(K00621)	http://www.kegg.jp/kegg-bin/show_pathway?map00520/K13648%09%23FFFFFF,red/K15920%09%23FFFFFF,red/K00012%09%23FFFFFF,red/K00966%09%23FFFFFF,red/K01809%09%23FFFFFF,red/K12449%09%23FFFFFF,red/K00621%09%23FFFFFF,red
adu00564	Glycerophospholipid metabolism	Metabolism	Lipid metabolism	8	225	0.0312231	0.195854	AH18G00940(K06130);AH14G19220(K13508);AH04G19080(K13508);AH19G02680(K06130);AH20G26080(K16860);AH11G00230(K01115);AH18G31820(K06130);AH15G38070(K14156)	http://www.kegg.jp/kegg-bin/show_pathway?map00564/K06130%09%23FFFFFF,red/K13508%09%23FFFFFF,red/K16860%09%23FFFFFF,red/K01115%09%23FFFFFF,red/K14156%09%23FFFFFF,red
adu00040	Pentose and glucuronate interconversions	Metabolism	Carbohydrate metabolism	8	232	0.0364489	0.208848	AH01G20430(K01051);AH14G44360(K00012);AH19G14580(K01051);AH10G29810(K01051);AH02G04990(K01051);AH12G28140(K01051);AH13G28460(K01051);AH09G11160(K01051)	http://www.kegg.jp/kegg-bin/show_pathway?map00040/K01051%09%23FFFFFF,red/K00012%09%23FFFFFF,red
adu00500	Starch and sucrose metabolism	Metabolism	Carbohydrate metabolism	9	279	0.0393482	0.208848	AH13G13330(K01087);AH03G10500(K01087);AH06G19470(K00705);AH13G38350(K01087);AH03G46410(K00703);AH03G43110(K19891);AH15G09920(K19891);AH08G10550(K01179);AH17G14370(K05349)	http://www.kegg.jp/kegg-bin/show_pathway?map00500/K01087%09%23FFFFFF,red/K00705%09%23FFFFFF,red/K00703%09%23FFFFFF,red/K19891%09%23FFFFFF,red/K01179%09%23FFFFFF,red/K05349%09%23FFFFFF,red
adu00908	Zeatin biosynthesis	Metabolism	Metabolism of terpenoids and polyketides	3	52	0.0529145	0.260793	AH04G03460(K10760);AH20G27040(K00279);AH10G20650(K00279)	http://www.kegg.jp/kegg-bin/show_pathway?map00908/K10760%09%23FFFFFF,red/K00279%09%23FFFFFF,red
adu00940	Phenylpropanoid biosynthesis	Metabolism	Biosynthesis of other secondary metabolites	9	303	0.0603898	0.277793	AH01G31200(K00430);AH05G21770(K00430);AH06G26990(K00430);AH13G23760(K12355);AH03G20910(K12355);AH16G33620(K00430);AH13G01200(K13065);AH01G01000(K00430);AH17G14370(K05349)	http://www.kegg.jp/kegg-bin/show_pathway?map00940/K00430%09%23FFFFFF,red/K12355%09%23FFFFFF,red/K13065%09%23FFFFFF,red/K05349%09%23FFFFFF,red
adu00770	Pantothenate and CoA biosynthesis	Metabolism	Metabolism of cofactors and vitamins	4	93	0.0656976	0.283321	AH12G02140(K00606);AH03G39450(K17839);AH02G01960(K00606);AH13G42350(K17839)	http://www.kegg.jp/kegg-bin/show_pathway?map00770/K00606%09%23FFFFFF,red/K17839%09%23FFFFFF,red
adu00360	Phenylalanine metabolism	Metabolism	Amino acid metabolism	3	69	0.103089	0.418422	AH08G22800(K00276);AH13G18880(K14455);AH13G51950(K01426)	http://www.kegg.jp/kegg-bin/show_pathway?map00360/K00276%09%23FFFFFF,red/K14455%09%23FFFFFF,red/K01426%09%23FFFFFF,red
adu00260	Glycine, serine and threonine metabolism	Metabolism	Amino acid metabolism	4	113	0.113638	0.435613	AH08G22800(K00276);AH19G42600(K00108);AH09G25370(K00108);AH18G30390(K00306)	http://www.kegg.jp/kegg-bin/show_pathway?map00260/K00276%09%23FFFFFF,red/K00108%09%23FFFFFF,red/K00306%09%23FFFFFF,red
adu00909	Sesquiterpenoid and triterpenoid biosynthesis	Metabolism	Metabolism of terpenoids and polyketides	2	45	0.167216	0.581827	AH04G00120(K15813);AH08G19960(K15803)	http://www.kegg.jp/kegg-bin/show_pathway?map00909/K15813%09%23FFFFFF,red/K15803%09%23FFFFFF,red
adu04016	MAPK signaling pathway - plant	Environmental Information Processing	Signal transduction	8	328	0.168645	0.581827	AH12G25580(K14496);AH10G30860(K17686);AH13G56350(K17686);AH04G06840(K13420);AH20G15670(K14496);AH14G23680(K14496);AH09G07440(K20714);AH17G31090(K13414)	http://www.kegg.jp/kegg-bin/show_pathway?map04016/K14496%09%23FFFFFF,red/K17686%09%23FFFFFF,red/K13420%09%23FFFFFF,red/K20714%09%23FFFFFF,red/K13414%09%23FFFFFF,red
adu00960	Tropane, piperidine and pyridine alkaloid biosynthesis	Metabolism	Biosynthesis of other secondary metabolites	2	48	0.184799	0.598162	AH08G22800(K00276);AH13G18880(K14455)	http://www.kegg.jp/kegg-bin/show_pathway?map00960/K00276%09%23FFFFFF,red/K14455%09%23FFFFFF,red
adu00950	Isoquinoline alkaloid biosynthesis	Metabolism	Biosynthesis of other secondary metabolites	2	49	0.190718	0.598162	AH08G22800(K00276);AH13G18880(K14455)	http://www.kegg.jp/kegg-bin/show_pathway?map00950/K00276%09%23FFFFFF,red/K14455%09%23FFFFFF,red
adu00410	beta-Alanine metabolism	Metabolism	Metabolism of other amino acids	3	96	0.207175	0.621524	AH03G39450(K17839);AH08G22800(K00276);AH13G42350(K17839)	http://www.kegg.jp/kegg-bin/show_pathway?map00410/K17839%09%23FFFFFF,red/K00276%09%23FFFFFF,red
adu00072	Synthesis and degradation of ketone bodies	Metabolism	Lipid metabolism	1	16	0.231931	0.666801	AH01G16680(K01641)	http://www.kegg.jp/kegg-bin/show_pathway?map00072/K01641%09%23FFFFFF,red
adu04141	Protein processing in endoplasmic reticulum	Genetic Information Processing	Folding, sorting and degradation	8	379	0.279867	0.772432	AH04G03970(K13993);AH11G05520(K03094);AH14G04960(K13993);AH01G03250(K03094);AH10G00920(K03283);AH09G14060(K13993);AH03G09290(K13993);AH14G03160(K14006)	http://www.kegg.jp/kegg-bin/show_pathway?map04141/K13993%09%23FFFFFF,red/K03094%09%23FFFFFF,red/K03283%09%23FFFFFF,red/K14006%09%23FFFFFF,red
adu00565	Ether lipid metabolism	Metabolism	Lipid metabolism	2	66	0.293481	0.778855	AH20G26080(K16860);AH11G00230(K01115)	http://www.kegg.jp/kegg-bin/show_pathway?map00565/K16860%09%23FFFFFF,red/K01115%09%23FFFFFF,red
adu00561	Glycerolipid metabolism	Metabolism	Lipid metabolism	4	172	0.309784	0.79167	AH11G33250(K03715);AH14G19220(K13508);AH04G19080(K13508);AH01G24750(K03715)	http://www.kegg.jp/kegg-bin/show_pathway?map00561/K03715%09%23FFFFFF,red/K13508%09%23FFFFFF,red
adu04070	Phosphatidylinositol signaling system	Environmental Information Processing	Signal transduction	3	129	0.35304	0.860956	AH01G29460(K10047);AH08G28190(K00889);AH18G33040(K00889)	http://www.kegg.jp/kegg-bin/show_pathway?map04070/K10047%09%23FFFFFF,red/K00889%09%23FFFFFF,red
adu04146	Peroxisome	Cellular Processes	Transport and catabolism	4	186	0.361851	0.860956	AH18G05730(K13356);AH13G55060(K01897);AH18G30390(K00306);AH09G27560(K13348)	http://www.kegg.jp/kegg-bin/show_pathway?map04146/K13356%09%23FFFFFF,red/K01897%09%23FFFFFF,red/K00306%09%23FFFFFF,red/K13348%09%23FFFFFF,red
adu00562	Inositol phosphate metabolism	Metabolism	Carbohydrate metabolism	3	152	0.454148	0.955467	AH01G29460(K10047);AH08G28190(K00889);AH18G33040(K00889)	http://www.kegg.jp/kegg-bin/show_pathway?map00562/K10047%09%23FFFFFF,red/K00889%09%23FFFFFF,red
adu00591	Linoleic acid metabolism	Metabolism	Lipid metabolism	1	39	0.474797	0.955467	AH06G07550(K00454)	http://www.kegg.jp/kegg-bin/show_pathway?map00591/K00454%09%23FFFFFF,red
adu00592	alpha-Linolenic acid metabolism	Metabolism	Lipid metabolism	2	99	0.483527	0.955467	AH05G14770(K05894);AH06G07550(K00454)	http://www.kegg.jp/kegg-bin/show_pathway?map00592/K05894%09%23FFFFFF,red/K00454%09%23FFFFFF,red
adu00730	Thiamine metabolism	Metabolism	Metabolism of cofactors and vitamins	1	44	0.516508	0.955467	AH15G08960(K03146)	http://www.kegg.jp/kegg-bin/show_pathway?map00730/K03146%09%23FFFFFF,red
adu00945	Stilbenoid, diarylheptanoid and gingerol biosynthesis	Metabolism	Biosynthesis of other secondary metabolites	1	44	0.516508	0.955467	AH13G01200(K13065)	http://www.kegg.jp/kegg-bin/show_pathway?map00945/K13065%09%23FFFFFF,red
adu00350	Tyrosine metabolism	Metabolism	Amino acid metabolism	2	106	0.519848	0.955467	AH08G22800(K00276);AH13G18880(K14455)	http://www.kegg.jp/kegg-bin/show_pathway?map00350/K00276%09%23FFFFFF,red/K14455%09%23FFFFFF,red
adu00650	Butanoate metabolism	Metabolism	Carbohydrate metabolism	1	46	0.532255	0.955467	AH01G16680(K01641)	http://www.kegg.jp/kegg-bin/show_pathway?map00650/K01641%09%23FFFFFF,red
adu00563	Glycosylphosphatidylinositol (GPI)-anchor biosynthesis	Metabolism	Glycan biosynthesis and metabolism	1	47	0.539937	0.955467	AH04G22510(K05291)	http://www.kegg.jp/kegg-bin/show_pathway?map00563/K05291%09%23FFFFFF,red
adu01040	Biosynthesis of unsaturated fatty acids	Metabolism	Lipid metabolism	1	47	0.539937	0.955467	AH20G11550(K10251)	http://www.kegg.jp/kegg-bin/show_pathway?map01040/K10251%09%23FFFFFF,red
adu00051	Fructose and mannose metabolism	Metabolism	Carbohydrate metabolism	2	111	0.544737	0.955467	AH15G21410(K00966);AH14G39930(K01809)	http://www.kegg.jp/kegg-bin/show_pathway?map00051/K00966%09%23FFFFFF,red/K01809%09%23FFFFFF,red
adu00380	Tryptophan metabolism	Metabolism	Amino acid metabolism	2	119	0.582672	0.955467	AH15G28990(K11816);AH13G51950(K01426)	http://www.kegg.jp/kegg-bin/show_pathway?map00380/K11816%09%23FFFFFF,red/K01426%09%23FFFFFF,red
adu00220	Arginine biosynthesis	Metabolism	Amino acid metabolism	1	53	0.583463	0.955467	AH13G18880(K14455)	http://www.kegg.jp/kegg-bin/show_pathway?map00220/K14455%09%23FFFFFF,red
adu00904	Diterpenoid biosynthesis	Metabolism	Metabolism of terpenoids and polyketides	1	53	0.583463	0.955467	AH09G15430(K04125)	http://www.kegg.jp/kegg-bin/show_pathway?map00904/K04125%09%23FFFFFF,red
adu04144	Endocytosis	Cellular Processes	Transport and catabolism	6	381	0.595436	0.955467	AH13G08560(K19366);AH16G19980(K07901);AH10G00920(K03283);AH11G00230(K01115);AH08G28190(K00889);AH18G33040(K00889)	http://www.kegg.jp/kegg-bin/show_pathway?map04144/K19366%09%23FFFFFF,red/K07901%09%23FFFFFF,red/K03283%09%23FFFFFF,red/K01115%09%23FFFFFF,red/K00889%09%23FFFFFF,red
adu03430	Mismatch repair	Genetic Information Processing	Replication and repair	1	62	0.641197	0.960877	AH15G03400(K10756)	http://www.kegg.jp/kegg-bin/show_pathway?map03430/K10756%09%23FFFFFF,red
adu00310	Lysine degradation	Metabolism	Amino acid metabolism	1	63	0.647099	0.960877	AH18G30390(K00306)	http://www.kegg.jp/kegg-bin/show_pathway?map00310/K00306%09%23FFFFFF,red
adu00460	Cyanoamino acid metabolism	Metabolism	Metabolism of other amino acids	1	66	0.664233	0.960877	AH17G14370(K05349)	http://www.kegg.jp/kegg-bin/show_pathway?map00460/K05349%09%23FFFFFF,red
adu00073	Cutin, suberine and wax biosynthesis	Metabolism	Lipid metabolism	1	69	0.68054	0.960877	AH18G05730(K13356)	http://www.kegg.jp/kegg-bin/show_pathway?map00073/K13356%09%23FFFFFF,red
adu00270	Cysteine and methionine metabolism	Metabolism	Amino acid metabolism	3	213	0.681023	0.960877	AH14G42860(K01611);AH14G37490(K01611);AH13G18880(K14455)	http://www.kegg.jp/kegg-bin/show_pathway?map00270/K01611%09%23FFFFFF,red/K14455%09%23FFFFFF,red
adu00710	Carbon fixation in photosynthetic organisms	Metabolism	Energy metabolism	2	143	0.682362	0.960877	AH05G25720(K00029);AH13G18880(K14455)	http://www.kegg.jp/kegg-bin/show_pathway?map00710/K00029%09%23FFFFFF,red/K14455%09%23FFFFFF,red
adu04136	Autophagy - other	Cellular Processes	Transport and catabolism	1	76	0.715594	0.962601	AH14G24390(K08331)	http://www.kegg.jp/kegg-bin/show_pathway?map04136/K08331%09%23FFFFFF,red
adu03030	DNA replication	Genetic Information Processing	Replication and repair	1	84	0.750997	0.962601	AH15G03400(K10756)	http://www.kegg.jp/kegg-bin/show_pathway?map03030/K10756%09%23FFFFFF,red
adu00400	Phenylalanine, tyrosine and tryptophan biosynthesis	Metabolism	Amino acid metabolism	1	91	0.77836	0.962601	AH13G18880(K14455)	http://www.kegg.jp/kegg-bin/show_pathway?map00400/K14455%09%23FFFFFF,red
adu00970	Aminoacyl-tRNA biosynthesis	Genetic Information Processing	Translation	1	96	0.796055	0.962601	AH15G36530(K01868)	http://www.kegg.jp/kegg-bin/show_pathway?map00970/K01868%09%23FFFFFF,red
adu00860	Porphyrin and chlorophyll metabolism	Metabolism	Metabolism of cofactors and vitamins	1	99	0.80599	0.962601	AH16G01790(K08099)	http://www.kegg.jp/kegg-bin/show_pathway?map00860/K08099%09%23FFFFFF,red
adu03420	Nucleotide excision repair	Genetic Information Processing	Replication and repair	1	100	0.809194	0.962601	AH15G03400(K10756)	http://www.kegg.jp/kegg-bin/show_pathway?map03420/K10756%09%23FFFFFF,red
adu00900	Terpenoid backbone biosynthesis	Metabolism	Metabolism of terpenoids and polyketides	1	103	0.818493	0.962601	AH01G16680(K01641)	http://www.kegg.jp/kegg-bin/show_pathway?map00900/K01641%09%23FFFFFF,red
adu00250	Alanine, aspartate and glutamate metabolism	Metabolism	Amino acid metabolism	1	104	0.821492	0.962601	AH13G18880(K14455)	http://www.kegg.jp/kegg-bin/show_pathway?map00250/K14455%09%23FFFFFF,red
adu00052	Galactose metabolism	Metabolism	Carbohydrate metabolism	1	111	0.841147	0.962601	AH01G25000(K06617)	http://www.kegg.jp/kegg-bin/show_pathway?map00052/K06617%09%23FFFFFF,red
adu00061	Fatty acid biosynthesis	Metabolism	Lipid metabolism	1	111	0.841147	0.962601	AH13G55060(K01897)	http://www.kegg.jp/kegg-bin/show_pathway?map00061/K01897%09%23FFFFFF,red
adu00280	Valine, leucine and isoleucine degradation	Metabolism	Amino acid metabolism	1	111	0.841147	0.962601	AH01G16680(K01641)	http://www.kegg.jp/kegg-bin/show_pathway?map00280/K01641%09%23FFFFFF,red
adu00071	Fatty acid degradation	Metabolism	Lipid metabolism	1	115	0.851397	0.962601	AH13G55060(K01897)	http://www.kegg.jp/kegg-bin/show_pathway?map00071/K01897%09%23FFFFFF,red
adu00941	Flavonoid biosynthesis	Metabolism	Biosynthesis of other secondary metabolites	1	123	0.869966	0.962601	AH13G01200(K13065)	http://www.kegg.jp/kegg-bin/show_pathway?map00941/K13065%09%23FFFFFF,red
adu04120	Ubiquitin mediated proteolysis	Genetic Information Processing	Folding, sorting and degradation	2	220	0.878896	0.962601	AH11G05520(K03094);AH01G03250(K03094)	http://www.kegg.jp/kegg-bin/show_pathway?map04120/K03094%09%23FFFFFF,red
adu00620	Pyruvate metabolism	Metabolism	Carbohydrate metabolism	1	185	0.953963	0.994251	AH05G25720(K00029)	http://www.kegg.jp/kegg-bin/show_pathway?map00620/K00029%09%23FFFFFF,red
adu03040	Spliceosome	Genetic Information Processing	Transcription	2	334	0.975084	0.994251	AH10G00920(K03283);AH03G07530(K12859)	http://www.kegg.jp/kegg-bin/show_pathway?map03040/K03283%09%23FFFFFF,red/K12859%09%23FFFFFF,red
adu03015	mRNA surveillance pathway	Genetic Information Processing	Translation	1	231	0.978787	0.994251	AH09G21270(K06269)	http://www.kegg.jp/kegg-bin/show_pathway?map03015/K06269%09%23FFFFFF,red
adu00230	Purine metabolism	Metabolism	Nucleotide metabolism	1	234	0.979835	0.994251	AH16G46250(K00088)	http://www.kegg.jp/kegg-bin/show_pathway?map00230/K00088%09%23FFFFFF,red
adu03013	RNA transport	Genetic Information Processing	Translation	1	301	0.993523	0.994251	AH13G23410(K18213)	http://www.kegg.jp/kegg-bin/show_pathway?map03013/K18213%09%23FFFFFF,red
adu00190	Oxidative phosphorylation	Metabolism	Energy metabolism	1	308	0.994251	0.994251	AH12G13420(K01507)	http://www.kegg.jp/kegg-bin/show_pathway?map00190/K01507%09%23FFFFFF,red

## Sheet: S36 vs S0_Down
PathwayID	Pathway	level1	level2	List	Total	Pvalue	adjustPvalue	List_gene	URL
adu00196	Photosynthesis - antenna proteins	Metabolism	Energy metabolism	26	32	3.63772e-18	4.29251e-16	AH03G17820(K08914);AH03G46390(K08912);AH07G01090(K08913);AH08G30810(K08910);AH10G12210(K08915);AH13G20380(K08914);AH13G49030(K08912);AH17G00660(K08909);AH19G00830(K08907);AH20G08750(K08917);AH20G17160(K08915);AH13G00130(K08910);AH17G01270(K08913);AH16G14610(K08908);AH12G24350(K08915);AH08G20960(K08914);AH17G26790(K08911);AH18G13550(K08914);AH05G37040(K08907);AH15G34590(K08916);AH02G22150(K08915);…	http://www.kegg.jp/kegg-bin/show_pathway?map00196/K08914%09%23FFFFFF,red/K08912%09%23FFFFFF,red/K08913%09%23FFFFFF,red/K08910%09%23FFFFFF,red/K08915%09%23FFFFFF,red/K08909%09%23FFFFFF,red/K08907%09%23FFFFFF,red/K08917%09%23FFFFFF,red/K08908%09%23FFFFFF,red/K08911%09%23FFFFFF,red/K08916%09%23FFFFFF,red
adu00561	Glycerolipid metabolism	Metabolism	Lipid metabolism	59	172	5.48311e-13	3.23504e-11	AH02G00060(K13508);AH12G00990(K13508);AH19G12660(K00679);AH04G19080(K13508);AH01G09750(K22848);AH03G32220(K00128);AH13G36220(K00128);AH14G19220(K13508);AH08G17340(K00901);AH19G02940(K15918);AH11G21280(K00128);AH01G19700(K00128);AH05G39350(K00630);AH20G26230(K03715);AH09G01660(K15918);AH20G16270(K22920);AH12G24060(K13508);AH09G09600(K00679);AH10G26630(K09480);AH20G34360(K09480);AH07G04190(K13508);…	http://www.kegg.jp/kegg-bin/show_pathway?map00561/K13508%09%23FFFFFF,red/K00679%09%23FFFFFF,red/K22848%09%23FFFFFF,red/K00128%09%23FFFFFF,red/K00901%09%23FFFFFF,red/K15918%09%23FFFFFF,red/K00630%09%23FFFFFF,red/K03715%09%23FFFFFF,red/K22920%09%23FFFFFF,red/K09480%09%23FFFFFF,red/K00002%09%23FFFFFF,red/K18693%09%23FFFFFF,red/K07407%09%23FFFFFF,red/K13509%09%23FFFFFF,red/K15728%09%23FFFFFF,red/K135…
adu00909	Sesquiterpenoid and triterpenoid biosynthesis	Metabolism	Metabolism of terpenoids and polyketides	25	45	1.56107e-11	5.58862e-10	AH04G00120(K15813);AH08G19990(K15803);AH15G13300(K15803);AH18G11830(K15803);AH18G11890(K15803);AH18G11820(K15803);AH18G11740(K15803);AH05G09590(K15803);AH03G06930(K00801);AH03G35710(K14175);AH13G07790(K00801);AH20G02600(K00511);AH10G04620(K00511);AH15G30980(K20659);AH16G38820(K00511);AH16G43240(K00511);AH08G19960(K15803);AH04G01640(K00511);AH16G36440(K15803);AH18G31310(K15803);AH03G35480(K00511);…	http://www.kegg.jp/kegg-bin/show_pathway?map00909/K15813%09%23FFFFFF,red/K15803%09%23FFFFFF,red/K00801%09%23FFFFFF,red/K14175%09%23FFFFFF,red/K00511%09%23FFFFFF,red/K20659%09%23FFFFFF,red
adu00195	Photosynthesis	Metabolism	Energy metabolism	60	190	1.89445e-11	5.58862e-10	AH01G02400(K02716);AH01G10320(K02698);AH02G05400(K08901);AH03G44230(K02639);AH05G37550(K08905);AH08G15820(K14332);AH10G18500(K02701);AH11G09890(K02698);AH17G02140(K02716);AH19G00300(K08905);AH20G24510(K02701);AH02G07700(K02721);AH11G06750(K02716);AH17G07660(K02693);AH18G06130(K14332);AH12G06300(K08901);AH12G11670(K08903);AH01G17650(K02113);AH02G10660(K08903);AH07G07280(K02638);AH17G23230(K02638);…	http://www.kegg.jp/kegg-bin/show_pathway?map00195/K02716%09%23FFFFFF,red/K02698%09%23FFFFFF,red/K08901%09%23FFFFFF,red/K02639%09%23FFFFFF,red/K08905%09%23FFFFFF,red/K14332%09%23FFFFFF,red/K02701%09%23FFFFFF,red/K02721%09%23FFFFFF,red/K02693%09%23FFFFFF,red/K08903%09%23FFFFFF,red/K02113%09%23FFFFFF,red/K02638%09%23FFFFFF,red/K02692%09%23FFFFFF,red/K02109%09%23FFFFFF,red/K08902%09%23FFFFFF,red/K026…
adu00564	Glycerophospholipid metabolism	Metabolism	Lipid metabolism	63	225	1.56969e-09	3.70447e-08	AH02G00060(K13508);AH12G00990(K13508);AH04G19080(K13508);AH14G19220(K13508);AH08G17340(K00901);AH05G39350(K00630);AH12G24060(K13508);AH07G04190(K13508);AH18G08530(K00901);AH02G21720(K13508);AH17G02930(K13508);AH11G00200(K01115);AH11G03500(K18693);AH02G26540(K13510);AH13G46640(K05929);AH11G34830(K00901);AH14G06230(K00981);AH12G30030(K13510);AH07G03460(K13509);AH16G04850(K00006);AH09G11090(K13508);…	http://www.kegg.jp/kegg-bin/show_pathway?map00564/K13508%09%23FFFFFF,red/K00901%09%23FFFFFF,red/K00630%09%23FFFFFF,red/K01115%09%23FFFFFF,red/K18693%09%23FFFFFF,red/K13510%09%23FFFFFF,red/K05929%09%23FFFFFF,red/K00981%09%23FFFFFF,red/K13509%09%23FFFFFF,red/K00006%09%23FFFFFF,red/K01126%09%23FFFFFF,red/K06130%09%23FFFFFF,red/K01517%09%23FFFFFF,red/K01114%09%23FFFFFF,red/K00968%09%23FFFFFF,red/K009…
adu00710	Carbon fixation in photosynthetic organisms	Metabolism	Energy metabolism	41	143	5.73643e-07	1.12816e-05	AH01G33840(K01783);AH03G06860(K01623);AH05G00190(K00855);AH06G23030(K05298);AH07G12630(K01100);AH07G16020(K00927);AH08G02440(K05298);AH10G27850(K01602);AH11G29810(K01006);AH13G07850(K01623);AH16G28410(K05298);AH17G12060(K01100);AH17G22420(K05298);AH18G22960(K00927);AH20G35550(K01602);AH20G35560(K01602);AH07G18410(K00029);AH18G01900(K00029);AH09G31810(K00615);AH01G27840(K01006);AH11G23490(K01783);…	http://www.kegg.jp/kegg-bin/show_pathway?map00710/K01783%09%23FFFFFF,red/K01623%09%23FFFFFF,red/K00855%09%23FFFFFF,red/K05298%09%23FFFFFF,red/K01100%09%23FFFFFF,red/K00927%09%23FFFFFF,red/K01602%09%23FFFFFF,red/K01006%09%23FFFFFF,red/K00029%09%23FFFFFF,red/K00615%09%23FFFFFF,red/K14272%09%23FFFFFF,red/K01807%09%23FFFFFF,red/K01595%09%23FFFFFF,red/K00134%09%23FFFFFF,red/K03841%09%23FFFFFF,red/K000…
adu00603	Glycosphingolipid biosynthesis - globo and isoglobo series	Metabolism	Glycan biosynthesis and metabolism	15	29	6.76487e-07	1.14036e-05	AH05G22060(K07407);AH09G31470(K12373);AH15G33640(K07407);AH07G17630(K12373);AH04G19200(K01988);AH18G24570(K12373);AH04G19240(K01988);AH14G22300(K01988);AH04G19210(K01988);AH14G22320(K01988);AH04G19250(K01988);AH14G26280(K07407);AH14G22350(K01988);AH04G19230(K01988);AH14G22360(K01988)	http://www.kegg.jp/kegg-bin/show_pathway?map00603/K07407%09%23FFFFFF,red/K12373%09%23FFFFFF,red/K01988%09%23FFFFFF,red
adu00906	Carotenoid biosynthesis	Metabolism	Metabolism of terpenoids and polyketides	21	53	1.19992e-06	1.76989e-05	AH01G10470(K09838);AH07G04550(K02291);AH07G11280(K02291);AH17G10560(K02291);AH11G10080(K09838);AH17G03400(K02291);AH15G36630(K15746);AH05G35500(K15746);AH16G41770(K09843);AH19G20330(K00514);AH03G23740(K06444);AH06G02840(K06443);AH09G16400(K00514);AH13G26530(K06444);AH18G19580(K09840);AH10G30670(K09841);AH16G05340(K06443);AH07G23190(K09840);AH20G19110(K09843);AH10G14230(K09843);AH05G05500(K09838)	http://www.kegg.jp/kegg-bin/show_pathway?map00906/K09838%09%23FFFFFF,red/K02291%09%23FFFFFF,red/K15746%09%23FFFFFF,red/K09843%09%23FFFFFF,red/K00514%09%23FFFFFF,red/K06444%09%23FFFFFF,red/K06443%09%23FFFFFF,red/K09840%09%23FFFFFF,red/K09841%09%23FFFFFF,red
adu04075	Plant hormone signal transduction	Environmental Information Processing	Signal transduction	108	549	5.44729e-06	6.44364e-05	AH17G03530(K16189);AH19G25330(K14484);AH12G31400(K14485);AH19G25430(K14484);AH03G43520(K14489);AH09G20140(K14484);AH07G04680(K16189);AH17G33430(K14484);AH12G27970(K14488);AH12G21920(K14486);AH09G20090(K14484);AH03G38710(K14494);AH13G46190(K14489);AH08G08450(K14484);AH20G03120(K14494);AH13G41780(K14494);AH06G07820(K14493);AH13G26590(K14497);AH17G26730(K14499);AH13G37540(K13415);AH02G10640(K14484);…	http://www.kegg.jp/kegg-bin/show_pathway?map04075/K16189%09%23FFFFFF,red/K14484%09%23FFFFFF,red/K14485%09%23FFFFFF,red/K14489%09%23FFFFFF,red/K14488%09%23FFFFFF,red/K14486%09%23FFFFFF,red/K14494%09%23FFFFFF,red/K14493%09%23FFFFFF,red/K14497%09%23FFFFFF,red/K14499%09%23FFFFFF,red/K13415%09%23FFFFFF,red/K14504%09%23FFFFFF,red/K12126%09%23FFFFFF,red/K14492%09%23FFFFFF,red/K14505%09%23FFFFFF,red/K144…
adu00860	Porphyrin and chlorophyll metabolism	Metabolism	Metabolism of cofactors and vitamins	30	99	5.46071e-06	6.44364e-05	AH01G34010(K10960);AH02G16010(K03403);AH06G19820(K04035);AH07G19180(K13600);AH07G21420(K02492);AH08G05440(K22013);AH08G21300(K00218);AH11G23350(K10960);AH12G19120(K03403);AH16G24710(K04035);AH17G15840(K02492);AH17G18900(K13600);AH17G29380(K22013);AH10G25070(K19073);AH20G32420(K19073);AH06G02490(K10960);AH13G35330(K03428);AH17G06160(K01599);AH20G07460(K03405);AH13G25740(K21480);AH13G06680(K01845);…	http://www.kegg.jp/kegg-bin/show_pathway?map00860/K10960%09%23FFFFFF,red/K03403%09%23FFFFFF,red/K04035%09%23FFFFFF,red/K13600%09%23FFFFFF,red/K02492%09%23FFFFFF,red/K22013%09%23FFFFFF,red/K00218%09%23FFFFFF,red/K19073%09%23FFFFFF,red/K03428%09%23FFFFFF,red/K01599%09%23FFFFFF,red/K03405%09%23FFFFFF,red/K21480%09%23FFFFFF,red/K01845%09%23FFFFFF,red/K01749%09%23FFFFFF,red/K00231%09%23FFFFFF,red/K180…
adu00053	Ascorbate and aldarate metabolism	Metabolism	Carbohydrate metabolism	36	130	6.66081e-06	7.14523e-05	AH07G03100(K14190);AH17G18150(K00434);AH00G04990(K14190);AH03G32220(K00128);AH07G19820(K00434);AH13G36220(K00128);AH11G21280(K00128);AH01G01890(K14190);AH01G19700(K00128);AH16G11730(K10046);AH14G01310(K00423);AH11G07340(K14190);AH18G03680(K00128);AH04G17830(K00002);AH18G32720(K00128);AH04G05200(K10047);AH13G05520(K00128);AH08G13220(K00128);AH11G08090(K00128);AH09G31490(K21888);AH14G35590(K00012);…	http://www.kegg.jp/kegg-bin/show_pathway?map00053/K14190%09%23FFFFFF,red/K00434%09%23FFFFFF,red/K00128%09%23FFFFFF,red/K10046%09%23FFFFFF,red/K00423%09%23FFFFFF,red/K00002%09%23FFFFFF,red/K10047%09%23FFFFFF,red/K21888%09%23FFFFFF,red/K00012%09%23FFFFFF,red/K17744%09%23FFFFFF,red
adu00100	Steroid biosynthesis	Metabolism	Lipid metabolism	23	69	1.19377e-05	0.000117387	AH03G06930(K00801);AH13G07790(K00801);AH20G02600(K00511);AH10G04620(K00511);AH16G38820(K00511);AH10G28240(K00559);AH07G06850(K01052);AH16G43240(K00511);AH16G24640(K14423);AH01G16100(K14423);AH04G01640(K00511);AH17G05680(K01052);AH13G59070(K00559);AH05G11580(K14424);AH12G06410(K05917);AH10G20330(K23558);AH03G35480(K00511);AH12G33580(K00511);AH10G25420(K14423);AH13G06220(K23558);AH14G02380(K00511);…	http://www.kegg.jp/kegg-bin/show_pathway?map00100/K00801%09%23FFFFFF,red/K00511%09%23FFFFFF,red/K00559%09%23FFFFFF,red/K01052%09%23FFFFFF,red/K14423%09%23FFFFFF,red/K14424%09%23FFFFFF,red/K05917%09%23FFFFFF,red/K23558%09%23FFFFFF,red/K01853%09%23FFFFFF,red
adu00630	Glyoxylate and dicarboxylate metabolism	Metabolism	Carbohydrate metabolism	36	136	1.99011e-05	0.000180641	AH08G02200(K03781);AH10G27850(K01602);AH16G38270(K00281);AH16G44130(K00281);AH17G22760(K03781);AH20G35550(K01602);AH20G35560(K01602);AH01G14800(K01433);AH04G27980(K19269);AH14G32770(K19269);AH05G13010(K14272);AH19G02940(K15918);AH05G38620(K00600);AH09G30380(K15893);AH19G37880(K15893);AH07G04830(K00830);AH10G27840(K01602);AH09G01660(K15918);AH15G09710(K14272);AH13G42560(K00600);AH11G15240(K01433);…	http://www.kegg.jp/kegg-bin/show_pathway?map00630/K03781%09%23FFFFFF,red/K01602%09%23FFFFFF,red/K00281%09%23FFFFFF,red/K01433%09%23FFFFFF,red/K19269%09%23FFFFFF,red/K14272%09%23FFFFFF,red/K15918%09%23FFFFFF,red/K00600%09%23FFFFFF,red/K15893%09%23FFFFFF,red/K00830%09%23FFFFFF,red/K02437%09%23FFFFFF,red/K01913%09%23FFFFFF,red/K00382%09%23FFFFFF,red/K00026%09%23FFFFFF,red/K00025%09%23FFFFFF,red
adu00500	Starch and sucrose metabolism	Metabolism	Carbohydrate metabolism	61	279	2.80122e-05	0.000236103	AH02G04300(K13679);AH03G10500(K01087);AH05G09010(K01193);AH12G04780(K13679);AH13G07350(K00975);AH14G05130(K00703);AH14G44970(K00703);AH17G01380(K00975);AH04G04150(K00703);AH13G13340(K01193);AH17G27660(K00703);AH03G05170(K00975);AH03G10510(K01193);AH14G35060(K00703);AH18G25950(K13679);AH13G13330(K01087);AH05G38790(K00703);AH15G05310(K01193);AH03G39350(K00963);AH14G05960(K00696);AH08G04230(K00703);…	http://www.kegg.jp/kegg-bin/show_pathway?map00500/K13679%09%23FFFFFF,red/K01087%09%23FFFFFF,red/K01193%09%23FFFFFF,red/K00975%09%23FFFFFF,red/K00703%09%23FFFFFF,red/K00963%09%23FFFFFF,red/K00696%09%23FFFFFF,red/K00695%09%23FFFFFF,red/K01835%09%23FFFFFF,red/K16055%09%23FFFFFF,red/K01214%09%23FFFFFF,red/K01179%09%23FFFFFF,red/K19891%09%23FFFFFF,red/K01513%09%23FFFFFF,red/K01177%09%23FFFFFF,red/K011…
adu00903	Limonene and pinene degradation	Metabolism	Metabolism of terpenoids and polyketides	11	22	3.29204e-05	0.000258974	AH03G32220(K00128);AH13G36220(K00128);AH11G21280(K00128);AH01G19700(K00128);AH18G03680(K00128);AH18G32720(K00128);AH13G05520(K00128);AH08G13220(K00128);AH11G08090(K00128);AH01G01230(K00128);AH08G27840(K00128)	http://www.kegg.jp/kegg-bin/show_pathway?map00903/K00128%09%23FFFFFF,red
adu00073	Cutin, suberine and wax biosynthesis	Metabolism	Lipid metabolism	22	69	4.02389e-05	0.000280943	AH19G30540(K21995);AH06G28460(K13356);AH16G35190(K13356);AH02G14220(K21995);AH13G33710(K15398);AH09G23970(K21995);AH03G29820(K15398);AH08G15420(K13356);AH18G02400(K15403);AH08G12830(K15403);AH09G22180(K17991);AH02G14660(K17991);AH12G17240(K17991);AH12G32540(K13356);AH19G27950(K17991);AH06G03370(K13356);AH19G10060(K15404);AH12G32480(K13356);AH16G43610(K13356);AH01G28480(K21995);AH06G28500(K13356);…	http://www.kegg.jp/kegg-bin/show_pathway?map00073/K21995%09%23FFFFFF,red/K13356%09%23FFFFFF,red/K15398%09%23FFFFFF,red/K15403%09%23FFFFFF,red/K17991%09%23FFFFFF,red/K15404%09%23FFFFFF,red
adu00380	Tryptophan metabolism	Metabolism	Amino acid metabolism	32	119	4.04749e-05	0.000280943	AH07G00150(K16903);AH08G02200(K03781);AH17G22760(K03781);AH18G08980(K22588);AH06G10340(K01593);AH03G32220(K00128);AH13G36220(K00128);AH11G21280(K00128);AH01G19700(K00128);AH03G23460(K16903);AH14G05290(K00658);AH04G04290(K00658);AH11G20330(K16903);AH16G16010(K01593);AH18G03680(K00128);AH18G32720(K00128);AH01G26580(K00382);AH03G22910(K22450);AH13G05520(K00128);AH01G20160(K16903);AH08G13220(K00128);…	http://www.kegg.jp/kegg-bin/show_pathway?map00380/K16903%09%23FFFFFF,red/K03781%09%23FFFFFF,red/K22588%09%23FFFFFF,red/K01593%09%23FFFFFF,red/K00128%09%23FFFFFF,red/K00658%09%23FFFFFF,red/K00382%09%23FFFFFF,red/K22450%09%23FFFFFF,red/K11820%09%23FFFFFF,red/K11816%09%23FFFFFF,red/K23947%09%23FFFFFF,red
adu00601	Glycosphingolipid biosynthesis - lacto and neolacto series	Metabolism	Glycan biosynthesis and metabolism	9	16	5.30597e-05	0.000347836	AH04G19200(K01988);AH04G19240(K01988);AH14G22300(K01988);AH04G19210(K01988);AH14G22320(K01988);AH04G19250(K01988);AH14G22350(K01988);AH04G19230(K01988);AH14G22360(K01988)	http://www.kegg.jp/kegg-bin/show_pathway?map00601/K01988%09%23FFFFFF,red
adu00770	Pantothenate and CoA biosynthesis	Metabolism	Metabolism of cofactors and vitamins	25	93	0.000274641	0.00170567	AH03G32220(K00128);AH13G36220(K00128);AH18G34610(K01652);AH11G21280(K00128);AH01G19700(K00128);AH08G29860(K01652);AH18G03680(K00128);AH03G15960(K00053);AH13G06150(K00859);AH18G32720(K00128);AH15G37810(K06133);AH13G05520(K00128);AH08G13220(K00128);AH11G08090(K00128);AH05G07180(K02201);AH01G01230(K00128);AH07G04690(K17839);AH13G24400(K01922);AH15G30640(K01513);AH12G02140(K00606);AH17G31290(K01922);…	http://www.kegg.jp/kegg-bin/show_pathway?map00770/K00128%09%23FFFFFF,red/K01652%09%23FFFFFF,red/K00053%09%23FFFFFF,red/K00859%09%23FFFFFF,red/K06133%09%23FFFFFF,red/K02201%09%23FFFFFF,red/K17839%09%23FFFFFF,red/K01922%09%23FFFFFF,red/K01513%09%23FFFFFF,red/K00606%09%23FFFFFF,red/K00826%09%23FFFFFF,red
adu00340	Histidine metabolism	Metabolism	Amino acid metabolism	15	47	0.000656578	0.00387381	AH03G32220(K00128);AH13G36220(K00128);AH04G09380(K00013);AH14G08860(K00013);AH11G21280(K00128);AH01G19700(K00128);AH18G03680(K00128);AH18G32720(K00128);AH13G05520(K00128);AH14G08830(K00013);AH08G13220(K00128);AH11G08090(K00128);AH01G01230(K00128);AH14G03350(K00765);AH08G27840(K00128)	http://www.kegg.jp/kegg-bin/show_pathway?map00340/K00128%09%23FFFFFF,red/K00013%09%23FFFFFF,red/K00765%09%23FFFFFF,red
adu00511	Other glycan degradation	Metabolism	Glycan biosynthesis and metabolism	12	37	0.00191396	0.0107546	AH09G27780(K15923);AH19G28650(K17108);AH09G22690(K17108);AH16G36400(K01444);AH17G06680(K01227);AH09G31470(K12373);AH07G17630(K12373);AH19G40300(K15923);AH19G40290(K15923);AH19G42400(K01206);AH18G24570(K12373);AH11G00330(K01191)	http://www.kegg.jp/kegg-bin/show_pathway?map00511/K15923%09%23FFFFFF,red/K17108%09%23FFFFFF,red/K01444%09%23FFFFFF,red/K01227%09%23FFFFFF,red/K12373%09%23FFFFFF,red/K01206%09%23FFFFFF,red/K01191%09%23FFFFFF,red
adu00620	Pyruvate metabolism	Metabolism	Carbohydrate metabolism	38	185	0.00285787	0.0153286	AH11G29810(K01006);AH07G18410(K00029);AH18G01900(K00029);AH03G32220(K00128);AH01G27840(K01006);AH13G36220(K00128);AH11G28450(K01759);AH11G21280(K00128);AH01G19700(K00128);AH09G35240(K01595);AH19G31290(K01595);AH18G03080(K01069);AH02G04320(K00161);AH18G03680(K00128);AH01G28760(K01759);AH18G32720(K00128);AH11G31230(K01913);AH08G11330(K01069);AH01G26580(K00382);AH13G51070(K00162);AH12G04800(K00161);…	http://www.kegg.jp/kegg-bin/show_pathway?map00620/K01006%09%23FFFFFF,red/K00029%09%23FFFFFF,red/K00128%09%23FFFFFF,red/K01759%09%23FFFFFF,red/K01595%09%23FFFFFF,red/K01069%09%23FFFFFF,red/K00161%09%23FFFFFF,red/K01913%09%23FFFFFF,red/K00382%09%23FFFFFF,red/K00162%09%23FFFFFF,red/K00026%09%23FFFFFF,red/K02160%09%23FFFFFF,red/K00025%09%23FFFFFF,red/K00016%09%23FFFFFF,red
adu00670	One carbon pool by folate	Metabolism	Metabolism of cofactors and vitamins	12	39	0.00314974	0.0161595	AH01G14800(K01433);AH05G38620(K00600);AH13G42560(K00600);AH11G15240(K01433);AH13G00850(K00600);AH13G52270(K00600);AH03G39620(K00600);AH11G33130(K01433);AH17G31240(K00600);AH01G24870(K01433);AH13G57150(K00602);AH08G06790(K00600)	http://www.kegg.jp/kegg-bin/show_pathway?map00670/K01433%09%23FFFFFF,red/K00600%09%23FFFFFF,red/K00602%09%23FFFFFF,red
adu00071	Fatty acid degradation	Metabolism	Lipid metabolism	26	115	0.00332247	0.0163355	AH19G14530(K01897);AH03G32220(K00128);AH13G36220(K00128);AH09G11110(K01897);AH11G21280(K00128);AH01G19700(K00128);AH13G06610(K01897);AH15G06600(K01897);AH18G03680(K00128);AH18G32720(K00128);AH03G09110(K00121);AH13G05520(K00128);AH07G19140(K01897);AH08G13220(K00128);AH17G18950(K01897);AH11G08090(K00128);AH13G11680(K00121);AH13G55060(K01897);AH01G01230(K00128);AH05G16330(K01897);AH07G05710(K00121);…	http://www.kegg.jp/kegg-bin/show_pathway?map00071/K01897%09%23FFFFFF,red/K00128%09%23FFFFFF,red/K00121%09%23FFFFFF,red/K18857%09%23FFFFFF,red
adu00030	Pentose phosphate pathway	Metabolism	Carbohydrate metabolism	24	104	0.00354043	0.0167108	AH01G23980(K00131);AH01G33840(K01783);AH03G06860(K01623);AH11G33970(K00131);AH13G07850(K01623);AH09G31810(K00615);AH13G58900(K00036);AH11G23490(K01783);AH19G36160(K00615);AH06G08220(K01807);AH15G30110(K00850);AH10G28400(K00036);AH19G42510(K01835);AH15G37420(K03841);AH16G11580(K01807);AH05G25260(K00850);AH09G25530(K01835);AH07G23760(K00852);AH18G18640(K00852);AH08G03850(K01057);AH17G27090(K01057);…	http://www.kegg.jp/kegg-bin/show_pathway?map00030/K00131%09%23FFFFFF,red/K01783%09%23FFFFFF,red/K01623%09%23FFFFFF,red/K00615%09%23FFFFFF,red/K00036%09%23FFFFFF,red/K01807%09%23FFFFFF,red/K00850%09%23FFFFFF,red/K01835%09%23FFFFFF,red/K03841%09%23FFFFFF,red/K00852%09%23FFFFFF,red/K01057%09%23FFFFFF,red
adu00260	Glycine, serine and threonine metabolism	Metabolism	Amino acid metabolism	25	113	0.00530562	0.0237951	AH16G38270(K00281);AH16G44130(K00281);AH05G13010(K14272);AH19G02940(K15918);AH05G38620(K00600);AH09G30380(K15893);AH19G37880(K15893);AH07G04830(K00830);AH09G01660(K15918);AH15G09710(K14272);AH13G42560(K00600);AH13G00850(K00600);AH17G03680(K00830);AH13G52270(K00600);AH03G39620(K00600);AH05G03730(K02437);AH01G26580(K00382);AH03G30200(K12235);AH17G31240(K00600);AH11G29600(K00276);AH08G06790(K00600);…	http://www.kegg.jp/kegg-bin/show_pathway?map00260/K00281%09%23FFFFFF,red/K14272%09%23FFFFFF,red/K15918%09%23FFFFFF,red/K00600%09%23FFFFFF,red/K15893%09%23FFFFFF,red/K00830%09%23FFFFFF,red/K02437%09%23FFFFFF,red/K00382%09%23FFFFFF,red/K12235%09%23FFFFFF,red/K00276%09%23FFFFFF,red/K00108%09%23FFFFFF,red/K00827%09%23FFFFFF,red
adu00330	Arginine and proline metabolism	Metabolism	Amino acid metabolism	27	125	0.00544465	0.0237951	AH03G32220(K00128);AH13G36220(K00128);AH11G21280(K00128);AH01G19700(K00128);AH18G03680(K00128);AH01G07870(K01611);AH18G32720(K00128);AH14G42870(K01611);AH13G05520(K00128);AH08G13220(K00128);AH11G08090(K00128);AH01G01230(K00128);AH07G04690(K17839);AH11G36060(K12259);AH13G43630(K00797);AH13G18880(K14455);AH14G37520(K00318);AH13G12570(K13366);AH03G09970(K13366);AH14G42860(K01611);AH03G40820(K00797);…	http://www.kegg.jp/kegg-bin/show_pathway?map00330/K00128%09%23FFFFFF,red/K01611%09%23FFFFFF,red/K17839%09%23FFFFFF,red/K12259%09%23FFFFFF,red/K00797%09%23FFFFFF,red/K14455%09%23FFFFFF,red/K00318%09%23FFFFFF,red/K13366%09%23FFFFFF,red/K00472%09%23FFFFFF,red
adu00904	Diterpenoid biosynthesis	Metabolism	Metabolism of terpenoids and polyketides	14	53	0.00687691	0.0289572	AH19G11020(K17961);AH15G35120(K05282);AH19G11010(K17961);AH09G15430(K04125);AH19G02880(K04124);AH14G09390(K04123);AH09G07960(K17961);AH09G01580(K04124);AH05G34040(K05282);AH04G08810(K04123);AH08G05530(K05282);AH11G05730(K04120);AH13G21200(K04125);AH06G11120(K04120)	http://www.kegg.jp/kegg-bin/show_pathway?map00904/K17961%09%23FFFFFF,red/K05282%09%23FFFFFF,red/K04125%09%23FFFFFF,red/K04124%09%23FFFFFF,red/K04123%09%23FFFFFF,red/K04120%09%23FFFFFF,red
adu00062	Fatty acid elongation	Metabolism	Lipid metabolism	16	64	0.0071166	0.0289572	AH09G29270(K15397);AH19G38860(K15397);AH02G04150(K15397);AH19G25070(K15397);AH09G19870(K15397);AH05G38260(K10703);AH16G14220(K15397);AH12G04610(K15397);AH09G31580(K15397);AH13G04170(K10703);AH06G09980(K15397);AH03G02290(K10703);AH03G05110(K15397);AH10G08120(K10251);AH08G22890(K15397);AH13G57800(K15397)	http://www.kegg.jp/kegg-bin/show_pathway?map00062/K15397%09%23FFFFFF,red/K10703%09%23FFFFFF,red/K10251%09%23FFFFFF,red
adu04070	Phosphatidylinositol signaling system	Environmental Information Processing	Signal transduction	27	129	0.00841279	0.0330903	AH08G17340(K00901);AH18G08530(K00901);AH01G20480(K00921);AH14G00270(K00921);AH04G05200(K10047);AH11G34830(K00901);AH14G06230(K00981);AH08G08710(K00913);AH01G33410(K00901);AH11G24370(K00901);AH11G31570(K02183);AH01G23060(K00901);AH07G08300(K05857);AH17G31010(K00889);AH17G07250(K05857);AH08G28190(K00889);AH14G06760(K10047);AH03G17700(K00901);AH03G31970(K00889);AH13G35970(K00889);AH13G50260(K00999);…	http://www.kegg.jp/kegg-bin/show_pathway?map04070/K00901%09%23FFFFFF,red/K00921%09%23FFFFFF,red/K10047%09%23FFFFFF,red/K00981%09%23FFFFFF,red/K00913%09%23FFFFFF,red/K02183%09%23FFFFFF,red/K05857%09%23FFFFFF,red/K00889%09%23FFFFFF,red/K00999%09%23FFFFFF,red/K01110%09%23FFFFFF,red/K00915%09%23FFFFFF,red
adu04146	Peroxisome	Cellular Processes	Transport and catabolism	36	186	0.00966913	0.0357197	AH07G05190(K01640);AH08G02200(K03781);AH17G22760(K03781);AH06G28460(K13356);AH19G14530(K01897);AH13G05080(K01640);AH18G13890(K13348);AH09G11110(K01897);AH16G35190(K13356);AH13G06610(K01897);AH07G04830(K00830);AH15G06600(K01897);AH17G03680(K00830);AH01G31470(K03426);AH08G15420(K13356);AH07G19140(K01897);AH20G03500(K03426);AH17G18950(K01897);AH10G31400(K13354);AH03G00540(K04565);AH13G55060(K01897);…	http://www.kegg.jp/kegg-bin/show_pathway?map04146/K01640%09%23FFFFFF,red/K03781%09%23FFFFFF,red/K13356%09%23FFFFFF,red/K01897%09%23FFFFFF,red/K13348%09%23FFFFFF,red/K00830%09%23FFFFFF,red/K03426%09%23FFFFFF,red/K13354%09%23FFFFFF,red/K04565%09%23FFFFFF,red/K17879%09%23FFFFFF,red
adu00460	Cyanoamino acid metabolism	Metabolism	Metabolism of other amino acids	16	66	0.00968671	0.0357197	AH16G39710(K13051);AH05G38620(K00600);AH13G42560(K00600);AH13G00850(K00600);AH13G52270(K00600);AH03G39620(K00600);AH04G26260(K13034);AH08G10480(K13051);AH17G34880(K13051);AH16G42220(K13051);AH03G17140(K01188);AH17G31240(K00600);AH11G28990(K05350);AH08G06790(K00600);AH13G19790(K01188);AH08G25180(K01188)	http://www.kegg.jp/kegg-bin/show_pathway?map00460/K13051%09%23FFFFFF,red/K00600%09%23FFFFFF,red/K13034%09%23FFFFFF,red/K01188%09%23FFFFFF,red/K05350%09%23FFFFFF,red
adu00410	beta-Alanine metabolism	Metabolism	Metabolism of other amino acids	21	96	0.0114662	0.0403936	AH03G32220(K00128);AH13G36220(K00128);AH11G21280(K00128);AH01G19700(K00128);AH18G03680(K00128);AH18G32720(K00128);AH13G05520(K00128);AH08G13220(K00128);AH11G08090(K00128);AH01G01230(K00128);AH07G04690(K17839);AH11G36060(K12259);AH13G12570(K13366);AH11G29600(K00276);AH03G09970(K13366);AH17G10630(K17839);AH01G21750(K12259);AH07G10700(K01580);AH15G34310(K05605);AH07G11330(K17839);AH08G27840(K00128)	http://www.kegg.jp/kegg-bin/show_pathway?map00410/K00128%09%23FFFFFF,red/K17839%09%23FFFFFF,red/K12259%09%23FFFFFF,red/K13366%09%23FFFFFF,red/K00276%09%23FFFFFF,red/K01580%09%23FFFFFF,red/K05605%09%23FFFFFF,red
adu04712	Circadian rhythm - plant	Organismal Systems	Environmental adaptation	24	114	0.0116388	0.0403936	AH02G04340(K12130);AH02G04520(K12133);AH06G10060(K12130);AH06G10110(K12133);AH12G04830(K12130);AH12G04990(K12133);AH16G14410(K12130);AH16G14490(K12133);AH13G03880(K12129);AH12G03100(K16240);AH03G02010(K12129);AH02G03440(K16240);AH17G05590(K10143);AH07G19600(K12118);AH17G20380(K12118);AH07G06740(K10143);AH04G08120(K12121);AH14G17930(K16241);AH19G15340(K12126);AH16G08790(K12126);AH03G28900(K16240);…	http://www.kegg.jp/kegg-bin/show_pathway?map04712/K12130%09%23FFFFFF,red/K12133%09%23FFFFFF,red/K12129%09%23FFFFFF,red/K16240%09%23FFFFFF,red/K10143%09%23FFFFFF,red/K12118%09%23FFFFFF,red/K12121%09%23FFFFFF,red/K16241%09%23FFFFFF,red/K12126%09%23FFFFFF,red/K16223%09%23FFFFFF,red
adu00310	Lysine degradation	Metabolism	Amino acid metabolism	15	63	0.0142055	0.047893	AH03G32220(K00128);AH13G36220(K00128);AH11G21280(K00128);AH01G19700(K00128);AH14G05290(K00658);AH04G04290(K00658);AH18G03680(K00128);AH18G32720(K00128);AH01G26580(K00382);AH13G05520(K00128);AH08G13220(K00128);AH11G08090(K00128);AH01G01230(K00128);AH13G58290(K11433);AH08G27840(K00128)	http://www.kegg.jp/kegg-bin/show_pathway?map00310/K00128%09%23FFFFFF,red/K00658%09%23FFFFFF,red/K00382%09%23FFFFFF,red/K11433%09%23FFFFFF,red
adu00520	Amino sugar and nucleotide sugar metabolism	Metabolism	Carbohydrate metabolism	46	260	0.0193314	0.0633639	AH13G07350(K00975);AH17G01380(K00975);AH03G05170(K00975);AH14G06110(K08679);AH18G05250(K12449);AH03G39350(K00963);AH16G11730(K10046);AH07G01200(K00975);AH11G26910(K13648);AH13G42300(K00963);AH13G52290(K08679);AH04G01940(K08679);AH07G09490(K00966);AH17G08420(K00966);AH19G42510(K01835);AH15G21410(K00966);AH14G39930(K01809);AH01G29990(K13648);AH18G08770(K13648);AH04G05600(K13648);AH08G17510(K13648);…	http://www.kegg.jp/kegg-bin/show_pathway?map00520/K00975%09%23FFFFFF,red/K08679%09%23FFFFFF,red/K12449%09%23FFFFFF,red/K00963%09%23FFFFFF,red/K10046%09%23FFFFFF,red/K13648%09%23FFFFFF,red/K00966%09%23FFFFFF,red/K01835%09%23FFFFFF,red/K01809%09%23FFFFFF,red/K00012%09%23FFFFFF,red/K12373%09%23FFFFFF,red/K15920%09%23FFFFFF,red/K17497%09%23FFFFFF,red/K12451%09%23FFFFFF,red/K12450%09%23FFFFFF,red/K011…
adu00565	Ether lipid metabolism	Metabolism	Lipid metabolism	15	66	0.0214694	0.0684699	AH11G00200(K01115);AH02G26540(K13510);AH12G30030(K13510);AH11G00230(K01115);AH08G29780(K01114);AH18G34500(K01114);AH01G26890(K01115);AH04G24140(K13510);AH11G30880(K01115);AH00G01730(K01115);AH09G07200(K01114);AH12G30080(K01115);AH08G26900(K01115);AH01G08700(K01115);AH03G44220(K01115)	http://www.kegg.jp/kegg-bin/show_pathway?map00565/K01115%09%23FFFFFF,red/K13510%09%23FFFFFF,red/K01114%09%23FFFFFF,red
adu00920	Sulfur metabolism	Metabolism	Energy metabolism	16	74	0.0279571	0.0868142	AH04G04220(K05907);AH14G37250(K13811);AH14G43140(K13811);AH14G05230(K05907);AH12G03020(K00640);AH05G02100(K00640);AH05G09880(K01738);AH05G13520(K00860);AH20G32100(K01739);AH10G24760(K01739);AH15G09280(K00860);AH15G13020(K01738);AH09G25800(K13811);AH04G26260(K13034);AH02G02820(K00640);AH16G27600(K00860)	http://www.kegg.jp/kegg-bin/show_pathway?map00920/K05907%09%23FFFFFF,red/K13811%09%23FFFFFF,red/K00640%09%23FFFFFF,red/K01738%09%23FFFFFF,red/K00860%09%23FFFFFF,red/K01739%09%23FFFFFF,red/K13034%09%23FFFFFF,red
adu00905	Brassinosteroid biosynthesis	Metabolism	Metabolism of terpenoids and polyketides	7	24	0.0298977	0.0904596	AH14G36850(K09590);AH14G43500(K09590);AH10G26070(K09590);AH18G02310(K12638);AH19G13330(K20623);AH15G02970(K09587);AH07G08350(K09588)	http://www.kegg.jp/kegg-bin/show_pathway?map00905/K09590%09%23FFFFFF,red/K12638%09%23FFFFFF,red/K20623%09%23FFFFFF,red/K09587%09%23FFFFFF,red/K09588%09%23FFFFFF,red
adu02010	ABC transporters	Environmental Information Processing	Membrane transport	15	69	0.0312342	0.092141	AH09G32520(K05666);AH16G06650(K05666);AH06G13290(K05658);AH06G03840(K05666);AH05G01310(K05681);AH07G02310(K05666);AH09G35220(K05681);AH12G36450(K05658);AH07G02270(K05666);AH00G03620(K05666);AH01G10250(K05658);AH20G01630(K05658);AH19G31320(K05681);AH19G35310(K05666);AH20G30870(K05658)	http://www.kegg.jp/kegg-bin/show_pathway?map02010/K05666%09%23FFFFFF,red/K05658%09%23FFFFFF,red/K05681%09%23FFFFFF,red
adu00010	Glycolysis / Gluconeogenesis	Metabolism	Carbohydrate metabolism	44	257	0.0359875	0.103574	AH01G23980(K00131);AH03G06860(K01623);AH07G16020(K00927);AH11G29810(K01006);AH11G33970(K00131);AH13G07850(K01623);AH18G22960(K00927);AH03G32220(K00128);AH01G27840(K01006);AH13G36220(K00128);AH11G21280(K00128);AH01G19700(K00128);AH15G30110(K00850);AH02G04320(K00161);AH18G03680(K00128);AH03G22670(K00134);AH04G17830(K00002);AH15G03330(K01792);AH19G42510(K01835);AH18G32720(K00128);AH11G31230(K01913);…	http://www.kegg.jp/kegg-bin/show_pathway?map00010/K00131%09%23FFFFFF,red/K01623%09%23FFFFFF,red/K00927%09%23FFFFFF,red/K01006%09%23FFFFFF,red/K00128%09%23FFFFFF,red/K00850%09%23FFFFFF,red/K00161%09%23FFFFFF,red/K00134%09%23FFFFFF,red/K00002%09%23FFFFFF,red/K01792%09%23FFFFFF,red/K01835%09%23FFFFFF,red/K01913%09%23FFFFFF,red/K00121%09%23FFFFFF,red/K00382%09%23FFFFFF,red/K03841%09%23FFFFFF,red/K001…
adu00910	Nitrogen metabolism	Metabolism	Energy metabolism	13	59	0.0390183	0.109623	AH05G30500(K01673);AH08G06590(K10534);AH15G23440(K01673);AH17G31040(K10534);AH13G43510(K01673);AH03G40620(K01673);AH12G35400(K01674);AH10G14200(K00366);AH10G05270(K01673);AH20G08200(K01673);AH16G32240(K02575);AH03G40290(K02575);AH06G25880(K02575)	http://www.kegg.jp/kegg-bin/show_pathway?map00910/K01673%09%23FFFFFF,red/K10534%09%23FFFFFF,red/K01674%09%23FFFFFF,red/K00366%09%23FFFFFF,red/K02575%09%23FFFFFF,red
adu00450	Selenocompound metabolism	Metabolism	Metabolism of other amino acids	8	31	0.0419575	0.115139	AH14G37250(K13811);AH14G43140(K13811);AH20G32100(K01739);AH10G24760(K01739);AH09G25800(K13811);AH06G21690(K00549);AH16G26740(K00549);AH06G02180(K00384)	http://www.kegg.jp/kegg-bin/show_pathway?map00450/K13811%09%23FFFFFF,red/K01739%09%23FFFFFF,red/K00549%09%23FFFFFF,red/K00384%09%23FFFFFF,red
adu00061	Fatty acid biosynthesis	Metabolism	Lipid metabolism	21	111	0.0508697	0.136423	AH14G00420(K09458);AH20G29710(K10781);AH01G20670(K09458);AH19G14530(K01897);AH09G11110(K01897);AH13G06610(K01897);AH15G06600(K01897);AH10G22740(K10781);AH20G17930(K03921);AH10G12880(K03921);AH07G19140(K01897);AH17G18950(K01897);AH13G55060(K01897);AH04G28080(K03955);AH05G16330(K01897);AH13G48290(K02372);AH14G35620(K02160);AH03G45650(K02372);AH14G44340(K02160);AH16G08130(K01897);AH17G30550(K01897)	http://www.kegg.jp/kegg-bin/show_pathway?map00061/K09458%09%23FFFFFF,red/K10781%09%23FFFFFF,red/K01897%09%23FFFFFF,red/K03921%09%23FFFFFF,red/K03955%09%23FFFFFF,red/K02372%09%23FFFFFF,red/K02160%09%23FFFFFF,red
adu00604	Glycosphingolipid biosynthesis - ganglio series	Metabolism	Glycan biosynthesis and metabolism	3	7	0.0521733	0.13681	AH09G31470(K12373);AH07G17630(K12373);AH18G24570(K12373)	http://www.kegg.jp/kegg-bin/show_pathway?map00604/K12373%09%23FFFFFF,red
adu00945	Stilbenoid, diarylheptanoid and gingerol biosynthesis	Metabolism	Biosynthesis of other secondary metabolites	10	44	0.0545331	0.139889	AH06G22850(K13065);AH12G22100(K13065);AH02G19840(K13065);AH16G28250(K13065);AH06G22080(K13065);AH11G10290(K00588);AH16G27270(K13065);AH15G28680(K13065);AH01G10670(K00588);AH12G19430(K00588)	http://www.kegg.jp/kegg-bin/show_pathway?map00945/K13065%09%23FFFFFF,red/K00588%09%23FFFFFF,red
adu01040	Biosynthesis of unsaturated fatty acids	Metabolism	Lipid metabolism	10	47	0.0796578	0.199992	AH05G38260(K10703);AH16G03630(K10256);AH20G17930(K03921);AH06G01010(K10256);AH10G12880(K03921);AH13G04170(K10703);AH03G02290(K10703);AH10G08120(K10251);AH09G29670(K10256);AH19G38370(K10256)	http://www.kegg.jp/kegg-bin/show_pathway?map01040/K10703%09%23FFFFFF,red/K10256%09%23FFFFFF,red/K03921%09%23FFFFFF,red/K10251%09%23FFFFFF,red
adu00750	Vitamin B6 metabolism	Metabolism	Metabolism of cofactors and vitamins	6	24	0.0840893	0.20672	AH20G04410(K06215);AH19G06540(K13248);AH09G04890(K13248);AH10G01010(K06215);AH12G24390(K08681);AH08G02810(K13248)	http://www.kegg.jp/kegg-bin/show_pathway?map00750/K06215%09%23FFFFFF,red/K13248%09%23FFFFFF,red/K08681%09%23FFFFFF,red
adu00130	Ubiquinone and other terpenoid-quinone biosynthesis	Metabolism	Metabolism of cofactors and vitamins	20	112	0.0904153	0.217735	AH05G00220(K01904);AH05G14910(K05928);AH18G04870(K01904);AH05G15650(K12501);AH04G09490(K14760);AH12G08830(K12502);AH13G43410(K01661);AH03G19490(K00815);AH02G07380(K12502);AH14G02190(K12501);AH14G08670(K14760);AH13G36180(K17872);AH03G45250(K23094);AH03G32190(K17872);AH08G30060(K01904);AH12G21890(K02552);AH01G07820(K14759);AH02G19660(K02552);AH08G14470(K01904);AH05G06500(K03809)	http://www.kegg.jp/kegg-bin/show_pathway?map00130/K01904%09%23FFFFFF,red/K05928%09%23FFFFFF,red/K12501%09%23FFFFFF,red/K14760%09%23FFFFFF,red/K12502%09%23FFFFFF,red/K01661%09%23FFFFFF,red/K00815%09%23FFFFFF,red/K17872%09%23FFFFFF,red/K23094%09%23FFFFFF,red/K02552%09%23FFFFFF,red/K14759%09%23FFFFFF,red/K03809%09%23FFFFFF,red
adu00950	Isoquinoline alkaloid biosynthesis	Metabolism	Biosynthesis of other secondary metabolites	10	49	0.0998028	0.235535	AH06G10340(K01593);AH14G32970(K00422);AH16G16010(K01593);AH14G32990(K00422);AH04G28160(K00422);AH04G28170(K00422);AH03G19490(K00815);AH13G18880(K14455);AH11G29600(K00276);AH03G16430(K14455)	http://www.kegg.jp/kegg-bin/show_pathway?map00950/K01593%09%23FFFFFF,red/K00422%09%23FFFFFF,red/K00815%09%23FFFFFF,red/K14455%09%23FFFFFF,red/K00276%09%23FFFFFF,red
adu00944	Flavone and flavonol biosynthesis	Metabolism	Biosynthesis of other secondary metabolites	5	20	0.110685	0.256095	AH03G15640(K22794);AH09G22940(K22772);AH13G18220(K22794);AH03G15630(K22794);AH19G28950(K22772)	http://www.kegg.jp/kegg-bin/show_pathway?map00944/K22794%09%23FFFFFF,red/K22772%09%23FFFFFF,red
adu00760	Nicotinate and nicotinamide metabolism	Metabolism	Metabolism of cofactors and vitamins	8	39	0.129496	0.28912	AH01G31470(K03426);AH16G31610(K00858);AH19G15540(K18551);AH20G03500(K03426);AH15G30640(K01513);AH08G27620(K11414);AH18G32140(K11414);AH09G11910(K18551)	http://www.kegg.jp/kegg-bin/show_pathway?map00760/K03426%09%23FFFFFF,red/K00858%09%23FFFFFF,red/K18551%09%23FFFFFF,red/K01513%09%23FFFFFF,red/K11414%09%23FFFFFF,red
adu00250	Alanine, aspartate and glutamate metabolism	Metabolism	Amino acid metabolism	18	104	0.129883	0.28912	AH16G39710(K13051);AH05G13010(K14272);AH01G04960(K01953);AH07G04830(K00830);AH15G09710(K14272);AH04G21030(K01940);AH17G03680(K00830);AH11G03620(K01953);AH08G10480(K13051);AH17G34880(K13051);AH16G42220(K13051);AH14G24240(K01940);AH13G18880(K14455);AH12G06370(K01755);AH03G16430(K14455);AH11G03100(K00827);AH07G10700(K01580);AH01G05470(K00827)	http://www.kegg.jp/kegg-bin/show_pathway?map00250/K13051%09%23FFFFFF,red/K14272%09%23FFFFFF,red/K01953%09%23FFFFFF,red/K00830%09%23FFFFFF,red/K01940%09%23FFFFFF,red/K14455%09%23FFFFFF,red/K01755%09%23FFFFFF,red/K00827%09%23FFFFFF,red/K01580%09%23FFFFFF,red
adu00280	Valine, leucine and isoleucine degradation	Metabolism	Amino acid metabolism	19	111	0.132309	0.28912	AH07G05190(K01640);AH13G05080(K01640);AH03G32220(K00128);AH13G36220(K00128);AH11G21280(K00128);AH01G19700(K00128);AH18G03680(K00128);AH15G04540(K01641);AH18G32720(K00128);AH01G26580(K00382);AH13G05520(K00128);AH08G13220(K00128);AH11G08090(K00128);AH01G01230(K00128);AH11G03100(K00827);AH15G34310(K05605);AH01G05470(K00827);AH08G27840(K00128);AH12G33530(K00826)	http://www.kegg.jp/kegg-bin/show_pathway?map00280/K01640%09%23FFFFFF,red/K00128%09%23FFFFFF,red/K01641%09%23FFFFFF,red/K00382%09%23FFFFFF,red/K00827%09%23FFFFFF,red/K05605%09%23FFFFFF,red/K00826%09%23FFFFFF,red
adu00908	Zeatin biosynthesis	Metabolism	Metabolism of terpenoids and polyketides	10	52	0.135065	0.289777	AH16G44510(K00279);AH06G16500(K13496);AH12G36160(K13496);AH04G03460(K10760);AH16G20190(K13496);AH10G20650(K00279);AH20G27040(K00279);AH16G02450(K10760);AH14G04390(K10760);AH06G02360(K00279)	http://www.kegg.jp/kegg-bin/show_pathway?map00908/K00279%09%23FFFFFF,red/K13496%09%23FFFFFF,red/K10760%09%23FFFFFF,red
adu00900	Terpenoid backbone biosynthesis	Metabolism	Metabolism of terpenoids and polyketides	17	103	0.18596	0.391845	AH01G27660(K01662);AH01G34010(K10960);AH11G23350(K10960);AH11G29990(K01662);AH18G18910(K05356);AH06G02490(K10960);AH19G10960(K00099);AH07G23560(K05356);AH08G13570(K03526);AH09G07900(K00099);AH18G04390(K03526);AH01G04840(K15892);AH15G02530(K13789);AH15G04540(K01641);AH11G03750(K15892);AH08G17000(K12742);AH19G35610(K12742)	http://www.kegg.jp/kegg-bin/show_pathway?map00900/K01662%09%23FFFFFF,red/K10960%09%23FFFFFF,red/K05356%09%23FFFFFF,red/K00099%09%23FFFFFF,red/K03526%09%23FFFFFF,red/K15892%09%23FFFFFF,red/K13789%09%23FFFFFF,red/K01641%09%23FFFFFF,red/K12742%09%23FFFFFF,red
adu00562	Inositol phosphate metabolism	Metabolism	Carbohydrate metabolism	24	152	0.189826	0.392972	AH20G13790(K01858);AH13G38220(K01858);AH03G34420(K01858);AH10G09770(K01858);AH01G20480(K00921);AH14G00270(K00921);AH04G05200(K10047);AH08G08710(K00913);AH07G08300(K05857);AH17G31010(K00889);AH17G07250(K05857);AH08G29780(K01114);AH08G28190(K00889);AH14G06760(K10047);AH18G34500(K01114);AH03G31970(K00889);AH13G35970(K00889);AH13G50260(K00999);AH18G33040(K00889);AH05G05120(K01110);AH08G25270(K00915);…	http://www.kegg.jp/kegg-bin/show_pathway?map00562/K01858%09%23FFFFFF,red/K00921%09%23FFFFFF,red/K10047%09%23FFFFFF,red/K00913%09%23FFFFFF,red/K05857%09%23FFFFFF,red/K00889%09%23FFFFFF,red/K01114%09%23FFFFFF,red/K00999%09%23FFFFFF,red/K01110%09%23FFFFFF,red/K00915%09%23FFFFFF,red/K24221%09%23FFFFFF,red
adu00052	Galactose metabolism	Metabolism	Carbohydrate metabolism	18	111	0.197845	0.402513	AH05G09010(K01193);AH13G13340(K01193);AH03G10510(K01193);AH15G05310(K01193);AH03G39350(K00963);AH15G31330(K06617);AH13G42300(K00963);AH15G30110(K00850);AH19G42510(K01835);AH05G22060(K07407);AH05G25260(K00850);AH09G25530(K01835);AH15G33640(K07407);AH05G24120(K06617);AH09G11360(K18819);AH14G26280(K07407);AH09G11340(K18819);AH19G14820(K18819)	http://www.kegg.jp/kegg-bin/show_pathway?map00052/K01193%09%23FFFFFF,red/K00963%09%23FFFFFF,red/K06617%09%23FFFFFF,red/K00850%09%23FFFFFF,red/K01835%09%23FFFFFF,red/K07407%09%23FFFFFF,red/K18819%09%23FFFFFF,red
adu00350	Tyrosine metabolism	Metabolism	Amino acid metabolism	17	106	0.219724	0.439448	AH06G10340(K01593);AH14G32970(K00422);AH16G16010(K01593);AH14G32990(K00422);AH03G09110(K00121);AH04G28160(K00422);AH13G11680(K00121);AH04G28170(K00422);AH03G19490(K00815);AH07G05710(K00121);AH13G18880(K14455);AH11G29600(K00276);AH13G11700(K00121);AH12G21260(K18857);AH04G20920(K07253);AH03G16430(K14455);AH14G24110(K07253)	http://www.kegg.jp/kegg-bin/show_pathway?map00350/K01593%09%23FFFFFF,red/K00422%09%23FFFFFF,red/K00121%09%23FFFFFF,red/K00815%09%23FFFFFF,red/K14455%09%23FFFFFF,red/K00276%09%23FFFFFF,red/K18857%09%23FFFFFF,red/K07253%09%23FFFFFF,red
adu00270	Cysteine and methionine metabolism	Metabolism	Amino acid metabolism	32	213	0.226184	0.444829	AH09G25970(K08967);AH19G42160(K08967);AH12G03020(K00640);AH05G02100(K00640);AH05G09880(K01738);AH02G14250(K05396);AH20G32100(K01739);AH10G24760(K01739);AH15G13020(K01738);AH01G07870(K01611);AH04G26260(K13034);AH14G42870(K01611);AH06G21690(K00549);AH01G34040(K00026);AH16G26740(K00549);AH11G23300(K00026);AH03G19490(K00815);AH13G43630(K00797);AH13G18880(K14455);AH02G02820(K00640);AH14G42860(K01611);…	http://www.kegg.jp/kegg-bin/show_pathway?map00270/K08967%09%23FFFFFF,red/K00640%09%23FFFFFF,red/K01738%09%23FFFFFF,red/K05396%09%23FFFFFF,red/K01739%09%23FFFFFF,red/K01611%09%23FFFFFF,red/K13034%09%23FFFFFF,red/K00549%09%23FFFFFF,red/K00026%09%23FFFFFF,red/K00815%09%23FFFFFF,red/K00797%09%23FFFFFF,red/K14455%09%23FFFFFF,red/K05933%09%23FFFFFF,red/K00789%09%23FFFFFF,red/K00827%09%23FFFFFF,red/K000…
adu00480	Glutathione metabolism	Metabolism	Metabolism of other amino acids	30	207	0.302834	0.585322	AH17G18150(K00434);AH16G45180(K00432);AH13G58900(K00036);AH07G19820(K00434);AH12G31750(K00799);AH16G37350(K00432);AH19G36060(K00799);AH10G28400(K00036);AH02G28060(K00799);AH02G28030(K00799);AH09G31490(K21888);AH12G22760(K00799);AH19G37150(K00799);AH03G38730(K21888);AH09G31020(K00799);AH05G10340(K00799);AH09G31910(K00799);AH19G36540(K21888);AH13G44260(K00799);AH02G28040(K00799);AH13G21250(K00799);…	http://www.kegg.jp/kegg-bin/show_pathway?map00480/K00434%09%23FFFFFF,red/K00432%09%23FFFFFF,red/K00036%09%23FFFFFF,red/K00799%09%23FFFFFF,red/K21888%09%23FFFFFF,red/K00797%09%23FFFFFF,red
adu00940	Phenylpropanoid biosynthesis	Metabolism	Biosynthesis of other secondary metabolites	43	303	0.307553	0.585322	AH05G00220(K01904);AH06G22850(K13065);AH12G22100(K13065);AH02G19840(K13065);AH16G28250(K13065);AH06G22080(K13065);AH07G07460(K00430);AH19G24230(K00430);AH18G04870(K01904);AH11G10290(K00588);AH05G26630(K12355);AH15G28720(K12355);AH10G16660(K13066);AH16G27270(K13065);AH11G02890(K00430);AH18G07180(K00430);AH09G27920(K00083);AH08G16780(K00430);AH01G28620(K00430);AH13G49240(K22395);AH08G30060(K01904);…	http://www.kegg.jp/kegg-bin/show_pathway?map00940/K01904%09%23FFFFFF,red/K13065%09%23FFFFFF,red/K00430%09%23FFFFFF,red/K00588%09%23FFFFFF,red/K12355%09%23FFFFFF,red/K13066%09%23FFFFFF,red/K00083%09%23FFFFFF,red/K22395%09%23FFFFFF,red/K01188%09%23FFFFFF,red/K05350%09%23FFFFFF,red/K12356%09%23FFFFFF,red/K23260%09%23FFFFFF,red
adu00660	C5-Branched dibasic acid metabolism	Metabolism	Carbohydrate metabolism	3	15	0.312502	0.585322	AH18G34610(K01652);AH08G29860(K01652);AH08G30240(K01703)	http://www.kegg.jp/kegg-bin/show_pathway?map00660/K01652%09%23FFFFFF,red/K01703%09%23FFFFFF,red
adu00020	Citrate cycle (TCA cycle)	Metabolism	Carbohydrate metabolism	15	100	0.327197	0.601697	AH14G05290(K00658);AH04G04290(K00658);AH02G04320(K00161);AH01G26580(K00382);AH13G51070(K00162);AH12G04800(K00161);AH03G48350(K00162);AH01G34040(K00026);AH11G31440(K01648);AH11G23300(K00026);AH01G26430(K01648);AH19G36830(K00164);AH09G31250(K00164);AH12G06530(K00025);AH02G05660(K00025)	http://www.kegg.jp/kegg-bin/show_pathway?map00020/K00658%09%23FFFFFF,red/K00161%09%23FFFFFF,red/K00382%09%23FFFFFF,red/K00162%09%23FFFFFF,red/K00026%09%23FFFFFF,red/K01648%09%23FFFFFF,red/K00164%09%23FFFFFF,red/K00025%09%23FFFFFF,red
adu00040	Pentose and glucuronate interconversions	Metabolism	Carbohydrate metabolism	33	232	0.331443	0.601697	AH01G33840(K01783);AH11G23490(K01783);AH03G39350(K00963);AH13G28430(K01051);AH15G29930(K01051);AH03G25280(K01051);AH04G06650(K01184);AH13G42300(K00963);AH11G17580(K01728);AH04G17830(K00002);AH15G35210(K00008);AH05G34150(K00008);AH14G35590(K00012);AH14G08090(K01184);AH20G32840(K00012);AH05G25420(K01051);AH19G14580(K01051);AH13G22580(K01051);AH12G05630(K01051);AH12G21230(K01728);AH10G29810(K01051);…	http://www.kegg.jp/kegg-bin/show_pathway?map00040/K01783%09%23FFFFFF,red/K00963%09%23FFFFFF,red/K01051%09%23FFFFFF,red/K01184%09%23FFFFFF,red/K01728%09%23FFFFFF,red/K00002%09%23FFFFFF,red/K00008%09%23FFFFFF,red/K00012%09%23FFFFFF,red
adu00072	Synthesis and degradation of ketone bodies	Metabolism	Lipid metabolism	3	16	0.350561	0.626736	AH07G05190(K01640);AH13G05080(K01640);AH15G04540(K01641)	http://www.kegg.jp/kegg-bin/show_pathway?map00072/K01640%09%23FFFFFF,red/K01641%09%23FFFFFF,red
adu00531	Glycosaminoglycan degradation	Metabolism	Glycan biosynthesis and metabolism	5	30	0.355859	0.626736	AH09G31470(K12373);AH07G17630(K12373);AH01G24670(K07964);AH18G24570(K12373);AH11G24210(K07964)	http://www.kegg.jp/kegg-bin/show_pathway?map00531/K12373%09%23FFFFFF,red/K07964%09%23FFFFFF,red
adu00051	Fructose and mannose metabolism	Metabolism	Carbohydrate metabolism	16	111	0.380591	0.660437	AH03G06860(K01623);AH13G07850(K01623);AH15G30110(K00850);AH07G09490(K00966);AH17G08420(K00966);AH15G21410(K00966);AH16G40120(K19355);AH15G37420(K03841);AH15G35210(K00008);AH14G39930(K01809);AH05G25260(K00850);AH05G34150(K00008);AH05G31840(K00966);AH14G29310(K17497);AH02G05750(K19355);AH03G15110(K17497)	http://www.kegg.jp/kegg-bin/show_pathway?map00051/K01623%09%23FFFFFF,red/K00850%09%23FFFFFF,red/K00966%09%23FFFFFF,red/K19355%09%23FFFFFF,red/K03841%09%23FFFFFF,red/K00008%09%23FFFFFF,red/K01809%09%23FFFFFF,red/K17497%09%23FFFFFF,red
adu00966	Glucosinolate biosynthesis	Metabolism	Biosynthesis of other secondary metabolites	3	17	0.388365	0.66416	AH08G30240(K01703);AH15G11370(K11820);AH12G33530(K00826)	http://www.kegg.jp/kegg-bin/show_pathway?map00966/K01703%09%23FFFFFF,red/K11820%09%23FFFFFF,red/K00826%09%23FFFFFF,red
adu00650	Butanoate metabolism	Metabolism	Carbohydrate metabolism	7	46	0.397561	0.670174	AH07G05190(K01640);AH13G05080(K01640);AH18G34610(K01652);AH08G29860(K01652);AH15G04540(K01641);AH11G31230(K01913);AH07G10700(K01580)	http://www.kegg.jp/kegg-bin/show_pathway?map00650/K01640%09%23FFFFFF,red/K01652%09%23FFFFFF,red/K01641%09%23FFFFFF,red/K01913%09%23FFFFFF,red/K01580%09%23FFFFFF,red
adu00400	Phenylalanine, tyrosine and tryptophan biosynthesis	Metabolism	Amino acid metabolism	13	91	0.413595	0.687382	AH07G07300(K01609);AH03G36180(K13832);AH03G19490(K00815);AH13G18880(K14455);AH16G45460(K01850);AH12G31330(K13832);AH03G16430(K14455);AH10G17720(K00891);AH11G28460(K05359);AH14G31820(K15227);AH14G44700(K01850);AH06G07870(K13832);AH01G28750(K05359)	http://www.kegg.jp/kegg-bin/show_pathway?map00400/K01609%09%23FFFFFF,red/K13832%09%23FFFFFF,red/K00815%09%23FFFFFF,red/K14455%09%23FFFFFF,red/K01850%09%23FFFFFF,red/K00891%09%23FFFFFF,red/K05359%09%23FFFFFF,red/K15227%09%23FFFFFF,red
adu00965	Betalain biosynthesis	Metabolism	Biosynthesis of other secondary metabolites	2	11	0.43261	0.709	AH06G10340(K01593);AH16G16010(K01593)	http://www.kegg.jp/kegg-bin/show_pathway?map00965/K01593%09%23FFFFFF,red
adu00261	Monobactam biosynthesis	Metabolism	Biosynthesis of other secondary metabolites	3	19	0.462009	0.746809	AH14G37250(K13811);AH14G43140(K13811);AH09G25800(K13811)	http://www.kegg.jp/kegg-bin/show_pathway?map00261/K13811%09%23FFFFFF,red
adu00290	Valine, leucine and isoleucine biosynthesis	Metabolism	Amino acid metabolism	5	36	0.517581	0.825332	AH18G34610(K01652);AH08G29860(K01652);AH08G30240(K01703);AH03G15960(K00053);AH12G33530(K00826)	http://www.kegg.jp/kegg-bin/show_pathway?map00290/K01652%09%23FFFFFF,red/K01703%09%23FFFFFF,red/K00053%09%23FFFFFF,red/K00826%09%23FFFFFF,red
adu00730	Thiamine metabolism	Metabolism	Metabolism of cofactors and vitamins	6	44	0.524623	0.825406	AH01G27660(K01662);AH03G18820(K00939);AH11G29990(K01662);AH13G21370(K00939);AH16G31080(K00939);AH06G25170(K00939)	http://www.kegg.jp/kegg-bin/show_pathway?map00730/K01662%09%23FFFFFF,red/K00939%09%23FFFFFF,red
adu00220	Arginine biosynthesis	Metabolism	Amino acid metabolism	7	53	0.551812	0.856761	AH05G13010(K14272);AH15G09710(K14272);AH04G21030(K01940);AH14G24240(K01940);AH13G18880(K14455);AH12G06370(K01755);AH03G16430(K14455)	http://www.kegg.jp/kegg-bin/show_pathway?map00220/K14272%09%23FFFFFF,red/K01940%09%23FFFFFF,red/K14455%09%23FFFFFF,red/K01755%09%23FFFFFF,red
adu00780	Biotin metabolism	Metabolism	Metabolism of cofactors and vitamins	4	31	0.592832	0.908496	AH14G00420(K09458);AH01G20670(K09458);AH13G48290(K02372);AH03G45650(K02372)	http://www.kegg.jp/kegg-bin/show_pathway?map00780/K09458%09%23FFFFFF,red/K02372%09%23FFFFFF,red
adu00960	Tropane, piperidine and pyridine alkaloid biosynthesis	Metabolism	Biosynthesis of other secondary metabolites	6	48	0.613461	0.928056	AH19G28220(K08081);AH03G19490(K00815);AH13G18880(K14455);AH11G29600(K00276);AH09G22440(K08081);AH03G16430(K14455)	http://www.kegg.jp/kegg-bin/show_pathway?map00960/K08081%09%23FFFFFF,red/K00815%09%23FFFFFF,red/K14455%09%23FFFFFF,red/K00276%09%23FFFFFF,red
adu00600	Sphingolipid metabolism	Metabolism	Lipid metabolism	6	49	0.634169	0.947239	AH19G28650(K17108);AH09G22690(K17108);AH02G24040(K12382);AH05G22060(K07407);AH15G33640(K07407);AH14G26280(K07407)	http://www.kegg.jp/kegg-bin/show_pathway?map00600/K17108%09%23FFFFFF,red/K12382%09%23FFFFFF,red/K07407%09%23FFFFFF,red
adu00360	Phenylalanine metabolism	Metabolism	Amino acid metabolism	8	69	0.697896	1	AH06G10340(K01593);AH16G16010(K01593);AH03G19490(K00815);AH13G18880(K14455);AH11G29600(K00276);AH04G20920(K07253);AH03G16430(K14455);AH14G24110(K07253)	http://www.kegg.jp/kegg-bin/show_pathway?map00360/K01593%09%23FFFFFF,red/K00815%09%23FFFFFF,red/K14455%09%23FFFFFF,red/K00276%09%23FFFFFF,red/K07253%09%23FFFFFF,red
adu00590	Arachidonic acid metabolism	Metabolism	Lipid metabolism	4	36	0.71193	1	AH16G45180(K00432);AH16G37350(K00432);AH02G28130(K15730);AH12G31820(K15730)	http://www.kegg.jp/kegg-bin/show_pathway?map00590/K00432%09%23FFFFFF,red/K15730%09%23FFFFFF,red
adu00941	Flavonoid biosynthesis	Metabolism	Biosynthesis of other secondary metabolites	14	123	0.753269	1	AH06G22850(K13065);AH12G22100(K13065);AH02G19840(K13065);AH16G28250(K13065);AH06G22080(K13065);AH11G10290(K00588);AH17G00940(K08243);AH10G17230(K01859);AH16G27270(K13065);AH17G12590(K05278);AH15G28680(K13065);AH01G10670(K00588);AH12G19430(K00588);AH03G22130(K08243)	http://www.kegg.jp/kegg-bin/show_pathway?map00941/K13065%09%23FFFFFF,red/K00588%09%23FFFFFF,red/K08243%09%23FFFFFF,red/K01859%09%23FFFFFF,red/K05278%09%23FFFFFF,red
adu00592	alpha-Linolenic acid metabolism	Metabolism	Lipid metabolism	11	99	0.764668	1	AH13G05900(K00454);AH08G02990(K01723);AH03G03530(K00454);AH03G10980(K00224);AH05G31010(K10529);AH12G21260(K18857);AH19G08500(K16818);AH16G40070(K08241);AH13G06600(K01723);AH19G08840(K00454);AH09G07020(K00454)	http://www.kegg.jp/kegg-bin/show_pathway?map00592/K00454%09%23FFFFFF,red/K01723%09%23FFFFFF,red/K00224%09%23FFFFFF,red/K10529%09%23FFFFFF,red/K18857%09%23FFFFFF,red/K16818%09%23FFFFFF,red/K08241%09%23FFFFFF,red
adu00591	Linoleic acid metabolism	Metabolism	Lipid metabolism	4	39	0.77002	1	AH13G05900(K00454);AH03G03530(K00454);AH19G08840(K00454);AH09G07020(K00454)	http://www.kegg.jp/kegg-bin/show_pathway?map00591/K00454%09%23FFFFFF,red
adu00230	Purine metabolism	Metabolism	Nucleotide metabolism	27	234	0.7897	1	AH03G18820(K00939);AH14G37250(K13811);AH14G43140(K13811);AH13G21370(K00939);AH05G13520(K00860);AH16G31080(K00939);AH15G09280(K00860);AH18G23900(K00951);AH09G25800(K13811);AH12G31890(K19964);AH19G42510(K01835);AH12G36870(K19964);AH06G25170(K00939);AH09G25530(K01835);AH15G05220(K00759);AH13G01170(K01517);AH15G30640(K01513);AH07G17050(K00951);AH13G57910(K14641);AH01G17110(K00940);AH03G23230(K01517);…	http://www.kegg.jp/kegg-bin/show_pathway?map00230/K00939%09%23FFFFFF,red/K13811%09%23FFFFFF,red/K00860%09%23FFFFFF,red/K00951%09%23FFFFFF,red/K19964%09%23FFFFFF,red/K01835%09%23FFFFFF,red/K00759%09%23FFFFFF,red/K01517%09%23FFFFFF,red/K01513%09%23FFFFFF,red/K14641%09%23FFFFFF,red/K00940%09%23FFFFFF,red/K00602%09%23FFFFFF,red/K13484%09%23FFFFFF,red/K00088%09%23FFFFFF,red
adu00430	Taurine and hypotaurine metabolism	Metabolism	Metabolism of other amino acids	1	12	0.814637	1	AH07G10700(K01580)	http://www.kegg.jp/kegg-bin/show_pathway?map00430/K01580%09%23FFFFFF,red
adu04626	Plant-pathogen interaction	Organismal Systems	Environmental adaptation	50	427	0.826505	1	AH09G29270(K15397);AH13G20320(K05391);AH19G38860(K15397);AH12G36660(K05391);AH02G04150(K15397);AH19G25070(K15397);AH03G23260(K02358);AH03G17730(K05391);AH05G05580(K13448);AH09G19870(K15397);AH16G14220(K15397);AH17G01630(K04079);AH07G01490(K04079);AH14G35450(K05391);AH12G04610(K15397);AH09G31580(K15397);AH05G06290(K13448);AH15G01650(K13448);AH15G21350(K18875);AH16G33980(K05391);AH06G09980(K15397);…	http://www.kegg.jp/kegg-bin/show_pathway?map04626/K15397%09%23FFFFFF,red/K05391%09%23FFFFFF,red/K02358%09%23FFFFFF,red/K13448%09%23FFFFFF,red/K04079%09%23FFFFFF,red/K18875%09%23FFFFFF,red/K02183%09%23FFFFFF,red/K13412%09%23FFFFFF,red/K13447%09%23FFFFFF,red/K13420%09%23FFFFFF,red/K12795%09%23FFFFFF,red/K13449%09%23FFFFFF,red/K13457%09%23FFFFFF,red
adu00440	Phosphonate and phosphinate metabolism	Metabolism	Metabolism of other amino acids	1	15	0.878416	1	AH14G13860(K00968)	http://www.kegg.jp/kegg-bin/show_pathway?map00440/K00968%09%23FFFFFF,red
adu00943	Isoflavonoid biosynthesis	Metabolism	Biosynthesis of other secondary metabolites	5	58	0.892457	1	AH01G02810(K13267);AH04G11100(K22932);AH14G02290(K13260);AH03G47350(K22932);AH13G50100(K22932)	http://www.kegg.jp/kegg-bin/show_pathway?map00943/K13267%09%23FFFFFF,red/K22932%09%23FFFFFF,red/K13260%09%23FFFFFF,red
adu03410	Base excision repair	Genetic Information Processing	Replication and repair	6	69	0.903594	1	AH00G02540(K02335);AH13G01880(K10798);AH12G32320(K10798);AH12G37260(K10798);AH08G00250(K01246);AH17G25580(K01246)	http://www.kegg.jp/kegg-bin/show_pathway?map03410/K02335%09%23FFFFFF,red/K10798%09%23FFFFFF,red/K01246%09%23FFFFFF,red
adu00740	Riboflavin metabolism	Metabolism	Metabolism of cofactors and vitamins	3	45	0.945729	1	AH13G50700(K14379);AH15G30640(K01513);AH15G24440(K14379)	http://www.kegg.jp/kegg-bin/show_pathway?map00740/K14379%09%23FFFFFF,red/K01513%09%23FFFFFF,red
adu03440	Homologous recombination	Genetic Information Processing	Replication and repair	7	88	0.952899	1	AH00G02540(K02335);AH00G03250(K10869);AH08G14020(K10869);AH16G15710(K10683);AH14G03190(K10901);AH00G01910(K10739);AH01G25560(K07466)	http://www.kegg.jp/kegg-bin/show_pathway?map03440/K02335%09%23FFFFFF,red/K10869%09%23FFFFFF,red/K10683%09%23FFFFFF,red/K10901%09%23FFFFFF,red/K10739%09%23FFFFFF,red/K07466%09%23FFFFFF,red
adu00300	Lysine biosynthesis	Metabolism	Amino acid metabolism	1	22	0.954575	1	AH12G33570(K10206)	http://www.kegg.jp/kegg-bin/show_pathway?map00300/K10206%09%23FFFFFF,red
adu03420	Nucleotide excision repair	Genetic Information Processing	Replication and repair	7	100	0.982387	1	AH00G02540(K02335);AH17G14170(K10140);AH07G15350(K10140);AH13G46950(K02202);AH15G03400(K10756);AH00G01910(K10739);AH01G25560(K07466)	http://www.kegg.jp/kegg-bin/show_pathway?map03420/K02335%09%23FFFFFF,red/K10140%09%23FFFFFF,red/K02202%09%23FFFFFF,red/K10756%09%23FFFFFF,red/K10739%09%23FFFFFF,red/K07466%09%23FFFFFF,red
adu00790	Folate biosynthesis	Metabolism	Metabolism of cofactors and vitamins	3	56	0.983098	1	AH10G28190(K01724);AH13G59120(K01724);AH13G41110(K01930)	http://www.kegg.jp/kegg-bin/show_pathway?map00790/K01724%09%23FFFFFF,red/K01930%09%23FFFFFF,red
adu04016	MAPK signaling pathway - plant	Environmental Information Processing	Signal transduction	31	328	0.984151	1	AH08G02200(K03781);AH17G22760(K03781);AH06G06780(K20606);AH16G44480(K20718);AH13G26590(K14497);AH03G23690(K14497);AH16G10640(K20606);AH16G38030(K20718);AH11G31570(K02183);AH03G20070(K14497);AH11G01400(K14496);AH13G33070(K13447);AH14G05380(K20716);AH19G10490(K20714);AH17G33870(K14496);AH01G17110(K00940);AH09G07440(K20714);AH20G03930(K13420);AH04G04370(K20716);AH13G56350(K17686);AH20G15670(K14496);…	http://www.kegg.jp/kegg-bin/show_pathway?map04016/K03781%09%23FFFFFF,red/K20606%09%23FFFFFF,red/K20718%09%23FFFFFF,red/K14497%09%23FFFFFF,red/K02183%09%23FFFFFF,red/K14496%09%23FFFFFF,red/K13447%09%23FFFFFF,red/K20716%09%23FFFFFF,red/K20714%09%23FFFFFF,red/K00940%09%23FFFFFF,red/K13420%09%23FFFFFF,red/K17686%09%23FFFFFF,red/K13449%09%23FFFFFF,red/K20729%09%23FFFFFF,red
adu00640	Propanoate metabolism	Metabolism	Carbohydrate metabolism	5	81	0.986021	1	AH01G26580(K00382);AH14G35620(K02160);AH15G34310(K05605);AH14G44340(K02160);AH11G15710(K00016)	http://www.kegg.jp/kegg-bin/show_pathway?map00640/K00382%09%23FFFFFF,red/K02160%09%23FFFFFF,red/K05605%09%23FFFFFF,red/K00016%09%23FFFFFF,red
adu00513	Various types of N-glycan biosynthesis	Metabolism	Glycan biosynthesis and metabolism	3	59	0.987848	1	AH09G31470(K12373);AH07G17630(K12373);AH18G24570(K12373)	http://www.kegg.jp/kegg-bin/show_pathway?map00513/K12373%09%23FFFFFF,red
adu03430	Mismatch repair	Genetic Information Processing	Replication and repair	3	62	0.9913	1	AH15G03400(K10756);AH00G01910(K10739);AH01G25560(K07466)	http://www.kegg.jp/kegg-bin/show_pathway?map03430/K10756%09%23FFFFFF,red/K10739%09%23FFFFFF,red/K07466%09%23FFFFFF,red
adu04145	Phagosome	Cellular Processes	Transport and catabolism	11	151	0.992049	1	AH07G19080(K07897);AH17G19070(K07897);AH01G20480(K00921);AH14G00270(K00921);AH13G20610(K10956);AH05G04040(K07374);AH19G40850(K07374);AH03G18030(K10956);AH05G02780(K04392);AH03G30000(K07375);AH19G03950(K07897)	http://www.kegg.jp/kegg-bin/show_pathway?map04145/K07897%09%23FFFFFF,red/K00921%09%23FFFFFF,red/K10956%09%23FFFFFF,red/K07374%09%23FFFFFF,red/K04392%09%23FFFFFF,red/K07375%09%23FFFFFF,red
adu03060	Protein export	Genetic Information Processing	Folding, sorting and degradation	6	99	0.992694	1	AH13G20610(K10956);AH03G18030(K10956);AH03G49040(K12946);AH14G26240(K09647);AH16G10450(K09490);AH18G00800(K13280)	http://www.kegg.jp/kegg-bin/show_pathway?map03060/K10956%09%23FFFFFF,red/K12946%09%23FFFFFF,red/K09647%09%23FFFFFF,red/K09490%09%23FFFFFF,red/K13280%09%23FFFFFF,red
adu00510	N-Glycan biosynthesis	Metabolism	Glycan biosynthesis and metabolism	4	77	0.99349	1	AH11G32880(K00737);AH01G25070(K00737);AH03G44800(K00737);AH06G25740(K00737)	http://www.kegg.jp/kegg-bin/show_pathway?map00510/K00737%09%23FFFFFF,red
adu04144	Endocytosis	Cellular Processes	Transport and catabolism	34	381	0.996035	1	AH07G19080(K07897);AH17G19070(K07897);AH11G00200(K01115);AH06G09800(K07904);AH16G13900(K07904);AH11G00230(K01115);AH17G31010(K00889);AH13G08560(K19366);AH08G28190(K00889);AH18G00140(K03283);AH11G36550(K12191);AH16G19980(K07901);AH03G31970(K00889);AH13G35970(K00889);AH01G26890(K01115);AH04G16750(K12486);AH01G24760(K05756);AH18G33040(K00889);AH13G08550(K19366);AH03G02630(K12471);AH17G02010(K12483);…	http://www.kegg.jp/kegg-bin/show_pathway?map04144/K07897%09%23FFFFFF,red/K01115%09%23FFFFFF,red/K07904%09%23FFFFFF,red/K00889%09%23FFFFFF,red/K19366%09%23FFFFFF,red/K03283%09%23FFFFFF,red/K12191%09%23FFFFFF,red/K07901%09%23FFFFFF,red/K12486%09%23FFFFFF,red/K05756%09%23FFFFFF,red/K12471%09%23FFFFFF,red/K12483%09%23FFFFFF,red/K12200%09%23FFFFFF,red/K18443%09%23FFFFFF,red/K04646%09%23FFFFFF,red
adu03030	DNA replication	Genetic Information Processing	Replication and repair	4	84	0.99692	1	AH00G02540(K02335);AH15G03400(K10756);AH00G01910(K10739);AH01G25560(K07466)	http://www.kegg.jp/kegg-bin/show_pathway?map03030/K02335%09%23FFFFFF,red/K10756%09%23FFFFFF,red/K10739%09%23FFFFFF,red/K07466%09%23FFFFFF,red
adu04136	Autophagy - other	Cellular Processes	Transport and catabolism	3	76	0.998255	1	AH13G00590(K04382);AH13G52560(K04382);AH11G25710(K08341)	http://www.kegg.jp/kegg-bin/show_pathway?map04136/K04382%09%23FFFFFF,red/K08341%09%23FFFFFF,red
adu00190	Oxidative phosphorylation	Metabolism	Energy metabolism	24	308	0.998942	1	AH16G35340(K01535);AH06G28620(K01535);AH01G17650(K02113);AH12G05010(K01507);AH08G27060(K02109);AH00G01430(K02109);AH04G04140(K02115);AH11G18540(K02113);AH14G05120(K02115);AH01G34530(K01535);AH20G02690(K01507);AH04G28080(K03955);AH13G58850(K00413);AH01G07910(K00413);AH12G13420(K01507);AH02G12000(K01507);AH00G05920(K00412);AH10G04720(K01507);AH15G03480(K01507);AH05G07310(K01507);AH13G45870(K03941);…	http://www.kegg.jp/kegg-bin/show_pathway?map00190/K01535%09%23FFFFFF,red/K02113%09%23FFFFFF,red/K01507%09%23FFFFFF,red/K02109%09%23FFFFFF,red/K02115%09%23FFFFFF,red/K03955%09%23FFFFFF,red/K00413%09%23FFFFFF,red/K00412%09%23FFFFFF,red/K03941%09%23FFFFFF,red/K03938%09%23FFFFFF,red/K02266%09%23FFFFFF,red
adu00240	Pyrimidine metabolism	Metabolism	Nucleotide metabolism	6	126	0.999501	1	AH11G01010(K00876);AH01G32700(K00876);AH15G30640(K01513);AH13G57910(K14641);AH01G17110(K00940);AH13G31240(K01489)	http://www.kegg.jp/kegg-bin/show_pathway?map00240/K00876%09%23FFFFFF,red/K01513%09%23FFFFFF,red/K14641%09%23FFFFFF,red/K00940%09%23FFFFFF,red/K01489%09%23FFFFFF,red
adu04141	Protein processing in endoplasmic reticulum	Genetic Information Processing	Folding, sorting and degradation	30	379	0.999551	1	AH17G01630(K04079);AH07G01490(K04079);AH13G20610(K10956);AH13G08440(K06689);AH03G18030(K10956);AH03G06230(K06689);AH04G07800(K07953);AH14G10960(K07953);AH20G22540(K06689);AH07G10470(K13993);AH04G04360(K14009);AH03G09290(K13993);AH07G09200(K13993);AH18G00140(K03283);AH04G03970(K13993);AH17G09860(K13993);AH05G35530(K04079);AH17G08100(K13993);AH07G09210(K13993);AH11G05520(K03094);AH17G08110(K13993);…	http://www.kegg.jp/kegg-bin/show_pathway?map04141/K04079%09%23FFFFFF,red/K10956%09%23FFFFFF,red/K06689%09%23FFFFFF,red/K07953%09%23FFFFFF,red/K13993%09%23FFFFFF,red/K14009%09%23FFFFFF,red/K03283%09%23FFFFFF,red/K03094%09%23FFFFFF,red/K09490%09%23FFFFFF,red
adu00970	Aminoacyl-tRNA biosynthesis	Genetic Information Processing	Translation	2	96	0.99998	1	AH08G07550(K01875);AH09G06820(K01893)	http://www.kegg.jp/kegg-bin/show_pathway?map00970/K01875%09%23FFFFFF,red/K01893%09%23FFFFFF,red
adu03020	RNA polymerase	Genetic Information Processing	Transcription	2	98	0.999984	1	AH10G30570(K03013);AH13G56650(K03013)	http://www.kegg.jp/kegg-bin/show_pathway?map03020/K03013%09%23FFFFFF,red
adu03015	mRNA surveillance pathway	Genetic Information Processing	Translation	11	231	0.999994	1	AH04G05260(K14411);AH14G06780(K14411);AH13G00590(K04382);AH09G21270(K06269);AH13G52560(K04382);AH13G51420(K11584);AH19G27040(K06269);AH13G25820(K11584);AH03G48830(K11584);AH02G18860(K06269);AH08G26090(K11584)	http://www.kegg.jp/kegg-bin/show_pathway?map03015/K14411%09%23FFFFFF,red/K04382%09%23FFFFFF,red/K06269%09%23FFFFFF,red/K11584%09%23FFFFFF,red
adu04120	Ubiquitin mediated proteolysis	Genetic Information Processing	Folding, sorting and degradation	10	220	0.999995	1	AH17G05590(K10143);AH07G06740(K10143);AH13G08440(K06689);AH03G06230(K06689);AH18G34280(K04649);AH20G22540(K06689);AH17G14170(K10140);AH07G15350(K10140);AH11G05520(K03094);AH15G06830(K06688)	http://www.kegg.jp/kegg-bin/show_pathway?map04120/K10143%09%23FFFFFF,red/K06689%09%23FFFFFF,red/K04649%09%23FFFFFF,red/K10140%09%23FFFFFF,red/K03094%09%23FFFFFF,red/K06688%09%23FFFFFF,red
adu03022	Basal transcription factors	Genetic Information Processing	Transcription	1	89	0.999996	1	AH13G46950(K02202)	http://www.kegg.jp/kegg-bin/show_pathway?map03022/K02202%09%23FFFFFF,red
adu03018	RNA degradation	Genetic Information Processing	Folding, sorting and degradation	6	190	1	1	AH05G00940(K12603);AH15G30110(K00850);AH05G25260(K00850);AH03G28600(K12625);AH13G32290(K12625);AH03G46400(K12624)	http://www.kegg.jp/kegg-bin/show_pathway?map03018/K12603%09%23FFFFFF,red/K00850%09%23FFFFFF,red/K12625%09%23FFFFFF,red/K12624%09%23FFFFFF,red
adu03008	Ribosome biogenesis in eukaryotes	Genetic Information Processing	Translation	2	156	1	1	AH14G02400(K07179);AH01G31670(K07936)	http://www.kegg.jp/kegg-bin/show_pathway?map03008/K07179%09%23FFFFFF,red/K07936%09%23FFFFFF,red
adu03040	Spliceosome	Genetic Information Processing	Transcription	10	334	1	1	AH06G04300(K12828);AH03G28600(K12625);AH13G32290(K12625);AH15G32950(K12819);AH13G40860(K12741);AH18G00140(K03283);AH03G46400(K12624);AH12G32570(K12900);AH13G55160(K03283);AH10G31970(K03283)	http://www.kegg.jp/kegg-bin/show_pathway?map03040/K12828%09%23FFFFFF,red/K12625%09%23FFFFFF,red/K12819%09%23FFFFFF,red/K12741%09%23FFFFFF,red/K03283%09%23FFFFFF,red/K12624%09%23FFFFFF,red/K12900%09%23FFFFFF,red
adu03013	RNA transport	Genetic Information Processing	Translation	7	301	1	1	AH08G30040(K03113);AH01G31670(K07936);AH18G34830(K03113);AH13G15600(K03113);AH03G49020(K14308);AH07G22760(K03113);AH18G20450(K03113)	http://www.kegg.jp/kegg-bin/show_pathway?map03013/K03113%09%23FFFFFF,red/K07936%09%23FFFFFF,red/K14308%09%23FFFFFF,red
adu03010	Ribosome	Genetic Information Processing	Translation	20	651	1	1	AH03G09930(K02863);AH13G12540(K02863);AH03G00520(K02939);AH13G02460(K02939);AH20G24940(K02899);AH01G23470(K02916);AH11G34430(K02916);AH15G36010(K02933);AH05G34910(K02933);AH10G18860(K02899);AH17G31020(K02952);AH07G02010(K02946);AH09G06710(K02926);AH03G45080(K02904);AH20G16200(K02909);AH09G29180(K02876);AH04G04000(K02881);AH16G40100(K02909);AH13G28490(K02881);AH18G15320(K02889)	http://www.kegg.jp/kegg-bin/show_pathway?map03010/K02863%09%23FFFFFF,red/K02939%09%23FFFFFF,red/K02899%09%23FFFFFF,red/K02916%09%23FFFFFF,red/K02933%09%23FFFFFF,red/K02952%09%23FFFFFF,red/K02946%09%23FFFFFF,red/K02926%09%23FFFFFF,red/K02904%09%23FFFFFF,red/K02909%09%23FFFFFF,red/K02876%09%23FFFFFF,red/K02881%09%23FFFFFF,red/K02889%09%23FFFFFF,red

## Sheet: S72 vs S0_Down
PathwayID	Pathway	level1	level2	List	Total	Pvalue	adjustPvalue	List_gene	URL
adu00196	Photosynthesis - antenna proteins	Metabolism	Energy metabolism	29	32	2.60255e-23	3.12306e-21	AH03G17820(K08914);AH03G46390(K08912);AH08G30810(K08910);AH10G12210(K08915);AH13G20380(K08914);AH17G00660(K08909);AH19G00830(K08907);AH20G08750(K08917);AH20G17160(K08915);AH17G26790(K08911);AH13G49030(K08912);AH07G01090(K08913);AH13G00130(K08910);AH12G24350(K08915);AH05G37040(K08907);AH17G01270(K08913);AH08G20960(K08914);AH16G14610(K08908);AH18G13550(K08914);AH02G22150(K08915);AH08G03560(K08911);…	http://www.kegg.jp/kegg-bin/show_pathway?map00196/K08914%09%23FFFFFF,red/K08912%09%23FFFFFF,red/K08910%09%23FFFFFF,red/K08915%09%23FFFFFF,red/K08909%09%23FFFFFF,red/K08907%09%23FFFFFF,red/K08917%09%23FFFFFF,red/K08911%09%23FFFFFF,red/K08913%09%23FFFFFF,red/K08908%09%23FFFFFF,red/K08916%09%23FFFFFF,red/K14172%09%23FFFFFF,red
adu00195	Photosynthesis	Metabolism	Energy metabolism	68	190	1.56972e-16	9.41829e-15	AH01G02400(K02716);AH01G10320(K02698);AH02G05400(K08901);AH03G44230(K02639);AH04G04140(K02115);AH05G37550(K08905);AH07G07280(K02638);AH08G15820(K14332);AH08G17260(K02636);AH10G18500(K02701);AH11G00460(K02641);AH11G06750(K02716);AH12G06300(K08901);AH14G05120(K02115);AH17G02140(K02716);AH17G06140(K02638);AH17G07660(K02693);AH18G06130(K14332);AH18G07930(K02636);AH19G00300(K08905);AH20G24510(K02701);…	http://www.kegg.jp/kegg-bin/show_pathway?map00195/K02716%09%23FFFFFF,red/K02698%09%23FFFFFF,red/K08901%09%23FFFFFF,red/K02639%09%23FFFFFF,red/K02115%09%23FFFFFF,red/K08905%09%23FFFFFF,red/K02638%09%23FFFFFF,red/K14332%09%23FFFFFF,red/K02636%09%23FFFFFF,red/K02701%09%23FFFFFF,red/K02641%09%23FFFFFF,red/K02693%09%23FFFFFF,red/K02109%09%23FFFFFF,red/K02721%09%23FFFFFF,red/K02692%09%23FFFFFF,red/K021…
adu00860	Porphyrin and chlorophyll metabolism	Metabolism	Metabolism of cofactors and vitamins	39	99	1.65102e-11	6.60406e-10	AH01G34010(K10960);AH02G16010(K03403);AH06G19820(K04035);AH07G21420(K02492);AH11G23350(K10960);AH12G19120(K03403);AH16G24710(K04035);AH17G15840(K02492);AH08G05440(K22013);AH17G18900(K13600);AH07G19180(K13600);AH06G11490(K08099);AH13G20580(K00218);AH08G21300(K00218);AH17G29380(K22013);AH13G35330(K03428);AH20G32420(K19073);AH10G25070(K19073);AH20G07460(K03405);AH17G06160(K01599);AH06G02490(K10960);…	http://www.kegg.jp/kegg-bin/show_pathway?map00860/K10960%09%23FFFFFF,red/K03403%09%23FFFFFF,red/K04035%09%23FFFFFF,red/K02492%09%23FFFFFF,red/K22013%09%23FFFFFF,red/K13600%09%23FFFFFF,red/K08099%09%23FFFFFF,red/K00218%09%23FFFFFF,red/K03428%09%23FFFFFF,red/K19073%09%23FFFFFF,red/K03405%09%23FFFFFF,red/K01599%09%23FFFFFF,red/K01845%09%23FFFFFF,red/K21480%09%23FFFFFF,red/K01749%09%23FFFFFF,red/K180…
adu00909	Sesquiterpenoid and triterpenoid biosynthesis	Metabolism	Metabolism of terpenoids and polyketides	22	45	3.62243e-09	1.08673e-07	AH15G13300(K15803);AH18G11890(K15803);AH18G11830(K15803);AH18G11820(K15803);AH08G19990(K15803);AH05G09590(K15803);AH04G00120(K15813);AH15G30980(K20659);AH20G02600(K00511);AH04G01640(K00511);AH18G11740(K15803);AH13G07790(K00801);AH16G36440(K15803);AH10G04620(K00511);AH16G38820(K00511);AH08G19960(K15803);AH15G31010(K20659);AH14G02380(K00511);AH18G31310(K15803);AH12G18400(K20659);AH03G35480(K00511);…	http://www.kegg.jp/kegg-bin/show_pathway?map00909/K15803%09%23FFFFFF,red/K15813%09%23FFFFFF,red/K20659%09%23FFFFFF,red/K00511%09%23FFFFFF,red/K00801%09%23FFFFFF,red
adu00520	Amino sugar and nucleotide sugar metabolism	Metabolism	Carbohydrate metabolism	67	260	5.58454e-09	1.34029e-07	AH14G06110(K08679);AH04G01940(K08679);AH19G42510(K01835);AH11G29190(K00975);AH07G09490(K00966);AH01G28410(K00975);AH03G39350(K00963);AH17G01380(K00975);AH17G08420(K00966);AH18G05250(K12449);AH07G01200(K00975);AH16G11730(K10046);AH14G35590(K00012);AH15G21410(K00966);AH14G44360(K00012);AH04G24090(K13648);AH13G42300(K00963);AH04G05600(K13648);AH12G29980(K13648);AH11G26910(K13648);AH09G25530(K01835);…	http://www.kegg.jp/kegg-bin/show_pathway?map00520/K08679%09%23FFFFFF,red/K01835%09%23FFFFFF,red/K00975%09%23FFFFFF,red/K00966%09%23FFFFFF,red/K00963%09%23FFFFFF,red/K12449%09%23FFFFFF,red/K10046%09%23FFFFFF,red/K00012%09%23FFFFFF,red/K13648%09%23FFFFFF,red/K18677%09%23FFFFFF,red/K17497%09%23FFFFFF,red/K15920%09%23FFFFFF,red/K12373%09%23FFFFFF,red/K12450%09%23FFFFFF,red/K01711%09%23FFFFFF,red/K011…
adu00561	Glycerolipid metabolism	Metabolism	Lipid metabolism	49	172	2.15338e-08	4.30676e-07	AH04G19080(K13508);AH14G19220(K13508);AH02G00060(K13508);AH12G00990(K13508);AH19G02940(K15918);AH09G01660(K15918);AH08G17340(K00901);AH20G26230(K03715);AH18G03680(K00128);AH01G19700(K00128);AH11G21280(K00128);AH04G17830(K00002);AH01G09750(K22848);AH19G12660(K00679);AH20G16270(K22920);AH11G03500(K18693);AH01G05130(K18693);AH18G08530(K00901);AH01G24750(K03715);AH10G19880(K03715);AH07G04190(K13508);…	http://www.kegg.jp/kegg-bin/show_pathway?map00561/K13508%09%23FFFFFF,red/K15918%09%23FFFFFF,red/K00901%09%23FFFFFF,red/K03715%09%23FFFFFF,red/K00128%09%23FFFFFF,red/K00002%09%23FFFFFF,red/K22848%09%23FFFFFF,red/K00679%09%23FFFFFF,red/K22920%09%23FFFFFF,red/K18693%09%23FFFFFF,red/K06119%09%23FFFFFF,red/K07407%09%23FFFFFF,red/K13509%09%23FFFFFF,red/K15728%09%23FFFFFF,red/K13513%09%23FFFFFF,red/K135…
adu00630	Glyoxylate and dicarboxylate metabolism	Metabolism	Carbohydrate metabolism	40	136	1.65986e-07	2.84548e-06	AH04G03310(K01915);AH05G03730(K02437);AH07G23140(K11517);AH10G27850(K01602);AH13G42560(K00600);AH14G04210(K01915);AH16G38270(K00281);AH18G19610(K11517);AH20G35550(K01602);AH20G35560(K01602);AH03G39620(K00600);AH16G44130(K00281);AH19G37880(K15893);AH09G30380(K15893);AH19G02940(K15918);AH03G35470(K00026);AH12G33590(K00026);AH17G22760(K03781);AH08G02200(K03781);AH09G01660(K15918);AH10G27840(K01602);…	http://www.kegg.jp/kegg-bin/show_pathway?map00630/K01915%09%23FFFFFF,red/K02437%09%23FFFFFF,red/K11517%09%23FFFFFF,red/K01602%09%23FFFFFF,red/K00600%09%23FFFFFF,red/K00281%09%23FFFFFF,red/K15893%09%23FFFFFF,red/K15918%09%23FFFFFF,red/K00026%09%23FFFFFF,red/K03781%09%23FFFFFF,red/K00830%09%23FFFFFF,red/K19269%09%23FFFFFF,red/K14272%09%23FFFFFF,red/K01433%09%23FFFFFF,red/K01913%09%23FFFFFF,red/K003…
adu00603	Glycosphingolipid biosynthesis - globo and isoglobo series	Metabolism	Glycan biosynthesis and metabolism	15	29	4.5279e-07	6.79186e-06	AH05G22060(K07407);AH09G31470(K12373);AH04G19200(K01988);AH14G22300(K01988);AH02G22020(K01988);AH04G19250(K01988);AH04G22840(K07407);AH04G19240(K01988);AH04G19210(K01988);AH14G22320(K01988);AH14G22350(K01988);AH19G36580(K12373);AH14G26280(K07407);AH04G19230(K01988);AH14G22360(K01988)	http://www.kegg.jp/kegg-bin/show_pathway?map00603/K07407%09%23FFFFFF,red/K12373%09%23FFFFFF,red/K01988%09%23FFFFFF,red
adu00500	Starch and sucrose metabolism	Metabolism	Carbohydrate metabolism	63	279	2.55862e-06	3.41149e-05	AH02G04300(K13679);AH12G04780(K13679);AH03G10500(K01087);AH17G27660(K00703);AH19G42510(K01835);AH14G07780(K01179);AH06G13610(K01176);AH14G05130(K00703);AH11G29190(K00975);AH14G44970(K00703);AH01G28410(K00975);AH16G00180(K01176);AH03G39350(K00963);AH17G01380(K00975);AH14G05960(K00696);AH08G04230(K00703);AH07G01200(K00975);AH13G13330(K01087);AH15G26260(K05350);AH03G28640(K01179);AH13G42300(K00963);…	http://www.kegg.jp/kegg-bin/show_pathway?map00500/K13679%09%23FFFFFF,red/K01087%09%23FFFFFF,red/K00703%09%23FFFFFF,red/K01835%09%23FFFFFF,red/K01179%09%23FFFFFF,red/K01176%09%23FFFFFF,red/K00975%09%23FFFFFF,red/K00963%09%23FFFFFF,red/K00696%09%23FFFFFF,red/K05350%09%23FFFFFF,red/K16055%09%23FFFFFF,red/K00695%09%23FFFFFF,red/K01177%09%23FFFFFF,red/K19891%09%23FFFFFF,red/K01214%09%23FFFFFF,red/K070…
adu00601	Glycosphingolipid biosynthesis - lacto and neolacto series	Metabolism	Glycan biosynthesis and metabolism	10	16	4.09422e-06	4.91306e-05	AH04G19200(K01988);AH14G22300(K01988);AH02G22020(K01988);AH04G19250(K01988);AH04G19240(K01988);AH04G19210(K01988);AH14G22320(K01988);AH14G22350(K01988);AH04G19230(K01988);AH14G22360(K01988)	http://www.kegg.jp/kegg-bin/show_pathway?map00601/K01988%09%23FFFFFF,red
adu00710	Carbon fixation in photosynthetic organisms	Metabolism	Energy metabolism	38	143	5.21357e-06	5.68753e-05	AH03G06860(K01623);AH05G00190(K00855);AH06G23030(K05298);AH08G02440(K05298);AH10G27850(K01602);AH13G07850(K01623);AH16G28410(K05298);AH17G12060(K01100);AH17G22420(K05298);AH18G22960(K00927);AH20G35550(K01602);AH20G35560(K01602);AH07G12630(K01100);AH19G36160(K00615);AH09G31810(K00615);AH11G23490(K01783);AH03G35470(K00026);AH12G33590(K00026);AH07G16020(K00927);AH01G33840(K01783);AH10G27840(K01602);…	http://www.kegg.jp/kegg-bin/show_pathway?map00710/K01623%09%23FFFFFF,red/K00855%09%23FFFFFF,red/K05298%09%23FFFFFF,red/K01602%09%23FFFFFF,red/K01100%09%23FFFFFF,red/K00927%09%23FFFFFF,red/K00615%09%23FFFFFF,red/K01783%09%23FFFFFF,red/K00026%09%23FFFFFF,red/K01807%09%23FFFFFF,red/K14272%09%23FFFFFF,red/K03841%09%23FFFFFF,red/K01006%09%23FFFFFF,red/K00025%09%23FFFFFF,red
adu00564	Glycerophospholipid metabolism	Metabolism	Lipid metabolism	50	225	4.28295e-05	0.000428295	AH04G19080(K13508);AH14G19220(K13508);AH02G00060(K13508);AH12G00990(K13508);AH08G17340(K00901);AH11G03500(K18693);AH01G05130(K18693);AH18G08530(K00901);AH07G04190(K13508);AH12G24060(K13508);AH16G04850(K00006);AH11G34830(K00901);AH17G02930(K13508);AH02G21720(K13508);AH06G02320(K00006);AH01G23060(K00901);AH14G06230(K00981);AH07G03460(K13509);AH09G11090(K13508);AH04G11360(K00968);AH05G28760(K05929);…	http://www.kegg.jp/kegg-bin/show_pathway?map00564/K13508%09%23FFFFFF,red/K00901%09%23FFFFFF,red/K18693%09%23FFFFFF,red/K00006%09%23FFFFFF,red/K00981%09%23FFFFFF,red/K13509%09%23FFFFFF,red/K00968%09%23FFFFFF,red/K05929%09%23FFFFFF,red/K00111%09%23FFFFFF,red/K01114%09%23FFFFFF,red/K01115%09%23FFFFFF,red/K15728%09%23FFFFFF,red/K06130%09%23FFFFFF,red/K13510%09%23FFFFFF,red/K13513%09%23FFFFFF,red/K135…
adu00030	Pentose phosphate pathway	Metabolism	Carbohydrate metabolism	27	104	0.000178709	0.00164962	AH03G06860(K01623);AH13G07850(K01623);AH19G36160(K00615);AH09G31810(K00615);AH11G23490(K01783);AH01G33840(K01783);AH13G58900(K00036);AH19G42510(K01835);AH06G08220(K01807);AH15G37420(K03841);AH11G33970(K00131);AH19G35110(K03841);AH17G01560(K01623);AH16G11580(K01807);AH09G32660(K03841);AH04G08720(K01807);AH09G25530(K01835);AH10G28400(K00036);AH14G09260(K01807);AH05G04260(K01807);AH07G01410(K01623);…	http://www.kegg.jp/kegg-bin/show_pathway?map00030/K01623%09%23FFFFFF,red/K00615%09%23FFFFFF,red/K01783%09%23FFFFFF,red/K00036%09%23FFFFFF,red/K01835%09%23FFFFFF,red/K01807%09%23FFFFFF,red/K03841%09%23FFFFFF,red/K00131%09%23FFFFFF,red/K00852%09%23FFFFFF,red/K01057%09%23FFFFFF,red
adu04075	Plant hormone signal transduction	Environmental Information Processing	Signal transduction	98	549	0.000223898	0.00185244	AH03G38710(K14494);AH19G25330(K14484);AH12G31400(K14485);AH06G07820(K14493);AH17G33430(K14484);AH12G21920(K14486);AH13G41780(K14494);AH19G25430(K14484);AH09G20140(K14484);AH12G25580(K14496);AH02G21900(K13946);AH11G35040(K14504);AH19G21310(K14484);AH02G19690(K14486);AH17G26730(K14499);AH17G03530(K16189);AH03G43520(K14489);AH13G40540(K14486);AH08G03480(K14499);AH08G08450(K14484);AH09G20090(K14484);…	http://www.kegg.jp/kegg-bin/show_pathway?map04075/K14494%09%23FFFFFF,red/K14484%09%23FFFFFF,red/K14485%09%23FFFFFF,red/K14493%09%23FFFFFF,red/K14486%09%23FFFFFF,red/K14496%09%23FFFFFF,red/K13946%09%23FFFFFF,red/K14504%09%23FFFFFF,red/K14499%09%23FFFFFF,red/K16189%09%23FFFFFF,red/K14489%09%23FFFFFF,red/K14500%09%23FFFFFF,red/K13415%09%23FFFFFF,red/K14488%09%23FFFFFF,red/K14505%09%23FFFFFF,red/K134…
adu00051	Fructose and mannose metabolism	Metabolism	Carbohydrate metabolism	28	111	0.000231555	0.00185244	AH03G06860(K01623);AH13G07850(K01623);AH07G09490(K00966);AH15G37420(K03841);AH17G08420(K00966);AH07G13860(K01103);AH19G35110(K03841);AH17G01560(K01623);AH15G21410(K00966);AH09G32660(K03841);AH01G04740(K01103);AH17G13720(K01103);AH16G40120(K19355);AH11G03820(K01103);AH05G31840(K00966);AH07G01410(K01623);AH16G09010(K19355);AH08G18020(K19355);AH14G29310(K17497);AH18G09350(K19355);AH15G04130(K01711);…	http://www.kegg.jp/kegg-bin/show_pathway?map00051/K01623%09%23FFFFFF,red/K00966%09%23FFFFFF,red/K03841%09%23FFFFFF,red/K01103%09%23FFFFFF,red/K19355%09%23FFFFFF,red/K17497%09%23FFFFFF,red/K01711%09%23FFFFFF,red/K00847%09%23FFFFFF,red
adu00910	Nitrogen metabolism	Metabolism	Energy metabolism	18	59	0.000250525	0.00187894	AH04G03310(K01915);AH05G30500(K01673);AH08G06590(K10534);AH14G04210(K01915);AH15G23440(K01673);AH17G31040(K10534);AH13G43510(K01673);AH20G19130(K00366);AH03G40620(K01673);AH10G14200(K00366);AH12G35400(K01674);AH16G32240(K02575);AH13G02820(K02575);AH10G05270(K01673);AH06G25880(K02575);AH20G08200(K01673);AH03G00930(K02575);AH13G02940(K01674)	http://www.kegg.jp/kegg-bin/show_pathway?map00910/K01915%09%23FFFFFF,red/K01673%09%23FFFFFF,red/K10534%09%23FFFFFF,red/K00366%09%23FFFFFF,red/K01674%09%23FFFFFF,red/K02575%09%23FFFFFF,red
adu00380	Tryptophan metabolism	Metabolism	Amino acid metabolism	29	119	0.000339944	0.0023996	AH04G04290(K00658);AH14G05290(K00658);AH07G00150(K16903);AH17G22760(K03781);AH08G02200(K03781);AH18G03680(K00128);AH01G19700(K00128);AH11G21280(K00128);AH06G10340(K01593);AH11G20330(K16903);AH16G16010(K01593);AH03G23460(K16903);AH13G05520(K00128);AH03G32220(K00128);AH01G26580(K00382);AH08G13220(K00128);AH03G22910(K22450);AH01G20160(K16903);AH11G08090(K00128);AH14G26430(K22450);AH04G22970(K22450);…	http://www.kegg.jp/kegg-bin/show_pathway?map00380/K00658%09%23FFFFFF,red/K16903%09%23FFFFFF,red/K03781%09%23FFFFFF,red/K00128%09%23FFFFFF,red/K01593%09%23FFFFFF,red/K00382%09%23FFFFFF,red/K22450%09%23FFFFFF,red/K11816%09%23FFFFFF,red/K23947%09%23FFFFFF,red
adu00905	Brassinosteroid biosynthesis	Metabolism	Metabolism of terpenoids and polyketides	10	24	0.000382538	0.00247771	AH14G36850(K09590);AH15G03820(K12637);AH14G43500(K09590);AH20G03320(K15639);AH10G26070(K09590);AH18G02310(K12638);AH01G31660(K15639);AH05G06870(K09587);AH10G12200(K09588);AH07G08350(K09588)	http://www.kegg.jp/kegg-bin/show_pathway?map00905/K09590%09%23FFFFFF,red/K12637%09%23FFFFFF,red/K15639%09%23FFFFFF,red/K12638%09%23FFFFFF,red/K09587%09%23FFFFFF,red/K09588%09%23FFFFFF,red
adu00511	Other glycan degradation	Metabolism	Glycan biosynthesis and metabolism	13	37	0.000392305	0.00247771	AH16G36400(K01444);AH19G28650(K17108);AH19G42400(K01206);AH09G22690(K17108);AH19G40300(K15923);AH09G25660(K01206);AH01G08600(K01191);AH09G31470(K12373);AH07G07760(K01227);AH20G16020(K01227);AH11G00330(K01191);AH19G40310(K15923);AH19G36580(K12373)	http://www.kegg.jp/kegg-bin/show_pathway?map00511/K01444%09%23FFFFFF,red/K17108%09%23FFFFFF,red/K01206%09%23FFFFFF,red/K15923%09%23FFFFFF,red/K01191%09%23FFFFFF,red/K12373%09%23FFFFFF,red/K01227%09%23FFFFFF,red
adu00906	Carotenoid biosynthesis	Metabolism	Metabolism of terpenoids and polyketides	16	53	0.000621231	0.00372739	AH17G10560(K02291);AH07G11280(K02291);AH07G04550(K02291);AH01G10470(K09838);AH17G03400(K02291);AH03G23740(K06444);AH11G10080(K09838);AH13G26530(K06444);AH15G36630(K15746);AH06G02840(K06443);AH16G12880(K09839);AH05G35500(K15746);AH16G41770(K09843);AH16G05340(K06443);AH17G04650(K09842);AH03G48330(K09840)	http://www.kegg.jp/kegg-bin/show_pathway?map00906/K02291%09%23FFFFFF,red/K09838%09%23FFFFFF,red/K06444%09%23FFFFFF,red/K15746%09%23FFFFFF,red/K06443%09%23FFFFFF,red/K09839%09%23FFFFFF,red/K09843%09%23FFFFFF,red/K09842%09%23FFFFFF,red/K09840%09%23FFFFFF,red
adu00053	Ascorbate and aldarate metabolism	Metabolism	Carbohydrate metabolism	30	130	0.000725322	0.00408598	AH17G18150(K00434);AH07G19820(K00434);AH18G03680(K00128);AH01G19700(K00128);AH11G21280(K00128);AH00G04990(K14190);AH14G01310(K00423);AH04G17830(K00002);AH16G32510(K08232);AH07G03100(K14190);AH16G11730(K10046);AH14G35590(K00012);AH04G00680(K00423);AH06G26070(K08232);AH01G01890(K14190);AH14G44360(K00012);AH13G05520(K00128);AH03G32220(K00128);AH03G38730(K21888);AH08G13220(K00128);AH03G35450(K17744);…	http://www.kegg.jp/kegg-bin/show_pathway?map00053/K00434%09%23FFFFFF,red/K00128%09%23FFFFFF,red/K14190%09%23FFFFFF,red/K00423%09%23FFFFFF,red/K00002%09%23FFFFFF,red/K08232%09%23FFFFFF,red/K10046%09%23FFFFFF,red/K00012%09%23FFFFFF,red/K21888%09%23FFFFFF,red/K17744%09%23FFFFFF,red/K10047%09%23FFFFFF,red/K00103%09%23FFFFFF,red
adu00062	Fatty acid elongation	Metabolism	Lipid metabolism	18	64	0.000749096	0.00408598	AH09G29270(K15397);AH19G25070(K15397);AH19G38860(K15397);AH09G19870(K15397);AH05G38260(K10703);AH13G04010(K15397);AH09G31580(K15397);AH02G04150(K15397);AH20G26590(K15397);AH03G02130(K15397);AH12G04610(K15397);AH16G14220(K15397);AH13G04170(K10703);AH10G20260(K15397);AH03G02290(K10703);AH06G09980(K15397);AH08G22890(K15397);AH13G57800(K15397)	http://www.kegg.jp/kegg-bin/show_pathway?map00062/K15397%09%23FFFFFF,red/K10703%09%23FFFFFF,red
adu00073	Cutin, suberine and wax biosynthesis	Metabolism	Lipid metabolism	18	69	0.0019304	0.0100717	AH19G30540(K21995);AH06G28460(K13356);AH09G23970(K21995);AH16G35190(K13356);AH08G15420(K13356);AH18G05730(K13356);AH13G33710(K15398);AH03G29820(K15398);AH02G14220(K21995);AH18G02400(K15403);AH08G12830(K15403);AH09G22180(K17991);AH12G32540(K13356);AH19G10060(K15404);AH17G14080(K17991);AH01G28480(K21995);AH12G32480(K13356);AH06G28500(K13356)	http://www.kegg.jp/kegg-bin/show_pathway?map00073/K21995%09%23FFFFFF,red/K13356%09%23FFFFFF,red/K15398%09%23FFFFFF,red/K15403%09%23FFFFFF,red/K17991%09%23FFFFFF,red/K15404%09%23FFFFFF,red
adu00460	Cyanoamino acid metabolism	Metabolism	Metabolism of other amino acids	17	66	0.00294722	0.0147361	AH13G42560(K00600);AH16G39710(K13051);AH03G39620(K00600);AH05G38620(K00600);AH15G26260(K05350);AH08G10480(K13051);AH17G34880(K13051);AH11G28990(K05350);AH10G10320(K18592);AH20G14370(K18592);AH03G17140(K01188);AH05G28240(K05350);AH13G05930(K01188);AH08G25180(K01188);AH07G05950(K05349);AH20G30040(K13051);AH17G04670(K05349)	http://www.kegg.jp/kegg-bin/show_pathway?map00460/K00600%09%23FFFFFF,red/K13051%09%23FFFFFF,red/K05350%09%23FFFFFF,red/K18592%09%23FFFFFF,red/K01188%09%23FFFFFF,red/K05349%09%23FFFFFF,red
adu00040	Pentose and glucuronate interconversions	Metabolism	Carbohydrate metabolism	44	232	0.00382523	0.0183611	AH11G17580(K01728);AH01G16900(K01728);AH11G23490(K01783);AH01G33840(K01783);AH13G28430(K01051);AH03G39350(K00963);AH04G17830(K00002);AH03G25280(K01051);AH15G29930(K01051);AH04G06650(K01184);AH14G35590(K00012);AH14G44360(K00012);AH13G42300(K00963);AH12G05630(K01051);AH02G04990(K01051);AH03G22860(K01728);AH11G06880(K01728);AH01G02260(K01728);AH14G08090(K01184);AH13G01560(K01728);AH05G25420(K01051);…	http://www.kegg.jp/kegg-bin/show_pathway?map00040/K01728%09%23FFFFFF,red/K01783%09%23FFFFFF,red/K01051%09%23FFFFFF,red/K00963%09%23FFFFFF,red/K00002%09%23FFFFFF,red/K01184%09%23FFFFFF,red/K00012%09%23FFFFFF,red/K22935%09%23FFFFFF,red/K01213%09%23FFFFFF,red
adu00260	Glycine, serine and threonine metabolism	Metabolism	Amino acid metabolism	24	113	0.00723389	0.0333872	AH05G03730(K02437);AH13G42560(K00600);AH16G38270(K00281);AH03G39620(K00600);AH16G44130(K00281);AH19G37880(K15893);AH09G30380(K15893);AH19G02940(K15918);AH09G01660(K15918);AH07G04830(K00830);AH17G03680(K00830);AH05G38620(K00600);AH05G13010(K14272);AH15G09710(K14272);AH01G26580(K00382);AH13G17110(K00276);AH11G29600(K00276);AH11G35870(K00499);AH02G26400(K15919);AH12G29820(K15919);AH19G42600(K00108);…	http://www.kegg.jp/kegg-bin/show_pathway?map00260/K02437%09%23FFFFFF,red/K00600%09%23FFFFFF,red/K00281%09%23FFFFFF,red/K15893%09%23FFFFFF,red/K15918%09%23FFFFFF,red/K00830%09%23FFFFFF,red/K14272%09%23FFFFFF,red/K00382%09%23FFFFFF,red/K00276%09%23FFFFFF,red/K00499%09%23FFFFFF,red/K15919%09%23FFFFFF,red/K00108%09%23FFFFFF,red/K00827%09%23FFFFFF,red
adu00071	Fatty acid degradation	Metabolism	Lipid metabolism	24	115	0.00903019	0.0401342	AH19G14530(K01897);AH09G11110(K01897);AH13G06610(K01897);AH18G03680(K00128);AH01G19700(K00128);AH11G21280(K00128);AH07G19140(K01897);AH13G05520(K00128);AH03G32220(K00128);AH17G18950(K01897);AH13G55060(K01897);AH07G05730(K00121);AH03G09110(K00121);AH08G13220(K00128);AH11G08090(K00128);AH10G32030(K01897);AH13G11690(K00121);AH13G11680(K00121);AH12G21260(K18857);AH12G21300(K18857);AH07G05710(K00121);…	http://www.kegg.jp/kegg-bin/show_pathway?map00071/K01897%09%23FFFFFF,red/K00128%09%23FFFFFF,red/K00121%09%23FFFFFF,red/K18857%09%23FFFFFF,red
adu04145	Phagosome	Cellular Processes	Transport and catabolism	29	151	0.0141695	0.0607265	AH19G40850(K07374);AH05G04070(K07374);AH09G27220(K07374);AH05G04040(K07374);AH17G23710(K07375);AH08G01520(K07375);AH13G20610(K10956);AH13G34040(K07375);AH03G30000(K07375);AH03G18030(K10956);AH14G00270(K00921);AH16G00490(K07375);AH19G42990(K07375);AH05G02780(K04392);AH14G08920(K07375);AH05G35070(K07375);AH08G08680(K07374);AH09G24990(K07375);AH06G13180(K07375);AH05G11220(K07897);AH20G34600(K07375);…	http://www.kegg.jp/kegg-bin/show_pathway?map04145/K07374%09%23FFFFFF,red/K07375%09%23FFFFFF,red/K10956%09%23FFFFFF,red/K00921%09%23FFFFFF,red/K04392%09%23FFFFFF,red/K07897%09%23FFFFFF,red/K08054%09%23FFFFFF,red
adu00903	Limonene and pinene degradation	Metabolism	Metabolism of terpenoids and polyketides	7	22	0.0158828	0.065722	AH18G03680(K00128);AH01G19700(K00128);AH11G21280(K00128);AH13G05520(K00128);AH03G32220(K00128);AH08G13220(K00128);AH11G08090(K00128)	http://www.kegg.jp/kegg-bin/show_pathway?map00903/K00128%09%23FFFFFF,red
adu00565	Ether lipid metabolism	Metabolism	Lipid metabolism	15	66	0.0166392	0.0665568	AH08G29780(K01114);AH18G34500(K01114);AH11G00230(K01115);AH11G00200(K01115);AH09G07200(K01114);AH04G24140(K13510);AH09G05050(K01115);AH03G44220(K01115);AH08G26900(K01115);AH19G06790(K01115);AH08G26890(K01115);AH00G01730(K01115);AH18G02290(K01115);AH08G12930(K01115);AH01G08700(K01115)	http://www.kegg.jp/kegg-bin/show_pathway?map00565/K01114%09%23FFFFFF,red/K01115%09%23FFFFFF,red/K13510%09%23FFFFFF,red
adu00670	One carbon pool by folate	Metabolism	Metabolism of cofactors and vitamins	10	39	0.0209755	0.0811956	AH13G42560(K00600);AH03G39620(K00600);AH05G38620(K00600);AH01G14800(K01433);AH11G15240(K01433);AH09G31820(K01938);AH11G33130(K01433);AH01G24870(K01433);AH15G12090(K01934);AH05G10710(K01934)	http://www.kegg.jp/kegg-bin/show_pathway?map00670/K00600%09%23FFFFFF,red/K01433%09%23FFFFFF,red/K01938%09%23FFFFFF,red/K01934%09%23FFFFFF,red
adu00100	Steroid biosynthesis	Metabolism	Lipid metabolism	15	69	0.0244796	0.0917987	AH20G02600(K00511);AH04G01640(K00511);AH13G07790(K00801);AH10G04620(K00511);AH16G38820(K00511);AH12G06410(K05917);AH10G20330(K23558);AH07G06850(K01052);AH01G16100(K14423);AH16G24640(K14423);AH05G11580(K14424);AH14G02380(K00511);AH03G35480(K00511);AH10G25420(K14423);AH13G58770(K01052)	http://www.kegg.jp/kegg-bin/show_pathway?map00100/K00511%09%23FFFFFF,red/K00801%09%23FFFFFF,red/K05917%09%23FFFFFF,red/K23558%09%23FFFFFF,red/K01052%09%23FFFFFF,red/K14423%09%23FFFFFF,red/K14424%09%23FFFFFF,red
adu00340	Histidine metabolism	Metabolism	Amino acid metabolism	10	47	0.0675302	0.245564	AH18G03680(K00128);AH01G19700(K00128);AH11G21280(K00128);AH04G09380(K00013);AH14G08860(K00013);AH13G05520(K00128);AH03G32220(K00128);AH14G08830(K00013);AH08G13220(K00128);AH11G08090(K00128)	http://www.kegg.jp/kegg-bin/show_pathway?map00340/K00128%09%23FFFFFF,red/K00013%09%23FFFFFF,red
adu00130	Ubiquinone and other terpenoid-quinone biosynthesis	Metabolism	Metabolism of cofactors and vitamins	20	112	0.0708676	0.250121	AH05G00220(K01904);AH05G15650(K12501);AH04G09490(K14760);AH05G14910(K05928);AH14G08670(K14760);AH13G43410(K01661);AH01G07820(K14759);AH03G40520(K01661);AH03G45250(K23094);AH11G01050(K14759);AH13G36180(K17872);AH14G02190(K12501);AH03G32190(K17872);AH12G21890(K02552);AH02G19660(K02552);AH11G35140(K01904);AH13G19960(K03809);AH18G12240(K03809);AH08G20240(K03809);AH05G06500(K03809)	http://www.kegg.jp/kegg-bin/show_pathway?map00130/K01904%09%23FFFFFF,red/K12501%09%23FFFFFF,red/K14760%09%23FFFFFF,red/K05928%09%23FFFFFF,red/K01661%09%23FFFFFF,red/K14759%09%23FFFFFF,red/K23094%09%23FFFFFF,red/K17872%09%23FFFFFF,red/K02552%09%23FFFFFF,red/K03809%09%23FFFFFF,red
adu00531	Glycosaminoglycan degradation	Metabolism	Glycan biosynthesis and metabolism	7	30	0.0774432	0.26552	AH08G30340(K07964);AH01G24670(K07964);AH20G00450(K07964);AH09G31470(K12373);AH03G26180(K07964);AH19G36580(K12373);AH13G30290(K07964)	http://www.kegg.jp/kegg-bin/show_pathway?map00531/K07964%09%23FFFFFF,red/K12373%09%23FFFFFF,red
adu00920	Sulfur metabolism	Metabolism	Energy metabolism	14	74	0.0805272	0.268424	AH14G43140(K13811);AH14G37250(K13811);AH05G09880(K01738);AH05G02100(K00640);AH04G04220(K05907);AH10G24760(K01739);AH14G05230(K05907);AH20G32100(K01739);AH15G09280(K00860);AH15G13020(K01738);AH05G13520(K00860);AH20G05710(K01082);AH10G03660(K01082);AH05G14450(K01738)	http://www.kegg.jp/kegg-bin/show_pathway?map00920/K13811%09%23FFFFFF,red/K01738%09%23FFFFFF,red/K00640%09%23FFFFFF,red/K05907%09%23FFFFFF,red/K01739%09%23FFFFFF,red/K00860%09%23FFFFFF,red/K01082%09%23FFFFFF,red
adu04146	Peroxisome	Cellular Processes	Transport and catabolism	30	186	0.0985228	0.312298	AH07G23140(K11517);AH18G19610(K11517);AH19G14530(K01897);AH09G11110(K01897);AH17G22760(K03781);AH13G06610(K01897);AH08G02200(K03781);AH07G05190(K01640);AH07G04830(K00830);AH06G28460(K13356);AH17G03680(K00830);AH18G13890(K13348);AH16G35190(K13356);AH08G15420(K13356);AH18G05730(K13356);AH07G19140(K01897);AH13G05080(K01640);AH17G18950(K01897);AH13G55060(K01897);AH18G05000(K04565);AH03G00540(K04565);…	http://www.kegg.jp/kegg-bin/show_pathway?map04146/K11517%09%23FFFFFF,red/K01897%09%23FFFFFF,red/K03781%09%23FFFFFF,red/K01640%09%23FFFFFF,red/K00830%09%23FFFFFF,red/K13356%09%23FFFFFF,red/K13348%09%23FFFFFF,red/K04565%09%23FFFFFF,red/K13347%09%23FFFFFF,red/K17879%09%23FFFFFF,red
adu00010	Glycolysis / Gluconeogenesis	Metabolism	Carbohydrate metabolism	40	257	0.0988942	0.312298	AH03G06860(K01623);AH13G07850(K01623);AH18G22960(K00927);AH07G16020(K00927);AH19G42510(K01835);AH18G03680(K00128);AH01G19700(K00128);AH11G21280(K00128);AH04G17830(K00002);AH15G37420(K03841);AH11G33970(K00131);AH11G29810(K01006);AH01G27840(K01006);AH15G03330(K01792);AH19G35110(K03841);AH17G01560(K01623);AH09G32660(K03841);AH11G31230(K01913);AH09G25530(K01835);AH13G05520(K00128);AH03G32220(K00128);…	http://www.kegg.jp/kegg-bin/show_pathway?map00010/K01623%09%23FFFFFF,red/K00927%09%23FFFFFF,red/K01835%09%23FFFFFF,red/K00128%09%23FFFFFF,red/K00002%09%23FFFFFF,red/K03841%09%23FFFFFF,red/K00131%09%23FFFFFF,red/K01006%09%23FFFFFF,red/K01792%09%23FFFFFF,red/K01913%09%23FFFFFF,red/K00382%09%23FFFFFF,red/K00162%09%23FFFFFF,red/K00121%09%23FFFFFF,red/K18857%09%23FFFFFF,red/K01785%09%23FFFFFF,red
adu00908	Zeatin biosynthesis	Metabolism	Metabolism of terpenoids and polyketides	10	52	0.116459	0.358336	AH16G44510(K00279);AH04G03460(K10760);AH20G27040(K00279);AH10G20650(K00279);AH12G36160(K13496);AH10G24680(K13496);AH20G31890(K13496);AH16G02450(K10760);AH14G04390(K10760);AH12G30360(K10760)	http://www.kegg.jp/kegg-bin/show_pathway?map00908/K00279%09%23FFFFFF,red/K10760%09%23FFFFFF,red/K13496%09%23FFFFFF,red
adu02010	ABC transporters	Environmental Information Processing	Membrane transport	12	69	0.159694	0.479083	AH05G39130(K05658);AH06G13290(K05658);AH12G36450(K05658);AH07G02310(K05666);AH05G01310(K05681);AH20G01630(K05658);AH01G10250(K05658);AH16G19190(K05658);AH07G02270(K05666);AH06G15810(K05658);AH09G32540(K05666);AH20G30870(K05658)	http://www.kegg.jp/kegg-bin/show_pathway?map02010/K05658%09%23FFFFFF,red/K05666%09%23FFFFFF,red/K05681%09%23FFFFFF,red
adu00310	Lysine degradation	Metabolism	Amino acid metabolism	11	63	0.169777	0.496909	AH04G04290(K00658);AH14G05290(K00658);AH18G03680(K00128);AH01G19700(K00128);AH11G21280(K00128);AH13G05520(K00128);AH03G32220(K00128);AH01G26580(K00382);AH08G13220(K00128);AH11G08090(K00128);AH13G58290(K11433)	http://www.kegg.jp/kegg-bin/show_pathway?map00310/K00658%09%23FFFFFF,red/K00128%09%23FFFFFF,red/K00382%09%23FFFFFF,red/K11433%09%23FFFFFF,red
adu00350	Tyrosine metabolism	Metabolism	Amino acid metabolism	17	106	0.184449	0.525299	AH06G10340(K01593);AH16G16010(K01593);AH07G05730(K00121);AH03G09110(K00121);AH14G32970(K00422);AH13G17110(K00276);AH03G36470(K00422);AH13G11690(K00121);AH13G11680(K00121);AH11G29600(K00276);AH04G20920(K07253);AH12G21260(K18857);AH14G24110(K07253);AH12G21300(K18857);AH07G05710(K00121);AH03G09100(K00121);AH13G11700(K00121)	http://www.kegg.jp/kegg-bin/show_pathway?map00350/K01593%09%23FFFFFF,red/K00121%09%23FFFFFF,red/K00422%09%23FFFFFF,red/K00276%09%23FFFFFF,red/K07253%09%23FFFFFF,red/K18857%09%23FFFFFF,red
adu00430	Taurine and hypotaurine metabolism	Metabolism	Metabolism of other amino acids	3	12	0.188232	0.525299	AH03G39250(K01580);AH10G10320(K18592);AH20G14370(K18592)	http://www.kegg.jp/kegg-bin/show_pathway?map00430/K01580%09%23FFFFFF,red/K18592%09%23FFFFFF,red
adu00450	Selenocompound metabolism	Metabolism	Metabolism of other amino acids	6	31	0.193243	0.527026	AH14G43140(K13811);AH14G37250(K13811);AH10G24760(K01739);AH20G32100(K01739);AH06G02180(K00384);AH16G04680(K00384)	http://www.kegg.jp/kegg-bin/show_pathway?map00450/K13811%09%23FFFFFF,red/K01739%09%23FFFFFF,red/K00384%09%23FFFFFF,red
adu00604	Glycosphingolipid biosynthesis - ganglio series	Metabolism	Glycan biosynthesis and metabolism	2	7	0.220054	0.58681	AH09G31470(K12373);AH19G36580(K12373)	http://www.kegg.jp/kegg-bin/show_pathway?map00604/K12373%09%23FFFFFF,red
adu00061	Fatty acid biosynthesis	Metabolism	Lipid metabolism	17	111	0.239974	0.596706	AH19G14530(K01897);AH09G11110(K01897);AH13G06610(K01897);AH01G20670(K09458);AH20G29710(K10781);AH14G00420(K09458);AH10G22740(K10781);AH07G19140(K01897);AH17G18950(K01897);AH13G55060(K01897);AH04G25400(K01962);AH14G35620(K02160);AH10G32030(K01897);AH13G48290(K02372);AH03G26460(K01961);AH03G45650(K02372);AH16G08130(K01897)	http://www.kegg.jp/kegg-bin/show_pathway?map00061/K01897%09%23FFFFFF,red/K09458%09%23FFFFFF,red/K10781%09%23FFFFFF,red/K01962%09%23FFFFFF,red/K02160%09%23FFFFFF,red/K02372%09%23FFFFFF,red/K01961%09%23FFFFFF,red
adu00250	Alanine, aspartate and glutamate metabolism	Metabolism	Amino acid metabolism	16	104	0.242834	0.596706	AH04G03310(K01915);AH14G04210(K01915);AH16G39710(K13051);AH07G04830(K00830);AH17G03680(K00830);AH05G13010(K14272);AH15G09710(K14272);AH08G10480(K13051);AH03G39250(K01580);AH04G21030(K01940);AH01G04960(K01953);AH17G34880(K13051);AH05G30540(K00278);AH20G30040(K13051);AH11G03100(K00827);AH01G05470(K00827)	http://www.kegg.jp/kegg-bin/show_pathway?map00250/K01915%09%23FFFFFF,red/K13051%09%23FFFFFF,red/K00830%09%23FFFFFF,red/K14272%09%23FFFFFF,red/K01580%09%23FFFFFF,red/K01940%09%23FFFFFF,red/K01953%09%23FFFFFF,red/K00278%09%23FFFFFF,red/K00827%09%23FFFFFF,red
adu00514	Other types of O-glycan biosynthesis	Metabolism	Glycan biosynthesis and metabolism	4	20	0.243655	0.596706	AH18G10310(K03691);AH02G04880(K03691);AH06G10230(K03691);AH10G10370(K03691)	http://www.kegg.jp/kegg-bin/show_pathway?map00514/K03691%09%23FFFFFF,red
adu00944	Flavone and flavonol biosynthesis	Metabolism	Biosynthesis of other secondary metabolites	4	20	0.243655	0.596706	AH09G22940(K22772);AH03G15640(K22794);AH03G15630(K22794);AH19G28950(K22772)	http://www.kegg.jp/kegg-bin/show_pathway?map00944/K22772%09%23FFFFFF,red/K22794%09%23FFFFFF,red
adu00600	Sphingolipid metabolism	Metabolism	Lipid metabolism	8	49	0.27913	0.669913	AH19G28650(K17108);AH09G22690(K17108);AH02G24040(K12382);AH05G22060(K07407);AH08G10530(K00654);AH04G22840(K07407);AH20G06520(K04712);AH14G26280(K07407)	http://www.kegg.jp/kegg-bin/show_pathway?map00600/K17108%09%23FFFFFF,red/K12382%09%23FFFFFF,red/K07407%09%23FFFFFF,red/K00654%09%23FFFFFF,red/K04712%09%23FFFFFF,red
adu00770	Pantothenate and CoA biosynthesis	Metabolism	Metabolism of cofactors and vitamins	14	93	0.289471	0.681109	AH18G03680(K00128);AH01G19700(K00128);AH11G21280(K00128);AH15G37810(K06133);AH13G05520(K00128);AH03G32220(K00128);AH08G13220(K00128);AH13G06150(K00859);AH11G08090(K00128);AH13G24400(K01922);AH17G10630(K17839);AH03G35560(K00826);AH07G11330(K17839);AH12G33530(K00826)	http://www.kegg.jp/kegg-bin/show_pathway?map00770/K00128%09%23FFFFFF,red/K06133%09%23FFFFFF,red/K00859%09%23FFFFFF,red/K01922%09%23FFFFFF,red/K17839%09%23FFFFFF,red/K00826%09%23FFFFFF,red
adu00730	Thiamine metabolism	Metabolism	Metabolism of cofactors and vitamins	7	44	0.323015	0.74542	AH01G27660(K01662);AH11G29990(K01662);AH03G18820(K00939);AH13G21370(K00939);AH15G08960(K03146);AH16G31080(K00939);AH05G13940(K03146)	http://www.kegg.jp/kegg-bin/show_pathway?map00730/K01662%09%23FFFFFF,red/K00939%09%23FFFFFF,red/K03146%09%23FFFFFF,red
adu00966	Glucosinolate biosynthesis	Metabolism	Biosynthesis of other secondary metabolites	3	17	0.36905	0.817471	AH08G30240(K01703);AH03G35560(K00826);AH12G33530(K00826)	http://www.kegg.jp/kegg-bin/show_pathway?map00966/K01703%09%23FFFFFF,red/K00826%09%23FFFFFF,red
adu04070	Phosphatidylinositol signaling system	Environmental Information Processing	Signal transduction	18	129	0.372404	0.817471	AH08G17340(K00901);AH18G08530(K00901);AH14G00270(K00921);AH08G08710(K00913);AH11G34830(K00901);AH11G31570(K02183);AH01G23060(K00901);AH14G06230(K00981);AH17G07250(K05857);AH05G05120(K01110);AH04G05200(K10047);AH13G35970(K00889);AH03G31970(K00889);AH10G14640(K00889);AH01G26300(K02183);AH08G28190(K00889);AH15G01180(K01110);AH08G25270(K00915)	http://www.kegg.jp/kegg-bin/show_pathway?map04070/K00901%09%23FFFFFF,red/K00921%09%23FFFFFF,red/K00913%09%23FFFFFF,red/K02183%09%23FFFFFF,red/K00981%09%23FFFFFF,red/K05857%09%23FFFFFF,red/K01110%09%23FFFFFF,red/K10047%09%23FFFFFF,red/K00889%09%23FFFFFF,red/K00915%09%23FFFFFF,red
adu04712	Circadian rhythm - plant	Organismal Systems	Environmental adaptation	16	114	0.374674	0.817471	AH12G04830(K12130);AH12G04990(K12133);AH13G03880(K12129);AH12G03100(K16240);AH02G04520(K12133);AH02G03440(K16240);AH04G08120(K12121);AH09G30820(K16221);AH19G15740(K12120);AH03G28900(K16240);AH14G17930(K16241);AH19G37380(K16221);AH13G32630(K16240);AH19G15340(K12126);AH16G08790(K12126);AH04G15010(K16241)	http://www.kegg.jp/kegg-bin/show_pathway?map04712/K12130%09%23FFFFFF,red/K12133%09%23FFFFFF,red/K12129%09%23FFFFFF,red/K16240%09%23FFFFFF,red/K12121%09%23FFFFFF,red/K16221%09%23FFFFFF,red/K12120%09%23FFFFFF,red/K16241%09%23FFFFFF,red/K12126%09%23FFFFFF,red
adu00965	Betalain biosynthesis	Metabolism	Biosynthesis of other secondary metabolites	2	11	0.41651	0.888444	AH06G10340(K01593);AH16G16010(K01593)	http://www.kegg.jp/kegg-bin/show_pathway?map00965/K01593%09%23FFFFFF,red
adu00940	Phenylpropanoid biosynthesis	Metabolism	Biosynthesis of other secondary metabolites	40	303	0.422011	0.888444	AH05G00220(K01904);AH06G22850(K13065);AH07G07460(K00430);AH16G28250(K13065);AH11G10290(K00588);AH19G24230(K00430);AH11G28810(K00430);AH15G26260(K05350);AH13G49240(K22395);AH11G02890(K00430);AH11G11550(K00430);AH06G22080(K13065);AH11G28990(K05350);AH18G07180(K00430);AH16G33620(K00430);AH05G21770(K00430);AH11G35140(K01904);AH06G26990(K00430);AH08G16780(K00430);AH01G31200(K00430);AH13G23770(K12355);…	http://www.kegg.jp/kegg-bin/show_pathway?map00940/K01904%09%23FFFFFF,red/K13065%09%23FFFFFF,red/K00430%09%23FFFFFF,red/K00588%09%23FFFFFF,red/K05350%09%23FFFFFF,red/K22395%09%23FFFFFF,red/K12355%09%23FFFFFF,red/K01188%09%23FFFFFF,red/K05349%09%23FFFFFF,red
adu00410	beta-Alanine metabolism	Metabolism	Metabolism of other amino acids	13	96	0.447744	0.926367	AH18G03680(K00128);AH01G19700(K00128);AH11G21280(K00128);AH03G39250(K01580);AH13G05520(K00128);AH03G32220(K00128);AH08G13220(K00128);AH13G17110(K00276);AH11G08090(K00128);AH11G29600(K00276);AH17G10630(K17839);AH03G22190(K12259);AH07G11330(K17839)	http://www.kegg.jp/kegg-bin/show_pathway?map00410/K00128%09%23FFFFFF,red/K01580%09%23FFFFFF,red/K00276%09%23FFFFFF,red/K17839%09%23FFFFFF,red/K12259%09%23FFFFFF,red
adu00945	Stilbenoid, diarylheptanoid and gingerol biosynthesis	Metabolism	Biosynthesis of other secondary metabolites	6	44	0.4933	1	AH06G22850(K13065);AH16G28250(K13065);AH11G10290(K00588);AH06G22080(K13065);AH01G10690(K00588);AH15G28680(K13065)	http://www.kegg.jp/kegg-bin/show_pathway?map00945/K13065%09%23FFFFFF,red/K00588%09%23FFFFFF,red
adu00904	Diterpenoid biosynthesis	Metabolism	Metabolism of terpenoids and polyketides	7	53	0.517704	1	AH15G35120(K05282);AH09G15430(K04125);AH19G02880(K04124);AH05G34040(K05282);AH09G01580(K04124);AH08G05530(K05282);AH11G05730(K04120)	http://www.kegg.jp/kegg-bin/show_pathway?map00904/K05282%09%23FFFFFF,red/K04125%09%23FFFFFF,red/K04124%09%23FFFFFF,red/K04120%09%23FFFFFF,red
adu00330	Arginine and proline metabolism	Metabolism	Amino acid metabolism	16	125	0.527719	1	AH18G03680(K00128);AH01G19700(K00128);AH11G21280(K00128);AH13G05520(K00128);AH03G32220(K00128);AH08G13220(K00128);AH13G43630(K00797);AH11G08090(K00128);AH14G37520(K00318);AH14G42830(K00318);AH03G40820(K00797);AH10G27380(K00318);AH17G10630(K17839);AH03G22190(K12259);AH03G27770(K00472);AH07G11330(K17839)	http://www.kegg.jp/kegg-bin/show_pathway?map00330/K00128%09%23FFFFFF,red/K00797%09%23FFFFFF,red/K00318%09%23FFFFFF,red/K17839%09%23FFFFFF,red/K12259%09%23FFFFFF,red/K00472%09%23FFFFFF,red
adu00650	Butanoate metabolism	Metabolism	Carbohydrate metabolism	6	46	0.538633	1	AH07G05190(K01640);AH11G31230(K01913);AH13G05080(K01640);AH03G39250(K01580);AH08G12700(K18121);AH18G02520(K18121)	http://www.kegg.jp/kegg-bin/show_pathway?map00650/K01640%09%23FFFFFF,red/K01913%09%23FFFFFF,red/K01580%09%23FFFFFF,red/K18121%09%23FFFFFF,red
adu00280	Valine, leucine and isoleucine degradation	Metabolism	Amino acid metabolism	14	111	0.554737	1	AH07G05190(K01640);AH18G03680(K00128);AH01G19700(K00128);AH11G21280(K00128);AH13G05080(K01640);AH13G05520(K00128);AH03G32220(K00128);AH01G26580(K00382);AH08G13220(K00128);AH11G08090(K00128);AH03G35560(K00826);AH11G03100(K00827);AH01G05470(K00827);AH12G33530(K00826)	http://www.kegg.jp/kegg-bin/show_pathway?map00280/K01640%09%23FFFFFF,red/K00128%09%23FFFFFF,red/K00382%09%23FFFFFF,red/K00826%09%23FFFFFF,red/K00827%09%23FFFFFF,red
adu01040	Biosynthesis of unsaturated fatty acids	Metabolism	Lipid metabolism	6	47	0.560634	1	AH05G38260(K10703);AH06G01010(K10256);AH16G03630(K10256);AH13G04170(K10703);AH03G02290(K10703);AH09G29670(K10256)	http://www.kegg.jp/kegg-bin/show_pathway?map01040/K10703%09%23FFFFFF,red/K10256%09%23FFFFFF,red
adu00780	Biotin metabolism	Metabolism	Metabolism of cofactors and vitamins	4	31	0.567297	1	AH01G20670(K09458);AH14G00420(K09458);AH13G48290(K02372);AH03G45650(K02372)	http://www.kegg.jp/kegg-bin/show_pathway?map00780/K09458%09%23FFFFFF,red/K02372%09%23FFFFFF,red
adu00440	Phosphonate and phosphinate metabolism	Metabolism	Metabolism of other amino acids	2	15	0.585432	1	AH04G11360(K00968);AH14G13860(K00968)	http://www.kegg.jp/kegg-bin/show_pathway?map00440/K00968%09%23FFFFFF,red
adu00950	Isoquinoline alkaloid biosynthesis	Metabolism	Biosynthesis of other secondary metabolites	6	49	0.60307	1	AH06G10340(K01593);AH16G16010(K01593);AH14G32970(K00422);AH13G17110(K00276);AH03G36470(K00422);AH11G29600(K00276)	http://www.kegg.jp/kegg-bin/show_pathway?map00950/K01593%09%23FFFFFF,red/K00422%09%23FFFFFF,red/K00276%09%23FFFFFF,red
adu00998	Biosynthesis of various secondary metabolites - part 2	Metabolism	Biosynthesis of other secondary metabolites	1	7	0.61376	1	AH05G00290(K21568)	http://www.kegg.jp/kegg-bin/show_pathway?map00998/K21568%09%23FFFFFF,red
adu00072	Synthesis and degradation of ketone bodies	Metabolism	Lipid metabolism	2	16	0.621594	1	AH07G05190(K01640);AH13G05080(K01640)	http://www.kegg.jp/kegg-bin/show_pathway?map00072/K01640%09%23FFFFFF,red
adu00480	Glutathione metabolism	Metabolism	Metabolism of other amino acids	25	207	0.639391	1	AH17G18150(K00434);AH07G19820(K00434);AH13G58900(K00036);AH19G36060(K00799);AH16G45180(K00432);AH05G10340(K00799);AH03G38730(K21888);AH10G28400(K00036);AH16G37350(K00432);AH13G21250(K00799);AH09G31910(K00799);AH13G43630(K00797);AH15G12570(K00799);AH02G28040(K00799);AH02G28030(K00799);AH10G10320(K18592);AH03G40820(K00797);AH06G13590(K00799);AH20G14370(K18592);AH08G26960(K00434);AH16G00190(K00799);…	http://www.kegg.jp/kegg-bin/show_pathway?map00480/K00434%09%23FFFFFF,red/K00036%09%23FFFFFF,red/K00799%09%23FFFFFF,red/K00432%09%23FFFFFF,red/K21888%09%23FFFFFF,red/K00797%09%23FFFFFF,red/K18592%09%23FFFFFF,red
adu00590	Arachidonic acid metabolism	Metabolism	Lipid metabolism	4	36	0.687975	1	AH16G45180(K00432);AH16G37350(K00432);AH10G10320(K18592);AH20G14370(K18592)	http://www.kegg.jp/kegg-bin/show_pathway?map00590/K00432%09%23FFFFFF,red/K18592%09%23FFFFFF,red
adu00261	Monobactam biosynthesis	Metabolism	Biosynthesis of other secondary metabolites	2	19	0.715365	1	AH14G43140(K13811);AH14G37250(K13811)	http://www.kegg.jp/kegg-bin/show_pathway?map00261/K13811%09%23FFFFFF,red
adu00960	Tropane, piperidine and pyridine alkaloid biosynthesis	Metabolism	Biosynthesis of other secondary metabolites	5	48	0.746848	1	AH19G28220(K08081);AH13G17110(K00276);AH11G29600(K00276);AH09G22440(K08081);AH15G34930(K13610)	http://www.kegg.jp/kegg-bin/show_pathway?map00960/K08081%09%23FFFFFF,red/K00276%09%23FFFFFF,red/K13610%09%23FFFFFF,red
adu00591	Linoleic acid metabolism	Metabolism	Lipid metabolism	4	39	0.747926	1	AH19G12820(K15718);AH09G14390(K15718);AH09G07020(K00454);AH19G08840(K00454)	http://www.kegg.jp/kegg-bin/show_pathway?map00591/K15718%09%23FFFFFF,red/K00454%09%23FFFFFF,red
adu00052	Galactose metabolism	Metabolism	Carbohydrate metabolism	12	111	0.767217	1	AH19G42510(K01835);AH03G39350(K00963);AH13G42300(K00963);AH09G25530(K01835);AH05G22060(K07407);AH15G31330(K06617);AH05G28800(K01785);AH04G22840(K07407);AH19G08060(K01193);AH09G11360(K18819);AH14G26280(K07407);AH19G14820(K18819)	http://www.kegg.jp/kegg-bin/show_pathway?map00052/K01835%09%23FFFFFF,red/K00963%09%23FFFFFF,red/K07407%09%23FFFFFF,red/K06617%09%23FFFFFF,red/K01785%09%23FFFFFF,red/K01193%09%23FFFFFF,red/K18819%09%23FFFFFF,red
adu00900	Terpenoid backbone biosynthesis	Metabolism	Metabolism of terpenoids and polyketides	11	103	0.774491	1	AH01G27660(K01662);AH01G34010(K10960);AH11G23350(K10960);AH11G29990(K01662);AH19G10960(K00099);AH06G02490(K10960);AH09G07900(K00099);AH07G23560(K05356);AH02G15900(K13789);AH01G04840(K15892);AH11G03750(K15892)	http://www.kegg.jp/kegg-bin/show_pathway?map00900/K01662%09%23FFFFFF,red/K10960%09%23FFFFFF,red/K00099%09%23FFFFFF,red/K05356%09%23FFFFFF,red/K13789%09%23FFFFFF,red/K15892%09%23FFFFFF,red
adu00785	Lipoic acid metabolism	Metabolism	Metabolism of cofactors and vitamins	1	11	0.775802	1	AH18G08870(K03644)	http://www.kegg.jp/kegg-bin/show_pathway?map00785/K03644%09%23FFFFFF,red
adu00620	Pyruvate metabolism	Metabolism	Carbohydrate metabolism	20	185	0.812407	1	AH03G35470(K00026);AH12G33590(K00026);AH18G03680(K00128);AH01G19700(K00128);AH11G21280(K00128);AH11G29810(K01006);AH01G27840(K01006);AH11G31230(K01913);AH13G05520(K00128);AH03G32220(K00128);AH01G26580(K00382);AH13G51070(K00162);AH03G48350(K00162);AH08G13220(K00128);AH04G25400(K01962);AH11G08090(K00128);AH14G35620(K02160);AH03G26460(K01961);AH03G04240(K01069);AH12G06530(K00025)	http://www.kegg.jp/kegg-bin/show_pathway?map00620/K00026%09%23FFFFFF,red/K00128%09%23FFFFFF,red/K01006%09%23FFFFFF,red/K01913%09%23FFFFFF,red/K00382%09%23FFFFFF,red/K00162%09%23FFFFFF,red/K01962%09%23FFFFFF,red/K02160%09%23FFFFFF,red/K01961%09%23FFFFFF,red/K01069%09%23FFFFFF,red/K00025%09%23FFFFFF,red
adu00220	Arginine biosynthesis	Metabolism	Amino acid metabolism	5	53	0.820594	1	AH04G03310(K01915);AH14G04210(K01915);AH05G13010(K14272);AH15G09710(K14272);AH04G21030(K01940)	http://www.kegg.jp/kegg-bin/show_pathway?map00220/K01915%09%23FFFFFF,red/K14272%09%23FFFFFF,red/K01940%09%23FFFFFF,red
adu00750	Vitamin B6 metabolism	Metabolism	Metabolism of cofactors and vitamins	2	24	0.827983	1	AH10G01010(K06215);AH02G22190(K08681)	http://www.kegg.jp/kegg-bin/show_pathway?map00750/K06215%09%23FFFFFF,red/K08681%09%23FFFFFF,red
adu00020	Citrate cycle (TCA cycle)	Metabolism	Carbohydrate metabolism	10	100	0.832972	1	AH04G04290(K00658);AH14G05290(K00658);AH03G35470(K00026);AH12G33590(K00026);AH11G31440(K01648);AH01G26580(K00382);AH13G51070(K00162);AH03G48350(K00162);AH01G26430(K01648);AH12G06530(K00025)	http://www.kegg.jp/kegg-bin/show_pathway?map00020/K00658%09%23FFFFFF,red/K00026%09%23FFFFFF,red/K01648%09%23FFFFFF,red/K00382%09%23FFFFFF,red/K00162%09%23FFFFFF,red/K00025%09%23FFFFFF,red
adu00290	Valine, leucine and isoleucine biosynthesis	Metabolism	Amino acid metabolism	3	36	0.853347	1	AH08G30240(K01703);AH03G35560(K00826);AH12G33530(K00826)	http://www.kegg.jp/kegg-bin/show_pathway?map00290/K01703%09%23FFFFFF,red/K00826%09%23FFFFFF,red
adu00660	C5-Branched dibasic acid metabolism	Metabolism	Carbohydrate metabolism	1	15	0.869893	1	AH08G30240(K01703)	http://www.kegg.jp/kegg-bin/show_pathway?map00660/K01703%09%23FFFFFF,red
adu00943	Isoflavonoid biosynthesis	Metabolism	Biosynthesis of other secondary metabolites	5	58	0.875971	1	AH01G02810(K13267);AH03G47350(K22932);AH14G02290(K13260);AH13G50100(K22932);AH11G06150(K13267)	http://www.kegg.jp/kegg-bin/show_pathway?map00943/K13267%09%23FFFFFF,red/K22932%09%23FFFFFF,red/K13260%09%23FFFFFF,red
adu00360	Phenylalanine metabolism	Metabolism	Amino acid metabolism	6	69	0.886829	1	AH06G10340(K01593);AH16G16010(K01593);AH13G17110(K00276);AH11G29600(K00276);AH04G20920(K07253);AH14G24110(K07253)	http://www.kegg.jp/kegg-bin/show_pathway?map00360/K01593%09%23FFFFFF,red/K00276%09%23FFFFFF,red/K07253%09%23FFFFFF,red
adu03410	Base excision repair	Genetic Information Processing	Replication and repair	6	69	0.886829	1	AH09G00680(K01246);AH01G07730(K01246);AH16G01230(K24070);AH11G01130(K01246);AH19G01530(K01246);AH18G03270(K10773)	http://www.kegg.jp/kegg-bin/show_pathway?map03410/K01246%09%23FFFFFF,red/K24070%09%23FFFFFF,red/K10773%09%23FFFFFF,red
adu00562	Inositol phosphate metabolism	Metabolism	Carbohydrate metabolism	14	152	0.928344	1	AH14G00270(K00921);AH08G08710(K00913);AH17G07250(K05857);AH08G29780(K01114);AH05G05120(K01110);AH18G34500(K01114);AH04G05200(K10047);AH13G35970(K00889);AH03G31970(K00889);AH10G14640(K00889);AH08G28190(K00889);AH09G07200(K01114);AH15G01180(K01110);AH08G25270(K00915)	http://www.kegg.jp/kegg-bin/show_pathway?map00562/K00921%09%23FFFFFF,red/K00913%09%23FFFFFF,red/K05857%09%23FFFFFF,red/K01114%09%23FFFFFF,red/K01110%09%23FFFFFF,red/K10047%09%23FFFFFF,red/K00889%09%23FFFFFF,red/K00915%09%23FFFFFF,red
adu04626	Plant-pathogen interaction	Organismal Systems	Environmental adaptation	45	427	0.929061	1	AH09G29270(K15397);AH19G25070(K15397);AH05G05580(K13448);AH19G38860(K15397);AH03G23260(K02358);AH09G19870(K15397);AH13G04010(K15397);AH09G31580(K15397);AH02G04150(K15397);AH15G01650(K13448);AH20G26590(K15397);AH11G31570(K02183);AH03G02130(K15397);AH12G04610(K15397);AH16G14220(K15397);AH19G33610(K13412);AH10G20260(K15397);AH15G23930(K05391);AH03G04120(K13448);AH09G33760(K13412);AH15G07610(K05391);…	http://www.kegg.jp/kegg-bin/show_pathway?map04626/K15397%09%23FFFFFF,red/K13448%09%23FFFFFF,red/K02358%09%23FFFFFF,red/K02183%09%23FFFFFF,red/K13412%09%23FFFFFF,red/K05391%09%23FFFFFF,red/K13447%09%23FFFFFF,red/K13457%09%23FFFFFF,red/K13449%09%23FFFFFF,red
adu03450	Non-homologous end-joining	Genetic Information Processing	Replication and repair	1	20	0.934122	1	AH02G25800(K10885)	http://www.kegg.jp/kegg-bin/show_pathway?map03450/K10885%09%23FFFFFF,red
adu00592	alpha-Linolenic acid metabolism	Metabolism	Lipid metabolism	8	99	0.945859	1	AH08G02990(K01723);AH05G31010(K10529);AH12G21260(K18857);AH12G21300(K18857);AH16G40070(K08241);AH05G14770(K05894);AH09G07020(K00454);AH19G08840(K00454)	http://www.kegg.jp/kegg-bin/show_pathway?map00592/K01723%09%23FFFFFF,red/K10529%09%23FFFFFF,red/K18857%09%23FFFFFF,red/K08241%09%23FFFFFF,red/K05894%09%23FFFFFF,red/K00454%09%23FFFFFF,red
adu00270	Cysteine and methionine metabolism	Metabolism	Amino acid metabolism	20	213	0.946931	1	AH03G35470(K00026);AH12G33590(K00026);AH05G09880(K01738);AH09G25970(K08967);AH05G02100(K00640);AH02G14250(K05396);AH10G24760(K01739);AH20G32100(K01739);AH19G42160(K08967);AH15G13020(K01738);AH13G43630(K00797);AH03G40820(K00797);AH01G29130(K05933);AH04G01870(K01251);AH03G35560(K00826);AH05G14450(K01738);AH11G03100(K00827);AH01G05470(K00827);AH12G06530(K00025);AH12G33530(K00826)	http://www.kegg.jp/kegg-bin/show_pathway?map00270/K00026%09%23FFFFFF,red/K01738%09%23FFFFFF,red/K08967%09%23FFFFFF,red/K00640%09%23FFFFFF,red/K05396%09%23FFFFFF,red/K01739%09%23FFFFFF,red/K00797%09%23FFFFFF,red/K05933%09%23FFFFFF,red/K01251%09%23FFFFFF,red/K00826%09%23FFFFFF,red/K00827%09%23FFFFFF,red/K00025%09%23FFFFFF,red
adu00760	Nicotinate and nicotinamide metabolism	Metabolism	Metabolism of cofactors and vitamins	2	39	0.966869	1	AH05G30540(K00278);AH08G27620(K11414)	http://www.kegg.jp/kegg-bin/show_pathway?map00760/K00278%09%23FFFFFF,red/K11414%09%23FFFFFF,red
adu00970	Aminoacyl-tRNA biosynthesis	Genetic Information Processing	Translation	7	96	0.968473	1	AH16G38180(K01872);AH16G44310(K01872);AH08G07550(K01875);AH11G27930(K02435);AH16G15460(K01866);AH19G08560(K01893);AH09G06820(K01893)	http://www.kegg.jp/kegg-bin/show_pathway?map00970/K01872%09%23FFFFFF,red/K01875%09%23FFFFFF,red/K02435%09%23FFFFFF,red/K01866%09%23FFFFFF,red/K01893%09%23FFFFFF,red
adu00230	Purine metabolism	Metabolism	Nucleotide metabolism	21	234	0.971273	1	AH03G18820(K00939);AH14G43140(K13811);AH13G21370(K00939);AH14G37250(K13811);AH19G42510(K01835);AH15G09280(K00860);AH05G13520(K00860);AH13G57910(K14641);AH09G25530(K01835);AH16G31080(K00939);AH10G29400(K14641);AH16G07150(K00951);AH06G04100(K00951);AH15G05220(K00759);AH18G23900(K00951);AH12G31890(K19964);AH03G28590(K00940);AH13G32280(K00940);AH06G20970(K19964);AH10G05770(K13484);AH01G16930(K13484)	http://www.kegg.jp/kegg-bin/show_pathway?map00230/K00939%09%23FFFFFF,red/K13811%09%23FFFFFF,red/K01835%09%23FFFFFF,red/K00860%09%23FFFFFF,red/K14641%09%23FFFFFF,red/K00951%09%23FFFFFF,red/K00759%09%23FFFFFF,red/K19964%09%23FFFFFF,red/K00940%09%23FFFFFF,red/K13484%09%23FFFFFF,red
adu00941	Flavonoid biosynthesis	Metabolism	Biosynthesis of other secondary metabolites	9	123	0.980402	1	AH06G22850(K13065);AH16G28250(K13065);AH11G10290(K00588);AH01G08350(K00475);AH17G00940(K08243);AH06G22080(K13065);AH01G10690(K00588);AH15G28680(K13065);AH12G33420(K08695)	http://www.kegg.jp/kegg-bin/show_pathway?map00941/K13065%09%23FFFFFF,red/K00588%09%23FFFFFF,red/K00475%09%23FFFFFF,red/K08243%09%23FFFFFF,red/K08695%09%23FFFFFF,red
adu04144	Endocytosis	Cellular Processes	Transport and catabolism	36	381	0.98166	1	AH06G09800(K07904);AH05G38890(K12493);AH16G13900(K07904);AH05G11220(K07897);AH16G19980(K07901);AH11G00230(K01115);AH13G35970(K00889);AH11G00200(K01115);AH01G11080(K07937);AH03G31970(K00889);AH18G00140(K03283);AH10G14640(K00889);AH08G28190(K00889);AH11G10700(K07937);AH07G09630(K18443);AH02G19180(K05758);AH13G04220(K07901);AH04G16750(K12486);AH02G05090(K12200);AH09G05050(K01115);AH12G15430(K05758);…	http://www.kegg.jp/kegg-bin/show_pathway?map04144/K07904%09%23FFFFFF,red/K12493%09%23FFFFFF,red/K07897%09%23FFFFFF,red/K07901%09%23FFFFFF,red/K01115%09%23FFFFFF,red/K00889%09%23FFFFFF,red/K07937%09%23FFFFFF,red/K03283%09%23FFFFFF,red/K18443%09%23FFFFFF,red/K05758%09%23FFFFFF,red/K12486%09%23FFFFFF,red/K12200%09%23FFFFFF,red/K12191%09%23FFFFFF,red/K04646%09%23FFFFFF,red
adu03430	Mismatch repair	Genetic Information Processing	Replication and repair	3	62	0.989177	1	AH03G36780(K07456);AH15G03400(K10756);AH01G25560(K07466)	http://www.kegg.jp/kegg-bin/show_pathway?map03430/K07456%09%23FFFFFF,red/K10756%09%23FFFFFF,red/K07466%09%23FFFFFF,red
adu03440	Homologous recombination	Genetic Information Processing	Replication and repair	5	88	0.990734	1	AH00G03250(K10869);AH08G14020(K10869);AH14G03190(K10901);AH05G03390(K10875);AH01G25560(K07466)	http://www.kegg.jp/kegg-bin/show_pathway?map03440/K10869%09%23FFFFFF,red/K10901%09%23FFFFFF,red/K10875%09%23FFFFFF,red/K07466%09%23FFFFFF,red
adu00240	Pyrimidine metabolism	Metabolism	Nucleotide metabolism	8	126	0.993457	1	AH13G57910(K14641);AH10G29400(K14641);AH03G28590(K00940);AH13G32280(K00940);AH13G31240(K01489);AH08G23770(K13421);AH18G27980(K13421);AH11G18460(K00876)	http://www.kegg.jp/kegg-bin/show_pathway?map00240/K14641%09%23FFFFFF,red/K00940%09%23FFFFFF,red/K01489%09%23FFFFFF,red/K13421%09%23FFFFFF,red/K00876%09%23FFFFFF,red
adu00640	Propanoate metabolism	Metabolism	Carbohydrate metabolism	4	81	0.994418	1	AH01G26580(K00382);AH04G25400(K01962);AH14G35620(K02160);AH03G26460(K01961)	http://www.kegg.jp/kegg-bin/show_pathway?map00640/K00382%09%23FFFFFF,red/K01962%09%23FFFFFF,red/K02160%09%23FFFFFF,red/K01961%09%23FFFFFF,red
adu00790	Folate biosynthesis	Metabolism	Metabolism of cofactors and vitamins	2	56	0.995536	1	AH10G28190(K01724);AH13G59120(K01724)	http://www.kegg.jp/kegg-bin/show_pathway?map00790/K01724%09%23FFFFFF,red
adu00513	Various types of N-glycan biosynthesis	Metabolism	Glycan biosynthesis and metabolism	2	59	0.996895	1	AH09G31470(K12373);AH19G36580(K12373)	http://www.kegg.jp/kegg-bin/show_pathway?map00513/K12373%09%23FFFFFF,red
adu00510	N-Glycan biosynthesis	Metabolism	Glycan biosynthesis and metabolism	3	77	0.997936	1	AH11G32880(K00737);AH15G03540(K07252);AH01G25070(K00737)	http://www.kegg.jp/kegg-bin/show_pathway?map00510/K00737%09%23FFFFFF,red/K07252%09%23FFFFFF,red
adu00400	Phenylalanine, tyrosine and tryptophan biosynthesis	Metabolism	Amino acid metabolism	4	91	0.998038	1	AH07G07300(K01609);AH16G45460(K01850);AH10G17720(K00891);AH12G31330(K13832)	http://www.kegg.jp/kegg-bin/show_pathway?map00400/K01609%09%23FFFFFF,red/K01850%09%23FFFFFF,red/K00891%09%23FFFFFF,red/K13832%09%23FFFFFF,red
adu03060	Protein export	Genetic Information Processing	Folding, sorting and degradation	4	99	0.99917	1	AH13G20610(K10956);AH03G18030(K10956);AH06G18180(K03106);AH14G26240(K09647)	http://www.kegg.jp/kegg-bin/show_pathway?map03060/K10956%09%23FFFFFF,red/K03106%09%23FFFFFF,red/K09647%09%23FFFFFF,red
adu04016	MAPK signaling pathway - plant	Environmental Information Processing	Signal transduction	24	328	0.999469	1	AH17G22760(K03781);AH08G02200(K03781);AH12G25580(K14496);AH16G44480(K20718);AH16G38030(K20718);AH11G31570(K02183);AH16G13400(K14496);AH03G28590(K00940);AH13G32280(K00940);AH07G07720(K14496);AH14G05380(K20716);AH01G26300(K02183);AH09G25780(K20718);AH08G28310(K13447);AH19G42320(K20718);AH04G04370(K20716);AH20G15670(K14496);AH10G04450(K13449);AH05G17060(K17686);AH19G18110(K13447);AH15G05750(K17686);…	http://www.kegg.jp/kegg-bin/show_pathway?map04016/K03781%09%23FFFFFF,red/K14496%09%23FFFFFF,red/K20718%09%23FFFFFF,red/K02183%09%23FFFFFF,red/K00940%09%23FFFFFF,red/K20716%09%23FFFFFF,red/K13447%09%23FFFFFF,red/K13449%09%23FFFFFF,red/K17686%09%23FFFFFF,red/K20729%09%23FFFFFF,red
adu03420	Nucleotide excision repair	Genetic Information Processing	Replication and repair	3	100	0.999856	1	AH13G46950(K02202);AH15G03400(K10756);AH01G25560(K07466)	http://www.kegg.jp/kegg-bin/show_pathway?map03420/K02202%09%23FFFFFF,red/K10756%09%23FFFFFF,red/K07466%09%23FFFFFF,red
adu03030	DNA replication	Genetic Information Processing	Replication and repair	2	84	0.99986	1	AH15G03400(K10756);AH01G25560(K07466)	http://www.kegg.jp/kegg-bin/show_pathway?map03030/K10756%09%23FFFFFF,red/K07466%09%23FFFFFF,red
adu03010	Ribosome	Genetic Information Processing	Translation	54	651	0.999909	1	AH03G00520(K02939);AH13G02460(K02939);AH11G34430(K02916);AH15G36010(K02933);AH05G34910(K02933);AH20G24940(K02899);AH01G23470(K02916);AH08G25620(K02902);AH10G18860(K02899);AH17G31020(K02952);AH11G32100(K02945);AH05G37220(K02899);AH18G30560(K02902);AH19G31030(K02914);AH14G11010(K02952);AH03G19450(K02968);AH09G30220(K02914);AH04G29380(K02961);AH13G47730(K02904);AH04G26770(K02931);AH07G02010(K02946);…	http://www.kegg.jp/kegg-bin/show_pathway?map03010/K02939%09%23FFFFFF,red/K02916%09%23FFFFFF,red/K02933%09%23FFFFFF,red/K02899%09%23FFFFFF,red/K02902%09%23FFFFFF,red/K02952%09%23FFFFFF,red/K02945%09%23FFFFFF,red/K02914%09%23FFFFFF,red/K02968%09%23FFFFFF,red/K02961%09%23FFFFFF,red/K02904%09%23FFFFFF,red/K02931%09%23FFFFFF,red/K02946%09%23FFFFFF,red/K02895%09%23FFFFFF,red/K02926%09%23FFFFFF,red/K028…
adu03022	Basal transcription factors	Genetic Information Processing	Transcription	2	89	0.999926	1	AH13G46950(K02202);AH19G00850(K03139)	http://www.kegg.jp/kegg-bin/show_pathway?map03022/K02202%09%23FFFFFF,red/K03139%09%23FFFFFF,red
adu03020	RNA polymerase	Genetic Information Processing	Transcription	2	98	0.999976	1	AH10G30570(K03013);AH13G56650(K03013)	http://www.kegg.jp/kegg-bin/show_pathway?map03020/K03013%09%23FFFFFF,red
adu00190	Oxidative phosphorylation	Metabolism	Energy metabolism	15	308	0.999999	1	AH04G04140(K02115);AH14G05120(K02115);AH08G27060(K02109);AH00G01430(K02109);AH11G18540(K02113);AH01G17650(K02113);AH12G05010(K01507);AH01G34530(K01535);AH20G02690(K01507);AH11G22450(K01535);AH06G10810(K01507);AH16G16880(K01507);AH12G13420(K01507);AH02G12000(K01507);AH05G04080(K02266)	http://www.kegg.jp/kegg-bin/show_pathway?map00190/K02115%09%23FFFFFF,red/K02109%09%23FFFFFF,red/K02113%09%23FFFFFF,red/K01507%09%23FFFFFF,red/K01535%09%23FFFFFF,red/K02266%09%23FFFFFF,red
adu03050	Proteasome	Genetic Information Processing	Folding, sorting and degradation	1	103	0.999999	1	AH09G12800(K03029)	http://www.kegg.jp/kegg-bin/show_pathway?map03050/K03029%09%23FFFFFF,red
adu03015	mRNA surveillance pathway	Genetic Information Processing	Translation	8	231	1	1	AH04G05260(K14411);AH09G21270(K06269);AH13G51420(K11584);AH13G25820(K11584);AH19G27040(K06269);AH03G48830(K11584);AH08G26090(K11584);AH19G15880(K14397)	http://www.kegg.jp/kegg-bin/show_pathway?map03015/K14411%09%23FFFFFF,red/K06269%09%23FFFFFF,red/K11584%09%23FFFFFF,red/K14397%09%23FFFFFF,red
adu03008	Ribosome biogenesis in eukaryotes	Genetic Information Processing	Translation	3	156	1	1	AH01G31670(K07936);AH14G02400(K07179);AH20G03300(K07936)	http://www.kegg.jp/kegg-bin/show_pathway?map03008/K07936%09%23FFFFFF,red/K07179%09%23FFFFFF,red
adu03018	RNA degradation	Genetic Information Processing	Folding, sorting and degradation	4	190	1	1	AH05G00940(K12603);AH13G32290(K12625);AH19G12620(K03654);AH04G10330(K12581)	http://www.kegg.jp/kegg-bin/show_pathway?map03018/K12603%09%23FFFFFF,red/K12625%09%23FFFFFF,red/K03654%09%23FFFFFF,red/K12581%09%23FFFFFF,red
adu04120	Ubiquitin mediated proteolysis	Genetic Information Processing	Folding, sorting and degradation	5	220	1	1	AH03G06230(K06689);AH13G08440(K06689);AH20G22540(K06689);AH01G03250(K03094);AH15G06830(K06688)	http://www.kegg.jp/kegg-bin/show_pathway?map04120/K06689%09%23FFFFFF,red/K03094%09%23FFFFFF,red/K06688%09%23FFFFFF,red
adu04141	Protein processing in endoplasmic reticulum	Genetic Information Processing	Folding, sorting and degradation	14	379	1	1	AH13G20610(K10956);AH03G06230(K06689);AH13G08440(K06689);AH04G03970(K13993);AH03G18030(K10956);AH20G22540(K06689);AH04G04360(K14009);AH14G05370(K14009);AH09G12180(K13719);AH03G31620(K08054);AH18G00140(K03283);AH01G03250(K03094);AH14G04960(K13993);AH01G01800(K13993)	http://www.kegg.jp/kegg-bin/show_pathway?map04141/K10956%09%23FFFFFF,red/K06689%09%23FFFFFF,red/K13993%09%23FFFFFF,red/K14009%09%23FFFFFF,red/K13719%09%23FFFFFF,red/K08054%09%23FFFFFF,red/K03283%09%23FFFFFF,red/K03094%09%23FFFFFF,red
adu03013	RNA transport	Genetic Information Processing	Translation	4	301	1	1	AH01G31670(K07936);AH12G03790(K14297);AH20G03300(K07936);AH13G09280(K03231)	http://www.kegg.jp/kegg-bin/show_pathway?map03013/K07936%09%23FFFFFF,red/K14297%09%23FFFFFF,red/K03231%09%23FFFFFF,red
adu03040	Spliceosome	Genetic Information Processing	Transcription	4	334	1	1	AH06G04300(K12828);AH13G32290(K12625);AH01G06250(K12823);AH18G00140(K03283)	http://www.kegg.jp/kegg-bin/show_pathway?map03040/K12828%09%23FFFFFF,red/K12625%09%23FFFFFF,red/K12823%09%23FFFFFF,red/K03283%09%23FFFFFF,red
