# Supplementary material for: Comparative transcriptome analysis revealed molecular mechanisms of peanut leaves responding to Ralstonia solanacearum and its type III secretion system mutant
Source: Front Microbiol. 2022 Aug 25;13:998817. doi: 10.3389/fmicb.2022.998817 (PMC9453164; doi:10.3389/fmicb.2022.998817)
Supplement: Supplementary Table S3 — All up-regulated or down-regulated DEGs in different comparison groups. [file Data_Sheet_2.ZIP › Additional Tables/Table S5.xlsx]

## Sheet: Sheet1
The common up-regulated DEGs among R24 vs R0, R36 vs R0 and R72 vs R0.
id	log2FoldChange(R24/R0)(R24/R0)	log2FoldChange(R36/R0)(R36/R0)	log2FoldChange(R72/R0)(R72/R0)	Chromosome	Start Site	End Site	Direction	Length	Name	GO	KEGG	eggNOG	eggNOG_Category	Swissprot	NR	Description
AH01G01000	3.61003	3.42724	4.15079	Chr01	1375833	1378848	-	1330	AH01G01000	GO:0055114;GO:0046872;GO:0005576;GO:0004601;GO:0098869;GO:0020037;GO:0042744;GO:0006979	K00430	virNOG11402	G	sp|Q9FJZ9|PER72_ARATH Peroxidase 72 OS=Arabidopsis thaliana GN=PER72 PE=1 SV=1	gi|1011992531|ref|XP_015952499.1| PREDICTED: peroxidase 72 [Arachis duranensis]	Peroxidase 72
AH01G01910	2.20425	2.76033	3.81444	Chr01	2408678	2409774	+	1097	AH01G01910	-	-	virNOG23013	S	-	gi|1011992677|ref|XP_015959044.1| PREDICTED: uncharacterized protein LOC107482933 [Arachis duranensis]	Uncharacterized protein
AH01G05460	2.07724	2.70311	4.8008	Chr01	6998055	7000707	-	1904	AH01G05460	GO:0047172	K20240	virNOG16093	S	sp|Q8GYW8|SCT_ARATH Spermidine coumaroyl-CoA acyltransferase OS=Arabidopsis thaliana GN=SCT PE=1 SV=1	gi|1011993707|ref|XP_015948761.1| PREDICTED: spermidine coumaroyl-CoA acyltransferase-like [Arachis duranensis]	Spermidine coumaroyl CoA acyltransferase
AH01G09410	3.33331	3.83688	4.19857	Chr01	11944348	11947964	+	2521	AH01G09410	-	-	virNOG07564	S	-	gi|1021576041|ref|XP_016179238.1| PREDICTED: uncharacterized protein LOC107621743 [Arachis ipaensis]	Uncharacterized protein
AH01G10250	3.83297	4.28236	3.14642	Chr01	13121211	13127207	-	4430	AH01G10250	-	K05658	virNOG12908	Q	sp|Q8LPK2|AB2B_ARATH ABC transporter B family member 2 OS=Arabidopsis thaliana GN=ABCB2 PE=1 SV=3	gi|1011995132|ref|XP_015954686.1| PREDICTED: ABC transporter B family member 2-like isoform X1 [Arachis duranensis] &gt;gi|1011995134|ref|XP_015954693.1| PREDICTED: ABC transporter B family member 2-like isoform X1 [Arachis duranensis] &gt;gi|1011995136|ref|XP_015954701.1| PREDICTED: ABC transporter B family member 2-like isoform X1 [Arachis duranensis]	ABC transporter B family member 2
AH01G13520	2.39712	2.29885	3.259	Chr01	30839082	30840248	-	1167	AH01G13520	GO:0071944;GO:0043086;GO:0046910;GO:0030599	-	virNOG21534	R	sp|Q8GT41|PLA1_PLAAC Putative invertase inhibitor OS=Platanus acerifolia PE=1 SV=1	gi|1011996264|ref|XP_015960367.1| PREDICTED: putative invertase inhibitor [Arachis duranensis]	Putative invertase inhibitor
AH01G16070	2.91761	3.00721	3.23485	Chr01	47587780	47589339	-	859	AH01G16070	-	-	virNOG26425;virNOG17507	S	sp|Q56XJ7|Y4276_ARATH Uncharacterized protein At4g22758 OS=Arabidopsis thaliana GN=At4g22758 PE=2 SV=1	gi|1011997303|ref|XP_015964055.1| PREDICTED: uncharacterized protein LOC107487875 [Arachis duranensis]	Uncharacterized protein At4g22758
AH01G23050	5.34888	4.66491	5.30272	Chr01	95354801	95357034	+	2022	AH01G23050	-	-	virNOG12782;KOG1052	PET	sp|Q8LGN0|GLR27_ARATH Glutamate receptor 2.7 OS=Arabidopsis thaliana GN=GLR2.7 PE=2 SV=3	gi|1012002500|ref|XP_015935112.1| PREDICTED: glutamate receptor 2.8-like isoform X1 [Arachis duranensis]	Glutamate receptor 2.5
AH01G23220	2.35968	3.66229	2.39895	Chr01	95613531	95616733	-	1850	AH01G23220	-	-	virNOG11477	S	sp|Q8W4K5|VAB_ARATH VAN3-binding protein OS=Arabidopsis thaliana GN=VAB PE=1 SV=1	gi|1012001988|ref|XP_015933420.1| PREDICTED: VAN3-binding protein [Arachis duranensis]	VAN3-binding protein
AH01G30630	2.78184	2.96241	3.07918	Chr01	104754908	104759060	-	2874	AH01G30630	GO:0004190;GO:0006629;GO:0006508;GO:0030163	K08245	virNOG30123	O	sp|P42211|ASPRX_ORYSJ Aspartic proteinase OS=Oryza sativa subsp. japonica GN=RAP PE=2 SV=2	gi|1012007290|ref|XP_015945238.1| PREDICTED: cyprosin-like [Arachis duranensis]	Aspartic proteinase
AH01G33680	Inf	Inf	Inf	Chr01	109678840	109679715	+	876	AH01G33680	-	-	-	-	-	-	Unknown function
AH02G05670	2.81429	3.54245	2.96882	Chr02	7386797	7389104	+	1320	AH02G05670	GO:0003677;GO:0005634	-	virNOG13779	K	sp|Q8GXL3|SPL8_ARATH Squamosa promoter-binding-like protein 8 OS=Arabidopsis thaliana GN=SPL8 PE=1 SV=2	gi|1021479118|ref|XP_016182762.1| PREDICTED: squamosa promoter-binding-like protein 8 [Arachis ipaensis]	Squamosa promoter-binding-like protein 8
AH02G16330	2.11955	3.00695	2.00751	Chr02	63663422	63670309	+	1756	AH02G16330	GO:0046872;GO:0003676	-	virNOG05488	R	sp|Q9SVY1|ZWIP2_ARATH Zinc finger protein WIP2 OS=Arabidopsis thaliana GN=WIP2 PE=1 SV=1	gi|1012020481|ref|XP_015949813.1| PREDICTED: zinc finger protein WIP2-like [Arachis duranensis]	Zinc finger protein WIP2
AH02G21060	2.11001	2.22837	3.47851	Chr02	88004630	88008799	-	3091	AH02G21060	-	-	virNOG12048	S	-	gi|1012021883|ref|XP_015950090.1| PREDICTED: uncharacterized protein LOC107474963 [Arachis duranensis]	Uncharacterized protein
AH03G13600	3.66515	2.58512	3.31913	Chr03	19201270	19201665	-	396	AH03G13600	GO:0005509	K24345	virNOG22141	DZ	sp|Q9LSQ6|PBP1_ARATH Calcium-binding protein PBP1 OS=Arabidopsis thaliana GN=PBP1 PE=1 SV=1	gi|1012036905|ref|XP_015953383.1| PREDICTED: calcium-binding protein PBP1-like [Arachis duranensis]	Calcium-binding protein PBP1
AH03G17380	2.69752	2.63939	3.0649	Chr03	27457476	27461533	-	3121	AH03G17380	-	-	virNOG05991	S	-	gi|1012059613|ref|XP_015953956.1| PREDICTED: uncharacterized protein LOC107478330 isoform X1 [Arachis duranensis]	Uncharacterized protein (Fragment)
AH03G36760	3.09605	2.88022	3.28758	Chr03	128396043	128397396	-	666	AH03G36760	-	-	virNOG34930;virNOG07994	S	sp|Q940P5|TET19_ARATH Tetraspanin-19 OS=Arabidopsis thaliana GN=TOM2AH3 PE=2 SV=1	gi|1012097667|ref|XP_015956473.1| PREDICTED: tetraspanin-19-like [Arachis duranensis]	Tetraspanin-19
AH04G03420	2.29972	2.64317	2.00048	Chr04	4117332	4119356	+	2025	AH04G03420	GO:0016021	-	virNOG02717	S	-	gi|1012105964|ref|XP_015958676.1| PREDICTED: uncharacterized protein LOC107482667 [Arachis duranensis]	transmembrane protein 45B-like
AH04G03970	1.28499	3.2367	2.88718	Chr04	4761313	4762536	-	895	AH04G03970	-	K13993	virNOG21347	O	sp|O49710|HS154_ARATH 15.4 kDa class V heat shock protein OS=Arabidopsis thaliana GN=HSP15.4 PE=2 SV=1	gi|1012105771|ref|XP_015958629.1| PREDICTED: 15.4 kDa class V heat shock protein-like [Arachis duranensis]	15.4 kDa class V heat shock protein
AH05G02470	1.32798	1.12912	1.40776	Chr05	2583396	2585094	+	1054	AH05G02470	-	-	virNOG21285;virNOG23795	S	-	gi|1012125670|ref|XP_015963572.1| PREDICTED: uncharacterized protein LOC107487443 [Arachis duranensis] &gt;gi|1012125674|ref|XP_015963573.1| PREDICTED: uncharacterized protein LOC107487443 [Arachis duranensis]	Uncharacterized protein
AH05G06810	2.36053	2.50717	3.11113	Chr05	8675569	8678998	+	1772	AH05G06810	-	-	virNOG11880;NOG54565	S	sp|Q8L7A0|TAUE3_ARATH Sulfite exporter TauE/SafE family protein 3 OS=Arabidopsis thaliana GN=At2g25737 PE=2 SV=1	gi|1012127519|ref|XP_015964037.1| PREDICTED: uncharacterized protein LOC107487863 [Arachis duranensis]	uncharacterized protein LOC101496928 isoform X1
AH05G07880	2.89475	2.2227	3.5557	Chr05	10467556	10468728	-	1009	AH05G07880	GO:0016829	-	virNOG04659	R	-	gi|1012128171|ref|XP_015964225.1| PREDICTED: metallothiol transferase FosB-like [Arachis duranensis]	Uncharacterized protein
AH05G11600	2.42798	2.92886	2.61489	Chr05	28702400	28706293	-	2005	AH05G11600	GO:0005215;GO:0055085;GO:0016021	-	virNOG00173	P	sp|Q0WPE9|NAT7_ARATH Nucleobase-ascorbate transporter 7 OS=Arabidopsis thaliana GN=NAT7 PE=2 SV=2	gi|1012168589|ref|XP_015965155.1| PREDICTED: nucleobase-ascorbate transporter 7-like [Arachis duranensis]	Nucleobase-ascorbate transporter 7
AH05G11920	3.59088	3.71828	4.11738	Chr05	29534343	29539090	-	1578	AH05G11920	GO:0006810;GO:0005886;GO:0022857	-	virNOG15688	S	sp|Q94JU2|WTR18_ARATH WAT1-related protein At3g28050 OS=Arabidopsis thaliana GN=At3g28050 PE=2 SV=1	gi|372477640|gb|AEX97055.1| auxin-induced nodulin [Copaifera officinalis]	WAT1-related protein At3g28050
AH05G32340	2.89269	2.5251	3.22769	Chr05	106848501	106850272	-	999	AH05G32340	-	K15040	virNOG21352;KOG3126	P	sp|P42055|VDAC1_SOLTU Mitochondrial outer membrane protein porin of 34 kDa OS=Solanum tuberosum PE=1 SV=2	gi|1012179036|ref|XP_015967664.1| PREDICTED: mitochondrial outer membrane protein porin of 34 kDa-like [Arachis duranensis]	Mitochondrial outer membrane protein porin of 34 kDa
AH06G21030	2.72991	3.09188	3.63528	Chr06	89896850	89899790	-	2450	AH06G21030	GO:0055085;GO:0016021	K13754	virNOG07452	P	sp|Q9FKP1|CCX1_ARATH Cation/calcium exchanger 1 OS=Arabidopsis thaliana GN=CCX1 PE=2 SV=1	gi|1012192122|ref|XP_015970905.1| PREDICTED: cation/calcium exchanger 1 [Arachis duranensis]	Cation/calcium exchanger 1
AH06G24890	2.80342	2.72693	3.94935	Chr06	101954498	101955513	+	1016	AH06G24890	-	-	-	-	-	gi|1012193623|ref|XP_015971260.1| PREDICTED: cell surface glycoprotein 1-like [Arachis duranensis]	Unknown function
AH07G15370	2.6448	2.79748	3.41835	Chr07	29751388	29756106	-	1952	AH07G15370	GO:0016021;GO:0015369;GO:0070588	K07300	virNOG27602	P	sp|Q93Z81|CAX3_ARATH Vacuolar cation/proton exchanger 3 OS=Arabidopsis thaliana GN=CAX3 PE=1 SV=1	gi|1012206623|ref|XP_015932059.1| PREDICTED: vacuolar cation/proton exchanger 3-like [Arachis duranensis]	Vacuolar cation/proton exchanger 3
AH08G01860	2.44972	2.75205	3.19058	Chr08	3224879	3232293	+	1816	AH08G01860	GO:0016021;GO:0055085	-	virNOG00012	R	sp|A4IF94|MF14B_BOVIN Hippocampus abundant transcript-like protein 1 OS=Bos taurus GN=MFSD14B PE=2 SV=1	gi|1012214263|ref|XP_015933999.1| PREDICTED: hippocampus abundant transcript-like protein 1 [Arachis duranensis]	hippocampus abundant transcript-like protein 1
AH08G16200	5.39502	4.31623	5.28235	Chr08	31107147	31109844	+	767	AH08G16200	-	-	virNOG22759;virNOG25302;NOG111386	RS	sp|Q54SW1|Y2179_DICDI Putative phosphatidylglycerol/phosphatidylinositol transfer protein DDB_G0282179 OS=Dictyostelium discoideum GN=DDB_G0282179 PE=3 SV=2	gi|1021556135|ref|XP_016169458.1| PREDICTED: putative phosphatidylglycerol/phosphatidylinositol transfer protein DDB_G0282179 [Arachis ipaensis]	Putative phosphatidylglycerol/phosphatidylinositol transfer protein DDB_G0282179
AH08G21450	3.9318	3.95416	2.25257	Chr08	39229243	39236441	+	3486	AH08G21450	GO:0009607;GO:0005886;GO:0016021;GO:0006952;GO:0005516	K08472	virNOG07598	S	sp|Q9FI00|MLO11_ARATH MLO-like protein 11 OS=Arabidopsis thaliana GN=MLO11 PE=2 SV=1	gi|1012224792|ref|XP_015936715.1| PREDICTED: MLO-like protein 11 isoform X1 [Arachis duranensis]	MLO-like protein 11
AH08G24430	1.18317	1.21062	2.64666	Chr08	44150433	44153660	+	1240	AH08G24430	GO:0005509;GO:0005544	K17098	virNOG03302	U	sp|P51074|ANX4_FRAAN Annexin-like protein RJ4 OS=Fragaria ananassa PE=2 SV=2	gi|1012226318|ref|XP_015937120.1| PREDICTED: annexin-like protein RJ4 [Arachis duranensis]	Annexin-like protein RJ4
AH09G01970	5.01934	4.42206	4.57579	Chr09	2297512	2299821	-	751	AH09G01970	-	-	virNOG19698	S	-	gi|1021566377|ref|XP_016174452.1| PREDICTED: uncharacterized protein LOC107617209 [Arachis ipaensis]	Uncharacterized protein
AH09G01980	3.65307	3.81825	3.09771	Chr09	2300981	2303130	-	1057	AH09G01980	-	-	virNOG19698	S	-	gi|1012230582|ref|XP_015938273.1| PREDICTED: uncharacterized protein LOC107463908 [Arachis duranensis]	uncharacterized protein LOC101490196 isoform X1
AH09G26210	4.32012	3.97213	4.94954	Chr09	111149826	111151032	+	876	AH09G26210	GO:0008289;GO:0006869	-	virNOG21989;virNOG21169	R	sp|Q9LZH5|LTPG2_ARATH Non-specific lipid transfer protein GPI-anchored 2 OS=Arabidopsis thaliana GN=LTPG2 PE=2 SV=1	gi|1012243170|ref|XP_015941447.1| PREDICTED: non-specific lipid-transfer protein-like protein At2g13820 isoform X1 [Arachis duranensis] &gt;gi|574139391|emb|CCW28756.1| putative lipid transfer/seed storage/trypsin-alpha amylase inhibitor [Arachis duranensis]	Non-specific lipid transfer protein GPI-anchored 2
AH09G29770	2.19987	2.0315	2.61864	Chr09	114856710	114858246	+	1537	AH09G29770	GO:0016021	-	virNOG02717	S	-	gi|1012244973|ref|XP_015941954.1| PREDICTED: uncharacterized protein LOC107467385 [Arachis duranensis]	Uncharacterized protein
AH10G06170	4.27841	2.44017	3.99456	Chr10	5837629	5838676	-	1048	AH10G06170	GO:0016021	K22736	virNOG10707;virNOG33924;COG1814	S	sp|Q9M2C3|VITH3_ARATH Vacuolar iron transporter homolog 3 OS=Arabidopsis thaliana GN=At3g43630 PE=3 SV=1	gi|1012250738|ref|XP_015943521.1| PREDICTED: vacuolar iron transporter homolog 4-like [Arachis duranensis]	Vacuolar iron transporter homolog 4
AH10G29810	3.71398	3.07718	2.53451	Chr10	112131547	112139156	+	2582	AH10G29810	GO:0004857;GO:0005618;GO:0045490;GO:0043086;GO:0030599;GO:0045330;GO:0042545	K01051	virNOG03564	G	sp|Q9FF77|PME47_ARATH Probable pectinesterase/pectinesterase inhibitor 47 OS=Arabidopsis thaliana GN=PME47 PE=2 SV=1	gi|1012263016|ref|XP_015946612.1| PREDICTED: probable pectinesterase/pectinesterase inhibitor 47 [Arachis duranensis]	Probable pectinesterase/pectinesterase inhibitor 47
AH10G29830	3.74854	2.99209	3.48947	Chr10	112160210	112161233	-	300	AH10G29830	-	-	-	-	-	gi|1021576356|ref|XP_016179381.1| PREDICTED: cysteine-rich and transmembrane domain-containing protein A-like [Arachis ipaensis]	Unknown function
AH11G13700	3.46115	2.47415	4.27289	Chr11	36757678	36758731	-	1054	AH11G13700	GO:0030599;GO:0046910;GO:0043086;GO:0071944	-	virNOG21534	R	sp|Q8GT41|PLA1_PLAAC Putative invertase inhibitor OS=Platanus acerifolia PE=1 SV=1	gi|1021469954|ref|XP_016186859.1| PREDICTED: putative invertase inhibitor [Arachis ipaensis]	Putative invertase inhibitor
AH11G16900	3.56536	2.64048	3.01106	Chr11	58962354	58963876	-	866	AH11G16900	-	-	virNOG26425	S	sp|Q56XJ7|Y4276_ARATH Uncharacterized protein At4g22758 OS=Arabidopsis thaliana GN=At4g22758 PE=2 SV=1	gi|1021477391|ref|XP_016175520.1| PREDICTED: uncharacterized protein LOC107618097 [Arachis ipaensis]	Uncharacterized protein At4g22758
AH11G20700	2.3571	1.33188	2.69433	Chr11	103769490	103770183	+	330	AH11G20700	-	-	virNOG07239	S	-	gi|1021585361|ref|XP_016182015.1| PREDICTED: uncharacterized protein LOC107624083 [Arachis ipaensis] &gt;gi|1021585363|ref|XP_016182016.1| PREDICTED: uncharacterized protein LOC107624083 [Arachis ipaensis] &gt;gi|1021585365|ref|XP_016182017.1| PREDICTED: uncharacterized protein LOC107624083 [Arachis ipaensis]	Uncharacterized protein (Fragment)
AH11G26210	2.96707	2.92321	3.26556	Chr11	134464362	134467585	+	1892	AH11G26210	GO:0030163;GO:0006508;GO:0006629;GO:0004190	K08245	virNOG30123	O	sp|P42211|ASPRX_ORYSJ Aspartic proteinase OS=Oryza sativa subsp. japonica GN=RAP PE=2 SV=2	gi|1021471962|ref|XP_016194636.1| PREDICTED: cyprosin-like [Arachis ipaensis]	Aspartic proteinase
AH11G34720	2.55552	3.96128	1.93531	Chr11	147544116	147547767	+	1779	AH11G34720	-	-	virNOG11477	S	sp|Q8W4K5|VAB_ARATH VAN3-binding protein OS=Arabidopsis thaliana GN=VAB PE=1 SV=1	gi|1021473744|ref|XP_016200697.1| PREDICTED: VAN3-binding protein [Arachis ipaensis]	VAN3-binding protein
AH12G06570	2.22502	2.67687	2.38534	Chr12	9477223	9480945	+	2496	AH12G06570	GO:0005634;GO:0003677	-	virNOG13779	K	sp|Q8GXL3|SPL8_ARATH Squamosa promoter-binding-like protein 8 OS=Arabidopsis thaliana GN=SPL8 PE=1 SV=2	gi|1021479118|ref|XP_016182762.1| PREDICTED: squamosa promoter-binding-like protein 8 [Arachis ipaensis]	Squamosa promoter-binding-like protein 8
AH12G23390	4.16668	4.41082	4.82355	Chr12	101442534	101445696	-	2077	AH12G23390	-	-	virNOG12048	S	-	gi|1021481419|ref|XP_016183852.1| PREDICTED: uncharacterized protein LOC107625675 [Arachis ipaensis]	Uncharacterized protein
AH12G34160	4.85073	5.11898	4.85811	Chr12	118152825	118154043	-	1219	AH12G34160	GO:0043161;GO:0008270;GO:0016567;GO:0061630;GO:0016874;GO:0016021	-	virNOG21124;virNOG33032	O	sp|Q8RX29|ATL70_ARATH RING-H2 finger protein ATL70 OS=Arabidopsis thaliana GN=ATL70 PE=2 SV=1	gi|1012027731|ref|XP_015951289.1| PREDICTED: RING-H2 finger protein ATL70 [Arachis duranensis]	Putative RING-H2 finger protein ATL71
AH12G35690	2.25773	3.59118	3.39449	Chr12	119606774	119610009	+	1464	AH12G35690	-	-	virNOG10407	K	sp|Q9LZS0|PTL_ARATH Trihelix transcription factor PTL OS=Arabidopsis thaliana GN=PTL PE=2 SV=1	gi|1021486641|ref|XP_016186349.1| PREDICTED: trihelix transcription factor PTL [Arachis ipaensis]	Trihelix transcription factor PTL
AH13G10660	2.26235	3.05029	3.42035	Chr13	10956996	10959301	+	1462	AH13G10660	-	-	virNOG11218	S	sp|Q9ZVP8|NAC35_ARATH NAC domain-containing protein 35 OS=Arabidopsis thaliana GN=NAC035 PE=1 SV=2	gi|1021489750|ref|XP_016187883.1| PREDICTED: NAC transcription factor 29 [Arachis ipaensis]	Putative NAC domain-containing protein 94
AH13G16250	3.07252	2.60063	2.58418	Chr13	19641025	19641627	-	603	AH13G16250	GO:0005509	K24345	virNOG22141	ZD	sp|Q9LSQ6|PBP1_ARATH Calcium-binding protein PBP1 OS=Arabidopsis thaliana GN=PBP1 PE=1 SV=1	gi|1021500059|ref|XP_016193301.1| PREDICTED: calcium-binding protein PBP1-like [Arachis ipaensis]	Calcium-binding protein PBP1
AH13G40490	2.8062	3.2144	2.22273	Chr13	130032815	130036827	+	1551	AH13G40490	GO:0006351	-	virNOG07688	S	sp|F4HY61|NAC10_ARATH NAC domain-containing protein 10 OS=Arabidopsis thaliana GN=NAC010 PE=2 SV=1	gi|1021500750|ref|XP_016193588.1| PREDICTED: NAC domain-containing protein 10-like [Arachis ipaensis]	NAC domain-containing protein 10
AH13G43230	2.17808	2.25588	2.64344	Chr13	134131093	134134406	+	2755	AH13G43230	GO:0005886;GO:0016021;GO:0006468;GO:0004674;GO:0005524	-	virNOG01232;COG0515	T	sp|Q9CAL2|CRK3_ARATH Cysteine-rich receptor-like protein kinase 3 OS=Arabidopsis thaliana GN=CRK3 PE=2 SV=1	gi|1021494517|ref|XP_016190257.1| PREDICTED: cysteine-rich receptor-like protein kinase 3 [Arachis ipaensis]	Cysteine-rich receptor-like protein kinase 3
AH15G02890	2.61749	2.14978	3.54223	Chr15	4741895	4745514	+	2900	AH15G02890	-	-	virNOG12562;virNOG10062	T	sp|Q9ZNQ8|PERK4_ARATH Proline-rich receptor-like protein kinase PERK4 OS=Arabidopsis thaliana GN=PERK4 PE=1 SV=1	gi|1021516702|ref|XP_016201849.1| PREDICTED: proline-rich receptor-like protein kinase PERK4 [Arachis ipaensis]	Proline-rich receptor-like protein kinase PERK4
AH15G02900	2.51094	2.66829	3.18631	Chr15	4747677	4751237	+	1865	AH15G02900	-	-	virNOG11880;NOG54565	S	sp|Q8L7A0|TAUE3_ARATH Sulfite exporter TauE/SafE family protein 3 OS=Arabidopsis thaliana GN=At2g25737 PE=2 SV=1	gi|1021516700|ref|XP_016201847.1| PREDICTED: uncharacterized protein LOC107642866 [Arachis ipaensis]	uncharacterized protein LOC101496928 isoform X1
AH15G04010	3.311	2.85162	3.89255	Chr15	6650126	6651409	-	1131	AH15G04010	-	-	virNOG04659	R	-	gi|1021516870|ref|XP_016201936.1| PREDICTED: uncharacterized protein LOC107642938 [Arachis ipaensis]	Uncharacterized protein
AH15G10860	2.91282	2.79951	4.18679	Chr15	20974470	20983798	+	1322	AH15G10860	GO:0005886;GO:0006810;GO:0022857	-	virNOG15688	S	sp|Q94JU2|WTR18_ARATH WAT1-related protein At3g28050 OS=Arabidopsis thaliana GN=At3g28050 PE=2 SV=1	gi|372477640|gb|AEX97055.1| auxin-induced nodulin [Copaifera officinalis]	WAT1-related protein At3g28050
AH15G11070	2.56054	2.87741	2.64216	Chr15	21668146	21671988	+	2037	AH15G11070	GO:0005215;GO:0016021;GO:0055085	-	virNOG00173	P	sp|Q0WPE9|NAT7_ARATH Nucleobase-ascorbate transporter 7 OS=Arabidopsis thaliana GN=NAT7 PE=2 SV=2	gi|1021518358|ref|XP_016202683.1| PREDICTED: nucleobase-ascorbate transporter 7-like [Arachis ipaensis]	Nucleobase-ascorbate transporter 7
AH15G15770	2.80767	2.4597	3.05489	Chr15	57182627	57183765	-	1139	AH15G15770	GO:0016020	-	-	-	-	gi|593780929|ref|XP_007153505.1| hypothetical protein PHAVU_003G041400g [Phaseolus vulgaris] &gt;gi|561026859|gb|ESW25499.1| hypothetical protein PHAVU_003G041400g [Phaseolus vulgaris]	Uncharacterized protein
AH15G20780	2.90105	1.79257	3.55958	Chr15	120353892	120356468	+	1175	AH15G20780	-	K15040	virNOG21352;KOG3126	P	sp|P42055|VDAC1_SOLTU Mitochondrial outer membrane protein porin of 34 kDa OS=Solanum tuberosum PE=1 SV=2	gi|1021514758|ref|XP_016200835.1| PREDICTED: mitochondrial outer membrane protein porin of 34 kDa-like isoform X1 [Arachis ipaensis]	Mitochondrial outer membrane protein porin of 34 kDa
AH15G21410	2.34998	2.09309	1.53613	Chr15	122818083	122841952	-	2838	AH15G21410	GO:0016779;GO:0009058	K00966	virNOG05473	M	sp|Q7SXP8|GMPAB_DANRE Mannose-1-phosphate guanyltransferase alpha-B OS=Danio rerio GN=gmppab PE=2 SV=1	gi|1021519503|ref|XP_016203171.1| PREDICTED: mannose-1-phosphate guanyltransferase alpha-B-like [Arachis ipaensis]	Mannose-1-phosphate guanyltransferase alpha-B
AH16G26000	1.81714	2.00223	2.57979	Chr16	115951226	115954089	-	2312	AH16G26000	GO:0055085;GO:0016021	K13754	virNOG07452	P	sp|Q9FKP1|CCX1_ARATH Cation/calcium exchanger 1 OS=Arabidopsis thaliana GN=CCX1 PE=2 SV=1	gi|1021529990|ref|XP_016161962.1| PREDICTED: cation/calcium exchanger 1 [Arachis ipaensis]	Cation/calcium exchanger 1
AH16G30680	2.6811	2.4751	3.70571	Chr16	130055730	130110937	+	1218	AH16G30680	-	-	-	-	-	gi|1021526964|ref|XP_016206979.1| PREDICTED: cell surface glycoprotein 1-like [Arachis ipaensis]	Unknown function
AH16G32240	3.25234	2.60926	1.98984	Chr16	133272190	133278075	+	1718	AH16G32240	GO:0055085;GO:0016021;GO:0005215	K02575	virNOG08040	G	sp|Q9LYK2|NRT27_ARATH High affinity nitrate transporter 2.7 OS=Arabidopsis thaliana GN=NRT2.7 PE=2 SV=1	gi|1012194578|ref|XP_015971500.1| PREDICTED: high affinity nitrate transporter 2.7 [Arachis duranensis]	High affinity nitrate transporter 2.7
AH17G14150	2.91332	3.35432	3.69787	Chr17	27498202	27502945	+	1972	AH17G14150	GO:0016021;GO:0070588;GO:0015369	K07300	virNOG27602	P	sp|Q93Z81|CAX3_ARATH Vacuolar cation/proton exchanger 3 OS=Arabidopsis thaliana GN=CAX3 PE=1 SV=1	gi|1021551394|ref|XP_016167063.1| PREDICTED: vacuolar cation/proton exchanger 3-like [Arachis ipaensis]	Vacuolar cation/proton exchanger 1
AH17G23250	1.9023	1.4473	2.23236	Chr17	106050318	106057336	-	1777	AH17G23250	GO:0016021;GO:0055085	-	virNOG00012	R	sp|A4IF94|MF14B_BOVIN Hippocampus abundant transcript-like protein 1 OS=Bos taurus GN=MFSD14B PE=2 SV=1	gi|1021551952|ref|XP_016167330.1| PREDICTED: hippocampus abundant transcript-like protein 1 [Arachis ipaensis]	hippocampus abundant transcript-like protein 1
AH17G29370	2.95449	2.53622	3.31799	Chr17	124406013	124406404	-	392	AH17G29370	-	-	-	-	-	-	Unknown function
AH18G01360	1.64666	1.64915	2.06227	Chr18	1057652	1059156	-	1285	AH18G01360	GO:0016021	-	virNOG19698;virNOG19076	S	-	gi|502080986|ref|XP_004486730.1| PREDICTED: uncharacterized protein LOC101505811 isoform X3 [Cicer arietinum]	Uncharacterized protein
AH18G06560	5.77296	4.47444	6.12715	Chr18	6559911	6562599	+	821	AH18G06560	-	-	NOG111386;virNOG25302;virNOG22759	SR	sp|Q54SW1|Y2179_DICDI Putative phosphatidylglycerol/phosphatidylinositol transfer protein DDB_G0282179 OS=Dictyostelium discoideum GN=DDB_G0282179 PE=3 SV=2	gi|1021556135|ref|XP_016169458.1| PREDICTED: putative phosphatidylglycerol/phosphatidylinositol transfer protein DDB_G0282179 [Arachis ipaensis]	Putative phosphatidylglycerol/phosphatidylinositol transfer protein DDB_G0282179
AH18G12110	3.7902	4.1962	4.21115	Chr18	17811836	17814141	-	1089	AH18G12110	-	-	virNOG15638	S	-	gi|1021561388|ref|XP_016171923.1| PREDICTED: uncharacterized protein LOC107614207 isoform X2 [Arachis ipaensis]	Uncharacterized protein
AH18G13070	3.00867	3.15813	2.74334	Chr18	20795021	20930054	+	363	AH18G13070	-	K24345	virNOG24678	ZD	sp|Q9LSQ6|PBP1_ARATH Calcium-binding protein PBP1 OS=Arabidopsis thaliana GN=PBP1 PE=1 SV=1	gi|1021556142|ref|XP_016169462.1| PREDICTED: calcium-binding protein PBP1-like [Arachis ipaensis]	Calcium-binding protein PBP1
AH18G28910	2.04784	2.35301	3.3477	Chr18	126486199	126489515	+	1268	AH18G28910	GO:0005509;GO:0005544	K17098	virNOG03302	U	sp|P51074|ANX4_FRAAN Annexin-like protein RJ4 OS=Fragaria ananassa PE=2 SV=2	gi|1012226318|ref|XP_015937120.1| PREDICTED: annexin-like protein RJ4 [Arachis duranensis]	Annexin-like protein RJ4
AH19G03360	2.4316	3.4696	2.92926	Chr19	3170756	3172955	-	1203	AH19G03360	-	-	virNOG19698	S	-	gi|1021562174|ref|XP_016172263.1| PREDICTED: uncharacterized protein LOC107614635 [Arachis ipaensis]	uncharacterized protein LOC101490196 isoform X1
AH19G15060	2.33155	2.16801	1.18452	Chr19	24797998	24803623	-	525	AH19G15060	-	-	-	-	-	gi|1021570096|ref|XP_016176241.1| PREDICTED: uncharacterized protein LOC107618642 [Arachis ipaensis]	Unknown function
AH19G38230	2.26459	2.40669	2.25447	Chr19	154371131	154372568	-	1160	AH19G38230	GO:0016020	-	virNOG02717	S	-	gi|1021565343|ref|XP_016174030.1| PREDICTED: uncharacterized protein LOC107616591 [Arachis ipaensis]	Uncharacterized protein
AH19G42600	4.16471	4.07641	4.12567	Chr19	158315109	158317768	-	2205	AH19G42600	GO:0016614;GO:0055114;GO:0050660	K00108	virNOG07589;virNOG02122	R	sp|Q9S746|HTH_ARATH Protein HOTHEAD OS=Arabidopsis thaliana GN=HTH PE=1 SV=1	gi|1012242894|ref|XP_015941373.1| PREDICTED: protein HOTHEAD-like [Arachis duranensis]	Protein HOTHEAD
AH20G00960	3.71168	3.66668	3.67748	Chr20	865438	869711	+	3004	AH20G00960	-	-	virNOG07564	S	-	gi|1021576041|ref|XP_016179238.1| PREDICTED: uncharacterized protein LOC107621743 [Arachis ipaensis]	Uncharacterized protein
AH20G01630	1.59876	2.31029	1.26256	Chr20	1438806	1445281	-	5522	AH20G01630	-	K05658	virNOG12908	Q	sp|Q8LPK2|AB2B_ARATH ABC transporter B family member 2 OS=Arabidopsis thaliana GN=ABCB2 PE=1 SV=3	gi|1021585179|ref|XP_016181928.1| PREDICTED: ABC transporter B family member 2-like isoform X1 [Arachis ipaensis] &gt;gi|1021585181|ref|XP_016181929.1| PREDICTED: ABC transporter B family member 2-like isoform X1 [Arachis ipaensis] &gt;gi|1021585183|ref|XP_016181930.1| PREDICTED: ABC transporter B family member 2-like isoform X1 [Arachis ipaensis]	ABC transporter B family member 2
AH20G28960	3.74293	3.72048	2.23824	Chr20	127326041	127327395	-	1355	AH20G28960	-	-	-	-	-	gi|1012259611|ref|XP_015945743.1| PREDICTED: glycine-rich cell wall structural protein-like [Arachis duranensis]	Unknown function
AH00G00760	5.29699	4.35891	4.56182	Unassemble_00	650459	653233	+	1366	AH00G00760	GO:0006468;GO:0007049;GO:0004674;GO:0005524	K08850	virNOG03473	D	sp|Q9M077|AUR1_ARATH Serine/threonine-protein kinase Aurora-1 OS=Arabidopsis thaliana GN=AUR1 PE=1 SV=1	gi|1021533673|ref|XP_016163798.1| PREDICTED: serine/threonine-protein kinase Aurora-2 [Arachis ipaensis]	Serine/threonine-protein kinase Aurora-1
AH00G00920	5.87414	3.28113	3.74787	Unassemble_00	922242	923075	-	834	AH00G00920	GO:0046872;GO:0030246	-	NOG80837	S	sp|Q41160|LCB3_ROBPS Putative bark agglutinin LECRPA3 (Fragment) OS=Robinia pseudoacacia PE=2 SV=2	gi|1012242232|ref|XP_015941212.1| PREDICTED: putative bark agglutinin LECRPA3 [Arachis duranensis]	Putative bark agglutinin LECRPA3 (Fragment)
AH00G03340	1.11938	2.21896	3.38076	Unassemble_00	4427472	4430019	-	2024	AH00G03340	GO:0008515;GO:0015770;GO:0005887	K15378	NOG02210	G	sp|Q39232|SUC1_ARATH Sucrose transport protein SUC1 OS=Arabidopsis thaliana GN=SUC1 PE=1 SV=1	gi|1021557677|ref|XP_016170159.1| PREDICTED: sucrose transport protein SUC1-like isoform X1 [Arachis ipaensis] &gt;gi|1021557679|ref|XP_016170160.1| PREDICTED: sucrose transport protein SUC1-like isoform X2 [Arachis ipaensis]	Sucrose transport protein SUC1
AH00G03390	Inf	Inf	Inf	Unassemble_00	4492796	4494913	+	1253	AH00G03390	GO:0004088	-	virNOG17604	S	sp|Q9SK08|LBD11_ARATH LOB domain-containing protein 11 OS=Arabidopsis thaliana GN=LBD11 PE=2 SV=2	gi|1021555810|ref|XP_016169312.1| PREDICTED: LOB domain-containing protein 1-like [Arachis ipaensis]	LOB domain-containing protein 11
AH01G00330	5.30001	5.74865	5.01797	Chr01	576523	582670	+	2009	AH01G00330	GO:0009506;GO:0009505;GO:0055114;GO:0008447;GO:0005507;GO:0016722	-	virNOG08331	Q	sp|Q00624|ASOL_BRANA L-ascorbate oxidase homolog OS=Brassica napus GN=Bp10 PE=2 SV=1	gi|1011992339|ref|XP_015961472.1| PREDICTED: L-ascorbate oxidase homolog [Arachis duranensis] &gt;gi|1011992341|ref|XP_015962059.1| PREDICTED: L-ascorbate oxidase homolog [Arachis duranensis]	L-ascorbate oxidase homolog
AH01G01320	1.217	3.3561	3.07279	Chr01	1776827	1781655	+	2029	AH01G01320	GO:0016709;GO:0020037;GO:0016021;GO:0009809;GO:0005506;GO:0055114	K09755	COG2124;virNOG05200	Q	sp|Q42600|C84A1_ARATH Cytochrome P450 84A1 OS=Arabidopsis thaliana GN=CYP84A1 PE=1 SV=1	gi|1011992576|ref|XP_015954493.1| PREDICTED: cytochrome P450 84A1-like [Arachis duranensis]	Cytochrome P450 84A1
AH01G02260	4.68379	5.40679	2.63476	Chr01	2959576	2964075	+	2011	AH01G02260	GO:0030570;GO:0045490;GO:0046872	K01728	virNOG05110	R	sp|Q940Q1|PLY1_ARATH Probable pectate lyase 1 OS=Arabidopsis thaliana GN=At1g04680 PE=2 SV=2	gi|1011993237|ref|XP_015941274.1| PREDICTED: probable pectate lyase 1 [Arachis duranensis]	Probable pectate lyase 15
AH01G02310	Inf	Inf	Inf	Chr01	3005925	3007942	+	1689	AH01G02310	GO:0009058;GO:0050350	K00660	virNOG10548;COG3424	QH	sp|P51069|THS3_ARAHY Stilbene synthase 3 OS=Arachis hypogaea PE=2 SV=1	gi|1021468752|ref|XP_016180692.1| PREDICTED: stilbene synthase 3-like [Arachis ipaensis]	Stilbene synthase 3
AH01G02410	1.34914	1.9863	2.07973	Chr01	3122958	3131713	+	3085	AH01G02410	GO:0008081	-	virNOG00962	C	sp|Q9FJ62|GPDL4_ARATH Glycerophosphodiester phosphodiesterase GDPDL4 OS=Arabidopsis thaliana GN=GDPDL4 PE=1 SV=1	gi|1011993216|ref|XP_015940449.1| PREDICTED: glycerophosphodiester phosphodiesterase GDPDL4 [Arachis duranensis]	Glycerophosphodiester phosphodiesterase GDPDL4
AH01G02940	1.00215	1.23855	1.26665	Chr01	3709122	3711301	-	1416	AH01G02940	-	K14709	virNOG01413	P	sp|Q94EG9|ZIP11_ARATH Zinc transporter 11 OS=Arabidopsis thaliana GN=ZIP11 PE=2 SV=1	gi|1011993115|ref|XP_015936102.1| PREDICTED: zinc transporter 11 [Arachis duranensis]	Zinc transporter 11
AH01G03000	4.21946	4.08526	3.61651	Chr01	3764804	3765931	+	1128	AH01G03000	-	-	-	-	-	gi|1011993110|ref|XP_015935783.1| PREDICTED: classical arabinogalactan protein 4-like [Arachis duranensis]	Uncharacterized protein
AH01G03790	1.47574	1.0405	1.18424	Chr01	4808019	4808416	-	312	AH01G03790	-	-	-	-	-	gi|1035406208|ref|XP_016900741.1| PREDICTED: uncharacterized protein LOC107991009 [Cucumis melo]	uncharacterized protein LOC107991009
AH01G04680	1.57765	3.65207	1.78439	Chr01	6020785	6026812	+	1575	AH01G04680	GO:0016413;GO:0071554;GO:0005794	-	virNOG03476	S	sp|Q9LUZ6|TBL44_ARATH Protein PMR5 OS=Arabidopsis thaliana GN=PMR5 PE=2 SV=1	gi|1021468312|ref|XP_016162823.1| PREDICTED: protein PMR5-like [Arachis ipaensis]	Protein PMR5
AH01G05970	6.00916	4.75212	7.22507	Chr01	7640254	7641723	-	661	AH01G05970	GO:0006869;GO:0008289	-	virNOG24353;virNOG23426;virNOG21781	STR	sp|Q39950|NLTP_HELAN Non-specific lipid-transfer protein OS=Helianthus annuus PE=3 SV=1	gi|1011994132|ref|XP_015950277.1| PREDICTED: non-specific lipid-transfer protein 1-like [Arachis duranensis]	Non-specific lipid-transfer protein
AH01G06060	4.18431	2.80377	4.43769	Chr01	7777027	7780229	+	1852	AH01G06060	-	-	virNOG03590	Q	sp|Q6J540|C79D4_LOTJA Isoleucine N-monooxygenase 2 OS=Lotus japonicus GN=CYP79D4 PE=1 SV=1	gi|1011994137|ref|XP_015950294.1| PREDICTED: isoleucine N-monooxygenase 2-like [Arachis duranensis]	Isoleucine N-monooxygenase 2
AH01G06700	3.60712	3.89176	4.18334	Chr01	8509558	8510205	-	648	AH01G06700	-	-	virNOG21649;virNOG20237	R	sp|Q8RXD5|KTI1_ARATH Kunitz trypsin inhibitor 1 OS=Arabidopsis thaliana GN=KTI1 PE=2 SV=1	gi|1011993993|ref|XP_015949529.1| PREDICTED: miraculin-like [Arachis duranensis]	Uncharacterized protein
AH01G09180	4.3804	3.59865	4.72623	Chr01	11644556	11646681	-	1372	AH01G09180	GO:0043170;GO:0009056	-	virNOG01205	G	sp|P36907|CHIX_PEA Endochitinase OS=Pisum sativum PE=2 SV=1	gi|1011994370|ref|XP_015951288.1| PREDICTED: endochitinase-like [Arachis duranensis]	Endochitinase
AH01G09920	Inf	Inf	Inf	Chr01	12699318	12700404	-	528	AH01G09920	-	-	virNOG14179	S	-	gi|1011994214|ref|XP_015950628.1| PREDICTED: uncharacterized protein LOC107475489 isoform X2 [Arachis duranensis]	uncharacterized protein LOC101506569 isoform X2
AH01G11260	1.33	3.02247	2.07021	Chr01	17626205	17628163	+	1959	AH01G11260	GO:0016740	K13692	virNOG00121;virNOG12785	GC	sp|O22182|U84B1_ARATH UDP-glycosyltransferase 84B1 OS=Arabidopsis thaliana GN=UGT84B1 PE=2 SV=1	gi|1011995417|ref|XP_015955977.1| PREDICTED: UDP-glycosyltransferase 84B2-like [Arachis duranensis]	UDP-glycosyltransferase 84B1
AH01G11270	1.34681	1.59595	1.46162	Chr01	17635794	17637629	+	1836	AH01G11270	-	K13692	virNOG12785;virNOG00121	GC	sp|O22182|U84B1_ARATH UDP-glycosyltransferase 84B1 OS=Arabidopsis thaliana GN=UGT84B1 PE=2 SV=1	gi|1011995428|ref|XP_015956035.1| PREDICTED: UDP-glycosyltransferase 84B2-like [Arachis duranensis]	UDP-glycosyltransferase 84B2
AH01G11330	3.7371	4.35991	3.9331	Chr01	18047610	18050827	+	2179	AH01G11330	-	K14487	virNOG03990;NOG03509	SR	sp|O82333|GH31_ARATH Probable indole-3-acetic acid-amido synthetase GH3.1 OS=Arabidopsis thaliana GN=GH3.1 PE=2 SV=1	gi|1011995441|ref|XP_015956128.1| PREDICTED: probable indole-3-acetic acid-amido synthetase GH3.1 [Arachis duranensis]	Probable indole-3-acetic acid-amido synthetase GH3.1
AH01G12040	2.02813	2.7817	1.47905	Chr01	20662124	20667201	+	3291	AH01G12040	GO:0016020	-	virNOG04557	ZT	sp|Q9FJX6|FH6_ARATH Formin-like protein 6 OS=Arabidopsis thaliana GN=FH6 PE=2 SV=1	gi|1011995614|ref|XP_015957020.1| PREDICTED: formin-like protein 6 [Arachis duranensis]	Formin-like protein 6
AH01G12230	4.12053	2.86852	4.30112	Chr01	21431478	21433545	+	1378	AH01G12230	-	K18810	virNOG17267;virNOG03080	D	sp|P42751|CCD11_ARATH Cyclin-D1-1 OS=Arabidopsis thaliana GN=CYCD1-1 PE=1 SV=3	gi|1011995570|ref|XP_015956822.1| PREDICTED: cyclin-D1-1-like [Arachis duranensis]	Cyclin-D1-1
AH01G12720	Inf	Inf	Inf	Chr01	23982642	23983199	+	558	AH01G12720	GO:0008999;GO:0006474	-	virNOG20831	R	sp|P05332|YP20_BACLI Uncharacterized N-acetyltransferase p20 OS=Bacillus licheniformis GN=p20 PE=4 SV=1	gi|1021517612|ref|XP_016202312.1| PREDICTED: uncharacterized N-acetyltransferase p20-like [Arachis ipaensis]	Uncharacterized N-acetyltransferase p20
AH01G13070	1.78007	2.39634	2.848	Chr01	26561916	26571169	+	1937	AH01G13070	-	-	virNOG04700;virNOG07099	S	sp|O23620|AHL23_ARATH AT-hook motif nuclear-localized protein 23 OS=Arabidopsis thaliana GN=AHL23 PE=1 SV=1	gi|1021469881|ref|XP_016186584.1| PREDICTED: AT-hook motif nuclear-localized protein 23-like [Arachis ipaensis]	AT-hook motif nuclear-localized protein 23
AH01G14910	2.60356	2.46836	2.60756	Chr01	38450769	38453064	+	1346	AH01G14910	GO:0003677	-	virNOG33254	R	sp|Q39092|ZAT1_ARATH Zinc finger protein ZAT1 OS=Arabidopsis thaliana GN=ZAT1 PE=2 SV=1	gi|1011996807|ref|XP_015962034.1| PREDICTED: zinc finger protein ZAT1-like [Arachis duranensis]	Zinc finger protein ZAT1
AH01G15510	2.1735	1.89294	1.90243	Chr01	43461700	43462264	-	399	AH01G15510	GO:0003700;GO:0005634;GO:0007275;GO:0003677;GO:0006355	-	virNOG02630	K	sp|Q5YGP7|PLET2_ARATH AP2-like ethylene-responsive transcription factor PLT2 OS=Arabidopsis thaliana GN=PLT2 PE=2 SV=1	gi|1011997000|ref|XP_015962854.1| PREDICTED: LOW QUALITY PROTEIN: AP2-like ethylene-responsive transcription factor PLT1 [Arachis duranensis]	AP2-like ethylene-responsive transcription factor PLT2
AH01G15520	2.92001	2.55816	2.63087	Chr01	43462904	43463850	-	675	AH01G15520	-	-	-	-	-	gi|1011997062|ref|XP_015963114.1| PREDICTED: AP2-like ethylene-responsive transcription factor PLT1 [Arachis duranensis]	AP2-like ethylene-responsive transcription factor PLT2
AH01G15720	2.71432	1.80495	2.15658	Chr01	45211859	45214490	+	1077	AH01G15720	-	-	virNOG25538	R	-	gi|1011997127|ref|XP_015963340.1| PREDICTED: probable non-specific lipid-transfer protein AKCS9 [Arachis duranensis]	Lipid transfer-like protein VAS
AH01G16750	1.32933	2.34196	2.42678	Chr01	52520613	52525264	-	1997	AH01G16750	GO:0005886;GO:0016021;GO:0003333;GO:0015171	-	virNOG00142	E	sp|P92961|PROT1_ARATH Proline transporter 1 OS=Arabidopsis thaliana GN=PROT1 PE=1 SV=1	gi|1011997479|ref|XP_015964664.1| PREDICTED: proline transporter 2-like [Arachis duranensis]	Proline transporter 1||Proline transporter 2
AH01G16900	6.48087	9.1546	1.13338	Chr01	53591745	53594066	-	1654	AH01G16900	GO:0046872;GO:0030570;GO:0045490	K01728	COG3866;virNOG15081	G	sp|Q9C5M8|PLY18_ARATH Probable pectate lyase 18 OS=Arabidopsis thaliana GN=At4g24780 PE=2 SV=2	gi|1011997664|ref|XP_015965406.1| PREDICTED: probable pectate lyase 18 [Arachis duranensis]	Probable pectate lyase 22
AH01G21650	4.56337	1.76719	4.56822	Chr01	93714583	93718497	-	2462	AH01G21650	-	K00279	COG0277;virNOG07505	C	sp|Q9FUJ2|CKX4_ARATH Cytokinin dehydrogenase 4 OS=Arabidopsis thaliana GN=CKX4 PE=1 SV=2	gi|1012000674|ref|XP_015973490.1| PREDICTED: cytokinin dehydrogenase 2-like [Arachis duranensis]	Cytokinin dehydrogenase 4
AH01G21760	1.5138	1.49036	1.42005	Chr01	93871707	93876938	-	3542	AH01G21760	GO:0005773;GO:0004565;GO:0005618;GO:0005975;GO:0030246	-	virNOG07543;virNOG15996	G	sp|P48980|BGAL_SOLLC Beta-galactosidase OS=Solanum lycopersicum PE=1 SV=1	gi|1012000622|ref|XP_015973400.1| PREDICTED: beta-galactosidase [Arachis duranensis]	Beta-galactosidase
AH01G22440	3.85116	4.04471	2.92937	Chr01	94609079	94615159	-	3486	AH01G22440	GO:0005524;GO:0006754;GO:0008553;GO:0043231;GO:1902600;GO:0051453;GO:0005887;GO:0046872	K01535	virNOG04331;COG0474	P	sp|Q03194|PMA4_NICPL Plasma membrane ATPase 4 OS=Nicotiana plumbaginifolia GN=PMA4 PE=2 SV=1	gi|1021473911|ref|XP_016201453.1| PREDICTED: plasma membrane ATPase 4-like [Arachis ipaensis]	Plasma membrane ATPase 4
AH01G22920	Inf	Inf	Inf	Chr01	95141250	95142404	+	1155	AH01G22920	GO:0005576	-	virNOG19296	S	sp|Q40374|PR1_MEDTR Pathogenesis-related protein PR-1 OS=Medicago truncatula GN=PR-1 PE=2 SV=1	gi|1012002080|ref|XP_015933683.1| PREDICTED: pathogenesis-related protein PR-1-like [Arachis duranensis]	Pathogenesis-related protein PR-1
AH01G24390	2.25589	1.58603	2.97499	Chr01	96832407	96832875	+	393	AH01G24390	-	-	virNOG37859;virNOG19651	O	-	gi|920696869|gb|KOM40094.1| hypothetical protein LR48_Vigan04g029200 [Vigna angularis]	Uncharacterized protein
AH01G25100	1.04559	1.45124	1.14011	Chr01	97623073	97625565	+	2493	AH01G25100	GO:0030136;GO:0030276;GO:0005545;GO:0048268	-	virNOG06586	F	sp|Q8S9J8|CAP1_ARATH Probable clathrin assembly protein At4g32285 OS=Arabidopsis thaliana GN=At4g32285 PE=1 SV=2	gi|1012002720|ref|XP_015935725.1| PREDICTED: putative clathrin assembly protein At2g25430 [Arachis duranensis]	Putative clathrin assembly protein At2g25430
AH01G25130	3.91827	1.41301	4.14333	Chr01	97653500	97655438	-	1588	AH01G25130	GO:0016021;GO:0009055	-	virNOG18485	R	sp|P00302|STEL_TOXVR Stellacyanin OS=Toxicodendron vernicifluum PE=1 SV=1	gi|1012002716|ref|XP_015935717.1| PREDICTED: blue copper protein-like [Arachis duranensis]	Stellacyanin
AH01G27180	2.29847	1.649	2.11631	Chr01	100682370	100683376	-	1007	AH01G27180	-	-	virNOG26377;KOG0851	L	sp|Q9FXC7|FB79_ARATH Putative F-box protein At1g67623 OS=Arabidopsis thaliana GN=At1g67623 PE=4 SV=1	gi|1012003877|ref|XP_015938920.1| PREDICTED: uncharacterized protein LOC107464511 [Arachis duranensis]	Putative F-box protein At1g67623
AH01G27380	1.26281	2.37374	1.80416	Chr01	100871242	100874408	+	1748	AH01G27380	-	-	virNOG00628;KOG2166	OD	sp|Q94AH6|CUL1_ARATH Cullin-1 OS=Arabidopsis thaliana GN=CUL1 PE=1 SV=1	gi|1012003766|ref|XP_015938680.1| PREDICTED: cullin-1-like [Arachis duranensis]	Cullin-1
AH01G28390	2.52441	2.13893	3.51663	Chr01	102262008	102264485	-	1679	AH01G28390	GO:0061630;GO:0046872;GO:0043161;GO:0042787;GO:0000209	K19043	virNOG03306	O	sp|Q4TU14|RHF1A_ARATH E3 ubiquitin-protein ligase RHF1A OS=Arabidopsis thaliana GN=RHF1A PE=1 SV=1	gi|1012005031|ref|XP_015941377.1| PREDICTED: E3 ubiquitin-protein ligase RHF1A-like [Arachis duranensis]	E3 ubiquitin-protein ligase RHF1A
AH01G29790	1.55087	3.21218	2.02292	Chr01	103846718	103850537	-	1828	AH01G29790	-	-	virNOG03086	I	sp|Q75DK1|SEC14_ASHGO SEC14 cytosolic factor OS=Ashbya gossypii (strain ATCC 10895 / CBS 109.51 / FGSC 9923 / NRRL Y-1056) GN=SEC14 PE=3 SV=2	gi|1021472309|ref|XP_016195911.1| PREDICTED: phosphatidylinositol/phosphatidylcholine transfer protein SFH9-like [Arachis ipaensis]	Phosphatidylinositol/phosphatidylcholine transfer protein SFH2
AH01G30700	2.1642	2.216	2.764	Chr01	104831495	104837216	-	4501	AH01G30700	GO:0042626;GO:0055085;GO:0016021;GO:0005524	K05658	virNOG05516;COG1132	QV	sp|Q9FWX7|AB11B_ARATH ABC transporter B family member 11 OS=Arabidopsis thaliana GN=ABCB11 PE=2 SV=1	gi|1012005356|ref|XP_015942165.1| PREDICTED: ABC transporter B family member 11-like [Arachis duranensis]	ABC transporter B family member 11
AH01G31710	1.37705	2.28311	1.73193	Chr01	106283172	106289735	+	3206	AH01G31710	GO:0042391;GO:0071805;GO:0005249;GO:0005887	K21867	virNOG06873	P	sp|Q38998|AKT1_ARATH Potassium channel AKT1 OS=Arabidopsis thaliana GN=AKT1 PE=1 SV=2	gi|1012006781|ref|XP_015944512.1| PREDICTED: potassium channel AKT1 [Arachis duranensis]	Potassium channel AKT1
AH01G31740	2.2154	2.58162	2.92147	Chr01	106315235	106316197	-	435	AH01G31740	-	-	virNOG24293;virNOG21705	R	sp|Q9ZP41|EGC_CITJA EG45-like domain containing protein OS=Citrus jambhiri GN=CjBAp12 PE=1 SV=1	gi|1012008076|ref|XP_015947012.1| PREDICTED: EG45-like domain containing protein [Arachis duranensis]	EG45-like domain containing protein
AH01G33460	1.59849	1.47715	2.43419	Chr01	109316611	109321550	-	2488	AH01G33460	GO:0016020;GO:0016798	K07964	virNOG01433	R	sp|Q8L608|HPSE2_ARATH Heparanase-like protein 2 OS=Arabidopsis thaliana GN=At5g61250 PE=2 SV=1	gi|1012005943|ref|XP_015943210.1| PREDICTED: heparanase-like protein 2 isoform X1 [Arachis duranensis] &gt;gi|1012005948|ref|XP_015943216.1| PREDICTED: heparanase-like protein 2 isoform X1 [Arachis duranensis]	Heparanase-like protein 2
AH01G34490	1.04102	3.45272	1.09055	Chr01	110903190	110907474	-	3051	AH01G34490	GO:0016021;GO:0006810;GO:0005215	-	NOG114130;COG3104;virNOG09880	UPE	sp|Q9LV10|PTR53_ARATH Protein NRT1/ PTR FAMILY 2.11 OS=Arabidopsis thaliana GN=NPF2.11 PE=1 SV=1	gi|1012005389|ref|XP_015942221.1| PREDICTED: protein NRT1/ PTR FAMILY 2.11-like [Arachis duranensis]	Protein NRT1/ PTR FAMILY 2.11
AH02G01850	1.84293	2.44597	2.17329	Chr02	2083846	2087062	-	1870	AH02G01850	GO:0016021;GO:0006468;GO:0004674;GO:0005524	-	virNOG10166	T	sp|Q3EDL4|Y1154_ARATH Probable serine/threonine-protein kinase At1g01540 OS=Arabidopsis thaliana GN=At1g01540 PE=1 SV=2	gi|590721822|ref|XP_007051724.1| Kinase superfamily protein [Theobroma cacao] &gt;gi|508703985|gb|EOX95881.1| Kinase superfamily protein [Theobroma cacao]	Probable serine/threonine-protein kinase At1g01540
AH02G03110	1.26641	2.48627	1.04465	Chr02	3339474	3344081	-	1794	AH02G03110	GO:0003677	-	virNOG06213	S	sp|Q8L7L5|AHL11_ARATH AT-hook motif nuclear-localized protein 11 OS=Arabidopsis thaliana GN=AHL11 PE=2 SV=1	gi|1021477932|ref|XP_016178735.1| PREDICTED: AT-hook motif nuclear-localized protein 9 [Arachis ipaensis]	AT-hook motif nuclear-localized protein 9
AH02G03590	2.60538	1.98902	4.6472	Chr02	3890561	3892390	+	1830	AH02G03590	GO:0008152;GO:0016758	K08237	virNOG11892	GC	sp|Q9AR73|HQGT_RAUSE Hydroquinone glucosyltransferase OS=Rauvolfia serpentina GN=AS PE=1 SV=1	gi|1021478547|ref|XP_016181161.1| PREDICTED: hydroquinone glucosyltransferase-like [Arachis ipaensis]	Hydroquinone glucosyltransferase
AH02G04600	1.95959	1.4597	3.18965	Chr02	5869735	5873956	-	2405	AH02G04600	-	-	-	-	sp|F4JN35|NTL9_ARATH Protein NTM1-like 9 OS=Arabidopsis thaliana GN=NTL9 PE=1 SV=1	gi|1012011217|ref|XP_015948138.1| PREDICTED: NAC domain-containing protein 62-like [Arachis duranensis]	Protein NTM1-like 9
AH02G04750	2.37101	3.80731	1.87559	Chr02	6062719	6064548	-	1613	AH02G04750	GO:0016758;GO:0008152	-	virNOG07165	GC	sp|Q2V6J9|UFOG7_FRAAN UDP-glucose flavonoid 3-O-glucosyltransferase 7 OS=Fragaria ananassa GN=GT7 PE=1 SV=1	gi|1012011290|ref|XP_015948154.1| PREDICTED: UDP-glucose flavonoid 3-O-glucosyltransferase 7-like [Arachis duranensis]	Scopoletin glucosyltransferase
AH02G05030	1.35399	1.78578	1.1045	Chr02	6429318	6433320	+	2152	AH02G05030	GO:0042545;GO:0045330;GO:0016021;GO:0030599;GO:0046910;GO:0043086;GO:0045490;GO:0005618	-	virNOG04029;COG4677;virNOG02047	RG	sp|Q43111|PME3_PHAVU Pectinesterase 3 OS=Phaseolus vulgaris GN=MPE3 PE=2 SV=1	gi|1012011799|ref|XP_015948248.1| PREDICTED: pectinesterase 3 [Arachis duranensis]	Pectinesterase 3
AH02G05340	1.33956	3.19325	1.23506	Chr02	6854986	6857103	-	1938	AH02G05340	-	K08237	virNOG17056;KOG1192	GC	sp|Q9AR73|HQGT_RAUSE Hydroquinone glucosyltransferase OS=Rauvolfia serpentina GN=AS PE=1 SV=1	gi|1012011666|ref|XP_015948224.1| PREDICTED: hydroquinone glucosyltransferase-like [Arachis duranensis]	Hydroquinone glucosyltransferase
AH02G05450	Inf	Inf	Inf	Chr02	7021675	7024652	+	2978	AH02G05450	-	-	virNOG27624	S	sp|Q9SD53|Y3720_ARATH UPF0481 protein At3g47200 OS=Arabidopsis thaliana GN=At3g47200 PE=2 SV=1	gi|1012011598|ref|XP_015948213.1| PREDICTED: UPF0481 protein At3g47200-like [Arachis duranensis]	UPF0481 protein At3g47200
AH02G05790	3.83316	2.44118	4.38256	Chr02	7681527	7688139	+	1321	AH02G05790	GO:0003993;GO:0016311	-	virNOG06418	R	sp|P27061|PPA1_SOLLC Acid phosphatase 1 OS=Solanum lycopersicum GN=APS1 PE=2 SV=1	gi|1021479151|ref|XP_016182778.1| PREDICTED: acid phosphatase 1-like [Arachis ipaensis]	Acid phosphatase 1
AH02G06950	5.40313	3.96609	8.44582	Chr02	10010033	10011026	-	762	AH02G06950	-	-	virNOG21641;virNOG21169	R	-	gi|1021479427|ref|XP_016182912.1| PREDICTED: non-specific lipid-transfer protein-like protein At2g13820 [Arachis ipaensis]	Non-specific lipid transfer protein GPI-anchored 2
AH02G08810	1.9885	2.2051	3.56232	Chr02	14697008	14698444	+	1437	AH02G08810	-	K14516	virNOG32724;virNOG22753;virNOG22597	K	sp|Q8VYM0|ERF93_ARATH Ethylene-responsive transcription factor 15 OS=Arabidopsis thaliana GN=ERF15 PE=2 SV=1	gi|1012014579|ref|XP_015948724.1| PREDICTED: ethylene-responsive transcription factor 1B-like [Arachis duranensis]	Ethylene-responsive transcription factor 1B
AH02G10450	2.36884	1.91556	2.37755	Chr02	19059519	19060140	-	622	AH02G10450	-	-	virNOG27389	S	-	gi|734328045|gb|KHN05880.1| hypothetical protein glysoja_026468 [Glycine soja]	Uncharacterized protein
AH02G12200	2.78305	2.6511	2.20456	Chr02	30216839	30223845	-	3844	AH02G12200	GO:0008574;GO:0005524;GO:0005871;GO:0008017;GO:0007018	K10398	virNOG03174	Z	sp|Q0WQJ7|KN5B_ARATH Kinesin-like protein KIN-5B OS=Arabidopsis thaliana GN=KIN5B PE=2 SV=1	gi|1012017083|ref|XP_015949195.1| PREDICTED: 125 kDa kinesin-related protein [Arachis duranensis]	Uncharacterized protein
AH02G13880	4.83166	2.08205	8.22873	Chr02	46383038	46390713	+	713	AH02G13880	-	-	virNOG22216;virNOG22697;virNOG35545	SR	sp|Q9ZP41|EGC_CITJA EG45-like domain containing protein OS=Citrus jambhiri GN=CjBAp12 PE=1 SV=1	gi|1012018969|ref|XP_015949537.1| PREDICTED: LOW QUALITY PROTEIN: EG45-like domain containing protein [Arachis duranensis]	EG45-like domain containing protein
AH02G21360	1.7577	1.97878	3.707	Chr02	88654625	88668458	+	5779	AH02G21360	-	-	virNOG13489	T	sp|Q40392|TMVRN_NICGU TMV resistance protein N OS=Nicotiana glutinosa GN=N PE=1 SV=1	gi|1012023007|ref|XP_015950312.1| PREDICTED: uncharacterized protein LOC107475200 isoform X1 [Arachis duranensis]	TMV resistance protein N
AH02G21650	1.19977	2.99213	1.06495	Chr02	89250276	89253033	+	2758	AH02G21650	GO:0016747	-	virNOG08295	S	sp|Q9FF86|DCR_ARATH BAHD acyltransferase DCR OS=Arabidopsis thaliana GN=DCR PE=2 SV=1	gi|1012022932|ref|XP_015950296.1| PREDICTED: BAHD acyltransferase DCR [Arachis duranensis]	BAHD acyltransferase DCR
AH02G22000	4.06902	3.76089	4.62471	Chr02	89944139	89946084	-	761	AH02G22000	-	-	virNOG38089	S	-	gi|1012023408|ref|XP_015950408.1| PREDICTED: uncharacterized protein LOC107475294 [Arachis duranensis]	uncharacterized protein LOC101506280
AH02G24210	1.9255	2.37639	2.57774	Chr02	94172534	94177427	-	3341	AH02G24210	-	-	COG0515;virNOG04160	T	sp|Q9LVM0|Y5830_ARATH Probable inactive receptor kinase At5g58300 OS=Arabidopsis thaliana GN=At5g58300 PE=2 SV=1	gi|1012024233|ref|XP_015950574.1| PREDICTED: probable LRR receptor-like serine/threonine-protein kinase At1g51810 [Arachis duranensis]	Probable inactive receptor kinase At5g58300
AH02G24740	1.71134	1.26904	1.67024	Chr02	95131156	95131368	+	213	AH02G24740	-	-	-	-	-	-	Unknown function
AH03G00280	3.6413	3.87593	2.60473	Chr03	487347	491598	-	2633	AH03G00280	GO:0016021	K13680	virNOG06825	R	sp|Q9FNI7|CSLA2_ARATH Glucomannan 4-beta-mannosyltransferase 2 OS=Arabidopsis thaliana GN=CSLA2 PE=2 SV=1	gi|1012029694|ref|XP_015951734.1| PREDICTED: glucomannan 4-beta-mannosyltransferase 2-like [Arachis duranensis]	Glucomannan 4-beta-mannosyltransferase 2
AH03G00760	4.78419	1.79732	5.90982	Chr03	1004837	1006378	+	1277	AH03G00760	-	-	virNOG20082	P	sp|Q9FJH5|HIP3_ARATH Heavy metal-associated isoprenylated plant protein 3 OS=Arabidopsis thaliana GN=HIPP03 PE=1 SV=1	gi|1012029979|ref|XP_015951794.1| PREDICTED: uncharacterized protein LOC107476482 [Arachis duranensis]	uncharacterized protein LOC106776892 isoform X2
AH03G01290	3.94373	2.49789	4.84769	Chr03	1589178	1594957	+	3083	AH03G01290	-	K03526	virNOG03525	H	sp|F4K0E8|ISPG_ARATH 4-hydroxy-3-methylbut-2-en-1-yl diphosphate synthase (ferredoxin), chloroplastic OS=Arabidopsis thaliana GN=ISPG PE=1 SV=1	gi|1021488847|ref|XP_016187413.1| PREDICTED: 4-hydroxy-3-methylbut-2-en-1-yl diphosphate synthase (ferredoxin), chloroplastic-like [Arachis ipaensis]	4-hydroxy-3-methylbut-2-en-1-yl diphosphate synthase (ferredoxin), chloroplastic
AH03G01590	4.28768	5.22085	5.87168	Chr03	1869343	1870200	-	858	AH03G01590	-	-	-	-	sp|Q8LEJ6|FLA11_ARATH Fasciclin-like arabinogalactan protein 11 OS=Arabidopsis thaliana GN=FLA11 PE=2 SV=2	gi|1012032562|ref|XP_015952375.1| PREDICTED: fasciclin-like arabinogalactan protein 11 [Arachis duranensis]	Fasciclin-like arabinogalactan protein 11
AH03G01610	Inf	Inf	Inf	Chr03	1871350	1872612	+	1263	AH03G01610	-	-	-	-	sp|Q8LEJ6|FLA11_ARATH Fasciclin-like arabinogalactan protein 11 OS=Arabidopsis thaliana GN=FLA11 PE=2 SV=2	gi|1012032558|ref|XP_015952374.1| PREDICTED: fasciclin-like arabinogalactan protein 12 [Arachis duranensis]	Fasciclin-like arabinogalactan protein 11
AH03G01860	Inf	Inf	Inf	Chr03	2071111	2073334	-	842	AH03G01860	-	-	virNOG17604	S	sp|Q9SK08|LBD11_ARATH LOB domain-containing protein 11 OS=Arabidopsis thaliana GN=LBD11 PE=2 SV=2	gi|1012033547|ref|XP_015952606.1| PREDICTED: LOB domain-containing protein 1 [Arachis duranensis]	LOB domain-containing protein 1
AH03G01880	1.39054	3.91934	1.92237	Chr03	2095476	2102610	+	2381	AH03G01880	-	-	virNOG00494	S	sp|Q9LSS5|ICR3_ARATH Interactor of constitutive active ROPs 3 OS=Arabidopsis thaliana GN=ICR3 PE=1 SV=1	gi|1012032461|ref|XP_015952353.1| PREDICTED: interactor of constitutive active ROPs 3 [Arachis duranensis] &gt;gi|1012032465|ref|XP_015952354.1| PREDICTED: interactor of constitutive active ROPs 3 [Arachis duranensis] &gt;gi|1012032470|ref|XP_015952355.1| PREDICTED: interactor of constitutive active ROPs 3 [Arachis duranensis] &gt;gi|1012032475|ref|XP_015952356.1| PREDICTED: interactor of constit…	Interactor of constitutive active ROPs 3
AH03G02130	2.22569	3.35076	2.13431	Chr03	2453431	2455536	-	1976	AH03G02130	GO:0016021;GO:0006633;GO:0016747	K15397	virNOG03069	R	sp|Q9SIB2|KCS12_ARATH 3-ketoacyl-CoA synthase 12 OS=Arabidopsis thaliana GN=KCS12 PE=2 SV=1	gi|1012032295|ref|XP_015952316.1| PREDICTED: 3-ketoacyl-CoA synthase 12-like [Arachis duranensis]	3-ketoacyl-CoA synthase 12
AH03G02270	6.30024	3.30573	5.5927	Chr03	2567779	2569341	+	1149	AH03G02270	GO:0042807;GO:0006833;GO:0009992;GO:0034220;GO:0015254;GO:0005887;GO:0015793;GO:0009705;GO:0015250	K09873	virNOG04666;virNOG08606	G	sp|O82598|TIP13_ARATH Aquaporin TIP1-3 OS=Arabidopsis thaliana GN=TIP1-3 PE=1 SV=1	gi|1021488679|ref|XP_016187327.1| PREDICTED: aquaporin TIP1-1-like [Arachis ipaensis]	Aquaporin TIP1-3
AH03G02720	6.49253	5.43276	4.39925	Chr03	2929472	2931907	-	1524	AH03G02720	GO:0005576;GO:0009664;GO:0016020;GO:0005618	-	virNOG09946	R	sp|Q38865|EXPA6_ARATH Expansin-A6 OS=Arabidopsis thaliana GN=EXPA6 PE=2 SV=2	gi|1012032005|ref|XP_015952249.1| PREDICTED: expansin-A6-like [Arachis duranensis] &gt;gi|1021488592|ref|XP_016187279.1| PREDICTED: expansin-A6-like [Arachis ipaensis]	Expansin-A4
AH03G03520	1.23605	1.09884	3.39929	Chr03	3608641	3617025	+	3112	AH03G03520	GO:0031408;GO:0016702;GO:0046872;GO:0055114	K00454	virNOG02698	E	sp|O24370|LOX21_SOLTU Linoleate 13S-lipoxygenase 2-1, chloroplastic OS=Solanum tuberosum GN=LOX2.1 PE=1 SV=1	gi|1012031603|ref|XP_015952165.1| PREDICTED: LOW QUALITY PROTEIN: linoleate 13S-lipoxygenase 2-1, chloroplastic-like [Arachis duranensis]	Linoleate 13S-lipoxygenase 2-1, chloroplastic
AH03G05370	3.96001	3.0874	2.94178	Chr03	5466427	5470364	-	3239	AH03G05370	GO:0016021	-	KOG0504;virNOG27906	R	-	gi|1021496730|ref|XP_016191414.1| PREDICTED: ankyrin repeat-containing protein At3g12360-like [Arachis ipaensis]	Uncharacterized protein
AH03G08010	1.83774	1.93379	3.04272	Chr03	8228252	8230612	+	1492	AH03G08010	GO:0006351	-	virNOG11218	S	sp|Q9ZVP8|NAC35_ARATH NAC domain-containing protein 35 OS=Arabidopsis thaliana GN=NAC035 PE=1 SV=2	gi|1012034140|ref|XP_015952734.1| PREDICTED: NAC transcription factor 29 [Arachis duranensis]	Putative NAC domain-containing protein 94
AH03G08170	5.51806	2.07239	5.13533	Chr03	8505981	8508517	+	1469	AH03G08170	GO:0046658;GO:0005975;GO:0004553;GO:0030247	-	virNOG04186	R	sp|A7PQW3|E13B_VITVI Glucan endo-1,3-beta-glucosidase OS=Vitis vinifera GN=VIT_06s0061g00120 PE=1 SV=2	gi|1012034212|ref|XP_015952749.1| PREDICTED: glucan endo-1,3-beta-glucosidase-like [Arachis duranensis]	Glucan endo-1,3-beta-glucosidase
AH03G08840	1.08062	3.12884	1.63243	Chr03	9229936	9231951	+	2016	AH03G08840	-	-	virNOG00415	T	sp|Q9FJB5|RP8L3_ARATH Disease resistance RPP8-like protein 3 OS=Arabidopsis thaliana GN=RPP8L3 PE=2 SV=1	gi|1021489607|ref|XP_016187817.1| PREDICTED: putative disease resistance RPP13-like protein 3 [Arachis ipaensis]	Disease resistance RPP8-like protein 3
AH03G09390	3.226	2.31632	1.2346	Chr03	9887567	9888310	-	744	AH03G09390	-	-	virNOG20550;virNOG35031;virNOG19886	R	sp|Q84TH6|DIR23_ARATH Dirigent protein 23 OS=Arabidopsis thaliana GN=DIR23 PE=2 SV=1	gi|1012034829|ref|XP_015952901.1| PREDICTED: dirigent protein 23-like [Arachis duranensis]	Dirigent protein 23
AH03G12540	3.02906	2.01629	1.75418	Chr03	14499486	14500778	+	1137	AH03G12540	-	-	virNOG23286;virNOG20221	S	sp|Q9LSZ3|VUP1_ARATH Vascular-related unknown protein 1 OS=Arabidopsis thaliana GN=VUP1 PE=2 SV=1	gi|1012036757|ref|XP_015953349.1| PREDICTED: uncharacterized protein LOC107477797 [Arachis duranensis]	Uncharacterized protein
AH03G13100	2.69579	1.73455	3.14176	Chr03	16750519	16752986	-	2173	AH03G13100	GO:0016740;GO:0016021	-	KOG2246;virNOG11234	G	-	gi|1012036821|ref|XP_015953362.1| PREDICTED: uncharacterized protein LOC107477809 [Arachis duranensis]	Uncharacterized protein
AH03G14800	1.65099	1.53653	4.34614	Chr03	21656023	21657748	+	1033	AH03G14800	GO:0016021;GO:0005886	-	virNOG19703	S	sp|B9RW00|CSPL6_RICCO CASP-like protein 1C1 OS=Ricinus communis GN=RCOM_1174750 PE=2 SV=1	gi|1012049666|ref|XP_015953868.1| PREDICTED: CASP-like protein 1C1 [Arachis duranensis]	CASP-like protein 1C1
AH03G19270	2.45812	2.70827	2.33679	Chr03	31351037	31355284	+	2254	AH03G19270	GO:0007166;GO:0004674;GO:0005886	-	COG0515;virNOG12155	T	sp|F4HQ17|LRL14_ARATH LEAF RUST 10 DISEASE-RESISTANCE LOCUS RECEPTOR-LIKE PROTEIN KINASE-like 1.4 OS=Arabidopsis thaliana GN=LRK10L-1.4 PE=2 SV=2	gi|1012078414|ref|XP_015954080.1| PREDICTED: receptor-like serine/threonine-protein kinase SD1-7 [Arachis duranensis]	Putative serine/threonine-protein kinase
AH03G21480	5.06273	3.86474	5.53689	Chr03	38306030	38308015	+	1591	AH03G21480	-	K09422	virNOG10834	K	sp|Q9C9G7|MYB62_ARATH Transcription factor MYB62 OS=Arabidopsis thaliana GN=MYB62 PE=2 SV=1	gi|1012088356|ref|XP_015954393.1| PREDICTED: myb-related protein 305-like [Arachis duranensis]	Transcription factor MYB21
AH03G21670	3.2654	2.90595	5.3112	Chr03	38585272	38587662	+	1967	AH03G21670	-	-	virNOG05721	S	sp|Q9C9T2|SARD1_ARATH Protein SAR DEFICIENT 1 OS=Arabidopsis thaliana GN=SARD1 PE=1 SV=1	gi|1012085758|ref|XP_015954363.1| PREDICTED: protein SAR DEFICIENT 1-like [Arachis duranensis]	Protein SAR DEFICIENT 1
AH03G22980	1.16537	2.86397	1.25615	Chr03	43569952	43575016	-	1867	AH03G22980	GO:0008270	K16280	virNOG02002	O	sp|Q9LY87|RGLG2_ARATH E3 ubiquitin-protein ligase RGLG2 OS=Arabidopsis thaliana GN=RGLG2 PE=1 SV=1	gi|1012089232|ref|XP_015954528.1| PREDICTED: E3 ubiquitin-protein ligase RGLG2 [Arachis duranensis]	E3 ubiquitin-protein ligase RGLG2
AH03G24220	1.24234	3.40016	3.37563	Chr03	48351787	48361073	+	1703	AH03G24220	-	-	virNOG01752	V	sp|Q9S9N9|CCR1_ARATH Cinnamoyl-CoA reductase 1 OS=Arabidopsis thaliana GN=CCR1 PE=1 SV=1	gi|1021492181|ref|XP_016189087.1| PREDICTED: cinnamoyl-CoA reductase 1-like [Arachis ipaensis]	Tetraketide alpha-pyrone reductase 1
AH03G24370	1.42514	1.87511	1.30098	Chr03	49781779	49786623	+	4156	AH03G24370	GO:0006508;GO:0005618;GO:0004252	-	virNOG08612;COG1404	O	sp|Q9ZUF6|SBT18_ARATH Subtilisin-like protease SBT1.8 OS=Arabidopsis thaliana GN=SBT1.8 PE=1 SV=1	gi|1021492149|ref|XP_016189070.1| PREDICTED: subtilisin-like protease SBT1.8 [Arachis ipaensis]	Uncharacterized protein
AH03G26530	1.01185	2.14042	2.17698	Chr03	70118283	70123679	+	1713	AH03G26530	GO:0016021;GO:0004497;GO:0016132;GO:0010268;GO:0016125;GO:0055114;GO:0005506;GO:0016705;GO:0007275;GO:0020037	K20667	virNOG05731	Q	sp|I7C6E8|C7A52_PANGI Beta-amyrin 28-oxidase OS=Panax ginseng PE=2 SV=1	gi|1021492707|ref|XP_016189349.1| PREDICTED: beta-amyrin 28-oxidase-like [Arachis ipaensis]	Beta-amyrin 28-oxidase
AH03G26780	1.68202	1.77105	2.51423	Chr03	72971638	72975417	-	2631	AH03G26780	GO:0005524	K09490	virNOG09258	O	sp|Q03685|BIP5_TOBAC Luminal-binding protein 5 OS=Nicotiana tabacum GN=BIP5 PE=2 SV=1	gi|1012092886|ref|XP_015955282.1| PREDICTED: luminal-binding protein-like [Arachis duranensis]	Luminal-binding protein 5
AH03G28640	3.27789	2.93837	1.87722	Chr03	100403355	100408374	-	2906	AH03G28640	GO:0030246;GO:0008810;GO:0030245	K01179	virNOG07472	G	sp|Q42059|GUN6_ARATH Endoglucanase 6 OS=Arabidopsis thaliana GN=At1g64390 PE=2 SV=2	gi|1012093218|ref|XP_015955353.1| PREDICTED: endoglucanase 6-like [Arachis duranensis]	Endoglucanase 6
AH03G28760	1.53977	3.25146	3.11859	Chr03	101118695	101121480	+	2586	AH03G28760	-	-	virNOG14359	K	sp|Q8H0Y8|WRK41_ARATH Probable WRKY transcription factor 41 OS=Arabidopsis thaliana GN=WRKY41 PE=2 SV=2	gi|1012094466|ref|XP_015955657.1| PREDICTED: probable WRKY transcription factor 41 [Arachis duranensis]	Probable WRKY transcription factor 41
AH03G30560	5.00888	5.46778	5.37845	Chr03	114185291	114185956	-	574	AH03G30560	GO:0003700;GO:0043565;GO:0006355	-	virNOG19676	K	sp|Q9FYA2|WRK75_ARATH Probable WRKY transcription factor 75 OS=Arabidopsis thaliana GN=WRKY75 PE=2 SV=1	gi|1012094261|ref|XP_015955617.1| PREDICTED: probable WRKY transcription factor 75 [Arachis duranensis]	Probable WRKY transcription factor 75
AH03G30820	2.14039	3.13726	3.69262	Chr03	115558448	115560571	+	1761	AH03G30820	GO:0016020;GO:0046872;GO:0016746	K16675	COG5273;virNOG11116	R	sp|Q9M306|ZDH10_ARATH Probable protein S-acyltransferase 5 OS=Arabidopsis thaliana GN=PAT05 PE=1 SV=2	gi|1012094391|ref|XP_015955637.1| PREDICTED: probable protein S-acyltransferase 7 [Arachis duranensis]	Probable protein S-acyltransferase 7
AH03G32240	1.93847	1.69894	3.08144	Chr03	119764442	119765733	-	1121	AH03G32240	GO:0005634;GO:0003677;GO:0006355	-	virNOG31249;virNOG09836;virNOG31143	K	sp|Q9C598|NAC81_ARATH Protein ATAF2 OS=Arabidopsis thaliana GN=NAC081 PE=1 SV=1	gi|1012095222|ref|XP_015955834.1| PREDICTED: protein ATAF2-like [Arachis duranensis]	Protein ATAF2
AH03G32340	2.00863	2.70824	3.26373	Chr03	120087018	120092346	+	4150	AH03G32340	GO:0016787;GO:0006629	-	virNOG04013	R	sp|Q9S745|PAD4_ARATH Lipase-like PAD4 OS=Arabidopsis thaliana GN=PAD4 PE=1 SV=1	gi|1012095246|ref|XP_015955841.1| PREDICTED: lipase-like PAD4 [Arachis duranensis]	Lipase-like PAD4
AH03G33140	1.38093	1.72567	1.2867	Chr03	122160326	122162151	-	1295	AH03G33140	-	K08243	virNOG00419	R	sp|P26690|6DCS_SOYBN NAD(P)H-dependent 6&apos;-deoxychalcone synthase OS=Glycine max PE=1 SV=1	gi|1012199559|ref|XP_015972805.1| PREDICTED: NAD(P)H-dependent 6&apos;-deoxychalcone synthase-like [Arachis duranensis]	NAD(P)H-dependent 6'-deoxychalcone synthase
AH03G34360	Inf	Inf	Inf	Chr03	124512860	124516454	-	2021	AH03G34360	GO:0005507;GO:0016491;GO:0055114;GO:0005576	-	virNOG07733	Q	sp|P14133|ASO_CUCSA L-ascorbate oxidase OS=Cucumis sativus PE=1 SV=1	gi|1012095874|ref|XP_015956011.1| PREDICTED: L-ascorbate oxidase [Arachis duranensis]	L-ascorbate oxidase
AH03G34960	2.40551	2.68368	5.88882	Chr03	125806598	125806915	-	318	AH03G34960	-	-	-	-	-	-	Uncharacterized protein
AH03G35190	2.88842	4.16476	3.45788	Chr03	126034302	126035093	-	792	AH03G35190	GO:0030246;GO:0016021;GO:0006468;GO:0005524;GO:0004674	-	virNOG12183	T	sp|P93538|LECB_STYJP Bark lectin (Fragment) OS=Styphnolobium japonicum PE=2 SV=1	gi|1021493744|ref|XP_016189856.1| PREDICTED: bark lectin-like [Arachis ipaensis]	Seed lectin
AH03G35590	7.98949	5.66311	7.07275	Chr03	126620611	126621547	+	937	AH03G35590	-	-	-	-	-	gi|1012096776|ref|XP_015956233.1| PREDICTED: early nodulin-75-like [Arachis duranensis]	Early nodulin-12B
AH03G35930	2.82844	4.85958	3.94826	Chr03	127057524	127060786	-	1918	AH03G35930	GO:0015992;GO:0005887;GO:0046323;GO:0005355;GO:1904659;GO:0005351	K24193	virNOG03715	R	sp|Q41144|STC_RICCO Sugar carrier protein C OS=Ricinus communis GN=STC PE=2 SV=1	gi|1012096905|ref|XP_015956266.1| PREDICTED: sugar carrier protein C-like [Arachis duranensis]	Sugar carrier protein C
AH03G36220	1.44346	2.80639	1.64372	Chr03	127528084	127528461	+	378	AH03G36220	-	-	-	-	-	-	Uncharacterized protein
AH03G36910	Inf	Inf	Inf	Chr03	128541191	128544906	+	2948	AH03G36910	GO:0046872;GO:0055114;GO:0016702;GO:0031408	K00454	virNOG06110	E	sp|O24371|LOX31_SOLTU Linoleate 13S-lipoxygenase 3-1, chloroplastic OS=Solanum tuberosum GN=LOX3.1 PE=1 SV=1	gi|1012097592|ref|XP_015956457.1| PREDICTED: linoleate 13S-lipoxygenase 3-1, chloroplastic-like [Arachis duranensis]	Linoleate 13S-lipoxygenase 3-1, chloroplastic
AH03G37240	2.46707	2.822	1.90609	Chr03	129078158	129079003	-	846	AH03G37240	-	-	virNOG26876	R	sp|Q01197|E6_GOSHI Protein E6 OS=Gossypium hirsutum GN=E6 PE=2 SV=1	gi|1012097491|ref|XP_015956426.1| PREDICTED: protein E6-like [Arachis duranensis]	Protein E6
AH03G37500	1.71809	1.31239	2.00608	Chr03	129429750	129431737	-	978	AH03G37500	GO:0007264;GO:0005525;GO:0005622	K04392	virNOG00806	R	sp|Q41253|RAC13_GOSHI Rac-like GTP-binding protein RAC13 OS=Gossypium hirsutum GN=RAC13 PE=2 SV=1	gi|1012097379|ref|XP_015956396.1| PREDICTED: rac-like GTP-binding protein RAC13 [Arachis duranensis] &gt;gi|1021494071|ref|XP_016190024.1| PREDICTED: rac-like GTP-binding protein RAC13 [Arachis ipaensis]	Rac-like GTP-binding protein 7
AH03G38460	2.299	3.28163	1.02815	Chr03	130815537	130817454	-	1918	AH03G38460	GO:0016758;GO:0008152	-	NOG103178;KOG1192	GSC	sp|Q2V6J9|UFOG7_FRAAN UDP-glucose flavonoid 3-O-glucosyltransferase 7 OS=Fragaria ananassa GN=GT7 PE=1 SV=1	gi|1012098732|ref|XP_015956765.1| PREDICTED: scopoletin glucosyltransferase-like [Arachis duranensis]	Scopoletin glucosyltransferase
AH03G40160	2.41143	1.63406	1.23543	Chr03	133086914	133095039	-	2044	AH03G40160	GO:0016021;GO:0015238;GO:0015297;GO:0006855	K03327	virNOG10048	S	sp|Q38956|DTX29_ARATH Protein DETOXIFICATION 29 OS=Arabidopsis thaliana GN=DTX29 PE=1 SV=1	gi|1012100097|ref|XP_015957133.1| PREDICTED: protein DETOXIFICATION 29 [Arachis duranensis]	Protein DETOXIFICATION 29
AH03G42490	7.47202	4.09838	6.15904	Chr03	135990320	135991497	+	1087	AH03G42490	GO:0003723;GO:0033897;GO:0090502	K01166	virNOG07186	A	sp|P80022|RNLE_SOLLC Extracellular ribonuclease LE OS=Solanum lycopersicum PE=1 SV=2	gi|1021500937|ref|XP_016193686.1| PREDICTED: extracellular ribonuclease LE-like [Arachis ipaensis]	Extracellular ribonuclease LE
AH03G42550	4.85403	2.59067	3.57012	Chr03	136093796	136095374	-	1349	AH03G42550	GO:0009664;GO:0005576;GO:0005618;GO:0016020	-	virNOG07797	R	sp|Q9C554|EXPA1_ARATH Expansin-A1 OS=Arabidopsis thaliana GN=EXPA1 PE=2 SV=1	gi|1021495787|ref|XP_016190918.1| PREDICTED: expansin-A1 [Arachis ipaensis]	Expansin-A1
AH03G43050	1.60784	2.16075	2.42471	Chr03	136680837	136682056	+	1048	AH03G43050	GO:0016021	-	virNOG22620	S	sp|Q9LQU4|PCR2_ARATH Protein PLANT CADMIUM RESISTANCE 2 OS=Arabidopsis thaliana GN=PCR2 PE=1 SV=1	gi|1021495702|ref|XP_016190872.1| PREDICTED: protein PLANT CADMIUM RESISTANCE 2-like [Arachis ipaensis]	Protein PLANT CADMIUM RESISTANCE 2
AH03G44290	3.97382	4.42905	5.01403	Chr03	137861663	137865157	-	1670	AH03G44290	GO:0045735	-	virNOG09232	S	sp|P07730|GLUA2_ORYSJ Glutelin type-A 2 OS=Oryza sativa subsp. japonica GN=GLUA2 PE=1 SV=1	gi|1021495463|ref|XP_016190748.1| PREDICTED: glutelin type-A 2-like [Arachis ipaensis]	Glutelin type-A 2
AH03G44470	2.25639	1.90497	3.41409	Chr03	138013623	138019013	-	2116	AH03G44470	GO:0015297;GO:0043091;GO:0005887;GO:0015189;GO:0089711;GO:1903401;GO:0005313;GO:0051938	K03294	virNOG08285	E	sp|Q84MA5|CAAT1_ARATH Cationic amino acid transporter 1 OS=Arabidopsis thaliana GN=CAT1 PE=1 SV=1	gi|1021495423|ref|XP_016190726.1| PREDICTED: cationic amino acid transporter 1 isoform X1 [Arachis ipaensis]	Cationic amino acid transporter 1
AH03G44650	1.95353	1.106	3.53617	Chr03	138196287	138201412	-	3404	AH03G44650	GO:0008270	K16280	virNOG02002	O	sp|Q8LB88|RGLG5_ARATH E3 ubiquitin-protein ligase RGLG5 OS=Arabidopsis thaliana GN=RGLG5 PE=1 SV=1	gi|1012102094|ref|XP_015957649.1| PREDICTED: E3 ubiquitin-protein ligase RGLG2-like isoform X1 [Arachis duranensis]	E3 ubiquitin-protein ligase RGLG2-like protein
AH03G45170	1.20533	2.11988	1.57861	Chr03	138699248	138702196	+	1315	AH03G45170	GO:0005509;GO:0005544	K17098	virNOG08442	U	sp|Q9XEE2|ANXD2_ARATH Annexin D2 OS=Arabidopsis thaliana GN=ANN2 PE=1 SV=1	gi|1021495302|ref|XP_016190665.1| PREDICTED: annexin D2 [Arachis ipaensis]	Annexin D2
AH03G45630	1.46381	1.6894	4.74052	Chr03	139181869	139183826	+	1380	AH03G45630	GO:0006979;GO:0020037;GO:0042744;GO:0005576;GO:0046872;GO:0055114;GO:0098869;GO:0004601	K00430	virNOG15264	G	sp|P22196|PER2_ARAHY Cationic peroxidase 2 OS=Arachis hypogaea GN=PNC2 PE=2 SV=1	gi|1021495179|ref|XP_016190603.1| PREDICTED: cationic peroxidase 2-like [Arachis ipaensis]	Cationic peroxidase 2
AH03G45880	4.15948	5.01044	4.87167	Chr03	139423559	139425421	+	1698	AH03G45880	GO:0030170;GO:0016831;GO:0019752	K25193	virNOG06227	E	sp|Q6ESZ9|SDC1_ORYSJ Serine decarboxylase 1 OS=Oryza sativa subsp. japonica GN=SDC1 PE=3 SV=1	gi|1021495133|ref|XP_016190579.1| PREDICTED: serine decarboxylase 1-like [Arachis ipaensis]	Serine decarboxylase 1
AH03G46450	2.92446	1.59814	3.04815	Chr03	140103964	140105827	-	1655	AH03G46450	GO:0043565;GO:0006355;GO:0003700	-	virNOG19037	K	sp|Q8VWJ2|WRK28_ARATH Probable WRKY transcription factor 28 OS=Arabidopsis thaliana GN=WRKY28 PE=2 SV=1	gi|1021495028|ref|XP_016190524.1| PREDICTED: probable WRKY transcription factor 71 [Arachis ipaensis]	Probable WRKY transcription factor 28
AH03G46620	7.3048	4.41255	8.0019	Chr03	140254658	140256549	-	1892	AH03G46620	GO:0016614;GO:0055114;GO:0050660	K22395	virNOG39040;virNOG25927;virNOG39063;COG0277	CR	sp|Q93ZA3|BBE13_ARATH Berberine bridge enzyme-like 13 OS=Arabidopsis thaliana GN=At1g30760 PE=1 SV=1	gi|1021494978|ref|XP_016190497.1| PREDICTED: reticuline oxidase-like protein [Arachis ipaensis] &gt;gi|1021494980|ref|XP_016190498.1| PREDICTED: reticuline oxidase-like protein [Arachis ipaensis]	Reticuline oxidase-like protein
AH03G47230	1.7146	2.20323	1.60744	Chr03	140934442	140937507	+	1977	AH03G47230	GO:0031224;GO:0005886	-	virNOG01293	R	sp|O23006|LYM2_ARATH LysM domain-containing GPI-anchored protein 2 OS=Arabidopsis thaliana GN=LYM2 PE=1 SV=1	gi|1021494848|ref|XP_016190425.1| PREDICTED: lysM domain-containing GPI-anchored protein 2-like [Arachis ipaensis]	LysM domain-containing GPI-anchored protein 2
AH03G47550	3.24927	3.74134	3.86772	Chr03	141278706	141288910	+	7558	AH03G47550	GO:0005524	-	virNOG00915	A	sp|Q8BV79|TRNK1_MOUSE TPR and ankyrin repeat-containing protein 1 OS=Mus musculus GN=Trank1 PE=2 SV=3	gi|1021499636|ref|XP_016193094.1| PREDICTED: uncharacterized protein LOC107634024 [Arachis ipaensis]	TPR and ankyrin repeat-containing protein 1
AH03G47840	1.38813	2.48889	2.81985	Chr03	141561387	141562662	-	1068	AH03G47840	GO:0046872;GO:0055114;GO:0051213	-	virNOG03989	Q	sp|Q39224|SRG1_ARATH Protein SRG1 OS=Arabidopsis thaliana GN=SRG1 PE=2 SV=1	gi|1012102639|ref|XP_015957796.1| PREDICTED: uncharacterized protein LOC107481952 [Arachis duranensis]	Protein SRG1
AH03G48630	1.14754	1.63675	1.98031	Chr03	142544016	142546798	+	1954	AH03G48630	-	-	virNOG10282	S	-	gi|1021496240|ref|XP_016191150.1| PREDICTED: uncharacterized protein LOC107632035 isoform X2 [Arachis ipaensis]	Uncharacterized protein
AH04G00320	1.92016	1.22564	2.13215	Chr04	563219	565827	+	2609	AH04G00320	GO:0004617;GO:0016597;GO:0051287;GO:0055114;GO:0006564	K00058	virNOG03093	E	sp|O04130|SERA2_ARATH D-3-phosphoglycerate dehydrogenase 2, chloroplastic OS=Arabidopsis thaliana GN=PGDH2 PE=1 SV=2	gi|1012105337|ref|XP_015958512.1| PREDICTED: D-3-phosphoglycerate dehydrogenase 2, chloroplastic-like [Arachis duranensis]	D-3-phosphoglycerate dehydrogenase 2, chloroplastic
AH04G01040	5.88528	5.32002	5.74394	Chr04	1349382	1350880	+	1499	AH04G01040	-	-	virNOG23550;virNOG20784	R	sp|Q00451|PRF1_SOLLC 36.4 kDa proline-rich protein OS=Solanum lycopersicum GN=TPRP-F1 PE=2 SV=1	gi|1012104973|ref|XP_015958414.1| PREDICTED: 36.4 kDa proline-rich protein-like isoform X2 [Arachis duranensis]	36.4 kDa proline-rich protein
AH04G01670	5.68891	3.04423	4.28916	Chr04	2153460	2155353	+	1582	AH04G01670	GO:0050350;GO:0009058	K00660	virNOG10548;COG3424	QH	sp|P51069|THS3_ARAHY Stilbene synthase 3 OS=Arachis hypogaea PE=2 SV=1	gi|1012104689|ref|XP_015958332.1| PREDICTED: stilbene synthase 3-like [Arachis duranensis]	Stilbene synthase 3
AH04G03380	1.80615	1.31755	2.88734	Chr04	4082249	4084510	-	1100	AH04G03380	GO:0016787	K01061	COG0412;virNOG04805;virNOG00352	RQ	sp|Q9ZT66|E134_MAIZE Endo-1,3;1,4-beta-D-glucanase OS=Zea mays PE=1 SV=1	gi|1012105980|ref|XP_015958680.1| PREDICTED: endo-1,3;1,4-beta-D-glucanase-like [Arachis duranensis]	Endo-1,3
AH04G03750	2.11687	2.00783	3.84575	Chr04	4578077	4581109	+	3033	AH04G03750	GO:0016301	-	virNOG06319	T	sp|A2XQD3|LERK2_ORYSI G-type lectin S-receptor-like serine/threonine-protein kinase LECRK2 OS=Oryza sativa subsp. indica GN=LECRK2 PE=2 SV=1	gi|1021508140|ref|XP_016197419.1| PREDICTED: G-type lectin S-receptor-like serine/threonine-protein kinase RLK1 [Arachis ipaensis]	BRASSINOSTEROID INSENSITIVE 1-associated receptor kinase 1, putative
AH04G08640	Inf	Inf	Inf	Chr04	14011478	14018570	+	1491	AH04G08640	GO:0016747;GO:0009058	K00660	COG3424;virNOG10548	QH	sp|P51069|THS3_ARAHY Stilbene synthase 3 OS=Arachis hypogaea PE=2 SV=1	gi|1012108870|ref|XP_015959447.1| PREDICTED: stilbene synthase 3-like [Arachis duranensis]	Stilbene synthase 3
AH04G08660	5.65337	3.73101	4.91843	Chr04	14104297	14286630	-	3076	AH04G08660	GO:0016747;GO:0009058	K00660	virNOG10548;COG3424	QH	sp|P20178|THS1_ARAHY Stilbene synthase 1 OS=Arachis hypogaea PE=2 SV=1	gi|1012108833|ref|XP_015959437.1| PREDICTED: stilbene synthase 1 [Arachis duranensis]	Stilbene synthase 1||Stilbene synthase 3
AH04G08680	5.76636	4.25891	4.12638	Chr04	14470592	14472084	-	1005	AH04G08680	-	-	virNOG10548;COG3424	HQ	sp|P51069|THS3_ARAHY Stilbene synthase 3 OS=Arachis hypogaea PE=2 SV=1	gi|1012108670|ref|XP_015959401.1| PREDICTED: stilbene synthase 3-like [Arachis duranensis]	Stilbene synthase 3
AH04G08890	1.43987	1.45545	1.72659	Chr04	14931161	14933217	+	1724	AH04G08890	GO:0006810;GO:0016021;GO:0005622;GO:0005215	-	KOG1471;virNOG09677	I	sp|Q94C59|PATL4_ARATH Patellin-4 OS=Arabidopsis thaliana GN=PATL4 PE=1 SV=2	gi|1021508966|ref|XP_016197835.1| PREDICTED: patellin-4 [Arachis ipaensis]	Patellin-4
AH04G09790	5.95162	7.19963	8.08995	Chr04	16461124	16464611	-	1403	AH04G09790	GO:0046872;GO:0055114;GO:0005576;GO:0098869;GO:0004601;GO:0020037;GO:0042744;GO:0006979	K00430	-	-	sp|Q9LEH3|PER15_IPOBA Peroxidase 15 OS=Ipomoea batatas GN=pod PE=1 SV=1	gi|1021508729|ref|XP_016197714.1| PREDICTED: peroxidase A2-like [Arachis ipaensis] &gt;gi|1021508731|ref|XP_016197716.1| PREDICTED: peroxidase A2-like [Arachis ipaensis]	Peroxidase 15
AH04G09830	2.76285	1.17975	2.945	Chr04	16586332	16594630	-	1920	AH04G09830	GO:0050896;GO:0005488;GO:0016491	-	-	-	sp|Q9LEH3|PER15_IPOBA Peroxidase 15 OS=Ipomoea batatas GN=pod PE=1 SV=1	gi|571475995|ref|XP_006586831.1| PREDICTED: uncharacterized protein LOC100814455 [Glycine max]	Peroxidase 15
AH04G09840	2.36261	2.80678	4.58432	Chr04	16602835	16606154	-	1285	AH04G09840	GO:0006979;GO:0020037;GO:0042744;GO:0005576;GO:0055114;GO:0046872;GO:0004601;GO:0098869	K00430	virNOG30996	G	sp|Q9LEH3|PER15_IPOBA Peroxidase 15 OS=Ipomoea batatas GN=pod PE=1 SV=1	gi|1012108161|ref|XP_015959258.1| PREDICTED: peroxidase A2-like [Arachis duranensis]	Peroxidase 15
AH04G09870	Inf	Inf	Inf	Chr04	16647935	16651685	-	1603	AH04G09870	GO:0006979;GO:0042744;GO:0020037;GO:0005576;GO:0046872;GO:0055114;GO:0004601;GO:0098869	K00430	virNOG30996	G	sp|Q9LEH3|PER15_IPOBA Peroxidase 15 OS=Ipomoea batatas GN=pod PE=1 SV=1	gi|1012108165|ref|XP_015959259.1| PREDICTED: peroxidase A2-like [Arachis duranensis]	Peroxidase 15
AH04G11930	1.72295	1.71686	2.70277	Chr04	24688102	24691986	-	2350	AH04G11930	GO:0007165;GO:0016021	-	virNOG12184;KOG0504	RS	-	gi|1021509684|ref|XP_016198178.1| PREDICTED: ankyrin repeat-containing protein At3g12360-like [Arachis ipaensis]	Delta-latroinsectotoxin-Lt1a
AH04G12010	Inf	Inf	Inf	Chr04	26263188	26263619	-	432	AH04G12010	-	-	-	-	-	gi|1012110634|ref|XP_015959884.1| PREDICTED: proline-rich receptor-like protein kinase PERK2 [Arachis duranensis]	RNA-binding protein 12-like
AH04G13180	5.93313	5.47017	4.13422	Chr04	31634273	31649086	-	2553	AH04G13180	-	K22285	virNOG01603	T	sp|Q9SW00|ORP4B_ARATH Oxysterol-binding protein-related protein 4B OS=Arabidopsis thaliana GN=ORP4B PE=2 SV=2	gi|1012111147|ref|XP_015960010.1| PREDICTED: oxysterol-binding protein-related protein 4C-like [Arachis duranensis]	Oxysterol-binding protein-related protein 4B
AH04G13820	1.75206	1.99139	1.93401	Chr04	35078652	35083266	+	3700	AH04G13820	GO:0003676	K11593	virNOG10616	J	sp|Q9SHF3|AGO2_ARATH Protein argonaute 2 OS=Arabidopsis thaliana GN=AGO2 PE=1 SV=1	gi|1012111477|ref|XP_015960087.1| PREDICTED: LOW QUALITY PROTEIN: protein argonaute 2-like [Arachis duranensis]	Protein argonaute 2
AH04G15130	3.80298	3.91487	4.27956	Chr04	50820985	50823194	+	1359	AH04G15130	-	-	virNOG17631	S	sp|Q6NLC8|Y1648_ARATH Uncharacterized protein At1g66480 OS=Arabidopsis thaliana GN=At1g66480 PE=2 SV=1	gi|1012112463|ref|XP_015960328.1| PREDICTED: uncharacterized protein At1g66480-like [Arachis duranensis]	Uncharacterized protein At1g66480
AH04G15420	2.17488	3.12514	1.98117	Chr04	56270111	56272216	+	1862	AH04G15420	-	-	virNOG06010	R	sp|Q8W3M4|Y4744_ARATH Uncharacterized protein At4g06744 OS=Arabidopsis thaliana GN=At4g06744 PE=2 SV=1	gi|1021509857|ref|XP_016198256.1| PREDICTED: uncharacterized protein At4g06744-like [Arachis ipaensis]	Uncharacterized protein At4g06744
AH04G15810	4.77561	3.04729	6.16923	Chr04	62242537	62261995	-	1490	AH04G15810	-	-	virNOG04549;COG3491	QR	sp|Q84MB3|ACCH1_ARATH 1-aminocyclopropane-1-carboxylate oxidase homolog 1 OS=Arabidopsis thaliana GN=At1g06620 PE=2 SV=1	gi|1012113415|ref|XP_015960542.1| PREDICTED: 1-aminocyclopropane-1-carboxylate oxidase homolog 1-like isoform X1 [Arachis duranensis]	1-aminocyclopropane-1-carboxylate oxidase homolog 1
AH04G16130	2.14159	4.03028	1.5824	Chr04	66897156	66902842	-	3544	AH04G16130	GO:0055114;GO:0005506;GO:0016021;GO:0004497;GO:0020037;GO:0016705	K15814	virNOG04233;COG2124	Q	sp|Q9XHC6|C93E1_SOYBN Beta-amyrin 24-hydroxylase OS=Glycine max GN=CYP93E1 PE=1 SV=1	gi|682022759|gb|AIN25416.1| beta-amyrin 24-hydroxylase CYP93E4 [Arachis hypogaea]	Beta-amyrin 24-hydroxylase
AH04G19670	8.45134	6.20546	8.6559	Chr04	98061458	98062264	+	807	AH04G19670	-	-	-	-	-	gi|1012114963|ref|XP_015960920.1| PREDICTED: early nodulin-75-like [Arachis duranensis]	Early nodulin-12B
AH04G21680	3.72425	1.982	3.38512	Chr04	106689790	106763325	+	2511	AH04G21680	GO:0005576;GO:0046872;GO:0055114;GO:0004601;GO:0098869;GO:0006979;GO:0020037;GO:0042744	K00430	virNOG09590	R	sp|P22195|PER1_ARAHY Cationic peroxidase 1 OS=Arachis hypogaea GN=PNC1 PE=1 SV=2	gi|1012116398|ref|XP_015961219.1| PREDICTED: cationic peroxidase 1 [Arachis duranensis]	Cationic peroxidase 1
AH04G21700	7.64575	3.37285	7.12263	Chr04	106776405	106779731	+	1297	AH04G21700	GO:0055114;GO:0046872;GO:0005576;GO:0004601;GO:0098869;GO:0020037;GO:0042744;GO:0006979	K00430	virNOG09590	R	sp|P22195|PER1_ARAHY Cationic peroxidase 1 OS=Arachis hypogaea GN=PNC1 PE=1 SV=2	gi|1012116385|ref|XP_015961218.1| PREDICTED: cationic peroxidase 1-like [Arachis duranensis]	Cationic peroxidase 1
AH04G22430	5.96767	2.09141	7.19564	Chr04	108806897	108809315	-	1245	AH04G22430	-	-	virNOG22118	K	sp|Q9LY00|WRK70_ARATH Probable WRKY transcription factor 70 OS=Arabidopsis thaliana GN=WRKY70 PE=2 SV=1	gi|1021510982|ref|XP_016198766.1| PREDICTED: probable WRKY transcription factor 70 [Arachis ipaensis]	Probable WRKY transcription factor 70
AH04G27720	2.40052	1.67793	3.49785	Chr04	119352070	119356592	+	2380	AH04G27720	GO:0005509;GO:0051082;GO:0005783;GO:0006457	K08057	virNOG02900	O	sp|O04153|CALR3_ARATH Calreticulin-3 OS=Arabidopsis thaliana GN=CRT3 PE=1 SV=2	gi|1012119397|ref|XP_015961958.1| PREDICTED: calreticulin-3-like [Arachis duranensis]	Calreticulin-3
AH04G28410	Inf	Inf	Inf	Chr04	120366467	120367258	+	792	AH04G28410	GO:0016021	-	virNOG14419	S	-	gi|1021506898|ref|XP_016196765.1| PREDICTED: uncharacterized protein LOC107638107 [Arachis ipaensis]	Putative uncharacterized protein
AH05G01340	5.81479	4.75775	6.95808	Chr05	1408575	1410500	+	893	AH05G01340	-	-	-	-	-	gi|1012125109|ref|XP_015963429.1| PREDICTED: proline-rich receptor-like protein kinase PERK2 [Arachis duranensis]	Uncharacterized protein
AH05G02070	2.17179	2.91751	2.37109	Chr05	2252969	2256879	+	1780	AH05G02070	GO:0005634	K21777	virNOG03363	D	sp|P46277|CCNB1_MEDSV G2/mitotic-specific cyclin-1 OS=Medicago sativa subsp. varia PE=2 SV=1	gi|1012125534|ref|XP_015963536.1| PREDICTED: G2/mitotic-specific cyclin-1-like [Arachis duranensis]	G2/mitotic-specific cyclin-1
AH05G02130	2.32835	2.86658	2.02943	Chr05	2312713	2317624	-	2986	AH05G02130	GO:0015238;GO:0016021;GO:0006855;GO:0015297	-	virNOG07883;virNOG01702	R	sp|Q9SVE7|DTX45_ARATH Protein DETOXIFICATION 45, chloroplastic OS=Arabidopsis thaliana GN=DTX45 PE=2 SV=2	gi|1012125573|ref|XP_015963543.1| PREDICTED: protein DETOXIFICATION 45, chloroplastic-like [Arachis duranensis]	Protein DETOXIFICATION 45, chloroplastic
AH05G03050	3.52525	2.44212	4.28062	Chr05	3217585	3218921	-	1149	AH05G03050	GO:0016020	-	virNOG21777;virNOG02007	RS	sp|Q9SKK8|ATL22_ARATH RING-H2 finger protein ATL22 OS=Arabidopsis thaliana GN=ATL22 PE=2 SV=2	gi|1012125882|ref|XP_015963623.1| PREDICTED: putative RING-H2 finger protein ATL21A [Arachis duranensis]	RING-H2 finger protein ATL22
AH05G03110	Inf	Inf	Inf	Chr05	3300155	3302554	+	2400	AH05G03110	GO:0004674;GO:0005524;GO:0006468;GO:0016021	-	virNOG06319	T	sp|Q0JEU6|LERK3_ORYSJ G-type lectin S-receptor-like serine/threonine-protein kinase LECRK3 OS=Oryza sativa subsp. japonica GN=LECRK3 PE=3 SV=2	gi|1021511508|ref|XP_016199034.1| PREDICTED: G-type lectin S-receptor-like serine/threonine-protein kinase RLK1 [Arachis ipaensis]	Malectin/receptor-like kinase family protein
AH05G03190	4.41627	3.36023	5.81577	Chr05	3396559	3398319	+	1442	AH05G03190	-	-	virNOG19648	S	sp|Q9LIS1|CR26L_ARATH Protein ECERIFERUM 26-like OS=Arabidopsis thaliana GN=CER26L PE=2 SV=1	gi|1012125939|ref|XP_015963637.1| PREDICTED: uncharacterized protein LOC107487506 [Arachis duranensis]	Protein ECERIFERUM 26-like
AH05G03310	3.22933	3.36972	4.98104	Chr05	3535251	3536741	+	1295	AH05G03310	GO:0050789;GO:0050896	K13464	virNOG22739;NOG174281;virNOG10152	SK	sp|Q8H395|TI10B_ORYSJ Protein TIFY 10b OS=Oryza sativa subsp. japonica GN=TIFY10B PE=1 SV=1	gi|1012126038|ref|XP_015963661.1| PREDICTED: protein TIFY 10b-like [Arachis duranensis]	Putative uncharacterized protein||Uncharacterized protein
AH05G04560	1.68841	1.07934	1.40207	Chr05	5220291	5223497	-	1946	AH05G04560	-	-	virNOG16310	R	sp|Q9M2W8|Y3990_ARATH BTB/POZ domain-containing protein At3g49900 OS=Arabidopsis thaliana GN=At3g49900 PE=3 SV=1	gi|1012126678|ref|XP_015963824.1| PREDICTED: BTB/POZ domain-containing protein At3g49900 [Arachis duranensis]	BTB/POZ domain-containing protein At3g49900
AH05G04590	1.74389	1.42123	1.9185	Chr05	5233164	5241844	-	7795	AH05G04590	GO:0005634	K11492	virNOG00860	S	sp|Q2TAW0|CNDG2_XENLA Condensin-2 complex subunit G2 OS=Xenopus laevis GN=ncapg2 PE=1 SV=1	gi|1012126688|ref|XP_015963827.1| PREDICTED: uncharacterized protein LOC107487657 [Arachis duranensis]	Condensin-2 complex subunit G2
AH05G05190	1.28236	1.74539	1.15271	Chr05	6069388	6071632	-	2245	AH05G05190	GO:0043231;GO:0080044;GO:0008483;GO:0009813;GO:0052696;GO:0080043;GO:0102240	K18822	KOG1192;virNOG39271	CG	sp|D4Q9Z4|SGT2_SOYBN Soyasapogenol B glucuronide galactosyltransferase OS=Glycine max GN=GmSGT2 PE=1 SV=1	gi|1012126987|ref|XP_015963909.1| PREDICTED: soyasapogenol B glucuronide galactosyltransferase-like [Arachis duranensis]	Soyasapogenol B glucuronide galactosyltransferase
AH05G07370	2.07532	5.87337	2.02355	Chr05	9500564	9502724	+	1719	AH05G07370	GO:0005975;GO:0004553	K19355	virNOG07639	R	sp|Q9FJZ3|MAN7_ARATH Mannan endo-1,4-beta-mannosidase 7 OS=Arabidopsis thaliana GN=MAN7 PE=2 SV=1	gi|1012127877|ref|XP_015964141.1| PREDICTED: mannan endo-1,4-beta-mannosidase 7 [Arachis duranensis]	Mannan endo-1,4-beta-mannosidase 7
AH05G07480	3.00482	2.98632	4.42241	Chr05	9700433	9701845	+	1413	AH05G07480	GO:0005524	K08900	virNOG03873;COG0465	O	sp|Q8GW96|AATP3_ARATH AAA-ATPase At2g18193 OS=Arabidopsis thaliana GN=At2g18193 PE=2 SV=1	gi|1012127841|ref|XP_015964131.1| PREDICTED: LOW QUALITY PROTEIN: AAA-ATPase At2g18193-like [Arachis duranensis]	AAA-ATPase At2g18193
AH05G08720	1.9384	1.23519	1.99405	Chr05	11846784	11848825	+	846	AH05G08720	GO:0003677	-	virNOG06628	S	sp|Q8VYJ2|AHL1_ARATH AT-hook motif nuclear-localized protein 1 OS=Arabidopsis thaliana GN=AHL1 PE=1 SV=1	gi|1012128444|ref|XP_015964290.1| PREDICTED: AT-hook motif nuclear-localized protein 1 [Arachis duranensis]	AT-hook motif nuclear-localized protein 1
AH05G11900	4.5336	6.22432	4.4296	Chr05	29516751	29517053	+	303	AH05G11900	-	-	-	-	-	-	Unknown function
AH05G11910	3.31363	4.37034	2.91558	Chr05	29517606	29518436	+	306	AH05G11910	GO:0008235;GO:0019538;GO:0004177	-	virNOG02657	O	sp|Q9FV50|MAP1D_ARATH Methionine aminopeptidase 1D, chloroplastic/mitochondrial OS=Arabidopsis thaliana GN=MAP1D PE=1 SV=1	gi|1021511642|ref|XP_016199116.1| PREDICTED: methionine aminopeptidase 1D, chloroplastic/mitochondrial [Arachis ipaensis]	Methionine aminopeptidase 1D, chloroplastic/mitochondrial
AH05G14040	1.71882	2.09069	4.31486	Chr05	35787585	35789764	+	1831	AH05G14040	GO:0000162;GO:0005737;GO:0004834;GO:0030170	K01696	virNOG06832	E	sp|O50046|TRPB_CAMAC Tryptophan synthase beta chain 2, chloroplastic OS=Camptotheca acuminata GN=TSB PE=2 SV=1	gi|1012130763|ref|XP_015964875.1| PREDICTED: tryptophan synthase beta chain 1-like [Arachis duranensis]	Tryptophan synthase beta chain 2, chloroplastic
AH05G14360	1.4687	2.46262	1.90329	Chr05	36572292	36577754	-	2235	AH05G14360	GO:0016021;GO:0055085;GO:0022891	K24193	virNOG07349	R	sp|Q94AZ2|STP13_ARATH Sugar transport protein 13 OS=Arabidopsis thaliana GN=STP13 PE=1 SV=2	gi|1021517656|ref|XP_016202334.1| PREDICTED: sugar transport protein 13 [Arachis ipaensis]	Sugar transport protein 13
AH05G14590	2.00153	4.25351	3.57353	Chr05	36992240	36992845	-	606	AH05G14590	GO:0008080	-	virNOG20831	R	sp|P05332|YP20_BACLI Uncharacterized N-acetyltransferase p20 OS=Bacillus licheniformis GN=p20 PE=4 SV=1	gi|1012130334|ref|XP_015964796.1| PREDICTED: uncharacterized N-acetyltransferase p20-like [Arachis duranensis]	Uncharacterized N-acetyltransferase p20
AH05G14770	1.15045	3.55534	1.67763	Chr05	37152751	37154466	+	1403	AH05G14770	-	K05894	virNOG00484;COG1902	C	sp|B9FSC8|OPR11_ORYSJ Putative 12-oxophytodienoate reductase 11 OS=Oryza sativa subsp. japonica GN=OPR11 PE=2 SV=1	gi|1012130384|ref|XP_015964806.1| PREDICTED: putative 12-oxophytodienoate reductase 11 isoform X1 [Arachis duranensis]	Putative 12-oxophytodienoate reductase 11
AH05G16280	1.1985	5.42088	3.18243	Chr05	39680265	39680621	-	357	AH05G16280	-	-	virNOG26938;virNOG27203	S	-	gi|1012129509|ref|XP_015964575.1| PREDICTED: uncharacterized protein LOC107488360 [Arachis duranensis]	Uncharacterized protein
AH05G22760	5.54511	2.52309	3.34816	Chr05	89498330	89498980	-	651	AH05G22760	-	-	virNOG17981;virNOG35886	R	sp|P13087|MIRA_SYNDU Miraculin OS=Synsepalum dulcificum PE=1 SV=3	gi|1012172926|ref|XP_015966193.1| PREDICTED: miraculin-like [Arachis duranensis]	Miraculin
AH05G22780	3.92429	3.28204	3.36772	Chr05	89507713	89557588	-	1045	AH05G22780	-	-	virNOG35886;virNOG17981	R	sp|P13087|MIRA_SYNDU Miraculin OS=Synsepalum dulcificum PE=1 SV=3	gi|1012172846|ref|XP_015966174.1| PREDICTED: miraculin-like [Arachis duranensis]	Miraculin
AH05G23080	1.73797	2.68144	2.8963	Chr05	89791245	89795439	-	3875	AH05G23080	-	-	NOG96741	R	sp|Q40392|TMVRN_NICGU TMV resistance protein N OS=Nicotiana glutinosa GN=N PE=1 SV=1	gi|1021521156|ref|XP_016203964.1| PREDICTED: TMV resistance protein N-like [Arachis ipaensis]	TMV resistance protein N
AH05G25470	1.44017	1.64946	2.28343	Chr05	94046253	94049437	-	2985	AH05G25470	GO:0016021;GO:0006468;GO:0004674;GO:0005524	-	virNOG07516	T	sp|P47735|RLK5_ARATH Receptor-like protein kinase 5 OS=Arabidopsis thaliana GN=RLK5 PE=1 SV=1	gi|1012174526|ref|XP_015966589.1| PREDICTED: receptor-like protein kinase HSL1 [Arachis duranensis]	Receptor-like protein kinase HSL1
AH05G25480	Inf	Inf	Inf	Chr05	94052046	94056637	-	4443	AH05G25480	GO:0004674;GO:0005524;GO:0006468;GO:0016021	-	virNOG07516	T	sp|O49545|BAME1_ARATH Leucine-rich repeat receptor-like serine/threonine-protein kinase BAM1 OS=Arabidopsis thaliana GN=BAM1 PE=1 SV=1	gi|1012174522|ref|XP_015966588.1| PREDICTED: receptor-like protein kinase HSL1 [Arachis duranensis]	Receptor-like protein kinase HSL1
AH05G27240	3.23861	3.63121	4.08737	Chr05	97782377	97793691	+	5382	AH05G27240	GO:0005488	K10406	virNOG04227;virNOG14189	Z	sp|Q5JKW1|KN14C_ORYSJ Kinesin-like protein KIN-14C OS=Oryza sativa subsp. japonica GN=KIN14C PE=2 SV=1	gi|1021520487|ref|XP_016203635.1| PREDICTED: kinesin KP1-like [Arachis ipaensis]	kinesin-3 isoform X1||kinesin-3 isoform X4||Uncharacterized protein
AH05G30060	1.9359	2.16012	3.21823	Chr05	102838908	102847641	+	2857	AH05G30060	GO:0005216;GO:0016021;GO:0034220	-	virNOG02517;NOG26822	SP	sp|Q9LD37|CNG20_ARATH Probable cyclic nucleotide-gated ion channel 20, chloroplastic OS=Arabidopsis thaliana GN=CNGC20 PE=2 SV=1	gi|1012175459|ref|XP_015966815.1| PREDICTED: probable cyclic nucleotide-gated ion channel 20, chloroplastic [Arachis duranensis] &gt;gi|1012175463|ref|XP_015966817.1| PREDICTED: probable cyclic nucleotide-gated ion channel 20, chloroplastic [Arachis duranensis]	Probable cyclic nucleotide-gated ion channel 20, chloroplastic
AH05G30300	1.72345	2.08437	1.81902	Chr05	103594779	103601956	+	1778	AH05G30300	GO:0016021;GO:0000139;GO:0016757;GO:0071555	-	virNOG29257	S	sp|P0C042|Y4597_ARATH Uncharacterized protein At4g15970 OS=Arabidopsis thaliana GN=At4g15970 PE=2 SV=1	gi|1012176504|ref|XP_015967055.1| PREDICTED: uncharacterized protein At4g15970-like [Arachis duranensis]	Uncharacterized protein At4g15970
AH05G31840	2.03482	2.44622	1.35113	Chr05	106141000	106159720	+	2104	AH05G31840	GO:0016779;GO:0009058	K00966	virNOG05473	M	sp|Q7SXP8|GMPAB_DANRE Mannose-1-phosphate guanyltransferase alpha-B OS=Danio rerio GN=gmppab PE=2 SV=1	gi|1021519503|ref|XP_016203171.1| PREDICTED: mannose-1-phosphate guanyltransferase alpha-B-like [Arachis ipaensis]	Mannose-1-phosphate guanyltransferase alpha-B
AH05G32290	6.32942	4.3089	3.17321	Chr05	106816907	106826669	+	979	AH05G32290	GO:0016491;GO:0055114	-	virNOG15942;virNOG14571	Q	sp|Q5C9I9|ISPD_MENPI (-)-isopiperitenol/(-)-carveol dehydrogenase, mitochondrial OS=Mentha piperita PE=1 SV=1	gi|1012177504|ref|XP_015967307.1| PREDICTED: (-)-isopiperitenol/(-)-carveol dehydrogenase, mitochondrial-like [Arachis duranensis]	(-)-isopiperitenol/(-)-carveol dehydrogenase, mitochondrial
AH05G32670	Inf	Inf	Inf	Chr05	107525833	107532952	+	2428	AH05G32670	GO:0016301	-	virNOG04329	T	sp|Q9C6K9|LRL11_ARATH LEAF RUST 10 DISEASE-RESISTANCE LOCUS RECEPTOR-LIKE PROTEIN KINASE-like 1.1 OS=Arabidopsis thaliana GN=LRK10L-1.1 PE=2 SV=1	gi|1012177106|ref|XP_015967216.1| PREDICTED: probable serine/threonine-protein kinase At1g18390 [Arachis duranensis]	Uncharacterized protein
AH05G32800	2.69747	2.98677	2.11047	Chr05	107736104	107741270	-	3335	AH05G32800	GO:0032450;GO:0030246;GO:0004558;GO:0000023	K15925	virNOG00843	G	sp|Q9S7Y7|XYL1_ARATH Alpha-xylosidase 1 OS=Arabidopsis thaliana GN=XYL1 PE=1 SV=1	gi|1012178890|ref|XP_015967629.1| PREDICTED: alpha-xylosidase 1-like [Arachis duranensis]	Alpha-xylosidase 1
AH05G33530	1.59361	1.09933	1.34054	Chr05	109158024	109160121	-	1695	AH05G33530	-	-	virNOG04074	S	-	gi|1012178584|ref|XP_015967555.1| PREDICTED: uncharacterized protein LOC107491258 [Arachis duranensis] &gt;gi|1012266508|ref|XP_015947513.1| PREDICTED: uncharacterized protein LOC107472506 [Arachis duranensis] &gt;gi|1012266512|ref|XP_015947514.1| PREDICTED: uncharacterized protein LOC107472506 [Arachis duranensis]	Uncharacterized protein
AH05G35090	5.53079	3.95515	6.09643	Chr05	111410041	111411335	-	912	AH05G35090	-	-	virNOG18018	R	-	gi|1012177325|ref|XP_015967272.1| PREDICTED: uncharacterized protein LOC107490996 [Arachis duranensis]	Uncharacterized protein
AH05G37250	1.63132	1.68588	3.86667	Chr05	113570388	113574056	+	3358	AH05G37250	GO:0016021;GO:0006468;GO:0004672;GO:0005524	-	virNOG04791	T	sp|O22938|PXC3_ARATH Leucine-rich repeat receptor-like tyrosine-protein kinase PXC3 OS=Arabidopsis thaliana GN=PXC3 PE=2 SV=1	gi|1012179887|ref|XP_015967890.1| PREDICTED: LRR receptor-like serine/threonine-protein kinase GSO1 [Arachis duranensis]	Leucine-rich repeat receptor-like tyrosine-protein kinase PXC3
AH05G37350	4.14727	3.40002	2.79427	Chr05	113648888	113649894	-	1007	AH05G37350	GO:0030599;GO:0043086;GO:0004857	-	virNOG19498	R	sp|P17407|21KD_DAUCA 21 kDa protein OS=Daucus carota PE=2 SV=1	gi|1012179855|ref|XP_015967880.1| PREDICTED: 21 kDa protein-like [Arachis duranensis]	21 kDa protein
AH05G37360	3.48207	3.1248	5.15995	Chr05	113654476	113656807	-	1779	AH05G37360	GO:0007015;GO:0004553;GO:0005975;GO:0051015	-	virNOG09761	R	sp|Q5B5X8|EXGA_EMENI Probable glucan 1,3-beta-glucosidase A OS=Emericella nidulans (strain FGSC A4 / ATCC 38163 / CBS 112.46 / NRRL 194 / M139) GN=exgA PE=3 SV=2	gi|1012179828|ref|XP_015967874.1| PREDICTED: probable glucan 1,3-beta-glucosidase A isoform X1 [Arachis duranensis]	Probable glucan 1,3-beta-glucosidase A
AH05G37690	3.10448	2.97863	2.58235	Chr05	113908489	113910727	+	1840	AH05G37690	GO:0016020	-	virNOG02834	S	sp|F4I8I0|SUN4_ARATH SUN domain-containing protein 4 OS=Arabidopsis thaliana GN=SUN4 PE=1 SV=1	gi|1012179696|ref|XP_015967837.1| PREDICTED: uncharacterized protein LOC107491508 isoform X2 [Arachis duranensis]	Uncharacterized protein slp1
AH05G37880	3.20038	3.26446	2.07787	Chr05	114071605	114077227	-	3046	AH05G37880	GO:0016021;GO:0016760;GO:0030244;GO:0071555	-	virNOG31222;virNOG00274	S	sp|Q8VYR4|CSLG2_ARATH Cellulose synthase-like protein G2 OS=Arabidopsis thaliana GN=CSLG2 PE=2 SV=1	gi|1012179639|ref|XP_015967823.1| PREDICTED: cellulose synthase-like protein G2 [Arachis duranensis]	Cellulose synthase-like protein G1||Cellulose synthase-like protein G2
AH05G38370	2.76005	2.09234	4.49494	Chr05	114866225	114872857	-	1776	AH05G38370	-	-	virNOG10906	CG	sp|U3U992|UGT8_CATRO 7-deoxyloganetic acid glucosyltransferase OS=Catharanthus roseus GN=UGT709C2 PE=1 SV=1	gi|1021515255|ref|XP_016201073.1| PREDICTED: 7-deoxyloganetic acid glucosyltransferase-like [Arachis ipaensis]	7-deoxyloganetic acid glucosyltransferase
AH05G38510	3.47359	2.47761	7.79745	Chr05	114960016	114963309	-	1323	AH05G38510	GO:0008270;GO:0045551;GO:0055114;GO:0052747	-	virNOG02079;COG1064	CQ	sp|Q9ZRF1|MTDH_FRAAN Probable mannitol dehydrogenase OS=Fragaria ananassa GN=CAD PE=2 SV=1	gi|1012124757|ref|XP_015963335.1| PREDICTED: probable mannitol dehydrogenase [Arachis duranensis]	Probable mannitol dehydrogenase
AH05G38700	1.46095	3.56268	1.39669	Chr05	115092762	115097956	+	3493	AH05G38700	-	-	virNOG00186;NOG29653	S	sp|Q9ZQ47|GRDP1_ARATH Glycine-rich domain-containing protein 1 OS=Arabidopsis thaliana GN=GRDP1 PE=2 SV=1	gi|1012124719|ref|XP_015963321.1| PREDICTED: glycine-rich domain-containing protein 1 [Arachis duranensis]	Glycine-rich domain-containing protein 1
AH05G38740	1.14856	2.63009	1.21072	Chr05	115156397	115157479	-	1008	AH05G38740	GO:0016020	-	virNOG19179;virNOG21746	S	sp|Q9LSK9|Y5566_ARATH Uncharacterized protein At5g65660 OS=Arabidopsis thaliana GN=At5g65660 PE=2 SV=1	gi|1012124707|ref|XP_015963318.1| PREDICTED: uncharacterized protein At5g65660-like [Arachis duranensis]	Uncharacterized protein At5g65660
AH05G38770	1.27482	1.93328	1.97832	Chr05	115225494	115232414	+	2385	AH05G38770	GO:0005829;GO:0004612;GO:0005524;GO:0006094	K01610	virNOG02962	C	sp|Q9T074|PCKA_ARATH Phosphoenolpyruvate carboxykinase (ATP) OS=Arabidopsis thaliana GN=PCKA PE=1 SV=1	gi|1012124689|ref|XP_015963313.1| PREDICTED: phosphoenolpyruvate carboxykinase [ATP] [Arachis duranensis] &gt;gi|1012124693|ref|XP_015963314.1| PREDICTED: phosphoenolpyruvate carboxykinase [ATP] [Arachis duranensis]	Phosphoenolpyruvate carboxykinase [ATP]
AH06G01300	2.40337	2.80591	2.71677	Chr06	2973543	2975752	-	2085	AH06G01300	-	-	virNOG04233;COG2124	Q	sp|O81973|C93A3_SOYBN Cytochrome P450 93A3 OS=Glycine max GN=CYP93A3 PE=2 SV=1	gi|1012186028|ref|XP_015969463.1| PREDICTED: cytochrome P450 93A3-like [Arachis duranensis]	3,9-dihydroxypterocarpan 6A-monooxygenase
AH06G01870	Inf	Inf	Inf	Chr06	3711029	3712089	+	840	AH06G01870	-	-	KOG0017;virNOG25560	RS	-	gi|1021574648|ref|XP_016178490.1| PREDICTED: uncharacterized protein LOC107620915 [Arachis ipaensis]	Uncharacterized protein (Fragment)
AH06G02440	6.45902	2.42386	6.60543	Chr06	4548537	4551022	+	1372	AH06G02440	GO:0005618;GO:0005975;GO:0005773;GO:0030247;GO:0046658;GO:0008810	-	virNOG04186	R	sp|Q03773|E13A_SOYBN Glucan endo-1,3-beta-glucosidase OS=Glycine max PE=1 SV=1	gi|1012184906|ref|XP_015969184.1| PREDICTED: glucan endo-1,3-beta-glucosidase-like [Arachis duranensis]	Glucan endo-1,3-beta-glucosidase
AH06G02960	2.67533	1.30491	3.01678	Chr06	5291499	5292080	-	582	AH06G02960	-	-	virNOG25000;virNOG27008;virNOG25118	S	-	gi|1012185107|ref|XP_015969232.1| PREDICTED: vacuolar protein sorting-associated protein 13-like protein [Arachis duranensis]	Sigma factor binding protein 1, chloroplastic
AH06G04390	3.6798	3.27082	3.43689	Chr06	6932535	6937658	-	2611	AH06G04390	GO:0005524;GO:0003677;GO:0005634;GO:0006270;GO:0042555;GO:0032508;GO:0003678	K02210	virNOG06938	L	sp|B8BMI1|MCM7_ORYSI DNA replication licensing factor MCM7 OS=Oryza sativa subsp. indica GN=MCM7 PE=3 SV=1	gi|1021524737|ref|XP_016205756.1| PREDICTED: DNA replication licensing factor MCM7 [Arachis ipaensis]	DNA replication licensing factor MCM7
AH06G04860	2.46261	2.3365	4.03094	Chr06	7475175	7475546	-	372	AH06G04860	-	-	-	-	-	gi|1021528052|ref|XP_016207553.1| PREDICTED: uncharacterized protein LOC107648039 [Arachis ipaensis]	Uncharacterized protein
AH06G04870	2.7492	4.76118	2.03413	Chr06	7514400	7517541	-	2615	AH06G04870	GO:0005576;GO:0071555;GO:0005975;GO:0004650	-	virNOG07997;virNOG30702	R	sp|Q949Z1|PGLR4_ARATH Polygalacturonase At1g48100 OS=Arabidopsis thaliana GN=At1g48100 PE=2 SV=1	gi|1012183593|ref|XP_015968856.1| PREDICTED: polygalacturonase At1g48100 [Arachis duranensis]	Polygalacturonase At1g48100
AH06G06380	1.24749	3.91348	1.39709	Chr06	9224831	9247290	+	957	AH06G06380	-	-	COG0596;virNOG03114;NOG10334	IR	sp|I6YGS0|EPHA_MYCTU Epoxide hydrolase A OS=Mycobacterium tuberculosis (strain ATCC 25618 / H37Rv) GN=ephA PE=1 SV=1	gi|1012182973|ref|XP_015968692.1| PREDICTED: bifunctional epoxide hydrolase 2-like [Arachis duranensis]	Epoxide hydrolase
AH06G07400	2.94833	2.62949	3.99551	Chr06	10347020	10348545	+	1526	AH06G07400	GO:0046872;GO:0016020	-	virNOG16436	O	sp|P0C035|ATL60_ARATH RING-H2 finger protein ATL60 OS=Arabidopsis thaliana GN=ATL60 PE=2 SV=1	gi|1012180983|ref|XP_015968169.1| PREDICTED: RING-H2 finger protein ATL3-like [Arachis duranensis]	RING-H2 finger protein ATL3
AH06G08410	6.53445	3.38828	6.49879	Chr06	11485742	11486179	+	438	AH06G08410	GO:0042742;GO:0050832	-	virNOG11661;virNOG19971	R	sp|P09761|WIN1_SOLTU Wound-induced protein WIN1 OS=Solanum tuberosum GN=WIN1 PE=2 SV=1	gi|1012182177|ref|XP_015968486.1| PREDICTED: pathogenesis-related protein PR-4 [Arachis duranensis]	Wound-induced protein WIN1
AH06G08830	3.89681	4.85293	2.99152	Chr06	11990947	11994334	+	1510	AH06G08830	GO:0016491;GO:0055114;GO:0008270	K18980	COG0604	C	sp|Q941I0|ENOXC_FRAAN 2-methylene-furan-3-one reductase OS=Fragaria ananassa GN=EO PE=1 SV=2	gi|1021523889|ref|XP_016205323.1| PREDICTED: 2-methylene-furan-3-one reductase-like [Arachis ipaensis]	2-methylene-furan-3-one reductase
AH06G09380	1.70534	2.20795	3.17705	Chr06	12598435	12600283	-	1748	AH06G09380	-	-	virNOG05626;virNOG13857	K	sp|Q8H0Y8|WRK41_ARATH Probable WRKY transcription factor 41 OS=Arabidopsis thaliana GN=WRKY41 PE=2 SV=2	gi|1012181796|ref|XP_015968387.1| PREDICTED: probable WRKY transcription factor 30 [Arachis duranensis]	Probable WRKY transcription factor 30
AH06G09620	3.96352	5.28236	3.66216	Chr06	12972101	12973023	+	839	AH06G09620	-	-	virNOG23665	S	-	gi|1012181240|ref|XP_015968241.1| PREDICTED: uncharacterized protein LOC107491838 [Arachis duranensis] &gt;gi|1021527919|ref|XP_016207491.1| PREDICTED: uncharacterized protein LOC107647966 [Arachis ipaensis]	Putative uncharacterized protein
AH06G09750	3.18489	1.66841	3.74675	Chr06	13126727	13127113	+	387	AH06G09750	GO:0005509	K24345	virNOG21329	DZ	sp|Q9ZPX9|KIC_ARATH Calcium-binding protein KIC OS=Arabidopsis thaliana GN=KIC PE=1 SV=2	gi|1012181617|ref|XP_015968341.1| PREDICTED: calcium-binding protein KIC [Arachis duranensis]	Calcium-binding protein KIC
AH06G13190	2.74808	3.13424	4.50355	Chr06	18180058	18184423	+	2551	AH06G13190	-	-	virNOG02422	S	-	gi|1012187502|ref|XP_015969830.1| PREDICTED: uncharacterized protein LOC107493247 isoform X1 [Arachis duranensis]	Uncharacterized protein
AH06G13280	5.29063	2.37362	3.83775	Chr06	18312919	18313359	+	441	AH06G13280	-	-	-	-	-	-	Unknown function
AH06G13810	1.1756	2.02638	1.68428	Chr06	19253206	19255445	+	1957	AH06G13810	GO:0016021;GO:0003854;GO:0006694;GO:0047012;GO:0055114	-	virNOG00387	IE	sp|A8DZE7|D42E1_DANRE Short-chain dehydrogenase/reductase family 42E member 1 OS=Danio rerio GN=sdr42e1 PE=2 SV=1	gi|1012187787|ref|XP_015969900.1| PREDICTED: short-chain dehydrogenase/reductase family 42E member 1 [Arachis duranensis]	Short-chain dehydrogenase/reductase family 42E member 1
AH06G13830	3.85894	4.12292	3.33365	Chr06	19295584	19297742	-	1510	AH06G13830	GO:0006468;GO:0005524;GO:0004674	K07760	virNOG08146	D	sp|Q38775|CDC2D_ANTMA Cell division control protein 2 homolog D OS=Antirrhinum majus GN=CDC2D PE=2 SV=1	gi|1012187771|ref|XP_015969896.1| PREDICTED: cell division control protein 2 homolog D [Arachis duranensis]	Cell division control protein 2 homolog D
AH06G15730	1.31559	2.69108	1.66255	Chr06	38121802	38124134	-	1614	AH06G15730	-	-	virNOG04501;virNOG19563	P	sp|Q9SJL2|HIP5_ARATH Heavy metal-associated isoprenylated plant protein 5 OS=Arabidopsis thaliana GN=HIPP05 PE=1 SV=2	gi|1012188727|ref|XP_015970125.1| PREDICTED: heterogeneous nuclear ribonucleoprotein A/B-like [Arachis duranensis]	Uncharacterized protein
AH06G17240	1.76121	1.19675	2.47923	Chr06	60407106	60407423	+	318	AH06G17240	-	-	-	-	-	-	Unknown function
AH06G18440	3.41823	5.72457	2.11049	Chr06	73567805	73574272	+	3630	AH06G18440	GO:0003777;GO:0005524;GO:0008017;GO:0007018	K10398	virNOG03122	Z	sp|O23826|KN5C_TOBAC Kinesin-like protein KIN-5C OS=Nicotiana tabacum GN=KIN5C PE=1 SV=1	gi|1012190556|ref|XP_015970521.1| PREDICTED: LOW QUALITY PROTEIN: 125 kDa kinesin-related protein-like [Arachis duranensis]	Uncharacterized protein
AH06G19090	2.32107	2.51606	1.0056	Chr06	78220395	78223722	-	3328	AH06G19090	GO:0006508;GO:0030163;GO:0004190	-	virNOG06955	O	sp|Q940R4|ASP63_ARATH Probable aspartyl protease At4g16563 OS=Arabidopsis thaliana GN=At4g16563 PE=2 SV=1	gi|1012190871|ref|XP_015970597.1| PREDICTED: aspartic proteinase nepenthesin-2 [Arachis duranensis]	Uncharacterized protein
AH06G22540	2.90067	2.60845	3.89943	Chr06	94098117	94098926	+	810	AH06G22540	GO:0016491;GO:0055114	K00059	virNOG03865	Q	sp|Q9SQR4|ADRC3_ARATH NADPH-dependent aldehyde reductase-like protein, chloroplastic OS=Arabidopsis thaliana GN=At3g03980 PE=3 SV=1	gi|1012192705|ref|XP_015971037.1| PREDICTED: short-chain type dehydrogenase/reductase-like [Arachis duranensis]	short-chain type dehydrogenase/reductase-like
AH06G23090	1.26341	1.12064	2.433	Chr06	96981224	96984241	+	1627	AH06G23090	GO:0016021;GO:0005506;GO:0055114;GO:0044550;GO:0016709;GO:0020037	K20617	virNOG11040;virNOG06214	Q	sp|O81970|C71A9_SOYBN Cytochrome P450 71A9 OS=Glycine max GN=CYP71A9 PE=2 SV=1	gi|1012193021|ref|XP_015971111.1| PREDICTED: cytochrome P450 71A9-like [Arachis duranensis]	Cytochrome P450 71A9
AH06G24820	2.68278	2.25352	1.51569	Chr06	101774154	101775143	-	990	AH06G24820	GO:0009186;GO:0004748;GO:0055114	K10808	virNOG04833	F	sp|P49730|RIR2_TOBAC Ribonucleoside-diphosphate reductase small chain OS=Nicotiana tabacum PE=2 SV=1	gi|1012193886|ref|XP_015971322.1| PREDICTED: ribonucleoside-diphosphate reductase small chain [Arachis duranensis]	Ribonucleoside-diphosphate reductase small chain
AH06G25350	2.15316	4.14473	2.81831	Chr06	103008559	103010998	+	2226	AH06G25350	-	-	virNOG23898	R	sp|Q9SU30|CPR1_ARATH F-box protein CPR1 OS=Arabidopsis thaliana GN=CPR1 PE=1 SV=2	gi|1012194112|ref|XP_015971384.1| PREDICTED: F-box protein CPR30-like isoform X1 [Arachis duranensis]	F-box protein CPR30
AH06G25830	2.65643	3.88302	3.75508	Chr06	104030835	104033930	-	2117	AH06G25830	-	K13424	virNOG04752	K	sp|Q8S8P5|WRK33_ARATH Probable WRKY transcription factor 33 OS=Arabidopsis thaliana GN=WRKY33 PE=1 SV=2	gi|1012195023|ref|XP_015971606.1| PREDICTED: probable WRKY transcription factor 33 [Arachis duranensis]	Probable WRKY transcription factor 33
AH06G26620	1.09403	2.83311	1.91459	Chr06	105379857	105390106	-	4134	AH06G26620	GO:0006468;GO:0016021;GO:0004672;GO:0009507;GO:0005524;GO:0005886	-	virNOG14004	T	sp|Q9LSI9|BIR2_ARATH Inactive LRR receptor-like serine/threonine-protein kinase BIR2 OS=Arabidopsis thaliana GN=BIR2 PE=1 SV=1	gi|1012194868|ref|XP_015971569.1| PREDICTED: inactive LRR receptor-like serine/threonine-protein kinase BIR2 [Arachis duranensis]	Uncharacterized protein
AH07G00310	1.92165	1.48072	2.2403	Chr07	549662	550192	+	531	AH07G00310	-	-	virNOG35370;virNOG35333;euNOG58034	SL	sp|Q9LIE6|VQ22_ARATH VQ motif-containing protein 22 OS=Arabidopsis thaliana GN=VQ22 PE=2 SV=1	gi|1021547782|ref|XP_016165390.1| PREDICTED: VQ motif-containing protein 22-like [Arachis ipaensis]	VQ motif-containing protein 22
AH07G01140	1.89731	2.16494	3.49944	Chr07	1135716	1142157	-	5055	AH07G01140	-	-	virNOG30183	T	sp|Q9T048|DRL27_ARATH Disease resistance protein At4g27190 OS=Arabidopsis thaliana GN=At4g27190 PE=2 SV=1	gi|1012199398|ref|XP_015972763.1| PREDICTED: putative disease resistance protein RGA3 isoform X1 [Arachis duranensis]	Disease resistance protein At4g27190
AH07G02230	1.1858	1.71153	1.24397	Chr07	1970522	1972614	+	1723	AH07G02230	-	-	virNOG00331;COG2124;virNOG01057	Q	sp|O48923|C71DA_SOYBN Cytochrome P450 71D10 OS=Glycine max GN=CYP71D10 PE=2 SV=1	gi|1012200232|ref|XP_015972976.1| PREDICTED: cytochrome P450 71D10-like [Arachis duranensis]	Cytochrome P450 71D10
AH07G02430	2.2297	1.80118	3.93359	Chr07	2180166	2182322	+	2157	AH07G02430	-	-	KOG0619;virNOG15625;COG4886	STR	sp|Q9MA83|RLP30_ARATH Receptor like protein 30 OS=Arabidopsis thaliana GN=RLP30 PE=2 SV=1	gi|1021534051|ref|XP_016163997.1| PREDICTED: probable leucine-rich repeat receptor-like protein kinase At1g35710 [Arachis ipaensis]	LRR receptor-like serine/threonine-protein kinase FLS2
AH07G03380	2.2637	2.17524	1.10468	Chr07	2975114	2975431	-	318	AH07G03380	-	-	virNOG25398	S	-	gi|1012201183|ref|XP_015973234.1| PREDICTED: uncharacterized protein LOC107496484 [Arachis duranensis]	DUF4228 domain protein
AH07G04090	1.82834	2.35193	1.08198	Chr07	3588851	3592944	-	2926	AH07G04090	-	K12450	COG1088;virNOG01464	GM	sp|Q9SYM5|RHM1_ARATH Trifunctional UDP-glucose 4,6-dehydratase/UDP-4-keto-6-deoxy-D-glucose 3,5-epimerase/UDP-4-keto-L-rhamnose-reductase RHM1 OS=Arabidopsis thaliana GN=RHM1 PE=1 SV=1	gi|1012201492|ref|XP_015973315.1| PREDICTED: trifunctional UDP-glucose 4,6-dehydratase/UDP-4-keto-6-deoxy-D-glucose 3,5-epimerase/UDP-4-keto-L-rhamnose-reductase RHM1-like [Arachis duranensis]	Trifunctional UDP-glucose 4,6-dehydratase/UDP-4-keto-6-deoxy-D-glucose 3,5-epimerase/UDP-4-keto-L-rhamnose-reductase RHM1
AH07G05950	3.76454	4.60218	1.99721	Chr07	5929137	5932931	+	2174	AH07G05950	GO:0004553;GO:0005975	K05349	virNOG00808	G	sp|A7LXU3|BGH3B_BACO1 Beta-glucosidase BoGH3B OS=Bacteroides ovatus (strain ATCC 8483 / DSM 1896 / JCM 5824 / NCTC 11153) GN=BACOVA_02659 PE=1 SV=1	gi|1012202325|ref|XP_015973544.1| PREDICTED: beta-glucosidase BoGH3B-like isoform X1 [Arachis duranensis]	Beta-glucosidase BoGH3B
AH07G06230	2.3239	1.37262	3.12764	Chr07	6426793	6428059	-	582	AH07G06230	-	-	-	-	-	gi|1012202637|ref|XP_015973629.1| PREDICTED: uncharacterized protein LOC107496813 [Arachis duranensis]	Unknown function
AH07G06240	2.19966	3.41972	3.94063	Chr07	6431967	6434741	-	2415	AH07G06240	-	-	virNOG31072	R	sp|Q9MA83|RLP30_ARATH Receptor like protein 30 OS=Arabidopsis thaliana GN=RLP30 PE=2 SV=1	gi|1012202552|ref|XP_015973609.1| PREDICTED: receptor-like protein 12 [Arachis duranensis]	Receptor-like protein 12
AH07G07680	3.85631	2.11705	3.57373	Chr07	8496762	8499791	+	2121	AH07G07680	GO:0055114;GO:0052716;GO:0005507;GO:0016722;GO:0046274;GO:0048046	K05909	virNOG14373	Q	sp|Q9SIY8|LAC5_ARATH Laccase-5 OS=Arabidopsis thaliana GN=LAC5 PE=2 SV=1	gi|1012203390|ref|XP_015973810.1| PREDICTED: laccase-12-like [Arachis duranensis]	Laccase-5
AH07G09630	1.71311	1.86329	1.19553	Chr07	11942194	11948296	-	5499	AH07G09630	GO:0032012;GO:0016192;GO:0043547;GO:0005802;GO:0005086	K18443	virNOG00944	U	sp|Q42510|GNOM_ARATH ARF guanine-nucleotide exchange factor GNOM OS=Arabidopsis thaliana GN=GN PE=1 SV=1	gi|1012204203|ref|XP_015931433.1| PREDICTED: LOW QUALITY PROTEIN: ARF guanine-nucleotide exchange factor GNOM-like [Arachis duranensis]	ARF guanine-nucleotide exchange factor GNOM
AH07G10260	7.29497	6.46422	7.0804	Chr07	13512100	13513552	+	684	AH07G10260	-	-	virNOG23523	R	sp|P47926|RSI1_SOLLC Protein RSI-1 OS=Solanum lycopersicum GN=RSI-1 PE=2 SV=1	gi|1012204676|ref|XP_015931568.1| PREDICTED: protein RSI-1-like [Arachis duranensis]	Protein RSI-1
AH07G10880	2.86779	4.35799	1.92534	Chr07	14655462	14659590	-	1927	AH07G10880	GO:0055114;GO:0005506;GO:0016021;GO:0004497;GO:0020037;GO:0016705	K24179	COG2124;virNOG01211	Q	sp|Q9LUC6|C7A14_ARATH Cytochrome P450 72A14 OS=Arabidopsis thaliana GN=CYP72A14 PE=2 SV=1	gi|1012204765|ref|XP_015931593.1| PREDICTED: cytochrome P450 72A15-like [Arachis duranensis]	Cytochrome P450 72A15
AH07G12300	1.45257	2.27595	1.24289	Chr07	17944836	17948398	+	411	AH07G12300	GO:0010052;GO:0016020	-	virNOG25558;virNOG23983	S	sp|Q1PEY6|EPFL6_ARATH EPIDERMAL PATTERNING FACTOR-like protein 6 OS=Arabidopsis thaliana GN=EPFL6 PE=1 SV=1	gi|1012205858|ref|XP_015931867.1| PREDICTED: EPIDERMAL PATTERNING FACTOR-like protein 5 [Arachis duranensis] &gt;gi|1021552539|ref|XP_016167588.1| PREDICTED: EPIDERMAL PATTERNING FACTOR-like protein 5 [Arachis ipaensis]	EPIDERMAL PATTERNING FACTOR-like protein 6
AH07G12810	3.25222	1.39516	1.48751	Chr07	19440460	19449865	-	1510	AH07G12810	-	-	virNOG01933	R	sp|B0ZB57|OMT3_HUMLU Probable O-methyltransferase 3 OS=Humulus lupulus GN=OMT3 PE=2 SV=1	gi|1012205862|ref|XP_015931868.1| PREDICTED: trans-resveratrol di-O-methyltransferase-like [Arachis duranensis]	Uncharacterized protein
AH07G17470	2.21616	1.28679	3.05415	Chr07	50414106	50437103	+	1057	AH07G17470	GO:0016021	-	virNOG24212	S	-	gi|388515475|gb|AFK45799.1| unknown [Lotus japonicus]	Oxidoreductase/transition metal ion-binding protein
AH07G17990	2.41565	1.41283	1.49153	Chr07	54073269	54085613	+	2276	AH07G17990	GO:0016052;GO:0050392	K22279	virNOG09822	G	sp|A2SY66|VICHY_VICSN Vicianin hydrolase (Fragment) OS=Vicia sativa subsp. nigra PE=1 SV=1	gi|1012209004|ref|XP_015932621.1| PREDICTED: vicianin hydrolase-like [Arachis duranensis]	Vicianin hydrolase (Fragment)
AH07G20260	4.03247	1.60342	2.31588	Chr07	65161332	65162051	+	720	AH07G20260	-	-	NOG80837	S	sp|P42088|LEC_LEUMI Lectin OS=Leucomphalos mildbraedii PE=1 SV=1	gi|1021551008|ref|XP_016166883.1| PREDICTED: concanavalin-A-like [Arachis ipaensis]	Lectin
AH07G21250	2.2888	2.02861	3.07892	Chr07	68761860	68768111	+	4738	AH07G21250	-	-	virNOG00186;NOG29653	S	sp|Q9ZQ47|GRDP1_ARATH Glycine-rich domain-containing protein 1 OS=Arabidopsis thaliana GN=GRDP1 PE=2 SV=1	gi|1012210668|ref|XP_015933053.1| PREDICTED: glycine-rich domain-containing protein 1-like [Arachis duranensis]	Glycine-rich domain-containing protein 1
AH07G22980	1.36127	2.93622	1.71452	Chr07	75839882	75841468	+	978	AH07G22980	GO:0004364	K00799	virNOG16492;KOG0406	O	sp|P46417|GSTX3_SOYBN Glutathione S-transferase 3 OS=Glycine max GN=GST3 PE=1 SV=1	gi|1012211552|ref|XP_015933300.1| PREDICTED: glutathione S-transferase 3-like [Arachis duranensis]	Glutathione S-transferase 3
AH07G23790	Inf	Inf	Inf	Chr07	78084161	78089592	-	1581	AH07G23790	GO:0016491;GO:0046872;GO:0055114	-	virNOG03989	Q	sp|Q39224|SRG1_ARATH Protein SRG1 OS=Arabidopsis thaliana GN=SRG1 PE=2 SV=1	gi|1012213186|ref|XP_015933738.1| PREDICTED: protein SRG1-like [Arachis duranensis]	Protein SRG1
AH07G24380	1.09931	1.77656	1.05881	Chr07	79722427	79731689	-	3478	AH07G24380	-	-	virNOG12913	T	sp|C0LGN2|Y3148_ARATH Probable leucine-rich repeat receptor-like serine/threonine-protein kinase At3g14840 OS=Arabidopsis thaliana GN=LRR-RLK PE=2 SV=1	gi|1021558628|ref|XP_016170614.1| PREDICTED: probable leucine-rich repeat receptor-like serine/threonine-protein kinase At3g14840 [Arachis ipaensis]	Probable leucine-rich repeat receptor-like serine/threonine-protein kinase At3g14840
AH07G24560	1.70532	2.07465	1.56284	Chr07	80050069	80058574	-	1833	AH07G24560	GO:0005886;GO:0004674;GO:0016310	-	virNOG12913;NOG39621	ST	sp|C0LGN2|Y3148_ARATH Probable leucine-rich repeat receptor-like serine/threonine-protein kinase At3g14840 OS=Arabidopsis thaliana GN=LRR-RLK PE=2 SV=1	gi|1012211610|ref|XP_015933316.1| PREDICTED: probable leucine-rich repeat receptor-like serine/threonine-protein kinase At3g14840 [Arachis duranensis]	Probable leucine-rich repeat receptor-like serine/threonine-protein kinase At3g14840
AH08G00520	2.55794	2.32087	1.96287	Chr08	964152	964391	-	240	AH08G00520	GO:0003677;GO:0005634	-	KOG0724;virNOG22977	K	sp|F4JVB8|RADL1_ARATH Protein RADIALIS-like 1 OS=Arabidopsis thaliana GN=RL1 PE=2 SV=1	gi|920710341|gb|KOM51590.1| hypothetical protein LR48_Vigan09g024900 [Vigna angularis] &gt;gi|965662053|dbj|BAT77762.1| hypothetical protein VIGAN_02035700 [Vigna angularis var. angularis]	Protein RADIALIS-like 1
AH08G03900	1.44733	1.994	1.69448	Chr08	7104823	7108415	-	2636	AH08G03900	GO:0055085;GO:0016021	-	COG1297;virNOG12909	PS	sp|Q2EF88|YSL3_ARATH Metal-nicotianamine transporter YSL3 OS=Arabidopsis thaliana GN=YSL3 PE=2 SV=1	gi|1012215083|ref|XP_015934214.1| PREDICTED: metal-nicotianamine transporter YSL3-like [Arachis duranensis]	Metal-nicotianamine transporter YSL3
AH08G04910	4.34391	4.16989	4.12189	Chr08	9033856	9037468	-	2740	AH08G04910	GO:0005524;GO:0016021;GO:0004672;GO:0006468	-	virNOG00149	T	sp|Q9SUQ3|Y4374_ARATH Probable inactive receptor kinase At4g23740 OS=Arabidopsis thaliana GN=At4g23740 PE=2 SV=1	gi|1012216154|ref|XP_015934495.1| PREDICTED: probable inactive receptor kinase At4g23740 [Arachis duranensis] &gt;gi|1012216158|ref|XP_015934496.1| PREDICTED: probable inactive receptor kinase At4g23740 [Arachis duranensis] &gt;gi|1012216162|ref|XP_015934497.1| PREDICTED: probable inactive receptor kinase At4g23740 [Arachis duranensis] &gt;gi|1012216166|ref|XP_015934498.1| PREDICTED: probable ina…	Probable inactive receptor kinase At4g23740
AH08G05320	3.41826	2.46248	5.01104	Chr08	9640057	9641410	+	1354	AH08G05320	GO:0016021	-	virNOG06063;NOG132623	S	-	gi|1012216178|ref|XP_015934502.1| PREDICTED: uncharacterized protein LOC107460625 [Arachis duranensis]	Transmembrane protein, putative
AH08G06020	4.82606	4.63244	4.26001	Chr08	11132795	11133331	-	537	AH08G06020	-	-	virNOG24919	S	-	gi|1012216344|ref|XP_015934544.1| PREDICTED: nuclear receptor subfamily 4 group A member 3-like [Arachis duranensis]	Uncharacterized protein
AH08G06260	3.40065	3.95124	4.71884	Chr08	11448317	11448805	+	489	AH08G06260	GO:0005509	K13448	virNOG21315	T	sp|Q9LPK5|CML44_ARATH Probable calcium-binding protein CML44 OS=Arabidopsis thaliana GN=CML44 PE=2 SV=2	gi|1012216463|ref|XP_015934573.1| PREDICTED: probable calcium-binding protein CML44 [Arachis duranensis]	Probable calcium-binding protein CML44
AH08G09330	3.24673	2.59144	1.78191	Chr08	16964320	16965678	+	1359	AH08G09330	GO:0006629;GO:0055114;GO:0016021;GO:0016491	K21737	virNOG12714	I	sp|O04353|DES6_BOROF Acyl-lipid (9-3)-desaturase OS=Borago officinalis PE=1 SV=1	gi|1012218819|ref|XP_015935200.1| PREDICTED: delta(8)-fatty-acid desaturase 1-like [Arachis duranensis]	Uncharacterized protein
AH08G11570	3.42661	3.8727	4.20834	Chr08	24982483	24983748	-	1044	AH08G11570	GO:0009056;GO:0043170	K01183	virNOG03548	G	sp|Q9M2U5|CHI5_ARATH Endochitinase EP3 OS=Arabidopsis thaliana GN=EP3 PE=1 SV=1	gi|1012219492|ref|XP_015935372.1| PREDICTED: endochitinase PR4-like [Arachis duranensis]	Endochitinase PR4
AH08G12100	3.82508	4.68219	2.78688	Chr08	25426674	25428963	+	1621	AH08G12100	GO:0009664;GO:0005576;GO:0016020;GO:0005618	-	virNOG09946	R	sp|O48818|EXPA4_ARATH Expansin-A4 OS=Arabidopsis thaliana GN=EXPA4 PE=1 SV=1	gi|1012220597|ref|XP_015935646.1| PREDICTED: expansin-A4-like [Arachis duranensis]	Expansin-A4
AH08G14190	1.86478	2.62152	3.72091	Chr08	28620382	28621712	+	1178	AH08G14190	GO:0004568;GO:0006032;GO:0005975;GO:0008061;GO:0005576	-	virNOG06215	G	sp|Q9SLP4|CHIT1_TULBA Chitinase 1 OS=Tulipa bakeri PE=1 SV=1	gi|1012220829|ref|XP_015935706.1| PREDICTED: chitinase 2-like [Arachis duranensis]	Chitinase 2
AH08G16530	1.33455	1.40088	1.6236	Chr08	31628168	31628941	+	315	AH08G16530	GO:0004725;GO:0035335	-	virNOG01417	T	sp|Q9LT75|PTN2A_ARATH Phosphatidylinositol 3,4,5-trisphosphate 3-phosphatase and protein-tyrosine-phosphatase PTEN2A OS=Arabidopsis thaliana GN=PTEN2A PE=1 SV=1	gi|502120442|ref|XP_004496964.1| PREDICTED: phosphatidylinositol 3,4,5-trisphosphate 3-phosphatase and dual-specificity protein phosphatase PTEN [Cicer arietinum]	phosphatidylinositol 3,4,5-trisphosphate 3-phosphatase and dual-specificity protein phosphatase PTEN
AH08G18360	5.01188	5.67253	3.31883	Chr08	34186398	34187438	-	1041	AH08G18360	-	-	euNOG43810;virNOG26564	R	-	gi|1012223047|ref|XP_015936268.1| PREDICTED: homeobox protein 2-like [Arachis duranensis]	Uncharacterized protein
AH08G18410	1.70824	1.54887	2.22624	Chr08	34252079	34255855	+	3627	AH08G18410	GO:0006468;GO:0016021;GO:0005524;GO:0004674	-	COG4886	S	sp|Q9SGP2|HSL1_ARATH Receptor-like protein kinase HSL1 OS=Arabidopsis thaliana GN=HSL1 PE=2 SV=1	gi|1012223162|ref|XP_015936298.1| PREDICTED: receptor-like protein kinase HSL1 [Arachis duranensis]	Receptor-like protein kinase HSL1
AH08G19090	1.16811	1.65724	2.24102	Chr08	35183291	35188870	+	2821	AH08G19090	-	-	virNOG38336;virNOG40028;virNOG19437	R	sp|P0C2F6|RNHX1_ARATH Putative ribonuclease H protein At1g65750 OS=Arabidopsis thaliana GN=At1g65750 PE=3 SV=1	gi|1012224072|ref|XP_015936526.1| PREDICTED: uncharacterized protein LOC107462446 isoform X2 [Arachis duranensis]	Putative ribonuclease H protein At1g65750
AH08G20240	1.98449	2.64569	1.16014	Chr08	36850759	36855006	-	963	AH08G20240	GO:0045892;GO:0055114;GO:0010181;GO:0016491	K03809	virNOG02801	R	sp|Q6NQE2|FQRL1_ARATH Probable NAD(P)H dehydrogenase (quinone) FQR1-like 1 OS=Arabidopsis thaliana GN=At4g27270 PE=1 SV=1	gi|1012223959|ref|XP_015936495.1| PREDICTED: probable NAD(P)H dehydrogenase (quinone) FQR1-like 1 [Arachis duranensis]	Probable NAD(P)H dehydrogenase (quinone) FQR1-like 1
AH08G22590	1.41146	2.74441	2.47651	Chr08	40994006	40996577	-	2290	AH08G22590	GO:0005886;GO:0016021;GO:0006468;GO:0004674;GO:0005524	-	virNOG02548;NOG11846	T	sp|O04086|Y1105_ARATH Probable receptor-like protein kinase At1g11050 OS=Arabidopsis thaliana GN=At1g11050 PE=2 SV=1	gi|1012225780|ref|XP_015936986.1| PREDICTED: probable receptor-like protein kinase At1g11050 [Arachis duranensis]	Probable receptor-like protein kinase At1g11050
AH08G23600	2.55039	3.3868	3.13557	Chr08	42928480	42929777	-	462	AH08G23600	-	-	-	-	sp|Q9SSK5|MLP43_ARATH MLP-like protein 43 OS=Arabidopsis thaliana GN=MLP43 PE=1 SV=1	gi|1021561791|ref|XP_016172091.1| PREDICTED: MLP-like protein 34 [Arachis ipaensis]	MLP-like protein 31
AH08G25080	1.76421	2.88308	1.71121	Chr08	44998460	45002155	+	1308	AH08G25080	GO:0051213;GO:0055114	-	virNOG04577	S	-	gi|1012226656|ref|XP_015937221.1| PREDICTED: uncharacterized protein LOC107463032 [Arachis duranensis]	Uncharacterized protein
AH08G27820	2.55274	4.51381	3.99978	Chr08	48189836	48192094	+	1788	AH08G27820	GO:0003677;GO:0006355;GO:0005634	-	virNOG09836	K	sp|Q9C598|NAC81_ARATH Protein ATAF2 OS=Arabidopsis thaliana GN=NAC081 PE=1 SV=1	gi|1012227576|ref|XP_015937478.1| PREDICTED: NAC domain-containing protein 2-like [Arachis duranensis]	NAC domain-containing protein 2
AH08G28680	1.48185	1.92212	2.74155	Chr08	49073117	49076223	-	1843	AH08G28680	-	-	virNOG05626;virNOG13857	K	sp|Q9FL62|WRK30_ARATH Probable WRKY transcription factor 30 OS=Arabidopsis thaliana GN=WRKY30 PE=2 SV=1	gi|1012229411|ref|XP_015937960.1| PREDICTED: probable WRKY transcription factor 46 isoform X1 [Arachis duranensis]	Probable WRKY transcription factor 30
AH08G29300	5.76553	3.93769	5.09551	Chr08	49883314	49885728	-	1161	AH08G29300	GO:0006351	-	virNOG31524;virNOG21376;virNOG17914	K	sp|Q9LY29|EF115_ARATH Ethylene-responsive transcription factor ERF115 OS=Arabidopsis thaliana GN=ERF115 PE=1 SV=1	gi|1012228495|ref|XP_015937725.1| PREDICTED: ethylene-responsive transcription factor ERF114 [Arachis duranensis]	Ethylene-responsive transcription factor ERF114
AH08G29820	1.87141	3.11327	1.29454	Chr08	50609546	50613051	+	3143	AH08G29820	GO:0016021	-	euNOG15439;virNOG10053	RS	sp|F4I9E1|NFD4_ARATH Protein NUCLEAR FUSION DEFECTIVE 4 OS=Arabidopsis thaliana GN=NFD4 PE=3 SV=1	gi|1012229291|ref|XP_015937926.1| PREDICTED: protein NUCLEAR FUSION DEFECTIVE 4-like [Arachis duranensis]	Protein NUCLEAR FUSION DEFECTIVE 4
AH08G29990	Inf	Inf	Inf	Chr08	50817358	50818378	-	1021	AH08G29990	GO:0005509	K13448	virNOG35256;virNOG21480	T	-	gi|1012097330|ref|XP_015956382.1| PREDICTED: calcium-binding protein CML37-like [Arachis duranensis] &gt;gi|1012229360|ref|XP_015937946.1| PREDICTED: calcium-binding protein CML37-like [Arachis duranensis]	Calcium-binding protein CML37
AH08G30510	1.62766	2.95543	1.55178	Chr08	51246432	51251153	+	2845	AH08G30510	GO:0006468;GO:0004674;GO:0005524	-	virNOG13594	T	sp|F4ICB6|IBS1_ARATH Protein IMPAIRED IN BABA-INDUCED STERILITY 1 OS=Arabidopsis thaliana GN=IBS1 PE=3 SV=1	gi|1012229186|ref|XP_015937897.1| PREDICTED: probable serine/threonine-protein kinase At1g54610 [Arachis duranensis]	Probable serine/threonine-protein kinase At1g09600
AH09G00100	4.88995	4.10501	3.71559	Chr09	410016	411792	-	1072	AH09G00100	GO:0004797;GO:0005524;GO:0016310;GO:0009157;GO:0071897	K00857	virNOG01710	F	sp|Q9S750|KITHA_ARATH Thymidine kinase a OS=Arabidopsis thaliana GN=TK1A PE=1 SV=1	gi|1012229702|ref|XP_015938045.1| PREDICTED: thymidine kinase a-like [Arachis duranensis]	Thymidine kinase
AH09G01050	3.19509	3.61639	2.2462	Chr09	1212804	1218069	-	1506	AH09G01050	-	-	-	-	sp|Q9T072|BH025_ARATH Transcription factor bHLH25 OS=Arabidopsis thaliana GN=BHLH25 PE=2 SV=2	gi|1021572828|ref|XP_016177509.1| PREDICTED: transcription factor bHLH18-like, partial [Arachis ipaensis]	Transcription factor bHLH25
AH09G01530	2.12642	2.51435	2.54233	Chr09	1703877	1719279	+	4916	AH09G01530	-	-	virNOG02670	Q	sp|Q76CU2|PDR1_TOBAC Pleiotropic drug resistance protein 1 OS=Nicotiana tabacum GN=PDR1 PE=2 SV=1	gi|1012230018|ref|XP_015938120.1| PREDICTED: pleiotropic drug resistance protein 1-like [Arachis duranensis]	Pleiotropic drug resistance protein 1
AH09G01720	6.45933	2.55578	7.04138	Chr09	2012738	2015374	-	1281	AH09G01720	-	K13262	virNOG01933	R	sp|Q84KK5|D7OMT_GLYEC Isoflavone 7-O-methyltransferase OS=Glycyrrhiza echinata GN=D7OMT PE=1 SV=1	gi|1012231366|ref|XP_015938477.1| PREDICTED: isoflavone 7-O-methyltransferase-like [Arachis duranensis]	Isoflavone 7-O-methyltransferase
AH09G05700	5.19321	3.63487	7.07069	Chr09	6836679	6838434	-	1756	AH09G05700	-	-	-	-	-	gi|1021571346|ref|XP_016176824.1| PREDICTED: periaxin-like [Arachis ipaensis]	Periaxin
AH09G07550	1.23131	2.37672	1.41828	Chr09	10205640	10207234	+	961	AH09G07550	-	K00799	virNOG13696	O	sp|O80852|GSTF9_ARATH Glutathione S-transferase F9 OS=Arabidopsis thaliana GN=GSTF9 PE=1 SV=1	gi|1012233176|ref|XP_015938938.1| PREDICTED: glutathione S-transferase F9-like [Arachis duranensis]	Glutathione S-transferase F9
AH09G08120	1.0248	2.44776	2.14831	Chr09	11063894	11066057	+	1470	AH09G08120	GO:0016709;GO:0020037;GO:0016021;GO:0044550;GO:0055114;GO:0005506	-	virNOG00971	Q	sp|Q9SZ46|C82C4_ARATH Cytochrome P450 82C4 OS=Arabidopsis thaliana GN=CYP82C4 PE=2 SV=1	gi|1012233838|ref|XP_015939111.1| PREDICTED: cytochrome P450 82C4-like [Arachis duranensis]	Cytochrome P450 82C4
AH09G09090	Inf	Inf	Inf	Chr09	12684766	12685796	-	1031	AH09G09090	GO:0030145;GO:0005576;GO:0045735	-	virNOG13595;virNOG16992	R	sp|O04011|ABP20_PRUPE Auxin-binding protein ABP20 OS=Prunus persica GN=ABP20 PE=2 SV=1	gi|1012234090|ref|XP_015939179.1| PREDICTED: auxin-binding protein ABP20-like [Arachis duranensis]	Auxin-binding protein ABP20
AH09G09740	3.77755	2.05692	1.51719	Chr09	14201655	14208854	+	3136	AH09G09740	GO:0031408;GO:0016702;GO:0055114;GO:0046872	K15718	virNOG04223	S	sp|P27480|LOXA_PHAVU Linoleate 9S-lipoxygenase 1 OS=Phaseolus vulgaris GN=LOXA PE=3 SV=1	gi|1012234132|ref|XP_015939187.1| PREDICTED: linoleate 9S-lipoxygenase 1-like [Arachis duranensis]	Linoleate 9S-lipoxygenase 1
AH09G09800	4.95833	3.26745	2.36495	Chr09	14325265	14331979	+	3583	AH09G09800	GO:0031408;GO:0016702;GO:0055114;GO:0046872	K15718	NOG08763;virNOG04223	OS	sp|P38414|LOX1_LENCU Linoleate 9S-lipoxygenase OS=Lens culinaris GN=LOX1.1 PE=2 SV=1	gi|1012234528|ref|XP_015939291.1| PREDICTED: linoleate 9S-lipoxygenase-like [Arachis duranensis]	Linoleate 9S-lipoxygenase
AH09G10070	1.21143	2.16543	1.29768	Chr09	14829828	14834822	+	2816	AH09G10070	GO:0006887;GO:0000145	K07195	virNOG02224	U	sp|Q9LZD3|E70A1_ARATH Exocyst complex component EXO70A1 OS=Arabidopsis thaliana GN=EXO70A1 PE=1 SV=1	gi|1012234577|ref|XP_015939305.1| PREDICTED: exocyst complex component EXO70A1 [Arachis duranensis]	Exocyst complex component EXO70A1
AH09G10730	2.27268	3.06433	3.29541	Chr09	17245519	17254627	-	963	AH09G10730	-	-	virNOG22859	S	-	gi|1021572971|ref|XP_016177567.1| PREDICTED: uncharacterized protein LOC107619799 [Arachis ipaensis]	Uncharacterized protein
AH09G14390	1.90521	2.59839	2.54253	Chr09	34261920	34271755	-	4077	AH09G14390	GO:0031408;GO:0055114;GO:0046872;GO:0016702	K15718	virNOG04223	S	sp|Q43191|LOX15_SOLTU Probable linoleate 9S-lipoxygenase 5 OS=Solanum tuberosum GN=LOX1.5 PE=2 SV=1	gi|1012236707|ref|XP_015939845.1| PREDICTED: probable linoleate 9S-lipoxygenase 5 [Arachis duranensis]	Probable linoleate 9S-lipoxygenase 5
AH09G17900	1.72774	1.6691	2.91192	Chr09	72663038	72665474	+	1248	AH09G17900	-	K18045	virNOG13241;COG2365	VT	sp|Q9ZVN4|Y1500_ARATH Probable tyrosine-protein phosphatase At1g05000 OS=Arabidopsis thaliana GN=At1g05000 PE=1 SV=1	gi|1012238904|ref|XP_015940361.1| PREDICTED: probable tyrosine-protein phosphatase At1g05000 [Arachis duranensis]	Probable tyrosine-protein phosphatase At1g05000
AH09G18720	8.15601	6.21562	6.33662	Chr09	80816177	80817064	-	629	AH09G18720	GO:0005576;GO:0010951;GO:0008233;GO:0004867	-	virNOG37893	R	sp|P01067|IBB2_ARAHY Bowman-Birk type proteinase inhibitor B-II OS=Arachis hypogaea PE=1 SV=1	gi|1012239362|ref|XP_015940476.1| PREDICTED: Bowman-Birk type proteinase inhibitor B-II [Arachis duranensis]	Bowman-Birk type proteinase inhibitor B-II
AH09G19290	1.83751	1.23226	2.34119	Chr09	84684547	84693000	+	4022	AH09G19290	-	K11699	virNOG00315	A	sp|Q9LQV2|RDR1_ARATH RNA-dependent RNA polymerase 1 OS=Arabidopsis thaliana GN=RDR1 PE=2 SV=1	gi|1012239482|ref|XP_015940506.1| PREDICTED: RNA-dependent RNA polymerase 1-like [Arachis duranensis] &gt;gi|1012239486|ref|XP_015940507.1| PREDICTED: RNA-dependent RNA polymerase 1-like [Arachis duranensis] &gt;gi|1012239490|ref|XP_015940508.1| PREDICTED: RNA-dependent RNA polymerase 1-like [Arachis duranensis] &gt;gi|1012239494|ref|XP_015940509.1| PREDICTED: RNA-dependent RNA polymerase 1-like …	RNA-dependent RNA polymerase 1
AH09G19640	Inf	Inf	Inf	Chr09	86230634	86235690	-	2565	AH09G19640	GO:0000226;GO:0008017;GO:0000910	K16732	virNOG06967;virNOG09290	Z	sp|Q9FHM4|MA653_ARATH 65-kDa microtubule-associated protein 3 OS=Arabidopsis thaliana GN=MAP65-3 PE=1 SV=1	gi|1012239716|ref|XP_015940555.1| PREDICTED: 65-kDa microtubule-associated protein 3 [Arachis duranensis]	65-kDa microtubule-associated protein 3
AH09G20380	Inf	Inf	Inf	Chr09	92038430	92041068	+	1485	AH09G20380	GO:0003677	K09422	virNOG17373	K	sp|Q7XBH4|MYB4_ORYSJ Transcription factor MYB4 OS=Oryza sativa subsp. japonica GN=MYB4 PE=2 SV=2	gi|1012240115|ref|XP_015940663.1| PREDICTED: myb-related protein Myb4-like [Arachis duranensis]	Putative R2R3 MYB protein 6
AH09G20590	1.08678	2.2138	1.54365	Chr09	93203262	93210482	+	4387	AH09G20590	-	-	virNOG04341	S	-	gi|1021568213|ref|XP_016175328.1| PREDICTED: uncharacterized protein LOC107617947 [Arachis ipaensis]	Uncharacterized protein
AH09G21250	1.14033	1.49193	3.02963	Chr09	97293463	97296748	-	1836	AH09G21250	-	K08176	virNOG02775	P	sp|Q96303|PHT14_ARATH Inorganic phosphate transporter 1-4 OS=Arabidopsis thaliana GN=PHT1-4 PE=1 SV=1	gi|1012240546|ref|XP_015940767.1| PREDICTED: inorganic phosphate transporter 1-4-like [Arachis duranensis] &gt;gi|1012240550|ref|XP_015940768.1| PREDICTED: inorganic phosphate transporter 1-4-like [Arachis duranensis] &gt;gi|1012240554|ref|XP_015940769.1| PREDICTED: inorganic phosphate transporter 1-4-like [Arachis duranensis]	Inorganic phosphate transporter 1-4
AH09G21260	1.44347	2.88568	2.35091	Chr09	97357000	97360337	-	2358	AH09G21260	GO:0006817;GO:0055085;GO:0016021;GO:0005315	K08176	virNOG02775	P	sp|Q96303|PHT14_ARATH Inorganic phosphate transporter 1-4 OS=Arabidopsis thaliana GN=PHT1-4 PE=1 SV=1	gi|1012240518|ref|XP_015940760.1| PREDICTED: probable inorganic phosphate transporter 1-3 [Arachis duranensis] &gt;gi|1012240522|ref|XP_015940761.1| PREDICTED: probable inorganic phosphate transporter 1-3 [Arachis duranensis]	Probable inorganic phosphate transporter 1-5
AH09G21370	5.12236	6.6905	6.80421	Chr09	98124613	98126063	-	1451	AH09G21370	-	K14516	virNOG19226	K	sp|Q8LDC8|ERF92_ARATH Ethylene-responsive transcription factor 1B OS=Arabidopsis thaliana GN=ERF1B PE=1 SV=2	gi|1012240783|ref|XP_015940821.1| PREDICTED: ethylene-responsive transcription factor 1B-like [Arachis duranensis]	Ethylene-responsive transcription factor 1B
AH09G22730	2.38626	1.18995	3.3522	Chr09	104716788	104718158	-	1056	AH09G22730	-	K00799	virNOG03173;KOG0406;virNOG34654	O	sp|Q03664|GSTX3_TOBAC Probable glutathione S-transferase OS=Nicotiana tabacum PE=2 SV=1	gi|1012241579|ref|XP_015941033.1| PREDICTED: probable glutathione S-transferase [Arachis duranensis]	Glutathione transferase GST 23
AH09G23890	2.82522	2.37984	2.45967	Chr09	107397359	107401050	-	1810	AH09G23890	GO:0015171;GO:0003333;GO:0016021	-	virNOG07671;virNOG13558	E	sp|F4HW02|GAT1_ARATH GABA transporter 1 OS=Arabidopsis thaliana GN=GAT1 PE=1 SV=1	gi|1012242214|ref|XP_015941208.1| PREDICTED: GABA transporter 1-like [Arachis duranensis]	GABA transporter 1
AH09G24420	5.3263	5.09078	7.07634	Chr09	108915435	108920536	+	3349	AH09G24420	GO:0031122;GO:0005634;GO:0008568;GO:0005524	-	virNOG00205	O	sp|Q7ZZ25|ATD1A_DANRE ATPase family AAA domain-containing protein 1-A OS=Danio rerio GN=atad1a PE=2 SV=2	gi|1021572788|ref|XP_016177488.1| PREDICTED: uncharacterized protein LOC107619707 isoform X1 [Arachis ipaensis]	ATPase family AAA domain-containing protein 1-A
AH09G25780	1.09034	5.32527	1.09393	Chr09	110789157	110796402	+	3465	AH09G25780	-	K20718	virNOG08453	T	sp|C0LGW6|ERL1_ARATH LRR receptor-like serine/threonine-protein kinase ERL1 OS=Arabidopsis thaliana GN=ERL1 PE=1 SV=1	gi|1012243725|ref|XP_015941596.1| PREDICTED: LRR receptor-like serine/threonine-protein kinase ERL1 isoform X2 [Arachis duranensis]	LRR receptor-like serine/threonine-protein kinase ERL1
AH09G26610	2.46409	2.16981	3.20366	Chr09	111604703	111605695	+	993	AH09G26610	-	-	virNOG00389;COG0657;virNOG14466	VI	sp|Q5NUF4|HIDM_GLYEC 2-hydroxyisoflavanone dehydratase OS=Glycyrrhiza echinata GN=HIDM PE=1 SV=1	gi|920692911|gb|KOM36136.1| hypothetical protein LR48_Vigan02g228600 [Vigna angularis] &gt;gi|965607546|dbj|BAT94037.1| hypothetical protein VIGAN_08060400 [Vigna angularis var. angularis]	2-hydroxyisoflavanone dehydratase
AH09G26620	1.80543	1.5298	3.22533	Chr09	111606234	111607384	+	1055	AH09G26620	GO:0033987;GO:0009717;GO:0009813;GO:0052689	K13258	virNOG14466;virNOG06143;virNOG00389	V	sp|Q5NUF4|HIDM_GLYEC 2-hydroxyisoflavanone dehydratase OS=Glycyrrhiza echinata GN=HIDM PE=1 SV=1	gi|1012243106|ref|XP_015941430.1| PREDICTED: 2-hydroxyisoflavanone dehydratase-like [Arachis duranensis]	2-hydroxyisoflavanone dehydratase
AH09G27360	1.56264	1.82579	1.44836	Chr09	112359175	112360604	+	495	AH09G27360	-	-	-	-	-	gi|1012244059|ref|XP_015941695.1| PREDICTED: cysteine-rich and transmembrane domain-containing protein A [Arachis duranensis] &gt;gi|1021572134|ref|XP_016177186.1| PREDICTED: cysteine-rich and transmembrane domain-containing protein A [Arachis ipaensis]	Uncharacterized protein
AH09G27820	3.07448	3.89943	4.39122	Chr09	112724143	112724844	+	702	AH09G27820	-	-	virNOG12093	R	sp|C0HJG8|BSP_BOSSE Basic secretory protease (Fragments) OS=Boswellia serrata PE=1 SV=1	gi|1012245881|ref|XP_015942192.1| PREDICTED: uncharacterized protein LOC107467576 [Arachis duranensis]	Basic secretory protease (Fragments)
AH09G29030	1.15097	1.36705	1.00361	Chr09	113903792	113905949	+	1991	AH09G29030	-	-	virNOG21179	S	-	gi|1012245857|ref|XP_015942186.1| PREDICTED: uncharacterized protein LOC107467569 [Arachis duranensis]	Uncharacterized protein
AH09G29710	2.34748	1.83969	1.59226	Chr09	114820559	114822710	+	1103	AH09G29710	GO:0004523;GO:0003723;GO:0006298;GO:0032299;GO:0090502;GO:0043137	K10743	virNOG08205	L	sp|Q9SEZ6|RNH2A_ARATH Ribonuclease H2 subunit A OS=Arabidopsis thaliana GN=At2g25100 PE=2 SV=2	gi|1012244354|ref|XP_015941783.1| PREDICTED: ribonuclease H2 subunit A [Arachis duranensis]	Ribonuclease H2 subunit A
AH09G29840	5.65997	6.09021	5.17501	Chr09	114911724	114913742	-	1537	AH09G29840	GO:0005794;GO:0071554;GO:0016413	-	virNOG10526	R	sp|Q940H3|TBL36_ARATH Protein trichome birefringence-like 36 OS=Arabidopsis thaliana GN=TBL36 PE=2 SV=1	gi|1012245589|ref|XP_015942119.1| PREDICTED: protein trichome birefringence-like 36 [Arachis duranensis]	Protein trichome birefringence-like 36
AH09G31100	4.50244	3.62872	2.92634	Chr09	116348069	116349610	+	1052	AH09G31100	-	-	virNOG19701	R	sp|Q8LDF9|HMGB7_ARATH High mobility group B protein 7 OS=Arabidopsis thaliana GN=HMGB7 PE=1 SV=1	gi|1012245877|ref|XP_015942191.1| PREDICTED: high mobility group B protein 7-like [Arachis duranensis]	High mobility group B protein 7
AH09G31120	4.47899	3.59059	3.52126	Chr09	116352273	116355651	-	2511	AH09G31120	-	-	virNOG01821	R	sp|Q00874|DR100_ARATH DNA damage-repair/toleration protein DRT100 OS=Arabidopsis thaliana GN=DRT100 PE=2 SV=2	gi|1012244794|ref|XP_015941909.1| PREDICTED: DNA-damage-repair/toleration protein DRT100 [Arachis duranensis] &gt;gi|1012244798|ref|XP_015941910.1| PREDICTED: DNA-damage-repair/toleration protein DRT100 [Arachis duranensis]	Receptor-like protein 12
AH09G32500	Inf	Inf	Inf	Chr09	117577800	117585198	-	1673	AH09G32500	-	K01183	NOG33376;virNOG08992;NOG132868	GS	sp|P23472|CHLY_HEVBR Hevamine-A OS=Hevea brasiliensis PE=1 SV=2	gi|1012246310|ref|XP_015942321.1| PREDICTED: hevamine-A-like [Arachis duranensis]	Acidic endochitinase||Hevamine-A
AH09G32540	1.80263	1.28491	1.29413	Chr09	117630698	117637597	-	5476	AH09G32540	GO:0005524;GO:0042626;GO:0055085;GO:0016021	K05666	COG1132;virNOG07655	QV	sp|Q9LYS2|AB10C_ARATH ABC transporter C family member 10 OS=Arabidopsis thaliana GN=ABCC10 PE=2 SV=2	gi|1012246827|ref|XP_015942471.1| PREDICTED: ABC transporter C family member 10-like isoform X2 [Arachis duranensis]	ABC transporter C family member 10
AH09G32580	1.64789	2.88134	1.6238	Chr09	117704818	117707091	+	1884	AH09G32580	-	-	-	-	-	gi|1012246988|ref|XP_015942515.1| PREDICTED: extensin-3-like, partial [Arachis duranensis]	Putative uncharacterized protein
AH09G32630	2.79744	2.81564	1.57972	Chr09	117796145	117800283	+	1547	AH09G32630	-	K25193	virNOG06227;COG0076	E	sp|Q6ESZ9|SDC1_ORYSJ Serine decarboxylase 1 OS=Oryza sativa subsp. japonica GN=SDC1 PE=3 SV=1	gi|1012247318|ref|XP_015942601.1| PREDICTED: serine decarboxylase 1-like [Arachis duranensis]	Serine decarboxylase 1
AH09G33540	4.48242	2.20141	5.18267	Chr09	118859393	118862183	+	2245	AH09G33540	GO:0016021	K15378	virNOG03948	G	sp|Q39231|SUC2_ARATH Sucrose transport protein SUC2 OS=Arabidopsis thaliana GN=SUC2 PE=1 SV=2	gi|1021572126|ref|XP_016177182.1| PREDICTED: sucrose transport protein SUC2-like [Arachis ipaensis]	Sucrose transport protein SUC2
AH09G33590	Inf	Inf	Inf	Chr09	118924936	118926231	-	1296	AH09G33590	GO:0005975;GO:0004553	K01183	virNOG08992	G	sp|P23472|CHLY_HEVBR Hevamine-A OS=Hevea brasiliensis PE=1 SV=2	gi|1012247328|ref|XP_015942607.1| PREDICTED: hevamine-A [Arachis duranensis]	Acidic endochitinase
AH09G34700	8.35443	6.16597	3.38876	Chr09	120204464	120205336	+	873	AH09G34700	GO:0005488	-	NOG80837	S	sp|Q39529|LEC2_CLAKE Agglutinin-2 OS=Cladrastis kentukea PE=1 SV=1	gi|1021571121|ref|XP_016176720.1| PREDICTED: lectin-like [Arachis ipaensis]	Agglutinin-2
AH09G34730	5.3119	3.26095	4.2203	Chr09	120267756	120268553	+	798	AH09G34730	GO:0030246	-	NOG80837	S	sp|P42088|LEC_LEUMI Lectin OS=Leucomphalos mildbraedii PE=1 SV=1	gi|1012247701|ref|XP_015942714.1| PREDICTED: lectin-like [Arachis duranensis]	Lectin
AH10G00920	1.93266	1.28443	2.6142	Chr10	969271	972301	+	2927	AH10G00920	GO:0005524;GO:0090502;GO:0003676;GO:0004523	K03283	NOG117582;virNOG14834	O	sp|P26413|HSP70_SOYBN Heat shock 70 kDa protein OS=Glycine max GN=HSP70 PE=3 SV=1	gi|1012248199|ref|XP_015942837.1| PREDICTED: heat shock 70 kDa protein-like [Arachis duranensis]	Heat shock 70 kDa protein
AH10G01380	4.4067	4.37255	3.9751	Chr10	1335358	1336656	+	1299	AH10G01380	-	-	virNOG00481	R	sp|Q9SN38|RLP51_ARATH Receptor-like protein 51 OS=Arabidopsis thaliana GN=RLP51 PE=1 SV=1	gi|1012248997|ref|XP_015943055.1| PREDICTED: probably inactive leucine-rich repeat receptor-like protein kinase At2g25790 isoform X2 [Arachis duranensis]	Uncharacterized protein
AH10G02190	Inf	Inf	Inf	Chr10	1904768	1905887	-	1120	AH10G02190	GO:0006351	K13433	virNOG22226	K	sp|O04681|PTI5_SOLLC Pathogenesis-related genes transcriptional activator PTI5 OS=Solanum lycopersicum GN=PTI5 PE=2 SV=1	gi|1012248774|ref|XP_015942994.1| PREDICTED: pathogenesis-related genes transcriptional activator PTI5-like [Arachis duranensis]	Pathogenesis-related genes transcriptional activator PTI5
AH10G02510	5.01621	6.60183	4.97951	Chr10	2217719	2218519	+	801	AH10G02510	-	-	virNOG26876	R	-	gi|1012249183|ref|XP_015943106.1| PREDICTED: protein E6 [Arachis duranensis]	Protein E6
AH10G02620	2.49413	3.59189	2.16731	Chr10	2292763	2293720	-	958	AH10G02620	-	-	virNOG22644	K	sp|Q94ID6|ERF81_ARATH Ethylene-responsive transcription factor 12 OS=Arabidopsis thaliana GN=ERF12 PE=1 SV=1	gi|1012249320|ref|XP_015943144.1| PREDICTED: ethylene-responsive transcription factor 12 [Arachis duranensis]	Ethylene-responsive transcription factor 12
AH10G04680	2.85841	2.45674	2.29235	Chr10	4427493	4430375	-	1985	AH10G04680	-	-	virNOG04643	K	sp|Q9T072|BH025_ARATH Transcription factor bHLH25 OS=Arabidopsis thaliana GN=BHLH25 PE=2 SV=2	gi|1012251007|ref|XP_015943606.1| PREDICTED: transcription factor bHLH25-like [Arachis duranensis]	Transcription factor bHLH25
AH10G04750	2.12276	1.48177	2.00994	Chr10	4511941	4518747	-	2912	AH10G04750	-	-	virNOG05076	P	sp|Q9M0Z3|KEA3_ARATH K(+) efflux antiporter 3, chloroplastic OS=Arabidopsis thaliana GN=KEA3 PE=1 SV=2	gi|1012250617|ref|XP_015943487.1| PREDICTED: K(+) efflux antiporter 3, chloroplastic-like isoform X2 [Arachis duranensis]	K(+) efflux antiporter 3, chloroplastic
AH10G05260	2.01841	4.96159	2.42049	Chr10	5058381	5060294	+	1914	AH10G05260	-	-	virNOG10459;KOG0714;virNOG07881	O	-	gi|1012250756|ref|XP_015943527.1| PREDICTED: uncharacterized protein LOC107468701 [Arachis duranensis]	Uncharacterized protein
AH10G05300	5.59709	3.86526	9.14498	Chr10	5073883	5074299	+	417	AH10G05300	-	-	-	-	-	gi|1012250667|ref|XP_015943500.1| PREDICTED: RNA-binding protein 12 [Arachis duranensis]	Uncharacterized protein
AH10G05900	3.45771	2.87138	6.45458	Chr10	5572652	5575485	-	1635	AH10G05900	GO:0030170;GO:0009089;GO:0010285	K10206	virNOG15221	E	sp|Q9ZQI7|ALD1_ARATH Aminotransferase ALD1, chloroplastic OS=Arabidopsis thaliana GN=ALD1 PE=1 SV=2	gi|1012249896|ref|XP_015943305.1| PREDICTED: aminotransferase ALD1-like [Arachis duranensis]	Aminotransferase ALD1
AH10G06230	2.29419	2.07722	1.07084	Chr10	5888176	5890142	+	1611	AH10G06230	GO:0022857;GO:0005886;GO:0016021;GO:0055085	-	virNOG00774	S	sp|F4HVM3|WTR10_ARATH WAT1-related protein At1g68170 OS=Arabidopsis thaliana GN=At1g68170 PE=3 SV=1	gi|1012250416|ref|XP_015943432.1| PREDICTED: WAT1-related protein At1g68170-like [Arachis duranensis]	WAT1-related protein At1g25270
AH10G09230	Inf	Inf	Inf	Chr10	12232160	12235713	+	807	AH10G09230	GO:0016021	-	virNOG22052	S	-	gi|1012252434|ref|XP_015943984.1| PREDICTED: uncharacterized protein LOC107469120 [Arachis duranensis]	Uncharacterized protein
AH10G10320	2.58419	3.68927	1.02642	Chr10	16455700	16463143	-	2238	AH10G10320	GO:0003840;GO:0006749;GO:0016021	K18592	virNOG06080	E	sp|Q8VYW6|GAGT1_ARATH Glutathione hydrolase 1 OS=Arabidopsis thaliana GN=GGT1 PE=2 SV=1	gi|1012252968|ref|XP_015944121.1| PREDICTED: gamma-glutamyltranspeptidase 1-like [Arachis duranensis]	Gamma-glutamyltranspeptidase 1
AH10G11630	4.2459	3.83202	2.47588	Chr10	22241571	22246731	-	2115	AH10G11630	GO:0016722;GO:0005507;GO:0048046;GO:0046274;GO:0055114;GO:0052716	K05909	virNOG14373	Q	sp|Q9SIY8|LAC5_ARATH Laccase-5 OS=Arabidopsis thaliana GN=LAC5 PE=2 SV=1	gi|1012253317|ref|XP_015944210.1| PREDICTED: laccase-12-like [Arachis duranensis]	Laccase-12
AH10G12560	2.89235	2.75984	4.34228	Chr10	27504701	27506642	+	1355	AH10G12560	GO:0016021	-	virNOG11852	R	sp|O04195|Y2992_ARATH Uncharacterized protein At2g39920 OS=Arabidopsis thaliana GN=At2g39920 PE=2 SV=2	gi|1012254594|ref|XP_015944510.1| PREDICTED: uncharacterized protein At2g39920-like [Arachis duranensis]	Uncharacterized protein At2g39920
AH10G12790	2.12522	2.29089	2.33852	Chr10	28072369	28074870	-	1713	AH10G12790	GO:0052696;GO:0009813;GO:0080043;GO:0043231;GO:0080044	-	NOG129066;virNOG02969	CGS	sp|Q9M052|U76F1_ARATH UDP-glycosyltransferase 76F1 OS=Arabidopsis thaliana GN=UGT76F1 PE=2 SV=1	gi|1021582783|ref|XP_016180789.1| PREDICTED: UDP-glycosyltransferase 76F1-like [Arachis ipaensis]	UDP-glycosyltransferase 76F1
AH10G16640	1.65119	1.59425	2.50296	Chr10	74381419	74387427	-	1200	AH10G16640	-	-	virNOG11461	I	sp|Q9C6T1|PMK_ARATH Phosphomevalonate kinase, peroxisomal OS=Arabidopsis thaliana GN=PMK PE=1 SV=1	gi|1012215545|ref|XP_015934336.1| PREDICTED: phosphomevalonate kinase [Arachis duranensis] &gt;gi|1012215549|ref|XP_015934337.1| PREDICTED: phosphomevalonate kinase [Arachis duranensis]	Uncharacterized protein
AH10G17370	4.62609	3.47361	3.39838	Chr10	79708612	79712887	-	2173	AH10G17370	-	-	virNOG00578	S	sp|Q501D5|MCMBP_ARATH Mini-chromosome maintenance complex-binding protein OS=Arabidopsis thaliana GN=ETG1 PE=1 SV=1	gi|1012256935|ref|XP_015945085.1| PREDICTED: mini-chromosome maintenance complex-binding protein [Arachis duranensis]	Mini-chromosome maintenance complex-binding protein
AH10G25910	Inf	Inf	Inf	Chr10	107739621	107742456	-	2145	AH10G25910	-	-	virNOG03191	R	sp|O49432|QRT3_ARATH Polygalacturonase QRT3 OS=Arabidopsis thaliana GN=QRT3 PE=2 SV=1	gi|1012261708|ref|XP_015946262.1| PREDICTED: polygalacturonase QRT3-like [Arachis duranensis]	Polygalacturonase QRT3
AH10G26740	3.94556	3.03806	2.38578	Chr10	109059199	109061996	+	1111	AH10G26740	GO:0016021	-	NOG136216;virNOG16101	S	sp|Q9SRN0|NHL1_ARATH NDR1/HIN1-like protein 1 OS=Arabidopsis thaliana GN=NHL1 PE=2 SV=1	gi|1012262606|ref|XP_015946507.1| PREDICTED: protein YLS9-like [Arachis duranensis]	Late embryogenesis abundant hydroxyproline-rich glycoprotein
AH10G27240	3.07354	2.72654	2.22756	Chr10	109605826	109607889	-	2064	AH10G27240	GO:0005887;GO:0046872;GO:0005524;GO:0070588;GO:0005388;GO:0043231	-	virNOG06386;NOG00070	P	sp|Q9LIK7|ACA13_ARATH Putative calcium-transporting ATPase 13, plasma membrane-type OS=Arabidopsis thaliana GN=ACA13 PE=3 SV=1	gi|1012262533|ref|XP_015946488.1| PREDICTED: putative calcium-transporting ATPase 13, plasma membrane-type [Arachis duranensis]	Putative calcium-transporting ATPase 13, plasma membrane-type
AH10G27380	2.37911	2.74235	1.93682	Chr10	109779121	109782380	+	2021	AH10G27380	GO:0004657;GO:0006562;GO:0055114	K00318	virNOG03559	E	sp|Q6NKX1|PROD2_ARATH Proline dehydrogenase 2, mitochondrial OS=Arabidopsis thaliana GN=POX2 PE=2 SV=1	gi|1012262347|ref|XP_015946436.1| PREDICTED: proline dehydrogenase 2, mitochondrial-like [Arachis duranensis]	Proline dehydrogenase 2, mitochondrial
AH10G27520	2.30163	3.10977	2.01721	Chr10	109893259	109895247	-	1989	AH10G27520	GO:0052861	K01180	virNOG09840	G	sp|D4AZ24|ENG1_ARTBC Probable endo-1,3(4)-beta-glucanase ARB_01444 OS=Arthroderma benhamiae (strain ATCC MYA-4681 / CBS 112371) GN=ARB_01444 PE=1 SV=1	gi|1012262572|ref|XP_015946498.1| PREDICTED: LOW QUALITY PROTEIN: probable endo-1,3(4)-beta-glucanase ARB_01444 [Arachis duranensis]	Uncharacterized protein
AH10G27930	Inf	Inf	Inf	Chr10	110384442	110387963	+	1537	AH10G27930	GO:0030570;GO:0045490;GO:0046872	K01728	virNOG29392	G	sp|Q93Z25|PLY22_ARATH Probable pectate lyase 22 OS=Arabidopsis thaliana GN=At5g63180 PE=2 SV=1	gi|1012262576|ref|XP_015946499.1| PREDICTED: pectate lyase-like [Arachis duranensis]	Probable pectate lyase 22
AH10G30270	1.51509	1.35783	2.02988	Chr10	112543909	112544319	-	411	AH10G30270	-	-	virNOG27008;virNOG23962	S	-	gi|1012264886|ref|XP_015947107.1| PREDICTED: uncharacterized protein LOC107472048 [Arachis duranensis]	Sigma factor binding protein 1, chloroplastic
AH10G31640	1.98871	3.03565	2.91547	Chr10	113657719	113661303	+	3501	AH10G31640	-	-	virNOG30149;COG4886;KOG0619;virNOG01494	TSR	sp|Q9LJS0|RLP42_ARATH Receptor like protein 42 OS=Arabidopsis thaliana GN=RLP42 PE=1 SV=1	gi|1021575623|ref|XP_016179041.1| PREDICTED: LRR receptor-like serine/threonine-protein kinase GSO1 [Arachis ipaensis]	LRR receptor-like serine/threonine-protein kinase GSO1
AH10G31680	1.28223	1.28825	3.14738	Chr10	113708711	113712103	+	2571	AH10G31680	-	-	virNOG30149;virNOG01494;virNOG07796	R	sp|Q9C9H7|RLP12_ARATH Receptor-like protein 12 OS=Arabidopsis thaliana GN=RLP12 PE=2 SV=2	gi|1012263661|ref|XP_015946778.1| PREDICTED: receptor-like protein 12 [Arachis duranensis]	Receptor-like protein 12
AH10G31700	5.01869	4.23379	5.79694	Chr10	113720637	113724054	+	3342	AH10G31700	-	-	virNOG01494;virNOG07796	R	-	gi|1012263665|ref|XP_015946779.1| PREDICTED: LRR receptor-like serine/threonine-protein kinase FLS2 [Arachis duranensis]	LRR receptor-like serine/threonine-protein kinase GSO1||Uncharacterized protein
AH10G31730	3.35275	2.90674	5.05434	Chr10	113734314	113737712	+	3315	AH10G31730	-	-	virNOG07796;virNOG01494;virNOG30149	R	-	gi|1021575621|ref|XP_016179039.1| PREDICTED: LRR receptor-like serine/threonine-protein kinase GSO2 [Arachis ipaensis]	LRR receptor-like serine/threonine-protein kinase GSO2
AH11G01970	6.45693	4.30763	7.21266	Chr11	2023128	2024236	+	1109	AH11G01970	-	-	virNOG20237;virNOG21649	R	sp|P13087|MIRA_SYNDU Miraculin OS=Synsepalum dulcificum PE=1 SV=3	gi|1021477001|ref|XP_016173540.1| PREDICTED: miraculin-like [Arachis ipaensis]	Uncharacterized protein
AH11G02690	7.33229	7.54649	8.51979	Chr11	2847385	2849107	+	639	AH11G02690	GO:0008289;GO:0006869	-	virNOG21781;virNOG23426;virNOG24353	RST	sp|Q39950|NLTP_HELAN Non-specific lipid-transfer protein OS=Helianthus annuus PE=3 SV=1	gi|1021477017|ref|XP_016173613.1| PREDICTED: non-specific lipid-transfer protein 1-like [Arachis ipaensis]	Non-specific lipid-transfer protein
AH11G05960	1.41372	1.42438	1.64032	Chr11	8419283	8421499	+	1433	AH11G05960	-	K14709	virNOG01413	P	sp|Q94EG9|ZIP11_ARATH Zinc transporter 11 OS=Arabidopsis thaliana GN=ZIP11 PE=2 SV=1	gi|1021468612|ref|XP_016174829.1| PREDICTED: zinc transporter 11 [Arachis ipaensis]	Zinc transporter 11
AH11G06560	3.8828	5.06511	3.19059	Chr11	9403719	9406074	+	1140	AH11G06560	GO:0005829;GO:0006468;GO:0004674;GO:0035556;GO:0005524	K08867	virNOG07843	T	sp|Q6ICW6|WNK11_ARATH Probable serine/threonine-protein kinase WNK11 OS=Arabidopsis thaliana GN=WNK11 PE=2 SV=1	gi|1021477087|ref|XP_016173897.1| PREDICTED: probable serine/threonine-protein kinase WNK11 [Arachis ipaensis]	Probable serine/threonine-protein kinase WNK11
AH11G06880	5.8165	6.87713	3.47394	Chr11	10055940	10060539	-	2248	AH11G06880	GO:0046872;GO:0030570;GO:0045490	K01728	virNOG05110	R	sp|Q940Q1|PLY1_ARATH Probable pectate lyase 1 OS=Arabidopsis thaliana GN=At1g04680 PE=2 SV=2	gi|1021468746|ref|XP_016180348.1| PREDICTED: probable pectate lyase 1 [Arachis ipaensis]	Probable pectate lyase 1
AH11G09340	3.02578	1.85956	2.47676	Chr11	16135386	16142139	-	1248	AH11G09340	-	-	virNOG12013	R	sp|Q6RYA0|SABP2_TOBAC Salicylic acid-binding protein 2 OS=Nicotiana tabacum GN=SABP2 PE=1 SV=1	gi|1021469344|ref|XP_016184646.1| PREDICTED: salicylic acid-binding protein 2-like isoform X1 [Arachis ipaensis]	Salicylic acid-binding protein 2
AH11G11030	Inf	Inf	Inf	Chr11	22205441	22208273	-	1957	AH11G11030	GO:0020037;GO:0016705;GO:0055114;GO:0005506;GO:0016021;GO:0004497	K13260	COG2124;virNOG10453	Q	sp|Q6WNQ8|C81E8_MEDTR Cytochrome P450 81E8 OS=Medicago truncatula GN=CYP81E8 PE=2 SV=1	gi|1021469603|ref|XP_016185649.1| PREDICTED: cytochrome P450 81E8-like [Arachis ipaensis]	Cytochrome P450 81E8
AH11G11050	4.4095	5.65119	4.74077	Chr11	22478921	22481970	+	2167	AH11G11050	-	K14487	virNOG03990;NOG03509	RS	sp|O82333|GH31_ARATH Probable indole-3-acetic acid-amido synthetase GH3.1 OS=Arabidopsis thaliana GN=GH3.1 PE=2 SV=1	gi|1011995441|ref|XP_015956128.1| PREDICTED: probable indole-3-acetic acid-amido synthetase GH3.1 [Arachis duranensis]	Probable indole-3-acetic acid-amido synthetase GH3.1
AH11G11550	1.78415	1.80969	1.6993	Chr11	24493045	24496575	+	1519	AH11G11550	GO:0098869;GO:0004601;GO:0046872;GO:0055114;GO:0005576;GO:0042744;GO:0020037;GO:0006979	K00430	virNOG06365;virNOG08141	G	sp|Q9SZE7|PER51_ARATH Peroxidase 51 OS=Arabidopsis thaliana GN=PER51 PE=2 SV=1	gi|1021469685|ref|XP_016185904.1| PREDICTED: peroxidase 51-like [Arachis ipaensis]	Peroxidase 51
AH11G12140	4.02029	2.04582	3.76492	Chr11	26547120	26549073	+	1255	AH11G12140	-	K18810	virNOG17267;virNOG03080	D	sp|P42751|CCD11_ARATH Cyclin-D1-1 OS=Arabidopsis thaliana GN=CYCD1-1 PE=1 SV=3	gi|1021477242|ref|XP_016174652.1| PREDICTED: cyclin-D1-1-like [Arachis ipaensis]	Cyclin-D1-1
AH11G13030	1.80254	1.96636	2.46534	Chr11	32443005	32443880	+	876	AH11G13030	-	-	virNOG04700;virNOG07099	S	sp|O23620|AHL23_ARATH AT-hook motif nuclear-localized protein 23 OS=Arabidopsis thaliana GN=AHL23 PE=1 SV=1	gi|1021469881|ref|XP_016186584.1| PREDICTED: AT-hook motif nuclear-localized protein 23-like [Arachis ipaensis]	AT-hook motif nuclear-localized protein 23
AH11G14590	3.6112	4.4302	2.63515	Chr11	41545659	41547269	+	1477	AH11G14590	GO:0032259;GO:0046983;GO:0008171	K22588	virNOG10358	R	sp|Q9LEL6|6OMT_COPJA (RS)-norcoclaurine 6-O-methyltransferase OS=Coptis japonica PE=1 SV=1	gi|1021470078|ref|XP_016187479.1| PREDICTED: (RS)-norcoclaurine 6-O-methyltransferase-like [Arachis ipaensis]	(R,S)-reticuline 7-O-methyltransferase
AH11G15710	2.22537	2.27532	2.40393	Chr11	48453570	48456011	+	1508	AH11G15710	-	K00016	virNOG07660	C	sp|P22988|LDHA_HORVU L-lactate dehydrogenase A OS=Hordeum vulgare PE=1 SV=1	gi|1021470278|ref|XP_016188470.1| PREDICTED: L-lactate dehydrogenase A [Arachis ipaensis]	L-lactate dehydrogenase A
AH11G15760	3.34639	3.14555	2.47795	Chr11	48609448	48609876	+	429	AH11G15760	-	-	virNOG24651	R	sp|P14009|14KD_DAUCA 14 kDa proline-rich protein DC2.15 OS=Daucus carota PE=2 SV=1	gi|1021477340|ref|XP_016175245.1| PREDICTED: 14 kDa proline-rich protein DC2.15-like isoform X1 [Arachis ipaensis]	pEARLI1-like lipid transfer protein 2
AH11G16040	1.67865	1.52659	2.42903	Chr11	51836735	51837643	+	909	AH11G16040	-	-	virNOG14898	R	-	gi|1021477348|ref|XP_016175279.1| PREDICTED: uncharacterized protein LOC107617913 [Arachis ipaensis]	Uncharacterized protein
AH11G16540	4.03286	2.7722	3.77396	Chr11	55895802	55898427	-	996	AH11G16540	-	-	virNOG25538	R	-	gi|1021470395|ref|XP_016189001.1| PREDICTED: lipid transfer-like protein VAS [Arachis ipaensis]	Lipid transfer-like protein VAS
AH11G17030	1.25074	1.86745	1.42729	Chr11	61086661	61090548	-	2438	AH11G17030	GO:0016021;GO:0006468;GO:0005886;GO:0004674;GO:0005524	-	virNOG13420	T	sp|Q1PEM5|PERK3_ARATH Proline-rich receptor-like protein kinase PERK3 OS=Arabidopsis thaliana GN=PERK3 PE=2 SV=2	gi|1021470427|ref|XP_016189177.1| PREDICTED: LRR receptor-like serine/threonine-protein kinase FEI 1 isoform X1 [Arachis ipaensis]	Protein NSP-INTERACTING KINASE 2
AH11G17430	1.45866	2.68362	2.27968	Chr11	64250262	64255002	-	1923	AH11G17430	GO:0016021;GO:0005886;GO:0015171;GO:0003333	-	virNOG00142	E	sp|P92961|PROT1_ARATH Proline transporter 1 OS=Arabidopsis thaliana GN=PROT1 PE=1 SV=1	gi|1021470510|ref|XP_016189624.1| PREDICTED: proline transporter 2-like [Arachis ipaensis]	Proline transporter 1
AH11G17770	3.63716	3.15876	3.4552	Chr11	66292318	66295313	-	987	AH11G17770	-	-	virNOG07499	T	sp|Q0WVM4|Y2239_ARATH Probable LRR receptor-like serine/threonine-protein kinase At2g23950 OS=Arabidopsis thaliana GN=At2g23950 PE=2 SV=1	gi|1012001903|ref|XP_015933214.1| PREDICTED: probable LRR receptor-like serine/threonine-protein kinase At2g23950 isoform X1 [Arachis duranensis]	Probable LRR receptor-like serine/threonine-protein kinase At2g23950
AH11G18350	1.87032	1.05912	1.8142	Chr11	72999570	73000755	-	435	AH11G18350	-	-	virNOG05675	R	-	gi|1012031494|ref|XP_015952141.1| PREDICTED: protein EFR3 homolog cmp44E-like isoform X1 [Arachis duranensis]	Protein EFR3 isogeny
AH11G23700	1.64311	2.28672	1.25615	Chr11	125709123	125711023	+	1901	AH11G23700	GO:0016021;GO:0016757	K08238	virNOG03554	MG	sp|Q9LF80|XXT3_ARATH Probable xyloglucan 6-xylosyltransferase 3 OS=Arabidopsis thaliana GN=XXT3 PE=2 SV=1	gi|1021471575|ref|XP_016192998.1| PREDICTED: probable xyloglucan 6-xylosyltransferase 3 [Arachis ipaensis]	Probable xyloglucan 6-xylosyltransferase 3
AH11G24800	1.68802	1.17426	3.7797	Chr11	130243289	130245007	+	1490	AH11G24800	GO:0016866;GO:0030244	K13379	virNOG00980	R	sp|Q8RU27|RGP2_SOLTU Probable UDP-arabinopyranose mutase 2 OS=Solanum tuberosum GN=UPTG2 PE=1 SV=1	gi|1021471798|ref|XP_016193791.1| PREDICTED: alpha-1,4-glucan-protein synthase [UDP-forming] 2 [Arachis ipaensis]	Alpha-1,4-glucan-protein synthase [UDP-forming] 2
AH11G25490	4.32654	4.63943	3.7411	Chr11	132488960	132490016	+	1057	AH11G25490	GO:0005509	K13448	virNOG09136	T	sp|Q9LI84|CML16_ARATH Probable calcium-binding protein CML16 OS=Arabidopsis thaliana GN=CML16 PE=2 SV=2	gi|1021471837|ref|XP_016194002.1| PREDICTED: probable calcium-binding protein CML15 [Arachis ipaensis]	Probable calcium-binding protein CML15
AH11G27090	2.34094	4.04883	2.22358	Chr11	135984198	135988140	+	1955	AH11G27090	-	-	virNOG03086	I	sp|Q75DK1|SEC14_ASHGO SEC14 cytosolic factor OS=Ashbya gossypii (strain ATCC 10895 / CBS 109.51 / FGSC 9923 / NRRL Y-1056) GN=SEC14 PE=3 SV=2	gi|1021472309|ref|XP_016195911.1| PREDICTED: phosphatidylinositol/phosphatidylcholine transfer protein SFH9-like [Arachis ipaensis]	Phosphatidylinositol/phosphatidylcholine transfer protein SFH2
AH11G27640	1.34354	1.78933	1.24887	Chr11	137057171	137061647	+	2216	AH11G27640	GO:0006367;GO:0009522;GO:0032968;GO:0016021;GO:0003824;GO:0003677;GO:0015979;GO:0005634	K03138	virNOG03840	K	sp|Q9SU25|T2FA_ARATH Transcription initiation factor IIF subunit alpha OS=Arabidopsis thaliana GN=RAP74 PE=1 SV=1	gi|1021472219|ref|XP_016195602.1| PREDICTED: transcription initiation factor IIF subunit alpha [Arachis ipaensis]	Transcription initiation factor IIF subunit alpha
AH11G28030	3.05024	2.96787	3.57665	Chr11	137746285	137748199	+	798	AH11G28030	-	-	virNOG17604	S	sp|Q9SK08|LBD11_ARATH LOB domain-containing protein 11 OS=Arabidopsis thaliana GN=LBD11 PE=2 SV=2	gi|1021477692|ref|XP_016177436.1| PREDICTED: LOB domain-containing protein 1-like [Arachis ipaensis]	LOB domain-containing protein 1
AH11G28970	2.15109	1.44227	1.3176	Chr11	139095737	139100816	-	1750	AH11G28970	GO:0005975;GO:0004553	-	virNOG00545	G	sp|O80690|BGL46_ARATH Beta-glucosidase 46 OS=Arabidopsis thaliana GN=BGLU46 PE=1 SV=2	gi|1021472415|ref|XP_016196261.1| PREDICTED: beta-glucosidase 46-like [Arachis ipaensis]	Beta-glucosidase 46
AH11G30320	1.00455	1.58074	1.54729	Chr11	141533985	141536822	-	1372	AH11G30320	-	-	virNOG00628;KOG2166	DO	sp|Q94AH6|CUL1_ARATH Cullin-1 OS=Arabidopsis thaliana GN=CUL1 PE=1 SV=1	gi|1021472892|ref|XP_016197249.1| PREDICTED: cullin-1-like [Arachis ipaensis]	Cullin-1
AH11G31080	2.42664	3.48712	2.20057	Chr11	142610914	142613558	-	2482	AH11G31080	GO:0010215;GO:0016049;GO:0031225	-	virNOG01843	R	sp|Q8GZ17|COBL7_ARATH COBRA-like protein 7 OS=Arabidopsis thaliana GN=COBL7 PE=1 SV=2	gi|1021473007|ref|XP_016197843.1| PREDICTED: COBRA-like protein 7 [Arachis ipaensis]	COBRA-like protein 7
AH11G32640	Inf	Inf	Inf	Chr11	145183464	145185527	+	831	AH11G32640	-	-	-	-	-	gi|1021583762|ref|XP_016181259.1| PREDICTED: uncharacterized protein LOC107623490 isoform X1 [Arachis ipaensis] &gt;gi|1021583764|ref|XP_016181261.1| PREDICTED: uncharacterized protein LOC107623490 isoform X1 [Arachis ipaensis] &gt;gi|1021583766|ref|XP_016181262.1| PREDICTED: uncharacterized protein LOC107623490 isoform X1 [Arachis ipaensis]	Unknown function
AH11G32800	4.62599	2.37072	5.22814	Chr11	145464026	145466010	+	1586	AH11G32800	GO:0009055;GO:0016021	-	virNOG18485	R	sp|P00302|STEL_TOXVR Stellacyanin OS=Toxicodendron vernicifluum PE=1 SV=1	gi|1021473339|ref|XP_016199237.1| PREDICTED: blue copper protein-like [Arachis ipaensis]	Stellacyanin
AH11G33580	2.47303	1.26961	3.16608	Chr11	146338759	146339744	-	906	AH11G33580	-	-	virNOG19651;virNOG37859	O	-	gi|1012322440|gb|KYP34747.1| putative RING finger protein P32A8.03c [Cajanus cajan]	Uncharacterized protein
AH11G34920	3.20288	2.85703	4.27091	Chr11	147822013	147825757	-	2969	AH11G34920	GO:0008661;GO:0016114	K01662	virNOG14796;COG1154	H	sp|Q6YU51|DXS2_ORYSJ Probable 1-deoxy-D-xylulose-5-phosphate synthase 2, chloroplastic OS=Oryza sativa subsp. japonica GN=Os07g0190000 PE=2 SV=1	gi|1021473794|ref|XP_016200847.1| PREDICTED: probable 1-deoxy-D-xylulose-5-phosphate synthase 2, chloroplastic [Arachis ipaensis]	Probable 1-deoxy-D-xylulose-5-phosphate synthase 2, chloroplastic
AH11G34970	3.8299	3.75366	3.98053	Chr11	147876353	147877704	-	1352	AH11G34970	GO:0005576	-	virNOG19296	S	sp|Q40374|PR1_MEDTR Pathogenesis-related protein PR-1 OS=Medicago truncatula GN=PR-1 PE=2 SV=1	gi|1021473810|ref|XP_016200901.1| PREDICTED: pathogenesis-related protein PR-1 [Arachis ipaensis]	Pathogenesis-related protein PR-1
AH11G35480	3.37103	3.75103	3.48675	Chr11	148329519	148335326	+	3207	AH11G35480	GO:0006754;GO:1902600;GO:0043231;GO:0008553;GO:0005524;GO:0051453;GO:0005887;GO:0046872	K01535	virNOG04331;COG0474	P	sp|Q03194|PMA4_NICPL Plasma membrane ATPase 4 OS=Nicotiana plumbaginifolia GN=PMA4 PE=2 SV=1	gi|1021473911|ref|XP_016201453.1| PREDICTED: plasma membrane ATPase 4-like [Arachis ipaensis]	Plasma membrane ATPase 4
AH11G36050	1.00722	1.19037	1.06391	Chr11	148858122	148864169	+	3685	AH11G36050	GO:0005618;GO:0030246;GO:0005975;GO:0005773;GO:0004565	-	virNOG07543;virNOG15996	G	sp|P48980|BGAL_SOLLC Beta-galactosidase OS=Solanum lycopersicum PE=1 SV=1	gi|1021474025|ref|XP_016202038.1| PREDICTED: beta-galactosidase-like [Arachis ipaensis]	Beta-galactosidase
AH11G36710	Inf	Inf	Inf	Chr11	149356462	149356971	-	510	AH11G36710	GO:0016021	-	virNOG18940	S	-	gi|1021474191|ref|XP_016202852.1| PREDICTED: uncharacterized protein LOC107643656 [Arachis ipaensis]	Putative uncharacterized protein
AH12G03250	3.86825	4.18667	4.21006	Chr12	3938109	3938552	-	444	AH12G03250	-	-	-	-	-	gi|1012010614|ref|XP_015948037.1| PREDICTED: putative disease resistance RPP13-like protein 1 [Arachis duranensis]	Uncharacterized protein
AH12G03370	3.71808	1.98197	4.91833	Chr12	4085356	4087306	+	1951	AH12G03370	GO:0016758;GO:0008152	K08237	virNOG11892	GC	sp|Q9AR73|HQGT_RAUSE Hydroquinone glucosyltransferase OS=Rauvolfia serpentina GN=AS PE=1 SV=1	gi|1021478547|ref|XP_016181161.1| PREDICTED: hydroquinone glucosyltransferase-like [Arachis ipaensis]	Hydroquinone glucosyltransferase
AH12G03520	2.2893	1.55697	4.87302	Chr12	4283314	4286440	-	1834	AH12G03520	-	-	virNOG05626;virNOG13857	K	sp|Q9FL62|WRK30_ARATH Probable WRKY transcription factor 30 OS=Arabidopsis thaliana GN=WRKY30 PE=2 SV=1	gi|1021478558|ref|XP_016181228.1| PREDICTED: probable WRKY transcription factor 46 [Arachis ipaensis]	Probable WRKY transcription factor 30
AH12G05250	1.16497	2.50561	1.63274	Chr12	7238994	7244681	-	2541	AH12G05250	-	-	virNOG07165	CG	sp|Q2V6J9|UFOG7_FRAAN UDP-glucose flavonoid 3-O-glucosyltransferase 7 OS=Fragaria ananassa GN=GT7 PE=1 SV=1	gi|1021478925|ref|XP_016182666.1| PREDICTED: scopoletin glucosyltransferase-like [Arachis ipaensis]	Scopoletin glucosyltransferase
AH12G05920	2.12656	2.51586	1.68327	Chr12	8481969	8484377	+	2409	AH12G05920	GO:0006508;GO:0005618;GO:0004252	-	virNOG03883	O	sp|Q9LUM3|SBT15_ARATH Subtilisin-like protease SBT1.5 OS=Arabidopsis thaliana GN=SBT1.5 PE=2 SV=1	gi|1021479017|ref|XP_016182714.1| PREDICTED: subtilisin-like protease SBT1.5 [Arachis ipaensis]	Uncharacterized protein
AH12G12290	3.70661	4.03947	5.82555	Chr12	24568600	24584201	+	1406	AH12G12290	GO:0004747;GO:0006014;GO:0046835	-	virNOG01063;NOG14966	G	sp|Q9H477|RBSK_HUMAN Ribokinase OS=Homo sapiens GN=RBKS PE=1 SV=1	gi|1021479996|ref|XP_016183191.1| PREDICTED: ribokinase-like [Arachis ipaensis]	Ribokinase
AH12G22060	3.2938	3.09227	4.82363	Chr12	97642860	97648764	+	1980	AH12G22060	-	K16296	virNOG14733	O	sp|Q9C7Z9|SCP18_ARATH Serine carboxypeptidase-like 18 OS=Arabidopsis thaliana GN=SCPL18 PE=2 SV=2	gi|1021481223|ref|XP_016183759.1| PREDICTED: serine carboxypeptidase-like 11 [Arachis ipaensis]	Serine carboxypeptidase-like 18
AH12G23110	Inf	Inf	Inf	Chr12	100847015	100848932	-	936	AH12G23110	-	-	virNOG19040	R	-	gi|1021481376|ref|XP_016183838.1| PREDICTED: uncharacterized protein LOC107625656 [Arachis ipaensis]	Uncharacterized protein
AH12G23980	1.18942	2.83107	1.65191	Chr12	103231329	103233818	+	2242	AH12G23980	GO:0016747	-	virNOG08295	S	sp|Q9FF86|DCR_ARATH BAHD acyltransferase DCR OS=Arabidopsis thaliana GN=DCR PE=2 SV=1	gi|1021481523|ref|XP_016183905.1| PREDICTED: BAHD acyltransferase DCR [Arachis ipaensis]	BAHD acyltransferase DCR
AH12G24600	5.53119	4.60961	4.67544	Chr12	104809055	104814308	-	1471	AH12G24600	GO:0005506;GO:0055114;GO:0050589	-	virNOG07799	Q	sp|Q9FFF6|DIOX5_ARATH Probable 2-oxoglutarate-dependent dioxygenase At5g05600 OS=Arabidopsis thaliana GN=At5g05600 PE=2 SV=1	gi|1021481605|ref|XP_016183946.1| PREDICTED: leucoanthocyanidin dioxygenase-like [Arachis ipaensis]	Leucoanthocyanidin dioxygenase-like protein
AH12G28010	2.51893	2.58599	1.61516	Chr12	110778854	110783111	-	2022	AH12G28010	GO:0030599;GO:0046910;GO:0043086;GO:0045490;GO:0005618;GO:0005576;GO:0042545;GO:0045330	K01051	virNOG02047	G	sp|O04887|PME2_CITSI Pectinesterase 2 OS=Citrus sinensis GN=PECS-2.1 PE=2 SV=1	gi|1021482155|ref|XP_016184134.1| PREDICTED: pectinesterase 2-like [Arachis ipaensis]	Pectinesterase 2
AH12G30180	5.37087	3.99904	6.25771	Chr12	113807665	113810471	-	2622	AH12G30180	-	-	virNOG17255;NOG96741	TR	sp|Q40392|TMVRN_NICGU TMV resistance protein N OS=Nicotiana glutinosa GN=N PE=1 SV=1	gi|1021482450|ref|XP_016184290.1| PREDICTED: TMV resistance protein N-like isoform X1 [Arachis ipaensis]	Putative disease resistance protein At4g11170
AH12G31330	3.17501	2.34445	1.37412	Chr12	115225728	115234758	-	1848	AH12G31330	-	K13832	virNOG33451;virNOG08705	E	sp|Q9SQT8|DHQSD_ARATH Bifunctional 3-dehydroquinate dehydratase/shikimate dehydrogenase, chloroplastic OS=Arabidopsis thaliana GN=EMB3004 PE=1 SV=1	gi|1021482627|ref|XP_016184378.1| PREDICTED: bifunctional 3-dehydroquinate dehydratase/shikimate dehydrogenase, chloroplastic-like isoform X1 [Arachis ipaensis]	Bifunctional 3-dehydroquinate dehydratase/shikimate dehydrogenase, chloroplastic
AH12G32140	1.33292	1.21402	2.19825	Chr12	116218097	116225183	+	3012	AH12G32140	GO:0004386;GO:0003676;GO:0005524;GO:0009507;GO:0046872	-	virNOG14071	A	sp|O22243|C3H31_ARATH DExH-box ATP-dependent RNA helicase DExH8 OS=Arabidopsis thaliana GN=At2g47680 PE=2 SV=2	gi|1021482829|ref|XP_016184445.1| PREDICTED: DExH-box ATP-dependent RNA helicase DExH8 [Arachis ipaensis]	Zinc finger CCCH domain-containing protein 31
AH12G32360	1.2774	1.15049	1.75601	Chr12	116457289	116457786	-	498	AH12G32360	-	-	virNOG22040;virNOG20189	R	-	gi|1021482901|ref|XP_016184484.1| PREDICTED: uncharacterized protein LOC107626181 [Arachis ipaensis]	Uncharacterized protein At5g01610
AH12G33160	3.1779	4.03967	3.64484	Chr12	117270288	117273411	+	1851	AH12G33160	GO:0005887;GO:0015992;GO:0005351;GO:1904659;GO:0005355;GO:0046323	K24193	virNOG03715	R	sp|Q41144|STC_RICCO Sugar carrier protein C OS=Ricinus communis GN=STC PE=2 SV=1	gi|1021483033|ref|XP_016184556.1| PREDICTED: sugar carrier protein C-like [Arachis ipaensis]	Sugar carrier protein C
AH12G33300	1.67634	3.00574	2.93403	Chr12	117370489	117374429	+	2945	AH12G33300	GO:0005524;GO:0004674;GO:0030246;GO:0006468;GO:0016021;GO:0048544	-	virNOG12571;COG0515	T	sp|Q9ZT07|RKS1_ARATH G-type lectin S-receptor-like serine/threonine-protein kinase RKS1 OS=Arabidopsis thaliana GN=RKS1 PE=3 SV=3	gi|1021486525|ref|XP_016186282.1| PREDICTED: G-type lectin S-receptor-like serine/threonine-protein kinase RKS1 [Arachis ipaensis]	G-type lectin S-receptor-like serine/threonine-protein kinase RKS1
AH12G33460	2.50043	2.49184	2.27474	Chr12	117501778	117506913	+	2831	AH12G33460	GO:0003777;GO:0007018;GO:0000166;GO:0016887;GO:0005871	K10405	virNOG03558	Z	sp|Q07970|KN14C_ARATH Kinesin-like protein KIN-14C OS=Arabidopsis thaliana GN=KIN14C PE=2 SV=1	gi|1021483076|ref|XP_016184579.1| PREDICTED: kinesin-1 [Arachis ipaensis]	Kinesin-like protein||Kinesin-like protein (Fragment)
AH12G33500	8.91316	6.4132	7.41485	Chr12	117539784	117542092	-	1175	AH12G33500	-	-	-	-	-	gi|1021483082|ref|XP_016184582.1| PREDICTED: early nodulin-75-like [Arachis ipaensis]	Early nodulin-12B
AH12G33850	1.75699	1.74181	1.15858	Chr12	117862538	117865666	-	3129	AH12G33850	-	-	virNOG04327	T	sp|Q9LRR4|R13L1_ARATH Putative disease resistance RPP13-like protein 1 OS=Arabidopsis thaliana GN=RPPL1 PE=3 SV=1	gi|1021483157|ref|XP_016184624.1| PREDICTED: putative disease resistance RPP13-like protein 1 [Arachis ipaensis]	Putative disease resistance RPP13-like protein 1
AH12G36190	6.45545	3.30824	6.24882	Chr12	120063686	120065804	+	971	AH12G36190	-	-	virNOG11766	R	sp|P50694|TLP_PRUAV Glucan endo-1,3-beta-glucosidase OS=Prunus avium PE=1 SV=1	gi|1012028799|ref|XP_015951531.1| PREDICTED: thaumatin-like protein 1b [Arachis duranensis]	Glucan endo-1,3-beta-glucosidase
AH13G00300	7.00579	8.15906	7.8092	Chr13	276168	278959	+	1467	AH13G00300	GO:0006032;GO:0004568;GO:0005975;GO:0016998;GO:0008061	K20547	virNOG01205	G	sp|P36907|CHIX_PEA Endochitinase OS=Pisum sativum PE=2 SV=1	gi|1021489525|ref|XP_016187772.1| PREDICTED: endochitinase-like [Arachis ipaensis]	Endochitinase
AH13G01500	2.05448	1.57615	4.41915	Chr13	1878718	1880655	+	1938	AH13G01500	GO:0004672;GO:0016021;GO:0006468;GO:0005524	-	virNOG01570	T	sp|Q9SKB2|SBIR1_ARATH Leucine-rich repeat receptor-like serine/threonine/tyrosine-protein kinase SOBIR1 OS=Arabidopsis thaliana GN=SOBIR1 PE=1 SV=1	gi|1021489239|ref|XP_016187621.1| PREDICTED: leucine-rich repeat receptor-like serine/threonine/tyrosine-protein kinase SOBIR1 [Arachis ipaensis]	Leucine-rich repeat receptor-like serine/threonine/tyrosine-protein kinase SOBIR1
AH13G02670	4.07926	3.29537	4.91594	Chr13	2975818	2977610	+	1626	AH13G02670	GO:0046872;GO:0030001	-	virNOG20082	P	sp|Q9FJH5|HIP3_ARATH Heavy metal-associated isoprenylated plant protein 3 OS=Arabidopsis thaliana GN=HIPP03 PE=1 SV=1	gi|1021488995|ref|XP_016187489.1| PREDICTED: uncharacterized protein LOC107629259 [Arachis ipaensis]	Uncharacterized protein
AH13G03310	1.29629	2.25994	1.57647	Chr13	3503361	3513017	-	3413	AH13G03310	-	-	KOG4197;virNOG04474	R	sp|Q9SAJ5|PP133_ARATH Pentatricopeptide repeat-containing protein At1g79540 OS=Arabidopsis thaliana GN=At1g79540 PE=2 SV=1	gi|1021488849|ref|XP_016187414.1| PREDICTED: pentatricopeptide repeat-containing protein At1g79540-like isoform X1 [Arachis ipaensis]	Pentatricopeptide repeat-containing protein At1g79540
AH13G03360	2.19021	1.73724	2.81072	Chr13	3537051	3542457	-	2910	AH13G03360	-	K03526	virNOG03525	H	sp|F4K0E8|ISPG_ARATH 4-hydroxy-3-methylbut-2-en-1-yl diphosphate synthase (ferredoxin), chloroplastic OS=Arabidopsis thaliana GN=ISPG PE=1 SV=1	gi|1021488847|ref|XP_016187413.1| PREDICTED: 4-hydroxy-3-methylbut-2-en-1-yl diphosphate synthase (ferredoxin), chloroplastic-like [Arachis ipaensis]	4-hydroxy-3-methylbut-2-en-1-yl diphosphate synthase (ferredoxin), chloroplastic
AH13G03470	1.79643	2.87029	2.67234	Chr13	3624777	3625959	+	1183	AH13G03470	-	-	-	-	sp|Q8LEJ6|FLA11_ARATH Fasciclin-like arabinogalactan protein 11 OS=Arabidopsis thaliana GN=FLA11 PE=2 SV=2	gi|1021488829|ref|XP_016187403.1| PREDICTED: fasciclin-like arabinogalactan protein 11 [Arachis ipaensis]	Fasciclin-like arabinogalactan protein 11
AH13G03480	2.45527	3.08958	2.63847	Chr13	3630899	3631765	-	867	AH13G03480	-	-	-	-	sp|Q8LEJ6|FLA11_ARATH Fasciclin-like arabinogalactan protein 11 OS=Arabidopsis thaliana GN=FLA11 PE=2 SV=2	gi|1021488827|ref|XP_016187402.1| PREDICTED: fasciclin-like arabinogalactan protein 12 [Arachis ipaensis]	Fasciclin-like arabinogalactan protein 11
AH13G03490	3.30623	3.53807	4.7208	Chr13	3633275	3634141	+	867	AH13G03490	-	-	-	-	sp|Q8LEJ6|FLA11_ARATH Fasciclin-like arabinogalactan protein 11 OS=Arabidopsis thaliana GN=FLA11 PE=2 SV=2	gi|1021488825|ref|XP_016187400.1| PREDICTED: fasciclin-like arabinogalactan protein 12 [Arachis ipaensis]	Fasciclin-like arabinogalactan protein 11
AH13G03500	Inf	Inf	Inf	Chr13	3636704	3637576	-	873	AH13G03500	-	-	-	-	sp|Q8LEJ6|FLA11_ARATH Fasciclin-like arabinogalactan protein 11 OS=Arabidopsis thaliana GN=FLA11 PE=2 SV=2	gi|1021488823|ref|XP_016187399.1| PREDICTED: fasciclin-like arabinogalactan protein 11 [Arachis ipaensis]	Fasciclin-like arabinogalactan protein 11
AH13G03690	2.16675	6.03754	2.8465	Chr13	3834361	3837097	-	1349	AH13G03690	-	-	virNOG17604	S	sp|Q9SK08|LBD11_ARATH LOB domain-containing protein 11 OS=Arabidopsis thaliana GN=LBD11 PE=2 SV=2	gi|1021488786|ref|XP_016187381.1| PREDICTED: LOB domain-containing protein 1 [Arachis ipaensis]	LOB domain-containing protein 11
AH13G03700	1.90083	1.79359	1.46925	Chr13	3863217	3869511	-	1251	AH13G03700	GO:0016021	-	virNOG03842	S	sp|Q9LSS4|TET4_ARATH Tetraspanin-4 OS=Arabidopsis thaliana GN=TET4 PE=3 SV=1	gi|1021488782|ref|XP_016187379.1| PREDICTED: tetraspanin-3 [Arachis ipaensis] &gt;gi|1021488784|ref|XP_016187380.1| PREDICTED: tetraspanin-3 [Arachis ipaensis]	Tetraspanin-3
AH13G03710	2.51387	2.83189	2.11342	Chr13	3874009	3881415	+	2470	AH13G03710	-	-	virNOG00494	S	sp|Q9LSS5|ICR3_ARATH Interactor of constitutive active ROPs 3 OS=Arabidopsis thaliana GN=ICR3 PE=1 SV=1	gi|1021488776|ref|XP_016187376.1| PREDICTED: interactor of constitutive active ROPs 3 [Arachis ipaensis] &gt;gi|1021488778|ref|XP_016187377.1| PREDICTED: interactor of constitutive active ROPs 3 [Arachis ipaensis] &gt;gi|1021488780|ref|XP_016187378.1| PREDICTED: interactor of constitutive active ROPs 3 [Arachis ipaensis]	Interactor of constitutive active ROPs 3
AH13G04010	1.84545	3.65341	1.93052	Chr13	4291599	4293692	-	1934	AH13G04010	GO:0016747;GO:0006633;GO:0016021	K15397	virNOG03069	R	sp|Q9SIB2|KCS12_ARATH 3-ketoacyl-CoA synthase 12 OS=Arabidopsis thaliana GN=KCS12 PE=2 SV=1	gi|1021488710|ref|XP_016187340.1| PREDICTED: 3-ketoacyl-CoA synthase 12-like [Arachis ipaensis]	3-ketoacyl-CoA synthase 12
AH13G04130	7.38192	4.65179	6.40386	Chr13	4424581	4426709	+	1305	AH13G04130	GO:0009705;GO:0015250;GO:0015793;GO:0006833;GO:0042807;GO:0005887;GO:0015254;GO:0034220;GO:0009992	K09873	virNOG08606;virNOG04666	G	sp|P25818|TIP11_ARATH Aquaporin TIP1-1 OS=Arabidopsis thaliana GN=TIP1-1 PE=1 SV=1	gi|1021488679|ref|XP_016187327.1| PREDICTED: aquaporin TIP1-1-like [Arachis ipaensis]	Aquaporin TIP1-3
AH13G04620	7.36319	7.64392	6.3813	Chr13	4787897	4789918	-	922	AH13G04620	GO:0009664;GO:0005576;GO:0005618;GO:0016020	-	virNOG09946	R	sp|Q38865|EXPA6_ARATH Expansin-A6 OS=Arabidopsis thaliana GN=EXPA6 PE=2 SV=2	gi|1012032005|ref|XP_015952249.1| PREDICTED: expansin-A6-like [Arachis duranensis] &gt;gi|1021488592|ref|XP_016187279.1| PREDICTED: expansin-A6-like [Arachis ipaensis]	Expansin-A4
AH13G05510	Inf	Inf	Inf	Chr13	5639753	5643160	-	1194	AH13G05510	-	K09422	virNOG07954	K	sp|Q9LXV2|MYB46_ARATH Transcription factor MYB46 OS=Arabidopsis thaliana GN=MYB46 PE=2 SV=1	gi|1021499765|ref|XP_016193161.1| PREDICTED: myb-related protein 330-like [Arachis ipaensis]	Transcription factor MYB46
AH13G06440	3.96291	2.02513	3.87882	Chr13	6603019	6605283	-	989	AH13G06440	GO:0004568;GO:0006032;GO:0016998;GO:0005975	K01183	virNOG22437;virNOG03548	GR	sp|Q9M2U5|CHI5_ARATH Endochitinase EP3 OS=Arabidopsis thaliana GN=EP3 PE=1 SV=1	gi|1021488246|ref|XP_016187095.1| PREDICTED: endochitinase EP3-like [Arachis ipaensis]	Endochitinase EP3
AH13G11160	2.41449	1.92498	1.54185	Chr13	11670220	11674412	+	3672	AH13G11160	-	-	NOG106701;virNOG23761	S	-	gi|1021550345|ref|XP_016166554.1| PREDICTED: uncharacterized protein LOC107609204 isoform X1 [Arachis ipaensis] &gt;gi|1021550347|ref|XP_016166555.1| PREDICTED: uncharacterized protein LOC107609204 isoform X1 [Arachis ipaensis]	Uncharacterized protein
AH13G11390	2.05092	3.35265	3.00201	Chr13	12004876	12008130	+	3008	AH13G11390	-	-	virNOG00415	T	sp|Q8W4J9|RPP8_ARATH Disease resistance protein RPP8 OS=Arabidopsis thaliana GN=RPP8 PE=1 SV=2	gi|1021489607|ref|XP_016187817.1| PREDICTED: putative disease resistance RPP13-like protein 3 [Arachis ipaensis]	Disease resistance RPP8-like protein 3
AH13G11710	2.16952	2.80476	1.15544	Chr13	12436605	12439183	-	795	AH13G11710	-	-	virNOG22780	S	-	gi|1021489851|ref|XP_016187936.1| PREDICTED: uncharacterized protein LOC107629625 [Arachis ipaensis]	Uncharacterized protein
AH13G12940	3.13099	2.01279	4.29111	Chr13	13948145	13952808	+	4228	AH13G12940	-	-	virNOG04327;NOG05513	RT	sp|Q9LRR4|R13L1_ARATH Putative disease resistance RPP13-like protein 1 OS=Arabidopsis thaliana GN=RPPL1 PE=3 SV=1	gi|1021497244|ref|XP_016191707.1| PREDICTED: putative disease resistance RPP13-like protein 1 [Arachis ipaensis]	Putative disease resistance RPP13-like protein 1
AH13G15710	3.55818	2.16986	3.65085	Chr13	18372845	18375613	+	2163	AH13G15710	GO:0016740;GO:0016021	-	virNOG11234;KOG2246	G	-	gi|1021490774|ref|XP_016188395.1| PREDICTED: uncharacterized protein LOC107629945 [Arachis ipaensis]	Uncharacterized protein
AH13G17400	2.34721	1.46967	5.08009	Chr13	22296538	22298217	+	1024	AH13G17400	GO:0016021;GO:0005886	-	virNOG19703	S	sp|B9RW00|CSPL6_RICCO CASP-like protein 1C1 OS=Ricinus communis GN=RCOM_1174750 PE=2 SV=1	gi|1021500014|ref|XP_016193281.1| PREDICTED: CASP-like protein 1C1 [Arachis ipaensis] &gt;gi|1021500016|ref|XP_016193282.1| PREDICTED: CASP-like protein 1C1 [Arachis ipaensis]	CASP-like protein 1C1
AH13G18090	4.17714	2.99872	4.84462	Chr13	23458234	23459343	-	1110	AH13G18090	-	-	virNOG23020	O	sp|Q9SGP6|GRXC9_ARATH Glutaredoxin-C9 OS=Arabidopsis thaliana GN=GRXC9 PE=1 SV=1	gi|1021499994|ref|XP_016193275.1| PREDICTED: glutaredoxin-C9-like [Arachis ipaensis]	Glutaredoxin-C9
AH13G22770	3.55322	5.18916	2.86188	Chr13	35042327	35044173	-	1647	AH13G22770	-	-	virNOG07165	CG	sp|Q2V6J9|UFOG7_FRAAN UDP-glucose flavonoid 3-O-glucosyltransferase 7 OS=Fragaria ananassa GN=GT7 PE=1 SV=1	gi|1021491430|ref|XP_016188727.1| PREDICTED: UDP-glucose flavonoid 3-O-glucosyltransferase 7-like [Arachis ipaensis]	Scopoletin glucosyltransferase
AH13G23060	1.44634	3.1603	1.96634	Chr13	35569269	35572676	-	1899	AH13G23060	GO:0022891;GO:0055085;GO:0016021	K24193	virNOG03759;KOG0254	R	sp|Q8GW61|STP14_ARATH Sugar transport protein 14 OS=Arabidopsis thaliana GN=STP14 PE=2 SV=2	gi|1021491682|ref|XP_016188847.1| PREDICTED: sugar transport protein 14 [Arachis ipaensis]	Sugar transport protein 14
AH13G24560	2.72746	1.90094	3.60417	Chr13	39036790	39038865	+	1641	AH13G24560	-	K09422	virNOG10834	K	sp|Q9C9G7|MYB62_ARATH Transcription factor MYB62 OS=Arabidopsis thaliana GN=MYB62 PE=2 SV=1	gi|1021500273|ref|XP_016193392.1| PREDICTED: transcription factor MYB21-like [Arachis ipaensis] &gt;gi|1021500275|ref|XP_016193394.1| PREDICTED: transcription factor MYB21-like [Arachis ipaensis]	Transcription factor MYB21
AH13G24790	5.0864	4.17847	6.25473	Chr13	39408116	39411766	+	2351	AH13G24790	GO:0004674;GO:0005524;GO:0006468;GO:0016021	-	NOG122558;virNOG04204	T	sp|F4HQ23|LRL27_ARATH LEAF RUST 10 DISEASE-RESISTANCE LOCUS RECEPTOR-LIKE PROTEIN KINASE-like 2.7 OS=Arabidopsis thaliana GN=LRK10L-2.7 PE=3 SV=3	gi|1021491863|ref|XP_016188931.1| PREDICTED: probable receptor-like protein kinase At1g67000 [Arachis ipaensis]	Putative receptor-like protein kinase
AH13G27410	2.88556	3.29463	2.23349	Chr13	50534501	50537690	+	2790	AH13G27410	GO:0004252;GO:0005618;GO:0006508	-	COG1404;virNOG08612	O	sp|Q9ZUF6|SBT18_ARATH Subtilisin-like protease SBT1.8 OS=Arabidopsis thaliana GN=SBT1.8 PE=1 SV=1	gi|1021492149|ref|XP_016189070.1| PREDICTED: subtilisin-like protease SBT1.8 [Arachis ipaensis]	Uncharacterized protein
AH13G31440	1.20957	2.06208	2.69724	Chr13	92670445	92673985	+	2437	AH13G31440	GO:0005524	K09490	virNOG09258	O	sp|Q03685|BIP5_TOBAC Luminal-binding protein 5 OS=Nicotiana tabacum GN=BIP5 PE=2 SV=1	gi|1021492736|ref|XP_016189364.1| PREDICTED: luminal-binding protein-like isoform X1 [Arachis ipaensis] &gt;gi|1021492738|ref|XP_016189365.1| PREDICTED: luminal-binding protein-like isoform X2 [Arachis ipaensis]	Luminal-binding protein 5
AH13G31500	1.62116	1.55199	2.94366	Chr13	93555747	93559325	+	2429	AH13G31500	GO:0005524	K09490	virNOG09258	O	sp|Q03684|BIP4_TOBAC Luminal-binding protein 4 OS=Nicotiana tabacum GN=BIP4 PE=2 SV=1	gi|1021492726|ref|XP_016189358.1| PREDICTED: luminal-binding protein [Arachis ipaensis]	Luminal-binding protein 5
AH13G32350	4.9403	5.39757	3.49667	Chr13	100256461	100261330	-	2667	AH13G32350	GO:0030245;GO:0008810;GO:0030246	K01179	virNOG07472	G	sp|Q42059|GUN6_ARATH Endoglucanase 6 OS=Arabidopsis thaliana GN=At1g64390 PE=2 SV=2	gi|1012093218|ref|XP_015955353.1| PREDICTED: endoglucanase 6-like [Arachis duranensis]	Endoglucanase 6
AH13G32570	3.10858	3.67541	2.92778	Chr13	101120128	101122167	-	1761	AH13G32570	-	K09273	virNOG09936	R	sp|Q9SUP7|HMGB6_ARATH High mobility group B protein 6 OS=Arabidopsis thaliana GN=HMGB6 PE=2 SV=1	gi|1021492854|ref|XP_016189424.1| PREDICTED: high mobility group B protein 6-like [Arachis ipaensis]	High mobility group B protein 13
AH13G32930	Inf	Inf	Inf	Chr13	104873514	104874086	+	573	AH13G32930	GO:0050790;GO:0009699;GO:0042349	-	virNOG13243	R	sp|P13240|DR206_PEA Disease resistance response protein 206 OS=Pisum sativum GN=PI206 PE=1 SV=2	gi|1021492894|ref|XP_016189440.1| PREDICTED: disease resistance response protein 206 [Arachis ipaensis]	Disease resistance response protein 206
AH13G34170	4.58229	2.01581	5.06569	Chr13	113593229	113593642	+	414	AH13G34170	-	-	-	-	-	gi|1021475851|ref|XP_016168109.1| PREDICTED: probably inactive leucine-rich repeat receptor-like protein kinase IMK2 [Arachis ipaensis]	Leucine-rich repeat receptor-like protein kinase TDR
AH13G34180	5.72863	3.47759	6.29907	Chr13	113594084	113595705	+	666	AH13G34180	GO:1902600;GO:0016021;GO:0015299	-	virNOG04855	P	sp|Q9LKW9|NHX7_ARATH Sodium/hydrogen exchanger 7 OS=Arabidopsis thaliana GN=NHX7 PE=1 SV=1	gi|1021493098|ref|XP_016189538.1| PREDICTED: sodium/hydrogen exchanger 8-like isoform X1 [Arachis ipaensis]	Sodium/hydrogen exchanger 7
AH13G34940	1.77667	2.52105	2.74323	Chr13	116400920	116403024	+	1700	AH13G34940	GO:0016021;GO:0005886;GO:0008270;GO:0019706	K16675	virNOG11116;COG5273	R	sp|Q0WQK2|ZDHC9_ARATH Probable protein S-acyltransferase 7 OS=Arabidopsis thaliana GN=PAT07 PE=1 SV=1	gi|1021493190|ref|XP_016189585.1| PREDICTED: probable protein S-acyltransferase 7 [Arachis ipaensis]	Probable protein S-acyltransferase 7
AH13G34970	1.48011	1.39562	2.35645	Chr13	116448995	116455640	-	5720	AH13G34970	-	-	virNOG01851	S	-	gi|1021493194|ref|XP_016189587.1| PREDICTED: uncharacterized protein LOC107630845 [Arachis ipaensis]	Uncharacterized protein
AH13G36240	1.93089	1.99878	3.37537	Chr13	120538373	120540164	-	1620	AH13G36240	GO:0005634;GO:0003677;GO:0006355	-	virNOG09836;virNOG31249;virNOG31143	K	sp|Q9C598|NAC81_ARATH Protein ATAF2 OS=Arabidopsis thaliana GN=NAC081 PE=1 SV=1	gi|1021493450|ref|XP_016189707.1| PREDICTED: protein ATAF2 [Arachis ipaensis] &gt;gi|195549534|gb|ACG49995.1| NAC-like transcription factor [Arachis hypogaea]	Protein ATAF2
AH13G36360	1.2506	1.90917	2.61794	Chr13	120813769	120818644	+	2343	AH13G36360	GO:0016787;GO:0006629	-	virNOG04013	R	sp|Q9S745|PAD4_ARATH Lipase-like PAD4 OS=Arabidopsis thaliana GN=PAD4 PE=1 SV=1	gi|1021493460|ref|XP_016189712.1| PREDICTED: lipase-like PAD4 [Arachis ipaensis]	Lipase-like PAD4
AH13G37280	1.50427	2.01767	1.03967	Chr13	123916405	123921440	+	3208	AH13G37280	GO:0009263;GO:0005971;GO:0005524;GO:0006260;GO:0055114;GO:0004748	K10807	virNOG08709	F	sp|Q9SJ20|RIR1_ARATH Ribonucleoside-diphosphate reductase large subunit OS=Arabidopsis thaliana GN=RNR1 PE=1 SV=1	gi|1021493506|ref|XP_016189737.1| PREDICTED: ribonucleoside-diphosphate reductase large subunit [Arachis ipaensis]	Ribonucleoside-diphosphate reductase large subunit
AH13G38910	1.02859	1.40443	1.8959	Chr13	127996248	127997954	+	1323	AH13G38910	GO:0055114;GO:0046872;GO:0051213	-	COG3491;virNOG06916	QR	sp|Q9ZSA7|DLO2_ARATH Protein DMR6-LIKE OXYGENASE 2 OS=Arabidopsis thaliana GN=DLO2 PE=2 SV=1	gi|1021493796|ref|XP_016189881.1| PREDICTED: protein DMR6-LIKE OXYGENASE 2-like [Arachis ipaensis]	Uncharacterized protein
AH13G39210	2.15377	3.99789	1.92446	Chr13	128305140	128305904	-	765	AH13G39210	GO:0030246;GO:0006468;GO:0016021;GO:0005524;GO:0004674	-	virNOG12183	T	sp|P93538|LECB_STYJP Bark lectin (Fragment) OS=Styphnolobium japonicum PE=2 SV=1	gi|1021493744|ref|XP_016189856.1| PREDICTED: bark lectin-like [Arachis ipaensis]	Seed lectin
AH13G39720	2.76224	2.23898	3.91585	Chr13	128858745	128862801	-	1905	AH13G39720	-	K00422	virNOG08373	S	sp|P43309|PPO_MALDO Polyphenol oxidase, chloroplastic OS=Malus domestica PE=2 SV=1	gi|1021493645|ref|XP_016189808.1| PREDICTED: polyphenol oxidase A1, chloroplastic-like [Arachis ipaensis]	Polyphenol oxidase A1, chloroplastic
AH13G39740	4.44941	4.24439	3.76921	Chr13	128930672	128932848	-	2177	AH13G39740	-	K00422	virNOG08373	S	sp|P43309|PPO_MALDO Polyphenol oxidase, chloroplastic OS=Malus domestica PE=2 SV=1	gi|1021493643|ref|XP_016189807.1| PREDICTED: polyphenol oxidase A1, chloroplastic-like [Arachis ipaensis]	Polyphenol oxidase A1, chloroplastic
AH13G39850	2.11736	2.30791	3.14328	Chr13	129072947	129075173	+	1421	AH13G39850	GO:0003824	-	virNOG03049	I	sp|I6YGS0|EPHA_MYCTU Epoxide hydrolase A OS=Mycobacterium tuberculosis (strain ATCC 25618 / H37Rv) GN=ephA PE=1 SV=1	gi|1021493621|ref|XP_016189797.1| PREDICTED: AB hydrolase superfamily protein YfhM-like [Arachis ipaensis]	Uncharacterized protein
AH13G40330	1.42257	2.10569	1.50655	Chr13	129735448	129739771	+	3486	AH13G40330	GO:0032440;GO:0055114;GO:0016021;GO:0004714;GO:0018108	-	virNOG08978	R	sp|C0LGG6|Y5189_ARATH Probable LRR receptor-like protein kinase At1g51890 OS=Arabidopsis thaliana GN=At1g51890 PE=2 SV=2	gi|1021494149|ref|XP_016190066.1| PREDICTED: receptor-like protein kinase At5g59670 [Arachis ipaensis]	Putative leucine-rich repeat receptor-like serine/threonine-protein kinase At2g14440
AH13G40440	2.31368	2.82424	1.59907	Chr13	129905291	129906563	-	1273	AH13G40440	-	-	virNOG26876	R	sp|Q01197|E6_GOSHI Protein E6 OS=Gossypium hirsutum GN=E6 PE=2 SV=1	gi|1021494116|ref|XP_016190048.1| PREDICTED: protein E6-like [Arachis ipaensis]	Protein E6
AH13G40650	1.17075	1.37101	1.36328	Chr13	130296632	130298571	-	938	AH13G40650	GO:0007264;GO:0005622;GO:0005525	K04392	virNOG00806	R	sp|Q41253|RAC13_GOSHI Rac-like GTP-binding protein RAC13 OS=Gossypium hirsutum GN=RAC13 PE=2 SV=1	gi|1012097379|ref|XP_015956396.1| PREDICTED: rac-like GTP-binding protein RAC13 [Arachis duranensis] &gt;gi|1021494071|ref|XP_016190024.1| PREDICTED: rac-like GTP-binding protein RAC13 [Arachis ipaensis]	Rac-like GTP-binding protein 7
AH13G43620	1.0552	3.07207	2.22157	Chr13	134636716	134640733	-	2106	AH13G43620	GO:0004029;GO:0055114	K00128	virNOG00876	C	sp|Q8S528|AL2B7_ARATH Aldehyde dehydrogenase family 2 member B7, mitochondrial OS=Arabidopsis thaliana GN=ALDH2B7 PE=1 SV=2	gi|1012099836|ref|XP_015957063.1| PREDICTED: aldehyde dehydrogenase family 2 member B7, mitochondrial [Arachis duranensis]	Aldehyde dehydrogenase family 2 member B7, mitochondrial
AH13G44870	1.83811	1.35593	1.77477	Chr13	136115951	136117805	+	1855	AH13G44870	-	K21734	virNOG12714	I	sp|Q9ZRP7|SLD1_ARATH Delta(8)-fatty-acid desaturase 1 OS=Arabidopsis thaliana GN=SLD1 PE=1 SV=1	gi|1021495845|ref|XP_016190949.1| PREDICTED: delta(8)-fatty-acid desaturase 1-like [Arachis ipaensis]	Delta(8)-fatty-acid desaturase 2
AH13G45170	Inf	Inf	Inf	Chr13	136503564	136505329	-	1538	AH13G45170	GO:0009664;GO:0005576;GO:0005618;GO:0016020	-	virNOG07797	R	sp|Q9C554|EXPA1_ARATH Expansin-A1 OS=Arabidopsis thaliana GN=EXPA1 PE=2 SV=1	gi|1012099231|ref|XP_015956912.1| PREDICTED: expansin-A1 [Arachis duranensis]	Expansin-A1
AH13G45660	2.05916	2.45892	2.46604	Chr13	137139407	137140716	+	1143	AH13G45660	GO:0016021	-	virNOG22620;virNOG22657	S	sp|Q9LQU4|PCR2_ARATH Protein PLANT CADMIUM RESISTANCE 2 OS=Arabidopsis thaliana GN=PCR2 PE=1 SV=1	gi|326833993|gb|AEA08581.1| fw2.2 [Arachis stenosperma]	Protein PLANT CADMIUM RESISTANCE 2
AH13G46780	1.00315	3.81002	1.81917	Chr13	138112711	138114981	+	1161	AH13G46780	GO:0016740	-	virNOG01783	CG	sp|O22820|U74F1_ARATH UDP-glycosyltransferase 74F1 OS=Arabidopsis thaliana GN=UGT74F1 PE=1 SV=1	gi|1012102306|ref|XP_015957705.1| PREDICTED: UDP-glycosyltransferase 74F1-like [Arachis duranensis]	UDP-glycosyltransferase 74F1
AH13G46980	Inf	Inf	Inf	Chr13	138268414	138271770	-	1647	AH13G46980	GO:0045735	-	virNOG09232	S	sp|P07730|GLUA2_ORYSJ Glutelin type-A 2 OS=Oryza sativa subsp. japonica GN=GLUA2 PE=1 SV=1	gi|1012102246|ref|XP_015957688.1| PREDICTED: glutelin type-A 2-like [Arachis duranensis]	Glutelin type-A 2
AH13G47130	2.03056	1.65575	3.19951	Chr13	138435053	138440213	-	2099	AH13G47130	GO:0005887;GO:1903401;GO:0089711;GO:0015189;GO:0005313;GO:0051938;GO:0015297;GO:0043091	K03294	virNOG08285	E	sp|Q84MA5|CAAT1_ARATH Cationic amino acid transporter 1 OS=Arabidopsis thaliana GN=CAT1 PE=1 SV=1	gi|1012102167|ref|XP_015957667.1| PREDICTED: cationic amino acid transporter 1 isoform X1 [Arachis duranensis]	Cationic amino acid transporter 1
AH13G47650	2.91643	1.94354	3.62487	Chr13	138966845	138968215	+	1371	AH13G47650	GO:0016020	-	virNOG35348;virNOG24570	S	-	gi|1012101975|ref|XP_015957619.1| PREDICTED: uncharacterized protein LOC107481813 [Arachis duranensis]	Uncharacterized protein
AH13G47830	2.51322	3.0498	1.98937	Chr13	139058064	139061163	+	1304	AH13G47830	GO:0005544;GO:0005509	K17098	virNOG08442	U	sp|Q9XEE2|ANXD2_ARATH Annexin D2 OS=Arabidopsis thaliana GN=ANN2 PE=1 SV=1	gi|819731865|gb|AKG54416.1| annexin [Arachis hypogaea]	Annexin D2
AH13G49080	3.68298	2.30728	3.54789	Chr13	140200439	140203201	-	2595	AH13G49080	GO:0043565;GO:0006355;GO:0003700	-	virNOG19037	K	sp|Q8VWJ2|WRK28_ARATH Probable WRKY transcription factor 28 OS=Arabidopsis thaliana GN=WRKY28 PE=2 SV=1	gi|1012101437|ref|XP_015957478.1| PREDICTED: probable WRKY transcription factor 28 [Arachis duranensis]	Probable WRKY transcription factor 28
AH13G49230	2.53244	1.34012	2.25271	Chr13	140353242	140354846	-	1605	AH13G49230	GO:0016021;GO:0050660;GO:0016614;GO:0055114	K22395	virNOG39063;COG0277;virNOG39040	RC	sp|Q9FKU8|BBE26_ARATH Berberine bridge enzyme-like 26 OS=Arabidopsis thaliana GN=At5g44400 PE=2 SV=1	gi|1012101339|ref|XP_015957453.1| PREDICTED: flavin-dependent oxidoreductase FOX2-like [Arachis duranensis]	Uncharacterized protein
AH13G51300	1.01425	1.28283	2.18491	Chr13	142651439	142654293	+	2513	AH13G51300	-	-	virNOG10282	S	-	gi|1012102835|ref|XP_015957851.1| PREDICTED: uncharacterized protein LOC107482000 isoform X2 [Arachis duranensis]	Uncharacterized protein
AH13G51590	2.89869	3.22728	3.1682	Chr13	143017783	143019989	+	1117	AH13G51590	GO:0016021	K09775	virNOG18964	S	sp|O32107|YUID_BACSU Uncharacterized membrane protein YuiD OS=Bacillus subtilis (strain 168) GN=yuiD PE=4 SV=1	gi|1021582130|ref|XP_016180452.1| PREDICTED: uncharacterized membrane protein YuiD-like [Arachis ipaensis]	Uncharacterized membrane protein YuiD
AH13G51940	2.84438	5.95941	2.8153	Chr13	143424427	143427026	-	1904	AH13G51940	GO:0016884	K01426	virNOG04867	J	sp|Q9URY4|YI01_SCHPO Putative amidase C869.01 OS=Schizosaccharomyces pombe (strain 972 / ATCC 24843) GN=SPAC869.01 PE=3 SV=1	gi|1012104420|ref|XP_015958260.1| PREDICTED: putative amidase C869.01 [Arachis duranensis]	Putative amidase C869.01
AH13G53260	Inf	Inf	Inf	Chr13	144663642	144664490	+	690	AH13G53260	-	K00799	virNOG13425;virNOG07449	O	sp|Q9FQA3|GST23_MAIZE Glutathione transferase GST 23 OS=Zea mays PE=2 SV=1	gi|1012103879|ref|XP_015958120.1| PREDICTED: glutathione transferase GST 23-like [Arachis duranensis]	Glutathione transferase GST 23
AH13G53940	2.40567	4.22145	2.71617	Chr13	145289764	145290687	-	924	AH13G53940	-	-	-	-	sp|Q8LEJ6|FLA11_ARATH Fasciclin-like arabinogalactan protein 11 OS=Arabidopsis thaliana GN=FLA11 PE=2 SV=2	gi|1021496565|ref|XP_016191323.1| PREDICTED: fasciclin-like arabinogalactan protein 11 [Arachis ipaensis]	Fasciclin-like arabinogalactan protein 11
AH13G54000	Inf	Inf	Inf	Chr13	145311520	145312362	-	669	AH13G54000	GO:0009407;GO:0004364;GO:0005737;GO:0006749	K00799	virNOG07449;virNOG13425	O	sp|Q9FQA3|GST23_MAIZE Glutathione transferase GST 23 OS=Zea mays PE=2 SV=1	gi|1012103581|ref|XP_015958035.1| PREDICTED: glutathione S-transferase U12-like [Arachis duranensis]	Glutathione transferase GST 23
AH13G54850	Inf	Inf	Inf	Chr13	146141918	146144760	+	1430	AH13G54850	GO:0046983;GO:0005829;GO:0008171;GO:0019438;GO:0008757;GO:0032259	-	KOG3178;NOG07059	R	sp|P93324|CHOMT_MEDSA Isoliquiritigenin 2&apos;-O-methyltransferase OS=Medicago sativa PE=1 SV=1	gi|1021575014|ref|XP_016178694.1| PREDICTED: isoliquiritigenin 2&apos;-O-methyltransferase-like [Arachis ipaensis]	Isoliquiritigenin 2'-O-methyltransferase
AH13G54860	4.02418	1.43202	4.59455	Chr13	146149164	146151383	+	1456	AH13G54860	-	-	KOG3178;NOG07059	R	sp|P93324|CHOMT_MEDSA Isoliquiritigenin 2&apos;-O-methyltransferase OS=Medicago sativa PE=1 SV=1	gi|1021581005|ref|XP_016179861.1| PREDICTED: isoliquiritigenin 2&apos;-O-methyltransferase-like isoform X1 [Arachis ipaensis]	Isoliquiritigenin 2'-O-methyltransferase
AH13G55300	4.41694	4.28754	3.25713	Chr13	146416333	146419943	-	1459	AH13G55300	GO:0016301;GO:0007094;GO:0016310	K02178	virNOG01756	D	sp|O22806|BUBR1_ARATH Mitotic spindle checkpoint protein BUBR1 OS=Arabidopsis thaliana GN=BUBR1 PE=1 SV=2	gi|1021586007|ref|XP_016182330.1| PREDICTED: mitotic spindle checkpoint protein BUBR1 [Arachis ipaensis]	Mitotic spindle checkpoint protein BUBR1
AH13G55410	2.14681	1.41251	3.89409	Chr13	146544684	146548237	-	3443	AH13G55410	-	-	virNOG01494;virNOG30149	R	-	gi|1012263669|ref|XP_015946780.1| PREDICTED: LRR receptor-like serine/threonine-protein kinase FLS2 [Arachis duranensis]	LRR receptor-like serine/threonine-protein kinase GSO2
AH13G55540	2.70707	3.54604	4.38068	Chr13	146644849	146648272	-	3348	AH13G55540	-	-	virNOG01494;virNOG07796;virNOG30149	R	sp|Q9LJS0|RLP42_ARATH Receptor like protein 42 OS=Arabidopsis thaliana GN=RLP42 PE=1 SV=1	gi|1021575615|ref|XP_016179036.1| PREDICTED: receptor-like protein 12 isoform X3 [Arachis ipaensis]	LRR receptor-like serine/threonine-protein kinase FLS2
AH13G55550	1.02174	2.37724	3.00679	Chr13	146649811	146653622	-	3705	AH13G55550	-	-	virNOG30149;virNOG07796;virNOG01494	R	sp|Q9LJS0|RLP42_ARATH Receptor like protein 42 OS=Arabidopsis thaliana GN=RLP42 PE=1 SV=1	gi|1021575611|ref|XP_016179034.1| PREDICTED: LRR receptor-like serine/threonine-protein kinase GSO1 isoform X1 [Arachis ipaensis]	LRR receptor-like serine/threonine-protein kinase GSO1
AH13G55560	1.12311	1.86561	2.59599	Chr13	146660543	146663773	-	3147	AH13G55560	-	-	virNOG30149;KOG0619;virNOG01494;COG4886	STR	sp|Q9LJS0|RLP42_ARATH Receptor like protein 42 OS=Arabidopsis thaliana GN=RLP42 PE=1 SV=1	gi|1021575034|ref|XP_016178705.1| PREDICTED: LRR receptor-like serine/threonine-protein kinase GSO1 [Arachis ipaensis]	LRR receptor-like serine/threonine-protein kinase GSO1
AH13G56470	7.28934	4.1517	7.21138	Chr13	147307503	147311066	+	804	AH13G56470	-	-	virNOG17631	S	sp|Q6NLC8|Y1648_ARATH Uncharacterized protein At1g66480 OS=Arabidopsis thaliana GN=At1g66480 PE=2 SV=1	gi|1021580663|ref|XP_016179692.1| PREDICTED: uncharacterized protein At1g66480-like [Arachis ipaensis]	Uncharacterized protein At1g66480
AH13G57000	1.61473	1.87955	3.33964	Chr13	147724075	147724898	+	824	AH13G57000	-	-	virNOG27008;virNOG23962	S	-	gi|1021586146|ref|XP_016182391.1| PREDICTED: uncharacterized protein LOC107624410 [Arachis ipaensis]	Sigma factor binding protein 1, chloroplastic
AH13G57490	2.1949	2.97609	2.11807	Chr13	148164865	148171648	-	2082	AH13G57490	GO:0042545;GO:0045330;GO:0030599;GO:0005618;GO:0004857;GO:0045490;GO:0043086	K01051	virNOG03564	G	sp|Q9FF77|PME47_ARATH Probable pectinesterase/pectinesterase inhibitor 47 OS=Arabidopsis thaliana GN=PME47 PE=2 SV=1	gi|1012263016|ref|XP_015946612.1| PREDICTED: probable pectinesterase/pectinesterase inhibitor 47 [Arachis duranensis]	Probable pectinesterase/pectinesterase inhibitor 47
AH13G58350	1.39133	1.89849	1.53183	Chr13	148958776	148961297	-	753	AH13G58350	-	-	virNOG23441	S	-	gi|1021586412|ref|XP_016182519.1| PREDICTED: uncharacterized protein LOC107624534 isoform X1 [Arachis ipaensis]	Uncharacterized protein
AH13G59720	1.18381	1.12711	2.02148	Chr13	150331262	150333131	+	1870	AH13G59720	GO:0006633;GO:0016747;GO:0016021	K15397	virNOG07528	I	sp|Q9LN49|KCS4_ARATH 3-ketoacyl-CoA synthase 4 OS=Arabidopsis thaliana GN=KCS4 PE=2 SV=1	gi|1021496053|ref|XP_016191057.1| PREDICTED: 3-ketoacyl-CoA synthase 4-like [Arachis ipaensis] &gt;gi|1021496055|ref|XP_016191058.1| PREDICTED: 3-ketoacyl-CoA synthase 4-like [Arachis ipaensis]	3-ketoacyl-CoA synthase 4
AH13G59740	1.37031	1.71588	1.17565	Chr13	150339075	150343717	-	1851	AH13G59740	GO:0046323;GO:0005351;GO:0005355;GO:1904659;GO:0015992;GO:0005887	K03444	virNOG01764	R	sp|Q9FRL3|ERDL6_ARATH Sugar transporter ERD6-like 6 OS=Arabidopsis thaliana GN=At1g75220 PE=1 SV=1	gi|1021496051|ref|XP_016191055.1| PREDICTED: sugar transporter ERD6-like 6 [Arachis ipaensis]	Sugar transporter ERD6-like 6
AH14G00680	3.64409	4.5798	2.17461	Chr14	943940	951014	+	3010	AH14G00680	GO:0016866	K15813	virNOG11690	I	sp|Q9MB42|BAMS_GLYGL Beta-amyrin synthase OS=Glycyrrhiza glabra GN=GgbAS1 PE=1 SV=1	gi|1021507578|ref|XP_016197117.1| PREDICTED: beta-amyrin synthase [Arachis ipaensis] &gt;gi|1021507580|ref|XP_016197118.1| PREDICTED: beta-amyrin synthase [Arachis ipaensis]	Beta-amyrin synthase
AH14G00910	1.8489	1.36735	2.48463	Chr14	1120687	1123122	+	2436	AH14G00910	GO:0055114;GO:0004617;GO:0051287;GO:0016597;GO:0006564	K00058	virNOG03093	E	sp|O04130|SERA2_ARATH D-3-phosphoglycerate dehydrogenase 2, chloroplastic OS=Arabidopsis thaliana GN=PGDH2 PE=1 SV=2	gi|1021507532|ref|XP_016197092.1| PREDICTED: D-3-phosphoglycerate dehydrogenase 2, chloroplastic-like [Arachis ipaensis]	D-3-phosphoglycerate dehydrogenase 2, chloroplastic
AH14G01740	Inf	Inf	Inf	Chr14	2038535	2042923	+	2615	AH14G01740	-	-	virNOG23550;virNOG20784	R	sp|Q00451|PRF1_SOLLC 36.4 kDa proline-rich protein OS=Solanum lycopersicum GN=TPRP-F1 PE=2 SV=1	gi|1012104969|ref|XP_015958413.1| PREDICTED: 36.4 kDa proline-rich protein-like isoform X1 [Arachis duranensis]	36.4 kDa proline-rich protein
AH14G04350	3.0231	3.88197	3.41503	Chr14	5158084	5159034	+	951	AH14G04350	GO:0016021	-	virNOG02717	S	-	gi|1021508099|ref|XP_016197397.1| PREDICTED: uncharacterized protein LOC107638575 [Arachis ipaensis]	Uncharacterized protein
AH14G04730	1.92792	2.00769	3.40942	Chr14	5581604	5584564	+	2735	AH14G04730	GO:0016301	-	virNOG06319	T	sp|A2XQD3|LERK2_ORYSI G-type lectin S-receptor-like serine/threonine-protein kinase LECRK2 OS=Oryza sativa subsp. indica GN=LECRK2 PE=2 SV=1	gi|1021508140|ref|XP_016197419.1| PREDICTED: G-type lectin S-receptor-like serine/threonine-protein kinase RLK1 [Arachis ipaensis]	BRASSINOSTEROID INSENSITIVE 1-associated receptor kinase 1, putative
AH14G04890	Inf	Inf	Inf	Chr14	5722138	5724890	+	969	AH14G04890	GO:0005829;GO:0046103;GO:0006154;GO:0004000;GO:0043103	-	virNOG06593	F	sp|Q80SY6|ADAL_MOUSE Adenosine deaminase-like protein OS=Mus musculus GN=Adal PE=2 SV=1	gi|1021508186|ref|XP_016197445.1| PREDICTED: adenosine deaminase-like protein isoform X2 [Arachis ipaensis]	Adenosine deaminase-like protein
AH14G04960	1.91436	4.78082	1.44807	Chr14	5752354	5753844	-	988	AH14G04960	-	K13993	virNOG21347	O	sp|O49710|HS154_ARATH 15.4 kDa class V heat shock protein OS=Arabidopsis thaliana GN=HSP15.4 PE=2 SV=1	gi|1021508194|ref|XP_016197449.1| PREDICTED: 15.4 kDa class V heat shock protein [Arachis ipaensis]	15.4 kDa class V heat shock protein
AH14G06370	Inf	Inf	Inf	Chr14	7610743	7612293	+	805	AH14G06370	-	-	virNOG22144	R	sp|Q9T076|ENL2_ARATH Early nodulin-like protein 2 OS=Arabidopsis thaliana GN=At4g27520 PE=1 SV=1	gi|1021508339|ref|XP_016197525.1| PREDICTED: mavicyanin-like [Arachis ipaensis]	Early nodulin-like protein 2
AH14G08420	4.69869	3.29892	4.70911	Chr14	10696123	10700141	+	1483	AH14G08420	GO:0020037;GO:0042744;GO:0006979;GO:0055114;GO:0046872;GO:0005576;GO:0098869;GO:0004601	K00430	virNOG30996	G	sp|P24102|PER22_ARATH Peroxidase 22 OS=Arabidopsis thaliana GN=PER22 PE=1 SV=2	gi|1021508724|ref|XP_016197712.1| PREDICTED: peroxidase A2-like [Arachis ipaensis]	Peroxidase 22
AH14G08450	2.65559	2.79346	2.96904	Chr14	10751626	10756646	+	1331	AH14G08450	GO:0006979;GO:0042744;GO:0020037;GO:0005576;GO:0055114;GO:0046872;GO:0098869;GO:0004601	K00430	-	-	sp|Q9LEH3|PER15_IPOBA Peroxidase 15 OS=Ipomoea batatas GN=pod PE=1 SV=1	gi|1021508726|ref|XP_016197713.1| PREDICTED: peroxidase 15-like [Arachis ipaensis]	Peroxidase 15
AH14G08480	1.74744	1.14316	1.37612	Chr14	10795249	10799112	+	1507	AH14G08480	GO:0006979;GO:0020037;GO:0042744;GO:0005576;GO:0055114;GO:0046872;GO:0098869;GO:0004601	K00430	-	-	sp|Q9LEH3|PER15_IPOBA Peroxidase 15 OS=Ipomoea batatas GN=pod PE=1 SV=1	gi|1021508729|ref|XP_016197714.1| PREDICTED: peroxidase A2-like [Arachis ipaensis] &gt;gi|1021508731|ref|XP_016197716.1| PREDICTED: peroxidase A2-like [Arachis ipaensis]	Peroxidase 15
AH14G09830	Inf	Inf	Inf	Chr14	13482085	13483692	-	1170	AH14G09830	GO:0016747;GO:0009058	K00660	virNOG10548;COG3424	QH	sp|P20178|THS1_ARAHY Stilbene synthase 1 OS=Arachis hypogaea PE=2 SV=1	gi|1021508884|ref|XP_016197794.1| PREDICTED: putative stilbene synthase 2 isoform X2 [Arachis ipaensis]	Stilbene synthase 1
AH14G09910	Inf	Inf	Inf	Chr14	13613519	13681879	-	1575	AH14G09910	-	K00660	COG3424;virNOG10548	QH	sp|P51069|THS3_ARAHY Stilbene synthase 3 OS=Arachis hypogaea PE=2 SV=1	gi|1021508859|ref|XP_016197781.1| PREDICTED: stilbene synthase 3-like [Arachis ipaensis]	Stilbene synthase 3
AH14G11060	1.90795	2.93238	1.07449	Chr14	16268701	16272391	+	683	AH14G11060	GO:0016021	-	virNOG25199;virNOG23049	S	-	gi|1009163339|ref|XP_015899913.1| PREDICTED: uncharacterized protein LOC107433170 [Ziziphus jujuba] &gt;gi|1009163341|ref|XP_015899914.1| PREDICTED: uncharacterized protein LOC107433170 [Ziziphus jujuba]	cAMP-regulated phosphoprotein-like protein
AH14G11950	2.1847	3.23043	2.72706	Chr14	18170770	18171624	-	855	AH14G11950	-	-	virNOG18724;virNOG19397	O	sp|Q8L9T5|ATL2_ARATH RING-H2 finger protein ATL2 OS=Arabidopsis thaliana GN=ATL2 PE=2 SV=2	gi|1021509157|ref|XP_016197929.1| PREDICTED: RING-H2 finger protein ATL2 [Arachis ipaensis]	RING-H2 finger protein ATL2
AH14G14170	3.89381	1.84166	4.85937	Chr14	24350285	24355456	-	2867	AH14G14170	-	-	KOG0504;virNOG12184	RS	-	gi|1021509693|ref|XP_016198182.1| PREDICTED: uncharacterized protein LOC107639221 isoform X2 [Arachis ipaensis] &gt;gi|1021509695|ref|XP_016198183.1| PREDICTED: uncharacterized protein LOC107639221 isoform X2 [Arachis ipaensis] &gt;gi|1021509697|ref|XP_016198185.1| PREDICTED: uncharacterized protein LOC107639221 isoform X2 [Arachis ipaensis]	Ankyrin repeat-containing protein At5g02620
AH14G17460	3.03664	3.04676	3.55446	Chr14	44256666	44258697	-	1174	AH14G17460	-	-	virNOG17631	S	sp|Q6NLC8|Y1648_ARATH Uncharacterized protein At1g66480 OS=Arabidopsis thaliana GN=At1g66480 PE=2 SV=1	gi|1021506383|ref|XP_016196584.1| PREDICTED: uncharacterized protein At1g66480-like [Arachis ipaensis]	Uncharacterized protein At1g66480
AH14G19460	5.35272	4.28049	7.7597	Chr14	71678141	71678874	+	734	AH14G19460	-	-	-	-	-	gi|1021509671|ref|XP_016198171.1| PREDICTED: proline-rich receptor-like protein kinase PERK2 [Arachis ipaensis]	RNA-binding protein 12-like
AH14G21610	1.38806	1.91404	1.55259	Chr14	88918215	88921028	-	2124	AH14G21610	-	-	virNOG16153	S	-	gi|1012114525|ref|XP_015960820.1| PREDICTED: uncharacterized protein LOC107484792 [Arachis duranensis]	Uncharacterized protein
AH14G22410	Inf	Inf	Inf	Chr14	93026690	93027943	+	447	AH14G22410	-	-	-	-	-	gi|1021484934|ref|XP_016185509.1| PREDICTED: protein FAR1-RELATED SEQUENCE 5-like [Arachis ipaensis]	Uncharacterized protein
AH14G22520	7.36076	5.1407	7.57407	Chr14	93483870	93484708	+	839	AH14G22520	-	-	-	-	-	gi|1021504795|ref|XP_016195735.1| PREDICTED: early nodulin-75-like [Arachis ipaensis]	Early nodulin-12B
AH14G22670	4.74996	4.59071	3.63103	Chr14	94494134	94499922	-	1791	AH14G22670	GO:0055114;GO:0005506;GO:0051213	-	virNOG07799	Q	sp|Q9SRM3|DIOX6_ARATH Probable 2-oxoglutarate-dependent dioxygenase At3g111800 OS=Arabidopsis thaliana GN=At3g11180 PE=2 SV=1	gi|1021510602|ref|XP_016198580.1| PREDICTED: probable 2-oxoglutarate/Fe(II)-dependent dioxygenase [Arachis ipaensis]	Leucoanthocyanidin dioxygenase-like protein
AH14G25420	6.17597	3.05247	5.48347	Chr14	105316605	105318951	-	1149	AH14G25420	GO:0055114;GO:0046872;GO:0005576;GO:0004601;GO:0098869;GO:0042744;GO:0020037;GO:0006979	K00430	virNOG09590	R	sp|P22195|PER1_ARAHY Cationic peroxidase 1 OS=Arachis hypogaea GN=PNC1 PE=1 SV=2	gi|1021510723|ref|XP_016198642.1| PREDICTED: cationic peroxidase 1 [Arachis ipaensis] &gt;gi|6093671|sp|P22195.2|PER1_ARAHY RecName: Full=Cationic peroxidase 1; AltName: Full=PNPC1; Flags: Precursor &gt;gi|1491776|gb|AAB06183.1| cationic peroxidase [Arachis hypogaea]	Cationic peroxidase 1
AH14G25430	1.29312	2.82676	1.63503	Chr14	105326939	105329718	-	1347	AH14G25430	GO:0006979;GO:0042744;GO:0020037;GO:0005576;GO:0046872;GO:0055114;GO:0004601;GO:0098869	K00430	virNOG09590	R	sp|P22195|PER1_ARAHY Cationic peroxidase 1 OS=Arachis hypogaea GN=PNC1 PE=1 SV=2	gi|1021510725|ref|XP_016198643.1| PREDICTED: cationic peroxidase 1-like [Arachis ipaensis]	Cationic peroxidase 1
AH14G25750	5.9701	3.07337	6.91452	Chr14	106381148	106383917	+	1234	AH14G25750	-	-	virNOG22118	K	sp|Q9LY00|WRK70_ARATH Probable WRKY transcription factor 70 OS=Arabidopsis thaliana GN=WRKY70 PE=2 SV=1	gi|1021510982|ref|XP_016198766.1| PREDICTED: probable WRKY transcription factor 70 [Arachis ipaensis]	Probable WRKY transcription factor 70
AH14G26240	2.25979	2.1513	3.23566	Chr14	107627384	107629290	-	519	AH14G26240	-	K09647	virNOG21019;virNOG32446	O	sp|Q9CQU8|IMP1L_MOUSE Mitochondrial inner membrane protease subunit 1 OS=Mus musculus GN=Immp1l PE=1 SV=1	gi|1021510972|ref|XP_016198761.1| PREDICTED: mitochondrial inner membrane protease subunit 1-like [Arachis ipaensis]	Mitochondrial inner membrane protease subunit 1
AH14G31160	1.59333	1.59593	2.0937	Chr14	118101794	118104981	+	2556	AH14G31160	-	-	NOG96741;virNOG10093	TR	sp|Q40392|TMVRN_NICGU TMV resistance protein N OS=Nicotiana glutinosa GN=N PE=1 SV=1	gi|1021501388|ref|XP_016193903.1| PREDICTED: TMV resistance protein N-like isoform X1 [Arachis ipaensis]	TMV resistance protein N
AH14G31620	2.90431	2.93145	3.13737	Chr14	119795883	119798755	+	1080	AH14G31620	GO:0003951;GO:0005739;GO:0016310;GO:0006671;GO:0009409	-	virNOG01274	IT	sp|O82359|LCKB2_ARATH Sphingoid long-chain bases kinase 2, mitochondrial OS=Arabidopsis thaliana GN=LCKB2 PE=2 SV=1	gi|1021501532|ref|XP_016193963.1| PREDICTED: sphingoid long-chain bases kinase 2, mitochondrial-like [Arachis ipaensis]	Sphingoid long-chain bases kinase 2, mitochondrial
AH14G32620	1.6857	1.05625	2.8968	Chr14	121103058	121115346	+	1975	AH14G32620	GO:0006457;GO:0005783;GO:0051082;GO:0005509	K08057	virNOG02900	O	sp|O04153|CALR3_ARATH Calreticulin-3 OS=Arabidopsis thaliana GN=CRT3 PE=1 SV=2	gi|1021501691|ref|XP_016194044.1| PREDICTED: calreticulin-3-like [Arachis ipaensis]	Calreticulin-3
AH14G32780	2.18032	2.45697	1.47905	Chr14	121396537	121397819	-	1283	AH14G32780	GO:0016021	-	virNOG13067	S	-	gi|1012120077|ref|XP_015962141.1| PREDICTED: uncharacterized protein LOC107486103 [Arachis duranensis] &gt;gi|1021501730|ref|XP_016194064.1| PREDICTED: uncharacterized protein LOC107635186 [Arachis ipaensis]	Putative uncharacterized protein
AH14G33960	2.12474	1.89004	1.87584	Chr14	123470933	123477520	+	3239	AH14G33960	GO:0005524;GO:0046872;GO:1902600;GO:0008553;GO:0006754;GO:0016021	K01535	virNOG01077;COG0474	P	sp|Q08435|PMA1_NICPL Plasma membrane ATPase 1 OS=Nicotiana plumbaginifolia GN=PMA1 PE=2 SV=1	gi|1021501945|ref|XP_016194176.1| PREDICTED: plasma membrane ATPase 1-like [Arachis ipaensis]	Plasma membrane ATPase 1
AH14G34580	1.96507	1.38348	1.99245	Chr14	124527785	124543280	-	3101	AH14G34580	-	-	virNOG31072;virNOG30261;virNOG01078	TR	sp|Q9LJS0|RLP42_ARATH Receptor like protein 42 OS=Arabidopsis thaliana GN=RLP42 PE=1 SV=1	gi|1021505597|ref|XP_016196190.1| PREDICTED: uncharacterized protein LOC107637274, partial [Arachis ipaensis]	Receptor-like protein 12
AH14G34740	4.36742	4.30678	5.05254	Chr14	124699671	124700114	+	444	AH14G34740	-	-	-	-	-	gi|1021505615|ref|XP_016196201.1| PREDICTED: repetitive proline-rich cell wall protein 2-like [Arachis ipaensis]	ATP-dependent RNA helicase DBP7
AH14G34790	1.25005	3.40613	1.33159	Chr14	124785802	124788008	-	612	AH14G34790	-	-	virNOG02844;COG0465	O	sp|Q84WU8|FTSH3_ARATH ATP-dependent zinc metalloprotease FTSH 3, mitochondrial OS=Arabidopsis thaliana GN=FTSH3 PE=1 SV=1	gi|1021502099|ref|XP_016194256.1| PREDICTED: ATP-dependent zinc metalloprotease FTSH 3, mitochondrial-like isoform X2 [Arachis ipaensis] &gt;gi|1021502101|ref|XP_016194257.1| PREDICTED: ATP-dependent zinc metalloprotease FTSH 3, mitochondrial-like isoform X2 [Arachis ipaensis] &gt;gi|1021502103|ref|XP_016194258.1| PREDICTED: ATP-dependent zinc metalloprotease FTSH 3, mitochondrial-like isoform X2…	ATP-dependent zinc metalloprotease FTSH 3, mitochondrial
AH14G35750	Inf	Inf	Inf	Chr14	125901638	125904727	-	1712	AH14G35750	-	-	KOG1192	GC	sp|Q9SGA8|U83A1_ARATH UDP-glycosyltransferase 83A1 OS=Arabidopsis thaliana GN=UGT83A1 PE=2 SV=1	gi|1021502308|ref|XP_016194352.1| PREDICTED: UDP-glycosyltransferase 83A1-like [Arachis ipaensis]	UDP-glycosyltransferase 83A1
AH14G36210	3.13927	2.60272	2.98545	Chr14	126430120	126432039	+	1920	AH14G36210	-	-	virNOG01078;virNOG30261;virNOG15625	RT	sp|Q9LJS0|RLP42_ARATH Receptor like protein 42 OS=Arabidopsis thaliana GN=RLP42 PE=1 SV=1	gi|1021505597|ref|XP_016196190.1| PREDICTED: uncharacterized protein LOC107637274, partial [Arachis ipaensis]	Receptor-like protein 12
AH14G37650	3.84386	1.87597	1.43128	Chr14	127973098	127973935	+	838	AH14G37650	-	-	-	-	-	-	Unknown function
AH14G37950	8.10164	3.29553	7.67497	Chr14	128261409	128262140	+	649	AH14G37950	-	-	-	-	-	gi|1012121678|ref|XP_015962545.1| PREDICTED: serine/threonine-protein kinase AfsK-like [Arachis duranensis]	Unknown function
AH14G38000	3.71969	2.01814	5.70481	Chr14	128280697	128281262	+	312	AH14G38000	-	-	-	-	-	gi|1021502624|ref|XP_016194515.1| PREDICTED: uncharacterized protein LOC107635535 [Arachis ipaensis]	Unknown function
AH14G38020	5.43728	5.36817	8.18599	Chr14	128312933	128317610	+	3407	AH14G38020	-	-	KOG4658;COG5160	OT	sp|O82484|DRL23_ARATH Putative disease resistance protein At4g10780 OS=Arabidopsis thaliana GN=At4g10780 PE=3 SV=1	gi|1021502629|ref|XP_016194517.1| PREDICTED: probable disease resistance protein At4g27220 [Arachis ipaensis]	Probable disease resistance protein At4g27220
AH14G39030	5.44753	4.06891	5.59027	Chr14	129177483	129179926	-	1543	AH14G39030	-	-	virNOG02502	C	sp|A2XRZ0|AKR2_ORYSI Probable aldo-keto reductase 2 OS=Oryza sativa subsp. indica GN=OsI_15387 PE=3 SV=1	gi|1021502787|ref|XP_016194602.1| PREDICTED: probable aldo-keto reductase 2 isoform X1 [Arachis ipaensis]	Probable aldo-keto reductase 2
AH14G40960	2.95546	3.35188	4.39015	Chr14	130799283	130802033	-	2408	AH14G40960	-	K03283	virNOG03266	O	sp|P09189|HSP7C_PETHY Heat shock cognate 70 kDa protein OS=Petunia hybrida GN=HSP70 PE=2 SV=1	gi|1021502921|ref|XP_016194675.1| PREDICTED: heat shock 70 kDa protein 18-like isoform X1 [Arachis ipaensis]	Heat shock cognate 70 kDa protein
AH14G40970	4.10844	2.02786	5.98672	Chr14	130805647	130820929	-	2490	AH14G40970	-	K03283	COG0443;virNOG03266	O	sp|P09189|HSP7C_PETHY Heat shock cognate 70 kDa protein OS=Petunia hybrida GN=HSP70 PE=2 SV=1	gi|1021502929|ref|XP_016194679.1| PREDICTED: heat shock 70 kDa protein 18-like isoform X5 [Arachis ipaensis]	Heat shock cognate 70 kDa protein
AH14G41430	5.01245	3.68057	5.99097	Chr14	131201250	131203837	+	1455	AH14G41430	-	-	virNOG02502	C	sp|A2XRZ0|AKR2_ORYSI Probable aldo-keto reductase 2 OS=Oryza sativa subsp. indica GN=OsI_15387 PE=3 SV=1	gi|1012121385|ref|XP_015962477.1| PREDICTED: probable aldo-keto reductase 2 [Arachis duranensis]	Probable aldo-keto reductase 2
AH14G42420	1.82748	1.60677	3.20122	Chr14	132056946	132065441	-	3226	AH14G42420	-	-	KOG4658;COG5160	OT	sp|O82484|DRL23_ARATH Putative disease resistance protein At4g10780 OS=Arabidopsis thaliana GN=At4g10780 PE=3 SV=1	gi|1021502629|ref|XP_016194517.1| PREDICTED: probable disease resistance protein At4g27220 [Arachis ipaensis]	Probable disease resistance protein At4g27220
AH14G42450	6.94613	3.38949	7.69226	Chr14	132085291	132086513	-	675	AH14G42450	-	-	-	-	-	gi|1021502624|ref|XP_016194515.1| PREDICTED: uncharacterized protein LOC107635535 [Arachis ipaensis]	Unknown function
AH14G43510	4.5115	3.95805	5.12939	Chr14	133099502	133101776	+	1468	AH14G43510	GO:0030244;GO:0016757;GO:0005794;GO:0052691;GO:0005829;GO:0009832;GO:0033356	K13379	euNOG05366;virNOG00980	R	sp|Q9SRT9|RGP1_ARATH UDP-arabinopyranose mutase 1 OS=Arabidopsis thaliana GN=RGP1 PE=1 SV=1	gi|1012121981|ref|XP_015962618.1| PREDICTED: UDP-arabinopyranose mutase 1-like [Arachis duranensis] &gt;gi|1021502460|ref|XP_016194430.1| PREDICTED: UDP-arabinopyranose mutase 1-like [Arachis ipaensis]	UDP-arabinopyranose mutase 1
AH14G43860	5.22583	5.84906	2.01355	Chr14	133333809	133334201	+	393	AH14G43860	-	-	-	-	-	-	Unknown function
AH14G44180	2.40598	1.77565	2.13277	Chr14	133776509	133778377	+	1515	AH14G44180	-	-	virNOG12021;virNOG05850	CG	sp|Q9SGA8|U83A1_ARATH UDP-glycosyltransferase 83A1 OS=Arabidopsis thaliana GN=UGT83A1 PE=2 SV=1	gi|1012122251|ref|XP_015962683.1| PREDICTED: UDP-glycosyltransferase 83A1-like [Arachis duranensis]	UDP-glycosyltransferase 83A1
AH14G44270	5.75878	4.62249	6.1019	Chr14	133868396	133879851	+	1763	AH14G44270	GO:0043231;GO:0080044;GO:0052696;GO:0009813;GO:0080043	-	KOG1192	GC	sp|Q9SGA8|U83A1_ARATH UDP-glycosyltransferase 83A1 OS=Arabidopsis thaliana GN=UGT83A1 PE=2 SV=1	gi|1012122288|ref|XP_015962693.1| PREDICTED: UDP-glycosyltransferase 83A1-like [Arachis duranensis]	UDP-glycosyltransferase 83A1
AH15G00570	1.20924	1.35398	1.93318	Chr15	836766	840823	-	2806	AH15G00570	-	-	virNOG16310	R	sp|Q9M2W8|Y3990_ARATH BTB/POZ domain-containing protein At3g49900 OS=Arabidopsis thaliana GN=At3g49900 PE=3 SV=1	gi|1021516290|ref|XP_016201631.1| PREDICTED: BTB/POZ domain-containing protein At3g49900 [Arachis ipaensis]	BTB/POZ domain-containing protein At3g49900
AH15G01050	1.10127	2.56548	1.49029	Chr15	1568242	1571630	+	1846	AH15G01050	GO:0016705;GO:0004497;GO:0020037;GO:0055114;GO:0005506	K13260	COG2124;virNOG10453	Q	sp|Q6WNQ8|C81E8_MEDTR Cytochrome P450 81E8 OS=Medicago truncatula GN=CYP81E8 PE=2 SV=1	gi|1012126915|ref|XP_015963886.1| PREDICTED: cytochrome P450 81E8-like [Arachis duranensis]	Cytochrome P450 81E8
AH15G01250	4.52375	5.41133	3.73756	Chr15	1797013	1798869	-	1857	AH15G01250	GO:0102240;GO:0080043;GO:0052696;GO:0009813;GO:0008483;GO:0080044;GO:0043231	K18822	KOG1192;virNOG39271	GC	sp|D4Q9Z4|SGT2_SOYBN Soyasapogenol B glucuronide galactosyltransferase OS=Glycine max GN=GmSGT2 PE=1 SV=1	gi|1021516419|ref|XP_016201700.1| PREDICTED: soyasapogenol B glucuronide galactosyltransferase-like [Arachis ipaensis]	Soyasapogenol B glucuronide galactosyltransferase
AH15G02440	2.74227	1.3394	1.70346	Chr15	3974264	3974836	-	573	AH15G02440	-	K13448	virNOG19826	T	sp|Q8L3R2|CML41_ARATH Probable calcium-binding protein CML41 OS=Arabidopsis thaliana GN=CML41 PE=2 SV=2	gi|1021514265|ref|XP_016200642.1| PREDICTED: probable calcium-binding protein CML41 [Arachis ipaensis]	Probable calcium-binding protein CML41
AH15G03690	5.89864	4.32779	8.07559	Chr15	6056272	6058081	+	1810	AH15G03690	GO:0005524	K08900	COG0465;virNOG03873	O	sp|Q8GW96|AATP3_ARATH AAA-ATPase At2g18193 OS=Arabidopsis thaliana GN=At2g18193 PE=2 SV=1	gi|1021516807|ref|XP_016201902.1| PREDICTED: AAA-ATPase At2g18193-like [Arachis ipaensis]	AAA-ATPase At2g18193
AH15G04290	2.77801	3.78731	2.59906	Chr15	7184988	7188547	-	1595	AH15G04290	-	-	virNOG03740	S	-	gi|1021516925|ref|XP_016201966.1| PREDICTED: protein IQ-DOMAIN 14-like [Arachis ipaensis]	Protein IQ-DOMAIN 14
AH15G08090	3.66623	2.80962	3.55055	Chr15	13630880	13633195	-	1996	AH15G08090	-	K05894	virNOG00484;COG1902	C	sp|B9FSC8|OPR11_ORYSJ Putative 12-oxophytodienoate reductase 11 OS=Oryza sativa subsp. japonica GN=OPR11 PE=2 SV=1	gi|1021517588|ref|XP_016202301.1| PREDICTED: putative 12-oxophytodienoate reductase 11 [Arachis ipaensis]	Putative 12-oxophytodienoate reductase 11
AH15G08300	1.71892	3.61941	2.76671	Chr15	13825092	13825697	+	606	AH15G08300	GO:0008080;GO:0006474	-	virNOG20831	R	sp|P05332|YP20_BACLI Uncharacterized N-acetyltransferase p20 OS=Bacillus licheniformis GN=p20 PE=4 SV=1	gi|1021517608|ref|XP_016202310.1| PREDICTED: uncharacterized N-acetyltransferase p20-like [Arachis ipaensis]	Uncharacterized N-acetyltransferase p20
AH15G08660	1.39712	3.04763	1.10176	Chr15	14401713	14403126	-	1414	AH15G08660	GO:0016787;GO:0008152	-	virNOG14466;COG0657;virNOG00389	VI	sp|Q5NUF4|HIDM_GLYEC 2-hydroxyisoflavanone dehydratase OS=Glycyrrhiza echinata GN=HIDM PE=1 SV=1	gi|1021517674|ref|XP_016202342.1| PREDICTED: 2-hydroxyisoflavanone dehydratase-like [Arachis ipaensis]	2-hydroxyisoflavanone dehydratase
AH15G08900	1.36529	2.46041	4.72599	Chr15	14996933	14999296	-	2260	AH15G08900	GO:0005737;GO:0000162;GO:0030170;GO:0004834	K01696	virNOG06832	E	sp|O50046|TRPB_CAMAC Tryptophan synthase beta chain 2, chloroplastic OS=Camptotheca acuminata GN=TSB PE=2 SV=1	gi|1021517701|ref|XP_016202354.1| PREDICTED: tryptophan synthase beta chain 1-like [Arachis ipaensis]	Tryptophan synthase beta chain 2, chloroplastic
AH15G08960	1.17807	4.54883	1.40598	Chr15	15146330	15147868	-	1460	AH15G08960	GO:0009570;GO:0005829;GO:0009228;GO:0055114;GO:0052837;GO:0016491;GO:0006950	K03146	virNOG05676	R	sp|F6H7K5|THI42_VITVI Thiamine thiazole synthase 2, chloroplastic OS=Vitis vinifera GN=THI1-2 PE=3 SV=1	gi|1021517710|ref|XP_016202358.1| PREDICTED: thiamine thiazole synthase 2, chloroplastic-like [Arachis ipaensis]	Thiamine thiazole synthase 2, chloroplastic
AH15G10520	2.88404	1.1952	1.02555	Chr15	19393092	19396653	+	3562	AH15G10520	-	-	virNOG13755	R	sp|P92990|PGL3_ARATH Polygalacturonase 1 beta-like protein 3 OS=Arabidopsis thaliana GN=PGL3 PE=2 SV=2	gi|1021517933|ref|XP_016202469.1| PREDICTED: polygalacturonase 1 beta-like protein 3 [Arachis ipaensis] &gt;gi|1021517935|ref|XP_016202470.1| PREDICTED: polygalacturonase 1 beta-like protein 3 [Arachis ipaensis]	polygalacturonase-1 non-catalytic subunit beta-like
AH15G10890	3.36178	5.27796	2.38723	Chr15	21118833	21130227	+	1398	AH15G10890	GO:0022857;GO:0055085;GO:0016021;GO:0005886	-	virNOG14242;virNOG30015	S	sp|Q94JU2|WTR18_ARATH WAT1-related protein At3g28050 OS=Arabidopsis thaliana GN=At3g28050 PE=2 SV=1	gi|1021518003|ref|XP_016202507.1| PREDICTED: WAT1-related protein At3g28100-like [Arachis ipaensis]	WAT1-related protein At3g28050
AH15G12540	1.36621	3.10903	2.21253	Chr15	26990774	26993179	+	947	AH15G12540	-	K00799	virNOG13766	O	sp|Q9FUS8|GSTUH_ARATH Glutathione S-transferase U17 OS=Arabidopsis thaliana GN=GSTU17 PE=2 SV=1	gi|1021518115|ref|XP_016202560.1| PREDICTED: glutathione S-transferase U17-like [Arachis ipaensis]	Glutathione S-transferase U17
AH15G16520	2.45892	1.8552	2.0728	Chr15	73425485	73428010	-	2526	AH15G16520	GO:0000166;GO:0016310;GO:0004672;GO:0016020	-	virNOG00647;COG0515	T	sp|Q9SCZ4|FERON_ARATH Receptor-like protein kinase FERONIA OS=Arabidopsis thaliana GN=FER PE=1 SV=1	gi|1012171256|ref|XP_015965770.1| PREDICTED: LOW QUALITY PROTEIN: receptor-like protein kinase FERONIA [Arachis duranensis]	Receptor-like protein kinase FERONIA
AH15G17480	1.80614	3.34627	2.93665	Chr15	89434708	89438372	-	840	AH15G17480	GO:0032012;GO:0005086;GO:0043547	-	virNOG12200	U	sp|F4IXW2|BIG5_ARATH Brefeldin A-inhibited guanine nucleotide-exchange protein 5 OS=Arabidopsis thaliana GN=BIG5 PE=1 SV=2	gi|1012000284|ref|XP_015972696.1| PREDICTED: brefeldin A-inhibited guanine nucleotide-exchange protein 5, partial [Arachis duranensis]	Brefeldin A-inhibited guanine nucleotide-exchange protein 5
AH15G18280	1.20735	4.12256	1.23951	Chr15	100604966	100607782	+	2332	AH15G18280	-	K14487	virNOG03990	R	sp|O82333|GH31_ARATH Probable indole-3-acetic acid-amido synthetase GH3.1 OS=Arabidopsis thaliana GN=GH3.1 PE=2 SV=1	gi|1021519065|ref|XP_016202971.1| PREDICTED: probable indole-3-acetic acid-amido synthetase GH3.1 [Arachis ipaensis]	Probable indole-3-acetic acid-amido synthetase GH3.1
AH15G18780	2.61134	1.65144	2.61307	Chr15	106275499	106277691	+	1769	AH15G18780	-	-	virNOG04074	S	-	gi|1021519115|ref|XP_016202995.1| PREDICTED: uncharacterized protein LOC107643774 [Arachis ipaensis] &gt;gi|1021519117|ref|XP_016202996.1| PREDICTED: uncharacterized protein LOC107643774 [Arachis ipaensis]	Uncharacterized protein
AH15G20060	3.87509	1.97827	2.65706	Chr15	116188570	116193744	+	3347	AH15G20060	GO:0032450;GO:0030246;GO:0004558;GO:0000023	K15925	virNOG00843	G	sp|Q9S7Y7|XYL1_ARATH Alpha-xylosidase 1 OS=Arabidopsis thaliana GN=XYL1 PE=1 SV=1	gi|1021519315|ref|XP_016203079.1| PREDICTED: alpha-xylosidase 1-like [Arachis ipaensis]	Alpha-xylosidase 1
AH15G22340	1.01614	1.1457	1.04189	Chr15	125392036	125393199	-	594	AH15G22340	GO:0008270	-	virNOG19813	R	sp|Q67YE6|SAP12_ARATH Zinc finger AN1 domain-containing stress-associated protein 12 OS=Arabidopsis thaliana GN=SAP12 PE=2 SV=2	gi|1012179356|ref|XP_015967745.1| PREDICTED: zinc finger AN1 domain-containing stress-associated protein 12 [Arachis duranensis]	Zinc finger AN1 domain-containing stress-associated protein 12
AH15G22600	1.27322	1.43448	1.08241	Chr15	126168838	126231525	-	4853	AH15G22600	GO:0006979;GO:0020037;GO:0055114;GO:0098869;GO:0004601	K10529	virNOG09107	R	sp|Q9SGH6|DOX1_ARATH Alpha-dioxygenase 1 OS=Arabidopsis thaliana GN=DOX1 PE=1 SV=1	gi|1021519640|ref|XP_016203239.1| PREDICTED: alpha-dioxygenase 1-like [Arachis ipaensis]	Alpha-dioxygenase 1
AH15G23660	1.19236	3.51035	1.91697	Chr15	129201313	129208153	-	1820	AH15G23660	GO:0000139;GO:0016021;GO:0071555;GO:0016757	-	virNOG29257	S	sp|P0C042|Y4597_ARATH Uncharacterized protein At4g15970 OS=Arabidopsis thaliana GN=At4g15970 PE=2 SV=1	gi|1021519802|ref|XP_016203323.1| PREDICTED: uncharacterized protein At4g15970-like isoform X2 [Arachis ipaensis]	Uncharacterized protein At4g15970
AH15G24000	1.13767	1.69915	2.81368	Chr15	130338312	130350739	-	3627	AH15G24000	-	K05391	virNOG02517	P	sp|Q9LD37|CNG20_ARATH Probable cyclic nucleotide-gated ion channel 20, chloroplastic OS=Arabidopsis thaliana GN=CNGC20 PE=2 SV=1	gi|1021519829|ref|XP_016203336.1| PREDICTED: probable cyclic nucleotide-gated ion channel 20, chloroplastic isoform X1 [Arachis ipaensis]	Probable cyclic nucleotide-gated ion channel 20, chloroplastic
AH15G24020	1.70387	2.07222	3.20801	Chr15	130514092	130522426	-	2461	AH15G24020	GO:0005249;GO:0005887;GO:0042391;GO:0071805	K05391	virNOG02517	P	sp|Q9LD37|CNG20_ARATH Probable cyclic nucleotide-gated ion channel 20, chloroplastic OS=Arabidopsis thaliana GN=CNGC20 PE=2 SV=1	gi|1021519838|ref|XP_016203339.1| PREDICTED: probable cyclic nucleotide-gated ion channel 20, chloroplastic [Arachis ipaensis] &gt;gi|1021519840|ref|XP_016203340.1| PREDICTED: probable cyclic nucleotide-gated ion channel 20, chloroplastic [Arachis ipaensis]	Probable cyclic nucleotide-gated ion channel 20, chloroplastic
AH15G25680	2.42363	3.44222	2.53819	Chr15	134800875	134801240	+	366	AH15G25680	-	-	virNOG27819;virNOG04403	R	sp|Q9LUR2|PP238_ARATH Putative pentatricopeptide repeat-containing protein At3g16710, mitochondrial OS=Arabidopsis thaliana GN=At3g16710 PE=3 SV=1	gi|1021520149|ref|XP_016203477.1| PREDICTED: putative pentatricopeptide repeat-containing protein At1g12700, mitochondrial [Arachis ipaensis]	Pentatricopeptide repeat-containing protein At1g62910
AH15G27430	1.03768	1.62493	1.61629	Chr15	138018717	138020278	-	558	AH15G27430	GO:0004560;GO:0005975	-	virNOG06889	G	sp|Q8GW72|FUCO1_ARATH Alpha-L-fucosidase 1 OS=Arabidopsis thaliana GN=FUC1 PE=1 SV=2	gi|1012221512|ref|XP_015935881.1| PREDICTED: alpha-L-fucosidase 1 [Arachis duranensis] &gt;gi|1012221516|ref|XP_015935882.1| PREDICTED: alpha-L-fucosidase 1 [Arachis duranensis]	Alpha-L-fucosidase 1
AH15G27590	1.51198	1.907	2.23215	Chr15	138330818	138334538	+	1965	AH15G27590	-	-	virNOG04204;COG0515	T	sp|F4HQ20|LRL25_ARATH LEAF RUST 10 DISEASE-RESISTANCE LOCUS RECEPTOR-LIKE PROTEIN KINASE-like 2.5 OS=Arabidopsis thaliana GN=LRK10L-2.5 PE=3 SV=1	gi|1021520407|ref|XP_016203595.1| PREDICTED: probable receptor-like protein kinase At1g67000 isoform X1 [Arachis ipaensis]	Uncharacterized protein
AH15G32460	2.11896	3.06669	4.0301	Chr15	146999896	147003820	+	3174	AH15G32460	-	-	NOG96741	R	sp|Q40392|TMVRN_NICGU TMV resistance protein N OS=Nicotiana glutinosa GN=N PE=1 SV=1	gi|1021521156|ref|XP_016203964.1| PREDICTED: TMV resistance protein N-like [Arachis ipaensis]	TMV resistance protein N
AH15G32810	5.36435	3.31761	4.80522	Chr15	147284800	147285453	+	654	AH15G32810	-	-	virNOG17981;virNOG35886	R	sp|P13087|MIRA_SYNDU Miraculin OS=Synsepalum dulcificum PE=1 SV=3	gi|1021515043|ref|XP_016200967.1| PREDICTED: miraculin-like [Arachis ipaensis]	Miraculin
AH15G32840	Inf	Inf	Inf	Chr15	147314625	147315275	+	651	AH15G32840	-	-	virNOG17981;virNOG35886	R	sp|P13087|MIRA_SYNDU Miraculin OS=Synsepalum dulcificum PE=1 SV=3	gi|1021521209|ref|XP_016203990.1| PREDICTED: miraculin-like [Arachis ipaensis]	Miraculin
AH15G33840	7.46575	5.8597	4.1308	Chr15	148372664	148373278	-	615	AH15G33840	-	-	virNOG17981	R	sp|O82711|PIP22_PEA Kunitz-type trypsin inhibitor-like 2 protein OS=Pisum sativum GN=PIP20-2 PE=3 SV=1	gi|1021521345|ref|XP_016204059.1| PREDICTED: kunitz-type trypsin inhibitor-like 2 protein [Arachis ipaensis]	Kunitz-type trypsin inhibitor-like 2 protein
AH15G35340	1.89384	2.63309	2.04345	Chr15	150129161	150133143	+	1008	AH15G35340	-	-	virNOG17313	J	sp|Q9LF30|RS192_ARATH 40S ribosomal protein S19-2 OS=Arabidopsis thaliana GN=RPS19B PE=2 SV=1	gi|1012122325|ref|XP_015962702.1| PREDICTED: 40S ribosomal protein S19-1 [Arachis duranensis] &gt;gi|1021502294|ref|XP_016194345.1| PREDICTED: 40S ribosomal protein S19-1 [Arachis ipaensis]	40S ribosomal protein S19-2
AH15G35710	2.10176	2.11226	2.75999	Chr15	150538519	150540506	-	1511	AH15G35710	GO:0051213;GO:0046872;GO:0055114	-	COG3491;virNOG04549	RQ	sp|Q84MB3|ACCH1_ARATH 1-aminocyclopropane-1-carboxylate oxidase homolog 1 OS=Arabidopsis thaliana GN=At1g06620 PE=2 SV=1	gi|1021521646|ref|XP_016204211.1| PREDICTED: 1-aminocyclopropane-1-carboxylate oxidase homolog 1-like [Arachis ipaensis]	1-aminocyclopropane-1-carboxylate oxidase homolog 1
AH15G36220	5.28055	4.19621	5.23151	Chr15	151172430	151174137	-	915	AH15G36220	-	-	virNOG18018	R	-	gi|1021515119|ref|XP_016201001.1| PREDICTED: uncharacterized protein LOC107642221 [Arachis ipaensis]	Uncharacterized protein
AH15G37840	4.6298	3.89615	3.13337	Chr15	152780708	152782315	+	1015	AH15G37840	GO:0071897;GO:0009157;GO:0005524;GO:0016310;GO:0042802;GO:0004797	K00857	virNOG01710	F	sp|Q9S750|KITHA_ARATH Thymidine kinase a OS=Arabidopsis thaliana GN=TK1A PE=1 SV=1	gi|1021522095|ref|XP_016204432.1| PREDICTED: thymidine kinase a-like [Arachis ipaensis]	Thymidine kinase
AH16G00400	6.61839	4.48354	6.18414	Chr16	369971	370817	-	847	AH16G00400	-	-	-	-	-	-	Unknown function
AH16G03350	1.27694	1.9302	2.0128	Chr16	6830766	6831341	+	576	AH16G03350	-	-	virNOG12612;virNOG17516	R	sp|Q9SS03|DIR21_ARATH Dirigent protein 21 OS=Arabidopsis thaliana GN=DIR21 PE=3 SV=1	gi|1021522972|ref|XP_016204888.1| PREDICTED: dirigent protein 21-like [Arachis ipaensis]	Dirigent protein 21
AH16G03520	1.45227	1.77267	3.03149	Chr16	7153592	7155287	-	1215	AH16G03520	GO:0055114;GO:0046872;GO:0005576;GO:0098869;GO:0004601;GO:0020037;GO:0042744;GO:0006979	K00430	virNOG02363	G	sp|Q9LEH3|PER15_IPOBA Peroxidase 15 OS=Ipomoea batatas GN=pod PE=1 SV=1	gi|1021523002|ref|XP_016204902.1| PREDICTED: peroxidase A2-like [Arachis ipaensis]	Peroxidase 15
AH16G04960	7.68727	2.46101	7.43118	Chr16	8988594	8991587	+	2701	AH16G04960	GO:0046658;GO:0008810;GO:0005618;GO:0005975;GO:0005773;GO:0030247	-	virNOG04186	R	sp|Q03773|E13A_SOYBN Glucan endo-1,3-beta-glucosidase OS=Glycine max PE=1 SV=1	gi|1021523289|ref|XP_016205050.1| PREDICTED: glucan endo-1,3-beta-glucosidase-like [Arachis ipaensis]	Glucan endo-1,3-beta-glucosidase
AH16G05160	1.61584	1.72615	2.02543	Chr16	9271906	9273259	+	1354	AH16G05160	-	K13448	virNOG22213;virNOG27999	T	sp|P30188|CML35_ARATH Probable calcium-binding protein CML35 OS=Arabidopsis thaliana GN=CML35 PE=2 SV=2	gi|1021523326|ref|XP_016205070.1| PREDICTED: probable calcium-binding protein CML36 [Arachis ipaensis]	Probable calcium-binding protein CML35
AH16G05570	2.40168	2.43211	1.62103	Chr16	9899542	9905219	+	2016	AH16G05570	-	-	COG2124;virNOG15329	Q	sp|B5BSX1|BAMO_GLYUR Beta-amyrin 11-oxidase OS=Glycyrrhiza uralensis GN=CYP88D6 PE=1 SV=1	gi|1021523395|ref|XP_016205106.1| PREDICTED: beta-amyrin 11-oxidase-like [Arachis ipaensis]	Beta-amyrin 11-oxidase
AH16G09550	2.68372	1.72851	1.13655	Chr16	15861185	15865018	-	1642	AH16G09550	GO:0016788	-	virNOG07849	I	sp|O80522|GDL2_ARATH GDSL esterase/lipase At1g09390 OS=Arabidopsis thaliana GN=At1g09390 PE=2 SV=1	gi|1021524459|ref|XP_016205615.1| PREDICTED: GDSL esterase/lipase At1g09390 [Arachis ipaensis]	GDSL esterase/lipase At1g09390
AH16G09900	2.92634	3.53998	4.14961	Chr16	16418917	16422265	+	1164	AH16G09900	-	-	virNOG02451;virNOG04681	S	sp|C0SVV6|CB60A_ARATH Calmodulin-binding protein 60 A OS=Arabidopsis thaliana GN=CBP60A PE=2 SV=1	gi|1021524410|ref|XP_016205588.1| PREDICTED: protein SAR DEFICIENT 1-like isoform X1 [Arachis ipaensis]	Protein SAR DEFICIENT 1
AH16G10210	2.56915	1.27815	2.9197	Chr16	16909069	16910620	+	1276	AH16G10210	GO:0016787	K08726	NOG10334;virNOG03114;COG0596	IR	sp|I6YGS0|EPHA_MYCTU Epoxide hydrolase A OS=Mycobacterium tuberculosis (strain ATCC 25618 / H37Rv) GN=ephA PE=1 SV=1	gi|1021524372|ref|XP_016205568.1| PREDICTED: bifunctional epoxide hydrolase 2-like [Arachis ipaensis] &gt;gi|1021524374|ref|XP_016205569.1| PREDICTED: bifunctional epoxide hydrolase 2-like [Arachis ipaensis]	Uncharacterized protein
AH16G10590	1.42609	1.99562	3.09556	Chr16	17556136	17562976	-	2855	AH16G10590	GO:0031408;GO:0016702;GO:0055114;GO:0046872	K15718	virNOG04223	S	sp|Q43191|LOX15_SOLTU Probable linoleate 9S-lipoxygenase 5 OS=Solanum tuberosum GN=LOX1.5 PE=2 SV=1	gi|1021524281|ref|XP_016205519.1| PREDICTED: probable linoleate 9S-lipoxygenase 5 [Arachis ipaensis]	Probable linoleate 9S-lipoxygenase 5
AH16G10870	Inf	Inf	Inf	Chr16	18034170	18036405	-	2236	AH16G10870	GO:0046872;GO:0016020	K10664	virNOG15947	O	sp|Q8RXX9|ATL6_ARATH E3 ubiquitin-protein ligase ATL6 OS=Arabidopsis thaliana GN=ATL6 PE=1 SV=2	gi|1021524233|ref|XP_016205494.1| PREDICTED: E3 ubiquitin-protein ligase ATL31 [Arachis ipaensis]	E3 ubiquitin-protein ligase ATL6
AH16G13340	4.91583	4.41829	6.75998	Chr16	22374017	22375801	-	1684	AH16G13340	-	-	virNOG05626;virNOG13857	K	sp|Q8H0Y8|WRK41_ARATH Probable WRKY transcription factor 41 OS=Arabidopsis thaliana GN=WRKY41 PE=2 SV=2	gi|1021523799|ref|XP_016205279.1| PREDICTED: probable WRKY transcription factor 30 [Arachis ipaensis]	Probable WRKY transcription factor 30
AH16G13720	1.6116	3.49265	1.35599	Chr16	23234161	23235056	+	813	AH16G13720	-	-	virNOG23665	S	-	gi|1012181240|ref|XP_015968241.1| PREDICTED: uncharacterized protein LOC107491838 [Arachis duranensis] &gt;gi|1021527919|ref|XP_016207491.1| PREDICTED: uncharacterized protein LOC107647966 [Arachis ipaensis]	Putative uncharacterized protein
AH16G13860	3.2859	2.45006	4.15493	Chr16	23488211	23488597	+	387	AH16G13860	GO:0005509	K24345	virNOG21329	DZ	sp|Q9ZPX9|KIC_ARATH Calcium-binding protein KIC OS=Arabidopsis thaliana GN=KIC PE=1 SV=2	gi|1021524779|ref|XP_016205776.1| PREDICTED: calcium-binding protein KIC-like [Arachis ipaensis]	Calcium-binding protein KIC
AH16G14860	4.66224	5.71238	3.90616	Chr16	25938694	25945507	-	3231	AH16G14860	GO:0046872;GO:0055114;GO:0016702;GO:0031408	K00454	virNOG06110	E	sp|O24371|LOX31_SOLTU Linoleate 13S-lipoxygenase 3-1, chloroplastic OS=Solanum tuberosum GN=LOX3.1 PE=1 SV=1	gi|1021524895|ref|XP_016205830.1| PREDICTED: linoleate 13S-lipoxygenase 3-1, chloroplastic-like [Arachis ipaensis]	Linoleate 13S-lipoxygenase 3-1, chloroplastic
AH16G14880	3.85058	2.96094	3.26544	Chr16	26046030	26053967	-	2934	AH16G14880	GO:0016021;GO:0015079;GO:0071805	K03549	virNOG05983	P	sp|Q5JK32|HAK5_ORYSJ Potassium transporter 5 OS=Oryza sativa subsp. japonica GN=HAK5 PE=2 SV=2	gi|1012181354|ref|XP_015968270.1| PREDICTED: potassium transporter 5-like [Arachis duranensis]	Potassium transporter 5
AH16G15080	2.33217	2.51783	3.33177	Chr16	26632651	26634289	-	1441	AH16G15080	GO:0016020;GO:0046872	-	virNOG16436	O	sp|P0C035|ATL60_ARATH RING-H2 finger protein ATL60 OS=Arabidopsis thaliana GN=ATL60 PE=2 SV=1	gi|1021524941|ref|XP_016205854.1| PREDICTED: RING-H2 finger protein ATL3 [Arachis ipaensis]	RING-H2 finger protein ATL3
AH16G15750	2.61072	1.86843	3.62555	Chr16	28537935	28542073	+	4052	AH16G15750	GO:0016021;GO:0004672;GO:0006468;GO:0005524	-	virNOG06621	T	sp|Q8VZG8|MIK2_ARATH MDIS1-interacting receptor like kinase 2 OS=Arabidopsis thaliana GN=MIK2 PE=1 SV=3	gi|1021527661|ref|XP_016207363.1| PREDICTED: probable LRR receptor-like serine/threonine-protein kinase At4g08850 [Arachis ipaensis]	Uncharacterized protein
AH16G23890	1.63067	2.20522	1.74341	Chr16	102875935	102882649	+	2249	AH16G23890	GO:0005215;GO:0016021;GO:0006810	-	COG3104;virNOG00570	E	sp|Q9SX20|PTR18_ARATH Protein NRT1/ PTR FAMILY 3.1 OS=Arabidopsis thaliana GN=NPF3.1 PE=2 SV=1	gi|1021529608|ref|XP_016161779.1| PREDICTED: protein NRT1/ PTR FAMILY 3.1-like [Arachis ipaensis]	Protein NRT1/ PTR FAMILY 3.1
AH16G24120	1.67919	1.58696	1.91228	Chr16	105465070	105466434	+	549	AH16G24120	GO:0016021;GO:0102483;GO:0008422;GO:0009251	-	virNOG00808	G	-	gi|1012108135|ref|XP_015959252.1| PREDICTED: beta-glucosidase BoGH3B-like [Arachis duranensis]	Beta-glucosidase BoGH3B
AH16G28220	3.92098	4.28571	6.08185	Chr16	123294050	123297455	-	884	AH16G28220	GO:0008429;GO:0009909;GO:0048573	-	virNOG02470;KOG3346	R	sp|Q9SXZ2|FT_ARATH Protein FLOWERING LOCUS T OS=Arabidopsis thaliana GN=FT PE=1 SV=2	gi|399207831|gb|AFP33417.1| flowering locus T-like protein [Arachis hypogaea]	Protein FLOWERING LOCUS T
AH16G28420	Inf	Inf	Inf	Chr16	124046868	124050314	-	1299	AH16G28420	GO:0071555;GO:0004553;GO:0042546;GO:0010411;GO:0016762;GO:0048046;GO:0005618	K08235	virNOG03761	R	sp|Q39857|XTH1_SOYBN Xyloglucan endotransglucosylase/hydrolase 1 OS=Glycine max GN=XTH1 PE=2 SV=2	gi|1021530304|ref|XP_016162109.1| PREDICTED: xyloglucan endotransglucosylase/hydrolase 1 [Arachis ipaensis]	Probable xyloglucan endotransglucosylase/hydrolase protein B
AH16G29830	4.42971	4.11371	3.6151	Chr16	127737688	127738848	+	336	AH16G29830	-	-	virNOG01200	I	sp|O14734|ACOT8_HUMAN Acyl-coenzyme A thioesterase 8 OS=Homo sapiens GN=ACOT8 PE=1 SV=1	gi|1021477962|ref|XP_016178862.1| PREDICTED: acyl-CoA thioesterase 2 isoform X1 [Arachis ipaensis]	Acyl-CoA thioesterase 2
AH16G30080	5.87039	4.57882	8.14449	Chr16	128706701	128710134	-	1658	AH16G30080	GO:0016747	K15400	virNOG02538	R	sp|Q94CD1|HHT1_ARATH Omega-hydroxypalmitate O-feruloyl transferase OS=Arabidopsis thaliana GN=HHT1 PE=1 SV=1	gi|1021530523|ref|XP_016162213.1| PREDICTED: omega-hydroxypalmitate O-feruloyl transferase [Arachis ipaensis]	Omega-hydroxypalmitate O-feruloyl transferase
AH16G30490	1.19177	1.20042	1.55282	Chr16	129750596	129753665	-	1410	AH16G30490	GO:0004601;GO:0098869;GO:0055114;GO:0046872;GO:0005576;GO:0042744;GO:0020037;GO:0006979	K00430	virNOG01043	G	sp|Q96509|PER55_ARATH Peroxidase 55 OS=Arabidopsis thaliana GN=PER55 PE=1 SV=1	gi|1021530552|ref|XP_016162228.1| PREDICTED: peroxidase 55-like [Arachis ipaensis]	Peroxidase 55
AH16G30590	3.36226	2.76593	1.80989	Chr16	129897013	129898002	-	990	AH16G30590	GO:0009186;GO:0004748;GO:0055114	K10808	virNOG04833	F	sp|P49730|RIR2_TOBAC Ribonucleoside-diphosphate reductase small chain OS=Nicotiana tabacum PE=2 SV=1	gi|1021530558|ref|XP_016162231.1| PREDICTED: ribonucleoside-diphosphate reductase small chain [Arachis ipaensis]	Ribonucleoside-diphosphate reductase small chain
AH16G30940	2.02528	1.9399	2.04769	Chr16	130525846	130527251	-	399	AH16G30940	-	-	-	-	-	gi|1021552468|ref|XP_016167558.1| PREDICTED: uncharacterized protein LOC107610004 isoform X2 [Arachis ipaensis]	Uncharacterized protein
AH16G30950	1.9237	1.84373	1.93311	Chr16	130528081	130529063	-	366	AH16G30950	-	-	-	-	-	gi|1021585766|ref|XP_016182219.1| PREDICTED: uncharacterized protein LOC107624248 [Arachis ipaensis]	Unknown function
AH16G30960	2.28425	1.84766	2.21796	Chr16	130529487	130529940	-	279	AH16G30960	-	-	-	-	-	-	Unknown function
AH16G32150	3.63396	3.97103	4.64385	Chr16	133126646	133129823	-	2173	AH16G32150	-	K13424	virNOG04752	K	sp|Q6IEQ7|WRK24_ORYSJ WRKY transcription factor WRKY24 OS=Oryza sativa subsp. japonica GN=WRKY24 PE=2 SV=1	gi|1021530764|ref|XP_016162334.1| PREDICTED: probable WRKY transcription factor 33 [Arachis ipaensis]	Probable WRKY transcription factor 33
AH16G33640	8.8353	8.22596	8.87308	Chr16	136015140	136018752	-	1322	AH16G33640	GO:0019953;GO:0005576	-	virNOG04381	R	sp|Q9SHY6|EXPB2_ARATH Putative expansin-B2 OS=Arabidopsis thaliana GN=EXPB2 PE=3 SV=2	gi|1021531260|ref|XP_016162584.1| PREDICTED: putative expansin-B2 [Arachis ipaensis]	Putative expansin-B2
AH16G35230	4.4246	2.62394	2.56779	Chr16	139028864	139044477	-	1284	AH16G35230	-	-	virNOG07071	I	sp|Q93ZB9|FACR3_ARATH Fatty acyl-CoA reductase 3 OS=Arabidopsis thaliana GN=FAR3 PE=1 SV=1	gi|1021527150|ref|XP_016207084.1| PREDICTED: fatty acyl-CoA reductase 3-like [Arachis ipaensis]	Fatty acyl-CoA reductase 3
AH16G35240	5.59539	3.96634	3.12204	Chr16	139095137	139095715	+	579	AH16G35240	-	-	virNOG19648	S	-	gi|1021527142|ref|XP_016207080.1| PREDICTED: uncharacterized protein LOC107647522 [Arachis ipaensis]	Uncharacterized protein
AH16G37100	5.03974	3.30288	5.68959	Chr16	141970355	141984637	-	8401	AH16G37100	-	-	virNOG08984	R	sp|Q6ZCX3|FH6_ORYSJ Formin-like protein 6 OS=Oryza sativa subsp. japonica GN=FH6 PE=2 SV=2	gi|1012197430|ref|XP_015972251.1| PREDICTED: formin-like protein 18 isoform X1 [Arachis duranensis]	Formin-like protein 18
AH16G37490	2.34974	3.61769	2.42063	Chr16	142384295	142388032	+	2101	AH16G37490	GO:0003959;GO:0005622;GO:0055114;GO:0016629;GO:0010181	K05894	COG1902;virNOG00484	C	sp|Q8LAH7|OPR1_ARATH 12-oxophytodienoate reductase 1 OS=Arabidopsis thaliana GN=OPR1 PE=1 SV=2	gi|1012197521|ref|XP_015972273.1| PREDICTED: 12-oxophytodienoate reductase 1-like [Arachis duranensis]	12-oxophytodienoate reductase 2
AH16G38200	1.74462	1.40673	4.24533	Chr16	143270194	143280253	-	2728	AH16G38200	GO:0046872;GO:0055114;GO:0016702;GO:0031408	K00454	virNOG02698	E	sp|O24370|LOX21_SOLTU Linoleate 13S-lipoxygenase 2-1, chloroplastic OS=Solanum tuberosum GN=LOX2.1 PE=1 SV=1	gi|1012197627|ref|XP_015972302.1| PREDICTED: linoleate 13S-lipoxygenase 2-1, chloroplastic-like [Arachis duranensis]	Linoleate 13S-lipoxygenase 2-1, chloroplastic
AH16G41480	2.97662	2.893	5.46967	Chr16	147077151	147083301	+	2280	AH16G41480	-	-	virNOG08833	I	sp|O48723|PLP2_ARATH Patatin-like protein 2 OS=Arabidopsis thaliana GN=PLP2 PE=1 SV=1	gi|1012198539|ref|XP_015972545.1| PREDICTED: patatin-like protein 5 isoform X1 [Arachis duranensis]	Patatin-like protein 2
AH16G41660	Inf	Inf	Inf	Chr16	147231197	147231490	-	294	AH16G41660	GO:0005509	-	virNOG24896	T	-	gi|922395433|ref|XP_003589215.2| EF-hand pair protein [Medicago truncatula] &gt;gi|657400998|gb|AES59466.2| EF-hand pair protein [Medicago truncatula]	Putative calcium-binding protein CML19
AH16G41670	2.99295	1.36235	2.90339	Chr16	147236126	147236419	-	294	AH16G41670	-	-	virNOG26845	T	-	gi|1012198183|ref|XP_015972448.1| PREDICTED: calmodulin-like protein 5 [Arachis duranensis]	Uncharacterized protein
AH16G41680	3.34629	1.86942	5.0072	Chr16	147240524	147241112	-	589	AH16G41680	-	-	virNOG26845;virNOG24896	T	-	gi|1012197851|ref|XP_015972359.1| PREDICTED: calmodulin-like protein 5 [Arachis duranensis]	EF hand protein
AH16G41710	2.78716	1.46268	2.51186	Chr16	147295538	147306686	-	1510	AH16G41710	GO:0005509;GO:0048046;GO:0004556;GO:0005975	K01176	virNOG05482	G	sp|P17859|AMYA_VIGMU Alpha-amylase OS=Vigna mungo GN=AMY1.1 PE=2 SV=1	gi|1021527555|ref|XP_016207307.1| PREDICTED: alpha-amylase-like [Arachis ipaensis]	Alpha-amylase
AH16G45010	2.84579	3.47792	2.53593	Chr16	151107725	151112758	-	2609	AH16G45010	GO:0016629;GO:0010181;GO:0003959;GO:0005622;GO:0055114	K05894	COG1902;virNOG00484	C	sp|Q8LAH7|OPR1_ARATH 12-oxophytodienoate reductase 1 OS=Arabidopsis thaliana GN=OPR1 PE=1 SV=2	gi|1021531718|ref|XP_016162814.1| PREDICTED: 12-oxophytodienoate reductase 1-like [Arachis ipaensis]	12-oxophytodienoate reductase 2
AH16G45480	3.94132	1.8965	4.70368	Chr16	151539810	151553991	+	8294	AH16G45480	-	-	virNOG08984	R	sp|Q6ZCX3|FH6_ORYSJ Formin-like protein 6 OS=Oryza sativa subsp. japonica GN=FH6 PE=2 SV=2	gi|1021531656|ref|XP_016162784.1| PREDICTED: formin-like protein 18 [Arachis ipaensis]	Formin-like protein 18
AH16G46800	2.29819	2.89609	1.1026	Chr16	153221933	153230249	-	3932	AH16G46800	GO:0005886;GO:0016021;GO:0008270;GO:0016760;GO:0030244;GO:0071555	K10999	virNOG14173	O	sp|O48946|CESA1_ARATH Cellulose synthase A catalytic subunit 1 [UDP-forming] OS=Arabidopsis thaliana GN=CESA1 PE=1 SV=1	gi|1012196152|ref|XP_015971910.1| PREDICTED: cellulose synthase A catalytic subunit 1 [UDP-forming] [Arachis duranensis]	Cellulose synthase A catalytic subunit 1 [UDP-forming]
AH17G00960	Inf	Inf	Inf	Chr17	1568173	1570343	+	1261	AH17G00960	-	K08243	virNOG00419	R	sp|P26690|6DCS_SOYBN NAD(P)H-dependent 6&apos;-deoxychalcone synthase OS=Glycine max PE=1 SV=1	gi|1021548536|ref|XP_016165711.1| PREDICTED: NAD(P)H-dependent 6&apos;-deoxychalcone synthase-like [Arachis ipaensis] &gt;gi|1021548538|ref|XP_016165712.1| PREDICTED: NAD(P)H-dependent 6&apos;-deoxychalcone synthase-like [Arachis ipaensis]	NAD(P)H-dependent 6'-deoxychalcone synthase
AH17G02810	4.26429	5.10245	3.72464	Chr17	3063069	3066042	-	2354	AH17G02810	-	K12450	virNOG01464;COG1088	GM	sp|Q9SYM5|RHM1_ARATH Trifunctional UDP-glucose 4,6-dehydratase/UDP-4-keto-6-deoxy-D-glucose 3,5-epimerase/UDP-4-keto-L-rhamnose-reductase RHM1 OS=Arabidopsis thaliana GN=RHM1 PE=1 SV=1	gi|1021550681|ref|XP_016166719.1| PREDICTED: trifunctional UDP-glucose 4,6-dehydratase/UDP-4-keto-6-deoxy-D-glucose 3,5-epimerase/UDP-4-keto-L-rhamnose-reductase RHM1-like [Arachis ipaensis]	Trifunctional UDP-glucose 4,6-dehydratase/UDP-4-keto-6-deoxy-D-glucose 3,5-epimerase/UDP-4-keto-L-rhamnose-reductase RHM1
AH17G03230	1.96577	2.08764	2.86331	Chr17	3373287	3374945	-	1659	AH17G03230	GO:0006508;GO:0004190	K22683	virNOG11392	O	sp|Q9LNJ3|APF2_ARATH Aspartyl protease family protein 2 OS=Arabidopsis thaliana GN=APF2 PE=2 SV=1	gi|1021534117|ref|XP_016164032.1| PREDICTED: aspartic proteinase nepenthesin-1 [Arachis ipaensis]	Aspartic proteinase nepenthesin-1
AH17G04670	4.47309	3.89802	2.35318	Chr17	5237301	5241156	+	2539	AH17G04670	GO:0005975;GO:0004553	K05349	virNOG00808	G	sp|A7LXU3|BGH3B_BACO1 Beta-glucosidase BoGH3B OS=Bacteroides ovatus (strain ATCC 8483 / DSM 1896 / JCM 5824 / NCTC 11153) GN=BACOVA_02659 PE=1 SV=1	gi|1021550734|ref|XP_016166746.1| PREDICTED: beta-glucosidase BoGH3B-like isoform X1 [Arachis ipaensis]	Beta-glucosidase BoGH3B
AH17G04840	2.08675	5.89318	2.42305	Chr17	5508622	5509643	-	746	AH17G04840	-	-	virNOG22025	R	sp|Q06445|CYTI_VIGUN Cysteine proteinase inhibitor OS=Vigna unguiculata PE=1 SV=1	gi|1021552396|ref|XP_016167525.1| PREDICTED: cysteine proteinase inhibitor-like [Arachis ipaensis]	Cysteine proteinase inhibitor
AH17G05120	3.68824	2.23095	1.97431	Chr17	5898287	5900958	-	724	AH17G05120	-	-	KOG4680;virNOG22759	R	sp|Q54SW1|Y2179_DICDI Putative phosphatidylglycerol/phosphatidylinositol transfer protein DDB_G0282179 OS=Dictyostelium discoideum GN=DDB_G0282179 PE=3 SV=2	gi|1021551875|ref|XP_016167292.1| PREDICTED: putative phosphatidylglycerol/phosphatidylinositol transfer protein DDB_G0282179 [Arachis ipaensis]	Putative phosphatidylglycerol/phosphatidylinositol transfer protein DDB_G0282179
AH17G06610	3.86937	2.60431	3.91211	Chr17	8164366	8167756	+	2377	AH17G06610	GO:0048046;GO:0046274;GO:0005507;GO:0055114;GO:0052716	K05909	virNOG14373	Q	sp|Q9SIY8|LAC5_ARATH Laccase-5 OS=Arabidopsis thaliana GN=LAC5 PE=2 SV=1	gi|1021551583|ref|XP_016167155.1| PREDICTED: laccase-12-like [Arachis ipaensis]	Laccase-5
AH17G07850	2.82128	2.46137	2.50953	Chr17	10327646	10329091	-	1446	AH17G07850	GO:0016747	-	virNOG08295	S	sp|Q9SND9|Y3028_ARATH Uncharacterized acetyltransferase At3g50280 OS=Arabidopsis thaliana GN=At3g50280 PE=3 SV=1	gi|1021551278|ref|XP_016167015.1| PREDICTED: uncharacterized acetyltransferase At3g50280-like [Arachis ipaensis]	Uncharacterized acetyltransferase At3g50280
AH17G08190	2.69389	2.93486	2.23994	Chr17	11029471	11083404	+	1236	AH17G08190	-	K14848	virNOG01965	R	sp|Q9P783|RRB1_SCHPO Ribosome assembly protein rrb1 OS=Schizosaccharomyces pombe (strain 972 / ATCC 24843) GN=rrb1 PE=1 SV=1	gi|694323125|ref|XP_009352647.1| PREDICTED: glutamate-rich WD repeat-containing protein 1 [Pyrus x bretschneideri]	Glutamate-rich WD repeat-containing protein 1
AH17G09360	Inf	Inf	Inf	Chr17	13649512	13650859	+	701	AH17G09360	-	-	virNOG23523	R	sp|P47926|RSI1_SOLLC Protein RSI-1 OS=Solanum lycopersicum GN=RSI-1 PE=2 SV=1	gi|1021552496|ref|XP_016167570.1| PREDICTED: protein RSI-1-like [Arachis ipaensis]	Protein RSI-1
AH17G10140	Inf	Inf	Inf	Chr17	15748239	15751277	+	606	AH17G10140	-	-	-	-	-	-	Unknown function
AH17G10300	3.84071	5.00841	1.97268	Chr17	16054375	16058297	-	1794	AH17G10300	GO:0055114;GO:0005506;GO:0016021;GO:0004497;GO:0020037;GO:0016705	K24179	COG2124;virNOG01211	Q	sp|Q9LUC6|C7A14_ARATH Cytochrome P450 72A14 OS=Arabidopsis thaliana GN=CYP72A14 PE=2 SV=1	gi|1021550053|ref|XP_016166417.1| PREDICTED: cytochrome P450 72A14-like [Arachis ipaensis]	Cytochrome P450 72A14||Cytochrome P450 72A15
AH17G10410	4.76991	7.05656	5.03474	Chr17	16159406	16161459	+	1765	AH17G10410	GO:0009813;GO:0052696;GO:0080043;GO:0043231;GO:0080044	K13496	KOG1192;virNOG05770;NOG20429	CSG	sp|Q9ZQ96|U73C3_ARATH UDP-glycosyltransferase 73C3 OS=Arabidopsis thaliana GN=UGT73C3 PE=2 SV=1	gi|1021549291|ref|XP_016166044.1| PREDICTED: UDP-glycosyltransferase 73C3-like [Arachis ipaensis]	UDP-glycosyltransferase 73C2
AH17G11320	4.0001	3.60795	2.69544	Chr17	18290796	18297922	-	1833	AH17G11320	GO:0046872;GO:0004497	-	virNOG10128	Q	sp|Q2QYH7|C14C2_ORYSJ Cytochrome P450 714C2 OS=Oryza sativa subsp. japonica GN=CYP714C2 PE=2 SV=1	gi|1021551825|ref|XP_016167264.1| PREDICTED: cytochrome P450 714C2-like [Arachis ipaensis]	Cytochrome P450 714C2
AH17G11990	3.07803	2.61361	1.51779	Chr17	20654577	20659858	-	1418	AH17G11990	GO:0004601;GO:0098869;GO:0005576;GO:0055114;GO:0046872;GO:0006979;GO:0020037;GO:0042744	K00430	virNOG05361	G	sp|A7NY33|PER4_VITVI Peroxidase 4 OS=Vitis vinifera GN=GSVIVT00023967001 PE=1 SV=1	gi|1021550477|ref|XP_016166623.1| PREDICTED: peroxidase P7-like [Arachis ipaensis]	Peroxidase 4
AH17G14060	1.78269	1.79183	1.62015	Chr17	26960584	26965102	-	2239	AH17G14060	GO:0016042;GO:0004435;GO:0035556;GO:0004871;GO:0005622	K05857	virNOG00340	I	sp|Q944C1|PLCD4_ARATH Phosphoinositide phospholipase C 4 OS=Arabidopsis thaliana GN=PLC4 PE=2 SV=2	gi|1021551341|ref|XP_016167046.1| PREDICTED: phosphoinositide phospholipase C 4-like [Arachis ipaensis]	Phosphoinositide phospholipase C 4
AH17G16080	1.21957	1.02071	2.58721	Chr17	35782753	35787382	+	1179	AH17G16080	-	-	virNOG01271	G	sp|Q9FGF0|PGML1_ARATH Phosphoglycerate mutase-like protein 1 OS=Arabidopsis thaliana GN=At5g64460 PE=2 SV=1	gi|1021551165|ref|XP_016166959.1| PREDICTED: phosphoglycerate mutase-like protein [Arachis ipaensis]	Phosphoglycerate mutase-like protein 1
AH17G17900	1.11965	2.16216	1.16296	Chr17	47058482	47061443	+	945	AH17G17900	-	-	virNOG26323	S	-	gi|1021551720|ref|XP_016167215.1| PREDICTED: uncharacterized protein LOC107609712 [Arachis ipaensis]	Uncharacterized protein
AH17G22670	Inf	Inf	Inf	Chr17	102872627	102876205	+	1384	AH17G22670	GO:0004674;GO:0005524;GO:0006468	-	virNOG12702	T	sp|Q9SII6|PIX13_ARATH Probable serine/threonine-protein kinase PIX13 OS=Arabidopsis thaliana GN=PIX13 PE=1 SV=2	gi|1021552475|ref|XP_016167561.1| PREDICTED: probable serine/threonine-protein kinase Cx32, chloroplastic [Arachis ipaensis]	Putative serine/threonine-protein kinase Cx32, chloroplastic
AH17G25250	2.44656	1.84473	2.0806	Chr17	113764805	113765044	+	240	AH17G25250	GO:0003677;GO:0005634	-	virNOG22977;KOG0724	K	sp|F4JVB8|RADL1_ARATH Protein RADIALIS-like 1 OS=Arabidopsis thaliana GN=RL1 PE=2 SV=1	gi|920710341|gb|KOM51590.1| hypothetical protein LR48_Vigan09g024900 [Vigna angularis] &gt;gi|965662053|dbj|BAT77762.1| hypothetical protein VIGAN_02035700 [Vigna angularis var. angularis]	Protein RADIALIS-like 1
AH17G26720	1.88667	2.71766	1.16983	Chr17	118678548	118682754	+	2390	AH17G26720	GO:0004722;GO:0006470	-	virNOG00790	T	sp|Q9FX08|P2C12_ARATH Probable protein phosphatase 2C 12 OS=Arabidopsis thaliana GN=At1g47380 PE=2 SV=1	gi|1021532523|ref|XP_016163229.1| PREDICTED: probable protein phosphatase 2C 12 [Arachis ipaensis]	Probable protein phosphatase 2C 12
AH17G26830	1.85996	5.16445	1.92144	Chr17	118822205	118828632	-	1304	AH17G26830	-	-	virNOG23762	S	-	gi|1021532550|ref|XP_016163243.1| PREDICTED: uncharacterized protein LOC107605837 [Arachis ipaensis]	Uncharacterized protein
AH17G28170	2.32142	1.63325	3.91421	Chr17	122033697	122036415	-	2301	AH17G28170	-	-	virNOG08196	T	sp|P93604|LRK10_WHEAT Rust resistance kinase Lr10 OS=Triticum aestivum GN=LRK10 PE=2 SV=1	gi|1021532790|ref|XP_016163365.1| PREDICTED: rust resistance kinase Lr10-like [Arachis ipaensis]	Receptor-like kinase
AH17G29110	2.45616	1.86588	4.37849	Chr17	123986452	123987450	+	999	AH17G29110	GO:0016021	-	NOG132623;virNOG06063	S	-	gi|1021532916|ref|XP_016163429.1| PREDICTED: uncharacterized protein LOC107605982 [Arachis ipaensis]	Transmembrane protein, putative
AH17G30120	2.57382	2.96176	2.67118	Chr17	125485236	125488242	-	1500	AH17G30120	-	K06627	virNOG04686;COG5024	D	sp|Q9C6Y3|CCA11_ARATH Cyclin-A1-1 OS=Arabidopsis thaliana GN=CYCA1-1 PE=1 SV=1	gi|1021533021|ref|XP_016163477.1| PREDICTED: cyclin-A1-1 isoform X1 [Arachis ipaensis]	Cyclin-A1-1
AH17G34310	1.84046	2.69521	2.87135	Chr17	132217617	132218948	+	600	AH17G34310	-	-	virNOG38230;virNOG25620	R	-	gi|1021533849|ref|XP_016163889.1| PREDICTED: phytosulfokines 3-like [Arachis ipaensis]	Phytosulfokines 3
AH18G00060	1.37812	1.54683	1.7842	Chr18	98633	115511	+	4502	AH18G00060	GO:0005524;GO:0005388;GO:0043231;GO:0070588;GO:0005516;GO:0046872;GO:0005887	K01537	virNOG13782	P	sp|Q9LU41|ACA9_ARATH Calcium-transporting ATPase 9, plasma membrane-type OS=Arabidopsis thaliana GN=ACA9 PE=2 SV=2	gi|502080501|ref|XP_004486584.1| PREDICTED: calcium-transporting ATPase 9, plasma membrane-type-like [Cicer arietinum]	Calcium-transporting ATPase 9, plasma membrane-type
AH18G01130	1.8923	4.28217	1.54543	Chr18	850041	854365	-	3548	AH18G01130	-	-	virNOG03237	S	-	gi|1012211988|ref|XP_015933403.1| PREDICTED: uncharacterized protein LOC107459693 [Arachis duranensis]	Uncharacterized protein
AH18G01260	2.00942	2.01579	2.48789	Chr18	988102	990504	-	930	AH18G01260	-	K17302	KOG0276;virNOG00225	U	sp|O35142|COPB2_RAT Coatomer subunit beta&apos; OS=Rattus norvegicus GN=Copb2 PE=1 SV=3	gi|1012211346|ref|XP_015933242.1| PREDICTED: coatomer subunit beta&apos;-1-like [Arachis duranensis]	Coatomer subunit beta'-3
AH18G01890	1.74636	1.19788	3.71368	Chr18	1494137	1502398	+	5119	AH18G01890	GO:0016887;GO:0005524;GO:0006810;GO:0016021	-	virNOG03762	Q	sp|Q9XIE2|AB36G_ARATH ABC transporter G family member 36 OS=Arabidopsis thaliana GN=ABCG36 PE=1 SV=1	gi|1012209190|ref|XP_015932666.1| PREDICTED: ABC transporter G family member 36-like [Arachis duranensis]	ABC transporter G family member 36
AH18G02950	2.32574	2.50271	3.36998	Chr18	2438130	2439413	+	1037	AH18G02950	GO:0043170;GO:0009056	K01183	virNOG22437;virNOG03548;virNOG31627	RG	sp|P27054|CHI4_PHAVU Endochitinase PR4 OS=Phaseolus vulgaris GN=CHI4 PE=2 SV=1	gi|1021557592|ref|XP_016170119.1| PREDICTED: endochitinase PR4-like [Arachis ipaensis]	Endochitinase PR4
AH18G04160	4.04957	4.72836	2.73765	Chr18	3444162	3446458	+	1562	AH18G04160	GO:0016020;GO:0005618;GO:0005576;GO:0009664	-	virNOG09946	R	sp|O48818|EXPA4_ARATH Expansin-A4 OS=Arabidopsis thaliana GN=EXPA4 PE=1 SV=1	gi|1021557342|ref|XP_016169989.1| PREDICTED: expansin-A4-like [Arachis ipaensis]	Expansin-A4
AH18G05710	3.2544	3.05257	4.4929	Chr18	5497906	5504621	-	1711	AH18G05710	GO:0055114;GO:0080019	K13356	virNOG07071	I	sp|Q93ZB9|FACR3_ARATH Fatty acyl-CoA reductase 3 OS=Arabidopsis thaliana GN=FAR3 PE=1 SV=1	gi|1021560882|ref|XP_016171692.1| PREDICTED: fatty acyl-CoA reductase 3-like [Arachis ipaensis]	Fatty acyl-CoA reductase 3
AH18G07970	Inf	Inf	Inf	Chr18	8794723	8796572	-	1724	AH18G07970	GO:0016746	-	-	-	sp|Q9LR73|3AT2_ARATH Coumaroyl-CoA:anthocyanidin 3-O-glucoside-6&apos;&apos;-O-coumaroyltransferase 2 OS=Arabidopsis thaliana GN=3AT2 PE=1 SV=1	gi|1021556113|ref|XP_016169448.1| PREDICTED: coumaroyl-CoA:anthocyanidin 3-O-glucoside-6&apos;&apos;-O-coumaroyltransferase 2-like [Arachis ipaensis]	Coumaroyl-CoA:anthocyanidin 3-O-glucoside-6''-O-coumaroyltransferase 2
AH18G09670	1.69703	3.68096	1.6464	Chr18	11894398	11897492	+	1738	AH18G09670	-	K00815	virNOG07929	E	sp|Q9FN30|TAT2_ARATH Probable aminotransferase TAT2 OS=Arabidopsis thaliana GN=At5g53970 PE=2 SV=1	gi|1021559661|ref|XP_016171117.1| PREDICTED: probable aminotransferase TAT2 isoform X1 [Arachis ipaensis]	Probable aminotransferase TAT2
AH18G09730	4.95111	5.23616	3.73094	Chr18	12034788	12035822	-	1035	AH18G09730	-	-	euNOG43810;virNOG26564	R	-	gi|1021557406|ref|XP_016170022.1| PREDICTED: GATA zinc finger domain-containing protein 14-like [Arachis ipaensis]	Uncharacterized protein
AH18G10530	1.33776	1.07474	2.29463	Chr18	14195850	14201454	+	2518	AH18G10530	-	-	virNOG19437;virNOG40028;virNOG38336	R	sp|P0C2F6|RNHX1_ARATH Putative ribonuclease H protein At1g65750 OS=Arabidopsis thaliana GN=At1g65750 PE=3 SV=1	gi|1021559715|ref|XP_016171145.1| PREDICTED: uncharacterized protein LOC107613587 isoform X2 [Arachis ipaensis]	Putative ribonuclease H protein At1g65750
AH18G12730	3.77841	3.0298	4.79017	Chr18	19731019	19735166	+	2807	AH18G12730	-	-	virNOG02323;COG0515	T	sp|O81832|Y4729_ARATH G-type lectin S-receptor-like serine/threonine-protein kinase At4g27290 OS=Arabidopsis thaliana GN=At4g27290 PE=3 SV=4	gi|1021553656|ref|XP_016168162.1| PREDICTED: uncharacterized protein LOC107610656 [Arachis ipaensis]	G-type lectin S-receptor-like serine/threonine-protein kinase At4g27290
AH18G14230	1.79253	4.47194	1.46262	Chr18	23437509	23439884	+	1257	AH18G14230	-	-	virNOG20166;virNOG25725;virNOG17499	OS	sp|Q9ZV53|ATL49_ARATH Putative RING-H2 finger protein ATL49 OS=Arabidopsis thaliana GN=ATL49 PE=3 SV=1	gi|1021555683|ref|XP_016169263.1| PREDICTED: uncharacterized protein LOC107611905 [Arachis ipaensis]	RING-H2 finger protein ATL52
AH18G17480	1.20788	2.35226	2.37218	Chr18	36258393	36269693	+	1843	AH18G17480	-	-	virNOG12913;NOG39621;COG4886	ST	sp|C0LGG7|Y1534_ARATH Probable LRR receptor-like serine/threonine-protein kinase At1g53420 OS=Arabidopsis thaliana GN=At1g53420 PE=2 SV=2	gi|1021558728|ref|XP_016170662.1| PREDICTED: probable leucine-rich repeat receptor-like serine/threonine-protein kinase At3g14840 isoform X1 [Arachis ipaensis]	Probable leucine-rich repeat receptor-like serine/threonine-protein kinase At3g14840
AH18G17800	2.70572	2.22885	6.25379	Chr18	37532190	37534221	+	1898	AH18G17800	-	-	virNOG06071;COG2124	Q	sp|O23976|C76B1_HELTU 7-ethoxycoumarin O-deethylase OS=Helianthus tuberosus GN=CYP76B1 PE=1 SV=1	gi|1021555760|ref|XP_016169294.1| PREDICTED: 7-ethoxycoumarin O-deethylase-like [Arachis ipaensis]	Geraniol 8-hydroxylase
AH18G18950	4.16081	6.49345	3.53948	Chr18	44578449	44580127	-	826	AH18G18950	GO:0018106;GO:0004673	-	virNOG21643	R	sp|P52409|E13B_WHEAT Glucan endo-1,3-beta-glucosidase OS=Triticum aestivum GN=GLC1 PE=2 SV=1	gi|1012213335|ref|XP_015933767.1| PREDICTED: major pollen allergen Ole e 10 [Arachis duranensis] &gt;gi|1021555575|ref|XP_016169221.1| PREDICTED: major pollen allergen Ole e 10 [Arachis ipaensis]	Glucan endo-1,3-beta-glucosidase
AH18G20360	Inf	Inf	Inf	Chr18	62418161	62424805	+	2099	AH18G20360	-	-	virNOG00163	R	sp|Q93X23|MYRS_QUEIL Myrcene synthase, chloroplastic OS=Quercus ilex PE=1 SV=1	gi|1021561248|ref|XP_016171864.1| PREDICTED: terpene synthase 10-like [Arachis ipaensis]	Myrcene synthase, chloroplastic
AH18G20470	1.01949	1.78691	1.07195	Chr18	63215571	63221515	-	3764	AH18G20470	GO:0005874;GO:0016887;GO:0008017;GO:0005871;GO:0005524;GO:0007018;GO:0003777	K10406	virNOG00861	Z	sp|F4IBQ9|KN14Q_ARATH Kinesin-like protein KIN-14Q OS=Arabidopsis thaliana GN=KIN14Q PE=3 SV=1	gi|1021558888|ref|XP_016170737.1| PREDICTED: kinesin-related protein 2 [Arachis ipaensis]	Kinesin-4
AH18G22980	2.49889	2.11541	2.6917	Chr18	96611977	96614223	-	549	AH18G22980	GO:0044464;GO:0004553	-	virNOG06340	G	sp|Q9SCV4|BGAL8_ARATH Beta-galactosidase 8 OS=Arabidopsis thaliana GN=BGAL8 PE=2 SV=2	gi|1012033280|ref|XP_015952549.1| PREDICTED: beta-galactosidase 8-like [Arachis duranensis]	Beta-galactosidase 8
AH18G23320	1.74613	1.80608	1.6579	Chr18	99009572	99010087	-	423	AH18G23320	-	-	virNOG37124;braNOG22994	RS	-	gi|1021554540|ref|XP_016168658.1| PREDICTED: uncharacterized protein LOC107611218 [Arachis ipaensis]	BnaCnng09610D protein
AH18G24380	2.04707	1.66255	2.56799	Chr18	108682087	108692996	-	1277	AH18G24380	GO:0016021	-	virNOG24212	S	-	gi|388515475|gb|AFK45799.1| unknown [Lotus japonicus]	Oxidoreductase/transition metal ion-binding protein
AH18G24490	1.35831	2.83272	1.81304	Chr18	109386524	109397036	-	2181	AH18G24490	-	-	virNOG08338	S	-	gi|1021560134|ref|XP_016171335.1| PREDICTED: uncharacterized protein LOC107613725 [Arachis ipaensis]	Putative uncharacterized protein
AH18G26340	2.1579	3.04602	1.80947	Chr18	118040012	118047246	-	5087	AH18G26340	GO:0006268;GO:0005634;GO:0000712;GO:0009330;GO:0044774;GO:0003918;GO:0009295;GO:0000819;GO:0005524;GO:0006265;GO:0003677;GO:0006312	K03164	virNOG11165	B	sp|O24308|TOP2_PEA DNA topoisomerase 2 OS=Pisum sativum GN=TOP2 PE=2 SV=1	gi|1021558092|ref|XP_016170361.1| PREDICTED: DNA topoisomerase 2-like isoform X2 [Arachis ipaensis]	DNA topoisomerase 2
AH18G26380	3.7361	3.12985	2.84433	Chr18	118140897	118143651	+	1507	AH18G26380	-	-	virNOG08500	R	-	gi|1021560028|ref|XP_016171281.1| PREDICTED: uncharacterized protein LOC107613688 [Arachis ipaensis]	Uncharacterized protein
AH18G27600	1.93186	1.77272	1.26363	Chr18	122635229	122637008	-	1074	AH18G27600	-	-	-	-	sp|Q9SSK5|MLP43_ARATH MLP-like protein 43 OS=Arabidopsis thaliana GN=MLP43 PE=1 SV=1	gi|1021556347|ref|XP_016169546.1| PREDICTED: MLP-like protein 34 isoform X2 [Arachis ipaensis]	MLP-like protein 43
AH18G27710	2.45279	1.56217	1.37803	Chr18	123247157	123248451	-	462	AH18G27710	-	-	-	-	sp|Q9SSK5|MLP43_ARATH MLP-like protein 43 OS=Arabidopsis thaliana GN=MLP43 PE=1 SV=1	gi|1021561791|ref|XP_016172091.1| PREDICTED: MLP-like protein 34 [Arachis ipaensis]	MLP-like protein 31
AH18G31110	1.24096	1.41244	2.20239	Chr18	130722031	130729346	+	3966	AH18G31110	-	K11699	virNOG00315	A	sp|Q9LQV2|RDR1_ARATH RNA-dependent RNA polymerase 1 OS=Arabidopsis thaliana GN=RDR1 PE=2 SV=1	gi|1021558542|ref|XP_016170571.1| PREDICTED: probable RNA-dependent RNA polymerase 1 isoform X1 [Arachis ipaensis]	RNA-dependent RNA polymerase 1
AH18G31270	5.89536	3.02341	5.83812	Chr18	131030895	131036512	+	2551	AH18G31270	-	-	virNOG05092;NOG126252	RS	sp|B9SCB6|TPS2_RICCO Probable terpene synthase 2 OS=Ricinus communis GN=TPS2 PE=3 SV=1	gi|1021557112|ref|XP_016169875.1| PREDICTED: probable terpene synthase 2 [Arachis ipaensis]	(-)-germacrene D synthase
AH18G31430	1.04653	2.70859	2.76915	Chr18	131262046	131262900	-	768	AH18G31430	-	-	virNOG25734	S	-	gi|1021557448|ref|XP_016170044.1| PREDICTED: uncharacterized protein LOC107612806 [Arachis ipaensis]	Uncharacterized protein
AH18G32700	2.63587	4.70552	3.44383	Chr18	133481637	133483831	+	1728	AH18G32700	GO:0005634;GO:0003677;GO:0006355	-	virNOG09836	K	sp|Q9C598|NAC81_ARATH Protein ATAF2 OS=Arabidopsis thaliana GN=NAC081 PE=1 SV=1	gi|1021559893|ref|XP_016171224.1| PREDICTED: NAC domain-containing protein 2-like [Arachis ipaensis]	NAC domain-containing protein 2
AH18G34060	Inf	Inf	Inf	Chr18	135458478	135461088	-	1181	AH18G34060	GO:0006351	-	virNOG31524;virNOG21376;virNOG17914	K	sp|Q9LY29|EF115_ARATH Ethylene-responsive transcription factor ERF115 OS=Arabidopsis thaliana GN=ERF115 PE=1 SV=1	gi|1021555422|ref|XP_016169154.1| PREDICTED: ethylene-responsive transcription factor ERF114-like, partial [Arachis ipaensis]	Ethylene-responsive transcription factor ERF114
AH19G00060	3.22102	3.3022	1.97718	Chr19	97066	102500	+	2609	AH19G00060	GO:0016021;GO:0016760;GO:0030244;GO:0071555	-	virNOG00274;virNOG31222	S	sp|Q8VYR4|CSLG2_ARATH Cellulose synthase-like protein G2 OS=Arabidopsis thaliana GN=CSLG2 PE=2 SV=1	gi|1012179639|ref|XP_015967823.1| PREDICTED: cellulose synthase-like protein G2 [Arachis duranensis]	Cellulose synthase-like protein G1
AH19G00220	Inf	Inf	Inf	Chr19	217142	220782	+	1701	AH19G00220	GO:0005975;GO:0004553	K01179	virNOG10329	G	sp|Q9C9H5|GUN9_ARATH Endoglucanase 9 OS=Arabidopsis thaliana GN=CEL3 PE=1 SV=1	gi|1021522364|ref|XP_016204571.1| PREDICTED: endoglucanase 9 [Arachis ipaensis]	Endoglucanase 9
AH19G00280	Inf	Inf	Inf	Chr19	255205	256325	+	1024	AH19G00280	-	-	virNOG25504	S	-	gi|1021557952|ref|XP_016170290.1| PREDICTED: uncharacterized protein LOC107612989 [Arachis ipaensis]	BnaC02g23920D protein
AH19G00520	2.7764	2.97661	4.5846	Chr19	380658	382931	+	1719	AH19G00520	GO:0007015;GO:0004553;GO:0005975;GO:0051015	-	virNOG09761	R	sp|Q5B5X8|EXGA_EMENI Probable glucan 1,3-beta-glucosidase A OS=Emericella nidulans (strain FGSC A4 / ATCC 38163 / CBS 112.46 / NRRL 194 / M139) GN=exgA PE=3 SV=2	gi|1021522286|ref|XP_016204531.1| PREDICTED: probable glucan 1,3-beta-glucosidase A isoform X1 [Arachis ipaensis]	Probable glucan 1,3-beta-glucosidase A
AH19G00530	4.35768	4.04556	3.27877	Chr19	386127	387003	+	877	AH19G00530	GO:0030599;GO:0043086;GO:0004857	-	virNOG19498	R	sp|P17407|21KD_DAUCA 21 kDa protein OS=Daucus carota PE=2 SV=1	gi|1021522291|ref|XP_016204533.1| PREDICTED: 21 kDa protein-like [Arachis ipaensis]	21 kDa protein
AH19G01910	1.25166	2.74326	1.30831	Chr19	1563599	1567741	-	1305	AH19G01910	-	-	-	-	sp|Q1PF16|BH019_ARATH Transcription factor bHLH19 OS=Arabidopsis thaliana GN=BHLH19 PE=1 SV=1	gi|1021565352|ref|XP_016174034.1| PREDICTED: transcription factor NAI1-like [Arachis ipaensis]	Transcription factor bHLH19
AH19G02810	2.59862	2.23045	2.74593	Chr19	2530447	2545515	+	4882	AH19G02810	-	-	virNOG02670	Q	sp|Q76CU2|PDR1_TOBAC Pleiotropic drug resistance protein 1 OS=Nicotiana tabacum GN=PDR1 PE=2 SV=1	gi|1021567878|ref|XP_016175162.1| PREDICTED: pleiotropic drug resistance protein 1-like [Arachis ipaensis]	Pleiotropic drug resistance protein 1
AH19G04550	2.64451	3.43131	2.51285	Chr19	4311756	4314695	-	1259	AH19G04550	GO:0016021;GO:0005886	-	virNOG14498	S	sp|B9GXD6|CSPLO_POPTR CASP-like protein 3A1 OS=Populus trichocarpa GN=POPTRDRAFT_553757 PE=3 SV=2	gi|1021571893|ref|XP_016177066.1| PREDICTED: CASP-like protein 3A1 [Arachis ipaensis]	CASP-like protein 3A1
AH19G07040	5.52843	4.50301	6.77557	Chr19	7883233	7889587	-	3345	AH19G07040	-	-	virNOG17255;NOG96741	TR	sp|Q40392|TMVRN_NICGU TMV resistance protein N OS=Nicotiana glutinosa GN=N PE=1 SV=1	gi|1021562586|ref|XP_016172493.1| PREDICTED: TMV resistance protein N-like [Arachis ipaensis]	TMV resistance protein N
AH19G07420	7.71135	6.20435	9.27489	Chr19	8474197	8475829	-	1633	AH19G07420	-	-	-	-	-	gi|1021571346|ref|XP_016176824.1| PREDICTED: periaxin-like [Arachis ipaensis]	Periaxin
AH19G07490	3.25256	1.95762	2.75441	Chr19	8553161	8553652	-	306	AH19G07490	-	-	-	-	-	gi|1021534861|ref|XP_016164438.1| PREDICTED: uncharacterized protein LOC107606956 [Arachis ipaensis]	Unknown function
AH19G11980	1.78515	1.3867	2.21241	Chr19	16088081	16091166	-	1434	AH19G11980	-	-	virNOG11133	R	sp|Q3E6P4|FB95_ARATH F-box protein At2g02240 OS=Arabidopsis thaliana GN=At2g02240 PE=2 SV=1	gi|1021569446|ref|XP_016175936.1| PREDICTED: F-box protein At2g02240-like [Arachis ipaensis]	F-box protein PP2-B10
AH19G12060	Inf	Inf	Inf	Chr19	16227031	16227921	-	891	AH19G12060	GO:0045735;GO:0005576;GO:0033609;GO:0046564;GO:0030145;GO:0005618	-	virNOG16992	R	sp|O04012|AB19B_PRUPE Auxin-binding protein ABP19b OS=Prunus persica GN=ABP19B PE=3 SV=1	gi|1021568603|ref|XP_016175519.1| PREDICTED: auxin-binding protein ABP19b-like [Arachis ipaensis] &gt;gi|154795725|gb|ABS86850.1| oxalate oxidase [Arachis hypogaea]	Auxin-binding protein ABP19b
AH19G12070	Inf	Inf	Inf	Chr19	16244296	16245276	-	981	AH19G12070	GO:0045735;GO:0005576;GO:0030145	-	virNOG16992;virNOG13595	R	sp|O04011|ABP20_PRUPE Auxin-binding protein ABP20 OS=Prunus persica GN=ABP20 PE=2 SV=1	gi|1021568601|ref|XP_016175518.1| PREDICTED: auxin-binding protein ABP20-like [Arachis ipaensis]	Auxin-binding protein ABP20
AH19G12820	3.23544	1.82111	1.1643	Chr19	18077229	18084406	+	3034	AH19G12820	GO:0031408;GO:0046872;GO:0055114;GO:0016702	K15718	virNOG04223	S	sp|P27480|LOXA_PHAVU Linoleate 9S-lipoxygenase 1 OS=Phaseolus vulgaris GN=LOXA PE=3 SV=1	gi|1021566844|ref|XP_016174663.1| PREDICTED: linoleate 9S-lipoxygenase 1-like [Arachis ipaensis]	Linoleate 9S-lipoxygenase 1
AH19G12870	4.03729	2.76597	2.07547	Chr19	18251650	18259168	+	3100	AH19G12870	GO:0046872;GO:0055114;GO:0016702;GO:0031408	K15718	virNOG04223;NOG08763	OS	sp|P38414|LOX1_LENCU Linoleate 9S-lipoxygenase OS=Lens culinaris GN=LOX1.1 PE=2 SV=1	gi|1021566614|ref|XP_016174554.1| PREDICTED: linoleate 9S-lipoxygenase-like [Arachis ipaensis]	Linoleate 9S-lipoxygenase
AH19G13340	3.35331	1.85558	4.74939	Chr19	20009713	20013313	+	2001	AH19G13340	GO:0016705;GO:0020037;GO:0004497;GO:0016021;GO:0005506;GO:0055114	K20623	virNOG02078	Q	sp|Q9SBQ9|F3PH_PETHY Flavonoid 3&apos;-monooxygenase OS=Petunia hybrida GN=CYP75B2 PE=2 SV=1	gi|1021568764|ref|XP_016175601.1| PREDICTED: cytochrome P450 71A1-like [Arachis ipaensis]	Flavonoid 3'-monooxygenase
AH19G14060	2.35028	2.61843	3.09701	Chr19	22004227	22016049	-	1065	AH19G14060	-	-	virNOG22859	S	-	gi|1021572971|ref|XP_016177567.1| PREDICTED: uncharacterized protein LOC107619799 [Arachis ipaensis]	Uncharacterized protein
AH19G15820	4.48609	2.51918	1.52008	Chr19	27229202	27234186	+	2169	AH19G15820	GO:0016787	K19882	virNOG01719	M	sp|Q9SFF6|PAE12_ARATH Pectin acetylesterase 12 OS=Arabidopsis thaliana GN=PAE12 PE=2 SV=1	gi|1021570677|ref|XP_016176519.1| PREDICTED: pectin acetylesterase 12-like [Arachis ipaensis]	Pectin acetylesterase 12
AH19G17250	1.06341	1.67068	1.5804	Chr19	33752358	33756667	+	1899	AH19G17250	GO:0005509;GO:0051082;GO:0006457;GO:0005783	K08057	virNOG10578	O	sp|O81919|CALR_BETVU Calreticulin OS=Beta vulgaris PE=2 SV=1	gi|1021568032|ref|XP_016175239.1| PREDICTED: calreticulin [Arachis ipaensis]	Calreticulin
AH19G20440	5.71528	5.83287	4.81163	Chr19	58609506	58611201	-	831	AH19G20440	GO:0005829;GO:0047974;GO:0009451	-	virNOG01432	F	sp|O34598|GUAD_BACSU Guanine deaminase OS=Bacillus subtilis (strain 168) GN=guaD PE=1 SV=1	gi|1021565553|ref|XP_016174128.1| PREDICTED: guanine deaminase-like isoform X2 [Arachis ipaensis]	Guanine deaminase
AH19G23250	1.02281	1.56396	2.21042	Chr19	97682652	97689183	-	1718	AH19G23250	GO:0030170;GO:0003824	K01761	virNOG11970	E	sp|Q9SGU9|MGL_ARATH Methionine gamma-lyase OS=Arabidopsis thaliana GN=MGL PE=1 SV=1	gi|1021570275|ref|XP_016176324.1| PREDICTED: methionine gamma-lyase-like [Arachis ipaensis]	Methionine gamma-lyase
AH19G24380	1.18653	1.35311	1.58773	Chr19	110270676	110278953	+	5956	AH19G24380	-	K11699	virNOG00315	A	sp|Q9LQV2|RDR1_ARATH RNA-dependent RNA polymerase 1 OS=Arabidopsis thaliana GN=RDR1 PE=2 SV=1	gi|1021568438|ref|XP_016175443.1| PREDICTED: RNA-dependent RNA polymerase 1-like [Arachis ipaensis] &gt;gi|1021568440|ref|XP_016175444.1| PREDICTED: RNA-dependent RNA polymerase 1-like [Arachis ipaensis] &gt;gi|1021568442|ref|XP_016175445.1| PREDICTED: RNA-dependent RNA polymerase 1-like [Arachis ipaensis]	RNA-dependent RNA polymerase 1
AH19G25890	3.35706	3.21841	4.93805	Chr19	121207908	121210604	+	1541	AH19G25890	GO:0003677	K09422	virNOG17373	K	sp|Q9LTC4|MYB15_ARATH Transcription factor MYB15 OS=Arabidopsis thaliana GN=MYB15 PE=1 SV=1	gi|1021570588|ref|XP_016176474.1| PREDICTED: myb-related protein Myb4-like [Arachis ipaensis]	MYB-like transcript factor 6
AH19G26970	1.56815	3.53841	2.33542	Chr19	126507815	126511063	-	2510	AH19G26970	GO:0005315;GO:0055085;GO:0016021;GO:0006817	K08176	virNOG02775	P	sp|Q96303|PHT14_ARATH Inorganic phosphate transporter 1-4 OS=Arabidopsis thaliana GN=PHT1-4 PE=1 SV=1	gi|1021568006|ref|XP_016175225.1| PREDICTED: probable inorganic phosphate transporter 1-3 [Arachis ipaensis]	Probable inorganic phosphate transporter 1-5
AH19G30280	6.12097	4.02496	3.29473	Chr19	139974745	139975113	-	369	AH19G30280	-	-	-	-	-	-	Unknown function
AH19G32310	Inf	Inf	Inf	Chr19	145722546	145723659	-	1114	AH19G32310	GO:0005488	-	NOG80837	S	sp|Q39529|LEC2_CLAKE Agglutinin-2 OS=Cladrastis kentukea PE=1 SV=1	gi|1021571121|ref|XP_016176720.1| PREDICTED: lectin-like [Arachis ipaensis]	Agglutinin-2
AH19G32590	2.5446	1.12342	2.16728	Chr19	146464059	146465377	-	1319	AH19G32590	-	-	NOG80837	S	sp|Q39529|LEC2_CLAKE Agglutinin-2 OS=Cladrastis kentukea PE=1 SV=1	gi|1021568349|ref|XP_016175396.1| PREDICTED: agglutinin-2-like [Arachis ipaensis]	Agglutinin-2
AH19G33880	4.98353	3.17461	3.46749	Chr19	148710093	148711398	+	1306	AH19G33880	GO:0004553;GO:0005975	K01183	virNOG08992	G	sp|P23472|CHLY_HEVBR Hevamine-A OS=Hevea brasiliensis PE=1 SV=2	gi|1021572627|ref|XP_016177416.1| PREDICTED: hevamine-A [Arachis ipaensis]	Acidic endochitinase
AH19G35220	1.64281	1.93569	1.50638	Chr19	150807421	150809809	-	1825	AH19G35220	-	-	-	-	-	gi|1012246988|ref|XP_015942515.1| PREDICTED: extensin-3-like, partial [Arachis duranensis]	Unknown function
AH19G35340	Inf	Inf	Inf	Chr19	151082685	151190105	+	1310	AH19G35340	-	K01183	virNOG08992;NOG132868	GS	sp|P23472|CHLY_HEVBR Hevamine-A OS=Hevea brasiliensis PE=1 SV=2	gi|1021565639|ref|XP_016174163.1| PREDICTED: hevamine-A-like [Arachis ipaensis]	Hevamine-A
AH19G36380	1.67803	1.69309	2.38337	Chr19	152532760	152534422	+	1330	AH19G36380	GO:0045430;GO:0009813	K01859	virNOG04834	G	sp|Q8H0G1|CFI2_LOTJA Chalcone--flavonone isomerase 2 OS=Lotus japonicus GN=CHI2 PE=2 SV=1	gi|1021566588|ref|XP_016174541.1| PREDICTED: chalcone--flavonone isomerase 2 [Arachis ipaensis]	Chalcone--flavonone isomerase 2
AH19G37020	4.34905	3.60774	3.43819	Chr19	153076415	153077967	-	1066	AH19G37020	-	-	virNOG19701	R	sp|Q8LDF9|HMGB7_ARATH High mobility group B protein 7 OS=Arabidopsis thaliana GN=HMGB7 PE=1 SV=1	gi|1021572018|ref|XP_016177132.1| PREDICTED: high mobility group B protein 7-like [Arachis ipaensis]	High mobility group B protein 7
AH19G38150	3.23308	2.84533	3.03351	Chr19	154297734	154299640	+	1424	AH19G38150	GO:0016413;GO:0071554;GO:0005794	-	virNOG10526	R	sp|Q940H3|TBL36_ARATH Protein trichome birefringence-like 36 OS=Arabidopsis thaliana GN=TBL36 PE=2 SV=1	gi|1021570420|ref|XP_016176393.1| PREDICTED: protein trichome birefringence-like 36 [Arachis ipaensis]	Protein trichome birefringence-like 36
AH19G39030	1.74672	2.20868	1.80422	Chr19	155325666	155326529	-	864	AH19G39030	-	-	virNOG23580	S	-	gi|1012244218|ref|XP_015941743.1| PREDICTED: uncharacterized protein LOC107467217 [Arachis duranensis]	Uncharacterized protein
AH19G39220	1.98186	2.03908	3.2228	Chr19	155498545	155500782	+	1872	AH19G39220	-	-	virNOG04204;virNOG15629	T	sp|Q9FF31|LRL21_ARATH LEAF RUST 10 DISEASE-RESISTANCE LOCUS RECEPTOR-LIKE PROTEIN KINASE-like 2.1 OS=Arabidopsis thaliana GN=LRK10L-2.1 PE=3 SV=1	gi|1021570574|ref|XP_016176467.1| PREDICTED: probable receptor-like protein kinase At1g67000 isoform X1 [Arachis ipaensis]	Uncharacterized protein
AH19G40240	1.46942	3.01312	3.48907	Chr19	156438852	156439553	-	702	AH19G40240	-	-	virNOG12093	R	sp|C0HJG8|BSP_BOSSE Basic secretory protease (Fragments) OS=Boswellia serrata PE=1 SV=1	gi|1021567659|ref|XP_016175050.1| PREDICTED: uncharacterized protein LOC107617722 [Arachis ipaensis]	Basic secretory protease (Fragments)
AH19G40650	Inf	Inf	Inf	Chr19	156733690	156735704	-	1935	AH19G40650	GO:0000166	K08900	virNOG03873;COG0465	O	sp|Q8VZG2|HSR4_ARATH Protein HYPER-SENSITIVITY-RELATED 4 OS=Arabidopsis thaliana GN=HSR4 PE=2 SV=1	gi|1012244689|ref|XP_015941875.1| PREDICTED: AAA-ATPase At3g50940-like [Arachis duranensis]	Protein HYPER-SENSITIVITY-RELATED 4
AH19G41070	1.17725	1.79438	1.31534	Chr19	156976900	156979976	-	2299	AH19G41070	GO:0009506;GO:0016021;GO:0006468;GO:0006952;GO:0005886;GO:0004674;GO:0005524	-	virNOG05235	T	sp|Q9M0X5|CRK25_ARATH Cysteine-rich receptor-like protein kinase 25 OS=Arabidopsis thaliana GN=CRK25 PE=3 SV=1	gi|1021565130|ref|XP_016173933.1| PREDICTED: cysteine-rich receptor-like protein kinase 10 [Arachis ipaensis]	Cysteine-rich receptor-like protein kinase 25
AH19G41650	1.68556	2.27686	2.10189	Chr19	157478542	157480509	-	1277	AH19G41650	GO:0008152;GO:0016787	K07025	virNOG13661	R	sp|Q09893|YAI5_SCHPO Uncharacterized protein C24B11.05 OS=Schizosaccharomyces pombe (strain 972 / ATCC 24843) GN=SPAC24B11.05 PE=3 SV=1	gi|1021566322|ref|XP_016174432.1| PREDICTED: uncharacterized protein LOC107617168 [Arachis ipaensis]	Uncharacterized protein C24B11.05
AH19G41900	3.18373	2.82765	3.2496	Chr19	157681852	157683463	-	1038	AH19G41900	GO:0008289;GO:0006869	-	virNOG21989;virNOG21169	R	sp|Q9LZH5|LTPG2_ARATH Non-specific lipid transfer protein GPI-anchored 2 OS=Arabidopsis thaliana GN=LTPG2 PE=2 SV=1	gi|1021565329|ref|XP_016174022.1| PREDICTED: non-specific lipid transfer protein GPI-anchored 2-like isoform X1 [Arachis ipaensis] &gt;gi|574139416|emb|CCW28822.1| putative lipid transfer/seed storage/trypsin-alpha amylase inhibitor [Arachis hypogaea]	Non-specific lipid transfer protein GPI-anchored 2
AH19G43330	2.61636	3.49148	3.84114	Chr19	158873302	158874766	-	1378	AH19G43330	-	-	virNOG07460;virNOG25711	SR	sp|Q9FLX4|MAKR5_ARATH Probable membrane-associated kinase regulator 5 OS=Arabidopsis thaliana GN=MAKR5 PE=2 SV=1	gi|1021572668|ref|XP_016177430.1| PREDICTED: probable membrane-associated kinase regulator 5 [Arachis ipaensis]	Probable membrane-associated kinase regulator 5
AH20G00720	2.81074	1.95463	5.01535	Chr20	664695	668325	-	1344	AH20G00720	GO:0006032;GO:0004568;GO:0016998;GO:0005975;GO:0008061	K20547	virNOG01205	G	sp|P36907|CHIX_PEA Endochitinase OS=Pisum sativum PE=2 SV=1	gi|1011994878|ref|XP_015953515.1| PREDICTED: endochitinase-like [Arachis duranensis]	Endochitinase
AH20G00810	Inf	Inf	Inf	Chr20	726934	730455	-	1805	AH20G00810	-	K21777	virNOG03363	D	sp|P46278|CCNB2_MEDSV G2/mitotic-specific cyclin-2 OS=Medicago sativa subsp. varia PE=2 SV=1	gi|1021585550|ref|XP_016182118.1| PREDICTED: G2/mitotic-specific cyclin-2-like isoform X1 [Arachis ipaensis]	G2/mitotic-specific cyclin-2
AH20G01830	1.60503	2.62062	2.85955	Chr20	1920928	1926813	-	5409	AH20G01830	GO:0004672;GO:0016020;GO:0016310;GO:0000166	-	virNOG02323	T	sp|O81905|SD18_ARATH Receptor-like serine/threonine-protein kinase SD1-8 OS=Arabidopsis thaliana GN=SD18 PE=1 SV=1	gi|1021575572|ref|XP_016179015.1| PREDICTED: receptor-like serine/threonine-protein kinase SD1-8 [Arachis ipaensis]	Receptor-like serine/threonine-protein kinase SD1-8
AH20G03250	2.85871	2.11605	3.11938	Chr20	4330336	4331822	+	1050	AH20G03250	-	-	virNOG21705;virNOG24293	R	sp|Q9ZP41|EGC_CITJA EG45-like domain containing protein OS=Citrus jambhiri GN=CjBAp12 PE=1 SV=1	gi|1021576061|ref|XP_016179245.1| PREDICTED: EG45-like domain containing protein [Arachis ipaensis]	EG45-like domain containing protein
AH20G03990	2.29297	1.72587	1.79521	Chr20	5596789	5599043	-	1323	AH20G03990	-	-	virNOG00481	R	sp|Q9SN38|RLP51_ARATH Receptor-like protein 51 OS=Arabidopsis thaliana GN=RLP51 PE=1 SV=1	gi|1012015284|ref|XP_015948851.1| PREDICTED: serine/threonine-protein kinase BRI1-like 2 [Arachis duranensis]	Uncharacterized protein
AH20G04460	1.52867	1.51153	2.91427	Chr20	6084153	6087164	-	2907	AH20G04460	GO:0005524;GO:0090502;GO:0003676;GO:0004523	K03283	virNOG14834;NOG117582	O	sp|P26413|HSP70_SOYBN Heat shock 70 kDa protein OS=Glycine max GN=HSP70 PE=3 SV=1	gi|1021581067|ref|XP_016179895.1| PREDICTED: heat shock 70 kDa protein-like [Arachis ipaensis]	Heat shock 70 kDa protein
AH20G05700	1.23531	2.24021	1.15365	Chr20	7726953	7728489	-	1381	AH20G05700	-	K09422	virNOG13628	K	sp|Q9LDR8|MY102_ARATH Transcription factor MYB102 OS=Arabidopsis thaliana GN=MYB102 PE=2 SV=1	gi|1021575700|ref|XP_016179081.1| PREDICTED: protein ODORANT1-like [Arachis ipaensis]	Uncharacterized protein
AH20G06310	6.71227	3.80894	6.05083	Chr20	8401384	8403141	-	1758	AH20G06310	GO:0004097;GO:0046148;GO:0055114;GO:0046872	K00422	virNOG08373	S	sp|P43309|PPO_MALDO Polyphenol oxidase, chloroplastic OS=Malus domestica PE=2 SV=1	gi|1021585493|ref|XP_016182086.1| PREDICTED: polyphenol oxidase, chloroplastic-like [Arachis ipaensis]	Polyphenol oxidase, chloroplastic
AH20G07050	4.95328	6.27659	4.84205	Chr20	9140478	9141305	-	828	AH20G07050	-	-	virNOG26876;virNOG33826	R	-	gi|1021584499|ref|XP_016181607.1| PREDICTED: protein E6 [Arachis ipaensis]	Protein E6
AH20G07170	2.1966	1.44685	1.60153	Chr20	9223984	9225939	+	1956	AH20G07170	GO:0005524;GO:0004672;GO:0016021;GO:0006468	-	virNOG06221	T	sp|Q9LX29|ACR4L_ARATH Serine/threonine-protein kinase-like protein ACR4 OS=Arabidopsis thaliana GN=ACR4 PE=1 SV=1	gi|1021573176|ref|XP_016177680.1| PREDICTED: serine/threonine-protein kinase-like protein ACR4 [Arachis ipaensis]	Serine/threonine-protein kinase-like protein ACR4
AH20G08190	1.28359	3.12661	1.64367	Chr20	10156749	10159161	+	2413	AH20G08190	-	-	virNOG10459;virNOG07881;KOG0714	O	-	gi|1021584746|ref|XP_016181719.1| PREDICTED: uncharacterized protein LOC107623843 isoform X1 [Arachis ipaensis]	Uncharacterized protein
AH20G08230	6.69241	4.29122	9.14748	Chr20	10172287	10173228	+	942	AH20G08230	-	-	-	-	-	gi|1012250667|ref|XP_015943500.1| PREDICTED: RNA-binding protein 12 [Arachis duranensis]	Uncharacterized protein
AH20G08850	Inf	Inf	Inf	Chr20	10889361	10892288	-	1728	AH20G08850	GO:0009089;GO:0030170;GO:0010285	K10206	virNOG15221	E	sp|Q9ZQI7|ALD1_ARATH Aminotransferase ALD1, chloroplastic OS=Arabidopsis thaliana GN=ALD1 PE=1 SV=2	gi|1021576384|ref|XP_016179390.1| PREDICTED: aminotransferase ALD1-like [Arachis ipaensis]	Aminotransferase ALD1
AH20G08950	Inf	Inf	Inf	Chr20	11003408	11005038	+	1631	AH20G08950	GO:0031201;GO:0006886;GO:0000149;GO:0005886;GO:0006906;GO:0005484;GO:0012505;GO:0048278;GO:0006887;GO:0016021	K08486	virNOG03874	U	sp|Q42374|SY111_ARATH Syntaxin-related protein KNOLLE OS=Arabidopsis thaliana GN=KN PE=1 SV=1	gi|1021578955|ref|XP_016179649.1| PREDICTED: syntaxin-related protein KNOLLE [Arachis ipaensis]	Syntaxin-related protein KNOLLE
AH20G09700	1.31086	1.80346	2.8215	Chr20	11777652	11780997	-	1810	AH20G09700	-	K10767	virNOG05596	S	-	gi|1021585064|ref|XP_016181878.1| PREDICTED: uncharacterized protein LOC107623972 isoform X1 [Arachis ipaensis]	RNA demethylase ALKBH5
AH20G11020	2.16629	1.2081	2.93749	Chr20	14782367	14790420	-	2163	AH20G11020	GO:0016021	-	virNOG30650;virNOG05140;KOG1303;virNOG05444	E	sp|Q9LRB5|LHT2_ARATH Lysine histidine transporter 2 OS=Arabidopsis thaliana GN=LHT2 PE=1 SV=1	gi|1021580876|ref|XP_016179795.1| PREDICTED: lysine histidine transporter 2-like [Arachis ipaensis]	Lysine histidine transporter 2
AH20G12680	4.19002	3.60686	4.66782	Chr20	18558898	18559407	+	510	AH20G12680	-	-	virNOG26763	S	-	gi|1021585740|ref|XP_016182205.1| PREDICTED: uncharacterized protein LOC107624236 [Arachis ipaensis]	uncharacterized protein LOC101514805
AH20G15520	3.3027	3.07704	1.71214	Chr20	27325248	27330511	+	2213	AH20G15520	GO:0052716;GO:0055114;GO:0016722;GO:0005507;GO:0048046;GO:0046274	K05909	virNOG14373	Q	sp|Q9SIY8|LAC5_ARATH Laccase-5 OS=Arabidopsis thaliana GN=LAC5 PE=2 SV=1	gi|1021586240|ref|XP_016182434.1| PREDICTED: laccase-12-like [Arachis ipaensis]	Laccase-12
AH20G16710	3.06904	2.0713	3.3472	Chr20	32525514	32528887	+	1534	AH20G16710	GO:0051213;GO:0055114;GO:0005506	-	virNOG07799	Q	sp|Q9SRM3|DIOX6_ARATH Probable 2-oxoglutarate-dependent dioxygenase At3g111800 OS=Arabidopsis thaliana GN=At3g11180 PE=2 SV=1	gi|1021585871|ref|XP_016182269.1| PREDICTED: codeine O-demethylase-like [Arachis ipaensis]	Uncharacterized protein
AH20G17390	4.3716	5.57425	3.70001	Chr20	37907248	37908678	-	1431	AH20G17390	-	-	virNOG09105	S	sp|O04203|HSPR2_ARATH Nematode resistance protein-like HSPRO2 OS=Arabidopsis thaliana GN=HSPRO2 PE=1 SV=1	gi|1021583984|ref|XP_016181375.1| PREDICTED: nematode resistance protein-like HSPRO2 [Arachis ipaensis]	Nematode resistance protein-like HSPRO2
AH20G17880	1.41308	2.46697	1.64271	Chr20	42290244	42291182	-	939	AH20G17880	GO:0052696;GO:0009813;GO:0080043;GO:0043231;GO:0080044	-	KOG1192;virNOG02969	GC	sp|Q9M052|U76F1_ARATH UDP-glycosyltransferase 76F1 OS=Arabidopsis thaliana GN=UGT76F1 PE=2 SV=1	gi|1021582783|ref|XP_016180789.1| PREDICTED: UDP-glycosyltransferase 76F1-like [Arachis ipaensis]	UDP-glycosyltransferase 76F1
AH20G19580	1.09534	3.00718	2.28249	Chr20	56919322	56920776	+	1455	AH20G19580	GO:0080044;GO:0043231;GO:0080043;GO:0052696;GO:0009813	K14595	virNOG28102;virNOG07165	CG	sp|Q8W3P8|AOG_PHAAN Abscisate beta-glucosyltransferase OS=Phaseolus angularis GN=AOG PE=1 SV=1	gi|1021585873|ref|XP_016182270.1| PREDICTED: abscisate beta-glucosyltransferase-like [Arachis ipaensis]	Abscisate beta-glucosyltransferase
AH20G21840	Inf	Inf	Inf	Chr20	94576725	94581212	-	3112	AH20G21840	GO:0004674;GO:0005524;GO:0016021;GO:0006468	-	virNOG27597;virNOG03867	T	sp|C0LGP4|Y3475_ARATH Probable LRR receptor-like serine/threonine-protein kinase At3g47570 OS=Arabidopsis thaliana GN=At3g47570 PE=2 SV=1	gi|1021576110|ref|XP_016179268.1| PREDICTED: probable LRR receptor-like serine/threonine-protein kinase At3g47570 [Arachis ipaensis]	Probable LRR receptor-like serine/threonine-protein kinase At3g47570
AH20G23190	8.31523	7.79965	3.04698	Chr20	104840163	104842096	+	1552	AH20G23190	GO:0009664;GO:0005576;GO:0005618;GO:0016020	K20628	virNOG07797	R	sp|O22874|EXPA8_ARATH Expansin-A8 OS=Arabidopsis thaliana GN=EXPA8 PE=2 SV=1	gi|1021583545|ref|XP_016181153.1| PREDICTED: expansin-A8 [Arachis ipaensis]	Expansin-A8
AH20G23580	2.20699	1.46861	1.3079	Chr20	107122890	107125106	+	1284	AH20G23580	GO:0098869;GO:0004601;GO:0005576;GO:0055114;GO:0046872;GO:0006979;GO:0020037;GO:0042744	K00430	virNOG05361	G	sp|Q9FLC0|PER52_ARATH Peroxidase 52 OS=Arabidopsis thaliana GN=PER52 PE=2 SV=1	gi|1021585037|ref|XP_016181866.1| PREDICTED: peroxidase P7 [Arachis ipaensis]	Peroxidase 4
AH20G29490	1.13196	2.54347	1.28897	Chr20	128716288	128719118	-	2168	AH20G29490	GO:0016020	-	virNOG04861	R	sp|Q9LI74|CHUP1_ARATH Protein CHUP1, chloroplastic OS=Arabidopsis thaliana GN=CHUP1 PE=1 SV=1	gi|1021575815|ref|XP_016179141.1| PREDICTED: protein CHUP1, chloroplastic-like [Arachis ipaensis]	Protein CHUP1, chloroplastic
AH20G31130	1.49907	2.05566	3.57981	Chr20	133041290	133044020	+	2731	AH20G31130	-	-	virNOG01245	O	sp|Q9FLD5|ASD_ARATH AAA-ATPase ASD, mitochondrial OS=Arabidopsis thaliana GN=AATP1 PE=1 SV=1	gi|1021583652|ref|XP_016181206.1| PREDICTED: AAA-ATPase ASD, mitochondrial-like [Arachis ipaensis]	AAA-ATPase ASD, mitochondrial
AH20G31490	4.62898	4.84928	3.67964	Chr20	134020506	134026332	+	1200	AH20G31490	GO:0004034;GO:0030246;GO:0019318	K01785	virNOG03167	G	sp|Q5EA79|GALM_BOVIN Aldose 1-epimerase OS=Bos taurus GN=GALM PE=2 SV=1	gi|1021582477|ref|XP_016180633.1| PREDICTED: aldose 1-epimerase-like [Arachis ipaensis]	Aldose 1-epimerase
AH20G31820	3.12465	5.11919	2.42275	Chr20	134940500	134943178	-	1362	AH20G31820	GO:0016020;GO:0005618;GO:0009664;GO:0005576	K20628	virNOG12949	S	sp|O80622|EXP15_ARATH Expansin-A15 OS=Arabidopsis thaliana GN=EXPA15 PE=2 SV=2	gi|1021581874|ref|XP_016180319.1| PREDICTED: expansin-A15-like [Arachis ipaensis]	Expansin-A15
AH20G34470	3.6239	2.45989	4.16381	Chr20	139187759	139191260	+	1663	AH20G34470	GO:0016021	-	virNOG16101;NOG136216	S	sp|Q9SRN0|NHL1_ARATH NDR1/HIN1-like protein 1 OS=Arabidopsis thaliana GN=NHL1 PE=2 SV=1	gi|1021585532|ref|XP_016182108.1| PREDICTED: protein YLS9-like [Arachis ipaensis]	Late embryogenesis abundant hydroxyproline-rich glycoprotein
AH20G34940	4.64473	4.77654	4.71627	Chr20	139729046	139732478	-	3433	AH20G34940	GO:0070588;GO:0005887;GO:0046872;GO:0005524;GO:0043231;GO:0005388	K01537	virNOG06386;NOG00070	P	sp|Q9LIK7|ACA13_ARATH Putative calcium-transporting ATPase 13, plasma membrane-type OS=Arabidopsis thaliana GN=ACA13 PE=3 SV=1	gi|1021580864|ref|XP_016179789.1| PREDICTED: putative calcium-transporting ATPase 13, plasma membrane-type [Arachis ipaensis]	Putative calcium-transporting ATPase 13, plasma membrane-type

## Sheet: Sheet2
The common down-regulated DEGs among S24 vs S0, S36 vs S0 and S72 vs S0.
id	log2FoldChange(S24/S0)(S24/S0)	log2FoldChange(S36/S0)(S36/S0)	log2FoldChange(S72/S0)(S72/S0)	Chromosome	Start Site	End Site	Direction	Length	Name	GO	KEGG	eggNOG	eggNOG_Category	Swissprot	NR	Description
AH01G01000	-1.27955	-2.81155	-2.60499	Chr01	1375833	1378848	-	1330	AH01G01000	GO:0055114;GO:0046872;GO:0005576;GO:0004601;GO:0098869;GO:0020037;GO:0042744;GO:0006979	K00430	virNOG11402	G	sp|Q9FJZ9|PER72_ARATH Peroxidase 72 OS=Arabidopsis thaliana GN=PER72 PE=1 SV=1	gi|1011992531|ref|XP_015952499.1| PREDICTED: peroxidase 72 [Arachis duranensis]	Peroxidase 72
AH01G01910	-1.5346	-4.02733	-3.83476	Chr01	2408678	2409774	+	1097	AH01G01910	-	-	virNOG23013	S	-	gi|1011992677|ref|XP_015959044.1| PREDICTED: uncharacterized protein LOC107482933 [Arachis duranensis]	Uncharacterized protein
AH01G05460	-1.81376	-2.89386	-3.79573	Chr01	6998055	7000707	-	1904	AH01G05460	GO:0047172	K20240	virNOG16093	S	sp|Q8GYW8|SCT_ARATH Spermidine coumaroyl-CoA acyltransferase OS=Arabidopsis thaliana GN=SCT PE=1 SV=1	gi|1011993707|ref|XP_015948761.1| PREDICTED: spermidine coumaroyl-CoA acyltransferase-like [Arachis duranensis]	Spermidine coumaroyl CoA acyltransferase
AH01G09410	-2.12938	-4.93191	-2.85798	Chr01	11944348	11947964	+	2521	AH01G09410	-	-	virNOG07564	S	-	gi|1021576041|ref|XP_016179238.1| PREDICTED: uncharacterized protein LOC107621743 [Arachis ipaensis]	Uncharacterized protein
AH01G10250	-1.41472	-2.29446	-1.99412	Chr01	13121211	13127207	-	4430	AH01G10250	-	K05658	virNOG12908	Q	sp|Q8LPK2|AB2B_ARATH ABC transporter B family member 2 OS=Arabidopsis thaliana GN=ABCB2 PE=1 SV=3	gi|1011995132|ref|XP_015954686.1| PREDICTED: ABC transporter B family member 2-like isoform X1 [Arachis duranensis] &gt;gi|1011995134|ref|XP_015954693.1| PREDICTED: ABC transporter B family member 2-like isoform X1 [Arachis duranensis] &gt;gi|1011995136|ref|XP_015954701.1| PREDICTED: ABC transporter B family member 2-like isoform X1 [Arachis duranensis]	ABC transporter B family member 2
AH01G13520	-1.82621	-4.29077	-3.96909	Chr01	30839082	30840248	-	1167	AH01G13520	GO:0071944;GO:0043086;GO:0046910;GO:0030599	-	virNOG21534	R	sp|Q8GT41|PLA1_PLAAC Putative invertase inhibitor OS=Platanus acerifolia PE=1 SV=1	gi|1011996264|ref|XP_015960367.1| PREDICTED: putative invertase inhibitor [Arachis duranensis]	Putative invertase inhibitor
AH01G16070	-1.74302	-5.67217	-3.75733	Chr01	47587780	47589339	-	859	AH01G16070	-	-	virNOG26425;virNOG17507	S	sp|Q56XJ7|Y4276_ARATH Uncharacterized protein At4g22758 OS=Arabidopsis thaliana GN=At4g22758 PE=2 SV=1	gi|1011997303|ref|XP_015964055.1| PREDICTED: uncharacterized protein LOC107487875 [Arachis duranensis]	Uncharacterized protein At4g22758
AH01G23050	-2.0578	-2.93979	-1.47791	Chr01	95354801	95357034	+	2022	AH01G23050	-	-	virNOG12782;KOG1052	PET	sp|Q8LGN0|GLR27_ARATH Glutamate receptor 2.7 OS=Arabidopsis thaliana GN=GLR2.7 PE=2 SV=3	gi|1012002500|ref|XP_015935112.1| PREDICTED: glutamate receptor 2.8-like isoform X1 [Arachis duranensis]	Glutamate receptor 2.5
AH01G23220	-1.99304	-2.85926	-4.09042	Chr01	95613531	95616733	-	1850	AH01G23220	-	-	virNOG11477	S	sp|Q8W4K5|VAB_ARATH VAN3-binding protein OS=Arabidopsis thaliana GN=VAB PE=1 SV=1	gi|1012001988|ref|XP_015933420.1| PREDICTED: VAN3-binding protein [Arachis duranensis]	VAN3-binding protein
AH01G30630	-2.09664	-4.54249	-4.15522	Chr01	104754908	104759060	-	2874	AH01G30630	GO:0004190;GO:0006629;GO:0006508;GO:0030163	K08245	virNOG30123	O	sp|P42211|ASPRX_ORYSJ Aspartic proteinase OS=Oryza sativa subsp. japonica GN=RAP PE=2 SV=2	gi|1012007290|ref|XP_015945238.1| PREDICTED: cyprosin-like [Arachis duranensis]	Aspartic proteinase
AH01G33680	-Inf	-3.82663	-7.92097	Chr01	109678840	109679715	+	876	AH01G33680	-	-	-	-	-	-	Unknown function
AH02G05670	-1.67881	-3.63189	-4.01688	Chr02	7386797	7389104	+	1320	AH02G05670	GO:0003677;GO:0005634	-	virNOG13779	K	sp|Q8GXL3|SPL8_ARATH Squamosa promoter-binding-like protein 8 OS=Arabidopsis thaliana GN=SPL8 PE=1 SV=2	gi|1021479118|ref|XP_016182762.1| PREDICTED: squamosa promoter-binding-like protein 8 [Arachis ipaensis]	Squamosa promoter-binding-like protein 8
AH02G16330	-1.81758	-3.4592	-3.83564	Chr02	63663422	63670309	+	1756	AH02G16330	GO:0046872;GO:0003676	-	virNOG05488	R	sp|Q9SVY1|ZWIP2_ARATH Zinc finger protein WIP2 OS=Arabidopsis thaliana GN=WIP2 PE=1 SV=1	gi|1012020481|ref|XP_015949813.1| PREDICTED: zinc finger protein WIP2-like [Arachis duranensis]	Zinc finger protein WIP2
AH02G21060	-2.011	-4.27248	-3.69126	Chr02	88004630	88008799	-	3091	AH02G21060	-	-	virNOG12048	S	-	gi|1012021883|ref|XP_015950090.1| PREDICTED: uncharacterized protein LOC107474963 [Arachis duranensis]	Uncharacterized protein
AH03G13600	-2.66092	-3.21539	-2.64795	Chr03	19201270	19201665	-	396	AH03G13600	GO:0005509	K24345	virNOG22141	DZ	sp|Q9LSQ6|PBP1_ARATH Calcium-binding protein PBP1 OS=Arabidopsis thaliana GN=PBP1 PE=1 SV=1	gi|1012036905|ref|XP_015953383.1| PREDICTED: calcium-binding protein PBP1-like [Arachis duranensis]	Calcium-binding protein PBP1
AH03G17380	-1.46117	-1.4198	-1.52662	Chr03	27457476	27461533	-	3121	AH03G17380	-	-	virNOG05991	S	-	gi|1012059613|ref|XP_015953956.1| PREDICTED: uncharacterized protein LOC107478330 isoform X1 [Arachis duranensis]	Uncharacterized protein (Fragment)
AH03G36760	-1.43946	-4.12666	-2.75599	Chr03	128396043	128397396	-	666	AH03G36760	-	-	virNOG34930;virNOG07994	S	sp|Q940P5|TET19_ARATH Tetraspanin-19 OS=Arabidopsis thaliana GN=TOM2AH3 PE=2 SV=1	gi|1012097667|ref|XP_015956473.1| PREDICTED: tetraspanin-19-like [Arachis duranensis]	Tetraspanin-19
AH04G03420	-1.34059	-3.18137	-2.84211	Chr04	4117332	4119356	+	2025	AH04G03420	GO:0016021	-	virNOG02717	S	-	gi|1012105964|ref|XP_015958676.1| PREDICTED: uncharacterized protein LOC107482667 [Arachis duranensis]	transmembrane protein 45B-like
AH04G03970	-2.74872	-1.05622	-4.33486	Chr04	4761313	4762536	-	895	AH04G03970	-	K13993	virNOG21347	O	sp|O49710|HS154_ARATH 15.4 kDa class V heat shock protein OS=Arabidopsis thaliana GN=HSP15.4 PE=2 SV=1	gi|1012105771|ref|XP_015958629.1| PREDICTED: 15.4 kDa class V heat shock protein-like [Arachis duranensis]	15.4 kDa class V heat shock protein
AH05G02470	-1.38131	-1.13646	-2.11318	Chr05	2583396	2585094	+	1054	AH05G02470	-	-	virNOG21285;virNOG23795	S	-	gi|1012125670|ref|XP_015963572.1| PREDICTED: uncharacterized protein LOC107487443 [Arachis duranensis] &gt;gi|1012125674|ref|XP_015963573.1| PREDICTED: uncharacterized protein LOC107487443 [Arachis duranensis]	Uncharacterized protein
AH05G06810	-2.02907	-3.96658	-4.6368	Chr05	8675569	8678998	+	1772	AH05G06810	-	-	virNOG11880;NOG54565	S	sp|Q8L7A0|TAUE3_ARATH Sulfite exporter TauE/SafE family protein 3 OS=Arabidopsis thaliana GN=At2g25737 PE=2 SV=1	gi|1012127519|ref|XP_015964037.1| PREDICTED: uncharacterized protein LOC107487863 [Arachis duranensis]	uncharacterized protein LOC101496928 isoform X1
AH05G07880	-1.38201	-3.84841	-3.95858	Chr05	10467556	10468728	-	1009	AH05G07880	GO:0016829	-	virNOG04659	R	-	gi|1012128171|ref|XP_015964225.1| PREDICTED: metallothiol transferase FosB-like [Arachis duranensis]	Uncharacterized protein
AH05G11600	-2.42516	-4.90211	-4.26303	Chr05	28702400	28706293	-	2005	AH05G11600	GO:0005215;GO:0055085;GO:0016021	-	virNOG00173	P	sp|Q0WPE9|NAT7_ARATH Nucleobase-ascorbate transporter 7 OS=Arabidopsis thaliana GN=NAT7 PE=2 SV=2	gi|1012168589|ref|XP_015965155.1| PREDICTED: nucleobase-ascorbate transporter 7-like [Arachis duranensis]	Nucleobase-ascorbate transporter 7
AH05G11920	-2.26157	-2.73658	-4.19631	Chr05	29534343	29539090	-	1578	AH05G11920	GO:0006810;GO:0005886;GO:0022857	-	virNOG15688	S	sp|Q94JU2|WTR18_ARATH WAT1-related protein At3g28050 OS=Arabidopsis thaliana GN=At3g28050 PE=2 SV=1	gi|372477640|gb|AEX97055.1| auxin-induced nodulin [Copaifera officinalis]	WAT1-related protein At3g28050
AH05G32340	-2.20404	-4.66942	-3.34345	Chr05	106848501	106850272	-	999	AH05G32340	-	K15040	virNOG21352;KOG3126	P	sp|P42055|VDAC1_SOLTU Mitochondrial outer membrane protein porin of 34 kDa OS=Solanum tuberosum PE=1 SV=2	gi|1012179036|ref|XP_015967664.1| PREDICTED: mitochondrial outer membrane protein porin of 34 kDa-like [Arachis duranensis]	Mitochondrial outer membrane protein porin of 34 kDa
AH06G21030	-1.91684	-4.06163	-3.58419	Chr06	89896850	89899790	-	2450	AH06G21030	GO:0055085;GO:0016021	K13754	virNOG07452	P	sp|Q9FKP1|CCX1_ARATH Cation/calcium exchanger 1 OS=Arabidopsis thaliana GN=CCX1 PE=2 SV=1	gi|1012192122|ref|XP_015970905.1| PREDICTED: cation/calcium exchanger 1 [Arachis duranensis]	Cation/calcium exchanger 1
AH06G24890	-2.10861	-4.07153	-3.8523	Chr06	101954498	101955513	+	1016	AH06G24890	-	-	-	-	-	gi|1012193623|ref|XP_015971260.1| PREDICTED: cell surface glycoprotein 1-like [Arachis duranensis]	Unknown function
AH07G15370	-1.90438	-4.01913	-3.96767	Chr07	29751388	29756106	-	1952	AH07G15370	GO:0016021;GO:0015369;GO:0070588	K07300	virNOG27602	P	sp|Q93Z81|CAX3_ARATH Vacuolar cation/proton exchanger 3 OS=Arabidopsis thaliana GN=CAX3 PE=1 SV=1	gi|1012206623|ref|XP_015932059.1| PREDICTED: vacuolar cation/proton exchanger 3-like [Arachis duranensis]	Vacuolar cation/proton exchanger 3
AH08G01860	-2.31826	-4.04145	-3.32421	Chr08	3224879	3232293	+	1816	AH08G01860	GO:0016021;GO:0055085	-	virNOG00012	R	sp|A4IF94|MF14B_BOVIN Hippocampus abundant transcript-like protein 1 OS=Bos taurus GN=MFSD14B PE=2 SV=1	gi|1012214263|ref|XP_015933999.1| PREDICTED: hippocampus abundant transcript-like protein 1 [Arachis duranensis]	hippocampus abundant transcript-like protein 1
AH08G16200	-1.97796	-3.36461	-3.42252	Chr08	31107147	31109844	+	767	AH08G16200	-	-	virNOG22759;virNOG25302;NOG111386	RS	sp|Q54SW1|Y2179_DICDI Putative phosphatidylglycerol/phosphatidylinositol transfer protein DDB_G0282179 OS=Dictyostelium discoideum GN=DDB_G0282179 PE=3 SV=2	gi|1021556135|ref|XP_016169458.1| PREDICTED: putative phosphatidylglycerol/phosphatidylinositol transfer protein DDB_G0282179 [Arachis ipaensis]	Putative phosphatidylglycerol/phosphatidylinositol transfer protein DDB_G0282179
AH08G21450	-1.30516	-2.67665	-4.03605	Chr08	39229243	39236441	+	3486	AH08G21450	GO:0009607;GO:0005886;GO:0016021;GO:0006952;GO:0005516	K08472	virNOG07598	S	sp|Q9FI00|MLO11_ARATH MLO-like protein 11 OS=Arabidopsis thaliana GN=MLO11 PE=2 SV=1	gi|1012224792|ref|XP_015936715.1| PREDICTED: MLO-like protein 11 isoform X1 [Arachis duranensis]	MLO-like protein 11
AH08G24430	-1.024	-2.42423	-2.86468	Chr08	44150433	44153660	+	1240	AH08G24430	GO:0005509;GO:0005544	K17098	virNOG03302	U	sp|P51074|ANX4_FRAAN Annexin-like protein RJ4 OS=Fragaria ananassa PE=2 SV=2	gi|1012226318|ref|XP_015937120.1| PREDICTED: annexin-like protein RJ4 [Arachis duranensis]	Annexin-like protein RJ4
AH09G01970	-1.27161	-5.02314	-2.99789	Chr09	2297512	2299821	-	751	AH09G01970	-	-	virNOG19698	S	-	gi|1021566377|ref|XP_016174452.1| PREDICTED: uncharacterized protein LOC107617209 [Arachis ipaensis]	Uncharacterized protein
AH09G01980	-1.46787	-4.40757	-2.87713	Chr09	2300981	2303130	-	1057	AH09G01980	-	-	virNOG19698	S	-	gi|1012230582|ref|XP_015938273.1| PREDICTED: uncharacterized protein LOC107463908 [Arachis duranensis]	uncharacterized protein LOC101490196 isoform X1
AH09G26210	-1.34933	-1.31681	-1.72777	Chr09	111149826	111151032	+	876	AH09G26210	GO:0008289;GO:0006869	-	virNOG21989;virNOG21169	R	sp|Q9LZH5|LTPG2_ARATH Non-specific lipid transfer protein GPI-anchored 2 OS=Arabidopsis thaliana GN=LTPG2 PE=2 SV=1	gi|1012243170|ref|XP_015941447.1| PREDICTED: non-specific lipid-transfer protein-like protein At2g13820 isoform X1 [Arachis duranensis] &gt;gi|574139391|emb|CCW28756.1| putative lipid transfer/seed storage/trypsin-alpha amylase inhibitor [Arachis duranensis]	Non-specific lipid transfer protein GPI-anchored 2
AH09G29770	-1.72985	-2.74388	-4.21	Chr09	114856710	114858246	+	1537	AH09G29770	GO:0016021	-	virNOG02717	S	-	gi|1012244973|ref|XP_015941954.1| PREDICTED: uncharacterized protein LOC107467385 [Arachis duranensis]	Uncharacterized protein
AH10G06170	-1.10939	-2.96674	-1.96144	Chr10	5837629	5838676	-	1048	AH10G06170	GO:0016021	K22736	virNOG10707;virNOG33924;COG1814	S	sp|Q9M2C3|VITH3_ARATH Vacuolar iron transporter homolog 3 OS=Arabidopsis thaliana GN=At3g43630 PE=3 SV=1	gi|1012250738|ref|XP_015943521.1| PREDICTED: vacuolar iron transporter homolog 4-like [Arachis duranensis]	Vacuolar iron transporter homolog 4
AH10G29810	-1.71084	-1.85393	-1.718	Chr10	112131547	112139156	+	2582	AH10G29810	GO:0004857;GO:0005618;GO:0045490;GO:0043086;GO:0030599;GO:0045330;GO:0042545	K01051	virNOG03564	G	sp|Q9FF77|PME47_ARATH Probable pectinesterase/pectinesterase inhibitor 47 OS=Arabidopsis thaliana GN=PME47 PE=2 SV=1	gi|1012263016|ref|XP_015946612.1| PREDICTED: probable pectinesterase/pectinesterase inhibitor 47 [Arachis duranensis]	Probable pectinesterase/pectinesterase inhibitor 47
AH10G29830	-1.34114	-3.49328	-3.83793	Chr10	112160210	112161233	-	300	AH10G29830	-	-	-	-	-	gi|1021576356|ref|XP_016179381.1| PREDICTED: cysteine-rich and transmembrane domain-containing protein A-like [Arachis ipaensis]	Unknown function
AH11G13700	-1.95941	-4.88699	-3.89761	Chr11	36757678	36758731	-	1054	AH11G13700	GO:0030599;GO:0046910;GO:0043086;GO:0071944	-	virNOG21534	R	sp|Q8GT41|PLA1_PLAAC Putative invertase inhibitor OS=Platanus acerifolia PE=1 SV=1	gi|1021469954|ref|XP_016186859.1| PREDICTED: putative invertase inhibitor [Arachis ipaensis]	Putative invertase inhibitor
AH11G16900	-1.65357	-4.84769	-4.38751	Chr11	58962354	58963876	-	866	AH11G16900	-	-	virNOG26425	S	sp|Q56XJ7|Y4276_ARATH Uncharacterized protein At4g22758 OS=Arabidopsis thaliana GN=At4g22758 PE=2 SV=1	gi|1021477391|ref|XP_016175520.1| PREDICTED: uncharacterized protein LOC107618097 [Arachis ipaensis]	Uncharacterized protein At4g22758
AH11G20700	-6.22856	-6.84515	-Inf	Chr11	103769490	103770183	+	330	AH11G20700	-	-	virNOG07239	S	-	gi|1021585361|ref|XP_016182015.1| PREDICTED: uncharacterized protein LOC107624083 [Arachis ipaensis] &gt;gi|1021585363|ref|XP_016182016.1| PREDICTED: uncharacterized protein LOC107624083 [Arachis ipaensis] &gt;gi|1021585365|ref|XP_016182017.1| PREDICTED: uncharacterized protein LOC107624083 [Arachis ipaensis]	Uncharacterized protein (Fragment)
AH11G26210	-2.17319	-5.01853	-3.97132	Chr11	134464362	134467585	+	1892	AH11G26210	GO:0030163;GO:0006508;GO:0006629;GO:0004190	K08245	virNOG30123	O	sp|P42211|ASPRX_ORYSJ Aspartic proteinase OS=Oryza sativa subsp. japonica GN=RAP PE=2 SV=2	gi|1021471962|ref|XP_016194636.1| PREDICTED: cyprosin-like [Arachis ipaensis]	Aspartic proteinase
AH11G34720	-1.83009	-3.16668	-3.90308	Chr11	147544116	147547767	+	1779	AH11G34720	-	-	virNOG11477	S	sp|Q8W4K5|VAB_ARATH VAN3-binding protein OS=Arabidopsis thaliana GN=VAB PE=1 SV=1	gi|1021473744|ref|XP_016200697.1| PREDICTED: VAN3-binding protein [Arachis ipaensis]	VAN3-binding protein
AH12G06570	-1.75611	-4.17381	-3.81188	Chr12	9477223	9480945	+	2496	AH12G06570	GO:0005634;GO:0003677	-	virNOG13779	K	sp|Q8GXL3|SPL8_ARATH Squamosa promoter-binding-like protein 8 OS=Arabidopsis thaliana GN=SPL8 PE=1 SV=2	gi|1021479118|ref|XP_016182762.1| PREDICTED: squamosa promoter-binding-like protein 8 [Arachis ipaensis]	Squamosa promoter-binding-like protein 8
AH12G23390	-1.5917	-4.51457	-3.47855	Chr12	101442534	101445696	-	2077	AH12G23390	-	-	virNOG12048	S	-	gi|1021481419|ref|XP_016183852.1| PREDICTED: uncharacterized protein LOC107625675 [Arachis ipaensis]	Uncharacterized protein
AH12G34160	-1.70864	-2.70587	-1.89357	Chr12	118152825	118154043	-	1219	AH12G34160	GO:0043161;GO:0008270;GO:0016567;GO:0061630;GO:0016874;GO:0016021	-	virNOG21124;virNOG33032	O	sp|Q8RX29|ATL70_ARATH RING-H2 finger protein ATL70 OS=Arabidopsis thaliana GN=ATL70 PE=2 SV=1	gi|1012027731|ref|XP_015951289.1| PREDICTED: RING-H2 finger protein ATL70 [Arachis duranensis]	Putative RING-H2 finger protein ATL71
AH12G35690	-2.05041	-3.91912	-3.94174	Chr12	119606774	119610009	+	1464	AH12G35690	-	-	virNOG10407	K	sp|Q9LZS0|PTL_ARATH Trihelix transcription factor PTL OS=Arabidopsis thaliana GN=PTL PE=2 SV=1	gi|1021486641|ref|XP_016186349.1| PREDICTED: trihelix transcription factor PTL [Arachis ipaensis]	Trihelix transcription factor PTL
AH13G10660	-1.86283	-1.95573	-1.09716	Chr13	10956996	10959301	+	1462	AH13G10660	-	-	virNOG11218	S	sp|Q9ZVP8|NAC35_ARATH NAC domain-containing protein 35 OS=Arabidopsis thaliana GN=NAC035 PE=1 SV=2	gi|1021489750|ref|XP_016187883.1| PREDICTED: NAC transcription factor 29 [Arachis ipaensis]	Putative NAC domain-containing protein 94
AH13G16250	-2.41539	-3.23469	-1.26491	Chr13	19641025	19641627	-	603	AH13G16250	GO:0005509	K24345	virNOG22141	ZD	sp|Q9LSQ6|PBP1_ARATH Calcium-binding protein PBP1 OS=Arabidopsis thaliana GN=PBP1 PE=1 SV=1	gi|1021500059|ref|XP_016193301.1| PREDICTED: calcium-binding protein PBP1-like [Arachis ipaensis]	Calcium-binding protein PBP1
AH13G40490	-1.3222	-3.07218	-3.10151	Chr13	130032815	130036827	+	1551	AH13G40490	GO:0006351	-	virNOG07688	S	sp|F4HY61|NAC10_ARATH NAC domain-containing protein 10 OS=Arabidopsis thaliana GN=NAC010 PE=2 SV=1	gi|1021500750|ref|XP_016193588.1| PREDICTED: NAC domain-containing protein 10-like [Arachis ipaensis]	NAC domain-containing protein 10
AH13G43230	-1.43923	-1.61885	-1.39449	Chr13	134131093	134134406	+	2755	AH13G43230	GO:0005886;GO:0016021;GO:0006468;GO:0004674;GO:0005524	-	virNOG01232;COG0515	T	sp|Q9CAL2|CRK3_ARATH Cysteine-rich receptor-like protein kinase 3 OS=Arabidopsis thaliana GN=CRK3 PE=2 SV=1	gi|1021494517|ref|XP_016190257.1| PREDICTED: cysteine-rich receptor-like protein kinase 3 [Arachis ipaensis]	Cysteine-rich receptor-like protein kinase 3
AH15G02890	-2.03291	-3.75447	-4.03895	Chr15	4741895	4745514	+	2900	AH15G02890	-	-	virNOG12562;virNOG10062	T	sp|Q9ZNQ8|PERK4_ARATH Proline-rich receptor-like protein kinase PERK4 OS=Arabidopsis thaliana GN=PERK4 PE=1 SV=1	gi|1021516702|ref|XP_016201849.1| PREDICTED: proline-rich receptor-like protein kinase PERK4 [Arachis ipaensis]	Proline-rich receptor-like protein kinase PERK4
AH15G02900	-1.91647	-3.85946	-4.49469	Chr15	4747677	4751237	+	1865	AH15G02900	-	-	virNOG11880;NOG54565	S	sp|Q8L7A0|TAUE3_ARATH Sulfite exporter TauE/SafE family protein 3 OS=Arabidopsis thaliana GN=At2g25737 PE=2 SV=1	gi|1021516700|ref|XP_016201847.1| PREDICTED: uncharacterized protein LOC107642866 [Arachis ipaensis]	uncharacterized protein LOC101496928 isoform X1
AH15G04010	-1.56377	-3.8149	-2.68479	Chr15	6650126	6651409	-	1131	AH15G04010	-	-	virNOG04659	R	-	gi|1021516870|ref|XP_016201936.1| PREDICTED: uncharacterized protein LOC107642938 [Arachis ipaensis]	Uncharacterized protein
AH15G10860	-1.66387	-3.67623	-4.71315	Chr15	20974470	20983798	+	1322	AH15G10860	GO:0005886;GO:0006810;GO:0022857	-	virNOG15688	S	sp|Q94JU2|WTR18_ARATH WAT1-related protein At3g28050 OS=Arabidopsis thaliana GN=At3g28050 PE=2 SV=1	gi|372477640|gb|AEX97055.1| auxin-induced nodulin [Copaifera officinalis]	WAT1-related protein At3g28050
AH15G11070	-2.26468	-4.78027	-4.42929	Chr15	21668146	21671988	+	2037	AH15G11070	GO:0005215;GO:0016021;GO:0055085	-	virNOG00173	P	sp|Q0WPE9|NAT7_ARATH Nucleobase-ascorbate transporter 7 OS=Arabidopsis thaliana GN=NAT7 PE=2 SV=2	gi|1021518358|ref|XP_016202683.1| PREDICTED: nucleobase-ascorbate transporter 7-like [Arachis ipaensis]	Nucleobase-ascorbate transporter 7
AH15G15770	-1.66409	-4.0187	-3.57375	Chr15	57182627	57183765	-	1139	AH15G15770	GO:0016020	-	-	-	-	gi|593780929|ref|XP_007153505.1| hypothetical protein PHAVU_003G041400g [Phaseolus vulgaris] &gt;gi|561026859|gb|ESW25499.1| hypothetical protein PHAVU_003G041400g [Phaseolus vulgaris]	Uncharacterized protein
AH15G20780	-1.93423	-4.45926	-3.65085	Chr15	120353892	120356468	+	1175	AH15G20780	-	K15040	virNOG21352;KOG3126	P	sp|P42055|VDAC1_SOLTU Mitochondrial outer membrane protein porin of 34 kDa OS=Solanum tuberosum PE=1 SV=2	gi|1021514758|ref|XP_016200835.1| PREDICTED: mitochondrial outer membrane protein porin of 34 kDa-like isoform X1 [Arachis ipaensis]	Mitochondrial outer membrane protein porin of 34 kDa
AH15G21410	-1.39092	-2.42163	-2.84366	Chr15	122818083	122841952	-	2838	AH15G21410	GO:0016779;GO:0009058	K00966	virNOG05473	M	sp|Q7SXP8|GMPAB_DANRE Mannose-1-phosphate guanyltransferase alpha-B OS=Danio rerio GN=gmppab PE=2 SV=1	gi|1021519503|ref|XP_016203171.1| PREDICTED: mannose-1-phosphate guanyltransferase alpha-B-like [Arachis ipaensis]	Mannose-1-phosphate guanyltransferase alpha-B
AH16G26000	-1.7384	-3.65769	-3.40807	Chr16	115951226	115954089	-	2312	AH16G26000	GO:0055085;GO:0016021	K13754	virNOG07452	P	sp|Q9FKP1|CCX1_ARATH Cation/calcium exchanger 1 OS=Arabidopsis thaliana GN=CCX1 PE=2 SV=1	gi|1021529990|ref|XP_016161962.1| PREDICTED: cation/calcium exchanger 1 [Arachis ipaensis]	Cation/calcium exchanger 1
AH16G30680	-2.49063	-3.90534	-3.57813	Chr16	130055730	130110937	+	1218	AH16G30680	-	-	-	-	-	gi|1021526964|ref|XP_016206979.1| PREDICTED: cell surface glycoprotein 1-like [Arachis ipaensis]	Unknown function
AH16G32240	-1.58144	-2.63631	-3.72313	Chr16	133272190	133278075	+	1718	AH16G32240	GO:0055085;GO:0016021;GO:0005215	K02575	virNOG08040	G	sp|Q9LYK2|NRT27_ARATH High affinity nitrate transporter 2.7 OS=Arabidopsis thaliana GN=NRT2.7 PE=2 SV=1	gi|1012194578|ref|XP_015971500.1| PREDICTED: high affinity nitrate transporter 2.7 [Arachis duranensis]	High affinity nitrate transporter 2.7
AH17G14150	-1.8904	-3.87441	-4.04789	Chr17	27498202	27502945	+	1972	AH17G14150	GO:0016021;GO:0070588;GO:0015369	K07300	virNOG27602	P	sp|Q93Z81|CAX3_ARATH Vacuolar cation/proton exchanger 3 OS=Arabidopsis thaliana GN=CAX3 PE=1 SV=1	gi|1021551394|ref|XP_016167063.1| PREDICTED: vacuolar cation/proton exchanger 3-like [Arachis ipaensis]	Vacuolar cation/proton exchanger 1
AH17G23250	-2.29514	-4.47065	-3.35989	Chr17	106050318	106057336	-	1777	AH17G23250	GO:0016021;GO:0055085	-	virNOG00012	R	sp|A4IF94|MF14B_BOVIN Hippocampus abundant transcript-like protein 1 OS=Bos taurus GN=MFSD14B PE=2 SV=1	gi|1021551952|ref|XP_016167330.1| PREDICTED: hippocampus abundant transcript-like protein 1 [Arachis ipaensis]	hippocampus abundant transcript-like protein 1
AH17G29370	-1.44042	-4.37472	-4.64237	Chr17	124406013	124406404	-	392	AH17G29370	-	-	-	-	-	-	Unknown function
AH18G01360	-1.12288	-1.62622	-1.34749	Chr18	1057652	1059156	-	1285	AH18G01360	GO:0016021	-	virNOG19698;virNOG19076	S	-	gi|502080986|ref|XP_004486730.1| PREDICTED: uncharacterized protein LOC101505811 isoform X3 [Cicer arietinum]	Uncharacterized protein
AH18G06560	-1.82466	-3.04696	-3.58883	Chr18	6559911	6562599	+	821	AH18G06560	-	-	NOG111386;virNOG25302;virNOG22759	SR	sp|Q54SW1|Y2179_DICDI Putative phosphatidylglycerol/phosphatidylinositol transfer protein DDB_G0282179 OS=Dictyostelium discoideum GN=DDB_G0282179 PE=3 SV=2	gi|1021556135|ref|XP_016169458.1| PREDICTED: putative phosphatidylglycerol/phosphatidylinositol transfer protein DDB_G0282179 [Arachis ipaensis]	Putative phosphatidylglycerol/phosphatidylinositol transfer protein DDB_G0282179
AH18G12110	-2.3368	-4.40557	-5.16475	Chr18	17811836	17814141	-	1089	AH18G12110	-	-	virNOG15638	S	-	gi|1021561388|ref|XP_016171923.1| PREDICTED: uncharacterized protein LOC107614207 isoform X2 [Arachis ipaensis]	Uncharacterized protein
AH18G13070	-1.64874	-4.71929	-3.28416	Chr18	20795021	20930054	+	363	AH18G13070	-	K24345	virNOG24678	ZD	sp|Q9LSQ6|PBP1_ARATH Calcium-binding protein PBP1 OS=Arabidopsis thaliana GN=PBP1 PE=1 SV=1	gi|1021556142|ref|XP_016169462.1| PREDICTED: calcium-binding protein PBP1-like [Arachis ipaensis]	Calcium-binding protein PBP1
AH18G28910	-1.23902	-3.15182	-4.00447	Chr18	126486199	126489515	+	1268	AH18G28910	GO:0005509;GO:0005544	K17098	virNOG03302	U	sp|P51074|ANX4_FRAAN Annexin-like protein RJ4 OS=Fragaria ananassa PE=2 SV=2	gi|1012226318|ref|XP_015937120.1| PREDICTED: annexin-like protein RJ4 [Arachis duranensis]	Annexin-like protein RJ4
AH19G03360	-1.35113	-4.54041	-3.67721	Chr19	3170756	3172955	-	1203	AH19G03360	-	-	virNOG19698	S	-	gi|1021562174|ref|XP_016172263.1| PREDICTED: uncharacterized protein LOC107614635 [Arachis ipaensis]	uncharacterized protein LOC101490196 isoform X1
AH19G15060	-2.30295	-2.0833	-2.3346	Chr19	24797998	24803623	-	525	AH19G15060	-	-	-	-	-	gi|1021570096|ref|XP_016176241.1| PREDICTED: uncharacterized protein LOC107618642 [Arachis ipaensis]	Unknown function
AH19G38230	-2.33947	-2.99194	-3.48884	Chr19	154371131	154372568	-	1160	AH19G38230	GO:0016020	-	virNOG02717	S	-	gi|1021565343|ref|XP_016174030.1| PREDICTED: uncharacterized protein LOC107616591 [Arachis ipaensis]	Uncharacterized protein
AH19G42600	-2.52642	-2.72174	-3.5796	Chr19	158315109	158317768	-	2205	AH19G42600	GO:0016614;GO:0055114;GO:0050660	K00108	virNOG07589;virNOG02122	R	sp|Q9S746|HTH_ARATH Protein HOTHEAD OS=Arabidopsis thaliana GN=HTH PE=1 SV=1	gi|1012242894|ref|XP_015941373.1| PREDICTED: protein HOTHEAD-like [Arachis duranensis]	Protein HOTHEAD
AH20G00960	-1.93747	-4.77027	-4.06561	Chr20	865438	869711	+	3004	AH20G00960	-	-	virNOG07564	S	-	gi|1021576041|ref|XP_016179238.1| PREDICTED: uncharacterized protein LOC107621743 [Arachis ipaensis]	Uncharacterized protein
AH20G01630	-1.2952	-1.58382	-1.88188	Chr20	1438806	1445281	-	5522	AH20G01630	-	K05658	virNOG12908	Q	sp|Q8LPK2|AB2B_ARATH ABC transporter B family member 2 OS=Arabidopsis thaliana GN=ABCB2 PE=1 SV=3	gi|1021585179|ref|XP_016181928.1| PREDICTED: ABC transporter B family member 2-like isoform X1 [Arachis ipaensis] &gt;gi|1021585181|ref|XP_016181929.1| PREDICTED: ABC transporter B family member 2-like isoform X1 [Arachis ipaensis] &gt;gi|1021585183|ref|XP_016181930.1| PREDICTED: ABC transporter B family member 2-like isoform X1 [Arachis ipaensis]	ABC transporter B family member 2
AH20G28960	-2.74533	-4.2618	-5.15407	Chr20	127326041	127327395	-	1355	AH20G28960	-	-	-	-	-	gi|1012259611|ref|XP_015945743.1| PREDICTED: glycine-rich cell wall structural protein-like [Arachis duranensis]	Unknown function
AH00G00680	-1.04128	-1.99366	-2.0323	Unassemble_00	562456	565761	-	1648	AH00G00680	-	-	virNOG06726	R	sp|Q08448|YO059_YEAST Putative lipase YOR059C OS=Saccharomyces cerevisiae (strain ATCC 204508 / S288c) GN=YOR059C PE=1 SV=1	gi|1021533655|ref|XP_016163789.1| PREDICTED: uncharacterized protein LOC107606267 [Arachis ipaensis] &gt;gi|1021533657|ref|XP_016163790.1| PREDICTED: uncharacterized protein LOC107606268 [Arachis ipaensis]	Putative lipase YOR059C
AH00G03400	-1.52229	-3.11442	-2.48914	Unassemble_00	4520920	4524208	+	2541	AH00G03400	GO:0045735	-	virNOG03220	R	sp|Q9SK09|VCL22_ARATH Vicilin-like seed storage protein At2g28490 OS=Arabidopsis thaliana GN=At2g28490 PE=2 SV=1	gi|1021556351|ref|XP_016169547.1| PREDICTED: vicilin-like seed storage protein At2g28490 [Arachis ipaensis]	Vicilin-like antimicrobial peptides 2-2
AH00G03730	-1.80543	-4.46584	-3.24996	Unassemble_00	4818175	4818901	+	519	AH00G03730	-	-	-	-	-	gi|1012018769|ref|XP_015949501.1| PREDICTED: uncharacterized protein LOC107474392 [Arachis duranensis]	Unknown function
AH00G04590	-Inf	-Inf	-Inf	Unassemble_00	6821537	6826114	+	3472	AH00G04590	-	K14972	virNOG02652	KDLT	sp|A0JNA8|PAXI1_BOVIN PAX-interacting protein 1 OS=Bos taurus GN=PAXIP1 PE=2 SV=1	gi|1021525239|ref|XP_016206016.1| PREDICTED: uncharacterized protein LOC107646340 [Arachis ipaensis]	PAX-interacting protein 1
AH01G00340	-2.42592	-3.02543	-5.7299	Chr01	589646	594952	+	2033	AH01G00340	GO:0009506;GO:0055114;GO:0008447;GO:0009505;GO:0016722;GO:0005507	-	virNOG13995	Q	sp|Q00624|ASOL_BRANA L-ascorbate oxidase homolog OS=Brassica napus GN=Bp10 PE=2 SV=1	gi|1011992350|ref|XP_015966072.1| PREDICTED: L-ascorbate oxidase homolog [Arachis duranensis] &gt;gi|1011992352|ref|XP_015966675.1| PREDICTED: L-ascorbate oxidase homolog [Arachis duranensis]	L-ascorbate oxidase homolog
AH01G05080	-1.47582	-2.63514	-1.62447	Chr01	6590418	6593855	-	932	AH01G05080	GO:0035864;GO:0005773;GO:0005524;GO:0003724;GO:0003723;GO:0006813;GO:0006401	-	virNOG05478	A	sp|F4JAA5|SKI2_ARATH DExH-box ATP-dependent RNA helicase DExH11 OS=Arabidopsis thaliana GN=SKI2 PE=1 SV=1	gi|1011992948|ref|XP_015971061.1| PREDICTED: DExH-box ATP-dependent RNA helicase DExH11 isoform X1 [Arachis duranensis]	ATP-dependent RNA helicase SKI2
AH01G05410	-2.39286	-1.62971	-1.90822	Chr01	6970351	6970829	-	375	AH01G05410	-	-	-	-	-	-	Unknown function
AH01G09930	-1.52434	-3.20905	-2.58702	Chr01	12701954	12709338	-	2643	AH01G09930	GO:0050660;GO:0016021;GO:0055114;GO:0046577	K17756	virNOG01712	R	sp|O65709|FAO4A_ARATH Long-chain-alcohol oxidase FAO4A OS=Arabidopsis thaliana GN=FAO4A PE=3 SV=2	gi|1011994208|ref|XP_015950603.1| PREDICTED: long-chain-alcohol oxidase FAO4A isoform X1 [Arachis duranensis]	Long-chain-alcohol oxidase FAO4A
AH01G09970	-1.16935	-4.41471	-3.18728	Chr01	12788581	12794339	+	2400	AH01G09970	GO:0005089;GO:0043547	-	virNOG11258;virNOG09270	R	sp|Q56WM6|ROGFE_ARATH Rop guanine nucleotide exchange factor 14 OS=Arabidopsis thaliana GN=ROPGEF14 PE=1 SV=1	gi|1011994204|ref|XP_015950580.1| PREDICTED: rop guanine nucleotide exchange factor 14-like [Arachis duranensis]	Rop guanine nucleotide exchange factor 14
AH01G10830	-1.16014	-1.45577	-1.28635	Chr01	15519724	15525384	-	4138	AH01G10830	GO:0006351	K09284	virNOG04837	K	sp|P47927|AP2_ARATH Floral homeotic protein APETALA 2 OS=Arabidopsis thaliana GN=AP2 PE=1 SV=1	gi|1021469522|ref|XP_016185375.1| PREDICTED: AP2-like ethylene-responsive transcription factor TOE3 [Arachis ipaensis]	Floral homeotic protein APETALA 2
AH01G13490	-1.35936	-2.19518	-1.43737	Chr01	30681260	30683122	+	753	AH01G13490	GO:0005576	-	virNOG12613	R	sp|Q850K7|EXLB1_ORYSJ Expansin-like B1 OS=Oryza sativa subsp. japonica GN=EXLB1 PE=2 SV=2	gi|1011996194|ref|XP_015960077.1| PREDICTED: expansin-like B1 [Arachis duranensis]	Expansin-like B1
AH01G22150	-1.70235	-5.29733	-2.74322	Chr01	94292809	94294315	+	1203	AH01G22150	-	-	-	-	-	gi|1012000426|ref|XP_015973025.1| PREDICTED: uncharacterized protein LOC107496307 [Arachis duranensis]	Unknown function
AH01G22850	-3.35879	-3.64191	-5.46677	Chr01	95086518	95087859	+	1157	AH01G22850	GO:0010411;GO:0016762;GO:0048046;GO:0005618;GO:0071555;GO:0004553;GO:0042546	K14504	virNOG06281;virNOG07037	R	sp|Q38857|XTH22_ARATH Xyloglucan endotransglucosylase/hydrolase protein 22 OS=Arabidopsis thaliana GN=XTH22 PE=1 SV=1	gi|1012002093|ref|XP_015933730.1| PREDICTED: xyloglucan endotransglucosylase/hydrolase protein 22-like [Arachis duranensis]	Xyloglucan endotransglucosylase/hydrolase protein 22
AH01G24750	-1.11852	-3.06941	-2.52841	Chr01	97150893	97154249	+	2121	AH01G24750	GO:0009247;GO:0016758	K03715	virNOG04631	R	sp|O82730|MGDG2_ARATH Monogalactosyldiacylglycerol synthase 2, chloroplastic OS=Arabidopsis thaliana GN=MGD2 PE=1 SV=1	gi|1012002594|ref|XP_015935359.1| PREDICTED: monogalactosyldiacylglycerol synthase 2, chloroplastic [Arachis duranensis] &gt;gi|1021473429|ref|XP_016199551.1| PREDICTED: monogalactosyldiacylglycerol synthase 2, chloroplastic [Arachis ipaensis]	Monogalactosyldiacylglycerol synthase 2, chloroplastic
AH01G29410	-2.64955	-4.39076	-4.32632	Chr01	103304348	103308166	+	1800	AH01G29410	GO:0005215;GO:0006814;GO:0016021;GO:0055085	K14445	virNOG06558	P	sp|Q8LG88|TDT_ARATH Tonoplast dicarboxylate transporter OS=Arabidopsis thaliana GN=TDT PE=2 SV=2	gi|1012004695|ref|XP_015940712.1| PREDICTED: tonoplast dicarboxylate transporter-like [Arachis duranensis]	Tonoplast dicarboxylate transporter
AH01G30610	-1.33932	-3.08715	-1.76621	Chr01	104749931	104752983	+	1597	AH01G30610	-	-	virNOG07061	K	sp|Q9XEC3|WRK42_ARATH WRKY transcription factor 42 OS=Arabidopsis thaliana GN=WRKY42 PE=1 SV=1	gi|1012008162|ref|XP_015947161.1| PREDICTED: probable WRKY transcription factor 47 [Arachis duranensis]	Probable WRKY transcription factor 42
AH01G30620	-4.90071	-3.4897	-5.97801	Chr01	104753353	104754675	-	1323	AH01G30620	-	-	virNOG25843	R	-	gi|1012007907|ref|XP_015946631.1| PREDICTED: uncharacterized protein LOC107471652 [Arachis duranensis]	uncharacterized protein LOC101510636
AH01G31190	-5.22431	-4.86672	-4.68216	Chr01	105604497	105607185	-	2593	AH01G31190	-	-	virNOG03175;virNOG11817	T	sp|Q0JEU6|LERK3_ORYSJ G-type lectin S-receptor-like serine/threonine-protein kinase LECRK3 OS=Oryza sativa subsp. japonica GN=LECRK3 PE=3 SV=2	gi|1012007843|ref|XP_015946447.1| PREDICTED: G-type lectin S-receptor-like serine/threonine-protein kinase RLK1 [Arachis duranensis]	G-type lectin S-receptor-like serine/threonine-protein kinase RLK1 isoform X2
AH01G31200	-2.1962	-3.71994	-2.51649	Chr01	105607917	105610401	+	1384	AH01G31200	GO:0006979;GO:0016021;GO:0055114;GO:0005576;GO:0004601;GO:0020037;GO:0042744;GO:0009664;GO:0046872;GO:0098869;GO:0009505	K00430	virNOG01207	G	sp|O80822|PER25_ARATH Peroxidase 25 OS=Arabidopsis thaliana GN=PER25 PE=2 SV=2	gi|1012007065|ref|XP_015944902.1| PREDICTED: peroxidase 25 [Arachis duranensis]	Peroxidase 25
AH01G33710	-1.18696	-1.60145	-1.38708	Chr01	109710696	109711540	+	648	AH01G33710	-	-	-	-	-	-	Unknown function
AH01G34090	-1.12851	-6.85595	-3.01076	Chr01	110177555	110179158	-	1389	AH01G34090	-	K09422	virNOG05892	K	sp|P81392|MYB06_ANTMA Myb-related protein 306 OS=Antirrhinum majus GN=MYB306 PE=2 SV=1	gi|1012007953|ref|XP_015946745.1| PREDICTED: myb-related protein 306-like [Arachis duranensis]	Myb-related protein 306
AH01G34380	-1.52681	-3.40053	-4.0072	Chr01	110718707	110721203	+	1821	AH01G34380	GO:0005741;GO:0055085	K15040	virNOG21352;KOG3126	P	sp|P42056|VDAC2_SOLTU Mitochondrial outer membrane protein porin of 36 kDa OS=Solanum tuberosum PE=1 SV=2	gi|1012005455|ref|XP_015942358.1| PREDICTED: mitochondrial outer membrane protein porin of 36 kDa-like [Arachis duranensis]	Mitochondrial outer membrane protein porin of 36 kDa
AH01G34410	-3.56392	-6.20341	-4.42086	Chr01	110758129	110761808	+	3680	AH01G34410	-	-	virNOG22556;virNOG24527;euNOG46005	R	-	gi|1012103597|ref|XP_015958039.1| PREDICTED: uncharacterized protein LOC107482151 [Arachis duranensis]	Uncharacterized protein
AH01G34420	-4.52473	-Inf	-3.27923	Chr01	110762655	110764358	+	1704	AH01G34420	-	-	KOG1075;virNOG22502;virNOG32743;virNOG09124;virNOG10647	R	sp|P93295|M310_ARATH Uncharacterized mitochondrial protein AtMg00310 OS=Arabidopsis thaliana GN=AtMg00310 PE=4 SV=1	gi|1012109756|ref|XP_015959674.1| PREDICTED: uncharacterized protein LOC107483570 [Arachis duranensis]	Putative ribonuclease H protein At1g65750
AH01G34710	-1.55124	-2.60275	-3.2312	Chr01	111399104	111404015	-	4227	AH01G34710	GO:0006468;GO:0016021;GO:0005524;GO:0004674	-	virNOG12268	T	sp|C0LGR3|RGI3_ARATH LRR receptor-like serine/threonine-protein kinase OS=Arabidopsis thaliana GN=RGI3 PE=1 SV=1	gi|1011998981|ref|XP_015970276.1| PREDICTED: probable LRR receptor-like serine/threonine-protein kinase At4g26540 [Arachis duranensis]	Uncharacterized protein
AH02G00200	-1.041	-2.054	-1.40058	Chr02	354496	358251	+	3756	AH02G00200	-	-	virNOG04327	T	sp|Q9LRR4|R13L1_ARATH Putative disease resistance RPP13-like protein 1 OS=Arabidopsis thaliana GN=RPPL1 PE=3 SV=1	gi|1012009472|ref|XP_015947822.1| PREDICTED: putative disease resistance protein At3g14460 [Arachis duranensis]	Putative disease resistance RPP13-like protein 1
AH02G00750	-8.01945	-4.76335	-5.50912	Chr02	930577	932962	+	1036	AH02G00750	-	-	virNOG05165;virNOG13574	S	sp|Q9LVZ8|LOR12_ARATH Protein LURP-one-related 12 OS=Arabidopsis thaliana GN=At3g15810 PE=2 SV=1	gi|1012009800|ref|XP_015947893.1| PREDICTED: protein LURP-one-related 12-like [Arachis duranensis]	Protein LURP-one-related 12
AH02G01190	-1.42056	-3.75681	-2.30811	Chr02	1379406	1381350	+	1323	AH02G01190	-	-	virNOG04327;KOG4658	T	sp|Q9LRR5|DRL21_ARATH Putative disease resistance protein At3g14460 OS=Arabidopsis thaliana GN=At3g14460 PE=3 SV=1	gi|1021562826|ref|XP_016172630.1| PREDICTED: putative disease resistance protein At3g14460 [Arachis ipaensis]	Putative disease resistance protein At3g14460
AH02G02080	-Inf	-Inf	-Inf	Chr02	2293254	2296932	-	1527	AH02G02080	-	-	virNOG17017	L	sp|Q9FME0|RFA1D_ARATH Replication protein A 70 kDa DNA-binding subunit D OS=Arabidopsis thaliana GN=RPA1D PE=2 SV=1	gi|1012033509|ref|XP_015952597.1| PREDICTED: replication protein A 70 kDa DNA-binding subunit E-like [Arachis duranensis] &gt;gi|1012265469|ref|XP_015947243.1| PREDICTED: replication protein A 70 kDa DNA-binding subunit E-like [Arachis duranensis]	Replication protein A 70 kDa DNA-binding subunit B
AH02G02270	-2.32888	-1.73256	-5.54337	Chr02	2414947	2418651	+	3705	AH02G02270	-	-	virNOG04327	T	sp|Q9LRR4|R13L1_ARATH Putative disease resistance RPP13-like protein 1 OS=Arabidopsis thaliana GN=RPPL1 PE=3 SV=1	gi|1021483951|ref|XP_016184975.1| PREDICTED: putative disease resistance protein At3g14460 [Arachis ipaensis]	Putative disease resistance RPP13-like protein 1
AH02G02480	-1.39698	-1.53474	-1.73795	Chr02	2609003	2613018	+	3567	AH02G02480	-	-	virNOG27819;virNOG04403	R	sp|Q9LUR2|PP238_ARATH Putative pentatricopeptide repeat-containing protein At3g16710, mitochondrial OS=Arabidopsis thaliana GN=At3g16710 PE=3 SV=1	gi|1012010414|ref|XP_015947995.1| PREDICTED: pentatricopeptide repeat-containing protein At1g62670, mitochondrial-like [Arachis duranensis] &gt;gi|1012010419|ref|XP_015947996.1| PREDICTED: pentatricopeptide repeat-containing protein At1g62670, mitochondrial-like [Arachis duranensis] &gt;gi|1012010424|ref|XP_015947997.1| PREDICTED: pentatricopeptide repeat-containing protein At1g62670, mitochondri…	Pentatricopeptide repeat-containing protein At1g62670, mitochondrial
AH02G03440	-1.26423	-2.32009	-1.32382	Chr02	3663503	3669929	-	4067	AH02G03440	-	K16240	virNOG07397	J	sp|Q9SYX2|SPA1_ARATH Protein SUPPRESSOR OF PHYA-105 1 OS=Arabidopsis thaliana GN=SPA1 PE=1 SV=1	gi|1012010215|ref|XP_015947959.1| PREDICTED: protein SUPPRESSOR OF PHYA-105 1-like [Arachis duranensis] &gt;gi|1012010221|ref|XP_015947960.1| PREDICTED: protein SUPPRESSOR OF PHYA-105 1-like [Arachis duranensis]	Protein SUPPRESSOR OF PHYA-105 1
AH02G09680	-1.05835	-1.75763	-1.461	Chr02	17010204	17012013	-	1323	AH02G09680	-	-	virNOG04327	T	sp|Q9LRR4|R13L1_ARATH Putative disease resistance RPP13-like protein 1 OS=Arabidopsis thaliana GN=RPPL1 PE=3 SV=1	gi|1021483947|ref|XP_016184973.1| PREDICTED: putative disease resistance RPP13-like protein 1 [Arachis ipaensis]	Putative disease resistance RPP13-like protein 1
AH02G09690	-2.45392	-2.2631	-2.40916	Chr02	17083193	17085854	-	936	AH02G09690	-	-	virNOG04327;KOG4658	T	-	gi|1012009676|ref|XP_015947867.1| PREDICTED: putative disease resistance RPP13-like protein 1, partial [Arachis duranensis]	Putative disease resistance protein At3g14460
AH02G09830	-1.81315	-2.79346	-1.46159	Chr02	17387754	17390640	-	2887	AH02G09830	-	-	virNOG04327	T	sp|Q9LRR4|R13L1_ARATH Putative disease resistance RPP13-like protein 1 OS=Arabidopsis thaliana GN=RPPL1 PE=3 SV=1	gi|1012265022|ref|XP_015947141.1| PREDICTED: putative disease resistance RPP13-like protein 1 [Arachis duranensis]	Putative disease resistance RPP13-like protein 1
AH02G09970	-1.57937	-1.03693	-1.63561	Chr02	17629849	17631250	-	1402	AH02G09970	-	-	virNOG00481	R	sp|Q9SN38|RLP51_ARATH Receptor-like protein 51 OS=Arabidopsis thaliana GN=RLP51 PE=1 SV=1	gi|1012248997|ref|XP_015943055.1| PREDICTED: probably inactive leucine-rich repeat receptor-like protein kinase At2g25790 isoform X2 [Arachis duranensis]	Uncharacterized protein
AH02G12340	-1.07148	-1.30673	-1.07367	Chr02	30993629	31007045	+	4942	AH02G12340	-	-	virNOG01832	S	-	gi|1012017124|ref|XP_015949205.1| PREDICTED: uncharacterized protein LOC107474129 isoform X1 [Arachis duranensis] &gt;gi|1012017128|ref|XP_015949206.1| PREDICTED: uncharacterized protein LOC107474129 isoform X1 [Arachis duranensis]	uncharacterized protein LOC101494666 isoform X1
AH02G15670	-1.56513	-2.34476	-3.14521	Chr02	59833510	59834413	-	679	AH02G15670	GO:0003677;GO:0005634	-	virNOG22977	K	sp|Q58FS3|RAD_ANTMA Transcription factor RADIALIS OS=Antirrhinum majus GN=RAD PE=1 SV=1	gi|1012019416|ref|XP_015949599.1| PREDICTED: protein RADIALIS-like 3 [Arachis duranensis] &gt;gi|1021480696|ref|XP_016183502.1| PREDICTED: protein RADIALIS-like 3 [Arachis ipaensis] &gt;gi|563425597|gb|AHB59612.1| putative MYB-related protein 26 [Arachis hypogaea]	Transcription factor RADIALIS
AH02G22830	-1.24663	-3.94245	-3.86349	Chr02	91926530	91929889	+	3360	AH02G22830	-	-	NOG124510;COG4886	S	sp|Q9LJS0|RLP42_ARATH Receptor like protein 42 OS=Arabidopsis thaliana GN=RLP42 PE=1 SV=1	gi|1021486045|ref|XP_016186005.1| PREDICTED: uncharacterized protein LOC107627695 [Arachis ipaensis]	Receptor-like protein 12
AH02G24000	-1.21887	-5.9814	-4.21089	Chr02	93871768	93875214	-	1179	AH02G24000	-	-	virNOG25656;virNOG21316	S	-	gi|1021487381|ref|XP_016186639.1| PREDICTED: uncharacterized protein LOC107628507 [Arachis ipaensis]	Uncharacterized protein
AH02G24080	-1.45871	-2.64811	-1.13446	Chr02	93984048	93985322	+	1275	AH02G24080	-	-	virNOG15384;virNOG24130	RS	sp|O04351|OFP2_ARATH Transcription repressor OFP2 OS=Arabidopsis thaliana GN=OFP2 PE=1 SV=1	gi|1012024177|ref|XP_015950564.1| PREDICTED: transcription repressor OFP1-like [Arachis duranensis]	Transcription repressor OFP4
AH02G26650	-2.1862	-2.71108	-1.74248	Chr02	97731185	97731685	-	501	AH02G26650	-	-	NOG96741;NOG117539;virNOG17255	TRU	sp|Q40392|TMVRN_NICGU TMV resistance protein N OS=Nicotiana glutinosa GN=N PE=1 SV=1	gi|1012025806|ref|XP_015950894.1| PREDICTED: disease resistance protein RML1B-like [Arachis duranensis]	TMV resistance protein N
AH02G27910	-1.14475	-1.08675	-2.03153	Chr02	99408850	99414556	+	4383	AH02G27910	-	-	virNOG04327	T	sp|Q9LRR4|R13L1_ARATH Putative disease resistance RPP13-like protein 1 OS=Arabidopsis thaliana GN=RPPL1 PE=3 SV=1	gi|1021486445|ref|XP_016186239.1| PREDICTED: putative disease resistance RPP13-like protein 1 [Arachis ipaensis]	Putative disease resistance RPP13-like protein 1
AH03G01430	-1.03901	-2.07407	-1.33513	Chr03	1685626	1692094	+	3646	AH03G01430	GO:0005634;GO:0008289;GO:0003677	K09338	virNOG04230	K	sp|Q9SE43|REV_ARATH Homeobox-leucine zipper protein REVOLUTA OS=Arabidopsis thaliana GN=REV PE=1 SV=2	gi|1021488878|ref|XP_016187430.1| PREDICTED: homeobox-leucine zipper protein REVOLUTA-like [Arachis ipaensis]	Homeobox-leucine zipper protein REVOLUTA
AH03G02550	-2.2323	-4.12014	-3.81143	Chr03	2775909	2780323	+	1201	AH03G02550	-	-	virNOG19242	K	sp|Q6X7K1|WOX2_ARATH WUSCHEL-related homeobox 2 OS=Arabidopsis thaliana GN=WOX2 PE=2 SV=1	gi|1012032075|ref|XP_015952266.1| PREDICTED: WUSCHEL-related homeobox 5-like isoform X1 [Arachis duranensis]	WUSCHEL-related homeobox 2
AH03G02560	-1.26184	-1.6057	-2.46166	Chr03	2787196	2788824	+	1629	AH03G02560	-	-	virNOG15642;virNOG19376	S	-	gi|1012032066|ref|XP_015952264.1| PREDICTED: uncharacterized protein LOC107476853 [Arachis duranensis]	Uncharacterized protein
AH03G03470	-1.3366	-1.88385	-1.80667	Chr03	3546050	3548603	+	2062	AH03G03470	-	-	virNOG04100	S	sp|Q9LXU9|IRKI_ARATH IRK-interacting protein OS=Arabidopsis thaliana GN=IRKI PE=1 SV=1	gi|1012031631|ref|XP_015952171.1| PREDICTED: IRK-interacting protein-like [Arachis duranensis]	IRK-interacting protein
AH03G04400	-4.40309	-2.79977	-4.48199	Chr03	4478356	4480342	-	1367	AH03G04400	-	-	virNOG31833;virNOG26467;virNOG05864	SR	-	gi|1012031285|ref|XP_015952091.1| PREDICTED: uncharacterized protein LOC107476737 isoform X1 [Arachis duranensis]	Uncharacterized protein
AH03G07110	-2.05787	-1.34351	-2.16298	Chr03	7174906	7177838	-	2817	AH03G07110	-	-	virNOG15897	S	sp|A0A1P8BH59|PICBP_ARATH Calmodulin binding protein PICBP OS=Arabidopsis thaliana GN=PICBP PE=2 SV=1	gi|1012030757|ref|XP_015951973.1| PREDICTED: uncharacterized protein LOC107476638 [Arachis duranensis]	Uncharacterized protein
AH03G09010	-Inf	-Inf	-Inf	Chr03	9482437	9484255	+	528	AH03G09010	-	-	-	-	-	-	Unknown function
AH03G10500	-1.20275	-4.21561	-2.50814	Chr03	11251741	11258105	+	3521	AH03G10500	GO:0005992;GO:0004805;GO:0016311	K01087	virNOG05679	G	sp|O64896|TPPA_ARATH Trehalose-phosphate phosphatase A OS=Arabidopsis thaliana GN=TPPA PE=1 SV=1	gi|1021490135|ref|XP_016188084.1| PREDICTED: trehalose-phosphate phosphatase A-like [Arachis ipaensis] &gt;gi|1021490137|ref|XP_016188085.1| PREDICTED: trehalose-phosphate phosphatase A-like [Arachis ipaensis] &gt;gi|1021490139|ref|XP_016188086.1| PREDICTED: trehalose-phosphate phosphatase A-like [Arachis ipaensis]	Trehalose-phosphate phosphatase A
AH03G10930	-1.18101	-2.2821	-2.28659	Chr03	11874117	11876417	-	2301	AH03G10930	GO:0016020;GO:0004672;GO:0000166	-	virNOG08531	T	sp|Q9FIJ6|ACCR4_ARATH Serine/threonine-protein kinase-like protein CCR4 OS=Arabidopsis thaliana GN=CCR4 PE=1 SV=1	gi|1012035750|ref|XP_015953117.1| PREDICTED: serine/threonine-protein kinase-like protein CCR4 [Arachis duranensis]	Serine/threonine-protein kinase-like protein CCR4
AH03G12220	-1.66058	-4.65314	-Inf	Chr03	13891027	13892638	-	1612	AH03G12220	-	-	-	-	-	gi|1012036643|ref|XP_015953322.1| PREDICTED: glycine-rich cell wall structural protein 1-like [Arachis duranensis]	Uncharacterized protein||Unknown function
AH03G13510	-1.26616	-1.8441	-2.17554	Chr03	18854962	18856718	-	624	AH03G13510	-	-	virNOG10484	R	sp|Q9C5J4|Y3210_ARATH BTB/POZ domain-containing protein At3g22104 OS=Arabidopsis thaliana GN=At3g22104 PE=2 SV=1	gi|1021490732|ref|XP_016188376.1| PREDICTED: BTB/POZ domain-containing protein At3g22104 isoform X1 [Arachis ipaensis]	BTB/POZ domain-containing protein At3g22104
AH03G14610	-2.16081	-4.55855	-1.07581	Chr03	21121943	21125152	-	1398	AH03G14610	GO:0016020	-	virNOG11973	R	sp|Q8LPS2|ACD6_ARATH Protein ACCELERATED CELL DEATH 6 OS=Arabidopsis thaliana GN=ACD6 PE=1 SV=1	gi|1012037382|ref|XP_015953508.1| PREDICTED: protein ACCELERATED CELL DEATH 6-like [Arachis duranensis]	Protein ACCELERATED CELL DEATH 6
AH03G15800	-1.12323	-1.70151	-2.02683	Chr03	23601643	23602665	-	1023	AH03G15800	-	-	virNOG18196	K	sp|Q9MAH8|TCP3_ARATH Transcription factor TCP3 OS=Arabidopsis thaliana GN=TCP3 PE=1 SV=1	gi|1012038038|ref|XP_015953665.1| PREDICTED: transcription factor TCP3-like [Arachis duranensis] &gt;gi|1012038042|ref|XP_015953666.1| PREDICTED: transcription factor TCP3-like [Arachis duranensis]	Transcription factor TCP3
AH03G16520	-1.59356	-2.57473	-2.01126	Chr03	25004328	25004642	+	315	AH03G16520	-	-	virNOG00819;virNOG19602	R	sp|Q94HW2|POLR1_ARATH Retrovirus-related Pol polyprotein from transposon RE1 OS=Arabidopsis thaliana GN=RE1 PE=2 SV=1	gi|1000953900|ref|XP_015578375.1| PREDICTED: LOW QUALITY PROTEIN: U4/U6 small nuclear ribonucleoprotein Prp3 [Ricinus communis]	Retrovirus-related Pol polyprotein from transposon TNT 1-94
AH03G18440	-Inf	-Inf	-Inf	Chr03	29820023	29820711	+	396	AH03G18440	-	-	-	-	-	gi|1012239628|ref|XP_015940540.1| PREDICTED: uncharacterized protein LOC107466069 [Arachis duranensis]	Unknown function
AH03G20310	-1.05594	-4.13651	-1.3605	Chr03	34297441	34299816	-	2376	AH03G20310	GO:0016310;GO:0016020;GO:0004672	-	virNOG04162	T	sp|Q9FLW0|Y5241_ARATH Probable receptor-like protein kinase At5g24010 OS=Arabidopsis thaliana GN=At5g24010 PE=1 SV=1	gi|1021491667|ref|XP_016188841.1| PREDICTED: receptor-like protein kinase THESEUS 1 [Arachis ipaensis]	Probable receptor-like protein kinase At4g39110
AH03G20580	-1.07183	-1.25935	-2.72692	Chr03	34956375	34958571	-	1249	AH03G20580	GO:0009987	K14484	virNOG04542	S	sp|Q9ZSY8|IAA27_ARATH Auxin-responsive protein IAA27 OS=Arabidopsis thaliana GN=IAA27 PE=1 SV=1	gi|1021491715|ref|XP_016188864.1| PREDICTED: auxin-responsive protein IAA27-like [Arachis ipaensis]	Auxin-responsive protein IAA27
AH03G20940	-4.10389	-5.59161	-8.47082	Chr03	35863565	35866909	+	3345	AH03G20940	-	-	NOG121919;euNOG10076;virNOG06886	RS	sp|Q9LHF1|LRX4_ARATH Leucine-rich repeat extensin-like protein 4 OS=Arabidopsis thaliana GN=LRX4 PE=1 SV=1	gi|1012085054|ref|XP_015954312.1| PREDICTED: leucine-rich repeat extensin-like protein 4 [Arachis duranensis]	Leucine-rich repeat extensin-like protein 4
AH03G27650	-Inf	-5.40913	-Inf	Chr03	85338160	85339960	+	1190	AH03G27650	GO:0046872;GO:0061630;GO:0043161	-	virNOG19651	O	sp|Q852U6|RHY1A_ARATH Probable E3 ubiquitin-protein ligase RHY1A OS=Arabidopsis thaliana GN=RHY1A PE=2 SV=1	gi|1012092282|ref|XP_015955145.1| PREDICTED: E3 ubiquitin-protein ligase ZNRF3 [Arachis duranensis]	Putative RING finger protein P32A8.03c
AH03G34110	-2.43486	-2.62886	-6.1405	Chr03	124130967	124131950	-	984	AH03G34110	GO:0046982;GO:0005634;GO:0006355;GO:0043565	K08065	virNOG21052	K	sp|O23310|NFYB3_ARATH Nuclear transcription factor Y subunit B-3 OS=Arabidopsis thaliana GN=NFYB3 PE=1 SV=1	gi|1012095855|ref|XP_015956005.1| PREDICTED: nuclear transcription factor Y subunit B-like [Arachis duranensis]	Nuclear transcription factor Y subunit B-3
AH03G35450	-1.23562	-1.28122	-1.3044	Chr03	126397662	126399867	-	951	AH03G35450	GO:0055114;GO:0047834	K17744	virNOG14712	C	sp|O81884|GALDH_ARATH L-galactose dehydrogenase OS=Arabidopsis thaliana GN=LGALDH PE=1 SV=1	gi|1012096557|ref|XP_015956177.1| PREDICTED: L-galactose dehydrogenase [Arachis duranensis]	L-galactose dehydrogenase
AH03G36080	-1.25247	-2.41513	-1.72611	Chr03	127330247	127335363	-	2980	AH03G36080	GO:0005516;GO:0006950	-	virNOG02672	R	sp|Q9FKL6|CB60B_ARATH Calmodulin-binding protein 60 B OS=Arabidopsis thaliana GN=CBP60B PE=2 SV=1	gi|1012096930|ref|XP_015956276.1| PREDICTED: calmodulin-binding protein 60 B-like [Arachis duranensis] &gt;gi|1021483013|ref|XP_016184544.1| PREDICTED: calmodulin-binding protein 60 B-like [Arachis ipaensis]	Calmodulin-binding protein 60 B
AH03G37970	-1.0517	-1.27603	-1.70941	Chr03	130091671	130095688	-	2932	AH03G37970	GO:0008270	-	virNOG02561	TZ	sp|Q0WSN2|DAR2_ARATH Protein DA1-related 2 OS=Arabidopsis thaliana GN=DAR2 PE=2 SV=1	gi|1012098007|ref|XP_015956568.1| PREDICTED: protein DA1-related 2-like [Arachis duranensis]	Protein DA1-related 2
AH03G38750	-Inf	-Inf	-2.32934	Chr03	131178251	131180245	-	909	AH03G38750	-	-	virNOG09236	R	sp|Q9S9V9|FBL23_ARATH Putative F-box/LRR-repeat protein 23 OS=Arabidopsis thaliana GN=FBL23 PE=4 SV=1	gi|1012098152|ref|XP_015956615.1| PREDICTED: putative F-box/LRR-repeat protein 9 [Arachis duranensis]	Putative F-box/LRR-repeat protein 23
AH03G38950	-1.20856	-1.9362	-2.28323	Chr03	131440446	131442812	-	2367	AH03G38950	GO:0006508;GO:0004190	-	KOG1339;virNOG07141	O	sp|Q9LZL3|PCS1L_ARATH Aspartic proteinase PCS1 OS=Arabidopsis thaliana GN=PCS1 PE=2 SV=1	gi|1012098601|ref|XP_015956733.1| PREDICTED: aspartic proteinase PCS1 [Arachis duranensis]	Aspartic proteinase PCS1
AH03G40590	-2.67316	-2.6775	-3.09723	Chr03	133588184	133593047	-	3651	AH03G40590	GO:0016021;GO:0006468;GO:0004674;GO:0005524	-	virNOG07229;COG0515;virNOG39349	T	sp|Q9ZUE0|PEK12_ARATH Proline-rich receptor-like protein kinase PERK12 OS=Arabidopsis thaliana GN=PERK12 PE=2 SV=2	gi|1012099923|ref|XP_015957089.1| PREDICTED: proline-rich receptor-like protein kinase PERK12 isoform X1 [Arachis duranensis]	Proline-rich receptor-like protein kinase PERK13
AH03G41710	-Inf	-3.62559	-Inf	Chr03	134888210	134888653	-	327	AH03G41710	-	-	-	-	-	-	Unknown function
AH03G43110	-1.01823	-1.42638	-2.75841	Chr03	136693525	136696953	-	1988	AH03G43110	GO:0030247;GO:0004553;GO:0005975;GO:0046658	K19891	virNOG05004	R	sp|Q9ZU91|E133_ARATH Glucan endo-1,3-beta-glucosidase 3 OS=Arabidopsis thaliana GN=At2g01630 PE=1 SV=2	gi|1021495688|ref|XP_016190864.1| PREDICTED: glucan endo-1,3-beta-glucosidase 3 [Arachis ipaensis]	Glucan endo-1,3-beta-glucosidase 3
AH03G43600	-1.21271	-6.50686	-1.59366	Chr03	137140414	137142565	-	1591	AH03G43600	GO:0016021	-	virNOG15117	S	-	gi|1012102509|ref|XP_015957756.1| PREDICTED: uncharacterized protein LOC107481917 [Arachis duranensis]	Uncharacterized protein
AH03G43620	-1.11374	-1.03213	-2.33011	Chr03	137172284	137173765	-	1318	AH03G43620	GO:0016021	-	virNOG03717	S	-	gi|1021499466|ref|XP_016192996.1| PREDICTED: uncharacterized protein LOC107633923 [Arachis ipaensis]	Uncharacterized protein
AH03G45980	-1.63883	-2.25498	-2.26294	Chr03	139503450	139507078	-	1842	AH03G45980	-	K14432	virNOG14881	K	sp|P42777|GBF4_ARATH G-box-binding factor 4 OS=Arabidopsis thaliana GN=GBF4 PE=1 SV=1	gi|1021499390|ref|XP_016192954.1| PREDICTED: G-box-binding factor 4-like [Arachis ipaensis]	G-box-binding factor 4
AH04G00120	-1.03484	-6.33273	-3.60841	Chr04	403350	409961	+	2863	AH04G00120	GO:0016866	K15813	virNOG11690	I	sp|Q9MB42|BAMS_GLYGL Beta-amyrin synthase OS=Glycyrrhiza glabra GN=GgbAS1 PE=1 SV=1	gi|1012105433|ref|XP_015958539.1| PREDICTED: beta-amyrin synthase [Arachis duranensis] &gt;gi|1012105437|ref|XP_015958540.1| PREDICTED: beta-amyrin synthase [Arachis duranensis]	Beta-amyrin synthase
AH04G00680	-1.40669	-1.65309	-3.21768	Chr04	939110	948085	+	2618	AH04G00680	GO:0005576;GO:0008447;GO:0055114;GO:0005507	K00423	virNOG02241	Q	sp|P14133|ASO_CUCSA L-ascorbate oxidase OS=Cucumis sativus PE=1 SV=1	gi|1012105167|ref|XP_015958466.1| PREDICTED: L-ascorbate oxidase-like [Arachis duranensis]	L-ascorbate oxidase
AH04G01170	-1.0706	-3.2181	-2.97753	Chr04	1543503	1546205	-	2101	AH04G01170	GO:0071949;GO:0018658;GO:0055114;GO:0044550	-	virNOG10703	C	sp|H1ZZA4|AUAG_STIAU Aurachin C monooxygenase/isomerase OS=Stigmatella aurantiaca GN=auaG PE=1 SV=1	gi|1012104926|ref|XP_015958398.1| PREDICTED: 6-hydroxynicotinate 3-monooxygenase [Arachis duranensis]	6-hydroxynicotinate 3-monooxygenase
AH04G01610	-3.40684	-7.72934	-2.13183	Chr04	2080842	2083281	+	1196	AH04G01610	GO:0071555;GO:0004553;GO:0042546;GO:0010411;GO:0016762;GO:0048046;GO:0005618	K08235	virNOG09548	G	sp|P35694|XTH2_SOYBN Xyloglucan endotransglucosylase/hydrolase 2 OS=Glycine max PE=2 SV=1	gi|1012104728|ref|XP_015958343.1| PREDICTED: xyloglucan endotransglucosylase/hydrolase 2 [Arachis duranensis]	Xyloglucan endotransglucosylase/hydrolase 2
AH04G03150	-1.28042	-2.26318	-1.09983	Chr04	3813903	3817443	-	2827	AH04G03150	GO:0006470;GO:0004722;GO:0046872	-	virNOG06952	T	sp|Q7XJ53|P2C35_ARATH Probable protein phosphatase 2C 35 OS=Arabidopsis thaliana GN=At3g06270 PE=2 SV=1	gi|1012106084|ref|XP_015958708.1| PREDICTED: probable protein phosphatase 2C 35 isoform X1 [Arachis duranensis] &gt;gi|1012106088|ref|XP_015958709.1| PREDICTED: probable protein phosphatase 2C 35 isoform X1 [Arachis duranensis] &gt;gi|1012106092|ref|XP_015958710.1| PREDICTED: probable protein phosphatase 2C 35 isoform X1 [Arachis duranensis] &gt;gi|1012106096|ref|XP_015958711.1| PREDICTED: probab…	Probable protein phosphatase 2C 35
AH04G03460	-2.86494	-4.97804	-4.69537	Chr04	4162037	4164405	-	2022	AH04G03460	-	K10760	virNOG14048	H	sp|Q94ID2|IPT5_ARATH Adenylate isopentenyltransferase 5, chloroplastic OS=Arabidopsis thaliana GN=IPT5 PE=1 SV=2	gi|1012105952|ref|XP_015958672.1| PREDICTED: adenylate isopentenyltransferase 5, chloroplastic-like [Arachis duranensis]	Adenylate isopentenyltransferase 5, chloroplastic
AH04G04880	-1.89989	-3.46143	-3.07377	Chr04	5954565	5956195	+	862	AH04G04880	-	-	virNOG22144	R	sp|Q9T076|ENL2_ARATH Early nodulin-like protein 2 OS=Arabidopsis thaliana GN=At4g27520 PE=1 SV=1	gi|1021508339|ref|XP_016197525.1| PREDICTED: mavicyanin-like [Arachis ipaensis]	Early nodulin-like protein 2
AH04G05600	-1.03876	-1.33482	-1.60416	Chr04	6815373	6820117	-	3289	AH04G05600	GO:0045489;GO:0071555;GO:0047262;GO:0000139	K13648	virNOG00530	G	sp|Q93ZX7|GAUT4_ARATH Probable galacturonosyltransferase 4 OS=Arabidopsis thaliana GN=GAUT4 PE=2 SV=1	gi|1012107054|ref|XP_015958964.1| PREDICTED: probable galacturonosyltransferase 4 [Arachis duranensis]	Probable galacturonosyltransferase 4
AH04G07050	-2.88446	-3.26218	-3.57442	Chr04	9103694	9106000	-	1962	AH04G07050	-	-	COG0639;virNOG04559;virNOG10114	RT	sp|Q9LNG5|PPP7L_ARATH Serine/threonine-protein phosphatase 7 long form homolog OS=Arabidopsis thaliana GN=MAIL3 PE=2 SV=1	gi|1021555268|ref|XP_016169069.1| PREDICTED: serine/threonine-protein phosphatase 7 long form homolog [Arachis ipaensis]	Serine/threonine-protein phosphatase 7 long form homolog
AH04G08170	-1.43055	-3.46338	-4.676	Chr04	12949339	12951680	-	1591	AH04G08170	GO:0005618;GO:0045490;GO:0045330;GO:0042545;GO:0030599	-	virNOG08181	R	sp|Q9LSP1|PME67_ARATH Probable pectinesterase 67 OS=Arabidopsis thaliana GN=PME67 PE=2 SV=1	gi|1012109044|ref|XP_015959496.1| PREDICTED: probable pectinesterase 67 [Arachis duranensis]	Probable pectinesterase 67
AH04G09030	-Inf	-Inf	-Inf	Chr04	15089697	15091062	-	657	AH04G09030	-	-	-	-	-	gi|1021535029|ref|XP_016164531.1| PREDICTED: uncharacterized protein LOC107607057, partial [Arachis ipaensis]	Zinc finger GRF-type protein
AH04G09220	-2.20368	-2.8342	-3.53397	Chr04	15488400	15492790	-	1320	AH04G09220	GO:0055114;GO:0005506;GO:0005783;GO:0080132;GO:0016021;GO:0006633	K19706	virNOG10935	I	sp|O48916|FAH1_ARATH Dihydroceramide fatty acyl 2-hydroxylase FAH1 OS=Arabidopsis thaliana GN=FAH1 PE=1 SV=1	gi|1012108545|ref|XP_015959365.1| PREDICTED: dihydroceramide fatty acyl 2-hydroxylase FAH1-like [Arachis duranensis] &gt;gi|1012108549|ref|XP_015959366.1| PREDICTED: dihydroceramide fatty acyl 2-hydroxylase FAH1-like [Arachis duranensis] &gt;gi|1021508804|ref|XP_016197754.1| PREDICTED: dihydroceramide fatty acyl 2-hydroxylase FAH1-like [Arachis ipaensis]	Fatty acid 2-hydroxylase 1
AH04G12850	-1.01977	-6.42363	-2.82942	Chr04	30046468	30046719	-	252	AH04G12850	-	-	-	-	-	-	Unknown function
AH04G12870	-1.04628	-Inf	-4.18456	Chr04	30050446	30050817	-	372	AH04G12870	-	-	-	-	-	-	Unknown function
AH04G14810	-1.8433	-2.66179	-2.36774	Chr04	43715355	43721268	-	1971	AH04G14810	GO:0046658;GO:0004553;GO:0005975;GO:0030247	-	virNOG13093	R	sp|Q06915|EA6_ARATH Probable glucan endo-1,3-beta-glucosidase A6 OS=Arabidopsis thaliana GN=A6 PE=2 SV=1	gi|1012113300|ref|XP_015960514.1| PREDICTED: probable glucan endo-1,3-beta-glucosidase A6 [Arachis duranensis]	Probable glucan endo-1,3-beta-glucosidase A6
AH04G18380	-2.04792	-3.34188	-2.0031	Chr04	87919375	87929307	+	1095	AH04G18380	-	-	virNOG17043	E	sp|Q8GYS4|AVT1D_ARATH Amino acid transporter AVT1D OS=Arabidopsis thaliana GN=AVT1D PE=2 SV=1	gi|1012114455|ref|XP_015960802.1| PREDICTED: vacuolar amino acid transporter 1-like isoform X2 [Arachis duranensis]	vacuolar amino acid transporter 1-like
AH04G18880	-Inf	-Inf	-Inf	Chr04	90945842	90946777	+	936	AH04G18880	-	-	-	-	-	-	Unknown function
AH04G19080	-1.10914	-4.48147	-5.01382	Chr04	93663547	93667140	-	1935	AH04G19080	GO:0090447;GO:0016791;GO:0016021;GO:0003841;GO:0016311;GO:0004366;GO:0010143	K13508	virNOG08633	I	sp|O80437|GPAT6_ARATH Glycerol-3-phosphate 2-O-acyltransferase 6 OS=Arabidopsis thaliana GN=GPAT6 PE=1 SV=1	gi|1012115733|ref|XP_015961095.1| PREDICTED: glycerol-3-phosphate 2-O-acyltransferase 6-like [Arachis duranensis] &gt;gi|354809610|gb|AER42345.1| glycerol-3-phosphate acyltransferase 6 [Arachis hypogaea]	Glycerol-3-phosphate 2-O-acyltransferase 6
AH04G19410	-1.91977	-4.32889	-3.23383	Chr04	96865547	96871133	+	2619	AH04G19410	-	-	virNOG27789	S	-	gi|1012111614|ref|XP_015960121.1| PREDICTED: putative UPF0481 protein At3g02645 [Arachis duranensis]	UPF0481 protein At3g47200
AH04G23650	-6.42853	-Inf	-7.88626	Chr04	111712916	111717741	-	2241	AH04G23650	-	-	virNOG07085	R	-	gi|1012117613|ref|XP_015961534.1| PREDICTED: uncharacterized protein LOC107485517 isoform X2 [Arachis duranensis]	Uncharacterized protein
AH04G23660	-Inf	-5.08112	-Inf	Chr04	111718155	111719372	+	1218	AH04G23660	-	-	virNOG40171	R	-	gi|1012117380|ref|XP_015961471.1| PREDICTED: uncharacterized protein LOC107485448 [Arachis duranensis]	uncharacterized protein LOC101488718
AH04G29040	-1.90246	-4.74935	-2.7515	Chr04	121270169	121271243	+	1075	AH04G29040	-	K09286	virNOG35999;euNOG39689	K	sp|Q8L9K1|ERF99_ARATH Ethylene-responsive transcription factor 13 OS=Arabidopsis thaliana GN=ERF13 PE=2 SV=2	gi|1012120217|ref|XP_015962176.1| PREDICTED: ethylene-responsive transcription factor 13-like [Arachis duranensis]	Ethylene-responsive transcription factor 1
AH04G29540	-1.37174	-4.07762	-1.01795	Chr04	121913112	121923337	-	2705	AH04G29540	-	-	virNOG15625;KOG0619;virNOG01078	TR	-	gi|1012120859|ref|XP_015962347.1| PREDICTED: receptor-like protein 12 [Arachis duranensis]	Receptor-like protein 12
AH05G00550	-2.36526	-5.51775	-3.73669	Chr05	500468	505930	-	3771	AH05G00550	-	-	virNOG13051	T	sp|Q7XA42|RGA1_SOLBU Putative disease resistance protein RGA1 OS=Solanum bulbocastanum GN=RGA1 PE=2 SV=2	gi|1021515524|ref|XP_016201220.1| PREDICTED: putative disease resistance protein RGA4 [Arachis ipaensis] &gt;gi|1021515526|ref|XP_016201221.1| PREDICTED: putative disease resistance protein RGA4 [Arachis ipaensis] &gt;gi|1021515528|ref|XP_016201222.1| PREDICTED: putative disease resistance protein RGA4 [Arachis ipaensis]	Putative disease resistance protein RGA4
AH05G00620	-1.49909	-2.77885	-1.70591	Chr05	600227	603780	+	3369	AH05G00620	-	-	virNOG13051	T	sp|Q7XA42|RGA1_SOLBU Putative disease resistance protein RGA1 OS=Solanum bulbocastanum GN=RGA1 PE=2 SV=2	gi|1012123645|ref|XP_015963063.1| PREDICTED: putative disease resistance protein RGA1 [Arachis duranensis]	Putative disease resistance protein RGA3
AH05G01120	-1.06973	-2.44865	-1.70742	Chr05	1023872	1030999	-	2341	AH05G01120	GO:0043547;GO:0005089	-	virNOG11258;virNOG09270	R	sp|Q56WM6|ROGFE_ARATH Rop guanine nucleotide exchange factor 14 OS=Arabidopsis thaliana GN=ROPGEF14 PE=1 SV=1	gi|1012123913|ref|XP_015963137.1| PREDICTED: rop guanine nucleotide exchange factor 14 [Arachis duranensis]	Rop guanine nucleotide exchange factor 14
AH05G01310	-1.12978	-3.73973	-1.52601	Chr05	1364770	1368860	-	3420	AH05G01310	GO:0042626;GO:0055085;GO:0016021;GO:0005886;GO:0005524	K05681	virNOG00773	Q	sp|Q9C6W5|AB14G_ARATH ABC transporter G family member 14 OS=Arabidopsis thaliana GN=ABCG14 PE=2 SV=1	gi|1021515929|ref|XP_016201437.1| PREDICTED: LOW QUALITY PROTEIN: ABC transporter G family member 14-like [Arachis ipaensis]	ABC transporter G family member 14
AH05G01380	-1.12521	-1.4026	-1.43088	Chr05	1425973	1429013	+	1373	AH05G01380	-	-	virNOG05468	S	sp|Q5PP32|WTR25_ARATH WAT1-related protein At3g45870 OS=Arabidopsis thaliana GN=At3g45870 PE=2 SV=1	gi|1012125252|ref|XP_015963469.1| PREDICTED: WAT1-related protein At3g45870-like [Arachis duranensis]	WAT1-related protein At5g45370
AH05G01910	-1.09609	-1.00046	-1.31168	Chr05	2059223	2064384	-	3691	AH05G01910	-	-	virNOG07564	S	-	gi|1012125504|ref|XP_015963528.1| PREDICTED: uncharacterized protein LOC107487403 [Arachis duranensis]	Uncharacterized protein
AH05G02000	-3.26547	-2.93004	-1.85638	Chr05	2160563	2161688	+	552	AH05G02000	GO:0016021	-	virNOG14179	S	-	gi|1012125140|ref|XP_015963439.1| PREDICTED: uncharacterized protein LOC107487337 [Arachis duranensis]	Uncharacterized protein
AH05G03210	-1.20447	-2.63356	-2.10147	Chr05	3404884	3405285	+	402	AH05G03210	-	-	-	-	-	-	Unknown function
AH05G04030	-1.33564	-2.22502	-2.4114	Chr05	4468590	4473548	+	4528	AH05G04030	GO:0010468;GO:0005524;GO:0010102;GO:0004674;GO:0016021;GO:0006468	-	virNOG27980;virNOG17099	T	sp|C0LGX3|HSL2_ARATH LRR receptor-like serine/threonine-protein kinase HSL2 OS=Arabidopsis thaliana GN=HSL2 PE=2 SV=1	gi|1012126431|ref|XP_015963754.1| PREDICTED: LRR receptor-like serine/threonine-protein kinase HSL2 [Arachis duranensis]	LRR receptor-like serine/threonine-protein kinase HSL2
AH05G05580	-1.12556	-3.32331	-3.54162	Chr05	6883352	6883870	+	519	AH05G05580	GO:0005509	K13448	virNOG22065;virNOG18828	T	sp|Q9FYK2|CML25_ARATH Probable calcium-binding protein CML25 OS=Arabidopsis thaliana GN=CML25 PE=2 SV=1	gi|1012127211|ref|XP_015963968.1| PREDICTED: calmodulin-like protein 1 [Arachis duranensis]	Calmodulin-like protein 1
AH05G06800	-1.12056	-Inf	-4.03974	Chr05	8670000	8673385	+	3086	AH05G06800	-	-	virNOG12562;virNOG10062	T	sp|Q9ZNQ8|PERK4_ARATH Proline-rich receptor-like protein kinase PERK4 OS=Arabidopsis thaliana GN=PERK4 PE=1 SV=1	gi|1012127496|ref|XP_015964032.1| PREDICTED: proline-rich receptor-like protein kinase PERK4 [Arachis duranensis]	Proline-rich receptor-like protein kinase PERK4||Proline-rich receptor-like protein kinase PERK7
AH05G07710	-1.10084	-1.06819	-1.0089	Chr05	10133621	10135294	+	1519	AH05G07710	-	-	virNOG06991	K	sp|Q9FH57|GATA5_ARATH GATA transcription factor 5 OS=Arabidopsis thaliana GN=GATA5 PE=2 SV=1	gi|1012128122|ref|XP_015964212.1| PREDICTED: GATA transcription factor 5-like [Arachis duranensis]	GATA transcription factor 5
AH05G08810	-1.24501	-7.59799	-3.2712	Chr05	12086719	12092196	-	4348	AH05G08810	-	-	-	-	-	gi|1021482060|ref|XP_016184094.1| PREDICTED: uncharacterized protein LOC107625873 [Arachis ipaensis]	Ulp1 protease family, carboxy-terminal domain protein
AH05G10280	-3.03276	-4.08857	-1.66856	Chr05	22640316	22641655	-	756	AH05G10280	GO:0000103;GO:0045454;GO:0034599;GO:0055114;GO:0006457;GO:0016671;GO:0015035;GO:0005829;GO:0005886;GO:0006662	K03671	NOG61803;virNOG22871	O	sp|Q38879|TRXH2_ARATH Thioredoxin H2 OS=Arabidopsis thaliana GN=TRX2 PE=2 SV=2	gi|1012169435|ref|XP_015965355.1| PREDICTED: thioredoxin H2-like [Arachis duranensis]	Thioredoxin H2
AH05G11670	-2.54654	-4.09629	-3.3931	Chr05	28927155	28929087	+	1600	AH05G11670	GO:0016020;GO:0016413;GO:0005794;GO:0071554	K23877	virNOG11329	S	sp|O04523|TBL27_ARATH Protein ALTERED XYLOGLUCAN 4 OS=Arabidopsis thaliana GN=AXY4 PE=1 SV=1	gi|1012168582|ref|XP_015965154.1| PREDICTED: protein ALTERED XYLOGLUCAN 4-like [Arachis duranensis]	Protein ALTERED XYLOGLUCAN 4
AH05G12880	-2.00602	-2.14815	-2.27248	Chr05	33052849	33056728	-	2382	AH05G12880	GO:0000166;GO:0004674;GO:0005886	-	virNOG01232;COG0515	T	sp|Q9CAL2|CRK3_ARATH Cysteine-rich receptor-like protein kinase 3 OS=Arabidopsis thaliana GN=CRK3 PE=2 SV=1	gi|1012168199|ref|XP_015965072.1| PREDICTED: cysteine-rich receptor-like protein kinase 3 [Arachis duranensis]	Cysteine-rich receptor-like protein kinase 3
AH05G12910	-1.34733	-1.22036	-2.56666	Chr05	33145768	33150691	+	2022	AH05G12910	-	-	virNOG01787;NOG58103	RS	-	gi|1012168206|ref|XP_015965073.1| PREDICTED: uncharacterized protein LOC107488812 [Arachis duranensis]	Uncharacterized protein
AH05G16820	-1.34786	-2.82142	-2.58667	Chr05	40918153	40920648	-	2034	AH05G16820	-	-	virNOG20280	S	-	gi|1012128525|ref|XP_015964312.1| PREDICTED: uncharacterized protein LOC107488133 [Arachis duranensis]	uncharacterized protein LOC101492271
AH05G18560	-1.05065	-3.61852	-1.55988	Chr05	54406355	54408180	-	815	AH05G18560	-	-	virNOG37799;virNOG35752;virNOG36320	RWT	sp|Q4PSX1|CLE10_ARATH CLAVATA3/ESR (CLE)-related protein 10 OS=Arabidopsis thaliana GN=CLE10 PE=1 SV=1	gi|1021514576|ref|XP_016200778.1| PREDICTED: CLAVATA3/ESR (CLE)-related protein 10-like [Arachis ipaensis]	CLAVATA3/ESR (CLE)-related protein 10
AH05G20550	-Inf	-4.70787	-Inf	Chr05	82599946	82601596	-	318	AH05G20550	GO:0004571;GO:0016020;GO:0005509;GO:0030433;GO:0005783	-	virNOG04591;lilNOG05905	G	sp|Q9FG93|MNS4_ARATH Alpha-mannosidase I MNS4 OS=Arabidopsis thaliana GN=MNS4 PE=1 SV=1	gi|1012239926|ref|XP_015940610.1| PREDICTED: probable alpha-mannosidase I MNS4 [Arachis duranensis]	Probable alpha-mannosidase I MNS4
AH05G20820	-Inf	-5.19512	-Inf	Chr05	86259454	86262092	-	1779	AH05G20820	-	-	COG2124;virNOG09461	Q	sp|Q50EK3|C04C1_PINTA Cytochrome P450 704C1 OS=Pinus taeda GN=CYP704C1 PE=2 SV=1	gi|1012171760|ref|XP_015965884.1| PREDICTED: cytochrome P450 704C1-like [Arachis duranensis]	Cytochrome P450 704C1
AH05G21770	-2.17747	-1.45631	-5.56338	Chr05	87831162	87833496	-	1159	AH05G21770	GO:0009664;GO:0046872;GO:0009505;GO:0098869;GO:0042744;GO:0020037;GO:0005576;GO:0055114;GO:0004601;GO:0016021;GO:0006979	K00430	virNOG04538	G	sp|Q9SZB9|PER47_ARATH Peroxidase 47 OS=Arabidopsis thaliana GN=PER47 PE=2 SV=2	gi|1021521384|ref|XP_016204077.1| PREDICTED: peroxidase 47-like [Arachis ipaensis]	Peroxidase 47
AH05G22490	-1.35993	-2.70233	-1.31293	Chr05	89155826	89161299	+	4734	AH05G22490	GO:0006952;GO:0043531;GO:0007165	-	NOG96741;virNOG10093	RT	sp|Q40392|TMVRN_NICGU TMV resistance protein N OS=Nicotiana glutinosa GN=N PE=1 SV=1	gi|1012172487|ref|XP_015966075.1| PREDICTED: TMV resistance protein N-like [Arachis duranensis]	TMV resistance protein N
AH05G24480	-3.00846	-1.69972	-3.84904	Chr05	92088224	92090166	+	469	AH05G24480	-	-	-	-	-	-	Unknown function
AH05G24750	-Inf	-Inf	-4.75569	Chr05	92762688	92763442	-	327	AH05G24750	-	-	-	-	-	-	Unknown function
AH05G25020	-2.39094	-3.78182	-2.16655	Chr05	93214567	93215841	+	593	AH05G25020	-	-	virNOG19178	R	sp|Q8GV50|PLA2D_ARATH Phospholipase A2-delta OS=Arabidopsis thaliana GN=PLA2-DELTA PE=2 SV=1	gi|1012173642|ref|XP_015966371.1| PREDICTED: probable phospholipase A2 homolog 1 [Arachis duranensis]	Phospholipase A2-delta
AH05G25100	-1.32018	-7.80086	-3.60535	Chr05	93260339	93260628	-	192	AH05G25100	GO:0016021	-	virNOG25522;strNOG24319	R	sp|Q9M373|AGP20_ARATH Arabinogalactan peptide 20 OS=Arabidopsis thaliana GN=AGP20 PE=3 SV=1	gi|734419846|gb|KHN40352.1| Arabinogalactan peptide 20 [Glycine soja]	Arabinogalactan peptide 20
AH05G27910	-1.68435	-1.47485	-1.53814	Chr05	99176262	99180538	-	3952	AH05G27910	-	-	virNOG08729	S	-	gi|1012176171|ref|XP_015966984.1| PREDICTED: uncharacterized protein LOC107490688 [Arachis duranensis]	Uncharacterized protein
AH05G29080	-1.04199	-1.37891	-1.7192	Chr05	101083008	101086335	-	2730	AH05G29080	GO:0000166;GO:0016020	-	NOG39621;virNOG07828	ST	sp|Q9LVI6|RLK90_ARATH Probable inactive receptor kinase RLK902 OS=Arabidopsis thaliana GN=RLK902 PE=1 SV=1	gi|1012175718|ref|XP_015966881.1| PREDICTED: probable inactive receptor kinase RLK902 [Arachis duranensis]	Probable inactive receptor kinase RLK902
AH05G33200	-1.44897	-7.10043	-3.23582	Chr05	108496103	108499498	+	2449	AH05G33200	GO:0016021;GO:0006810	-	virNOG11354	R	sp|F4I5Q2|FBT8_ARATH Probable folate-biopterin transporter 8, chloroplastic OS=Arabidopsis thaliana GN=At1g04570 PE=2 SV=1	gi|1021512858|ref|XP_016199831.1| PREDICTED: probable folate-biopterin transporter 8, chloroplastic, partial [Arachis ipaensis]	Probable folate-biopterin transporter 9, chloroplastic
AH05G37080	-1.54907	-1.14704	-2.2289	Chr05	113473082	113476022	+	1908	AH05G37080	-	K03834	virNOG03528	S	sp|P0AAD4|TYRP_ECOLI Tyrosine-specific transport protein OS=Escherichia coli (strain K12) GN=tyrP PE=1 SV=1	gi|1012179963|ref|XP_015967912.1| PREDICTED: tyrosine-specific transport protein-like isoform X2 [Arachis duranensis]	Tyrosine-specific transport protein
AH05G37570	-1.64868	-1.47216	-2.20107	Chr05	113804676	113806774	-	498	AH05G37570	GO:0016021	-	virNOG19049	R	sp|Q9FKT1|LLG1_ARATH GPI-anchored protein LLG1 OS=Arabidopsis thaliana GN=LLG1 PE=1 SV=1	gi|1012179759|ref|XP_015967854.1| PREDICTED: GPI-anchored protein LORELEI [Arachis duranensis]	Uncharacterized protein
AH05G37820	-1.10522	-3.36697	-2.27807	Chr05	114019234	114021608	+	1290	AH05G37820	GO:0016788	-	virNOG11805	R	sp|Q8L5Z1|GDL17_ARATH GDSL esterase/lipase At1g33811 OS=Arabidopsis thaliana GN=At1g33811 PE=2 SV=1	gi|1012179514|ref|XP_015967795.1| PREDICTED: GDSL esterase/lipase At1g33811 [Arachis duranensis]	GDSL esterase/lipase At1g33811
AH06G00710	-1.20338	-1.87669	-1.75514	Chr06	2125017	2126265	+	1249	AH06G00710	-	-	virNOG17516;virNOG12612	R	sp|Q9SS03|DIR21_ARATH Dirigent protein 21 OS=Arabidopsis thaliana GN=DIR21 PE=3 SV=1	gi|1012185797|ref|XP_015969402.1| PREDICTED: dirigent protein 21-like [Arachis duranensis]	Dirigent protein 21
AH06G02790	-1.56043	-4.16478	-4.08929	Chr06	5089741	5091111	+	1371	AH06G02790	GO:0044699	K17479	virNOG08163	O	sp|Q9FLE8|Y5986_ARATH Uncharacterized protein At5g39865 OS=Arabidopsis thaliana GN=At5g39865 PE=2 SV=1	gi|1012185058|ref|XP_015969217.1| PREDICTED: uncharacterized protein At3g28850 [Arachis duranensis]	Uncharacterized protein At5g39865
AH06G03450	-Inf	-4.62887	-Inf	Chr06	5782186	5783191	+	807	AH06G03450	-	-	-	-	-	gi|1021512780|ref|XP_016199782.1| PREDICTED: leucine-rich repeat extensin-like protein 6 [Arachis ipaensis]	Unknown function
AH06G04310	-1.09149	-1.74845	-1.99477	Chr06	6752066	6755535	-	1984	AH06G04310	GO:0008168;GO:0032259	-	virNOG02536	K	sp|Q7YS61|TRDMT_BOVIN tRNA (cytosine-5-)-methyltransferase OS=Bos taurus GN=TRDMT1 PE=2 SV=1	gi|1021583670|ref|XP_016181215.1| PREDICTED: DNA (cytosine-5)-methyltransferase [Arachis ipaensis]	tRNA (cytosine-5-)-methyltransferase
AH06G05270	-1.39009	-2.515	-2.49687	Chr06	7958394	7960746	+	2180	AH06G05270	-	K09422	virNOG18792;virNOG16079	K	sp|Q8VZQ2|MYB61_ARATH Transcription factor MYB61 OS=Arabidopsis thaliana GN=MYB61 PE=2 SV=1	gi|1012183368|ref|XP_015968800.1| PREDICTED: transcription factor MYB86-like [Arachis duranensis]	Uncharacterized protein
AH06G06030	-2.10256	-1.7827	-1.67033	Chr06	8790534	8797569	+	3686	AH06G06030	-	K21842	virNOG05675	R	sp|Q6ZQ18|EFR3B_MOUSE Protein EFR3 homolog B OS=Mus musculus GN=Efr3b PE=1 SV=2	gi|1012182777|ref|XP_015968639.1| PREDICTED: LOW QUALITY PROTEIN: uncharacterized protein LOC107492161 [Arachis duranensis]	Protein EFR3 homolog
AH06G09830	-2.00049	-3.90413	-1.76834	Chr06	13206253	13207299	+	1047	AH06G09830	-	-	virNOG25617	S	-	gi|1012181019|ref|XP_015968179.1| PREDICTED: lysine-rich arabinogalactan protein 19-like [Arachis duranensis]	Uncharacterized protein
AH06G10530	-1.23073	-5.50413	-3.061	Chr06	13944356	13946078	+	1003	AH06G10530	-	-	virNOG23665	S	sp|Q9M160|Y4095_ARATH Uncharacterized protein At4g00950 OS=Arabidopsis thaliana GN=At4g00950 PE=2 SV=1	gi|1012180456|ref|XP_015968033.1| PREDICTED: uncharacterized protein At4g00950-like [Arachis duranensis]	Uncharacterized protein At4g00950
AH06G11360	-1.04822	-1.53569	-1.87629	Chr06	15364725	15367167	-	938	AH06G11360	-	-	virNOG21169;virNOG21989	R	sp|Q8VYI9|NLTL5_ARATH Non-specific lipid-transfer protein-like protein At5g64080 OS=Arabidopsis thaliana GN=At5g64080 PE=1 SV=1	gi|1012186504|ref|XP_015969578.1| PREDICTED: non-specific lipid-transfer protein-like protein At2g13820 [Arachis duranensis]	Non-specific lipid-transfer protein-like protein At2g13820
AH06G11500	-2.02696	-1.00174	-4.37702	Chr06	15525733	15526080	+	348	AH06G11500	GO:0008270;GO:0006355	-	-	-	-	gi|1012256973|ref|XP_015945094.1| PREDICTED: protein FAR1-RELATED SEQUENCE 4-like [Arachis duranensis]	Transposon protein
AH06G14660	-1.55154	-1.3987	-3.38045	Chr06	23655720	23658848	-	1997	AH06G14660	GO:0006355;GO:0003677;GO:0007275;GO:0005634;GO:0003700	K09284	virNOG02276	K	sp|P47927|AP2_ARATH Floral homeotic protein APETALA 2 OS=Arabidopsis thaliana GN=AP2 PE=1 SV=1	gi|1021529101|ref|XP_016207958.1| PREDICTED: floral homeotic protein APETALA 2-like [Arachis ipaensis]	Floral homeotic protein APETALA 2
AH06G15990	-2.02898	-2.1161	-2.79463	Chr06	40935604	40937941	+	912	AH06G15990	-	-	virNOG12534	S	sp|Q5M755|PAP7_ARATH Probable plastid-lipid-associated protein 7, chloroplastic OS=Arabidopsis thaliana GN=PAP7 PE=2 SV=1	gi|1021493527|ref|XP_016189747.1| PREDICTED: probable plastid-lipid-associated protein 7, chloroplastic isoform X1 [Arachis ipaensis]	Probable plastid-lipid-associated protein 7, chloroplastic
AH06G16300	-1.0216	-3.32593	-5.11602	Chr06	46120993	46124912	+	1572	AH06G16300	GO:0007264;GO:0005622;GO:0005525	K07910	virNOG05149	U	sp|O49841|RAC2A_ARATH Ras-related protein RABC2a OS=Arabidopsis thaliana GN=RABC2A PE=1 SV=1	gi|1012190164|ref|XP_015970434.1| PREDICTED: ras-related protein RABC2a [Arachis duranensis] &gt;gi|1012190168|ref|XP_015970435.1| PREDICTED: ras-related protein RABC2a [Arachis duranensis]	Ras-related protein RABC2a
AH06G22610	-1.02805	-2.5745	-2.54374	Chr06	94284762	94288508	-	2421	AH06G22610	GO:0004553;GO:0005975;GO:0046658;GO:0016021;GO:0030247	-	virNOG00540	R	sp|Q6NKW9|E138_ARATH Glucan endo-1,3-beta-glucosidase 8 OS=Arabidopsis thaliana GN=At1g64760 PE=1 SV=2	gi|1021530384|ref|XP_016162143.1| PREDICTED: glucan endo-1,3-beta-glucosidase 8-like [Arachis ipaensis]	Glucan endo-1,3-beta-glucosidase 8
AH06G26790	-4.04107	-Inf	-Inf	Chr06	105656770	105668857	+	1344	AH06G26790	GO:0016021;GO:0016413;GO:0005794;GO:0071554	K23877	virNOG03231	S	sp|Q9LRS2|TBL22_ARATH Protein ALTERED XYLOGLUCAN 4-like OS=Arabidopsis thaliana GN=AXY4L PE=2 SV=1	gi|1021527271|ref|XP_016207150.1| PREDICTED: protein ALTERED XYLOGLUCAN 4-like [Arachis ipaensis]	Protein ALTERED XYLOGLUCAN 4-like
AH06G26990	-1.82568	-2.02732	-3.94325	Chr06	106045942	106046919	-	978	AH06G26990	GO:0046872;GO:0055114;GO:0005576;GO:0098869;GO:0004601;GO:0020037;GO:0042744;GO:0006979	K00430	virNOG02997	G	sp|Q9FL16|PER63_ARATH Peroxidase 63 OS=Arabidopsis thaliana GN=PER63 PE=2 SV=1	gi|1012195147|ref|XP_015971638.1| PREDICTED: peroxidase 31-like [Arachis duranensis]	Peroxidase 63
AH06G27380	-2.00487	-1.90089	-2.18999	Chr06	106862469	106862714	+	246	AH06G27380	-	-	virNOG22977	K	sp|Q9SIJ5|RADL2_ARATH Protein RADIALIS-like 2 OS=Arabidopsis thaliana GN=RL2 PE=2 SV=1	gi|1012194731|ref|XP_015971534.1| PREDICTED: protein RADIALIS-like 2 [Arachis duranensis]	Transcription factor RADIALIS
AH06G27390	-2.11283	-1.13972	-Inf	Chr06	106889280	106890114	+	606	AH06G27390	-	-	virNOG22977	K	sp|Q6NNN0|RADL3_ARATH Protein RADIALIS-like 3 OS=Arabidopsis thaliana GN=RL3 PE=2 SV=1	gi|1012194735|ref|XP_015971535.1| PREDICTED: protein RADIALIS-like 3 [Arachis duranensis]	Transcription factor RADIALIS
AH06G27400	-Inf	-2.57938	-3.50879	Chr06	106903956	106905573	+	565	AH06G27400	-	-	virNOG22977	K	sp|Q9SIJ5|RADL2_ARATH Protein RADIALIS-like 2 OS=Arabidopsis thaliana GN=RL2 PE=2 SV=1	gi|1012194678|ref|XP_015971520.1| PREDICTED: protein RADIALIS-like 2 [Arachis duranensis]	Transcription factor RADIALIS
AH07G00500	-1.36032	-1.39504	-1.3082	Chr07	669600	669993	+	231	AH07G00500	-	-	virNOG23338;virNOG24654	S	sp|Q8GYN5|RIN4_ARATH RPM1-interacting protein 4 OS=Arabidopsis thaliana GN=RIN4 PE=1 SV=1	gi|1012199994|ref|XP_015972915.1| PREDICTED: RPM1-interacting protein 4-like [Arachis duranensis] &gt;gi|1021551185|ref|XP_016166968.1| PREDICTED: RPM1-interacting protein 4-like [Arachis ipaensis]	RPM1-interacting protein 4
AH07G02310	-1.21694	-2.1598	-1.31426	Chr07	2047337	2053184	+	4909	AH07G02310	GO:0005524;GO:0042626;GO:0055085;GO:0016021	K05666	virNOG02613	Q	sp|Q9LK64|AB3C_ARATH ABC transporter C family member 3 OS=Arabidopsis thaliana GN=ABCC3 PE=1 SV=1	gi|1021549032|ref|XP_016165921.1| PREDICTED: ABC transporter C family member 3 isoform X2 [Arachis ipaensis]	ABC transporter C family member 3
AH07G02930	-1.94974	-4.07034	-3.12672	Chr07	2586382	2592723	+	1023	AH07G02930	-	-	-	-	-	-	Unknown function
AH07G04220	-1.45568	-2.53371	-2.24373	Chr07	3743249	3746767	-	1508	AH07G04220	-	-	virNOG18151	R	sp|Q9M069|E137_ARATH Glucan endo-1,3-beta-glucosidase 7 OS=Arabidopsis thaliana GN=At4g34480 PE=1 SV=2	gi|1012200966|ref|XP_015973176.1| PREDICTED: glucan endo-1,3-beta-glucosidase 12-like isoform X1 [Arachis duranensis]	PLASMODESMATA CALLOSE-BINDING PROTEIN 5
AH07G04380	-2.4531	-Inf	-4.03909	Chr07	3866497	3869019	-	1401	AH07G04380	GO:0016021;GO:0055114	-	virNOG16460	T	sp|Q0WPS2|B561M_ARATH Cytochrome b561 domain-containing protein At4g18260 OS=Arabidopsis thaliana GN=At4g18260 PE=2 SV=1	gi|1012201320|ref|XP_015973269.1| PREDICTED: cytochrome b561 domain-containing protein At2g30890 [Arachis duranensis]	Cytochrome b561 domain-containing protein At4g18260
AH07G05680	-2.0566	-1.05597	-1.99039	Chr07	5671133	5674242	+	1158	AH07G05680	GO:0016020	-	virNOG16407	S	sp|Q9ZVD2|NHL13_ARATH NDR1/HIN1-like protein 13 OS=Arabidopsis thaliana GN=NHL13 PE=2 SV=1	gi|1012202372|ref|XP_015973557.1| PREDICTED: protein YLS9 [Arachis duranensis]	Uncharacterized protein
AH07G07130	-1.79948	-5.34956	-6.24666	Chr07	7593046	7594858	+	1596	AH07G07130	-	-	-	-	-	gi|1012202651|ref|XP_015973633.1| PREDICTED: acanthoscurrin-2-like [Arachis duranensis]	Unknown function
AH07G10480	-1.07965	-1.73297	-1.41655	Chr07	14013395	14016655	+	2413	AH07G10480	GO:0016020;GO:0000166	-	virNOG07828	T	sp|Q9LVI6|RLK90_ARATH Probable inactive receptor kinase RLK902 OS=Arabidopsis thaliana GN=RLK902 PE=1 SV=1	gi|1012204817|ref|XP_015931606.1| PREDICTED: probable inactive receptor kinase At1g48480 [Arachis duranensis]	Probable inactive receptor kinase At1g48480
AH07G10560	-1.49754	-1.20405	-1.51338	Chr07	14100000	14102269	+	1449	AH07G10560	GO:0016021	-	virNOG15409;virNOG07781	RS	sp|Q0WPN8|CRR60_ARATH Cysteine-rich repeat secretory protein 60 OS=Arabidopsis thaliana GN=CRRSP60 PE=1 SV=1	gi|1012204843|ref|XP_015931613.1| PREDICTED: cysteine-rich repeat secretory protein 60 isoform X1 [Arachis duranensis]	Cysteine-rich repeat secretory protein 60
AH07G11580	-5.52894	-3.10194	-Inf	Chr07	16200210	16201209	-	901	AH07G11580	-	-	virNOG12117;virNOG34555	RS	sp|Q9SZL7|FRS9_ARATH Protein FAR1-RELATED SEQUENCE 9 OS=Arabidopsis thaliana GN=FRS9 PE=2 SV=2	gi|1021485668|ref|XP_016185940.1| PREDICTED: protein FAR1-RELATED SEQUENCE 5-like [Arachis ipaensis]	Protein FAR1-RELATED SEQUENCE 9
AH07G15040	-2.183	-Inf	-2.64736	Chr07	27793444	27797338	+	2255	AH07G15040	GO:0006857;GO:0005215;GO:0016021	K14638	virNOG02212;COG3104	E	sp|Q9M390|PTR1_ARATH Protein NRT1/ PTR FAMILY 8.1 OS=Arabidopsis thaliana GN=NPF8.1 PE=1 SV=1	gi|1012206813|ref|XP_015932095.1| PREDICTED: protein NRT1/ PTR FAMILY 8.2-like [Arachis duranensis]	Protein NRT1/ PTR FAMILY 8.1
AH07G15070	-1.35087	-1.31305	-1.64442	Chr07	27987128	27989922	+	2251	AH07G15070	GO:0005634;GO:0006355;GO:0003677	-	virNOG34292;virNOG12464	K	sp|Q8S9H7|DIV_ANTMA Transcription factor DIVARICATA OS=Antirrhinum majus GN=DIVARICATA PE=2 SV=1	gi|1012206832|ref|XP_015932099.1| PREDICTED: transcription factor DIVARICATA-like [Arachis duranensis]	Transcription factor DIVARICATA
AH07G19750	-Inf	-2.65148	-Inf	Chr07	62357763	62361758	-	1569	AH07G19750	-	-	virNOG35638	R	-	gi|1021585766|ref|XP_016182219.1| PREDICTED: uncharacterized protein LOC107624248 [Arachis ipaensis]	Ulp1 protease family, carboxy-terminal domain protein
AH07G19760	-Inf	-Inf	-Inf	Chr07	62362545	62363713	-	900	AH07G19760	-	-	-	-	-	gi|1021526582|ref|XP_016206770.1| PREDICTED: uncharacterized protein LOC107647167 [Arachis ipaensis]	Unknown function
AH07G21350	-1.51565	-3.11494	-2.29938	Chr07	69155060	69155874	+	402	AH07G21350	-	-	virNOG19179	S	sp|Q9LSK9|Y5566_ARATH Uncharacterized protein At5g65660 OS=Arabidopsis thaliana GN=At5g65660 PE=2 SV=1	gi|1012210886|ref|XP_015933102.1| PREDICTED: uncharacterized protein At5g65660-like [Arachis duranensis]	Uncharacterized protein At5g65660
AH08G02220	-1.74254	-3.23669	-1.54112	Chr08	3925892	3930267	+	3594	AH08G02220	-	-	virNOG07607	K	sp|Q9LE38|NLP4_ARATH Protein NLP4 OS=Arabidopsis thaliana GN=NLP4 PE=2 SV=1	gi|1012214581|ref|XP_015934088.1| PREDICTED: protein NLP4 isoform X1 [Arachis duranensis] &gt;gi|1012214585|ref|XP_015934089.1| PREDICTED: protein NLP4 isoform X1 [Arachis duranensis] &gt;gi|1012214589|ref|XP_015934090.1| PREDICTED: protein NLP4 isoform X1 [Arachis duranensis]	Protein NLP2
AH08G03720	-1.66961	-3.90982	-4.49585	Chr08	6843791	6847426	+	2382	AH08G03720	-	-	virNOG07351	S	-	gi|1012215427|ref|XP_015934302.1| PREDICTED: uncharacterized protein LOC107460453 [Arachis duranensis] &gt;gi|1012215431|ref|XP_015934303.1| PREDICTED: uncharacterized protein LOC107460453 [Arachis duranensis] &gt;gi|1012215434|ref|XP_015934304.1| PREDICTED: uncharacterized protein LOC107460453 [Arachis duranensis]	Uncharacterized protein
AH08G04050	-1.02043	-1.10635	-1.71255	Chr08	7497275	7498701	-	1085	AH08G04050	-	-	virNOG15280;virNOG19309	RK	sp|Q43385|DOF37_ARATH Dof zinc finger protein DOF3.7 OS=Arabidopsis thaliana GN=DOF3.7 PE=1 SV=2	gi|1012215719|ref|XP_015934386.1| PREDICTED: dof zinc finger protein DOF3.7-like [Arachis duranensis]	Dof zinc finger protein DOF3.7
AH08G05060	-1.59239	-7.21819	-2.85773	Chr08	9168228	9171830	+	1823	AH08G05060	GO:0016021;GO:0055085;GO:0022857	-	virNOG13113	S	sp|F4I5D5|WTR11_ARATH WAT1-related protein At1g70260 OS=Arabidopsis thaliana GN=At1g70260 PE=2 SV=1	gi|1012216013|ref|XP_015934459.1| PREDICTED: WAT1-related protein At1g70260-like isoform X2 [Arachis duranensis]	WAT1-related protein At1g70260
AH08G06930	-Inf	-Inf	-Inf	Chr08	12518690	12519632	-	943	AH08G06930	-	-	virNOG23748	S	-	gi|1012217075|ref|XP_015934736.1| PREDICTED: uncharacterized protein LOC107460832 [Arachis duranensis]	protein FANTASTIC FOUR 1
AH08G07430	-3.85058	-3.12615	-4.81522	Chr08	13537919	13538875	+	957	AH08G07430	-	-	virNOG00701	R	sp|Q9ZPE7|EXO_ARATH Protein EXORDIUM OS=Arabidopsis thaliana GN=EXO PE=2 SV=1	gi|1012217282|ref|XP_015934790.1| PREDICTED: protein EXORDIUM-like [Arachis duranensis]	Protein EXORDIUM
AH08G08770	-1.4411	-2.90994	-2.05038	Chr08	16160606	16163906	-	1611	AH08G08770	-	-	virNOG06726	R	sp|Q08448|YO059_YEAST Putative lipase YOR059C OS=Saccharomyces cerevisiae (strain ATCC 204508 / S288c) GN=YOR059C PE=1 SV=1	gi|1021533655|ref|XP_016163789.1| PREDICTED: uncharacterized protein LOC107606267 [Arachis ipaensis] &gt;gi|1021533657|ref|XP_016163790.1| PREDICTED: uncharacterized protein LOC107606268 [Arachis ipaensis]	Putative lipase YOR059C
AH08G09460	-3.01711	-2.53125	-6.6376	Chr08	17154515	17154703	-	189	AH08G09460	-	-	-	-	-	-	Arabinogalactan peptide 3
AH08G09650	-3.77867	-4.04452	-3.42727	Chr08	17461034	17465667	+	4222	AH08G09650	GO:0016021	-	virNOG10855	R	sp|Q9ZQB9|CSLCC_ARATH Probable xyloglucan glycosyltransferase 12 OS=Arabidopsis thaliana GN=CSLC12 PE=1 SV=1	gi|1012218645|ref|XP_015935152.1| PREDICTED: probable xyloglucan glycosyltransferase 12 [Arachis duranensis]	Probable xyloglucan glycosyltransferase 12
AH08G09740	-1.07233	-2.82673	-3.78988	Chr08	17593977	17596701	+	2474	AH08G09740	-	-	virNOG07842	K	sp|Q6AWY3|GRF6_ORYSJ Growth-regulating factor 6 OS=Oryza sativa subsp. japonica GN=GRF6 PE=2 SV=2	gi|1012218720|ref|XP_015935173.1| PREDICTED: growth-regulating factor 1-like [Arachis duranensis]	Growth-regulating factor 1
AH08G10550	-1.04862	-1.7302	-2.33402	Chr08	19018635	19021990	+	2044	AH08G10550	GO:0008810;GO:0030245	K01179	virNOG08541	G	sp|Q93YQ7|GUN24_ARATH Endoglucanase 24 OS=Arabidopsis thaliana GN=At4g39010 PE=2 SV=1	gi|1012219013|ref|XP_015935238.1| PREDICTED: endoglucanase 24-like [Arachis duranensis]	Endoglucanase 24
AH08G12970	-1.77262	-2.13658	-2.87295	Chr08	26464563	26469679	-	3361	AH08G12970	-	-	virNOG01817	T	sp|P0DH62|Y4407_SELML Inactive protein kinase SELMODRAFT_444075 OS=Selaginella moellendorffii GN=SELMODRAFT_444075 PE=2 SV=1	gi|1012220083|ref|XP_015935522.1| PREDICTED: inactive protein kinase SELMODRAFT_444075 [Arachis duranensis]	Inactive protein kinase SELMODRAFT_444075
AH08G13680	-2.9286	-6.09617	-6.01365	Chr08	27977685	27979944	+	2084	AH08G13680	GO:0006355;GO:0003677;GO:0005634	-	virNOG32471;virNOG16071	RS	sp|Q9LD44|NAC56_ARATH NAC transcription factor 56 OS=Arabidopsis thaliana GN=NAC056 PE=2 SV=1	gi|1012220919|ref|XP_015935729.1| PREDICTED: NAC domain-containing protein 92-like [Arachis duranensis]	NAC transcription factor ONAC010
AH08G13790	-1.45536	-3.19225	-2.84431	Chr08	28092587	28096098	-	2744	AH08G13790	GO:0045735	-	virNOG03220	R	sp|Q9SK09|VCL22_ARATH Vicilin-like seed storage protein At2g28490 OS=Arabidopsis thaliana GN=At2g28490 PE=2 SV=1	gi|1012220926|ref|XP_015935730.1| PREDICTED: vicilin-like seed storage protein At2g28490 [Arachis duranensis]	Vicilin-like antimicrobial peptides 2-2
AH08G15160	-1.03713	-1.37559	-1.85428	Chr08	29873547	29874466	-	620	AH08G15160	-	-	virNOG25234	R	sp|Q8LA14|PSK6_ARATH Putative phytosulfokines 6 OS=Arabidopsis thaliana GN=PSK6 PE=2 SV=2	gi|1012221778|ref|XP_015935944.1| PREDICTED: phytosulfokines 5-like isoform X2 [Arachis duranensis]	Putative phytosulfokines 6
AH08G16220	-1.37971	-1.48116	-1.32115	Chr08	31130190	31138068	-	1086	AH08G16220	GO:0007275	-	virNOG18932;virNOG19277	KR	sp|Q9XFB0|YAB2_ARATH Putative axial regulator YABBY 2 OS=Arabidopsis thaliana GN=YAB2 PE=1 SV=1	gi|1012222423|ref|XP_015936114.1| PREDICTED: putative axial regulator YABBY 2 isoform X1 [Arachis duranensis]	Putative axial regulator YABBY 2
AH08G17030	-4.96359	-7.81124	-7.97258	Chr08	32269945	32272171	+	1512	AH08G17030	GO:0016762;GO:0048046;GO:0005618;GO:0010411;GO:0004553;GO:0042546;GO:0071555	K08235	virNOG02514	R	sp|Q8LDW9|XTH9_ARATH Xyloglucan endotransglucosylase/hydrolase protein 9 OS=Arabidopsis thaliana GN=XTH9 PE=2 SV=2	gi|1012222459|ref|XP_015936123.1| PREDICTED: xyloglucan endotransglucosylase/hydrolase protein 9-like [Arachis duranensis]	Xyloglucan endotransglucosylase/hydrolase protein 9
AH08G17140	-1.1625	-4.41917	-1.61296	Chr08	32344029	32348422	-	3642	AH08G17140	GO:0005886;GO:0009506;GO:0006468;GO:0006952;GO:0004674	-	COG0515;virNOG15954	T	sp|Q9ZR08|Y4230_ARATH G-type lectin S-receptor-like serine/threonine-protein kinase At4g03230 OS=Arabidopsis thaliana GN=At4g03230 PE=3 SV=3	gi|1021556860|ref|XP_016169752.1| PREDICTED: G-type lectin S-receptor-like serine/threonine-protein kinase At4g03230 [Arachis ipaensis]	G-type lectin S-receptor-like serine/threonine-protein kinase At4g03230
AH08G17490	-Inf	-Inf	-Inf	Chr08	32860930	32861309	-	380	AH08G17490	-	-	-	-	-	-	Unknown function
AH08G18120	-4.30796	-Inf	-7.40524	Chr08	33800726	33801112	-	387	AH08G18120	GO:0047196;GO:0019432;GO:0004144;GO:0005886	-	virNOG04546	S	-	gi|1012342175|gb|KYP53371.1| O-acyltransferase WSD1 [Cajanus cajan]	O-acyltransferase WSD1
AH08G18140	-Inf	-Inf	-2.82446	Chr08	33841418	33843390	+	1359	AH08G18140	-	-	virNOG07310	S	sp|Q6ZBF6|BP131_ORYSJ Proton pump-interactor BIP131 OS=Oryza sativa subsp. japonica GN=BIP131 PE=1 SV=1	gi|1012222985|ref|XP_015936252.1| PREDICTED: proton pump-interactor 1-like [Arachis duranensis]	proton pump-interactor 1-like
AH08G19960	-1.06672	-Inf	-5.99128	Chr08	36323114	36327982	+	1834	AH08G19960	-	K15803	virNOG02433;NOG126252;virNOG05092	RS	sp|B9SCB6|TPS2_RICCO Probable terpene synthase 2 OS=Ricinus communis GN=TPS2 PE=3 SV=1	gi|1021553570|ref|XP_016168114.1| PREDICTED: probable terpene synthase 2 [Arachis ipaensis]	Probable terpene synthase 2
AH08G20100	-1.6697	-4.00269	-4.73328	Chr08	36612048	36614279	-	1061	AH08G20100	-	-	virNOG15638	S	-	gi|1012223582|ref|XP_015936411.1| PREDICTED: uncharacterized protein LOC107462355 [Arachis duranensis]	Uncharacterized protein
AH08G20930	-1.43114	-4.01523	-3.06123	Chr08	38120982	38127516	-	2411	AH08G20930	GO:0034220;GO:0005216;GO:0016021	-	virNOG01681;virNOG13727	P	sp|Q94AS9|CNGC4_ARATH Cyclic nucleotide-gated ion channel 4 OS=Arabidopsis thaliana GN=CNGC4 PE=2 SV=2	gi|1012224561|ref|XP_015936652.1| PREDICTED: cyclic nucleotide-gated ion channel 4-like [Arachis duranensis]	Cyclic nucleotide-gated ion channel 4
AH08G21800	-1.06736	-2.15708	-1.46007	Chr08	39750270	39754802	+	4533	AH08G21800	GO:0004674;GO:0005524;GO:0016021;GO:0006468	-	virNOG09650	T	sp|Q9FN37|PSKR2_ARATH Phytosulfokine receptor 2 OS=Arabidopsis thaliana GN=PSKR2 PE=2 SV=1	gi|1012224735|ref|XP_015936700.1| PREDICTED: phytosulfokine receptor 2 [Arachis duranensis]	Phytosulfokine receptor 2
AH08G24020	-1.17111	-4.11845	-2.82381	Chr08	43537041	43539347	+	1132	AH08G24020	GO:0016810	-	virNOG05959	QF	sp|B0K8R8|MTAD_THEP3 5-methylthioadenosine/S-adenosylhomocysteine deaminase OS=Thermoanaerobacter pseudethanolicus (strain ATCC 33223 / 39E) GN=mtaD PE=3 SV=1	gi|1012226112|ref|XP_015937072.1| PREDICTED: 5-methylthioadenosine/S-adenosylhomocysteine deaminase-like [Arachis duranensis]	5-methylthioadenosine/S-adenosylhomocysteine deaminase
AH08G25360	-1.11872	-2.38362	-2.61835	Chr08	45288758	45296162	-	1569	AH08G25360	GO:0016887;GO:0005524	-	virNOG04566	Q	sp|Q8H1R4|AB10I_ARATH ABC transporter I family member 10 OS=Arabidopsis thaliana GN=ABCI10 PE=2 SV=1	gi|1012226590|ref|XP_015937202.1| PREDICTED: ABC transporter I family member 10, chloroplastic-like isoform X1 [Arachis duranensis] &gt;gi|1012226594|ref|XP_015937203.1| PREDICTED: ABC transporter I family member 10, chloroplastic-like isoform X1 [Arachis duranensis] &gt;gi|1012226598|ref|XP_015937204.1| PREDICTED: ABC transporter I family member 10, chloroplastic-like isoform X1 [Arachis duranen…	ABC transporter I family member 10, chloroplastic
AH08G27290	-1.82092	-4.52929	-4.34141	Chr08	47579745	47584081	+	1574	AH08G27290	-	K15289	virNOG00204	S	sp|Q03730|YMB8_YEAST Uncharacterized vacuolar membrane protein YML018C OS=Saccharomyces cerevisiae (strain ATCC 204508 / S288c) GN=YML018C PE=1 SV=1	gi|1012227659|ref|XP_015937502.1| PREDICTED: uncharacterized vacuolar membrane protein YML018C-like isoform X1 [Arachis duranensis]	Uncharacterized vacuolar membrane protein YML018C
AH08G27980	-3.64256	-2.34637	-1.60104	Chr08	48335825	48339930	+	3539	AH08G27980	-	-	NOG96741;virNOG10093	RT	sp|Q40392|TMVRN_NICGU TMV resistance protein N OS=Nicotiana glutinosa GN=N PE=1 SV=1	gi|1012227454|ref|XP_015937444.1| PREDICTED: TMV resistance protein N-like isoform X2 [Arachis duranensis]	TMV resistance protein N
AH08G28190	-1.12548	-2.32101	-1.32209	Chr08	48570889	48576243	-	3470	AH08G28190	GO:0046854;GO:0016307	K00889	virNOG28176	T	sp|Q56YP2|PI5K1_ARATH Phosphatidylinositol 4-phosphate 5-kinase 1 OS=Arabidopsis thaliana GN=PIP5K1 PE=1 SV=1	gi|1012227311|ref|XP_015937404.1| PREDICTED: phosphatidylinositol 4-phosphate 5-kinase 1-like [Arachis duranensis]	Phosphatidylinositol 4-phosphate 5-kinase 1
AH08G29870	-1.72954	-3.01397	-1.25581	Chr08	50678927	50680547	-	1404	AH08G29870	-	-	virNOG01973	H	-	gi|1012229337|ref|XP_015937939.1| PREDICTED: uncharacterized protein LOC107463627 [Arachis duranensis] &gt;gi|1021561887|ref|XP_016172132.1| PREDICTED: uncharacterized protein LOC107614436 [Arachis ipaensis]	uncharacterized protein LOC106767519 isoform X2
AH09G01650	-1.71071	-1.81561	-2.7746	Chr09	1822322	1827658	+	2137	AH09G01650	-	K06627	virNOG04686	D	sp|Q9C968|CCA24_ARATH Cyclin-A2-4 OS=Arabidopsis thaliana GN=CYCA2-4 PE=2 SV=1	gi|1012229944|ref|XP_015938100.1| PREDICTED: cyclin-A2-4 isoform X1 [Arachis duranensis]	Cyclin-A2-4
AH09G01830	-2.61348	-3.82192	-4.13934	Chr09	2161854	2163708	-	1425	AH09G01830	-	-	virNOG33281;virNOG35325;virNOG28709;virNOG28481;virNOG29684	RS	sp|Q84X02|FBD7_ARATH FBD-associated F-box protein At2g26860 OS=Arabidopsis thaliana GN=At2g26860 PE=2 SV=2	gi|1012230596|ref|XP_015938278.1| PREDICTED: FBD-associated F-box protein At5g60610-like [Arachis duranensis]	Putative FBD-associated F-box protein At5g56700
AH09G02370	-1.13579	-2.72436	-2.19797	Chr09	2652527	2655707	+	3181	AH09G02370	-	-	virNOG13051	T	sp|Q7XA42|RGA1_SOLBU Putative disease resistance protein RGA1 OS=Solanum bulbocastanum GN=RGA1 PE=2 SV=2	gi|1021571860|ref|XP_016177048.1| PREDICTED: putative disease resistance protein RGA1 [Arachis ipaensis]	Putative disease resistance protein RGA1
AH09G03370	-4.24257	-Inf	-Inf	Chr09	3571353	3574764	-	1805	AH09G03370	GO:0016020;GO:0051213	-	virNOG14086	S	sp|Q9SRM3|DIOX6_ARATH Probable 2-oxoglutarate-dependent dioxygenase At3g111800 OS=Arabidopsis thaliana GN=At3g11180 PE=2 SV=1	gi|1012230775|ref|XP_015938329.1| PREDICTED: 1-aminocyclopropane-1-carboxylate oxidase 1 [Arachis duranensis]	Downstream target of agl15-4 protein||Flavonol synthase 3
AH09G03470	-1.50307	-1.2692	-1.84714	Chr09	3726295	3732395	-	2753	AH09G03470	GO:0016021;GO:0006468;GO:0004674;GO:0005524	-	virNOG09042;COG0515	T	sp|F4IB81|LYK3_ARATH LysM domain receptor-like kinase 3 OS=Arabidopsis thaliana GN=LYK3 PE=2 SV=1	gi|1012231298|ref|XP_015938456.1| PREDICTED: lysM domain receptor-like kinase 3 [Arachis duranensis]	LysM domain receptor-like kinase 3
AH09G03600	-1.11452	-5.35255	-4.86184	Chr09	3888570	3891495	-	1477	AH09G03600	GO:0055114;GO:0016788;GO:0052889;GO:0052887;GO:0052886	-	virNOG09015	R	sp|Q9LU14|APG2_ARATH GDSL esterase/lipase APG OS=Arabidopsis thaliana GN=APG PE=2 SV=1	gi|1012231267|ref|XP_015938449.1| PREDICTED: GDSL esterase/lipase APG-like [Arachis duranensis]	GDSL esterase/lipase APG
AH09G03610	-2.05108	-2.56086	-2.90961	Chr09	3910393	3914598	-	1518	AH09G03610	GO:0016021;GO:0016788	-	virNOG09015	R	sp|Q9LU14|APG2_ARATH GDSL esterase/lipase APG OS=Arabidopsis thaliana GN=APG PE=2 SV=1	gi|1012231410|ref|XP_015938486.1| PREDICTED: GDSL esterase/lipase APG-like [Arachis duranensis]	GDSL esterase/lipase APG
AH09G03870	-1.51052	-2.45975	-1.2384	Chr09	4183079	4187021	+	3039	AH09G03870	-	-	virNOG04327	T	sp|Q9LRR4|R13L1_ARATH Putative disease resistance RPP13-like protein 1 OS=Arabidopsis thaliana GN=RPPL1 PE=3 SV=1	gi|1021564292|ref|XP_016173463.1| PREDICTED: putative disease resistance RPP13-like protein 1 [Arachis ipaensis] &gt;gi|1021564294|ref|XP_016173464.1| PREDICTED: putative disease resistance RPP13-like protein 1 [Arachis ipaensis] &gt;gi|1021564296|ref|XP_016173465.1| PREDICTED: putative disease resistance RPP13-like protein 1 [Arachis ipaensis]	Putative disease resistance RPP13-like protein 1
AH09G03880	-1.18678	-1.61966	-1.19809	Chr09	4189521	4194943	-	2550	AH09G03880	-	-	virNOG10857	T	sp|C0LGG4|Y1518_ARATH Probable LRR receptor-like serine/threonine-protein kinase At1g51860 OS=Arabidopsis thaliana GN=At1g51860 PE=2 SV=2	gi|1021564312|ref|XP_016173474.1| PREDICTED: probable LRR receptor-like serine/threonine-protein kinase At1g05700 [Arachis ipaensis]	Uncharacterized protein
AH09G04700	-Inf	-5.35014	-Inf	Chr09	5185518	5188585	-	999	AH09G04700	GO:0016021	-	virNOG03301	S	-	gi|1012232042|ref|XP_015938636.1| PREDICTED: uncharacterized protein LOC107464219 isoform X1 [Arachis duranensis]	Transmembrane protein, putative
AH09G04790	-2.23902	-1.84446	-1.99158	Chr09	5258702	5259047	-	273	AH09G04790	-	-	-	-	-	-	Unknown function
AH09G11160	-1.36625	-3.28182	-6.30749	Chr09	18906291	18914454	-	1841	AH09G11160	GO:0030599;GO:0042545;GO:0045330;GO:0045490;GO:0005618	K01051	virNOG02342	G	sp|Q8VYZ3|PME53_ARATH Probable pectinesterase 53 OS=Arabidopsis thaliana GN=PME53 PE=2 SV=1	gi|1012235054|ref|XP_015939427.1| PREDICTED: probable pectinesterase 53 [Arachis duranensis]	Probable pectinesterase 53
AH09G11300	-1.3981	-2.36313	-1.21374	Chr09	19294300	19295018	-	369	AH09G11300	GO:0052692;GO:0005975	-	virNOG03411;KOG2366	G	-	gi|1021495387|ref|XP_016190709.1| PREDICTED: uncharacterized protein LOC107631699 isoform X1 [Arachis ipaensis]	Alpha-galactosidase
AH09G12190	-1.47074	-1.12091	-2.67528	Chr09	21833780	21836866	+	2469	AH09G12190	-	-	virNOG01327;virNOG18495	R	-	gi|488461506|emb|CCW28800.1| hypothetical protein ARAX_ADH167F07-004 [Arachis duranensis]	Uncharacterized protein
AH09G13110	-1.96174	-3.15691	-2.91934	Chr09	26938511	26941518	+	3008	AH09G13110	GO:0004674;GO:0005524;GO:0016021;GO:0006468	-	virNOG01912	T	sp|Q9FLW0|Y5241_ARATH Probable receptor-like protein kinase At5g24010 OS=Arabidopsis thaliana GN=At5g24010 PE=1 SV=1	gi|1012236134|ref|XP_015939700.1| PREDICTED: probable receptor-like protein kinase At5g24010 [Arachis duranensis]	Probable receptor-like protein kinase At5g24010
AH09G15430	-1.129	-4.19564	-7.41319	Chr09	41403765	41409272	+	1273	AH09G15430	GO:0016491;GO:0055114;GO:0046872	K04125	virNOG06503	Q	sp|Q9XHM5|G2OX2_PEA Gibberellin 2-beta-dioxygenase 2 OS=Pisum sativum GN=GA2OX2 PE=2 SV=1	gi|1021506110|ref|XP_016196474.1| PREDICTED: gibberellin 2-beta-dioxygenase 2-like [Arachis ipaensis]	Gibberellin 2-beta-dioxygenase 2
AH09G16920	-1.91104	-2.67771	-2.49028	Chr09	62801862	62805477	-	1648	AH09G16920	-	K18266	virNOG00409	R	sp|Q9ASU8|NDL2_ARATH Protein NDL2 OS=Arabidopsis thaliana GN=NDL2 PE=1 SV=1	gi|1012238256|ref|XP_015940191.1| PREDICTED: pollen-specific protein SF21-like [Arachis duranensis]	Pollen-specific protein SF21
AH09G18870	-2.86046	-8.02801	-1.60312	Chr09	81609296	81610518	+	1223	AH09G18870	-	-	virNOG16060	S	-	gi|947042773|gb|KRG92497.1| hypothetical protein GLYMA_20G214900 [Glycine max]	Uncharacterized protein
AH09G21270	-1.28634	-2.87163	-2.12001	Chr09	97715941	97718314	-	1797	AH09G21270	GO:0004721;GO:0046872;GO:0006470	K06269	virNOG07698;KOG0374	T	sp|P48489|PP1_ORYSJ Serine/threonine-protein phosphatase PP1 OS=Oryza sativa subsp. japonica GN=Os03g0268000 PE=2 SV=2	gi|1012240761|ref|XP_015940815.1| PREDICTED: serine/threonine-protein phosphatase PP1 isozyme 3-like isoform X1 [Arachis duranensis]	Serine/threonine-protein phosphatase PP1
AH09G23580	-3.2365	-Inf	-4.16581	Chr09	106517979	106520814	-	1719	AH09G23580	GO:0005507;GO:0016491;GO:0055114	-	virNOG16343	Q	sp|Q9SU40|SKU5_ARATH Monocopper oxidase-like protein SKU5 OS=Arabidopsis thaliana GN=SKU5 PE=1 SV=1	gi|1012241845|ref|XP_015941107.1| PREDICTED: monocopper oxidase-like protein SKU5 [Arachis duranensis]	Monocopper oxidase-like protein SKU5
AH09G25330	-6.15011	-5.73459	-3.74965	Chr09	110142086	110142727	+	642	AH09G25330	GO:0006351	-	virNOG23633;virNOG22802	K	sp|Q9CAN9|ERF26_ARATH Ethylene-responsive transcription factor ERF026 OS=Arabidopsis thaliana GN=ERF026 PE=2 SV=1	gi|1012243851|ref|XP_015941632.1| PREDICTED: ethylene-responsive transcription factor ERF027-like [Arachis duranensis]	Ethylene-responsive transcription factor ERF025
AH09G25370	-1.99111	-3.82113	-1.96487	Chr09	110180793	110183557	+	2282	AH09G25370	GO:0050660;GO:0016614;GO:0055114	K00108	virNOG02122;virNOG07589	R	sp|Q9S746|HTH_ARATH Protein HOTHEAD OS=Arabidopsis thaliana GN=HTH PE=1 SV=1	gi|1012242894|ref|XP_015941373.1| PREDICTED: protein HOTHEAD-like [Arachis duranensis]	Protein HOTHEAD
AH09G25420	-1.48551	-4.57303	-2.07888	Chr09	110259401	110264137	+	1173	AH09G25420	-	-	virNOG08927;virNOG27766;COG5068;virNOG18055	K	sp|Q9FIS1|AGL42_ARATH MADS-box protein AGL42 OS=Arabidopsis thaliana GN=AGL42 PE=1 SV=1	gi|1012243865|ref|XP_015941636.1| PREDICTED: MADS-box protein SOC1-like isoform X1 [Arachis duranensis]	Uncharacterized protein
AH09G25640	-1.11598	-2.14194	-3.09821	Chr09	110635516	110637873	-	2358	AH09G25640	GO:0006508;GO:0005618;GO:0004252	-	virNOG03883	O	sp|Q9FLI4|SBT13_ARATH Subtilisin-like protease SBT1.3 OS=Arabidopsis thaliana GN=SBT1.3 PE=2 SV=1	gi|1012243205|ref|XP_015941455.1| PREDICTED: subtilisin-like protease SBT1.3 [Arachis duranensis]	Uncharacterized protein
AH09G27170	-2.77503	-2.51506	-1.46333	Chr09	112193950	112195744	+	1428	AH09G27170	-	K24917	virNOG02870;KOG1303	E	sp|P92934|AAP6_ARATH Amino acid permease 6 OS=Arabidopsis thaliana GN=AAP6 PE=1 SV=1	gi|1012243930|ref|XP_015941656.1| PREDICTED: uncharacterized protein LOC107467133 [Arachis duranensis]	Amino acid permease 6
AH09G27970	-1.09646	-2.23875	-1.97735	Chr09	112896896	112900295	+	3319	AH09G27970	GO:0016020	-	virNOG07162	T	sp|Q94C77|RPKL_ARATH Receptor protein kinase-like protein At4g34220 OS=Arabidopsis thaliana GN=At4g34220 PE=2 SV=1	gi|1021568519|ref|XP_016175483.1| PREDICTED: receptor protein kinase-like protein At4g34220 [Arachis ipaensis]	Receptor protein kinase-like protein At4g34220
AH09G28370	-6.56726	-8.59777	-8.41564	Chr09	113240160	113245657	+	2158	AH09G28370	-	-	virNOG09880;virNOG17017	PL	sp|F4JSG3|RFA1E_ARATH Replication protein A 70 kDa DNA-binding subunit E OS=Arabidopsis thaliana GN=RPA1E PE=2 SV=1	gi|1012033509|ref|XP_015952597.1| PREDICTED: replication protein A 70 kDa DNA-binding subunit E-like [Arachis duranensis] &gt;gi|1012265469|ref|XP_015947243.1| PREDICTED: replication protein A 70 kDa DNA-binding subunit E-like [Arachis duranensis]	Replication protein A 70 kDa DNA-binding subunit B
AH09G30620	-1.27584	-3.16718	-3.25387	Chr09	115872443	115880566	+	1704	AH09G30620	GO:0005215;GO:0016021;GO:0055085	-	virNOG00012	R	sp|P39843|BMR2_BACSU Multidrug resistance protein 2 OS=Bacillus subtilis (strain 168) GN=blt PE=3 SV=1	gi|1012245756|ref|XP_015942161.1| PREDICTED: tetracycline resistance protein, class E-like [Arachis duranensis]	Uncharacterized protein
AH09G30970	-2.42431	-4.70423	-2.84934	Chr09	116165782	116167330	-	1224	AH09G30970	-	-	-	-	sp|Q9FTA0|GEML4_ARATH GEM-like protein 4 OS=Arabidopsis thaliana GN=At5g08350 PE=2 SV=1	gi|1012244426|ref|XP_015941804.1| PREDICTED: putative GEM-like protein 8 [Arachis duranensis]	GEM-like protein 4
AH09G34020	-1.19591	-1.40224	-1.98766	Chr09	119334500	119335294	+	795	AH09G34020	-	-	virNOG01785	G	sp|Q9FIK0|PFKA2_ARATH ATP-dependent 6-phosphofructokinase 2 OS=Arabidopsis thaliana GN=PFK2 PE=1 SV=1	gi|1021472340|ref|XP_016196020.1| PREDICTED: ATP-dependent 6-phosphofructokinase 2 [Arachis ipaensis]	ATP-dependent 6-phosphofructokinase 2
AH09G34380	-1.6566	-1.00553	-2.87894	Chr09	119807693	119810036	-	2116	AH09G34380	GO:0009725;GO:0006351;GO:0050794	-	virNOG00501	K	sp|Q93YR9|ARFP_ARATH Auxin response factor 16 OS=Arabidopsis thaliana GN=ARF16 PE=1 SV=1	gi|1012247393|ref|XP_015942629.1| PREDICTED: auxin response factor 16-like [Arachis duranensis]	Auxin response factor 16
AH09G34450	-1.73276	-1.9004	-1.98826	Chr09	119910512	119915018	-	2161	AH09G34450	GO:0008289;GO:0005783;GO:0016021	-	virNOG01874	R	sp|Q7XA06|SYT3_ARATH Synaptotagmin-3 OS=Arabidopsis thaliana GN=SYT3 PE=2 SV=1	gi|1021572623|ref|XP_016177414.1| PREDICTED: synaptotagmin-3 [Arachis ipaensis] &gt;gi|1021572625|ref|XP_016177415.1| PREDICTED: synaptotagmin-3 [Arachis ipaensis]	Synaptotagmin-3
AH10G00680	-1.20202	-3.03007	-2.15916	Chr10	701858	705020	-	1670	AH10G00680	-	K16296	virNOG14733	O	sp|Q9C7Z9|SCP18_ARATH Serine carboxypeptidase-like 18 OS=Arabidopsis thaliana GN=SCPL18 PE=2 SV=2	gi|1012248238|ref|XP_015942849.1| PREDICTED: serine carboxypeptidase-like 13 [Arachis duranensis]	Serine carboxypeptidase-like 18
AH10G01000	-3.22902	-Inf	-6.68845	Chr10	1004137	1005511	-	792	AH10G01000	GO:0015793;GO:0015250;GO:0015254;GO:0005887;GO:0009992;GO:0034220;GO:0006833	K09874	COG0580;virNOG01212	G	sp|P08995|NO26_SOYBN Nodulin-26 OS=Glycine max PE=1 SV=2	gi|1012248119|ref|XP_015942818.1| PREDICTED: nodulin-26-like [Arachis duranensis]	Nodulin-26
AH10G03800	-1.81022	-3.16071	-2.47631	Chr10	3388441	3388785	-	345	AH10G03800	GO:0005509	K24345	virNOG23444	DZ	sp|Q9LSQ6|PBP1_ARATH Calcium-binding protein PBP1 OS=Arabidopsis thaliana GN=PBP1 PE=1 SV=1	gi|1012249710|ref|XP_015943255.1| PREDICTED: calcium-binding protein PBP1-like [Arachis duranensis] &gt;gi|1021577724|ref|XP_016179613.1| PREDICTED: calcium-binding protein PBP1-like [Arachis ipaensis]	Calcium-binding protein PBP1
AH10G04120	-1.59746	-1.24355	-1.31653	Chr10	3840458	3841577	+	1001	AH10G04120	-	-	virNOG21085	R	-	gi|1021585790|ref|XP_016182231.1| PREDICTED: uncharacterized protein LOC107624258 [Arachis ipaensis]	Uncharacterized protein
AH10G04860	-1.72159	-2.79757	-1.67551	Chr10	4608705	4609534	+	207	AH10G04860	-	-	-	-	-	-	Uncharacterized protein
AH10G05270	-2.06746	-3.07707	-1.6659	Chr10	5063648	5066831	+	1221	AH10G05270	-	K01673	virNOG01569	P	sp|Q94CE3|BCA5_ARATH Beta carbonic anhydrase 5, chloroplastic OS=Arabidopsis thaliana GN=BCA5 PE=2 SV=1	gi|1012250931|ref|XP_015943583.1| PREDICTED: beta carbonic anhydrase 5, chloroplastic-like isoform X2 [Arachis duranensis]	Beta carbonic anhydrase 5, chloroplastic
AH10G05400	-1.9219	-2.17065	-3.27942	Chr10	5134801	5135490	-	690	AH10G05400	-	-	-	-	-	gi|1012250973|ref|XP_015943597.1| PREDICTED: classical arabinogalactan protein 1-like [Arachis duranensis]	Putative uncharacterized protein
AH10G05930	-3.33955	-3.59632	-1.7572	Chr10	5621136	5621882	+	747	AH10G05930	-	-	virNOG00903	S	-	gi|1011994862|ref|XP_015953441.1| PREDICTED: trafficking protein particle complex subunit 11, partial [Arachis duranensis]	UPF0636 protein C4orf41
AH10G06580	-1.13073	-2.41282	-3.21839	Chr10	6211623	6212683	+	1061	AH10G06580	GO:0016021	-	virNOG02559	I	sp|Q9SYY4|ELO3L_ARATH Elongation of fatty acids protein 3-like OS=Arabidopsis thaliana GN=HOS3 PE=2 SV=1	gi|1012251129|ref|XP_015943639.1| PREDICTED: elongation of fatty acids protein 3-like [Arachis duranensis]	Elongation of fatty acids protein 3-like
AH10G06590	-1.46545	-4.50066	-5.01242	Chr10	6215005	6216530	+	1071	AH10G06590	-	-	virNOG09399;virNOG03335	SR	sp|Q9SSQ4|FRS6_ARATH Protein FAR1-RELATED SEQUENCE 6 OS=Arabidopsis thaliana GN=FRS6 PE=2 SV=1	gi|342365834|gb|AEL30367.1| transposon protein [Arachis hypogaea]	Protein FAR1-RELATED SEQUENCE 6
AH10G11070	-1.6391	-2.18934	-3.49711	Chr10	19269891	19271207	+	1317	AH10G11070	GO:0016747	-	virNOG15790	S	sp|Q94CD1|HHT1_ARATH Omega-hydroxypalmitate O-feruloyl transferase OS=Arabidopsis thaliana GN=HHT1 PE=1 SV=1	gi|1012253615|ref|XP_015944282.1| PREDICTED: omega-hydroxypalmitate O-feruloyl transferase-like [Arachis duranensis]	Omega-hydroxypalmitate O-feruloyl transferase
AH10G16040	-Inf	-2.04795	-1.9062	Chr10	70936058	70938371	-	945	AH10G16040	-	-	KOG3227;virNOG17286	K	sp|Q93VH6|GIF3_ARATH GRF1-interacting factor 3 OS=Arabidopsis thaliana GN=GIF3 PE=1 SV=1	gi|1012255150|ref|XP_015944656.1| PREDICTED: GRF1-interacting factor 2-like [Arachis duranensis]	GRF1-interacting factor 3
AH10G18240	-1.94844	-1.7348	-3.08065	Chr10	85320749	85327827	-	4612	AH10G18240	GO:0016760;GO:0030244;GO:0071555;GO:0008270;GO:0005886;GO:0016021	K10999	virNOG02099	O	sp|Q94JQ6|CESA6_ARATH Cellulose synthase A catalytic subunit 6 [UDP-forming] OS=Arabidopsis thaliana GN=CESA6 PE=1 SV=2	gi|1021581731|ref|XP_016180248.1| PREDICTED: cellulose synthase A catalytic subunit 6 [UDP-forming]-like [Arachis ipaensis]	Cellulose synthase A catalytic subunit 6 [UDP-forming]
AH10G18810	-6.25792	-2.65584	-2.88624	Chr10	88402455	88403345	-	891	AH10G18810	-	-	-	-	-	-	Unknown function
AH10G20650	-1.37789	-1.8523	-2.21547	Chr10	95179726	95183649	-	2440	AH10G20650	GO:0050660;GO:0055114;GO:0009690;GO:0016614;GO:0019139	K00279	virNOG06762;COG0277	C	sp|Q9FUJ1|CKX7_ARATH Cytokinin dehydrogenase 7 OS=Arabidopsis thaliana GN=CKX7 PE=1 SV=1	gi|1012258886|ref|XP_015945560.1| PREDICTED: cytokinin dehydrogenase 7 [Arachis duranensis]	Cytokinin dehydrogenase 7
AH10G21600	-4.01837	-2.90619	-Inf	Chr10	98184330	98186862	-	1287	AH10G21600	-	-	virNOG12117;virNOG34555	RS	sp|Q9SZL8|FRS5_ARATH Protein FAR1-RELATED SEQUENCE 5 OS=Arabidopsis thaliana GN=FRS5 PE=1 SV=1	gi|1021499560|ref|XP_016193051.1| PREDICTED: protein FAR1-RELATED SEQUENCE 5-like [Arachis ipaensis]	Protein FAR1-RELATED SEQUENCE 5
AH10G25080	-1.60903	-4.77043	-2.5519	Chr10	106630167	106631496	-	579	AH10G25080	GO:0016021;GO:0005886	-	virNOG21194	S	sp|C6SVQ5|CSPL7_SOYBN CASP-like protein 1D2 OS=Glycine max PE=2 SV=1	gi|1012261116|ref|XP_015946120.1| PREDICTED: CASP-like protein 1D2 [Arachis duranensis]	CASP-like protein 1D2
AH10G27410	-1.37948	-1.87215	-1.809	Chr10	109822048	109824627	+	1459	AH10G27410	-	-	virNOG06897;virNOG04074	S	-	gi|1021586091|ref|XP_016182368.1| PREDICTED: uncharacterized protein LOC107624383 [Arachis ipaensis]	Uncharacterized protein
AH10G29210	-1.67593	-1.91866	-2.01663	Chr10	111589546	111593454	+	3909	AH10G29210	GO:0005886;GO:0016021;GO:0009506;GO:0005783	-	virNOG07356	R	sp|B8XCH5|QKY_ARATH Protein QUIRKY OS=Arabidopsis thaliana GN=QKY PE=2 SV=1	gi|1012264547|ref|XP_015947010.1| PREDICTED: protein QUIRKY [Arachis duranensis]	Protein QUIRKY
AH10G31320	-1.55534	-2.34764	-3.85977	Chr10	113423435	113423995	+	561	AH10G31320	-	-	virNOG01645	R	sp|Q9LXF4|PP384_ARATH Pentatricopeptide repeat-containing protein At5g15280, mitochondrial OS=Arabidopsis thaliana GN=At5g15280 PE=1 SV=1	gi|1012263171|ref|XP_015946660.1| PREDICTED: pentatricopeptide repeat-containing protein At5g15280-like [Arachis duranensis]	Pentatricopeptide repeat-containing protein At5g15280
AH10G31790	-1.26894	-1.17356	-1.22065	Chr10	113797591	113801597	+	2043	AH10G31790	GO:0046872;GO:0003676	-	virNOG03182	R	sp|Q9ZUL3|IDD5_ARATH Protein indeterminate-domain 5, chloroplastic OS=Arabidopsis thaliana GN=IDD5 PE=1 SV=1	gi|1012264259|ref|XP_015946932.1| PREDICTED: protein indeterminate-domain 5, chloroplastic [Arachis duranensis]	Protein indeterminate-domain 4, chloroplastic
AH11G00230	-1.30766	-4.93415	-2.63674	Chr11	220780	223331	-	2121	AH11G00230	GO:0016787	K01115	virNOG09085	I	sp|Q41142|PLDA1_RICCO Phospholipase D alpha 1 OS=Ricinus communis GN=PLD1 PE=1 SV=1	gi|1021467587|ref|XP_016194791.1| PREDICTED: phospholipase D alpha 1-like [Arachis ipaensis]	Phospholipase D alpha 1
AH11G01790	-1.41279	-1.50373	-2.44961	Chr11	1792818	1797156	-	2638	AH11G01790	GO:0006468;GO:0016021;GO:0004674;GO:0005524	-	virNOG04087	T	sp|Q9SJG2|Y2296_ARATH Probable receptor-like protein kinase At2g42960 OS=Arabidopsis thaliana GN=At2g42960 PE=3 SV=1	gi|1021467932|ref|XP_016193778.1| PREDICTED: probable receptor-like protein kinase At2g42960 [Arachis ipaensis] &gt;gi|1021467934|ref|XP_016193852.1| PREDICTED: probable receptor-like protein kinase At2g42960 [Arachis ipaensis]	Probable receptor-like protein kinase At2g42960
AH11G03110	-1.9754	-2.23343	-4.19037	Chr11	3373336	3376101	+	1913	AH11G03110	GO:0047172	K20240	virNOG16093	S	sp|Q8GYW8|SCT_ARATH Spermidine coumaroyl-CoA acyltransferase OS=Arabidopsis thaliana GN=SCT PE=1 SV=1	gi|1011993707|ref|XP_015948761.1| PREDICTED: spermidine coumaroyl-CoA acyltransferase-like [Arachis duranensis]	Spermidine coumaroyl CoA acyltransferase
AH11G03860	-3.37396	-1.6926	-4.75454	Chr11	4634570	4640792	-	1576	AH11G03860	GO:0005794;GO:0071554;GO:0016413	-	virNOG03476	S	sp|Q9LUZ6|TBL44_ARATH Protein PMR5 OS=Arabidopsis thaliana GN=PMR5 PE=2 SV=1	gi|1021468312|ref|XP_016162823.1| PREDICTED: protein PMR5-like [Arachis ipaensis]	Protein PMR5
AH11G04750	-4.53341	-3.19385	-Inf	Chr11	6022064	6025540	+	2598	AH11G04750	-	-	virNOG06576	S	sp|F4KGE8|GIL1_ARATH Protein GRAVITROPIC IN THE LIGHT 1 OS=Arabidopsis thaliana GN=GIL1 PE=2 SV=1	gi|1011992960|ref|XP_015971550.1| PREDICTED: IRK-interacting protein [Arachis duranensis] &gt;gi|1021468440|ref|XP_016167919.1| PREDICTED: IRK-interacting protein [Arachis ipaensis]	Uncharacterized protein
AH11G04890	-1.22063	-3.76288	-2.2727	Chr11	6373704	6375118	+	438	AH11G04890	-	-	-	-	-	gi|1011992967|ref|XP_015971937.1| PREDICTED: uncharacterized protein LOC107495304 [Arachis duranensis]	Transmembrane protein, putative
AH11G08950	-2.72739	-4.29647	-3.51559	Chr11	15258286	15260850	-	2565	AH11G08950	GO:0016020	-	virNOG05921	T	sp|O64825|LYK4_ARATH LysM domain receptor-like kinase 4 OS=Arabidopsis thaliana GN=LYK4 PE=1 SV=1	gi|1021469262|ref|XP_016184319.1| PREDICTED: lysM domain receptor-like kinase 4 [Arachis ipaensis]	LysM domain receptor-like kinase 4
AH11G09050	-1.11429	-7.79054	-3.53028	Chr11	15534433	15535240	-	552	AH11G09050	-	-	virNOG11653	R	sp|Q94A73|Y5656_ARATH BTB/POZ domain-containing protein At5g66560 OS=Arabidopsis thaliana GN=At5g66560 PE=2 SV=2	gi|1021469286|ref|XP_016184374.1| PREDICTED: BTB/POZ domain-containing protein At5g66560-like [Arachis ipaensis]	BTB/POZ domain-containing protein At5g66560
AH11G09330	-Inf	-3.90319	-Inf	Chr11	16114768	16116254	-	573	AH11G09330	GO:0006952;GO:0005886	-	virNOG07712;virNOG36257	S	sp|O23693|MLO4_ARATH MLO-like protein 4 OS=Arabidopsis thaliana GN=MLO4 PE=2 SV=2	gi|1012106480|ref|XP_015958813.1| PREDICTED: MLO-like protein 4 [Arachis duranensis]	MLO-like protein 4
AH11G09740	-1.27889	-3.8547	-2.66395	Chr11	17029751	17035419	-	1935	AH11G09740	-	-	virNOG07137	S	-	gi|1011992316|ref|XP_015951183.1| PREDICTED: uncharacterized protein LOC107475704 [Arachis duranensis]	Uncharacterized protein
AH11G17640	-1.63363	-1.86842	-4.5297	Chr11	65509763	65515670	+	3698	AH11G17640	GO:0003887;GO:0003689;GO:0005524;GO:0071897;GO:0005663;GO:0009360;GO:0006261	-	virNOG02173	L	sp|F4JRP8|STIL2_ARATH Protein STICHEL-like 2 OS=Arabidopsis thaliana GN=At4g24790 PE=3 SV=1	gi|1021470538|ref|XP_016189758.1| PREDICTED: protein STICHEL-like 2 [Arachis ipaensis]	Protein STICHEL-like 2
AH11G17730	-2.24894	-4.42007	-4.99209	Chr11	66227411	66230478	-	975	AH11G17730	-	-	virNOG06549	K	sp|Q94A43|BEH2_ARATH BES1/BZR1 homolog protein 2 OS=Arabidopsis thaliana GN=BEH2 PE=1 SV=1	gi|1012127600|ref|XP_015964060.1| PREDICTED: BES1/BZR1 homolog protein 2 [Arachis duranensis]	BES1/BZR1 homolog protein 2
AH11G20990	-1.90831	-3.6073	-3.05346	Chr11	106287614	106288372	-	759	AH11G20990	-	-	-	-	-	gi|1021471206|ref|XP_016191700.1| PREDICTED: uncharacterized protein LOC107632539 [Arachis ipaensis]	Unknown function
AH11G21400	-1.05948	-1.70115	-1.12918	Chr11	108634110	108636967	+	1540	AH11G21400	GO:0016020	-	virNOG18006;virNOG10184	S	sp|Q84WP5|CSPL8_ARATH CASP-like protein 4A3 OS=Arabidopsis thaliana GN=At2g36330 PE=2 SV=1	gi|1021471152|ref|XP_016191492.1| PREDICTED: CASP-like protein 4A3 [Arachis ipaensis]	CASP-like protein 4A2||CASP-like protein 4A3
AH11G21950	-1.12617	-2.52846	-3.12289	Chr11	115951570	115955246	+	1574	AH11G21950	-	-	virNOG01787	R	-	gi|1021471045|ref|XP_016190932.1| PREDICTED: uncharacterized protein LOC107631871 [Arachis ipaensis]	Uncharacterized protein
AH11G22030	-1.06854	-2.90151	-3.4671	Chr11	116918682	116923303	+	4092	AH11G22030	GO:0006468;GO:0016021;GO:0005524;GO:0004674	-	virNOG12268	T	sp|C0LGR3|RGI3_ARATH LRR receptor-like serine/threonine-protein kinase OS=Arabidopsis thaliana GN=RGI3 PE=1 SV=1	gi|1021471094|ref|XP_016191200.1| PREDICTED: probable LRR receptor-like serine/threonine-protein kinase At4g26540 [Arachis ipaensis]	Uncharacterized protein
AH11G23210	-1.1129	-1.0518	-1.46821	Chr11	124397755	124400392	+	1652	AH11G23210	-	-	virNOG11347	S	-	gi|1021471379|ref|XP_016192342.1| PREDICTED: uncharacterized protein LOC107633213 [Arachis ipaensis]	Uncharacterized protein
AH11G23220	-1.54083	-3.52055	-1.80691	Chr11	124404419	124406023	+	1394	AH11G23220	-	K09422	virNOG05892	K	sp|P81392|MYB06_ANTMA Myb-related protein 306 OS=Antirrhinum majus GN=MYB306 PE=2 SV=1	gi|1021477566|ref|XP_016176691.1| PREDICTED: myb-related protein 306 [Arachis ipaensis]	Myb-related protein 306
AH11G27260	-1.37775	-3.09544	-2.06355	Chr11	136343567	136345200	+	1165	AH11G27260	-	-	-	-	-	gi|1021477716|ref|XP_016177541.1| PREDICTED: uncharacterized protein LOC107619767 [Arachis ipaensis]	FAR1 DNA-binding domain protein
AH11G27270	-Inf	-5.89567	-Inf	Chr11	136346940	136347107	+	168	AH11G27270	-	-	virNOG13425;virNOG17990;KOG0406	O	-	gi|1012217543|ref|XP_015934860.1| PREDICTED: glutathione transferase GST 23-like [Arachis duranensis]	Glutathione S-transferase U22
AH11G27530	-1.69941	-5.56551	-4.30493	Chr11	136816675	136820657	-	1989	AH11G27530	GO:0005215;GO:0055085;GO:0016021;GO:0006814	K14445	virNOG06558	P	sp|Q8LG88|TDT_ARATH Tonoplast dicarboxylate transporter OS=Arabidopsis thaliana GN=TDT PE=2 SV=2	gi|1021477701|ref|XP_016177477.1| PREDICTED: tonoplast dicarboxylate transporter-like [Arachis ipaensis]	Tonoplast dicarboxylate transporter
AH11G28360	-1.47291	-3.43882	-5.39798	Chr11	138031001	138034415	-	1928	AH11G28360	GO:0055114;GO:0005507;GO:0016491	-	virNOG01931	Q	sp|Q00624|ASOL_BRANA L-ascorbate oxidase homolog OS=Brassica napus GN=Bp10 PE=2 SV=1	gi|1021472130|ref|XP_016195289.1| PREDICTED: L-ascorbate oxidase homolog [Arachis ipaensis]	L-ascorbate oxidase homolog
[truncated: 264 more rows]

## Sheet: Sheet3
The common DEGs between up-regulated DEGs in Rs vs R0 and down-regulated DEGs in Ss vs S0.
[truncated: 79 more rows]
