# Supplementary material for: Comparative transcriptome analysis revealed molecular mechanisms of peanut leaves responding to Ralstonia solanacearum and its type III secretion system mutant
Source: Front Microbiol. 2022 Aug 25;13:998817. doi: 10.3389/fmicb.2022.998817 (PMC9453164; doi:10.3389/fmicb.2022.998817)
Supplement: Supplementary Table S3 — All up-regulated or down-regulated DEGs in different comparison groups. [file Data_Sheet_2.ZIP › Additional Tables/Table S6.xlsx]

## Sheet: Common-1
PathwayID	Pathway	level1	level2	List	Total	Pvalue	adjustPvalue	List_gene	URL
adu00941	Flavonoid biosynthesis	Metabolism	Biosynthesis of other secondary metabolites	29	123	4.12006e-22	3.29605e-20	AH04G01670(K00660);AH01G02310(K00660);AH14G09830(K00660);AH04G08660(K00660);AH11G02450(K00487);AH16G27230(K13065);AH14G09920(K00660);AH11G10250(K00588);AH11G06850(K00660);AH14G09170(K00660);AH07G00640(K08243);AH04G08640(K00660);AH04G08600(K00660);AH16G46300(K00660);AH03G08660(K00660);AH14G09130(K00660);AH04G08590(K00660);AH14G09230(K00660);AH19G36400(K01859);AH04G08650(K00660);AH05G25050(K00588);…	http://www.kegg.jp/kegg-bin/show_pathway?map00941/K00660%09%23FFFFFF,red/K00487%09%23FFFFFF,red/K13065%09%23FFFFFF,red/K00588%09%23FFFFFF,red/K08243%09%23FFFFFF,red/K01859%09%23FFFFFF,red/K05280%09%23FFFFFF,red
adu04712	Circadian rhythm - plant	Organismal Systems	Environmental adaptation	22	114	4.92973e-15	1.97189e-13	AH04G01670(K00660);AH01G02310(K00660);AH14G09830(K00660);AH04G08660(K00660);AH14G09920(K00660);AH11G06850(K00660);AH14G09170(K00660);AH04G08640(K00660);AH04G08600(K00660);AH16G46300(K00660);AH03G08660(K00660);AH14G09130(K00660);AH04G08590(K00660);AH14G09230(K00660);AH04G08650(K00660);AH14G09780(K00660);AH14G02430(K00660);AH15G37960(K12124);AH17G34020(K12125);AH14G09160(K00660);AH14G09220(K00660);…	http://www.kegg.jp/kegg-bin/show_pathway?map04712/K00660%09%23FFFFFF,red/K12124%09%23FFFFFF,red/K12125%09%23FFFFFF,red
adu00940	Phenylpropanoid biosynthesis	Metabolism	Biosynthesis of other secondary metabolites	29	303	2.66933e-11	7.11822e-10	AH04G09870(K00430);AH14G08420(K00430);AH05G07760(K09755);AH15G03900(K09755);AH11G02450(K00487);AH16G27230(K13065);AH04G09840(K00430);AH11G10250(K00588);AH16G03520(K00430);AH18G10570(K00430);AH11G08010(K09755);AH12G36640(K10775);AH04G09850(K00430);AH14G25420(K00430);AH20G23580(K00430);AH14G08450(K00430);AH05G25050(K00588);AH16G30490(K00430);AH01G01320(K09755);AH14G25410(K00430);AH14G08430(K00430);…	http://www.kegg.jp/kegg-bin/show_pathway?map00940/K00430%09%23FFFFFF,red/K09755%09%23FFFFFF,red/K00487%09%23FFFFFF,red/K13065%09%23FFFFFF,red/K00588%09%23FFFFFF,red/K10775%09%23FFFFFF,red/K00083%09%23FFFFFF,red/K12356%09%23FFFFFF,red/K05350%09%23FFFFFF,red
adu00480	Glutathione metabolism	Metabolism	Metabolism of other amino acids	20	207	3.35102e-08	6.70204e-07	AH13G53230(K00799);AH07G22930(K00799);AH03G18600(K00799);AH13G53260(K00799);AH12G22710(K00799);AH13G53990(K00799);AH13G54000(K00799);AH13G53980(K00799);AH16G30590(K10808);AH19G28730(K00799);AH19G28710(K00799);AH13G54010(K00799);AH13G42220(K00799);AH10G06980(K00799);AH13G44270(K00799);AH03G41590(K00799);AH06G24820(K10808);AH20G09980(K00799);AH02G20430(K00799);AH07G23030(K00799)	http://www.kegg.jp/kegg-bin/show_pathway?map00480/K00799%09%23FFFFFF,red/K10808%09%23FFFFFF,red
adu00592	alpha-Linolenic acid metabolism	Metabolism	Lipid metabolism	12	99	1.90761e-06	3.05217e-05	AH03G36910(K00454);AH03G03520(K00454);AH08G11630(K18857);AH16G45010(K05894);AH13G40160(K00454);AH16G37490(K05894);AH18G02890(K18857);AH15G19580(K10525);AH11G30610(K10527);AH15G08090(K05894);AH14G42320(K10525);AH14G38120(K10525)	http://www.kegg.jp/kegg-bin/show_pathway?map00592/K00454%09%23FFFFFF,red/K18857%09%23FFFFFF,red/K05894%09%23FFFFFF,red/K10525%09%23FFFFFF,red/K10527%09%23FFFFFF,red
adu00900	Terpenoid backbone biosynthesis	Metabolism	Metabolism of terpenoids and polyketides	10	103	9.70114e-05	0.00129348	AH08G16990(K12742);AH13G15850(K12742);AH07G15330(K11778);AH13G03360(K03526);AH11G34920(K01662);AH01G22990(K01662);AH07G03260(K13789);AH13G42720(K01662);AH03G39780(K01662);AH03G01290(K03526)	http://www.kegg.jp/kegg-bin/show_pathway?map00900/K12742%09%23FFFFFF,red/K11778%09%23FFFFFF,red/K03526%09%23FFFFFF,red/K01662%09%23FFFFFF,red/K13789%09%23FFFFFF,red
adu00943	Isoflavonoid biosynthesis	Metabolism	Biosynthesis of other secondary metabolites	7	58	0.000288201	0.00329373	AH09G01720(K13262);AH03G37380(K13259);AH05G05040(K13260);AH03G37390(K13257);AH10G30300(K13265);AH01G11300(K13260);AH13G40550(K13259)	http://www.kegg.jp/kegg-bin/show_pathway?map00943/K13262%09%23FFFFFF,red/K13259%09%23FFFFFF,red/K13260%09%23FFFFFF,red/K13257%09%23FFFFFF,red/K13265%09%23FFFFFF,red
adu00350	Tyrosine metabolism	Metabolism	Amino acid metabolism	8	106	0.00252184	0.0252184	AH20G06310(K00422);AH08G11630(K18857);AH18G02890(K18857);AH03G18940(K01593);AH13G39720(K00422);AH10G03190(K00422);AH14G22370(K00001);AH03G34380(K15849)	http://www.kegg.jp/kegg-bin/show_pathway?map00350/K00422%09%23FFFFFF,red/K18857%09%23FFFFFF,red/K01593%09%23FFFFFF,red/K00001%09%23FFFFFF,red/K15849%09%23FFFFFF,red
adu00945	Stilbenoid, diarylheptanoid and gingerol biosynthesis	Metabolism	Biosynthesis of other secondary metabolites	5	44	0.00284163	0.0252589	AH11G02450(K00487);AH16G27230(K13065);AH11G10250(K00588);AH05G25050(K00588);AH01G06170(K00487)	http://www.kegg.jp/kegg-bin/show_pathway?map00945/K00487%09%23FFFFFF,red/K13065%09%23FFFFFF,red/K00588%09%23FFFFFF,red
adu00950	Isoquinoline alkaloid biosynthesis	Metabolism	Biosynthesis of other secondary metabolites	5	49	0.00456017	0.0364813	AH20G06310(K00422);AH03G18940(K01593);AH13G39720(K00422);AH10G03190(K00422);AH03G34380(K15849)	http://www.kegg.jp/kegg-bin/show_pathway?map00950/K00422%09%23FFFFFF,red/K01593%09%23FFFFFF,red/K15849%09%23FFFFFF,red
adu00966	Glucosinolate biosynthesis	Metabolism	Biosynthesis of other secondary metabolites	3	17	0.00593512	0.0431645	AH19G28190(K01703);AH17G34090(K00826);AH09G22400(K01703)	http://www.kegg.jp/kegg-bin/show_pathway?map00966/K01703%09%23FFFFFF,red/K00826%09%23FFFFFF,red
adu00052	Galactose metabolism	Metabolism	Carbohydrate metabolism	7	111	0.012071	0.0762112	AH06G04780(K18819);AH18G02500(K01193);AH03G19810(K00850);AH09G12530(K18819);AH16G09600(K18819);AH08G12720(K01193);AH13G22370(K00850)	http://www.kegg.jp/kegg-bin/show_pathway?map00052/K18819%09%23FFFFFF,red/K01193%09%23FFFFFF,red/K00850%09%23FFFFFF,red
adu00903	Limonene and pinene degradation	Metabolism	Metabolism of terpenoids and polyketides	3	22	0.0123843	0.0762112	AH17G30320(K00128);AH08G05840(K00128);AH03G40790(K00128)	http://www.kegg.jp/kegg-bin/show_pathway?map00903/K00128%09%23FFFFFF,red
adu00071	Fatty acid degradation	Metabolism	Lipid metabolism	7	115	0.014459	0.08187	AH08G11630(K18857);AH17G30320(K00128);AH18G02890(K18857);AH08G05840(K00128);AH11G30610(K10527);AH14G22370(K00001);AH03G40790(K00128)	http://www.kegg.jp/kegg-bin/show_pathway?map00071/K18857%09%23FFFFFF,red/K00128%09%23FFFFFF,red/K10527%09%23FFFFFF,red/K00001%09%23FFFFFF,red
adu00400	Phenylalanine, tyrosine and tryptophan biosynthesis	Metabolism	Amino acid metabolism	6	91	0.016038	0.08187	AH20G12810(K01626);AH05G14040(K01696);AH10G08960(K01626);AH16G11150(K13832);AH03G34380(K15849);AH06G07880(K13832)	http://www.kegg.jp/kegg-bin/show_pathway?map00400/K01626%09%23FFFFFF,red/K01696%09%23FFFFFF,red/K13832%09%23FFFFFF,red/K15849%09%23FFFFFF,red
adu00730	Thiamine metabolism	Metabolism	Metabolism of cofactors and vitamins	4	44	0.016374	0.08187	AH11G34920(K01662);AH01G22990(K01662);AH13G42720(K01662);AH03G39780(K01662)	http://www.kegg.jp/kegg-bin/show_pathway?map00730/K01662%09%23FFFFFF,red
adu00073	Cutin, suberine and wax biosynthesis	Metabolism	Lipid metabolism	5	69	0.0188005	0.088473	AH18G05710(K13356);AH06G24380(K15400);AH18G34400(K15400);AH16G30080(K15400);AH08G15410(K13356)	http://www.kegg.jp/kegg-bin/show_pathway?map00073/K13356%09%23FFFFFF,red/K15400%09%23FFFFFF,red
adu00908	Zeatin biosynthesis	Metabolism	Metabolism of terpenoids and polyketides	4	52	0.0284698	0.123514	AH01G21650(K00279);AH16G26200(K13496);AH17G10410(K13496);AH07G11080(K13496)	http://www.kegg.jp/kegg-bin/show_pathway?map00908/K00279%09%23FFFFFF,red/K13496%09%23FFFFFF,red
adu00010	Glycolysis / Gluconeogenesis	Metabolism	Carbohydrate metabolism	11	257	0.0293346	0.123514	AH08G11630(K18857);AH20G29720(K01689);AH15G31650(K01792);AH17G30320(K00128);AH18G02890(K18857);AH08G05840(K00128);AH10G07730(K00134);AH14G22370(K00001);AH03G19810(K00850);AH03G40790(K00128);AH13G22370(K00850)	http://www.kegg.jp/kegg-bin/show_pathway?map00010/K18857%09%23FFFFFF,red/K01689%09%23FFFFFF,red/K01792%09%23FFFFFF,red/K00128%09%23FFFFFF,red/K00134%09%23FFFFFF,red/K00001%09%23FFFFFF,red/K00850%09%23FFFFFF,red
adu00280	Valine, leucine and isoleucine degradation	Metabolism	Amino acid metabolism	6	111	0.0379236	0.151694	AH17G30320(K00128);AH02G23890(K00827);AH17G34090(K00826);AH08G05840(K00128);AH03G40790(K00128);AH12G26600(K00827)	http://www.kegg.jp/kegg-bin/show_pathway?map00280/K00128%09%23FFFFFF,red/K00827%09%23FFFFFF,red/K00826%09%23FFFFFF,red
adu00660	C5-Branched dibasic acid metabolism	Metabolism	Carbohydrate metabolism	2	15	0.0431028	0.164201	AH19G28190(K01703);AH09G22400(K01703)	http://www.kegg.jp/kegg-bin/show_pathway?map00660/K01703%09%23FFFFFF,red
adu00290	Valine, leucine and isoleucine biosynthesis	Metabolism	Amino acid metabolism	3	36	0.0457677	0.166428	AH19G28190(K01703);AH17G34090(K00826);AH09G22400(K01703)	http://www.kegg.jp/kegg-bin/show_pathway?map00290/K01703%09%23FFFFFF,red/K00826%09%23FFFFFF,red
adu00591	Linoleic acid metabolism	Metabolism	Lipid metabolism	3	39	0.0558306	0.194193	AH03G36910(K00454);AH03G03520(K00454);AH13G40160(K00454)	http://www.kegg.jp/kegg-bin/show_pathway?map00591/K00454%09%23FFFFFF,red
adu00250	Alanine, aspartate and glutamate metabolism	Metabolism	Amino acid metabolism	5	104	0.0832109	0.27737	AH07G13940(K01953);AH17G13870(K01953);AH02G23890(K00827);AH12G26600(K00827);AH11G03850(K01953)	http://www.kegg.jp/kegg-bin/show_pathway?map00250/K01953%09%23FFFFFF,red/K00827%09%23FFFFFF,red
adu00340	Histidine metabolism	Metabolism	Amino acid metabolism	3	47	0.0872122	0.279079	AH17G30320(K00128);AH08G05840(K00128);AH03G40790(K00128)	http://www.kegg.jp/kegg-bin/show_pathway?map00340/K00128%09%23FFFFFF,red
adu00750	Vitamin B6 metabolism	Metabolism	Metabolism of cofactors and vitamins	2	24	0.0995257	0.306233	AH09G04930(K13248);AH19G06580(K13248)	http://www.kegg.jp/kegg-bin/show_pathway?map00750/K13248%09%23FFFFFF,red
adu00380	Tryptophan metabolism	Metabolism	Amino acid metabolism	5	119	0.127585	0.366886	AH17G30320(K00128);AH08G05840(K00128);AH03G18940(K01593);AH11G14590(K22588);AH03G40790(K00128)	http://www.kegg.jp/kegg-bin/show_pathway?map00380/K00128%09%23FFFFFF,red/K01593%09%23FFFFFF,red/K22588%09%23FFFFFF,red
adu00520	Amino sugar and nucleotide sugar metabolism	Metabolism	Carbohydrate metabolism	9	260	0.12841	0.366886	AH20G00720(K20547);AH08G11570(K01183);AH19G35340(K01183);AH03G04390(K01183);AH09G32500(K01183);AH01G09220(K20547);AH18G02950(K01183);AH13G06440(K01183);AH12G16010(K01183)	http://www.kegg.jp/kegg-bin/show_pathway?map00520/K20547%09%23FFFFFF,red/K01183%09%23FFFFFF,red
adu00998	Biosynthesis of various secondary metabolites - part 2	Metabolism	Biosynthesis of other secondary metabolites	1	7	0.146348	0.403719	AH05G00270(K21568)	http://www.kegg.jp/kegg-bin/show_pathway?map00998/K21568%09%23FFFFFF,red
adu00770	Pantothenate and CoA biosynthesis	Metabolism	Metabolism of cofactors and vitamins	4	93	0.154389	0.411704	AH17G30320(K00128);AH17G34090(K00826);AH08G05840(K00128);AH03G40790(K00128)	http://www.kegg.jp/kegg-bin/show_pathway?map00770/K00128%09%23FFFFFF,red/K00826%09%23FFFFFF,red
adu00053	Ascorbate and aldarate metabolism	Metabolism	Carbohydrate metabolism	5	130	0.165724	0.41556	AH17G30320(K00128);AH08G05840(K00128);AH13G30960(K00469);AH03G40790(K00128);AH17G04410(K00423)	http://www.kegg.jp/kegg-bin/show_pathway?map00053/K00128%09%23FFFFFF,red/K00469%09%23FFFFFF,red/K00423%09%23FFFFFF,red
adu00310	Lysine degradation	Metabolism	Amino acid metabolism	3	63	0.166224	0.41556	AH17G30320(K00128);AH08G05840(K00128);AH03G40790(K00128)	http://www.kegg.jp/kegg-bin/show_pathway?map00310/K00128%09%23FFFFFF,red
adu00590	Arachidonic acid metabolism	Metabolism	Lipid metabolism	2	36	0.191818	0.465014	AH16G10210(K08726);AH06G06410(K08726)	http://www.kegg.jp/kegg-bin/show_pathway?map00590/K08726%09%23FFFFFF,red
adu00360	Phenylalanine metabolism	Metabolism	Amino acid metabolism	3	69	0.19992	0.470401	AH12G36640(K10775);AH03G18940(K01593);AH03G34380(K15849)	http://www.kegg.jp/kegg-bin/show_pathway?map00360/K10775%09%23FFFFFF,red/K01593%09%23FFFFFF,red/K15849%09%23FFFFFF,red
adu00965	Betalain biosynthesis	Metabolism	Biosynthesis of other secondary metabolites	1	11	0.220188	0.503287	AH03G18940(K01593)	http://www.kegg.jp/kegg-bin/show_pathway?map00965/K01593%09%23FFFFFF,red
adu00260	Glycine, serine and threonine metabolism	Metabolism	Amino acid metabolism	4	113	0.245947	0.546548	AH05G14040(K01696);AH02G23890(K00827);AH12G26600(K00827);AH14G00910(K00058)	http://www.kegg.jp/kegg-bin/show_pathway?map00260/K01696%09%23FFFFFF,red/K00827%09%23FFFFFF,red/K00058%09%23FFFFFF,red
adu00601	Glycosphingolipid biosynthesis - lacto and neolacto series	Metabolism	Glycan biosynthesis and metabolism	1	16	0.303609	0.656451	AH04G19280(K01988)	http://www.kegg.jp/kegg-bin/show_pathway?map00601/K01988%09%23FFFFFF,red
adu04016	MAPK signaling pathway - plant	Environmental Information Processing	Signal transduction	9	328	0.311975	0.656789	AH20G00720(K20547);AH01G09220(K20547);AH09G21370(K14516);AH14G31590(K20772);AH16G32150(K13424);AH16G10440(K13447);AH19G27120(K14516);AH06G25830(K13424);AH20G02550(K13449)	http://www.kegg.jp/kegg-bin/show_pathway?map04016/K20547%09%23FFFFFF,red/K14516%09%23FFFFFF,red/K20772%09%23FFFFFF,red/K13424%09%23FFFFFF,red/K13447%09%23FFFFFF,red/K13449%09%23FFFFFF,red
adu00904	Diterpenoid biosynthesis	Metabolism	Metabolism of terpenoids and polyketides	2	53	0.332575	0.681747	AH18G19020(K04125);AH07G23390(K04125)	http://www.kegg.jp/kegg-bin/show_pathway?map00904/K04125%09%23FFFFFF,red
adu00270	Cysteine and methionine metabolism	Metabolism	Amino acid metabolism	6	213	0.340873	0.681747	AH02G23890(K00827);AH07G06600(K05933);AH14G31590(K20772);AH17G34090(K00826);AH12G26600(K00827);AH14G00910(K00058)	http://www.kegg.jp/kegg-bin/show_pathway?map00270/K00827%09%23FFFFFF,red/K05933%09%23FFFFFF,red/K20772%09%23FFFFFF,red/K00826%09%23FFFFFF,red/K00058%09%23FFFFFF,red
adu00410	beta-Alanine metabolism	Metabolism	Metabolism of other amino acids	3	96	0.363111	0.693142	AH17G30320(K00128);AH08G05840(K00128);AH03G40790(K00128)	http://www.kegg.jp/kegg-bin/show_pathway?map00410/K00128%09%23FFFFFF,red
adu00944	Flavone and flavonol biosynthesis	Metabolism	Biosynthesis of other secondary metabolites	1	20	0.3639	0.693142	AH10G23440(K05280)	http://www.kegg.jp/kegg-bin/show_pathway?map00944/K05280%09%23FFFFFF,red
adu00910	Nitrogen metabolism	Metabolism	Energy metabolism	2	59	0.381233	0.709271	AH13G02920(K01674);AH03G01030(K01674)	http://www.kegg.jp/kegg-bin/show_pathway?map00910/K01674%09%23FFFFFF,red
adu00300	Lysine biosynthesis	Metabolism	Amino acid metabolism	1	22	0.392067	0.71285	AH20G08850(K10206)	http://www.kegg.jp/kegg-bin/show_pathway?map00300/K10206%09%23FFFFFF,red
adu04146	Peroxisome	Cellular Processes	Transport and catabolism	5	186	0.402198	0.715018	AH18G05710(K13356);AH16G10210(K08726);AH06G06410(K08726);AH08G15410(K13356);AH09G20810(K13347)	http://www.kegg.jp/kegg-bin/show_pathway?map04146/K13356%09%23FFFFFF,red/K08726%09%23FFFFFF,red/K13347%09%23FFFFFF,red
adu00500	Starch and sucrose metabolism	Metabolism	Carbohydrate metabolism	7	279	0.432139	0.751545	AH16G07140(K00695);AH18G02500(K01193);AH01G23120(K16055);AH11G34800(K16055);AH16G41710(K01176);AH08G12720(K01193);AH14G04870(K05350)	http://www.kegg.jp/kegg-bin/show_pathway?map00500/K00695%09%23FFFFFF,red/K01193%09%23FFFFFF,red/K16055%09%23FFFFFF,red/K01176%09%23FFFFFF,red/K05350%09%23FFFFFF,red
adu04075	Plant hormone signal transduction	Environmental Information Processing	Signal transduction	13	549	0.455675	0.765028	AH01G11330(K14487);AH13G45730(K13464);AH11G11050(K14487);AH13G37990(K14431);AH09G21370(K14516);AH20G09210(K14432);AH16G41640(K14499);AH06G18060(K14432);AH18G01200(K14484);AH14G00470(K13464);AH19G27120(K14516);AH20G02550(K13449);AH13G19860(K14487)	http://www.kegg.jp/kegg-bin/show_pathway?map04075/K14487%09%23FFFFFF,red/K13464%09%23FFFFFF,red/K14431%09%23FFFFFF,red/K14516%09%23FFFFFF,red/K14432%09%23FFFFFF,red/K14499%09%23FFFFFF,red/K14484%09%23FFFFFF,red/K13449%09%23FFFFFF,red
adu00130	Ubiquinone and other terpenoid-quinone biosynthesis	Metabolism	Metabolism of cofactors and vitamins	3	112	0.459017	0.765028	AH11G02450(K00487);AH01G06170(K00487);AH18G27380(K09833)	http://www.kegg.jp/kegg-bin/show_pathway?map00130/K00487%09%23FFFFFF,red/K09833%09%23FFFFFF,red
adu00603	Glycosphingolipid biosynthesis - globo and isoglobo series	Metabolism	Glycan biosynthesis and metabolism	1	29	0.481227	0.785676	AH04G19280(K01988)	http://www.kegg.jp/kegg-bin/show_pathway?map00603/K01988%09%23FFFFFF,red
adu00780	Biotin metabolism	Metabolism	Metabolism of cofactors and vitamins	1	31	0.50422	0.806752	AH06G22540(K00059)	http://www.kegg.jp/kegg-bin/show_pathway?map00780/K00059%09%23FFFFFF,red
adu00330	Arginine and proline metabolism	Metabolism	Amino acid metabolism	3	125	0.532231	0.82885	AH17G30320(K00128);AH08G05840(K00128);AH03G40790(K00128)	http://www.kegg.jp/kegg-bin/show_pathway?map00330/K00128%09%23FFFFFF,red
adu00561	Glycerolipid metabolism	Metabolism	Lipid metabolism	4	172	0.538753	0.82885	AH17G30320(K00128);AH08G05840(K00128);AH03G40790(K00128);AH17G08690(K13508)	http://www.kegg.jp/kegg-bin/show_pathway?map00561/K00128%09%23FFFFFF,red/K13508%09%23FFFFFF,red
adu03030	DNA replication	Genetic Information Processing	Replication and repair	2	84	0.563582	0.85069	AH13G49530(K02541);AH06G01770(K04802)	http://www.kegg.jp/kegg-bin/show_pathway?map03030/K02541%09%23FFFFFF,red/K04802%09%23FFFFFF,red
adu00909	Sesquiterpenoid and triterpenoid biosynthesis	Metabolism	Metabolism of terpenoids and polyketides	1	45	0.639129	0.946857	AH08G26210(K15803)	http://www.kegg.jp/kegg-bin/show_pathway?map00909/K15803%09%23FFFFFF,red
adu00960	Tropane, piperidine and pyridine alkaloid biosynthesis	Metabolism	Biosynthesis of other secondary metabolites	1	48	0.662893	0.964208	AH03G34380(K15849)	http://www.kegg.jp/kegg-bin/show_pathway?map00960/K15849%09%23FFFFFF,red
adu00030	Pentose phosphate pathway	Metabolism	Carbohydrate metabolism	2	104	0.679608	0.970869	AH03G19810(K00850);AH13G22370(K00850)	http://www.kegg.jp/kegg-bin/show_pathway?map00030/K00850%09%23FFFFFF,red
adu00051	Fructose and mannose metabolism	Metabolism	Carbohydrate metabolism	2	111	0.713842	0.999996	AH03G19810(K00850);AH13G22370(K00850)	http://www.kegg.jp/kegg-bin/show_pathway?map00051/K00850%09%23FFFFFF,red
adu03430	Mismatch repair	Genetic Information Processing	Replication and repair	1	62	0.754764	0.999996	AH06G01770(K04802)	http://www.kegg.jp/kegg-bin/show_pathway?map03430/K04802%09%23FFFFFF,red
adu00460	Cyanoamino acid metabolism	Metabolism	Metabolism of other amino acids	1	66	0.776094	0.999996	AH14G04870(K05350)	http://www.kegg.jp/kegg-bin/show_pathway?map00460/K05350%09%23FFFFFF,red
adu00240	Pyrimidine metabolism	Metabolism	Nucleotide metabolism	2	126	0.776961	0.999996	AH16G30590(K10808);AH06G24820(K10808)	http://www.kegg.jp/kegg-bin/show_pathway?map00240/K10808%09%23FFFFFF,red
adu00620	Pyruvate metabolism	Metabolism	Carbohydrate metabolism	3	185	0.786925	0.999996	AH17G30320(K00128);AH08G05840(K00128);AH03G40790(K00128)	http://www.kegg.jp/kegg-bin/show_pathway?map00620/K00128%09%23FFFFFF,red
adu03410	Base excision repair	Genetic Information Processing	Replication and repair	1	69	0.79087	0.999996	AH06G01770(K04802)	http://www.kegg.jp/kegg-bin/show_pathway?map03410/K04802%09%23FFFFFF,red
adu03018	RNA degradation	Genetic Information Processing	Folding, sorting and degradation	3	190	0.801812	0.999996	AH20G29720(K01689);AH03G19810(K00850);AH13G22370(K00850)	http://www.kegg.jp/kegg-bin/show_pathway?map03018/K01689%09%23FFFFFF,red/K00850%09%23FFFFFF,red
adu04626	Plant-pathogen interaction	Organismal Systems	Environmental adaptation	7	427	0.847103	0.999996	AH08G06260(K13448);AH11G03310(K13448);AH16G32150(K13424);AH16G10440(K13447);AH06G25830(K13424);AH19G24870(K13448);AH20G02550(K13449)	http://www.kegg.jp/kegg-bin/show_pathway?map04626/K13448%09%23FFFFFF,red/K13424%09%23FFFFFF,red/K13447%09%23FFFFFF,red/K13449%09%23FFFFFF,red
adu00564	Glycerophospholipid metabolism	Metabolism	Lipid metabolism	3	225	0.883358	0.999996	AH01G31380(K00894);AH06G24260(K18696);AH17G08690(K13508)	http://www.kegg.jp/kegg-bin/show_pathway?map00564/K00894%09%23FFFFFF,red/K18696%09%23FFFFFF,red/K13508%09%23FFFFFF,red
adu00860	Porphyrin and chlorophyll metabolism	Metabolism	Metabolism of cofactors and vitamins	1	99	0.894463	0.999996	AH11G19130(K22013)	http://www.kegg.jp/kegg-bin/show_pathway?map00860/K22013%09%23FFFFFF,red
adu03060	Protein export	Genetic Information Processing	Folding, sorting and degradation	1	99	0.894463	0.999996	AH13G31440(K09490)	http://www.kegg.jp/kegg-bin/show_pathway?map03060/K09490%09%23FFFFFF,red
adu00020	Citrate cycle (TCA cycle)	Metabolism	Carbohydrate metabolism	1	100	0.896846	0.999996	AH11G01560(K01647)	http://www.kegg.jp/kegg-bin/show_pathway?map00020/K01647%09%23FFFFFF,red
adu03420	Nucleotide excision repair	Genetic Information Processing	Replication and repair	1	100	0.896846	0.999996	AH06G01770(K04802)	http://www.kegg.jp/kegg-bin/show_pathway?map03420/K04802%09%23FFFFFF,red
adu03050	Proteasome	Genetic Information Processing	Folding, sorting and degradation	1	103	0.903677	0.999996	AH09G26200(K02734)	http://www.kegg.jp/kegg-bin/show_pathway?map03050/K02734%09%23FFFFFF,red
adu00061	Fatty acid biosynthesis	Metabolism	Lipid metabolism	1	111	0.919771	0.999996	AH06G22540(K00059)	http://www.kegg.jp/kegg-bin/show_pathway?map00061/K00059%09%23FFFFFF,red
adu00630	Glyoxylate and dicarboxylate metabolism	Metabolism	Carbohydrate metabolism	1	136	0.954733	0.999996	AH11G01560(K01647)	http://www.kegg.jp/kegg-bin/show_pathway?map00630/K01647%09%23FFFFFF,red
adu04120	Ubiquitin mediated proteolysis	Genetic Information Processing	Folding, sorting and degradation	2	220	0.959775	0.999996	AH12G01040(K10576);AH02G00110(K10576)	http://www.kegg.jp/kegg-bin/show_pathway?map04120/K10576%09%23FFFFFF,red
adu00710	Carbon fixation in photosynthetic organisms	Metabolism	Energy metabolism	1	143	0.961446	0.999996	AH10G07730(K00134)	http://www.kegg.jp/kegg-bin/show_pathway?map00710/K00134%09%23FFFFFF,red
adu00562	Inositol phosphate metabolism	Metabolism	Carbohydrate metabolism	1	152	0.96864	0.999996	AH13G30960(K00469)	http://www.kegg.jp/kegg-bin/show_pathway?map00562/K00469%09%23FFFFFF,red
adu00230	Purine metabolism	Metabolism	Nucleotide metabolism	2	234	0.969319	0.999996	AH16G30590(K10808);AH06G24820(K10808)	http://www.kegg.jp/kegg-bin/show_pathway?map00230/K10808%09%23FFFFFF,red
adu04141	Protein processing in endoplasmic reticulum	Genetic Information Processing	Folding, sorting and degradation	3	379	0.991916	0.999996	AH13G17270(K10666);AH03G14710(K10666);AH13G31440(K09490)	http://www.kegg.jp/kegg-bin/show_pathway?map04141/K10666%09%23FFFFFF,red/K09490%09%23FFFFFF,red
adu00190	Oxidative phosphorylation	Metabolism	Energy metabolism	2	308	0.992994	0.999996	AH01G22440(K01535);AH11G35480(K01535)	http://www.kegg.jp/kegg-bin/show_pathway?map00190/K01535%09%23FFFFFF,red
adu03013	RNA transport	Genetic Information Processing	Translation	1	301	0.999003	0.999996	AH08G09180(K03257)	http://www.kegg.jp/kegg-bin/show_pathway?map03013/K03257%09%23FFFFFF,red
adu03010	Ribosome	Genetic Information Processing	Translation	2	651	0.999996	0.999996	AH11G02310(K02866);AH17G02900(K02930)	http://www.kegg.jp/kegg-bin/show_pathway?map03010/K02866%09%23FFFFFF,red/K02930%09%23FFFFFF,red

## Sheet: Common-2
PathwayID	Pathway	level1	level2	List	Total	Pvalue	adjustPvalue	List_gene	URL
adu00900	Terpenoid backbone biosynthesis	Metabolism	Metabolism of terpenoids and polyketides	2	103	0.00301909	0.0271718	AH07G15330(K11778);AH17G14180(K11778)	http://www.kegg.jp/kegg-bin/show_pathway?map00900/K11778%09%23FFFFFF,red
adu00670	One carbon pool by folate	Metabolism	Metabolism of cofactors and vitamins	1	39	0.031834	0.120038	AH08G06790(K00600)	http://www.kegg.jp/kegg-bin/show_pathway?map00670/K00600%09%23FFFFFF,red
adu04626	Plant-pathogen interaction	Organismal Systems	Environmental adaptation	2	427	0.045673	0.120038	AH01G05300(K13448);AH07G05100(K13412)	http://www.kegg.jp/kegg-bin/show_pathway?map04626/K13448%09%23FFFFFF,red/K13412%09%23FFFFFF,red
adu00460	Cyanoamino acid metabolism	Metabolism	Metabolism of other amino acids	1	66	0.0533502	0.120038	AH08G06790(K00600)	http://www.kegg.jp/kegg-bin/show_pathway?map00460/K00600%09%23FFFFFF,red
adu00260	Glycine, serine and threonine metabolism	Metabolism	Amino acid metabolism	1	113	0.0898075	0.160794	AH08G06790(K00600)	http://www.kegg.jp/kegg-bin/show_pathway?map00260/K00600%09%23FFFFFF,red
adu00630	Glyoxylate and dicarboxylate metabolism	Metabolism	Carbohydrate metabolism	1	136	0.107196	0.160794	AH08G06790(K00600)	http://www.kegg.jp/kegg-bin/show_pathway?map00630/K00600%09%23FFFFFF,red
adu04141	Protein processing in endoplasmic reticulum	Genetic Information Processing	Folding, sorting and degradation	1	379	0.273907	0.309551	AH08G09080(K13993)	http://www.kegg.jp/kegg-bin/show_pathway?map04141/K13993%09%23FFFFFF,red
adu04144	Endocytosis	Cellular Processes	Transport and catabolism	1	381	0.275157	0.309551	AH06G12490(K12200)	http://www.kegg.jp/kegg-bin/show_pathway?map04144/K12200%09%23FFFFFF,red
adu04075	Plant hormone signal transduction	Environmental Information Processing	Signal transduction	1	549	0.373693	0.373693	AH03G24990(K14488)	http://www.kegg.jp/kegg-bin/show_pathway?map04075/K14488%09%23FFFFFF,red

## Sheet: R24 vs R0_Down
PathwayID	Pathway	level1	level2	List	Total	Pvalue	adjustPvalue	List_gene	URL
adu03008	Ribosome biogenesis in eukaryotes	Genetic Information Processing	Translation	10	156	5.53167e-05	0.00327131	AH05G27260(K14572);AH15G27030(K14572);AH13G37630(K14521);AH07G03480(K14550);AH00G02890(K14550);AH11G19920(K14559);AH06G16440(K14556);AH12G18250(K03539);AH01G01410(K14554);AH11G07900(K14554)	http://www.kegg.jp/kegg-bin/show_pathway?map03008/K14572%09%23FFFFFF,red/K14521%09%23FFFFFF,red/K14550%09%23FFFFFF,red/K14559%09%23FFFFFF,red/K14556%09%23FFFFFF,red/K03539%09%23FFFFFF,red/K14554%09%23FFFFFF,red
adu00250	Alanine, aspartate and glutamate metabolism	Metabolism	Amino acid metabolism	8	104	8.84137e-05	0.00327131	AH17G13870(K01953);AH02G23890(K00827);AH12G26600(K00827);AH07G13940(K01953);AH12G06370(K01755);AH17G16560(K01955);AH03G46960(K00609);AH01G04690(K01953)	http://www.kegg.jp/kegg-bin/show_pathway?map00250/K01953%09%23FFFFFF,red/K00827%09%23FFFFFF,red/K01755%09%23FFFFFF,red/K01955%09%23FFFFFF,red/K00609%09%23FFFFFF,red
adu00592	alpha-Linolenic acid metabolism	Metabolism	Lipid metabolism	7	99	0.000414506	0.0102245	AH16G44290(K00454);AH08G11630(K18857);AH18G02890(K18857);AH13G51630(K00454);AH11G30610(K10527);AH01G27040(K10527);AH17G28950(K18857)	http://www.kegg.jp/kegg-bin/show_pathway?map00592/K00454%09%23FFFFFF,red/K18857%09%23FFFFFF,red/K10527%09%23FFFFFF,red
adu00280	Valine, leucine and isoleucine degradation	Metabolism	Amino acid metabolism	6	111	0.0042181	0.0742054	AH02G23890(K00827);AH12G26600(K00827);AH18G24350(K00166);AH08G09580(K00826);AH17G34090(K00826);AH15G22820(K00128)	http://www.kegg.jp/kegg-bin/show_pathway?map00280/K00827%09%23FFFFFF,red/K00166%09%23FFFFFF,red/K00826%09%23FFFFFF,red/K00128%09%23FFFFFF,red
adu00071	Fatty acid degradation	Metabolism	Lipid metabolism	6	115	0.00501388	0.0742054	AH08G11630(K18857);AH18G02890(K18857);AH11G30610(K10527);AH01G27040(K10527);AH17G28950(K18857);AH15G22820(K00128)	http://www.kegg.jp/kegg-bin/show_pathway?map00071/K18857%09%23FFFFFF,red/K10527%09%23FFFFFF,red/K00128%09%23FFFFFF,red
adu03440	Homologous recombination	Genetic Information Processing	Replication and repair	5	88	0.00719902	0.0887879	AH11G01430(K02335);AH14G02990(K10728);AH11G36220(K03553);AH01G21560(K03553);AH03G46320(K03505)	http://www.kegg.jp/kegg-bin/show_pathway?map03440/K02335%09%23FFFFFF,red/K10728%09%23FFFFFF,red/K03553%09%23FFFFFF,red/K03505%09%23FFFFFF,red
adu00310	Lysine degradation	Metabolism	Amino acid metabolism	4	63	0.0109075	0.115308	AH14G00210(K14157);AH05G03270(K11420);AH01G20410(K14157);AH15G22820(K00128)	http://www.kegg.jp/kegg-bin/show_pathway?map00310/K14157%09%23FFFFFF,red/K11420%09%23FFFFFF,red/K00128%09%23FFFFFF,red
adu00290	Valine, leucine and isoleucine biosynthesis	Metabolism	Amino acid metabolism	3	36	0.0130547	0.120756	AH09G32000(K01649);AH08G09580(K00826);AH17G34090(K00826)	http://www.kegg.jp/kegg-bin/show_pathway?map00290/K01649%09%23FFFFFF,red/K00826%09%23FFFFFF,red
adu00591	Linoleic acid metabolism	Metabolism	Lipid metabolism	3	39	0.0162195	0.133361	AH16G44290(K00454);AH13G51630(K00454);AH09G26460(K15718)	http://www.kegg.jp/kegg-bin/show_pathway?map00591/K00454%09%23FFFFFF,red/K15718%09%23FFFFFF,red
adu00966	Glucosinolate biosynthesis	Metabolism	Biosynthesis of other secondary metabolites	2	17	0.0223224	0.165185	AH08G09580(K00826);AH17G34090(K00826)	http://www.kegg.jp/kegg-bin/show_pathway?map00966/K00826%09%23FFFFFF,red
adu00904	Diterpenoid biosynthesis	Metabolism	Metabolism of terpenoids and polyketides	3	53	0.0362123	0.24125	AH14G09600(K04122);AH18G19020(K04125);AH04G09020(K04122)	http://www.kegg.jp/kegg-bin/show_pathway?map00904/K04122%09%23FFFFFF,red/K04125%09%23FFFFFF,red
adu00770	Pantothenate and CoA biosynthesis	Metabolism	Metabolism of cofactors and vitamins	4	93	0.0391217	0.24125	AH15G24680(K00207);AH08G09580(K00826);AH17G34090(K00826);AH15G22820(K00128)	http://www.kegg.jp/kegg-bin/show_pathway?map00770/K00207%09%23FFFFFF,red/K00826%09%23FFFFFF,red/K00128%09%23FFFFFF,red
adu00350	Tyrosine metabolism	Metabolism	Amino acid metabolism	4	106	0.0582188	0.329293	AH08G11630(K18857);AH18G02890(K18857);AH13G21530(K00451);AH17G28950(K18857)	http://www.kegg.jp/kegg-bin/show_pathway?map00350/K18857%09%23FFFFFF,red/K00451%09%23FFFFFF,red
adu00460	Cyanoamino acid metabolism	Metabolism	Metabolism of other amino acids	3	66	0.0622986	0.329293	AH11G11620(K01455);AH01G11820(K01455);AH08G06790(K00600)	http://www.kegg.jp/kegg-bin/show_pathway?map00460/K01455%09%23FFFFFF,red/K00600%09%23FFFFFF,red
adu00780	Biotin metabolism	Metabolism	Metabolism of cofactors and vitamins	2	31	0.0674157	0.332584	AH13G27990(K09458);AH13G57940(K00059)	http://www.kegg.jp/kegg-bin/show_pathway?map00780/K09458%09%23FFFFFF,red/K00059%09%23FFFFFF,red
adu00270	Cysteine and methionine metabolism	Metabolism	Amino acid metabolism	6	213	0.0734777	0.339834	AH02G23890(K00827);AH12G26600(K00827);AH19G41950(K00547);AH06G05820(K00789);AH08G09580(K00826);AH17G34090(K00826)	http://www.kegg.jp/kegg-bin/show_pathway?map00270/K00827%09%23FFFFFF,red/K00547%09%23FFFFFF,red/K00789%09%23FFFFFF,red/K00826%09%23FFFFFF,red
adu00500	Starch and sucrose metabolism	Metabolism	Carbohydrate metabolism	7	279	0.0900647	0.392046	AH13G07350(K00975);AH04G04150(K00703);AH15G05310(K01193);AH01G02020(K00700);AH19G42530(K00847);AH08G05000(K01179);AH13G00520(K19892)	http://www.kegg.jp/kegg-bin/show_pathway?map00500/K00975%09%23FFFFFF,red/K00703%09%23FFFFFF,red/K01193%09%23FFFFFF,red/K00700%09%23FFFFFF,red/K00847%09%23FFFFFF,red/K01179%09%23FFFFFF,red/K19892%09%23FFFFFF,red
adu00563	Glycosylphosphatidylinositol (GPI)-anchor biosynthesis	Metabolism	Glycan biosynthesis and metabolism	2	47	0.136338	0.545929	AH16G37970(K07541);AH04G20730(K05291)	http://www.kegg.jp/kegg-bin/show_pathway?map00563/K07541%09%23FFFFFF,red/K05291%09%23FFFFFF,red
adu00562	Inositol phosphate metabolism	Metabolism	Carbohydrate metabolism	4	152	0.157124	0.545929	AH03G34420(K01858);AH13G38220(K01858);AH20G13790(K01858);AH10G11870(K05857)	http://www.kegg.jp/kegg-bin/show_pathway?map00562/K01858%09%23FFFFFF,red/K05857%09%23FFFFFF,red
adu00220	Arginine biosynthesis	Metabolism	Amino acid metabolism	2	53	0.165062	0.545929	AH12G06370(K01755);AH15G00470(K14682)	http://www.kegg.jp/kegg-bin/show_pathway?map00220/K01755%09%23FFFFFF,red/K14682%09%23FFFFFF,red
adu00906	Carotenoid biosynthesis	Metabolism	Metabolism of terpenoids and polyketides	2	53	0.165062	0.545929	AH05G01450(K09840);AH05G05500(K09838)	http://www.kegg.jp/kegg-bin/show_pathway?map00906/K09840%09%23FFFFFF,red/K09838%09%23FFFFFF,red
adu00900	Terpenoid backbone biosynthesis	Metabolism	Metabolism of terpenoids and polyketides	3	103	0.168871	0.545929	AH07G15330(K11778);AH17G14180(K11778);AH19G35610(K12742)	http://www.kegg.jp/kegg-bin/show_pathway?map00900/K11778%09%23FFFFFF,red/K12742%09%23FFFFFF,red
adu04120	Ubiquitin mediated proteolysis	Genetic Information Processing	Folding, sorting and degradation	5	220	0.18616	0.545929	AH03G36890(K10581);AH13G40140(K10581);AH17G03270(K03352);AH09G33810(K06689);AH18G30980(K10144)	http://www.kegg.jp/kegg-bin/show_pathway?map04120/K10581%09%23FFFFFF,red/K03352%09%23FFFFFF,red/K06689%09%23FFFFFF,red/K10144%09%23FFFFFF,red
adu00910	Nitrogen metabolism	Metabolism	Energy metabolism	2	59	0.194726	0.545929	AH11G11620(K01455);AH01G11820(K01455)	http://www.kegg.jp/kegg-bin/show_pathway?map00910/K01455%09%23FFFFFF,red
adu00260	Glycine, serine and threonine metabolism	Metabolism	Amino acid metabolism	3	113	0.203503	0.545929	AH02G23890(K00827);AH12G26600(K00827);AH08G06790(K00600)	http://www.kegg.jp/kegg-bin/show_pathway?map00260/K00827%09%23FFFFFF,red/K00600%09%23FFFFFF,red
adu04075	Plant hormone signal transduction	Environmental Information Processing	Signal transduction	10	549	0.223501	0.545929	AH06G27360(K14497);AH16G33920(K14497);AH13G41210(K14497);AH16G11080(K14490);AH08G06850(K14431);AH03G24990(K14488);AH09G28080(K14505);AH15G29330(K14484);AH13G08040(K14488);AH03G03720(K14431)	http://www.kegg.jp/kegg-bin/show_pathway?map04075/K14497%09%23FFFFFF,red/K14490%09%23FFFFFF,red/K14431%09%23FFFFFF,red/K14488%09%23FFFFFF,red/K14505%09%23FFFFFF,red/K14484%09%23FFFFFF,red
adu00261	Monobactam biosynthesis	Metabolism	Biosynthesis of other secondary metabolites	1	19	0.231617	0.545929	AH04G23590(K01714)	http://www.kegg.jp/kegg-bin/show_pathway?map00261/K01714%09%23FFFFFF,red
adu03013	RNA transport	Genetic Information Processing	Translation	6	301	0.234075	0.545929	AH13G09960(K14311);AH03G07600(K14311);AH12G18250(K03539);AH03G20670(K18213);AH15G31470(K14314);AH08G09430(K14291)	http://www.kegg.jp/kegg-bin/show_pathway?map03013/K14311%09%23FFFFFF,red/K03539%09%23FFFFFF,red/K18213%09%23FFFFFF,red/K14314%09%23FFFFFF,red/K14291%09%23FFFFFF,red
adu03450	Non-homologous end-joining	Genetic Information Processing	Replication and repair	1	20	0.242209	0.545929	AH02G25800(K10885)	http://www.kegg.jp/kegg-bin/show_pathway?map03450/K10885%09%23FFFFFF,red
adu02010	ABC transporters	Environmental Information Processing	Membrane transport	2	69	0.24538	0.545929	AH12G33920(K05681);AH01G02710(K05666)	http://www.kegg.jp/kegg-bin/show_pathway?map02010/K05681%09%23FFFFFF,red/K05666%09%23FFFFFF,red
adu03410	Base excision repair	Genetic Information Processing	Replication and repair	2	69	0.24538	0.545929	AH11G01430(K02335);AH03G46320(K03505)	http://www.kegg.jp/kegg-bin/show_pathway?map03410/K02335%09%23FFFFFF,red/K03505%09%23FFFFFF,red
adu00330	Arginine and proline metabolism	Metabolism	Amino acid metabolism	3	125	0.246968	0.545929	AH13G51130(K00819);AH15G22820(K00128);AH03G09820(K01426)	http://www.kegg.jp/kegg-bin/show_pathway?map00330/K00819%09%23FFFFFF,red/K00128%09%23FFFFFF,red/K01426%09%23FFFFFF,red
adu00240	Pyrimidine metabolism	Metabolism	Nucleotide metabolism	3	126	0.250659	0.545929	AH15G24680(K00207);AH17G16560(K01955);AH03G46960(K00609)	http://www.kegg.jp/kegg-bin/show_pathway?map00240/K00207%09%23FFFFFF,red/K01955%09%23FFFFFF,red/K00609%09%23FFFFFF,red
adu00300	Lysine biosynthesis	Metabolism	Amino acid metabolism	1	22	0.262961	0.545929	AH04G23590(K01714)	http://www.kegg.jp/kegg-bin/show_pathway?map00300/K01714%09%23FFFFFF,red
adu00903	Limonene and pinene degradation	Metabolism	Metabolism of terpenoids and polyketides	1	22	0.262961	0.545929	AH15G22820(K00128)	http://www.kegg.jp/kegg-bin/show_pathway?map00903/K00128%09%23FFFFFF,red
adu03018	RNA degradation	Genetic Information Processing	Folding, sorting and degradation	4	190	0.265587	0.545929	AH03G43660(K14442);AH03G25320(K12590);AH05G15990(K03678);AH15G06930(K03678)	http://www.kegg.jp/kegg-bin/show_pathway?map03018/K14442%09%23FFFFFF,red/K12590%09%23FFFFFF,red/K03678%09%23FFFFFF,red
adu00630	Glyoxylate and dicarboxylate metabolism	Metabolism	Carbohydrate metabolism	3	136	0.28796	0.575921	AH11G11620(K01455);AH01G11820(K01455);AH08G06790(K00600)	http://www.kegg.jp/kegg-bin/show_pathway?map00630/K01455%09%23FFFFFF,red/K00600%09%23FFFFFF,red
adu03030	DNA replication	Genetic Information Processing	Replication and repair	2	84	0.321914	0.626886	AH11G01430(K02335);AH03G46320(K03505)	http://www.kegg.jp/kegg-bin/show_pathway?map03030/K02335%09%23FFFFFF,red/K03505%09%23FFFFFF,red
adu00410	beta-Alanine metabolism	Metabolism	Metabolism of other amino acids	2	96	0.381847	0.707143	AH15G24680(K00207);AH15G22820(K00128)	http://www.kegg.jp/kegg-bin/show_pathway?map00410/K00207%09%23FFFFFF,red/K00128%09%23FFFFFF,red
adu03020	RNA polymerase	Genetic Information Processing	Transcription	2	98	0.391633	0.707143	AH13G25030(K03021);AH02G16260(K02999)	http://www.kegg.jp/kegg-bin/show_pathway?map03020/K03021%09%23FFFFFF,red/K02999%09%23FFFFFF,red
adu00860	Porphyrin and chlorophyll metabolism	Metabolism	Metabolism of cofactors and vitamins	2	99	0.396501	0.707143	AH13G02430(K13071);AH03G00490(K13071)	http://www.kegg.jp/kegg-bin/show_pathway?map00860/K13071%09%23FFFFFF,red
adu03420	Nucleotide excision repair	Genetic Information Processing	Replication and repair	2	100	0.401351	0.707143	AH11G01430(K02335);AH03G46320(K03505)	http://www.kegg.jp/kegg-bin/show_pathway?map03420/K02335%09%23FFFFFF,red/K03505%09%23FFFFFF,red
adu00670	One carbon pool by folate	Metabolism	Metabolism of cofactors and vitamins	1	39	0.418047	0.719429	AH08G06790(K00600)	http://www.kegg.jp/kegg-bin/show_pathway?map00670/K00600%09%23FFFFFF,red
adu00061	Fatty acid biosynthesis	Metabolism	Lipid metabolism	2	111	0.453423	0.724686	AH13G27990(K09458);AH13G57940(K00059)	http://www.kegg.jp/kegg-bin/show_pathway?map00061/K09458%09%23FFFFFF,red/K00059%09%23FFFFFF,red
adu00945	Stilbenoid, diarylheptanoid and gingerol biosynthesis	Metabolism	Biosynthesis of other secondary metabolites	1	44	0.457155	0.724686	AH11G10250(K00588)	http://www.kegg.jp/kegg-bin/show_pathway?map00945/K00588%09%23FFFFFF,red
adu00130	Ubiquinone and other terpenoid-quinone biosynthesis	Metabolism	Metabolism of cofactors and vitamins	2	112	0.458031	0.724686	AH07G15230(K03809);AH11G35440(K09833)	http://www.kegg.jp/kegg-bin/show_pathway?map00130/K03809%09%23FFFFFF,red/K09833%09%23FFFFFF,red
adu00010	Glycolysis / Gluconeogenesis	Metabolism	Carbohydrate metabolism	4	257	0.473397	0.724686	AH08G11630(K18857);AH18G02890(K18857);AH17G28950(K18857);AH15G22820(K00128)	http://www.kegg.jp/kegg-bin/show_pathway?map00010/K18857%09%23FFFFFF,red/K00128%09%23FFFFFF,red
adu00340	Histidine metabolism	Metabolism	Amino acid metabolism	1	47	0.479355	0.724686	AH15G22820(K00128)	http://www.kegg.jp/kegg-bin/show_pathway?map00340/K00128%09%23FFFFFF,red
adu00960	Tropane, piperidine and pyridine alkaloid biosynthesis	Metabolism	Biosynthesis of other secondary metabolites	1	48	0.486553	0.724686	AH08G23020(K13610)	http://www.kegg.jp/kegg-bin/show_pathway?map00960/K13610%09%23FFFFFF,red
adu00380	Tryptophan metabolism	Metabolism	Amino acid metabolism	2	119	0.489653	0.724686	AH15G22820(K00128);AH03G09820(K01426)	http://www.kegg.jp/kegg-bin/show_pathway?map00380/K00128%09%23FFFFFF,red/K01426%09%23FFFFFF,red
adu00908	Zeatin biosynthesis	Metabolism	Metabolism of terpenoids and polyketides	1	52	0.514371	0.746343	AH01G21620(K00279)	http://www.kegg.jp/kegg-bin/show_pathway?map00908/K00279%09%23FFFFFF,red
adu04070	Phosphatidylinositol signaling system	Environmental Information Processing	Signal transduction	2	129	0.532788	0.751454	AH10G11870(K05857);AH20G31290(K13024)	http://www.kegg.jp/kegg-bin/show_pathway?map04070/K05857%09%23FFFFFF,red/K13024%09%23FFFFFF,red
adu04626	Plant-pathogen interaction	Organismal Systems	Environmental adaptation	6	427	0.538203	0.751454	AH05G33840(K09487);AH15G18060(K09487);AH07G01060(K09487);AH01G05300(K13448);AH05G00140(K13457);AH07G05100(K13412)	http://www.kegg.jp/kegg-bin/show_pathway?map04626/K09487%09%23FFFFFF,red/K13448%09%23FFFFFF,red/K13457%09%23FFFFFF,red/K13412%09%23FFFFFF,red
adu03430	Mismatch repair	Genetic Information Processing	Replication and repair	1	62	0.577543	0.791448	AH03G46320(K03505)	http://www.kegg.jp/kegg-bin/show_pathway?map03430/K03505%09%23FFFFFF,red
adu04141	Protein processing in endoplasmic reticulum	Genetic Information Processing	Folding, sorting and degradation	5	379	0.601745	0.800811	AH05G33840(K09487);AH15G18060(K09487);AH07G01060(K09487);AH09G33810(K06689);AH08G09080(K13993)	http://www.kegg.jp/kegg-bin/show_pathway?map04141/K09487%09%23FFFFFF,red/K06689%09%23FFFFFF,red/K13993%09%23FFFFFF,red
adu00073	Cutin, suberine and wax biosynthesis	Metabolism	Lipid metabolism	1	69	0.616841	0.800811	AH18G17540(K13356)	http://www.kegg.jp/kegg-bin/show_pathway?map00073/K13356%09%23FFFFFF,red
adu00360	Phenylalanine metabolism	Metabolism	Amino acid metabolism	1	69	0.616841	0.800811	AH03G09820(K01426)	http://www.kegg.jp/kegg-bin/show_pathway?map00360/K01426%09%23FFFFFF,red
adu00640	Propanoate metabolism	Metabolism	Carbohydrate metabolism	1	81	0.675947	0.862056	AH18G24350(K00166)	http://www.kegg.jp/kegg-bin/show_pathway?map00640/K00166%09%23FFFFFF,red
adu00561	Glycerolipid metabolism	Metabolism	Lipid metabolism	2	172	0.68898	0.862056	AH12G09100(K22849);AH15G22820(K00128)	http://www.kegg.jp/kegg-bin/show_pathway?map00561/K22849%09%23FFFFFF,red/K00128%09%23FFFFFF,red
adu00520	Amino sugar and nucleotide sugar metabolism	Metabolism	Carbohydrate metabolism	3	260	0.698964	0.862056	AH13G07350(K00975);AH19G42530(K00847);AH06G18230(K00621)	http://www.kegg.jp/kegg-bin/show_pathway?map00520/K00975%09%23FFFFFF,red/K00847%09%23FFFFFF,red/K00621%09%23FFFFFF,red
adu00620	Pyruvate metabolism	Metabolism	Carbohydrate metabolism	2	185	0.726963	0.88189	AH09G32000(K01649);AH15G22820(K00128)	http://www.kegg.jp/kegg-bin/show_pathway?map00620/K01649%09%23FFFFFF,red/K00128%09%23FFFFFF,red
adu00020	Citrate cycle (TCA cycle)	Metabolism	Carbohydrate metabolism	1	100	0.751561	0.897025	AH14G41030(K00164)	http://www.kegg.jp/kegg-bin/show_pathway?map00020/K00164%09%23FFFFFF,red
adu00051	Fructose and mannose metabolism	Metabolism	Carbohydrate metabolism	1	111	0.787037	0.910011	AH19G42530(K00847)	http://www.kegg.jp/kegg-bin/show_pathway?map00051/K00847%09%23FFFFFF,red
adu00052	Galactose metabolism	Metabolism	Carbohydrate metabolism	1	111	0.787037	0.910011	AH15G05310(K01193)	http://www.kegg.jp/kegg-bin/show_pathway?map00052/K01193%09%23FFFFFF,red
adu00941	Flavonoid biosynthesis	Metabolism	Biosynthesis of other secondary metabolites	1	123	0.820022	0.9243	AH11G10250(K00588)	http://www.kegg.jp/kegg-bin/show_pathway?map00941/K00588%09%23FFFFFF,red
adu04016	MAPK signaling pathway - plant	Environmental Information Processing	Signal transduction	3	328	0.834574	0.9243	AH06G27360(K14497);AH16G33920(K14497);AH13G41210(K14497)	http://www.kegg.jp/kegg-bin/show_pathway?map04016/K14497%09%23FFFFFF,red
adu00053	Ascorbate and aldarate metabolism	Metabolism	Carbohydrate metabolism	1	130	0.836867	0.9243	AH15G22820(K00128)	http://www.kegg.jp/kegg-bin/show_pathway?map00053/K00128%09%23FFFFFF,red
adu03010	Ribosome	Genetic Information Processing	Translation	6	651	0.891676	0.970353	AH01G06360(K02866);AH11G02310(K02866);AH11G24820(K02935);AH11G01630(K02874);AH17G01040(K02906);AH01G07110(K02874)	http://www.kegg.jp/kegg-bin/show_pathway?map03010/K02866%09%23FFFFFF,red/K02935%09%23FFFFFF,red/K02874%09%23FFFFFF,red/K02906%09%23FFFFFF,red
adu00940	Phenylpropanoid biosynthesis	Metabolism	Biosynthesis of other secondary metabolites	2	303	0.924618	0.978777	AH13G23760(K12355);AH11G10250(K00588)	http://www.kegg.jp/kegg-bin/show_pathway?map00940/K12355%09%23FFFFFF,red/K00588%09%23FFFFFF,red
adu04146	Peroxisome	Cellular Processes	Transport and catabolism	1	186	0.92587	0.978777	AH18G17540(K13356)	http://www.kegg.jp/kegg-bin/show_pathway?map04146/K13356%09%23FFFFFF,red
adu00564	Glycerophospholipid metabolism	Metabolism	Lipid metabolism	1	225	0.95732	0.990989	AH18G00940(K06130)	http://www.kegg.jp/kegg-bin/show_pathway?map00564/K06130%09%23FFFFFF,red
adu04144	Endocytosis	Cellular Processes	Transport and catabolism	2	381	0.970052	0.990989	AH06G12490(K12200);AH05G30470(K12486)	http://www.kegg.jp/kegg-bin/show_pathway?map04144/K12200%09%23FFFFFF,red/K12486%09%23FFFFFF,red
adu00190	Oxidative phosphorylation	Metabolism	Energy metabolism	1	308	0.98692	0.990989	AH10G24150(K01535)	http://www.kegg.jp/kegg-bin/show_pathway?map00190/K01535%09%23FFFFFF,red
adu03040	Spliceosome	Genetic Information Processing	Transcription	1	334	0.990989	0.990989	AH09G20440(K12819)	http://www.kegg.jp/kegg-bin/show_pathway?map03040/K12819%09%23FFFFFF,red

## Sheet: R36 vs R0_Down
PathwayID	Pathway	level1	level2	List	Total	Pvalue	adjustPvalue	List_gene	URL
adu00196	Photosynthesis - antenna proteins	Metabolism	Energy metabolism	22	32	5.01989e-16	5.82307e-14	AH02G04630(K08908);AH02G22150(K08915);AH03G46390(K08912);AH05G21140(K08916);AH05G37040(K08907);AH06G10160(K08908);AH07G01090(K08913);AH08G20960(K08914);AH08G30810(K08910);AH12G05120(K08908);AH12G24350(K08915);AH13G20380(K08914);AH13G49030(K08912);AH15G34590(K08916);AH16G14610(K08908);AH17G00660(K08909);AH17G01270(K08913);AH18G13550(K08914);AH19G00830(K08907);AH20G08750(K08917);AH13G00130(K08910);…	http://www.kegg.jp/kegg-bin/show_pathway?map00196/K08908%09%23FFFFFF,red/K08915%09%23FFFFFF,red/K08912%09%23FFFFFF,red/K08916%09%23FFFFFF,red/K08907%09%23FFFFFF,red/K08913%09%23FFFFFF,red/K08914%09%23FFFFFF,red/K08910%09%23FFFFFF,red/K08909%09%23FFFFFF,red/K08917%09%23FFFFFF,red
adu00906	Carotenoid biosynthesis	Metabolism	Metabolism of terpenoids and polyketides	20	53	2.28584e-08	1.32578e-06	AH01G10470(K09838);AH05G01450(K09840);AH07G04550(K02291);AH11G10080(K09838);AH17G10560(K02291);AH07G11280(K02291);AH05G35500(K15746);AH19G20330(K00514);AH16G05340(K06443);AH17G03400(K02291);AH16G41770(K09843);AH07G23190(K09840);AH13G56550(K09841);AH15G36630(K15746);AH10G30670(K09841);AH14G02040(K15744);AH10G14230(K09843);AH18G19580(K09840);AH20G19110(K09843);AH03G48330(K09840)	http://www.kegg.jp/kegg-bin/show_pathway?map00906/K09838%09%23FFFFFF,red/K09840%09%23FFFFFF,red/K02291%09%23FFFFFF,red/K15746%09%23FFFFFF,red/K00514%09%23FFFFFF,red/K06443%09%23FFFFFF,red/K09843%09%23FFFFFF,red/K09841%09%23FFFFFF,red/K15744%09%23FFFFFF,red
adu00561	Glycerolipid metabolism	Metabolism	Lipid metabolism	39	172	1.31114e-07	5.06976e-06	AH03G32220(K00128);AH19G12660(K00679);AH20G34360(K09480);AH10G26630(K09480);AH01G09750(K22848);AH05G39350(K00630);AH08G17340(K00901);AH13G36220(K00128);AH12G32190(K01054);AH20G16270(K22920);AH18G32720(K00128);AH09G09600(K00679);AH10G17430(K07407);AH13G05520(K00128);AH12G00990(K13508);AH11G34830(K00901);AH10G11170(K22920);AH12G24060(K13508);AH11G24370(K00901);AH10G19880(K03715);AH07G03460(K13509);…	http://www.kegg.jp/kegg-bin/show_pathway?map00561/K00128%09%23FFFFFF,red/K00679%09%23FFFFFF,red/K09480%09%23FFFFFF,red/K22848%09%23FFFFFF,red/K00630%09%23FFFFFF,red/K00901%09%23FFFFFF,red/K01054%09%23FFFFFF,red/K22920%09%23FFFFFF,red/K07407%09%23FFFFFF,red/K13508%09%23FFFFFF,red/K03715%09%23FFFFFF,red/K13509%09%23FFFFFF,red/K13523%09%23FFFFFF,red
adu00860	Porphyrin and chlorophyll metabolism	Metabolism	Metabolism of cofactors and vitamins	26	99	8.6693e-07	2.5141e-05	AH01G34010(K10960);AH02G16010(K03403);AH06G19820(K04035);AH07G19180(K13600);AH08G21300(K00218);AH11G23350(K10960);AH12G19120(K03403);AH13G02430(K13071);AH16G24710(K04035);AH17G15840(K02492);AH17G18900(K13600);AH05G08430(K22013);AH15G04610(K22013);AH08G05440(K22013);AH10G25070(K19073);AH03G00490(K13071);AH07G21420(K02492);AH17G29380(K22013);AH06G02490(K10960);AH20G32420(K19073);AH10G02060(K03405);…	http://www.kegg.jp/kegg-bin/show_pathway?map00860/K10960%09%23FFFFFF,red/K03403%09%23FFFFFF,red/K04035%09%23FFFFFF,red/K13600%09%23FFFFFF,red/K00218%09%23FFFFFF,red/K13071%09%23FFFFFF,red/K02492%09%23FFFFFF,red/K22013%09%23FFFFFF,red/K19073%09%23FFFFFF,red/K03405%09%23FFFFFF,red/K21480%09%23FFFFFF,red/K08101%09%23FFFFFF,red
adu00909	Sesquiterpenoid and triterpenoid biosynthesis	Metabolism	Metabolism of terpenoids and polyketides	16	45	1.49591e-06	3.47051e-05	AH15G13300(K15803);AH18G11740(K15803);AH18G11830(K15803);AH18G11890(K15803);AH03G06930(K00801);AH13G07790(K00801);AH08G19990(K15803);AH05G09590(K15803);AH10G04620(K00511);AH18G11820(K15803);AH16G36440(K15803);AH16G38820(K00511);AH12G33400(K14175);AH03G35710(K14175);AH20G02600(K00511);AH16G43240(K00511)	http://www.kegg.jp/kegg-bin/show_pathway?map00909/K15803%09%23FFFFFF,red/K00801%09%23FFFFFF,red/K00511%09%23FFFFFF,red/K14175%09%23FFFFFF,red
adu00945	Stilbenoid, diarylheptanoid and gingerol biosynthesis	Metabolism	Biosynthesis of other secondary metabolites	15	44	5.81183e-06	0.000112362	AH12G22100(K13065);AH02G19840(K13065);AH06G22080(K13065);AH17G11590(K00487);AH20G19630(K00588);AH19G00930(K13065);AH10G15020(K00588);AH09G00490(K13065);AH16G27270(K13065);AH20G13670(K00588);AH11G10290(K00588);AH16G24140(K09754);AH06G22850(K13065);AH01G10670(K00588);AH13G01200(K13065)	http://www.kegg.jp/kegg-bin/show_pathway?map00945/K13065%09%23FFFFFF,red/K00487%09%23FFFFFF,red/K00588%09%23FFFFFF,red/K09754%09%23FFFFFF,red
adu00380	Tryptophan metabolism	Metabolism	Amino acid metabolism	26	119	3.21268e-05	0.000521513	AH03G32220(K00128);AH08G02200(K03781);AH17G22760(K03781);AH18G08980(K22588);AH13G12440(K01426);AH07G00150(K16903);AH13G36220(K00128);AH06G10340(K01593);AH18G32720(K00128);AH13G05520(K00128);AH03G22910(K22450);AH03G23460(K16903);AH11G20330(K16903);AH16G06150(K11816);AH16G16010(K01593);AH13G01530(K22450);AH11G08090(K00128);AH08G13220(K00128);AH10G22030(K11816);AH08G27840(K00128);AH01G01230(K00128);…	http://www.kegg.jp/kegg-bin/show_pathway?map00380/K00128%09%23FFFFFF,red/K03781%09%23FFFFFF,red/K22588%09%23FFFFFF,red/K01426%09%23FFFFFF,red/K16903%09%23FFFFFF,red/K01593%09%23FFFFFF,red/K22450%09%23FFFFFF,red/K11816%09%23FFFFFF,red
adu00920	Sulfur metabolism	Metabolism	Energy metabolism	19	74	3.59664e-05	0.000521513	AH04G04220(K05907);AH04G26260(K13034);AH09G25800(K13811);AH12G03020(K00640);AH14G43140(K13811);AH05G02100(K00640);AH14G05230(K05907);AH14G37250(K13811);AH15G13020(K01738);AH05G09880(K01738);AH10G24760(K01739);AH02G02820(K00640);AH15G09280(K00860);AH19G42300(K13811);AH20G32100(K01739);AH05G13520(K00860);AH01G28770(K05907);AH11G28420(K05907);AH16G35700(K00387)	http://www.kegg.jp/kegg-bin/show_pathway?map00920/K05907%09%23FFFFFF,red/K13034%09%23FFFFFF,red/K13811%09%23FFFFFF,red/K00640%09%23FFFFFF,red/K01738%09%23FFFFFF,red/K01739%09%23FFFFFF,red/K00860%09%23FFFFFF,red/K00387%09%23FFFFFF,red
adu00940	Phenylpropanoid biosynthesis	Metabolism	Biosynthesis of other secondary metabolites	50	303	4.95252e-05	0.000638325	AH05G00220(K01904);AH09G27920(K00083);AH12G22100(K13065);AH02G19840(K13065);AH06G22080(K13065);AH18G04870(K01904);AH19G40160(K00083);AH17G11590(K00487);AH16G18530(K10775);AH15G28720(K12355);AH03G00750(K01904);AH09G34470(K10775);AH20G19630(K00588);AH01G22770(K01904);AH19G00930(K13065);AH10G15020(K00588);AH09G00490(K13065);AH05G26630(K12355);AH13G02650(K01904);AH04G00290(K01904);AH18G34850(K01904);…	http://www.kegg.jp/kegg-bin/show_pathway?map00940/K01904%09%23FFFFFF,red/K00083%09%23FFFFFF,red/K13065%09%23FFFFFF,red/K00487%09%23FFFFFF,red/K10775%09%23FFFFFF,red/K12355%09%23FFFFFF,red/K00588%09%23FFFFFF,red/K13066%09%23FFFFFF,red/K09753%09%23FFFFFF,red/K09754%09%23FFFFFF,red/K00430%09%23FFFFFF,red/K23260%09%23FFFFFF,red/K22395%09%23FFFFFF,red
adu00340	Histidine metabolism	Metabolism	Amino acid metabolism	14	47	6.61179e-05	0.000766967	AH03G32220(K00128);AH04G09380(K00013);AH14G08860(K00013);AH13G36220(K00128);AH18G32720(K00128);AH13G05520(K00128);AH14G03350(K00765);AH19G41780(K01693);AH18G15970(K18649);AH11G08090(K00128);AH08G13220(K00128);AH08G27840(K00128);AH01G01230(K00128);AH18G03680(K00128)	http://www.kegg.jp/kegg-bin/show_pathway?map00340/K00128%09%23FFFFFF,red/K00013%09%23FFFFFF,red/K00765%09%23FFFFFF,red/K01693%09%23FFFFFF,red/K18649%09%23FFFFFF,red
adu00903	Limonene and pinene degradation	Metabolism	Metabolism of terpenoids and polyketides	9	22	8.73386e-05	0.000857472	AH03G32220(K00128);AH13G36220(K00128);AH18G32720(K00128);AH13G05520(K00128);AH11G08090(K00128);AH08G13220(K00128);AH08G27840(K00128);AH01G01230(K00128);AH18G03680(K00128)	http://www.kegg.jp/kegg-bin/show_pathway?map00903/K00128%09%23FFFFFF,red
adu00130	Ubiquinone and other terpenoid-quinone biosynthesis	Metabolism	Metabolism of cofactors and vitamins	24	112	8.8704e-05	0.000857472	AH05G00220(K01904);AH03G19490(K00815);AH18G04870(K01904);AH17G11590(K00487);AH03G00750(K01904);AH13G21990(K00815);AH01G22770(K01904);AH12G08830(K12502);AH13G02650(K01904);AH04G00290(K01904);AH18G34850(K01904);AH07G04440(K00457);AH08G30060(K01904);AH03G08750(K01904);AH05G14910(K05928);AH17G03260(K00457);AH11G35110(K01904);AH05G15330(K01904);AH01G01950(K09833);AH03G17280(K03809);AH20G01900(K03809);…	http://www.kegg.jp/kegg-bin/show_pathway?map00130/K01904%09%23FFFFFF,red/K00815%09%23FFFFFF,red/K00487%09%23FFFFFF,red/K12502%09%23FFFFFF,red/K00457%09%23FFFFFF,red/K05928%09%23FFFFFF,red/K09833%09%23FFFFFF,red/K03809%09%23FFFFFF,red
adu00900	Terpenoid backbone biosynthesis	Metabolism	Metabolism of terpenoids and polyketides	22	103	0.000181034	0.00160076	AH01G27660(K01662);AH01G34010(K10960);AH03G04710(K03527);AH07G15330(K11778);AH08G13570(K03526);AH09G07900(K00099);AH11G23350(K10960);AH17G14180(K11778);AH18G04390(K03526);AH18G18910(K05356);AH19G10960(K00099);AH11G29990(K01662);AH07G23560(K05356);AH06G02490(K10960);AH15G02530(K13789);AH01G04840(K15892);AH15G04540(K01641);AH19G35610(K12742);AH11G03750(K15892);AH03G13060(K12742);AH08G17000(K12742);…	http://www.kegg.jp/kegg-bin/show_pathway?map00900/K01662%09%23FFFFFF,red/K10960%09%23FFFFFF,red/K03527%09%23FFFFFF,red/K11778%09%23FFFFFF,red/K03526%09%23FFFFFF,red/K00099%09%23FFFFFF,red/K05356%09%23FFFFFF,red/K13789%09%23FFFFFF,red/K15892%09%23FFFFFF,red/K01641%09%23FFFFFF,red/K12742%09%23FFFFFF,red
adu00750	Vitamin B6 metabolism	Metabolism	Metabolism of cofactors and vitamins	9	24	0.000193196	0.00160076	AH10G01010(K06215);AH20G04410(K06215);AH01G21260(K01733);AH11G36460(K01733);AH19G06540(K13248);AH09G04890(K13248);AH14G15940(K08681);AH18G02220(K13248);AH08G02810(K13248)	http://www.kegg.jp/kegg-bin/show_pathway?map00750/K06215%09%23FFFFFF,red/K01733%09%23FFFFFF,red/K13248%09%23FFFFFF,red/K08681%09%23FFFFFF,red
adu00350	Tyrosine metabolism	Metabolism	Amino acid metabolism	22	106	0.000279316	0.00216004	AH14G32990(K00422);AH03G19490(K00815);AH13G21990(K00815);AH14G32970(K00422);AH06G10340(K01593);AH08G11630(K18857);AH04G28160(K00422);AH07G04440(K00457);AH18G02890(K18857);AH17G03260(K00457);AH06G14790(K18857);AH11G29600(K00276);AH12G21300(K18857);AH16G16010(K01593);AH07G05710(K00121);AH04G28170(K00422);AH13G18880(K14455);AH03G36470(K00422);AH03G34380(K15849);AH14G27130(K00121);AH13G38180(K15849);…	http://www.kegg.jp/kegg-bin/show_pathway?map00350/K00422%09%23FFFFFF,red/K00815%09%23FFFFFF,red/K01593%09%23FFFFFF,red/K18857%09%23FFFFFF,red/K00457%09%23FFFFFF,red/K00276%09%23FFFFFF,red/K00121%09%23FFFFFF,red/K14455%09%23FFFFFF,red/K15849%09%23FFFFFF,red/K07253%09%23FFFFFF,red
adu00950	Isoquinoline alkaloid biosynthesis	Metabolism	Biosynthesis of other secondary metabolites	13	49	0.00042791	0.00310235	AH14G32990(K00422);AH03G19490(K00815);AH13G21990(K00815);AH14G32970(K00422);AH06G10340(K01593);AH04G28160(K00422);AH11G29600(K00276);AH16G16010(K01593);AH04G28170(K00422);AH13G18880(K14455);AH03G36470(K00422);AH03G34380(K15849);AH13G38180(K15849)	http://www.kegg.jp/kegg-bin/show_pathway?map00950/K00422%09%23FFFFFF,red/K00815%09%23FFFFFF,red/K01593%09%23FFFFFF,red/K00276%09%23FFFFFF,red/K14455%09%23FFFFFF,red/K15849%09%23FFFFFF,red
adu00360	Phenylalanine metabolism	Metabolism	Amino acid metabolism	16	69	0.000514166	0.00350843	AH03G19490(K00815);AH13G12440(K01426);AH16G18530(K10775);AH09G34470(K10775);AH13G21990(K00815);AH06G10340(K01593);AH07G04440(K00457);AH06G15330(K10775);AH17G03260(K00457);AH11G29600(K00276);AH16G16010(K01593);AH13G18880(K14455);AH03G34380(K15849);AH03G09820(K01426);AH13G38180(K15849);AH04G20920(K07253)	http://www.kegg.jp/kegg-bin/show_pathway?map00360/K00815%09%23FFFFFF,red/K01426%09%23FFFFFF,red/K10775%09%23FFFFFF,red/K01593%09%23FFFFFF,red/K00457%09%23FFFFFF,red/K00276%09%23FFFFFF,red/K14455%09%23FFFFFF,red/K15849%09%23FFFFFF,red/K07253%09%23FFFFFF,red
adu00710	Carbon fixation in photosynthetic organisms	Metabolism	Energy metabolism	26	143	0.000727107	0.0046858	AH01G27840(K01006);AH05G00190(K00855);AH07G16020(K00927);AH07G18410(K00029);AH11G29810(K01006);AH13G07850(K01623);AH15G09710(K14272);AH18G01900(K00029);AH18G22960(K00927);AH03G06860(K01623);AH18G35020(K00134);AH11G23490(K01783);AH09G31810(K00615);AH16G28410(K05298);AH03G22670(K00134);AH06G23030(K05298);AH09G35240(K01595);AH19G31290(K01595);AH05G13010(K14272);AH01G33840(K01783);AH01G34040(K00026);…	http://www.kegg.jp/kegg-bin/show_pathway?map00710/K01006%09%23FFFFFF,red/K00855%09%23FFFFFF,red/K00927%09%23FFFFFF,red/K00029%09%23FFFFFF,red/K01623%09%23FFFFFF,red/K14272%09%23FFFFFF,red/K00134%09%23FFFFFF,red/K01783%09%23FFFFFF,red/K00615%09%23FFFFFF,red/K05298%09%23FFFFFF,red/K01595%09%23FFFFFF,red/K00026%09%23FFFFFF,red/K01100%09%23FFFFFF,red/K01807%09%23FFFFFF,red/K14455%09%23FFFFFF,red
adu00908	Zeatin biosynthesis	Metabolism	Metabolism of terpenoids and polyketides	12	52	0.00261466	0.0155317	AH06G16500(K13496);AH16G20190(K13496);AH16G44510(K00279);AH12G36160(K13496);AH10G20650(K00279);AH20G27040(K00279);AH04G03460(K10760);AH14G04390(K10760);AH12G30360(K10760);AH13G12090(K00279);AH16G02450(K10760);AH14G39810(K10717)	http://www.kegg.jp/kegg-bin/show_pathway?map00908/K13496%09%23FFFFFF,red/K00279%09%23FFFFFF,red/K10760%09%23FFFFFF,red/K10717%09%23FFFFFF,red
adu00270	Cysteine and methionine metabolism	Metabolism	Amino acid metabolism	33	213	0.00267787	0.0155317	AH04G26260(K13034);AH06G21690(K00549);AH09G25970(K08967);AH12G03020(K00640);AH05G02100(K00640);AH19G42160(K08967);AH01G07870(K01611);AH03G19490(K00815);AH02G14250(K05396);AH14G42870(K01611);AH15G13020(K01738);AH05G09880(K01738);AH10G24760(K01739);AH16G26740(K00549);AH14G37480(K01611);AH02G02820(K00640);AH13G21990(K00815);AH12G26600(K00827);AH20G32100(K01739);AH02G23890(K00827);AH17G05530(K05933);…	http://www.kegg.jp/kegg-bin/show_pathway?map00270/K13034%09%23FFFFFF,red/K00549%09%23FFFFFF,red/K08967%09%23FFFFFF,red/K00640%09%23FFFFFF,red/K01611%09%23FFFFFF,red/K00815%09%23FFFFFF,red/K05396%09%23FFFFFF,red/K01738%09%23FFFFFF,red/K01739%09%23FFFFFF,red/K00827%09%23FFFFFF,red/K05933%09%23FFFFFF,red/K00026%09%23FFFFFF,red/K00826%09%23FFFFFF,red/K01244%09%23FFFFFF,red/K20772%09%23FFFFFF,red/K144…
adu00941	Flavonoid biosynthesis	Metabolism	Biosynthesis of other secondary metabolites	21	123	0.00492272	0.0271922	AH12G22100(K13065);AH02G19840(K13065);AH06G22080(K13065);AH17G11590(K00487);AH20G19630(K00588);AH19G00930(K13065);AH10G15020(K00588);AH09G00490(K13065);AH16G27270(K13065);AH20G13670(K00588);AH11G10290(K00588);AH10G17230(K01859);AH17G12590(K05278);AH16G24140(K09754);AH11G00580(K00475);AH06G22850(K13065);AH01G08350(K00475);AH20G23140(K01859);AH01G10670(K00588);AH13G01200(K13065);AH09G31630(K01859)	http://www.kegg.jp/kegg-bin/show_pathway?map00941/K13065%09%23FFFFFF,red/K00487%09%23FFFFFF,red/K00588%09%23FFFFFF,red/K01859%09%23FFFFFF,red/K05278%09%23FFFFFF,red/K09754%09%23FFFFFF,red/K00475%09%23FFFFFF,red
adu00770	Pantothenate and CoA biosynthesis	Metabolism	Metabolism of cofactors and vitamins	17	93	0.00540039	0.0284748	AH03G32220(K00128);AH08G29860(K01652);AH18G34610(K01652);AH13G36220(K00128);AH03G15960(K00053);AH18G32720(K00128);AH13G05520(K00128);AH05G04170(K00826);AH10G03060(K01652);AH13G24400(K01922);AH05G07180(K02201);AH11G08090(K00128);AH08G13220(K00128);AH08G27840(K00128);AH01G01230(K00128);AH18G03680(K00128);AH08G09580(K00826)	http://www.kegg.jp/kegg-bin/show_pathway?map00770/K00128%09%23FFFFFF,red/K01652%09%23FFFFFF,red/K00053%09%23FFFFFF,red/K00826%09%23FFFFFF,red/K01922%09%23FFFFFF,red/K02201%09%23FFFFFF,red
adu00450	Selenocompound metabolism	Metabolism	Metabolism of other amino acids	8	31	0.00649005	0.0327324	AH06G21690(K00549);AH09G25800(K13811);AH14G43140(K13811);AH14G37250(K13811);AH10G24760(K01739);AH16G26740(K00549);AH19G42300(K13811);AH20G32100(K01739)	http://www.kegg.jp/kegg-bin/show_pathway?map00450/K00549%09%23FFFFFF,red/K13811%09%23FFFFFF,red/K01739%09%23FFFFFF,red
adu00670	One carbon pool by folate	Metabolism	Metabolism of cofactors and vitamins	9	39	0.00869569	0.0420292	AH05G38620(K00600);AH01G14800(K01433);AH11G15240(K01433);AH08G06790(K00600);AH20G04920(K00600);AH13G57150(K00602);AH17G31240(K00600);AH11G33130(K01433);AH10G30140(K00602)	http://www.kegg.jp/kegg-bin/show_pathway?map00670/K00600%09%23FFFFFF,red/K01433%09%23FFFFFF,red/K00602%09%23FFFFFF,red
adu04712	Circadian rhythm - plant	Organismal Systems	Environmental adaptation	19	114	0.00939597	0.0435973	AH02G04340(K12130);AH02G04520(K12133);AH06G10060(K12130);AH06G10110(K12133);AH12G04830(K12130);AH12G04990(K12133);AH13G03880(K12129);AH16G14410(K12130);AH16G14490(K12133);AH03G02010(K12129);AH12G03100(K16240);AH07G06740(K10143);AH07G19600(K12118);AH02G03440(K16240);AH17G20380(K12118);AH17G05590(K10143);AH19G15340(K12126);AH14G17930(K16241);AH04G15010(K16241)	http://www.kegg.jp/kegg-bin/show_pathway?map04712/K12130%09%23FFFFFF,red/K12133%09%23FFFFFF,red/K12129%09%23FFFFFF,red/K16240%09%23FFFFFF,red/K10143%09%23FFFFFF,red/K12118%09%23FFFFFF,red/K12126%09%23FFFFFF,red/K16241%09%23FFFFFF,red
adu00330	Arginine and proline metabolism	Metabolism	Amino acid metabolism	20	125	0.0121857	0.0543672	AH03G32220(K00128);AH01G07870(K01611);AH14G42870(K01611);AH14G37520(K00318);AH13G12440(K01426);AH14G37480(K01611);AH13G36220(K00128);AH14G37490(K01611);AH18G32720(K00128);AH13G51130(K00819);AH13G05520(K00128);AH14G42860(K01611);AH11G08090(K00128);AH06G02830(K00286);AH08G13220(K00128);AH08G27840(K00128);AH13G18880(K14455);AH01G01230(K00128);AH18G03680(K00128);AH03G09820(K01426)	http://www.kegg.jp/kegg-bin/show_pathway?map00330/K00128%09%23FFFFFF,red/K01611%09%23FFFFFF,red/K00318%09%23FFFFFF,red/K01426%09%23FFFFFF,red/K00819%09%23FFFFFF,red/K00286%09%23FFFFFF,red/K14455%09%23FFFFFF,red
adu00010	Glycolysis / Gluconeogenesis	Metabolism	Carbohydrate metabolism	35	257	0.0154515	0.0663844	AH01G23980(K00131);AH01G27840(K01006);AH03G32220(K00128);AH07G16020(K00927);AH11G29810(K01006);AH11G33970(K00131);AH13G07850(K01623);AH18G22960(K00927);AH03G06860(K01623);AH18G35020(K00134);AH03G22670(K00134);AH15G30110(K00850);AH05G25260(K00850);AH13G36220(K00128);AH08G11630(K18857);AH18G32720(K00128);AH13G05520(K00128);AH11G31230(K01913);AH02G04320(K00161);AH18G02890(K18857);AH03G48350(K00162);…	http://www.kegg.jp/kegg-bin/show_pathway?map00010/K00131%09%23FFFFFF,red/K01006%09%23FFFFFF,red/K00128%09%23FFFFFF,red/K00927%09%23FFFFFF,red/K01623%09%23FFFFFF,red/K00134%09%23FFFFFF,red/K00850%09%23FFFFFF,red/K18857%09%23FFFFFF,red/K01913%09%23FFFFFF,red/K00161%09%23FFFFFF,red/K00162%09%23FFFFFF,red/K01834%09%23FFFFFF,red/K00121%09%23FFFFFF,red/K01785%09%23FFFFFF,red/K01792%09%23FFFFFF,red/K016…
adu00500	Starch and sucrose metabolism	Metabolism	Carbohydrate metabolism	37	279	0.0192312	0.0796721	AH02G04300(K13679);AH03G05170(K00975);AH03G10500(K01087);AH04G04150(K00703);AH12G04780(K13679);AH13G07350(K00975);AH14G05130(K00703);AH17G01380(K00975);AH18G25950(K13679);AH13G13330(K01087);AH05G30130(K01177);AH17G27660(K00703);AH06G13610(K01176);AH14G44970(K00703);AH15G23870(K01177);AH05G09010(K01193);AH16G00180(K01176);AH15G05310(K01193);AH13G13340(K01193);AH13G42300(K00963);AH01G28650(K00703);…	http://www.kegg.jp/kegg-bin/show_pathway?map00500/K13679%09%23FFFFFF,red/K00975%09%23FFFFFF,red/K01087%09%23FFFFFF,red/K00703%09%23FFFFFF,red/K01177%09%23FFFFFF,red/K01176%09%23FFFFFF,red/K01193%09%23FFFFFF,red/K00963%09%23FFFFFF,red/K01214%09%23FFFFFF,red/K16055%09%23FFFFFF,red/K00695%09%23FFFFFF,red/K19893%09%23FFFFFF,red/K19891%09%23FFFFFF,red
adu00071	Fatty acid degradation	Metabolism	Lipid metabolism	18	115	0.0207258	0.0829033	AH03G32220(K00128);AH05G16330(K01897);AH15G06600(K01897);AH13G36220(K00128);AH08G11630(K18857);AH18G32720(K00128);AH13G05520(K00128);AH18G02890(K18857);AH06G14790(K18857);AH12G21300(K18857);AH07G05710(K00121);AH11G08090(K00128);AH08G13220(K00128);AH08G27840(K00128);AH01G01230(K00128);AH13G55060(K01897);AH18G03680(K00128);AH14G27130(K00121)	http://www.kegg.jp/kegg-bin/show_pathway?map00071/K00128%09%23FFFFFF,red/K01897%09%23FFFFFF,red/K18857%09%23FFFFFF,red/K00121%09%23FFFFFF,red
adu02010	ABC transporters	Environmental Information Processing	Membrane transport	12	69	0.0256701	0.0992576	AH16G06650(K05666);AH06G03840(K05666);AH09G32520(K05666);AH19G35310(K05666);AH07G02310(K05666);AH06G13290(K05658);AH09G35220(K05681);AH00G03620(K05666);AH19G31320(K05681);AH05G01310(K05681);AH15G37080(K05666);AH10G08390(K05658)	http://www.kegg.jp/kegg-bin/show_pathway?map02010/K05666%09%23FFFFFF,red/K05658%09%23FFFFFF,red/K05681%09%23FFFFFF,red
adu00280	Valine, leucine and isoleucine degradation	Metabolism	Amino acid metabolism	17	111	0.0291897	0.109226	AH03G32220(K00128);AH07G05190(K01640);AH13G05080(K01640);AH13G36220(K00128);AH12G26600(K00827);AH02G23890(K00827);AH18G32720(K00128);AH05G27210(K00167);AH13G05520(K00128);AH05G04170(K00826);AH15G04540(K01641);AH11G08090(K00128);AH08G13220(K00128);AH08G27840(K00128);AH01G01230(K00128);AH18G03680(K00128);AH08G09580(K00826)	http://www.kegg.jp/kegg-bin/show_pathway?map00280/K00128%09%23FFFFFF,red/K01640%09%23FFFFFF,red/K00827%09%23FFFFFF,red/K00167%09%23FFFFFF,red/K00826%09%23FFFFFF,red/K01641%09%23FFFFFF,red
adu00310	Lysine degradation	Metabolism	Amino acid metabolism	11	63	0.031032	0.112491	AH03G32220(K00128);AH13G36220(K00128);AH18G32720(K00128);AH13G05520(K00128);AH11G08090(K00128);AH08G13220(K00128);AH08G27840(K00128);AH01G01230(K00128);AH10G31770(K11420);AH13G55380(K11420);AH18G03680(K00128)	http://www.kegg.jp/kegg-bin/show_pathway?map00310/K00128%09%23FFFFFF,red/K11420%09%23FFFFFF,red
adu00960	Tropane, piperidine and pyridine alkaloid biosynthesis	Metabolism	Biosynthesis of other secondary metabolites	9	48	0.0323014	0.113544	AH03G19490(K00815);AH19G28220(K08081);AH13G21990(K00815);AH09G22440(K08081);AH11G29600(K00276);AH13G18880(K14455);AH03G34380(K15849);AH08G23020(K13610);AH13G38180(K15849)	http://www.kegg.jp/kegg-bin/show_pathway?map00960/K00815%09%23FFFFFF,red/K08081%09%23FFFFFF,red/K00276%09%23FFFFFF,red/K14455%09%23FFFFFF,red/K15849%09%23FFFFFF,red/K13610%09%23FFFFFF,red
adu00620	Pyruvate metabolism	Metabolism	Carbohydrate metabolism	25	185	0.0395784	0.135032	AH01G27840(K01006);AH03G32220(K00128);AH07G18410(K00029);AH11G29810(K01006);AH18G01900(K00029);AH08G07030(K11262);AH18G03080(K01069);AH09G35240(K01595);AH19G31290(K01595);AH08G11330(K01069);AH13G36220(K00128);AH01G34040(K00026);AH18G32720(K00128);AH13G05520(K00128);AH11G28450(K01759);AH11G23300(K00026);AH11G31230(K01913);AH02G04320(K00161);AH03G48350(K00162);AH01G28760(K01759);AH11G08090(K00128);…	http://www.kegg.jp/kegg-bin/show_pathway?map00620/K01006%09%23FFFFFF,red/K00128%09%23FFFFFF,red/K00029%09%23FFFFFF,red/K11262%09%23FFFFFF,red/K01069%09%23FFFFFF,red/K01595%09%23FFFFFF,red/K00026%09%23FFFFFF,red/K01759%09%23FFFFFF,red/K01913%09%23FFFFFF,red/K00161%09%23FFFFFF,red/K00162%09%23FFFFFF,red
adu00590	Arachidonic acid metabolism	Metabolism	Lipid metabolism	7	36	0.0469489	0.155602	AH16G45180(K00432);AH16G37350(K00432);AH13G34090(K00432);AH02G28130(K15730);AH12G31820(K15730);AH17G23620(K05309);AH08G01610(K05309)	http://www.kegg.jp/kegg-bin/show_pathway?map00590/K00432%09%23FFFFFF,red/K15730%09%23FFFFFF,red/K05309%09%23FFFFFF,red
adu00730	Thiamine metabolism	Metabolism	Metabolism of cofactors and vitamins	8	44	0.0496038	0.157985	AH01G27660(K01662);AH11G29990(K01662);AH16G31080(K00939);AH03G18820(K00939);AH05G04100(K04487);AH13G21370(K00939);AH06G25170(K00939);AH03G16790(K03146)	http://www.kegg.jp/kegg-bin/show_pathway?map00730/K01662%09%23FFFFFF,red/K00939%09%23FFFFFF,red/K04487%09%23FFFFFF,red/K03146%09%23FFFFFF,red
adu00630	Glyoxylate and dicarboxylate metabolism	Metabolism	Carbohydrate metabolism	19	136	0.0503916	0.157985	AH05G38620(K00600);AH08G02200(K03781);AH15G09710(K14272);AH16G38270(K00281);AH16G44130(K00281);AH17G22760(K03781);AH05G13010(K14272);AH01G14800(K01433);AH14G32770(K19269);AH04G27980(K19269);AH11G15240(K01433);AH01G34040(K00026);AH11G23300(K00026);AH11G31230(K01913);AH08G06790(K00600);AH20G04920(K00600);AH17G31240(K00600);AH05G35080(K22133);AH11G33130(K01433)	http://www.kegg.jp/kegg-bin/show_pathway?map00630/K00600%09%23FFFFFF,red/K03781%09%23FFFFFF,red/K14272%09%23FFFFFF,red/K00281%09%23FFFFFF,red/K01433%09%23FFFFFF,red/K19269%09%23FFFFFF,red/K00026%09%23FFFFFF,red/K01913%09%23FFFFFF,red/K22133%09%23FFFFFF,red
adu00100	Steroid biosynthesis	Metabolism	Lipid metabolism	11	69	0.0553079	0.163356	AH03G06930(K00801);AH13G07790(K00801);AH16G24640(K14423);AH10G04620(K00511);AH01G16100(K14423);AH07G06850(K01052);AH17G05680(K01052);AH10G28240(K00559);AH16G38820(K00511);AH20G02600(K00511);AH16G43240(K00511)	http://www.kegg.jp/kegg-bin/show_pathway?map00100/K00801%09%23FFFFFF,red/K14423%09%23FFFFFF,red/K00511%09%23FFFFFF,red/K01052%09%23FFFFFF,red/K00559%09%23FFFFFF,red
adu04070	Phosphatidylinositol signaling system	Environmental Information Processing	Signal transduction	18	129	0.056303	0.163356	AH08G17340(K00901);AH01G20480(K00921);AH14G00270(K00921);AH11G34830(K00901);AH01G26300(K02183);AH11G31570(K02183);AH11G24370(K00901);AH10G11870(K05857);AH13G50260(K00999);AH14G06760(K10047);AH18G08530(K00901);AH18G15970(K18649);AH17G07300(K05857);AH04G05200(K10047);AH07G08330(K05857);AH20G16860(K05857);AH13G36120(K00901);AH20G30550(K00913)	http://www.kegg.jp/kegg-bin/show_pathway?map04070/K00901%09%23FFFFFF,red/K00921%09%23FFFFFF,red/K02183%09%23FFFFFF,red/K05857%09%23FFFFFF,red/K00999%09%23FFFFFF,red/K10047%09%23FFFFFF,red/K18649%09%23FFFFFF,red/K00913%09%23FFFFFF,red
adu00904	Diterpenoid biosynthesis	Metabolism	Metabolism of terpenoids and polyketides	9	53	0.0563296	0.163356	AH19G11010(K17961);AH19G11020(K17961);AH09G07960(K17961);AH14G09390(K04123);AH14G09600(K04122);AH15G35120(K05282);AH19G02880(K04124);AH04G08810(K04123);AH13G21200(K04125)	http://www.kegg.jp/kegg-bin/show_pathway?map00904/K17961%09%23FFFFFF,red/K04123%09%23FFFFFF,red/K04122%09%23FFFFFF,red/K05282%09%23FFFFFF,red/K04124%09%23FFFFFF,red/K04125%09%23FFFFFF,red
adu00053	Ascorbate and aldarate metabolism	Metabolism	Carbohydrate metabolism	18	130	0.0598911	0.169448	AH00G04990(K14190);AH01G01890(K14190);AH03G32220(K00128);AH07G03100(K14190);AH11G07340(K14190);AH13G36220(K00128);AH18G32720(K00128);AH13G05520(K00128);AH14G01310(K00423);AH14G06760(K10047);AH18G15970(K18649);AH11G08090(K00128);AH08G13220(K00128);AH08G27840(K00128);AH13G45630(K00423);AH01G01230(K00128);AH04G05200(K10047);AH18G03680(K00128)	http://www.kegg.jp/kegg-bin/show_pathway?map00053/K14190%09%23FFFFFF,red/K00128%09%23FFFFFF,red/K00423%09%23FFFFFF,red/K10047%09%23FFFFFF,red/K18649%09%23FFFFFF,red
adu00650	Butanoate metabolism	Metabolism	Carbohydrate metabolism	8	46	0.062008	0.17126	AH07G05190(K01640);AH08G29860(K01652);AH13G05080(K01640);AH18G34610(K01652);AH15G04540(K01641);AH11G31230(K01913);AH10G03060(K01652);AH13G10700(K16871)	http://www.kegg.jp/kegg-bin/show_pathway?map00650/K01640%09%23FFFFFF,red/K01652%09%23FFFFFF,red/K01641%09%23FFFFFF,red/K01913%09%23FFFFFF,red/K16871%09%23FFFFFF,red
adu00062	Fatty acid elongation	Metabolism	Lipid metabolism	10	64	0.0734174	0.198056	AH19G38860(K15397);AH12G04610(K15397);AH02G04150(K15397);AH13G04170(K10703);AH06G09980(K15397);AH16G14220(K15397);AH03G05110(K15397);AH09G19870(K15397);AH13G07290(K15397);AH07G23690(K15397)	http://www.kegg.jp/kegg-bin/show_pathway?map00062/K15397%09%23FFFFFF,red/K10703%09%23FFFFFF,red
adu00592	alpha-Linolenic acid metabolism	Metabolism	Lipid metabolism	14	99	0.0779086	0.205395	AH13G05900(K00454);AH03G03530(K00454);AH13G13840(K00224);AH16G44290(K00454);AH08G02990(K01723);AH08G11630(K18857);AH03G10980(K00224);AH18G02890(K18857);AH06G14790(K18857);AH12G21300(K18857);AH15G08140(K05894);AH10G27710(K10525);AH16G40070(K08241);AH19G08500(K16818)	http://www.kegg.jp/kegg-bin/show_pathway?map00592/K00454%09%23FFFFFF,red/K00224%09%23FFFFFF,red/K01723%09%23FFFFFF,red/K18857%09%23FFFFFF,red/K05894%09%23FFFFFF,red/K10525%09%23FFFFFF,red/K08241%09%23FFFFFF,red/K16818%09%23FFFFFF,red
adu00261	Monobactam biosynthesis	Metabolism	Biosynthesis of other secondary metabolites	4	19	0.095914	0.247245	AH09G25800(K13811);AH14G43140(K13811);AH14G37250(K13811);AH19G42300(K13811)	http://www.kegg.jp/kegg-bin/show_pathway?map00261/K13811%09%23FFFFFF,red
adu00260	Glycine, serine and threonine metabolism	Metabolism	Amino acid metabolism	15	113	0.106429	0.268387	AH05G38620(K00600);AH15G09710(K14272);AH16G38270(K00281);AH16G44130(K00281);AH01G21260(K01733);AH11G36460(K01733);AH05G13010(K14272);AH12G26600(K00827);AH02G23890(K00827);AH08G06790(K00600);AH11G29600(K00276);AH20G04920(K00600);AH17G31540(K01834);AH17G31240(K00600);AH08G07050(K01834)	http://www.kegg.jp/kegg-bin/show_pathway?map00260/K00600%09%23FFFFFF,red/K14272%09%23FFFFFF,red/K00281%09%23FFFFFF,red/K01733%09%23FFFFFF,red/K00827%09%23FFFFFF,red/K00276%09%23FFFFFF,red/K01834%09%23FFFFFF,red
adu00290	Valine, leucine and isoleucine biosynthesis	Metabolism	Amino acid metabolism	6	36	0.11603	0.286372	AH08G29860(K01652);AH18G34610(K01652);AH03G15960(K00053);AH05G04170(K00826);AH10G03060(K01652);AH08G09580(K00826)	http://www.kegg.jp/kegg-bin/show_pathway?map00290/K01652%09%23FFFFFF,red/K00053%09%23FFFFFF,red/K00826%09%23FFFFFF,red
adu00740	Riboflavin metabolism	Metabolism	Metabolism of cofactors and vitamins	7	45	0.124246	0.300261	AH13G34020(K22912);AH03G29980(K22912);AH03G48030(K14379);AH13G50700(K14379);AH09G30890(K22949);AH19G37300(K22949);AH05G29580(K14379)	http://www.kegg.jp/kegg-bin/show_pathway?map00740/K22912%09%23FFFFFF,red/K14379%09%23FFFFFF,red/K22949%09%23FFFFFF,red
adu00511	Other glycan degradation	Metabolism	Glycan biosynthesis and metabolism	6	37	0.12815	0.303374	AH09G27780(K15923);AH19G28650(K17108);AH09G22690(K17108);AH19G40290(K15923);AH18G24570(K12373);AH07G17630(K12373)	http://www.kegg.jp/kegg-bin/show_pathway?map00511/K15923%09%23FFFFFF,red/K17108%09%23FFFFFF,red/K12373%09%23FFFFFF,red
adu00604	Glycosphingolipid biosynthesis - ganglio series	Metabolism	Glycan biosynthesis and metabolism	2	7	0.134543	0.312139	AH18G24570(K12373);AH07G17630(K12373)	http://www.kegg.jp/kegg-bin/show_pathway?map00604/K12373%09%23FFFFFF,red
adu00564	Glycerophospholipid metabolism	Metabolism	Lipid metabolism	26	225	0.154823	0.352147	AH05G39350(K00630);AH08G17340(K00901);AH02G26540(K13510);AH12G00990(K13508);AH11G34830(K00901);AH12G24060(K13508);AH11G24370(K00901);AH07G03460(K13509);AH02G00060(K13508);AH13G50260(K00999);AH00G02900(K13509);AH18G08530(K00901);AH02G21720(K13508);AH19G39620(K08730);AH13G01170(K01517);AH19G14500(K13508);AH17G20750(K13508);AH01G26890(K01115);AH11G00230(K01115);AH09G11090(K13508);AH12G30080(K01115);…	http://www.kegg.jp/kegg-bin/show_pathway?map00564/K00630%09%23FFFFFF,red/K00901%09%23FFFFFF,red/K13510%09%23FFFFFF,red/K13508%09%23FFFFFF,red/K13509%09%23FFFFFF,red/K00999%09%23FFFFFF,red/K08730%09%23FFFFFF,red/K01517%09%23FFFFFF,red/K01115%09%23FFFFFF,red/K16818%09%23FFFFFF,red/K13523%09%23FFFFFF,red
adu00660	C5-Branched dibasic acid metabolism	Metabolism	Carbohydrate metabolism	3	15	0.160638	0.358346	AH08G29860(K01652);AH18G34610(K01652);AH10G03060(K01652)	http://www.kegg.jp/kegg-bin/show_pathway?map00660/K01652%09%23FFFFFF,red
adu00030	Pentose phosphate pathway	Metabolism	Carbohydrate metabolism	13	104	0.174743	0.382456	AH01G23980(K00131);AH11G33970(K00131);AH13G07850(K01623);AH03G06860(K01623);AH13G58900(K00036);AH11G23490(K01783);AH09G31810(K00615);AH01G33840(K01783);AH15G30110(K00850);AH05G25260(K00850);AH10G28400(K00036);AH06G08220(K01807);AH05G03650(K00948)	http://www.kegg.jp/kegg-bin/show_pathway?map00030/K00131%09%23FFFFFF,red/K01623%09%23FFFFFF,red/K00036%09%23FFFFFF,red/K01783%09%23FFFFFF,red/K00615%09%23FFFFFF,red/K00850%09%23FFFFFF,red/K01807%09%23FFFFFF,red/K00948%09%23FFFFFF,red
adu00072	Synthesis and degradation of ketone bodies	Metabolism	Lipid metabolism	3	16	0.184736	0.39684	AH07G05190(K01640);AH13G05080(K01640);AH15G04540(K01641)	http://www.kegg.jp/kegg-bin/show_pathway?map00072/K01640%09%23FFFFFF,red/K01641%09%23FFFFFF,red
adu00073	Cutin, suberine and wax biosynthesis	Metabolism	Lipid metabolism	9	69	0.195481	0.412288	AH02G14220(K21995);AH16G35190(K13356);AH02G14660(K17991);AH18G02400(K15403);AH12G17240(K17991);AH09G22180(K17991);AH19G27950(K17991);AH13G02000(K13356);AH01G28480(K21995)	http://www.kegg.jp/kegg-bin/show_pathway?map00073/K21995%09%23FFFFFF,red/K13356%09%23FFFFFF,red/K17991%09%23FFFFFF,red/K15403%09%23FFFFFF,red
adu04122	Sulfur relay system	Genetic Information Processing	Folding, sorting and degradation	3	17	0.209697	0.434372	AH05G04100(K04487);AH08G25470(K03635);AH18G30380(K03635)	http://www.kegg.jp/kegg-bin/show_pathway?map04122/K04487%09%23FFFFFF,red/K03635%09%23FFFFFF,red
adu00250	Alanine, aspartate and glutamate metabolism	Metabolism	Amino acid metabolism	12	104	0.268178	0.543735	AH15G09710(K14272);AH16G39710(K13051);AH17G13870(K01953);AH16G42220(K13051);AH05G13010(K14272);AH11G03620(K01953);AH12G26600(K00827);AH02G23890(K00827);AH04G21030(K01940);AH17G34880(K13051);AH13G10700(K16871);AH13G18880(K14455)	http://www.kegg.jp/kegg-bin/show_pathway?map00250/K14272%09%23FFFFFF,red/K13051%09%23FFFFFF,red/K01953%09%23FFFFFF,red/K00827%09%23FFFFFF,red/K01940%09%23FFFFFF,red/K16871%09%23FFFFFF,red/K14455%09%23FFFFFF,red
adu00965	Betalain biosynthesis	Metabolism	Biosynthesis of other secondary metabolites	2	11	0.27633	0.543735	AH06G10340(K01593);AH16G16010(K01593)	http://www.kegg.jp/kegg-bin/show_pathway?map00965/K01593%09%23FFFFFF,red
adu00460	Cyanoamino acid metabolism	Metabolism	Metabolism of other amino acids	8	66	0.276555	0.543735	AH04G26260(K13034);AH05G38620(K00600);AH16G39710(K13051);AH16G42220(K13051);AH17G34880(K13051);AH08G06790(K00600);AH20G04920(K00600);AH17G31240(K00600)	http://www.kegg.jp/kegg-bin/show_pathway?map00460/K13034%09%23FFFFFF,red/K00600%09%23FFFFFF,red/K13051%09%23FFFFFF,red
adu00603	Glycosphingolipid biosynthesis - globo and isoglobo series	Metabolism	Glycan biosynthesis and metabolism	4	29	0.287081	0.546014	AH10G17430(K07407);AH18G24570(K12373);AH07G17630(K12373);AH20G04890(K01988)	http://www.kegg.jp/kegg-bin/show_pathway?map00603/K07407%09%23FFFFFF,red/K12373%09%23FFFFFF,red/K01988%09%23FFFFFF,red
adu04146	Peroxisome	Cellular Processes	Transport and catabolism	20	186	0.293166	0.546014	AH05G16330(K01897);AH07G05190(K01640);AH08G02200(K03781);AH17G22760(K03781);AH18G13890(K13348);AH15G06600(K01897);AH13G05080(K01640);AH16G11200(K04565);AH01G31470(K03426);AH10G31400(K13354);AH18G08910(K13348);AH16G35190(K13356);AH20G03500(K03426);AH08G17650(K13348);AH05G24190(K00031);AH15G31280(K00031);AH13G55060(K01897);AH13G02000(K13356);AH08G21160(K13348);AH08G21170(K13348)	http://www.kegg.jp/kegg-bin/show_pathway?map04146/K01897%09%23FFFFFF,red/K01640%09%23FFFFFF,red/K03781%09%23FFFFFF,red/K13348%09%23FFFFFF,red/K04565%09%23FFFFFF,red/K03426%09%23FFFFFF,red/K13354%09%23FFFFFF,red/K13356%09%23FFFFFF,red/K00031%09%23FFFFFF,red
adu00480	Glutathione metabolism	Metabolism	Metabolism of other amino acids	22	207	0.300124	0.546014	AH16G45180(K00432);AH13G58900(K00036);AH04G17450(K00799);AH16G37350(K00432);AH13G34090(K00432);AH03G41600(K00799);AH10G28400(K00036);AH19G37150(K00799);AH14G20970(K00799);AH12G31750(K00799);AH17G03360(K00799);AH03G24680(K00799);AH13G44260(K00799);AH05G24190(K00031);AH12G31720(K00799);AH15G31280(K00031);AH09G22680(K00383);AH03G41580(K00799);AH09G31020(K00799);AH12G22760(K00799);AH18G20190(K00799);…	http://www.kegg.jp/kegg-bin/show_pathway?map00480/K00432%09%23FFFFFF,red/K00036%09%23FFFFFF,red/K00799%09%23FFFFFF,red/K00031%09%23FFFFFF,red/K00383%09%23FFFFFF,red
adu00591	Linoleic acid metabolism	Metabolism	Lipid metabolism	5	39	0.301249	0.546014	AH13G05900(K00454);AH03G03530(K00454);AH19G41630(K15718);AH16G44290(K00454);AH09G26460(K15718)	http://www.kegg.jp/kegg-bin/show_pathway?map00591/K00454%09%23FFFFFF,red/K15718%09%23FFFFFF,red
adu00760	Nicotinate and nicotinamide metabolism	Metabolism	Metabolism of cofactors and vitamins	5	39	0.301249	0.546014	AH01G31470(K03426);AH19G15540(K18551);AH20G03500(K03426);AH13G10980(K00858);AH09G11910(K18551)	http://www.kegg.jp/kegg-bin/show_pathway?map00760/K03426%09%23FFFFFF,red/K18551%09%23FFFFFF,red/K00858%09%23FFFFFF,red
adu03410	Base excision repair	Genetic Information Processing	Replication and repair	8	69	0.319084	0.564118	AH00G02540(K02335);AH11G01430(K02335);AH13G01880(K10798);AH01G07380(K02335);AH16G03610(K02328);AH01G04020(K04802);AH03G46320(K03505);AH05G11380(K03512)	http://www.kegg.jp/kegg-bin/show_pathway?map03410/K02335%09%23FFFFFF,red/K10798%09%23FFFFFF,red/K02328%09%23FFFFFF,red/K04802%09%23FFFFFF,red/K03505%09%23FFFFFF,red/K03512%09%23FFFFFF,red
adu04075	Plant hormone signal transduction	Environmental Information Processing	Signal transduction	55	549	0.320963	0.564118	AH07G04680(K16189);AH12G27970(K14488);AH17G03530(K16189);AH04G03020(K14490);AH10G15960(K14488);AH09G20090(K14484);AH12G21920(K14486);AH19G25330(K14484);AH17G33430(K14484);AH03G43520(K14489);AH12G04360(K14488);AH12G11570(K14484);AH14G03910(K14490);AH13G48350(K13416);AH13G42470(K14484);AH16G22450(K14432);AH11G01400(K14496);AH02G10640(K14484);AH11G35080(K14504);AH09G03440(K14490);AH13G46190(K14489);…	http://www.kegg.jp/kegg-bin/show_pathway?map04075/K16189%09%23FFFFFF,red/K14488%09%23FFFFFF,red/K14490%09%23FFFFFF,red/K14484%09%23FFFFFF,red/K14486%09%23FFFFFF,red/K14489%09%23FFFFFF,red/K13416%09%23FFFFFF,red/K14432%09%23FFFFFF,red/K14496%09%23FFFFFF,red/K14504%09%23FFFFFF,red/K13464%09%23FFFFFF,red/K14494%09%23FFFFFF,red/K14508%09%23FFFFFF,red/K14497%09%23FFFFFF,red/K14509%09%23FFFFFF,red/K144…
adu00780	Biotin metabolism	Metabolism	Metabolism of cofactors and vitamins	4	31	0.331	0.56849	AH01G20670(K09458);AH14G00420(K09458);AH06G22530(K00059);AH10G05820(K02372)	http://www.kegg.jp/kegg-bin/show_pathway?map00780/K09458%09%23FFFFFF,red/K00059%09%23FFFFFF,red/K02372%09%23FFFFFF,red
adu04626	Plant-pathogen interaction	Organismal Systems	Environmental adaptation	43	427	0.333253	0.56849	AH13G20320(K05391);AH14G35450(K05391);AH03G23260(K02358);AH03G17730(K05391);AH12G36660(K05391);AH19G38860(K15397);AH12G04610(K15397);AH02G04150(K15397);AH14G44500(K05391);AH01G26300(K02183);AH13G48350(K13416);AH06G09980(K15397);AH11G31570(K02183);AH01G05300(K13448);AH16G14220(K15397);AH05G33840(K09487);AH11G03310(K13448);AH03G31670(K13447);AH03G05110(K15397);AH09G19870(K15397);AH15G21350(K18875);…	http://www.kegg.jp/kegg-bin/show_pathway?map04626/K05391%09%23FFFFFF,red/K02358%09%23FFFFFF,red/K15397%09%23FFFFFF,red/K02183%09%23FFFFFF,red/K13416%09%23FFFFFF,red/K13448%09%23FFFFFF,red/K09487%09%23FFFFFF,red/K13447%09%23FFFFFF,red/K18875%09%23FFFFFF,red/K13434%09%23FFFFFF,red/K13412%09%23FFFFFF,red/K13420%09%23FFFFFF,red/K13449%09%23FFFFFF,red/K04079%09%23FFFFFF,red/K13426%09%23FFFFFF,red
adu03030	DNA replication	Genetic Information Processing	Replication and repair	9	84	0.389793	0.655305	AH00G02540(K02335);AH11G01430(K02335);AH08G05810(K10756);AH01G07380(K02335);AH16G03610(K02328);AH01G04020(K04802);AH03G46320(K03505);AH13G07670(K02212);AH03G32660(K07466)	http://www.kegg.jp/kegg-bin/show_pathway?map03030/K02335%09%23FFFFFF,red/K10756%09%23FFFFFF,red/K02328%09%23FFFFFF,red/K04802%09%23FFFFFF,red/K03505%09%23FFFFFF,red/K02212%09%23FFFFFF,red/K07466%09%23FFFFFF,red
adu00410	beta-Alanine metabolism	Metabolism	Metabolism of other amino acids	10	96	0.413412	0.685083	AH03G32220(K00128);AH13G36220(K00128);AH18G32720(K00128);AH13G05520(K00128);AH11G29600(K00276);AH11G08090(K00128);AH08G13220(K00128);AH08G27840(K00128);AH01G01230(K00128);AH18G03680(K00128)	http://www.kegg.jp/kegg-bin/show_pathway?map00410/K00128%09%23FFFFFF,red/K00276%09%23FFFFFF,red
adu00195	Photosynthesis	Metabolism	Energy metabolism	19	190	0.420373	0.686806	AH01G10320(K02698);AH07G04660(K02717);AH10G18500(K02701);AH11G09890(K02698);AH17G03500(K02717);AH20G24510(K02701);AH17G02140(K02716);AH04G06760(K02694);AH17G30500(K03542);AH06G10570(K02693);AH12G11670(K08903);AH02G10660(K08903);AH18G08940(K08902);AH08G05760(K03542);AH16G16420(K02693);AH05G37550(K08905);AH08G17680(K08902);AH02G07700(K02721);AH01G01690(K02115)	http://www.kegg.jp/kegg-bin/show_pathway?map00195/K02698%09%23FFFFFF,red/K02717%09%23FFFFFF,red/K02701%09%23FFFFFF,red/K02716%09%23FFFFFF,red/K02694%09%23FFFFFF,red/K03542%09%23FFFFFF,red/K02693%09%23FFFFFF,red/K08903%09%23FFFFFF,red/K08902%09%23FFFFFF,red/K08905%09%23FFFFFF,red/K02721%09%23FFFFFF,red/K02115%09%23FFFFFF,red
adu01040	Biosynthesis of unsaturated fatty acids	Metabolism	Lipid metabolism	5	47	0.454656	0.718436	AH10G12880(K03921);AH20G17930(K03921);AH16G03630(K10256);AH13G04170(K10703);AH06G01010(K10256)	http://www.kegg.jp/kegg-bin/show_pathway?map01040/K03921%09%23FFFFFF,red/K10256%09%23FFFFFF,red/K10703%09%23FFFFFF,red
adu00562	Inositol phosphate metabolism	Metabolism	Carbohydrate metabolism	15	152	0.458693	0.718436	AH13G38220(K01858);AH20G13790(K01858);AH01G20480(K00921);AH10G09770(K01858);AH14G00270(K00921);AH10G11870(K05857);AH13G50260(K00999);AH14G06760(K10047);AH18G15970(K18649);AH17G07300(K05857);AH04G05200(K10047);AH07G08330(K05857);AH20G16860(K05857);AH20G30550(K00913);AH05G19270(K24221)	http://www.kegg.jp/kegg-bin/show_pathway?map00562/K01858%09%23FFFFFF,red/K00921%09%23FFFFFF,red/K05857%09%23FFFFFF,red/K00999%09%23FFFFFF,red/K10047%09%23FFFFFF,red/K18649%09%23FFFFFF,red/K00913%09%23FFFFFF,red/K24221%09%23FFFFFF,red
adu00020	Citrate cycle (TCA cycle)	Metabolism	Carbohydrate metabolism	10	100	0.465473	0.718436	AH01G34040(K00026);AH11G23300(K00026);AH12G36630(K00030);AH11G31440(K01648);AH02G04320(K00161);AH03G48350(K00162);AH01G26430(K01648);AH05G24190(K00031);AH15G31280(K00031);AH09G31250(K00164)	http://www.kegg.jp/kegg-bin/show_pathway?map00020/K00026%09%23FFFFFF,red/K00030%09%23FFFFFF,red/K01648%09%23FFFFFF,red/K00161%09%23FFFFFF,red/K00162%09%23FFFFFF,red/K00031%09%23FFFFFF,red/K00164%09%23FFFFFF,red
adu00052	Galactose metabolism	Metabolism	Carbohydrate metabolism	11	111	0.471413	0.718436	AH15G30110(K00850);AH05G25260(K00850);AH15G31330(K06617);AH05G09010(K01193);AH15G05310(K01193);AH10G17430(K07407);AH13G13340(K01193);AH13G42300(K00963);AH05G24120(K06617);AH05G16220(K01784);AH14G36060(K01785)	http://www.kegg.jp/kegg-bin/show_pathway?map00052/K00850%09%23FFFFFF,red/K06617%09%23FFFFFF,red/K01193%09%23FFFFFF,red/K07407%09%23FFFFFF,red/K00963%09%23FFFFFF,red/K01784%09%23FFFFFF,red/K01785%09%23FFFFFF,red
adu00061	Fatty acid biosynthesis	Metabolism	Lipid metabolism	11	111	0.471413	0.718436	AH05G16330(K01897);AH15G06600(K01897);AH08G07030(K11262);AH10G12880(K03921);AH01G20670(K09458);AH14G00420(K09458);AH20G17930(K03921);AH06G22530(K00059);AH04G28080(K03955);AH13G55060(K01897);AH10G05820(K02372)	http://www.kegg.jp/kegg-bin/show_pathway?map00061/K01897%09%23FFFFFF,red/K11262%09%23FFFFFF,red/K03921%09%23FFFFFF,red/K09458%09%23FFFFFF,red/K00059%09%23FFFFFF,red/K03955%09%23FFFFFF,red/K02372%09%23FFFFFF,red
adu00910	Nitrogen metabolism	Metabolism	Energy metabolism	6	59	0.481909	0.718436	AH03G40620(K01673);AH13G43510(K01673);AH07G14360(K01725);AH20G08200(K01673);AH10G05270(K01673);AH08G06590(K10534)	http://www.kegg.jp/kegg-bin/show_pathway?map00910/K01673%09%23FFFFFF,red/K01725%09%23FFFFFF,red/K10534%09%23FFFFFF,red
adu00966	Glucosinolate biosynthesis	Metabolism	Biosynthesis of other secondary metabolites	2	17	0.483086	0.718436	AH05G04170(K00826);AH08G09580(K00826)	http://www.kegg.jp/kegg-bin/show_pathway?map00966/K00826%09%23FFFFFF,red
adu03430	Mismatch repair	Genetic Information Processing	Replication and repair	6	62	0.531594	0.780569	AH13G26240(K08735);AH08G05810(K10756);AH16G03610(K02328);AH01G04020(K04802);AH03G46320(K03505);AH03G32660(K07466)	http://www.kegg.jp/kegg-bin/show_pathway?map03430/K08735%09%23FFFFFF,red/K10756%09%23FFFFFF,red/K02328%09%23FFFFFF,red/K04802%09%23FFFFFF,red/K03505%09%23FFFFFF,red/K07466%09%23FFFFFF,red
adu04141	Protein processing in endoplasmic reticulum	Genetic Information Processing	Folding, sorting and degradation	35	379	0.566931	0.82205	AH03G11740(K09503);AH13G14640(K09503);AH11G02390(K06689);AH01G06290(K06689);AH13G08440(K06689);AH17G08160(K13993);AH11G02400(K06689);AH03G06230(K06689);AH01G06280(K06689);AH09G29940(K14007);AH14G10790(K10578);AH05G33840(K09487);AH07G09210(K13993);AH13G35670(K08054);AH13G06030(K16196);AH17G08110(K13993);AH07G01060(K09487);AH07G10470(K13993);AH17G09860(K13993);AH09G33810(K06689);AH07G09200(K13993);…	http://www.kegg.jp/kegg-bin/show_pathway?map04141/K09503%09%23FFFFFF,red/K06689%09%23FFFFFF,red/K13993%09%23FFFFFF,red/K14007%09%23FFFFFF,red/K10578%09%23FFFFFF,red/K09487%09%23FFFFFF,red/K08054%09%23FFFFFF,red/K16196%09%23FFFFFF,red/K09562%09%23FFFFFF,red/K14006%09%23FFFFFF,red/K03283%09%23FFFFFF,red/K04079%09%23FFFFFF,red
adu03440	Homologous recombination	Genetic Information Processing	Replication and repair	8	88	0.591394	0.840993	AH00G02540(K02335);AH11G01430(K02335);AH16G15710(K10683);AH01G07380(K02335);AH16G03610(K02328);AH03G46320(K03505);AH13G26440(K03553);AH03G32660(K07466)	http://www.kegg.jp/kegg-bin/show_pathway?map03440/K02335%09%23FFFFFF,red/K10683%09%23FFFFFF,red/K02328%09%23FFFFFF,red/K03505%09%23FFFFFF,red/K03553%09%23FFFFFF,red/K07466%09%23FFFFFF,red
adu00565	Ether lipid metabolism	Metabolism	Lipid metabolism	6	66	0.594495	0.840993	AH02G26540(K13510);AH01G26890(K01115);AH11G00230(K01115);AH12G30080(K01115);AH11G00200(K01115);AH01G08710(K01115)	http://www.kegg.jp/kegg-bin/show_pathway?map00565/K13510%09%23FFFFFF,red/K01115%09%23FFFFFF,red
adu03008	Ribosome biogenesis in eukaryotes	Genetic Information Processing	Translation	14	156	0.610688	0.845155	AH20G03300(K07936);AH01G31670(K07936);AH16G20120(K14556);AH06G22000(K01164);AH01G01180(K14536);AH13G42100(K07562);AH02G23670(K14553);AH17G33370(K14553);AH11G08240(K14536);AH12G31240(K14549);AH07G24620(K14558);AH05G35320(K14563);AH10G07680(K14563);AH02G27690(K14549)	http://www.kegg.jp/kegg-bin/show_pathway?map03008/K07936%09%23FFFFFF,red/K14556%09%23FFFFFF,red/K01164%09%23FFFFFF,red/K14536%09%23FFFFFF,red/K07562%09%23FFFFFF,red/K14553%09%23FFFFFF,red/K14549%09%23FFFFFF,red/K14558%09%23FFFFFF,red/K14563%09%23FFFFFF,red
adu00790	Folate biosynthesis	Metabolism	Metabolism of cofactors and vitamins	5	56	0.613811	0.845155	AH10G28190(K01724);AH13G59120(K01724);AH08G25470(K03635);AH06G20410(K13941);AH18G30380(K03635)	http://www.kegg.jp/kegg-bin/show_pathway?map00790/K01724%09%23FFFFFF,red/K03635%09%23FFFFFF,red/K13941%09%23FFFFFF,red
adu00230	Purine metabolism	Metabolism	Nucleotide metabolism	21	234	0.619294	0.845155	AH09G25800(K13811);AH14G43140(K13811);AH14G37250(K13811);AH18G23900(K00951);AH16G31080(K00939);AH03G18820(K00939);AH15G09280(K00860);AH19G42300(K13811);AH05G13520(K00860);AH13G21370(K00939);AH12G31890(K19964);AH06G25170(K00939);AH07G17050(K00951);AH13G57150(K00602);AH12G36870(K19964);AH13G01170(K01517);AH10G30140(K00602);AH05G03650(K00948);AH09G33220(K00760);AH16G46250(K00088);AH08G27220(K00759)	http://www.kegg.jp/kegg-bin/show_pathway?map00230/K13811%09%23FFFFFF,red/K00951%09%23FFFFFF,red/K00939%09%23FFFFFF,red/K00860%09%23FFFFFF,red/K19964%09%23FFFFFF,red/K00602%09%23FFFFFF,red/K01517%09%23FFFFFF,red/K00948%09%23FFFFFF,red/K00760%09%23FFFFFF,red/K00088%09%23FFFFFF,red/K00759%09%23FFFFFF,red
adu00400	Phenylalanine, tyrosine and tryptophan biosynthesis	Metabolism	Amino acid metabolism	8	91	0.630038	0.849819	AH03G19490(K00815);AH13G21990(K00815);AH03G36180(K13832);AH20G32570(K01850);AH10G25190(K01850);AH13G18880(K14455);AH03G34380(K15849);AH13G38180(K15849)	http://www.kegg.jp/kegg-bin/show_pathway?map00400/K00815%09%23FFFFFF,red/K13832%09%23FFFFFF,red/K01850%09%23FFFFFF,red/K14455%09%23FFFFFF,red/K15849%09%23FFFFFF,red
adu04016	MAPK signaling pathway - plant	Environmental Information Processing	Signal transduction	29	328	0.662091	0.882788	AH08G02200(K03781);AH17G22760(K03781);AH06G06780(K20606);AH01G26300(K02183);AH13G48350(K13416);AH11G31570(K02183);AH16G10640(K20606);AH20G26920(K17686);AH11G01400(K14496);AH03G31670(K13447);AH13G33260(K20772);AH03G29380(K20772);AH06G27360(K14497);AH10G22540(K14509);AH16G44480(K20718);AH03G45710(K13416);AH13G33070(K13447);AH03G29230(K13447);AH14G05380(K20716);AH17G33870(K14496);AH20G03930(K13420);…	http://www.kegg.jp/kegg-bin/show_pathway?map04016/K03781%09%23FFFFFF,red/K20606%09%23FFFFFF,red/K02183%09%23FFFFFF,red/K13416%09%23FFFFFF,red/K17686%09%23FFFFFF,red/K14496%09%23FFFFFF,red/K13447%09%23FFFFFF,red/K20772%09%23FFFFFF,red/K14497%09%23FFFFFF,red/K14509%09%23FFFFFF,red/K20718%09%23FFFFFF,red/K20716%09%23FFFFFF,red/K13420%09%23FFFFFF,red/K20714%09%23FFFFFF,red/K13449%09%23FFFFFF,red/K134…
adu00600	Sphingolipid metabolism	Metabolism	Lipid metabolism	4	49	0.687376	0.906086	AH19G28650(K17108);AH09G22690(K17108);AH10G17430(K07407);AH02G24040(K12382)	http://www.kegg.jp/kegg-bin/show_pathway?map00600/K17108%09%23FFFFFF,red/K07407%09%23FFFFFF,red/K12382%09%23FFFFFF,red
adu03420	Nucleotide excision repair	Genetic Information Processing	Replication and repair	8	100	0.732844	0.955167	AH00G02540(K02335);AH11G01430(K02335);AH08G05810(K10756);AH01G07380(K02335);AH16G03610(K02328);AH01G04020(K04802);AH03G46320(K03505);AH03G32660(K07466)	http://www.kegg.jp/kegg-bin/show_pathway?map03420/K02335%09%23FFFFFF,red/K10756%09%23FFFFFF,red/K02328%09%23FFFFFF,red/K04802%09%23FFFFFF,red/K03505%09%23FFFFFF,red/K07466%09%23FFFFFF,red
adu00220	Arginine biosynthesis	Metabolism	Amino acid metabolism	4	53	0.74562	0.961021	AH15G09710(K14272);AH05G13010(K14272);AH04G21030(K01940);AH13G18880(K14455)	http://www.kegg.jp/kegg-bin/show_pathway?map00220/K14272%09%23FFFFFF,red/K01940%09%23FFFFFF,red/K14455%09%23FFFFFF,red
adu00531	Glycosaminoglycan degradation	Metabolism	Glycan biosynthesis and metabolism	2	30	0.786759	1	AH18G24570(K12373);AH07G17630(K12373)	http://www.kegg.jp/kegg-bin/show_pathway?map00531/K12373%09%23FFFFFF,red
adu00601	Glycosphingolipid biosynthesis - lacto and neolacto series	Metabolism	Glycan biosynthesis and metabolism	1	16	0.793538	1	AH20G04890(K01988)	http://www.kegg.jp/kegg-bin/show_pathway?map00601/K01988%09%23FFFFFF,red
adu00943	Isoflavonoid biosynthesis	Metabolism	Biosynthesis of other secondary metabolites	4	58	0.806305	1	AH04G11100(K22932);AH01G02810(K13267);AH14G02290(K13260);AH03G37380(K13259)	http://www.kegg.jp/kegg-bin/show_pathway?map00943/K22932%09%23FFFFFF,red/K13267%09%23FFFFFF,red/K13260%09%23FFFFFF,red/K13259%09%23FFFFFF,red
adu00051	Fructose and mannose metabolism	Metabolism	Carbohydrate metabolism	8	111	0.829526	1	AH13G07850(K01623);AH03G06860(K01623);AH15G30110(K00850);AH05G25260(K00850);AH15G35210(K00008);AH05G34150(K00008);AH16G40120(K19355);AH18G34150(K01805)	http://www.kegg.jp/kegg-bin/show_pathway?map00051/K01623%09%23FFFFFF,red/K00850%09%23FFFFFF,red/K00008%09%23FFFFFF,red/K19355%09%23FFFFFF,red/K01805%09%23FFFFFF,red
adu04120	Ubiquitin mediated proteolysis	Genetic Information Processing	Folding, sorting and degradation	17	220	0.833449	1	AH16G35680(K10144);AH00G02110(K10144);AH03G36890(K10581);AH07G06740(K10143);AH11G02390(K06689);AH01G06290(K06689);AH13G40140(K10581);AH13G08440(K06689);AH11G02400(K06689);AH17G05590(K10143);AH03G06230(K06689);AH01G06280(K06689);AH09G15270(K08770);AH14G10790(K10578);AH18G34280(K04649);AH16G18200(K08770);AH09G33810(K06689)	http://www.kegg.jp/kegg-bin/show_pathway?map04120/K10144%09%23FFFFFF,red/K10581%09%23FFFFFF,red/K10143%09%23FFFFFF,red/K06689%09%23FFFFFF,red/K08770%09%23FFFFFF,red/K10578%09%23FFFFFF,red/K04649%09%23FFFFFF,red
adu00510	N-Glycan biosynthesis	Metabolism	Glycan biosynthesis and metabolism	5	77	0.860451	1	AH11G32880(K00737);AH05G23750(K00737);AH15G31670(K00737);AH01G25070(K00737);AH06G25740(K00737)	http://www.kegg.jp/kegg-bin/show_pathway?map00510/K00737%09%23FFFFFF,red
adu00944	Flavone and flavonol biosynthesis	Metabolism	Biosynthesis of other secondary metabolites	1	20	0.860889	1	AH03G15640(K22794)	http://www.kegg.jp/kegg-bin/show_pathway?map00944/K22794%09%23FFFFFF,red
adu03450	Non-homologous end-joining	Genetic Information Processing	Replication and repair	1	20	0.860889	1	AH05G11380(K03512)	http://www.kegg.jp/kegg-bin/show_pathway?map03450/K03512%09%23FFFFFF,red
adu03018	RNA degradation	Genetic Information Processing	Folding, sorting and degradation	14	190	0.863384	1	AH15G30110(K00850);AH05G25260(K00850);AH10G04920(K04043);AH20G02880(K04043);AH19G01620(K12581);AH09G00770(K12581);AH13G32290(K12625);AH13G46370(K14442);AH05G00940(K12603);AH03G43660(K14442);AH03G28600(K12625);AH03G46400(K12624);AH15G34670(K01689);AH19G07310(K04077)	http://www.kegg.jp/kegg-bin/show_pathway?map03018/K00850%09%23FFFFFF,red/K04043%09%23FFFFFF,red/K12581%09%23FFFFFF,red/K12625%09%23FFFFFF,red/K14442%09%23FFFFFF,red/K12603%09%23FFFFFF,red/K12624%09%23FFFFFF,red/K01689%09%23FFFFFF,red/K04077%09%23FFFFFF,red
adu00905	Brassinosteroid biosynthesis	Metabolism	Metabolism of terpenoids and polyketides	1	24	0.906285	1	AH14G36850(K09590)	http://www.kegg.jp/kegg-bin/show_pathway?map00905/K09590%09%23FFFFFF,red
adu00240	Pyrimidine metabolism	Metabolism	Nucleotide metabolism	7	126	0.957972	1	AH11G01010(K00876);AH16G30890(K00876);AH03G32950(K09903);AH01G32700(K00876);AH11G00720(K01937);AH13G31240(K01489);AH11G24140(K16904)	http://www.kegg.jp/kegg-bin/show_pathway?map00240/K00876%09%23FFFFFF,red/K09903%09%23FFFFFF,red/K01937%09%23FFFFFF,red/K01489%09%23FFFFFF,red/K16904%09%23FFFFFF,red
adu04136	Autophagy - other	Cellular Processes	Transport and catabolism	3	76	0.978289	1	AH04G04180(K08341);AH13G00590(K04382);AH13G52560(K04382)	http://www.kegg.jp/kegg-bin/show_pathway?map04136/K08341%09%23FFFFFF,red/K04382%09%23FFFFFF,red
adu00513	Various types of N-glycan biosynthesis	Metabolism	Glycan biosynthesis and metabolism	2	59	0.97902	1	AH18G24570(K12373);AH07G17630(K12373)	http://www.kegg.jp/kegg-bin/show_pathway?map00513/K12373%09%23FFFFFF,red
adu03020	RNA polymerase	Genetic Information Processing	Transcription	4	98	0.985556	1	AH01G26540(K03017);AH11G31330(K03017);AH06G27640(K03000);AH10G30570(K03013)	http://www.kegg.jp/kegg-bin/show_pathway?map03020/K03017%09%23FFFFFF,red/K03000%09%23FFFFFF,red/K03013%09%23FFFFFF,red
adu03015	mRNA surveillance pathway	Genetic Information Processing	Translation	13	231	0.986882	1	AH14G06780(K14411);AH04G05260(K14411);AH03G43610(K14376);AH13G46290(K14376);AH13G00590(K04382);AH13G52560(K04382);AH02G18860(K06269);AH03G48830(K11584);AH16G21250(K14400);AH12G15100(K06269);AH16G12360(K11583);AH08G26090(K11584);AH04G27270(K06965)	http://www.kegg.jp/kegg-bin/show_pathway?map03015/K14411%09%23FFFFFF,red/K14376%09%23FFFFFF,red/K04382%09%23FFFFFF,red/K06269%09%23FFFFFF,red/K11584%09%23FFFFFF,red/K14400%09%23FFFFFF,red/K11583%09%23FFFFFF,red/K06965%09%23FFFFFF,red
adu00520	Amino sugar and nucleotide sugar metabolism	Metabolism	Carbohydrate metabolism	14	260	0.993963	1	AH03G05170(K00975);AH13G07350(K00975);AH17G01380(K00975);AH18G05250(K12449);AH13G42300(K00963);AH13G52290(K08679);AH11G26910(K13648);AH05G16220(K01784);AH01G16690(K12451);AH18G24570(K12373);AH07G17630(K12373);AH20G08900(K15920);AH07G18900(K00975);AH04G16020(K13648)	http://www.kegg.jp/kegg-bin/show_pathway?map00520/K00975%09%23FFFFFF,red/K12449%09%23FFFFFF,red/K00963%09%23FFFFFF,red/K08679%09%23FFFFFF,red/K13648%09%23FFFFFF,red/K01784%09%23FFFFFF,red/K12451%09%23FFFFFF,red/K12373%09%23FFFFFF,red/K15920%09%23FFFFFF,red
adu00640	Propanoate metabolism	Metabolism	Carbohydrate metabolism	2	81	0.996873	1	AH08G07030(K11262);AH05G27210(K00167)	http://www.kegg.jp/kegg-bin/show_pathway?map00640/K11262%09%23FFFFFF,red/K00167%09%23FFFFFF,red
adu04145	Phagosome	Cellular Processes	Transport and catabolism	5	151	0.998977	1	AH01G20480(K00921);AH17G19070(K07897);AH14G00270(K00921);AH07G19080(K07897);AH13G35670(K08054)	http://www.kegg.jp/kegg-bin/show_pathway?map04145/K00921%09%23FFFFFF,red/K07897%09%23FFFFFF,red/K08054%09%23FFFFFF,red
adu03060	Protein export	Genetic Information Processing	Folding, sorting and degradation	2	99	0.999374	1	AH03G49040(K12946);AH13G05610(K03109)	http://www.kegg.jp/kegg-bin/show_pathway?map03060/K12946%09%23FFFFFF,red/K03109%09%23FFFFFF,red
adu00970	Aminoacyl-tRNA biosynthesis	Genetic Information Processing	Translation	1	96	0.999926	1	AH13G46020(K02434)	http://www.kegg.jp/kegg-bin/show_pathway?map00970/K02434%09%23FFFFFF,red
adu00190	Oxidative phosphorylation	Metabolism	Energy metabolism	12	308	0.999941	1	AH06G28620(K01535);AH16G35340(K01535);AH16G35880(K00417);AH16G38480(K03940);AH01G07910(K00413);AH16G46990(K00417);AH16G43580(K03940);AH04G28080(K03955);AH20G31310(K01535);AH10G24150(K01535);AH01G01690(K02115);AH18G08500(K02261)	http://www.kegg.jp/kegg-bin/show_pathway?map00190/K01535%09%23FFFFFF,red/K00417%09%23FFFFFF,red/K03940%09%23FFFFFF,red/K00413%09%23FFFFFF,red/K03955%09%23FFFFFF,red/K02115%09%23FFFFFF,red/K02261%09%23FFFFFF,red
adu00040	Pentose and glucuronate interconversions	Metabolism	Carbohydrate metabolism	7	232	0.999967	1	AH11G23490(K01783);AH01G33840(K01783);AH15G35210(K00008);AH13G42300(K00963);AH05G34150(K00008);AH06G05860(K01213);AH18G34150(K01805)	http://www.kegg.jp/kegg-bin/show_pathway?map00040/K01783%09%23FFFFFF,red/K00008%09%23FFFFFF,red/K00963%09%23FFFFFF,red/K01213%09%23FFFFFF,red/K01805%09%23FFFFFF,red
adu03040	Spliceosome	Genetic Information Processing	Transcription	12	334	0.99999	1	AH15G32950(K12819);AH13G40860(K12741);AH03G37740(K12741);AH13G32290(K12625);AH09G13870(K12890);AH12G37500(K12900);AH03G28600(K12625);AH03G46400(K12624);AH09G20440(K12819);AH09G00470(K03283);AH19G25960(K12819);AH18G00140(K03283)	http://www.kegg.jp/kegg-bin/show_pathway?map03040/K12819%09%23FFFFFF,red/K12741%09%23FFFFFF,red/K12625%09%23FFFFFF,red/K12890%09%23FFFFFF,red/K12900%09%23FFFFFF,red/K12624%09%23FFFFFF,red/K03283%09%23FFFFFF,red
adu03013	RNA transport	Genetic Information Processing	Translation	10	301	0.99999	1	AH08G30040(K03113);AH20G03300(K07936);AH13G15600(K03113);AH01G31670(K07936);AH18G34830(K03113);AH06G22000(K01164);AH03G49020(K14308);AH13G42100(K07562);AH12G13610(K14319);AH03G12590(K03113)	http://www.kegg.jp/kegg-bin/show_pathway?map03013/K03113%09%23FFFFFF,red/K07936%09%23FFFFFF,red/K01164%09%23FFFFFF,red/K14308%09%23FFFFFF,red/K07562%09%23FFFFFF,red/K14319%09%23FFFFFF,red
adu04144	Endocytosis	Cellular Processes	Transport and catabolism	14	381	0.999996	1	AH17G19070(K07897);AH07G19080(K07897);AH01G26890(K01115);AH01G21180(K12191);AH09G00470(K03283);AH04G16750(K12486);AH11G00230(K01115);AH12G30080(K01115);AH12G04820(K12200);AH18G00140(K03283);AH06G12490(K12200);AH13G08560(K19366);AH11G00200(K01115);AH01G08710(K01115)	http://www.kegg.jp/kegg-bin/show_pathway?map04144/K07897%09%23FFFFFF,red/K01115%09%23FFFFFF,red/K12191%09%23FFFFFF,red/K03283%09%23FFFFFF,red/K12486%09%23FFFFFF,red/K12200%09%23FFFFFF,red/K19366%09%23FFFFFF,red
adu03010	Ribosome	Genetic Information Processing	Translation	10	651	1	1	AH03G09930(K02863);AH13G12540(K02863);AH01G06360(K02866);AH16G00300(K02890);AH11G02310(K02866);AH19G34510(K02945);AH13G10940(K02996);AH11G01630(K02874);AH18G15320(K02889);AH07G16600(K02935)	http://www.kegg.jp/kegg-bin/show_pathway?map03010/K02863%09%23FFFFFF,red/K02866%09%23FFFFFF,red/K02890%09%23FFFFFF,red/K02945%09%23FFFFFF,red/K02996%09%23FFFFFF,red/K02874%09%23FFFFFF,red/K02889%09%23FFFFFF,red/K02935%09%23FFFFFF,red

## Sheet: R72 vs R0_Down
PathwayID	Pathway	level1	level2	List	Total	Pvalue	adjustPvalue	List_gene	URL
adu00561	Glycerolipid metabolism	Metabolism	Lipid metabolism	10	172	8.51784e-05	0.00604767	AH08G17340(K00901);AH13G27440(K14085);AH18G08530(K00901);AH02G00060(K13508);AH04G22840(K07407);AH00G02900(K13509);AH19G14500(K13508);AH14G26280(K07407);AH15G22820(K00128);AH05G30860(K00128)	http://www.kegg.jp/kegg-bin/show_pathway?map00561/K00901%09%23FFFFFF,red/K14085%09%23FFFFFF,red/K13508%09%23FFFFFF,red/K07407%09%23FFFFFF,red/K13509%09%23FFFFFF,red/K00128%09%23FFFFFF,red
adu00310	Lysine degradation	Metabolism	Amino acid metabolism	5	63	0.00138226	0.0490703	AH14G00210(K14157);AH05G03270(K11420);AH13G27440(K14085);AH15G22820(K00128);AH05G30860(K00128)	http://www.kegg.jp/kegg-bin/show_pathway?map00310/K14157%09%23FFFFFF,red/K11420%09%23FFFFFF,red/K14085%09%23FFFFFF,red/K00128%09%23FFFFFF,red
adu00280	Valine, leucine and isoleucine degradation	Metabolism	Amino acid metabolism	6	111	0.00336073	0.0676774	AH13G27440(K14085);AH05G03130(K05607);AH07G17420(K00166);AH18G24350(K00166);AH15G22820(K00128);AH05G30860(K00128)	http://www.kegg.jp/kegg-bin/show_pathway?map00280/K14085%09%23FFFFFF,red/K05607%09%23FFFFFF,red/K00166%09%23FFFFFF,red/K00128%09%23FFFFFF,red
adu00600	Sphingolipid metabolism	Metabolism	Lipid metabolism	4	49	0.00381281	0.0676774	AH04G22840(K07407);AH02G24040(K12382);AH14G26280(K07407);AH20G06520(K04712)	http://www.kegg.jp/kegg-bin/show_pathway?map00600/K07407%09%23FFFFFF,red/K12382%09%23FFFFFF,red/K04712%09%23FFFFFF,red
adu04075	Plant hormone signal transduction	Environmental Information Processing	Signal transduction	15	549	0.00546683	0.077629	AH19G05110(K14490);AH09G03440(K14490);AH11G35080(K14504);AH13G37540(K13415);AH19G15340(K12126);AH08G06420(K13946);AH09G11770(K12126);AH03G24990(K14488);AH01G22850(K14504);AH16G08790(K12126);AH05G26140(K14484);AH03G06640(K14488);AH08G08970(K14490);AH13G08270(K14488);AH03G05350(K14488)	http://www.kegg.jp/kegg-bin/show_pathway?map04075/K14490%09%23FFFFFF,red/K14504%09%23FFFFFF,red/K13415%09%23FFFFFF,red/K12126%09%23FFFFFF,red/K13946%09%23FFFFFF,red/K14488%09%23FFFFFF,red/K14484%09%23FFFFFF,red
adu00460	Cyanoamino acid metabolism	Metabolism	Metabolism of other amino acids	4	66	0.0109361	0.112983	AH11G28990(K05350);AH08G06790(K00600);AH17G31240(K00600);AH20G30040(K13051)	http://www.kegg.jp/kegg-bin/show_pathway?map00460/K05350%09%23FFFFFF,red/K00600%09%23FFFFFF,red/K13051%09%23FFFFFF,red
adu00100	Steroid biosynthesis	Metabolism	Lipid metabolism	4	69	0.0127305	0.112983	AH01G16100(K14423);AH16G24640(K14423);AH20G05480(K09832);AH10G00150(K09832)	http://www.kegg.jp/kegg-bin/show_pathway?map00100/K14423%09%23FFFFFF,red/K09832%09%23FFFFFF,red
adu03410	Base excision repair	Genetic Information Processing	Replication and repair	4	69	0.0127305	0.112983	AH01G07730(K01246);AH15G17570(K01246);AH11G01130(K01246);AH05G20620(K01246)	http://www.kegg.jp/kegg-bin/show_pathway?map03410/K01246%09%23FFFFFF,red
adu00071	Fatty acid degradation	Metabolism	Lipid metabolism	5	115	0.0176148	0.128195	AH13G27440(K14085);AH13G06610(K01897);AH15G22820(K00128);AH05G30860(K00128);AH03G09100(K00121)	http://www.kegg.jp/kegg-bin/show_pathway?map00071/K14085%09%23FFFFFF,red/K01897%09%23FFFFFF,red/K00128%09%23FFFFFF,red/K00121%09%23FFFFFF,red
adu00480	Glutathione metabolism	Metabolism	Metabolism of other amino acids	7	207	0.0192161	0.128195	AH20G08240(K01469);AH20G29220(K22596);AH10G05310(K01469);AH12G31720(K00799);AH05G02820(K00434);AH09G15010(K22596);AH03G18600(K00799)	http://www.kegg.jp/kegg-bin/show_pathway?map00480/K01469%09%23FFFFFF,red/K22596%09%23FFFFFF,red/K00799%09%23FFFFFF,red/K00434%09%23FFFFFF,red
adu00010	Glycolysis / Gluconeogenesis	Metabolism	Carbohydrate metabolism	8	257	0.0198612	0.128195	AH17G01560(K01623);AH13G27440(K14085);AH11G09990(K01792);AH01G10400(K01792);AH15G22820(K00128);AH05G30860(K00128);AH14G00860(K01792);AH03G09100(K00121)	http://www.kegg.jp/kegg-bin/show_pathway?map00010/K01623%09%23FFFFFF,red/K14085%09%23FFFFFF,red/K01792%09%23FFFFFF,red/K00128%09%23FFFFFF,red/K00121%09%23FFFFFF,red
adu00340	Histidine metabolism	Metabolism	Amino acid metabolism	3	47	0.0235954	0.139606	AH13G27440(K14085);AH15G22820(K00128);AH05G30860(K00128)	http://www.kegg.jp/kegg-bin/show_pathway?map00340/K14085%09%23FFFFFF,red/K00128%09%23FFFFFF,red
adu00564	Glycerophospholipid metabolism	Metabolism	Lipid metabolism	7	225	0.0286858	0.156669	AH08G17340(K00901);AH18G08530(K00901);AH02G00060(K13508);AH00G02900(K13509);AH19G14500(K13508);AH19G08500(K16818);AH08G26900(K01115)	http://www.kegg.jp/kegg-bin/show_pathway?map00564/K00901%09%23FFFFFF,red/K13508%09%23FFFFFF,red/K13509%09%23FFFFFF,red/K16818%09%23FFFFFF,red/K01115%09%23FFFFFF,red
adu00903	Limonene and pinene degradation	Metabolism	Metabolism of terpenoids and polyketides	2	22	0.0333247	0.169004	AH15G22820(K00128);AH05G30860(K00128)	http://www.kegg.jp/kegg-bin/show_pathway?map00903/K00128%09%23FFFFFF,red
adu00900	Terpenoid backbone biosynthesis	Metabolism	Metabolism of terpenoids and polyketides	4	103	0.0464863	0.212436	AH17G14180(K11778);AH07G15330(K11778);AH01G09670(K00021);AH10G27600(K15889)	http://www.kegg.jp/kegg-bin/show_pathway?map00900/K11778%09%23FFFFFF,red/K00021%09%23FFFFFF,red/K15889%09%23FFFFFF,red
adu00030	Pentose phosphate pathway	Metabolism	Carbohydrate metabolism	4	104	0.047873	0.212436	AH17G01560(K01623);AH17G27100(K01057);AH17G27090(K01057);AH08G03850(K01057)	http://www.kegg.jp/kegg-bin/show_pathway?map00030/K01623%09%23FFFFFF,red/K01057%09%23FFFFFF,red
adu00603	Glycosphingolipid biosynthesis - globo and isoglobo series	Metabolism	Glycan biosynthesis and metabolism	2	29	0.0552057	0.230565	AH04G22840(K07407);AH14G26280(K07407)	http://www.kegg.jp/kegg-bin/show_pathway?map00603/K07407%09%23FFFFFF,red
adu00073	Cutin, suberine and wax biosynthesis	Metabolism	Lipid metabolism	3	69	0.0620709	0.244835	AH18G02400(K15403);AH19G10060(K15404);AH18G17540(K13356)	http://www.kegg.jp/kegg-bin/show_pathway?map00073/K15403%09%23FFFFFF,red/K15404%09%23FFFFFF,red/K13356%09%23FFFFFF,red
adu00640	Propanoate metabolism	Metabolism	Carbohydrate metabolism	3	81	0.0904735	0.313291	AH04G25400(K01962);AH07G17420(K00166);AH18G24350(K00166)	http://www.kegg.jp/kegg-bin/show_pathway?map00640/K01962%09%23FFFFFF,red/K00166%09%23FFFFFF,red
adu00053	Ascorbate and aldarate metabolism	Metabolism	Carbohydrate metabolism	4	130	0.0917518	0.313291	AH13G27440(K14085);AH05G02820(K00434);AH15G22820(K00128);AH05G30860(K00128)	http://www.kegg.jp/kegg-bin/show_pathway?map00053/K14085%09%23FFFFFF,red/K00434%09%23FFFFFF,red/K00128%09%23FFFFFF,red
adu00670	One carbon pool by folate	Metabolism	Metabolism of cofactors and vitamins	2	39	0.0926637	0.313291	AH08G06790(K00600);AH17G31240(K00600)	http://www.kegg.jp/kegg-bin/show_pathway?map00670/K00600%09%23FFFFFF,red
adu00909	Sesquiterpenoid and triterpenoid biosynthesis	Metabolism	Metabolism of terpenoids and polyketides	2	45	0.117789	0.380136	AH04G00120(K15813);AH15G31010(K20659)	http://www.kegg.jp/kegg-bin/show_pathway?map00909/K15813%09%23FFFFFF,red/K20659%09%23FFFFFF,red
adu00410	beta-Alanine metabolism	Metabolism	Metabolism of other amino acids	3	96	0.132089	0.407752	AH13G27440(K14085);AH15G22820(K00128);AH05G30860(K00128)	http://www.kegg.jp/kegg-bin/show_pathway?map00410/K14085%09%23FFFFFF,red/K00128%09%23FFFFFF,red
adu00350	Tyrosine metabolism	Metabolism	Amino acid metabolism	3	106	0.162904	0.450196	AH14G24110(K07253);AH04G20920(K07253);AH03G09100(K00121)	http://www.kegg.jp/kegg-bin/show_pathway?map00350/K07253%09%23FFFFFF,red/K00121%09%23FFFFFF,red
adu00051	Fructose and mannose metabolism	Metabolism	Carbohydrate metabolism	3	111	0.179057	0.450196	AH16G09010(K19355);AH06G05390(K19355);AH17G01560(K01623)	http://www.kegg.jp/kegg-bin/show_pathway?map00051/K19355%09%23FFFFFF,red/K01623%09%23FFFFFF,red
adu00052	Galactose metabolism	Metabolism	Carbohydrate metabolism	3	111	0.179057	0.450196	AH04G22840(K07407);AH14G26280(K07407);AH16G04370(K06617)	http://www.kegg.jp/kegg-bin/show_pathway?map00052/K07407%09%23FFFFFF,red/K06617%09%23FFFFFF,red
adu00910	Nitrogen metabolism	Metabolism	Energy metabolism	2	59	0.181488	0.450196	AH07G20530(K01673);AH17G16890(K01673)	http://www.kegg.jp/kegg-bin/show_pathway?map00910/K01673%09%23FFFFFF,red
adu00260	Glycine, serine and threonine metabolism	Metabolism	Amino acid metabolism	3	113	0.185638	0.450196	AH13G27440(K14085);AH08G06790(K00600);AH17G31240(K00600)	http://www.kegg.jp/kegg-bin/show_pathway?map00260/K14085%09%23FFFFFF,red/K00600%09%23FFFFFF,red
adu04712	Circadian rhythm - plant	Organismal Systems	Environmental adaptation	3	114	0.188953	0.450196	AH19G15340(K12126);AH09G11770(K12126);AH16G08790(K12126)	http://www.kegg.jp/kegg-bin/show_pathway?map04712/K12126%09%23FFFFFF,red
adu00380	Tryptophan metabolism	Metabolism	Amino acid metabolism	3	119	0.20575	0.450196	AH13G27440(K14085);AH15G22820(K00128);AH05G30860(K00128)	http://www.kegg.jp/kegg-bin/show_pathway?map00380/K14085%09%23FFFFFF,red/K00128%09%23FFFFFF,red
adu00940	Phenylpropanoid biosynthesis	Metabolism	Biosynthesis of other secondary metabolites	6	303	0.208202	0.450196	AH06G22080(K13065);AH11G28990(K05350);AH19G24230(K00430);AH18G07180(K00430);AH15G02590(K12356);AH01G22400(K00430)	http://www.kegg.jp/kegg-bin/show_pathway?map00940/K13065%09%23FFFFFF,red/K05350%09%23FFFFFF,red/K00430%09%23FFFFFF,red/K12356%09%23FFFFFF,red
adu00620	Pyruvate metabolism	Metabolism	Carbohydrate metabolism	4	185	0.225659	0.450196	AH13G27440(K14085);AH04G25400(K01962);AH15G22820(K00128);AH05G30860(K00128)	http://www.kegg.jp/kegg-bin/show_pathway?map00620/K14085%09%23FFFFFF,red/K01962%09%23FFFFFF,red/K00128%09%23FFFFFF,red
adu00330	Arginine and proline metabolism	Metabolism	Amino acid metabolism	3	125	0.226335	0.450196	AH13G27440(K14085);AH15G22820(K00128);AH05G30860(K00128)	http://www.kegg.jp/kegg-bin/show_pathway?map00330/K14085%09%23FFFFFF,red/K00128%09%23FFFFFF,red
adu00360	Phenylalanine metabolism	Metabolism	Amino acid metabolism	2	69	0.229516	0.450196	AH14G24110(K07253);AH04G20920(K07253)	http://www.kegg.jp/kegg-bin/show_pathway?map00360/K07253%09%23FFFFFF,red
adu04141	Protein processing in endoplasmic reticulum	Genetic Information Processing	Folding, sorting and degradation	7	379	0.230708	0.450196	AH03G14710(K10666);AH08G09080(K13993);AH13G17270(K10666);AH17G33490(K13993);AH09G00470(K03283);AH03G09290(K13993);AH19G18140(K13993)	http://www.kegg.jp/kegg-bin/show_pathway?map04141/K10666%09%23FFFFFF,red/K13993%09%23FFFFFF,red/K03283%09%23FFFFFF,red
adu00944	Flavone and flavonol biosynthesis	Metabolism	Biosynthesis of other secondary metabolites	1	20	0.232604	0.450196	AH03G15640(K22794)	http://www.kegg.jp/kegg-bin/show_pathway?map00944/K22794%09%23FFFFFF,red
adu04144	Endocytosis	Cellular Processes	Transport and catabolism	7	381	0.234609	0.450196	AH09G00470(K03283);AH12G15430(K05758);AH08G26900(K01115);AH16G13900(K07904);AH04G16750(K12486);AH06G12490(K12200);AH16G41720(K12200)	http://www.kegg.jp/kegg-bin/show_pathway?map04144/K03283%09%23FFFFFF,red/K05758%09%23FFFFFF,red/K01115%09%23FFFFFF,red/K07904%09%23FFFFFF,red/K12486%09%23FFFFFF,red/K12200%09%23FFFFFF,red
adu00196	Photosynthesis - antenna proteins	Metabolism	Energy metabolism	1	32	0.345491	0.630119	AH13G49030(K08912)	http://www.kegg.jp/kegg-bin/show_pathway?map00196/K08912%09%23FFFFFF,red
adu00770	Pantothenate and CoA biosynthesis	Metabolism	Metabolism of cofactors and vitamins	2	93	0.346122	0.630119	AH15G22820(K00128);AH05G30860(K00128)	http://www.kegg.jp/kegg-bin/show_pathway?map00770/K00128%09%23FFFFFF,red
adu00250	Alanine, aspartate and glutamate metabolism	Metabolism	Amino acid metabolism	2	104	0.397989	0.706431	AH11G03620(K01953);AH20G30040(K13051)	http://www.kegg.jp/kegg-bin/show_pathway?map00250/K01953%09%23FFFFFF,red/K13051%09%23FFFFFF,red
adu00061	Fatty acid biosynthesis	Metabolism	Lipid metabolism	2	111	0.430014	0.741783	AH04G25400(K01962);AH13G06610(K01897)	http://www.kegg.jp/kegg-bin/show_pathway?map00061/K01962%09%23FFFFFF,red/K01897%09%23FFFFFF,red
adu00945	Stilbenoid, diarylheptanoid and gingerol biosynthesis	Metabolism	Biosynthesis of other secondary metabolites	1	44	0.441883	0.741783	AH06G22080(K13065)	http://www.kegg.jp/kegg-bin/show_pathway?map00945/K13065%09%23FFFFFF,red
adu00740	Riboflavin metabolism	Metabolism	Metabolism of cofactors and vitamins	1	45	0.449249	0.741783	AH18G14250(K14652)	http://www.kegg.jp/kegg-bin/show_pathway?map00740/K14652%09%23FFFFFF,red
adu04626	Plant-pathogen interaction	Organismal Systems	Environmental adaptation	6	427	0.492767	0.767379	AH01G05300(K13448);AH07G23690(K15397);AH18G04640(K05391);AH08G13360(K05391);AH07G05100(K13412);AH09G35070(K01373)	http://www.kegg.jp/kegg-bin/show_pathway?map04626/K13448%09%23FFFFFF,red/K15397%09%23FFFFFF,red/K05391%09%23FFFFFF,red/K13412%09%23FFFFFF,red/K01373%09%23FFFFFF,red
adu00908	Zeatin biosynthesis	Metabolism	Metabolism of terpenoids and polyketides	1	52	0.498177	0.767379	AH16G44510(K00279)	http://www.kegg.jp/kegg-bin/show_pathway?map00908/K00279%09%23FFFFFF,red
adu00904	Diterpenoid biosynthesis	Metabolism	Metabolism of terpenoids and polyketides	1	53	0.504806	0.767379	AH19G02880(K04124)	http://www.kegg.jp/kegg-bin/show_pathway?map00904/K04124%09%23FFFFFF,red
adu04070	Phosphatidylinositol signaling system	Environmental Information Processing	Signal transduction	2	129	0.507983	0.767379	AH08G17340(K00901);AH18G08530(K00901)	http://www.kegg.jp/kegg-bin/show_pathway?map04070/K00901%09%23FFFFFF,red
adu00790	Folate biosynthesis	Metabolism	Metabolism of cofactors and vitamins	1	56	0.524174	0.775341	AH18G14250(K14652)	http://www.kegg.jp/kegg-bin/show_pathway?map00790/K14652%09%23FFFFFF,red
adu00630	Glyoxylate and dicarboxylate metabolism	Metabolism	Carbohydrate metabolism	2	136	0.536403	0.777236	AH08G06790(K00600);AH17G31240(K00600)	http://www.kegg.jp/kegg-bin/show_pathway?map00630/K00600%09%23FFFFFF,red
adu00062	Fatty acid elongation	Metabolism	Lipid metabolism	1	64	0.572225	0.807997	AH07G23690(K15397)	http://www.kegg.jp/kegg-bin/show_pathway?map00062/K15397%09%23FFFFFF,red
adu00565	Ether lipid metabolism	Metabolism	Lipid metabolism	1	66	0.583466	0.807997	AH08G26900(K01115)	http://www.kegg.jp/kegg-bin/show_pathway?map00565/K01115%09%23FFFFFF,red
adu00040	Pentose and glucuronate interconversions	Metabolism	Carbohydrate metabolism	3	232	0.591773	0.807997	AH03G25280(K01051);AH16G10110(K01051);AH13G28430(K01051)	http://www.kegg.jp/kegg-bin/show_pathway?map00040/K01051%09%23FFFFFF,red
adu00920	Sulfur metabolism	Metabolism	Energy metabolism	1	74	0.625572	0.83803	AH15G09280(K00860)	http://www.kegg.jp/kegg-bin/show_pathway?map00920/K00860%09%23FFFFFF,red
adu04146	Peroxisome	Cellular Processes	Transport and catabolism	2	186	0.705909	0.90016	AH13G06610(K01897);AH18G17540(K13356)	http://www.kegg.jp/kegg-bin/show_pathway?map04146/K01897%09%23FFFFFF,red/K13356%09%23FFFFFF,red
adu00970	Aminoacyl-tRNA biosynthesis	Genetic Information Processing	Translation	1	96	0.720814	0.90016	AH19G08560(K01893)	http://www.kegg.jp/kegg-bin/show_pathway?map00970/K01893%09%23FFFFFF,red
adu00592	alpha-Linolenic acid metabolism	Metabolism	Lipid metabolism	1	99	0.731782	0.90016	AH19G08500(K16818)	http://www.kegg.jp/kegg-bin/show_pathway?map00592/K16818%09%23FFFFFF,red
adu00860	Porphyrin and chlorophyll metabolism	Metabolism	Metabolism of cofactors and vitamins	1	99	0.731782	0.90016	AH13G25740(K21480)	http://www.kegg.jp/kegg-bin/show_pathway?map00860/K21480%09%23FFFFFF,red
adu00020	Citrate cycle (TCA cycle)	Metabolism	Carbohydrate metabolism	1	100	0.735342	0.90016	AH01G26430(K01648)	http://www.kegg.jp/kegg-bin/show_pathway?map00020/K01648%09%23FFFFFF,red
adu00130	Ubiquinone and other terpenoid-quinone biosynthesis	Metabolism	Metabolism of cofactors and vitamins	1	112	0.774577	0.932118	AH07G15230(K03809)	http://www.kegg.jp/kegg-bin/show_pathway?map00130/K03809%09%23FFFFFF,red
adu04120	Ubiquitin mediated proteolysis	Genetic Information Processing	Folding, sorting and degradation	2	220	0.789319	0.934027	AH16G35680(K10144);AH00G02110(K10144)	http://www.kegg.jp/kegg-bin/show_pathway?map04120/K10144%09%23FFFFFF,red
adu00941	Flavonoid biosynthesis	Metabolism	Biosynthesis of other secondary metabolites	1	123	0.805445	0.935806	AH06G22080(K13065)	http://www.kegg.jp/kegg-bin/show_pathway?map00941/K13065%09%23FFFFFF,red
adu00230	Purine metabolism	Metabolism	Nucleotide metabolism	2	234	0.817183	0.935806	AH15G09280(K00860);AH12G24840(K01490)	http://www.kegg.jp/kegg-bin/show_pathway?map00230/K00860%09%23FFFFFF,red/K01490%09%23FFFFFF,red
adu00710	Carbon fixation in photosynthetic organisms	Metabolism	Energy metabolism	1	143	0.851212	0.959302	AH17G01560(K01623)	http://www.kegg.jp/kegg-bin/show_pathway?map00710/K01623%09%23FFFFFF,red
adu00562	Inositol phosphate metabolism	Metabolism	Carbohydrate metabolism	1	152	0.868151	0.963106	AH03G34420(K01858)	http://www.kegg.jp/kegg-bin/show_pathway?map00562/K01858%09%23FFFFFF,red
adu00500	Starch and sucrose metabolism	Metabolism	Carbohydrate metabolism	2	279	0.885841	0.967611	AH16G07140(K00695);AH11G28990(K05350)	http://www.kegg.jp/kegg-bin/show_pathway?map00500/K00695%09%23FFFFFF,red/K05350%09%23FFFFFF,red
adu00195	Photosynthesis	Metabolism	Energy metabolism	1	190	0.920953	0.97878	AH00G05930(K02109)	http://www.kegg.jp/kegg-bin/show_pathway?map00195/K02109%09%23FFFFFF,red
adu04016	MAPK signaling pathway - plant	Environmental Information Processing	Signal transduction	2	328	0.933102	0.97878	AH16G44480(K20718);AH16G38030(K20718)	http://www.kegg.jp/kegg-bin/show_pathway?map04016/K20718%09%23FFFFFF,red
adu03040	Spliceosome	Genetic Information Processing	Transcription	2	334	0.937423	0.97878	AH15G10970(K12861);AH09G00470(K03283)	http://www.kegg.jp/kegg-bin/show_pathway?map03040/K12861%09%23FFFFFF,red/K03283%09%23FFFFFF,red
adu00520	Amino sugar and nucleotide sugar metabolism	Metabolism	Carbohydrate metabolism	1	260	0.969365	0.997462	AH09G27430(K15920)	http://www.kegg.jp/kegg-bin/show_pathway?map00520/K15920%09%23FFFFFF,red
adu00190	Oxidative phosphorylation	Metabolism	Energy metabolism	1	308	0.984072	0.99813	AH00G05930(K02109)	http://www.kegg.jp/kegg-bin/show_pathway?map00190/K02109%09%23FFFFFF,red
adu03010	Ribosome	Genetic Information Processing	Translation	1	651	0.999866	0.999866	AH13G29000(K02914)	http://www.kegg.jp/kegg-bin/show_pathway?map03010/K02914%09%23FFFFFF,red

## Sheet: S24 vs S0_Up
PathwayID	Pathway	level1	level2	List	Total	Pvalue	adjustPvalue	List_gene	URL
adu00941	Flavonoid biosynthesis	Metabolism	Biosynthesis of other secondary metabolites	36	123	1.03457e-20	1.07595e-18	AH04G01670(K00660);AH01G02310(K00660);AH14G09830(K00660);AH04G08660(K00660);AH11G02450(K00487);AH16G27230(K13065);AH14G09920(K00660);AH11G10250(K00588);AH11G06850(K00660);AH14G09170(K00660);AH07G00640(K08243);AH04G08640(K00660);AH04G08600(K00660);AH10G15020(K00588);AH16G46300(K00660);AH03G08660(K00660);AH14G09130(K00660);AH04G08590(K00660);AH14G09230(K00660);AH20G19630(K00588);AH16G40130(K13082);…	http://www.kegg.jp/kegg-bin/show_pathway?map00941/K00660%09%23FFFFFF,red/K00487%09%23FFFFFF,red/K13065%09%23FFFFFF,red/K00588%09%23FFFFFF,red/K08243%09%23FFFFFF,red/K13082%09%23FFFFFF,red/K01859%09%23FFFFFF,red/K05280%09%23FFFFFF,red
adu00940	Phenylpropanoid biosynthesis	Metabolism	Biosynthesis of other secondary metabolites	48	303	2.77376e-15	1.44235e-13	AH04G09870(K00430);AH14G08420(K00430);AH05G07760(K09755);AH04G09790(K00430);AH15G03900(K09755);AH11G02450(K00487);AH16G27230(K13065);AH04G09840(K00430);AH11G10250(K00588);AH03G46620(K22395);AH05G06480(K12356);AH10G15020(K00588);AH16G03520(K00430);AH01G28470(K05350);AH18G10570(K00430);AH20G19630(K00588);AH11G08010(K09755);AH19G32630(K10775);AH12G36640(K10775);AH04G09850(K00430);AH17G04670(K05349);…	http://www.kegg.jp/kegg-bin/show_pathway?map00940/K00430%09%23FFFFFF,red/K09755%09%23FFFFFF,red/K00487%09%23FFFFFF,red/K13065%09%23FFFFFF,red/K00588%09%23FFFFFF,red/K22395%09%23FFFFFF,red/K12356%09%23FFFFFF,red/K05350%09%23FFFFFF,red/K10775%09%23FFFFFF,red/K05349%09%23FFFFFF,red/K00083%09%23FFFFFF,red
adu04712	Circadian rhythm - plant	Organismal Systems	Environmental adaptation	23	114	4.87303e-10	1.68932e-08	AH04G01670(K00660);AH01G02310(K00660);AH14G09830(K00660);AH04G08660(K00660);AH14G09920(K00660);AH11G06850(K00660);AH14G09170(K00660);AH04G08640(K00660);AH04G08600(K00660);AH16G46300(K00660);AH03G08660(K00660);AH14G09130(K00660);AH04G08590(K00660);AH14G09230(K00660);AH04G08650(K00660);AH14G09780(K00660);AH13G11250(K00660);AH14G02430(K00660);AH15G37960(K12124);AH17G34020(K12125);AH14G09160(K00660);…	http://www.kegg.jp/kegg-bin/show_pathway?map04712/K00660%09%23FFFFFF,red/K12124%09%23FFFFFF,red/K12125%09%23FFFFFF,red
adu00592	alpha-Linolenic acid metabolism	Metabolism	Lipid metabolism	18	99	2.06646e-07	5.37281e-06	AH03G36910(K00454);AH03G03520(K00454);AH08G11630(K18857);AH19G08500(K16818);AH16G45010(K05894);AH13G40160(K00454);AH16G37490(K05894);AH18G02890(K18857);AH16G05150(K14674);AH15G19580(K10525);AH09G06780(K16818);AH11G30610(K10527);AH15G08090(K05894);AH13G06600(K01723);AH14G42320(K10525);AH20G10690(K18857);AH14G38120(K10525);AH19G29720(K10526)	http://www.kegg.jp/kegg-bin/show_pathway?map00592/K00454%09%23FFFFFF,red/K18857%09%23FFFFFF,red/K16818%09%23FFFFFF,red/K05894%09%23FFFFFF,red/K14674%09%23FFFFFF,red/K10525%09%23FFFFFF,red/K10527%09%23FFFFFF,red/K01723%09%23FFFFFF,red/K10526%09%23FFFFFF,red
adu00480	Glutathione metabolism	Metabolism	Metabolism of other amino acids	24	207	1.04444e-05	0.000217243	AH05G31630(K00797);AH13G53230(K00799);AH07G22930(K00799);AH03G18600(K00799);AH13G53260(K00799);AH12G22710(K00799);AH13G53990(K00799);AH13G54000(K00799);AH13G53980(K00799);AH16G30590(K10808);AH19G28730(K00799);AH19G28710(K00799);AH17G23200(K01581);AH13G54010(K00799);AH13G42220(K00799);AH10G06980(K00799);AH13G44270(K00799);AH03G41590(K00799);AH06G24820(K10808);AH03G24680(K00799);AH20G09980(K00799);…	http://www.kegg.jp/kegg-bin/show_pathway?map00480/K00797%09%23FFFFFF,red/K00799%09%23FFFFFF,red/K10808%09%23FFFFFF,red/K01581%09%23FFFFFF,red
adu00945	Stilbenoid, diarylheptanoid and gingerol biosynthesis	Metabolism	Biosynthesis of other secondary metabolites	10	44	1.41496e-05	0.00024526	AH11G02450(K00487);AH16G27230(K13065);AH11G10250(K00588);AH10G15020(K00588);AH20G19630(K00588);AH20G13670(K00588);AH05G25050(K00588);AH01G06170(K00487);AH01G10690(K00588);AH09G00490(K13065)	http://www.kegg.jp/kegg-bin/show_pathway?map00945/K00487%09%23FFFFFF,red/K13065%09%23FFFFFF,red/K00588%09%23FFFFFF,red
adu00052	Galactose metabolism	Metabolism	Carbohydrate metabolism	16	111	2.21603e-05	0.000329239	AH15G05310(K01193);AH19G14790(K18819);AH20G31500(K01785);AH16G08210(K18819);AH09G11340(K18819);AH19G14820(K18819);AH10G24350(K01785);AH06G04780(K18819);AH18G02500(K01193);AH03G19810(K00850);AH09G12530(K18819);AH13G10760(K00844);AH16G09600(K18819);AH03G08100(K00844);AH08G12720(K01193);AH13G22370(K00850)	http://www.kegg.jp/kegg-bin/show_pathway?map00052/K01193%09%23FFFFFF,red/K18819%09%23FFFFFF,red/K01785%09%23FFFFFF,red/K00850%09%23FFFFFF,red/K00844%09%23FFFFFF,red
adu00591	Linoleic acid metabolism	Metabolism	Lipid metabolism	9	39	3.35443e-05	0.000436076	AH09G09740(K15718);AH19G12870(K15718);AH19G12820(K15718);AH03G36910(K00454);AH09G09800(K15718);AH03G03520(K00454);AH13G40160(K00454);AH16G05150(K14674);AH19G12830(K15718)	http://www.kegg.jp/kegg-bin/show_pathway?map00591/K15718%09%23FFFFFF,red/K00454%09%23FFFFFF,red/K14674%09%23FFFFFF,red
adu00943	Isoflavonoid biosynthesis	Metabolism	Biosynthesis of other secondary metabolites	10	58	0.000172608	0.00195035	AH09G01720(K13262);AH15G34850(K13262);AH03G37380(K13259);AH05G05040(K13260);AH03G37390(K13257);AH10G30300(K13265);AH01G11300(K13260);AH05G07230(K05281);AH13G40550(K13259);AH11G06150(K13267)	http://www.kegg.jp/kegg-bin/show_pathway?map00943/K13262%09%23FFFFFF,red/K13259%09%23FFFFFF,red/K13260%09%23FFFFFF,red/K13257%09%23FFFFFF,red/K13265%09%23FFFFFF,red/K05281%09%23FFFFFF,red/K13267%09%23FFFFFF,red
adu00350	Tyrosine metabolism	Metabolism	Amino acid metabolism	14	106	0.000187534	0.00195035	AH20G06310(K00422);AH08G11630(K18857);AH07G04440(K00457);AH01G27990(K00276);AH18G02890(K18857);AH03G18940(K01593);AH13G39720(K00422);AH10G03190(K00422);AH04G20920(K07253);AH14G22370(K00001);AH03G34380(K15849);AH20G10690(K18857);AH02G23410(K07253);AH03G36510(K00422)	http://www.kegg.jp/kegg-bin/show_pathway?map00350/K00422%09%23FFFFFF,red/K18857%09%23FFFFFF,red/K00457%09%23FFFFFF,red/K00276%09%23FFFFFF,red/K01593%09%23FFFFFF,red/K07253%09%23FFFFFF,red/K00001%09%23FFFFFF,red/K15849%09%23FFFFFF,red
adu00900	Terpenoid backbone biosynthesis	Metabolism	Metabolism of terpenoids and polyketides	13	103	0.000495117	0.00468111	AH08G16990(K12742);AH08G17000(K12742);AH13G15850(K12742);AH18G07490(K12742);AH07G15330(K11778);AH13G03360(K03526);AH11G34920(K01662);AH01G22990(K01662);AH01G09670(K00021);AH07G03260(K13789);AH13G42720(K01662);AH03G39780(K01662);AH03G01290(K03526)	http://www.kegg.jp/kegg-bin/show_pathway?map00900/K12742%09%23FFFFFF,red/K11778%09%23FFFFFF,red/K03526%09%23FFFFFF,red/K01662%09%23FFFFFF,red/K00021%09%23FFFFFF,red/K13789%09%23FFFFFF,red
adu00010	Glycolysis / Gluconeogenesis	Metabolism	Carbohydrate metabolism	23	257	0.000797398	0.00691078	AH14G00860(K01792);AH08G11630(K18857);AH20G31500(K01785);AH17G01560(K01623);AH20G29720(K01689);AH14G05730(K00895);AH15G31650(K01792);AH17G30320(K00128);AH18G02890(K18857);AH10G24350(K01785);AH07G01410(K01623);AH08G05840(K00128);AH01G15120(K00016);AH01G10400(K01792);AH10G07730(K00134);AH14G22370(K00001);AH03G19810(K00850);AH13G10760(K00844);AH03G40790(K00128);AH20G10690(K18857);AH03G08100(K00844);…	http://www.kegg.jp/kegg-bin/show_pathway?map00010/K01792%09%23FFFFFF,red/K18857%09%23FFFFFF,red/K01785%09%23FFFFFF,red/K01623%09%23FFFFFF,red/K01689%09%23FFFFFF,red/K00895%09%23FFFFFF,red/K00128%09%23FFFFFF,red/K00016%09%23FFFFFF,red/K00134%09%23FFFFFF,red/K00001%09%23FFFFFF,red/K00850%09%23FFFFFF,red/K00844%09%23FFFFFF,red
adu04075	Plant hormone signal transduction	Environmental Information Processing	Signal transduction	39	549	0.00158233	0.0126586	AH01G11330(K14487);AH02G07580(K14484);AH01G30480(K13464);AH13G56780(K14492);AH13G45730(K13464);AH11G11050(K14487);AH11G26350(K13464);AH13G37990(K14431);AH09G21370(K14516);AH12G09010(K14484);AH13G08290(K14488);AH18G12210(K14487);AH20G09210(K14432);AH13G16910(K14487);AH03G06460(K14488);AH03G05350(K14488);AH13G44090(K14492);AH03G06410(K14488);AH16G41640(K14499);AH14G15660(K14488);AH06G18060(K14432);…	http://www.kegg.jp/kegg-bin/show_pathway?map04075/K14487%09%23FFFFFF,red/K14484%09%23FFFFFF,red/K13464%09%23FFFFFF,red/K14492%09%23FFFFFF,red/K14431%09%23FFFFFF,red/K14516%09%23FFFFFF,red/K14488%09%23FFFFFF,red/K14432%09%23FFFFFF,red/K14499%09%23FFFFFF,red/K14498%09%23FFFFFF,red/K14490%09%23FFFFFF,red/K13449%09%23FFFFFF,red
adu00909	Sesquiterpenoid and triterpenoid biosynthesis	Metabolism	Metabolism of terpenoids and polyketides	7	45	0.00301548	0.0224007	AH04G16130(K15814);AH16G46230(K15803);AH08G26210(K15803);AH08G19970(K15803);AH16G36440(K15803);AH14G00680(K15813);AH18G31310(K15803)	http://www.kegg.jp/kegg-bin/show_pathway?map00909/K15814%09%23FFFFFF,red/K15803%09%23FFFFFF,red/K15813%09%23FFFFFF,red
adu00950	Isoquinoline alkaloid biosynthesis	Metabolism	Biosynthesis of other secondary metabolites	7	49	0.00491932	0.0341073	AH20G06310(K00422);AH01G27990(K00276);AH03G18940(K01593);AH13G39720(K00422);AH10G03190(K00422);AH03G34380(K15849);AH03G36510(K00422)	http://www.kegg.jp/kegg-bin/show_pathway?map00950/K00422%09%23FFFFFF,red/K00276%09%23FFFFFF,red/K01593%09%23FFFFFF,red/K15849%09%23FFFFFF,red
adu00360	Phenylalanine metabolism	Metabolism	Amino acid metabolism	8	69	0.00974715	0.0633565	AH07G04440(K00457);AH01G27990(K00276);AH19G32630(K10775);AH12G36640(K10775);AH03G18940(K01593);AH04G20920(K07253);AH03G34380(K15849);AH02G23410(K07253)	http://www.kegg.jp/kegg-bin/show_pathway?map00360/K00457%09%23FFFFFF,red/K00276%09%23FFFFFF,red/K10775%09%23FFFFFF,red/K01593%09%23FFFFFF,red/K07253%09%23FFFFFF,red/K15849%09%23FFFFFF,red
adu00903	Limonene and pinene degradation	Metabolism	Metabolism of terpenoids and polyketides	4	22	0.0137907	0.082387	AH17G30320(K00128);AH08G05840(K00128);AH03G40790(K00128);AH08G27840(K00128)	http://www.kegg.jp/kegg-bin/show_pathway?map00903/K00128%09%23FFFFFF,red
adu00380	Tryptophan metabolism	Metabolism	Amino acid metabolism	11	119	0.0142593	0.082387	AH17G30320(K00128);AH08G05840(K00128);AH03G18940(K01593);AH11G14590(K22588);AH16G06150(K11816);AH18G08980(K22588);AH03G40790(K00128);AH12G20170(K23947);AH13G01530(K22450);AH15G09780(K16903);AH08G27840(K00128)	http://www.kegg.jp/kegg-bin/show_pathway?map00380/K00128%09%23FFFFFF,red/K01593%09%23FFFFFF,red/K22588%09%23FFFFFF,red/K11816%09%23FFFFFF,red/K23947%09%23FFFFFF,red/K22450%09%23FFFFFF,red/K16903%09%23FFFFFF,red
adu00908	Zeatin biosynthesis	Metabolism	Metabolism of terpenoids and polyketides	6	52	0.0244148	0.133639	AH01G21650(K00279);AH16G26200(K13496);AH17G10410(K13496);AH14G39810(K10717);AH17G24680(K00279);AH07G11080(K13496)	http://www.kegg.jp/kegg-bin/show_pathway?map00908/K00279%09%23FFFFFF,red/K13496%09%23FFFFFF,red/K10717%09%23FFFFFF,red
adu00073	Cutin, suberine and wax biosynthesis	Metabolism	Lipid metabolism	7	69	0.0295833	0.14814	AH18G17540(K13356);AH18G05710(K13356);AH06G24380(K15400);AH18G34400(K15400);AH16G30080(K15400);AH08G15410(K13356);AH02G00380(K15404)	http://www.kegg.jp/kegg-bin/show_pathway?map00073/K13356%09%23FFFFFF,red/K15400%09%23FFFFFF,red/K15404%09%23FFFFFF,red
adu00601	Glycosphingolipid biosynthesis - lacto and neolacto series	Metabolism	Glycan biosynthesis and metabolism	3	16	0.0299128	0.14814	AH14G22350(K01988);AH04G19280(K01988);AH14G22320(K01988)	http://www.kegg.jp/kegg-bin/show_pathway?map00601/K01988%09%23FFFFFF,red
adu00998	Biosynthesis of various secondary metabolites - part 2	Metabolism	Biosynthesis of other secondary metabolites	2	7	0.0342047	0.159082	AH05G00290(K21568);AH05G00270(K21568)	http://www.kegg.jp/kegg-bin/show_pathway?map00998/K21568%09%23FFFFFF,red
adu00966	Glucosinolate biosynthesis	Metabolism	Biosynthesis of other secondary metabolites	3	17	0.0351816	0.159082	AH19G28190(K01703);AH17G34090(K00826);AH09G22400(K01703)	http://www.kegg.jp/kegg-bin/show_pathway?map00966/K01703%09%23FFFFFF,red/K00826%09%23FFFFFF,red
adu00051	Fructose and mannose metabolism	Metabolism	Carbohydrate metabolism	9	111	0.051992	0.225299	AH17G01560(K01623);AH14G05730(K00895);AH07G01410(K01623);AH02G05750(K19355);AH03G19810(K00850);AH13G10760(K00844);AH03G08100(K00844);AH14G26230(K19355);AH13G22370(K00850)	http://www.kegg.jp/kegg-bin/show_pathway?map00051/K01623%09%23FFFFFF,red/K00895%09%23FFFFFF,red/K19355%09%23FFFFFF,red/K00850%09%23FFFFFF,red/K00844%09%23FFFFFF,red
adu00500	Starch and sucrose metabolism	Metabolism	Carbohydrate metabolism	18	279	0.0606202	0.249515	AH15G05310(K01193);AH16G07140(K00695);AH01G28470(K05350);AH08G16920(K01177);AH17G04670(K05349);AH13G32350(K01179);AH18G02500(K01193);AH01G23120(K16055);AH11G34800(K16055);AH13G10760(K00844);AH16G41710(K01176);AH05G37660(K01179);AH07G05950(K05349);AH03G08100(K00844);AH08G12720(K01193);AH14G04870(K05350);AH20G13510(K01087);AH12G32440(K01179)	http://www.kegg.jp/kegg-bin/show_pathway?map00500/K01193%09%23FFFFFF,red/K00695%09%23FFFFFF,red/K05350%09%23FFFFFF,red/K01177%09%23FFFFFF,red/K05349%09%23FFFFFF,red/K01179%09%23FFFFFF,red/K16055%09%23FFFFFF,red/K00844%09%23FFFFFF,red/K01176%09%23FFFFFF,red/K01087%09%23FFFFFF,red
adu00071	Fatty acid degradation	Metabolism	Lipid metabolism	9	115	0.0623788	0.249515	AH08G11630(K18857);AH17G30320(K00128);AH18G02890(K18857);AH08G05840(K00128);AH11G30610(K10527);AH14G22370(K00001);AH03G40790(K00128);AH20G10690(K18857);AH08G27840(K00128)	http://www.kegg.jp/kegg-bin/show_pathway?map00071/K18857%09%23FFFFFF,red/K00128%09%23FFFFFF,red/K10527%09%23FFFFFF,red/K00001%09%23FFFFFF,red
adu03410	Base excision repair	Genetic Information Processing	Replication and repair	6	69	0.0784815	0.302299	AH12G02680(K03575);AH18G00520(K10563);AH15G24080(K02325);AH06G01770(K04802);AH05G20620(K01246);AH05G11380(K03512)	http://www.kegg.jp/kegg-bin/show_pathway?map03410/K03575%09%23FFFFFF,red/K10563%09%23FFFFFF,red/K02325%09%23FFFFFF,red/K04802%09%23FFFFFF,red/K01246%09%23FFFFFF,red/K03512%09%23FFFFFF,red
adu00905	Brassinosteroid biosynthesis	Metabolism	Metabolism of terpenoids and polyketides	3	24	0.0839376	0.311768	AH10G26070(K09590);AH20G33720(K09590);AH08G12910(K12638)	http://www.kegg.jp/kegg-bin/show_pathway?map00905/K09590%09%23FFFFFF,red/K12638%09%23FFFFFF,red
adu00400	Phenylalanine, tyrosine and tryptophan biosynthesis	Metabolism	Amino acid metabolism	7	91	0.100253	0.359529	AH20G12810(K01626);AH05G14040(K01696);AH10G08960(K01626);AH12G31330(K13832);AH16G11150(K13832);AH03G34380(K15849);AH06G07880(K13832)	http://www.kegg.jp/kegg-bin/show_pathway?map00400/K01626%09%23FFFFFF,red/K01696%09%23FFFFFF,red/K13832%09%23FFFFFF,red/K15849%09%23FFFFFF,red
adu00260	Glycine, serine and threonine metabolism	Metabolism	Amino acid metabolism	8	113	0.118129	0.409514	AH05G14040(K01696);AH01G27990(K00276);AH02G23890(K00827);AH17G16280(K00600);AH14G16490(K02437);AH12G26600(K00827);AH14G00910(K00058);AH02G26400(K15919)	http://www.kegg.jp/kegg-bin/show_pathway?map00260/K01696%09%23FFFFFF,red/K00276%09%23FFFFFF,red/K00827%09%23FFFFFF,red/K00600%09%23FFFFFF,red/K02437%09%23FFFFFF,red/K00058%09%23FFFFFF,red/K15919%09%23FFFFFF,red
adu00730	Thiamine metabolism	Metabolism	Metabolism of cofactors and vitamins	4	44	0.122624	0.411383	AH11G34920(K01662);AH01G22990(K01662);AH13G42720(K01662);AH03G39780(K01662)	http://www.kegg.jp/kegg-bin/show_pathway?map00730/K01662%09%23FFFFFF,red
adu00603	Glycosphingolipid biosynthesis - globo and isoglobo series	Metabolism	Glycan biosynthesis and metabolism	3	29	0.129711	0.421562	AH14G22350(K01988);AH04G19280(K01988);AH14G22320(K01988)	http://www.kegg.jp/kegg-bin/show_pathway?map00603/K01988%09%23FFFFFF,red
adu00660	C5-Branched dibasic acid metabolism	Metabolism	Carbohydrate metabolism	2	15	0.136355	0.429726	AH19G28190(K01703);AH09G22400(K01703)	http://www.kegg.jp/kegg-bin/show_pathway?map00660/K01703%09%23FFFFFF,red
adu00340	Histidine metabolism	Metabolism	Amino acid metabolism	4	47	0.146089	0.446861	AH17G30320(K00128);AH08G05840(K00128);AH03G40790(K00128);AH08G27840(K00128)	http://www.kegg.jp/kegg-bin/show_pathway?map00340/K00128%09%23FFFFFF,red
adu03030	DNA replication	Genetic Information Processing	Replication and repair	6	84	0.15764	0.451556	AH13G49530(K02541);AH20G11010(K02321);AH14G13120(K02542);AH15G24080(K02325);AH06G01770(K04802);AH01G26290(K02540)	http://www.kegg.jp/kegg-bin/show_pathway?map03030/K02541%09%23FFFFFF,red/K02321%09%23FFFFFF,red/K02542%09%23FFFFFF,red/K02325%09%23FFFFFF,red/K04802%09%23FFFFFF,red/K02540%09%23FFFFFF,red
adu00460	Cyanoamino acid metabolism	Metabolism	Metabolism of other amino acids	5	66	0.158241	0.451556	AH01G28470(K05350);AH17G04670(K05349);AH17G16280(K00600);AH07G05950(K05349);AH14G04870(K05350)	http://www.kegg.jp/kegg-bin/show_pathway?map00460/K05350%09%23FFFFFF,red/K05349%09%23FFFFFF,red/K00600%09%23FFFFFF,red
adu00520	Amino sugar and nucleotide sugar metabolism	Metabolism	Carbohydrate metabolism	15	260	0.16065	0.451556	AH20G00720(K20547);AH08G11570(K01183);AH19G35340(K01183);AH03G04390(K01183);AH09G32500(K01183);AH01G09220(K20547);AH13G00300(K20547);AH18G02950(K01183);AH13G06440(K01183);AH10G26040(K13379);AH07G04090(K12450);AH12G16010(K01183);AH17G02810(K12450);AH13G10760(K00844);AH03G08100(K00844)	http://www.kegg.jp/kegg-bin/show_pathway?map00520/K20547%09%23FFFFFF,red/K01183%09%23FFFFFF,red/K13379%09%23FFFFFF,red/K12450%09%23FFFFFF,red/K00844%09%23FFFFFF,red
adu00030	Pentose phosphate pathway	Metabolism	Carbohydrate metabolism	7	104	0.165954	0.454189	AH17G01560(K01623);AH14G05730(K00895);AH07G01410(K01623);AH08G03850(K01057);AH03G19810(K00850);AH17G27100(K01057);AH13G22370(K00850)	http://www.kegg.jp/kegg-bin/show_pathway?map00030/K01623%09%23FFFFFF,red/K00895%09%23FFFFFF,red/K01057%09%23FFFFFF,red/K00850%09%23FFFFFF,red
adu00290	Valine, leucine and isoleucine biosynthesis	Metabolism	Amino acid metabolism	3	36	0.204611	0.526647	AH19G28190(K01703);AH17G34090(K00826);AH09G22400(K01703)	http://www.kegg.jp/kegg-bin/show_pathway?map00290/K01703%09%23FFFFFF,red/K00826%09%23FFFFFF,red
adu00590	Arachidonic acid metabolism	Metabolism	Lipid metabolism	3	36	0.204611	0.526647	AH16G10210(K08726);AH16G05150(K14674);AH06G06410(K08726)	http://www.kegg.jp/kegg-bin/show_pathway?map00590/K08726%09%23FFFFFF,red/K14674%09%23FFFFFF,red
adu00280	Valine, leucine and isoleucine degradation	Metabolism	Amino acid metabolism	7	111	0.20762	0.526647	AH17G30320(K00128);AH02G23890(K00827);AH17G34090(K00826);AH08G05840(K00128);AH03G40790(K00128);AH12G26600(K00827);AH08G27840(K00128)	http://www.kegg.jp/kegg-bin/show_pathway?map00280/K00128%09%23FFFFFF,red/K00827%09%23FFFFFF,red/K00826%09%23FFFFFF,red
adu00130	Ubiquinone and other terpenoid-quinone biosynthesis	Metabolism	Metabolism of cofactors and vitamins	7	112	0.213875	0.529595	AH11G02450(K00487);AH03G17280(K03809);AH07G04440(K00457);AH13G19960(K03809);AH01G06170(K00487);AH08G20240(K03809);AH18G27380(K09833)	http://www.kegg.jp/kegg-bin/show_pathway?map00130/K00487%09%23FFFFFF,red/K03809%09%23FFFFFF,red/K00457%09%23FFFFFF,red/K09833%09%23FFFFFF,red
adu00300	Lysine biosynthesis	Metabolism	Amino acid metabolism	2	22	0.247531	0.598681	AH20G08850(K10206);AH18G32310(K01714)	http://www.kegg.jp/kegg-bin/show_pathway?map00300/K10206%09%23FFFFFF,red/K01714%09%23FFFFFF,red
adu00910	Nitrogen metabolism	Metabolism	Energy metabolism	4	59	0.253563	0.599331	AH13G02920(K01674);AH03G01030(K01674);AH20G19130(K00366);AH11G14470(K00261)	http://www.kegg.jp/kegg-bin/show_pathway?map00910/K01674%09%23FFFFFF,red/K00366%09%23FFFFFF,red/K00261%09%23FFFFFF,red
adu00750	Vitamin B6 metabolism	Metabolism	Metabolism of cofactors and vitamins	2	24	0.280247	0.647683	AH09G04930(K13248);AH19G06580(K13248)	http://www.kegg.jp/kegg-bin/show_pathway?map00750/K13248%09%23FFFFFF,red
adu00310	Lysine degradation	Metabolism	Amino acid metabolism	4	63	0.29254	0.659066	AH17G30320(K00128);AH08G05840(K00128);AH03G40790(K00128);AH08G27840(K00128)	http://www.kegg.jp/kegg-bin/show_pathway?map00310/K00128%09%23FFFFFF,red
adu00250	Alanine, aspartate and glutamate metabolism	Metabolism	Amino acid metabolism	6	104	0.297847	0.659066	AH07G13940(K01953);AH17G13870(K01953);AH02G23890(K00827);AH12G26600(K00827);AH11G14470(K00261);AH11G03850(K01953)	http://www.kegg.jp/kegg-bin/show_pathway?map00250/K01953%09%23FFFFFF,red/K00827%09%23FFFFFF,red/K00261%09%23FFFFFF,red
adu00270	Cysteine and methionine metabolism	Metabolism	Amino acid metabolism	11	213	0.321384	0.696332	AH05G31630(K00797);AH15G08480(K01738);AH02G23890(K00827);AH07G06600(K05933);AH14G31590(K20772);AH17G34090(K00826);AH01G15120(K00016);AH17G30050(K05933);AH05G02170(K00558);AH12G26600(K00827);AH14G00910(K00058)	http://www.kegg.jp/kegg-bin/show_pathway?map00270/K00797%09%23FFFFFF,red/K01738%09%23FFFFFF,red/K00827%09%23FFFFFF,red/K05933%09%23FFFFFF,red/K20772%09%23FFFFFF,red/K00826%09%23FFFFFF,red/K00016%09%23FFFFFF,red/K00558%09%23FFFFFF,red/K00058%09%23FFFFFF,red
adu00960	Tropane, piperidine and pyridine alkaloid biosynthesis	Metabolism	Biosynthesis of other secondary metabolites	3	48	0.346942	0.73319	AH01G27990(K00276);AH03G34380(K15849);AH15G34930(K13610)	http://www.kegg.jp/kegg-bin/show_pathway?map00960/K00276%09%23FFFFFF,red/K15849%09%23FFFFFF,red/K13610%09%23FFFFFF,red
adu04016	MAPK signaling pathway - plant	Environmental Information Processing	Signal transduction	16	328	0.352495	0.73319	AH20G00720(K20547);AH11G24530(K13447);AH01G09220(K20547);AH13G00300(K20547);AH09G21370(K14516);AH14G31590(K20772);AH16G32150(K13424);AH16G10440(K13447);AH13G35870(K14498);AH13G15090(K20716);AH19G27120(K14516);AH13G35830(K13447);AH20G02560(K13449);AH06G25830(K13424);AH01G33260(K13447);AH20G02550(K13449)	http://www.kegg.jp/kegg-bin/show_pathway?map04016/K20547%09%23FFFFFF,red/K13447%09%23FFFFFF,red/K14516%09%23FFFFFF,red/K20772%09%23FFFFFF,red/K13424%09%23FFFFFF,red/K14498%09%23FFFFFF,red/K20716%09%23FFFFFF,red/K13449%09%23FFFFFF,red
adu00770	Pantothenate and CoA biosynthesis	Metabolism	Metabolism of cofactors and vitamins	5	93	0.379227	0.773325	AH17G30320(K00128);AH17G34090(K00826);AH08G05840(K00128);AH03G40790(K00128);AH08G27840(K00128)	http://www.kegg.jp/kegg-bin/show_pathway?map00770/K00128%09%23FFFFFF,red/K00826%09%23FFFFFF,red
adu00965	Betalain biosynthesis	Metabolism	Biosynthesis of other secondary metabolites	1	11	0.386678	0.773357	AH03G18940(K01593)	http://www.kegg.jp/kegg-bin/show_pathway?map00965/K01593%09%23FFFFFF,red
adu00410	beta-Alanine metabolism	Metabolism	Metabolism of other amino acids	5	96	0.405352	0.783134	AH01G27990(K00276);AH17G30320(K00128);AH08G05840(K00128);AH03G40790(K00128);AH08G27840(K00128)	http://www.kegg.jp/kegg-bin/show_pathway?map00410/K00276%09%23FFFFFF,red/K00128%09%23FFFFFF,red
adu00904	Diterpenoid biosynthesis	Metabolism	Metabolism of terpenoids and polyketides	3	53	0.406627	0.783134	AH18G19020(K04125);AH07G23390(K04125);AH18G01160(K04124)	http://www.kegg.jp/kegg-bin/show_pathway?map00904/K04125%09%23FFFFFF,red/K04124%09%23FFFFFF,red
adu00790	Folate biosynthesis	Metabolism	Metabolism of cofactors and vitamins	3	56	0.441683	0.835182	AH18G14250(K14652);AH07G05890(K15376);AH17G04610(K15376)	http://www.kegg.jp/kegg-bin/show_pathway?map00790/K14652%09%23FFFFFF,red/K15376%09%23FFFFFF,red
adu00330	Arginine and proline metabolism	Metabolism	Amino acid metabolism	6	125	0.461278	0.856659	AH05G31630(K00797);AH17G30320(K00128);AH08G05840(K00128);AH17G23200(K01581);AH03G40790(K00128);AH08G27840(K00128)	http://www.kegg.jp/kegg-bin/show_pathway?map00330/K00797%09%23FFFFFF,red/K00128%09%23FFFFFF,red/K01581%09%23FFFFFF,red
adu00561	Glycerolipid metabolism	Metabolism	Lipid metabolism	8	172	0.473493	0.863917	AH05G29540(K01054);AH15G24490(K01054);AH17G30320(K00128);AH16G05150(K14674);AH08G05840(K00128);AH03G40790(K00128);AH17G08690(K13508);AH08G27840(K00128)	http://www.kegg.jp/kegg-bin/show_pathway?map00561/K01054%09%23FFFFFF,red/K00128%09%23FFFFFF,red/K14674%09%23FFFFFF,red/K13508%09%23FFFFFF,red
adu00053	Ascorbate and aldarate metabolism	Metabolism	Carbohydrate metabolism	6	130	0.499414	0.895501	AH17G30320(K00128);AH08G05840(K00128);AH13G30960(K00469);AH03G40790(K00128);AH17G04410(K00423);AH08G27840(K00128)	http://www.kegg.jp/kegg-bin/show_pathway?map00053/K00128%09%23FFFFFF,red/K00469%09%23FFFFFF,red/K00423%09%23FFFFFF,red
adu00630	Glyoxylate and dicarboxylate metabolism	Metabolism	Carbohydrate metabolism	6	136	0.543876	0.958696	AH18G02520(K18121);AH17G16280(K00600);AH20G05270(K11517);AH14G16490(K02437);AH02G26400(K15919);AH11G01560(K01647)	http://www.kegg.jp/kegg-bin/show_pathway?map00630/K18121%09%23FFFFFF,red/K00600%09%23FFFFFF,red/K11517%09%23FFFFFF,red/K02437%09%23FFFFFF,red/K15919%09%23FFFFFF,red/K01647%09%23FFFFFF,red
adu00261	Monobactam biosynthesis	Metabolism	Biosynthesis of other secondary metabolites	1	19	0.570341	0.988075	AH18G32310(K01714)	http://www.kegg.jp/kegg-bin/show_pathway?map00261/K01714%09%23FFFFFF,red
adu00944	Flavone and flavonol biosynthesis	Metabolism	Biosynthesis of other secondary metabolites	1	20	0.589045	0.988075	AH10G23440(K05280)	http://www.kegg.jp/kegg-bin/show_pathway?map00944/K05280%09%23FFFFFF,red
adu03450	Non-homologous end-joining	Genetic Information Processing	Replication and repair	1	20	0.589045	0.988075	AH05G11380(K03512)	http://www.kegg.jp/kegg-bin/show_pathway?map03450/K03512%09%23FFFFFF,red
adu00860	Porphyrin and chlorophyll metabolism	Metabolism	Metabolism of cofactors and vitamins	4	99	0.629458	1	AH07G18050(K02303);AH18G25170(K02303);AH11G19130(K22013);AH16G08780(K00231)	http://www.kegg.jp/kegg-bin/show_pathway?map00860/K02303%09%23FFFFFF,red/K22013%09%23FFFFFF,red/K00231%09%23FFFFFF,red
adu00600	Sphingolipid metabolism	Metabolism	Lipid metabolism	2	49	0.634818	1	AH10G03010(K04712);AH20G06520(K04712)	http://www.kegg.jp/kegg-bin/show_pathway?map00600/K04712%09%23FFFFFF,red
adu04146	Peroxisome	Cellular Processes	Transport and catabolism	7	186	0.704377	1	AH18G17540(K13356);AH18G05710(K13356);AH16G10210(K08726);AH06G06410(K08726);AH08G15410(K13356);AH20G05270(K11517);AH09G20810(K13347)	http://www.kegg.jp/kegg-bin/show_pathway?map04146/K13356%09%23FFFFFF,red/K08726%09%23FFFFFF,red/K11517%09%23FFFFFF,red/K13347%09%23FFFFFF,red
adu00780	Biotin metabolism	Metabolism	Metabolism of cofactors and vitamins	1	31	0.748214	1	AH06G22540(K00059)	http://www.kegg.jp/kegg-bin/show_pathway?map00780/K00059%09%23FFFFFF,red
adu00564	Glycerophospholipid metabolism	Metabolism	Lipid metabolism	8	225	0.767927	1	AH19G08500(K16818);AH16G05150(K14674);AH09G06780(K16818);AH15G25920(K05929);AH01G31380(K00894);AH06G24260(K18696);AH16G29930(K18696);AH17G08690(K13508)	http://www.kegg.jp/kegg-bin/show_pathway?map00564/K16818%09%23FFFFFF,red/K14674%09%23FFFFFF,red/K05929%09%23FFFFFF,red/K00894%09%23FFFFFF,red/K18696%09%23FFFFFF,red/K13508%09%23FFFFFF,red
adu00240	Pyrimidine metabolism	Metabolism	Nucleotide metabolism	4	126	0.80348	1	AH20G00550(K16904);AH16G30590(K10808);AH06G24820(K10808);AH15G37840(K00857)	http://www.kegg.jp/kegg-bin/show_pathway?map00240/K16904%09%23FFFFFF,red/K10808%09%23FFFFFF,red/K00857%09%23FFFFFF,red
adu00100	Steroid biosynthesis	Metabolism	Lipid metabolism	2	69	0.808168	1	AH16G05150(K14674);AH13G58770(K01052)	http://www.kegg.jp/kegg-bin/show_pathway?map00100/K14674%09%23FFFFFF,red/K01052%09%23FFFFFF,red
adu00020	Citrate cycle (TCA cycle)	Metabolism	Carbohydrate metabolism	3	100	0.815991	1	AH07G17820(K01648);AH18G25020(K01648);AH11G01560(K01647)	http://www.kegg.jp/kegg-bin/show_pathway?map00020/K01648%09%23FFFFFF,red/K01647%09%23FFFFFF,red
adu00620	Pyruvate metabolism	Metabolism	Carbohydrate metabolism	6	185	0.820873	1	AH17G30320(K00128);AH08G05840(K00128);AH01G15120(K00016);AH03G40790(K00128);AH11G28450(K01759);AH08G27840(K00128)	http://www.kegg.jp/kegg-bin/show_pathway?map00620/K00128%09%23FFFFFF,red/K00016%09%23FFFFFF,red/K01759%09%23FFFFFF,red
adu00670	One carbon pool by folate	Metabolism	Metabolism of cofactors and vitamins	1	39	0.823745	1	AH17G16280(K00600)	http://www.kegg.jp/kegg-bin/show_pathway?map00670/K00600%09%23FFFFFF,red
adu00760	Nicotinate and nicotinamide metabolism	Metabolism	Metabolism of cofactors and vitamins	1	39	0.823745	1	AH09G11910(K18551)	http://www.kegg.jp/kegg-bin/show_pathway?map00760/K18551%09%23FFFFFF,red
adu00740	Riboflavin metabolism	Metabolism	Metabolism of cofactors and vitamins	1	45	0.865139	1	AH18G14250(K14652)	http://www.kegg.jp/kegg-bin/show_pathway?map00740/K14652%09%23FFFFFF,red
adu00650	Butanoate metabolism	Metabolism	Carbohydrate metabolism	1	46	0.871026	1	AH18G02520(K18121)	http://www.kegg.jp/kegg-bin/show_pathway?map00650/K18121%09%23FFFFFF,red
adu04626	Plant-pathogen interaction	Organismal Systems	Environmental adaptation	14	427	0.894013	1	AH11G24530(K13447);AH09G00620(K05391);AH09G35070(K01373);AH15G23930(K05391);AH08G06260(K13448);AH11G03310(K13448);AH16G32150(K13424);AH16G10440(K13447);AH13G35830(K13447);AH20G02560(K13449);AH06G25830(K13424);AH19G24870(K13448);AH01G33260(K13447);AH20G02550(K13449)	http://www.kegg.jp/kegg-bin/show_pathway?map04626/K13447%09%23FFFFFF,red/K05391%09%23FFFFFF,red/K01373%09%23FFFFFF,red/K13448%09%23FFFFFF,red/K13424%09%23FFFFFF,red/K13449%09%23FFFFFF,red
adu04145	Phagosome	Cellular Processes	Transport and catabolism	4	151	0.899258	1	AH00G00510(K07374);AH10G26870(K07375);AH05G26190(K04392);AH20G34600(K07375)	http://www.kegg.jp/kegg-bin/show_pathway?map04145/K07374%09%23FFFFFF,red/K07375%09%23FFFFFF,red/K04392%09%23FFFFFF,red
adu00562	Inositol phosphate metabolism	Metabolism	Carbohydrate metabolism	4	152	0.902046	1	AH17G07300(K05857);AH13G30960(K00469);AH07G08330(K05857);AH20G13790(K01858)	http://www.kegg.jp/kegg-bin/show_pathway?map00562/K05857%09%23FFFFFF,red/K00469%09%23FFFFFF,red/K01858%09%23FFFFFF,red
adu00220	Arginine biosynthesis	Metabolism	Amino acid metabolism	1	53	0.905646	1	AH11G14470(K00261)	http://www.kegg.jp/kegg-bin/show_pathway?map00220/K00261%09%23FFFFFF,red
adu00513	Various types of N-glycan biosynthesis	Metabolism	Glycan biosynthesis and metabolism	1	59	0.927834	1	AH10G28860(K03844)	http://www.kegg.jp/kegg-bin/show_pathway?map00513/K03844%09%23FFFFFF,red
adu03420	Nucleotide excision repair	Genetic Information Processing	Replication and repair	2	100	0.935695	1	AH15G24080(K02325);AH06G01770(K04802)	http://www.kegg.jp/kegg-bin/show_pathway?map03420/K02325%09%23FFFFFF,red/K04802%09%23FFFFFF,red
adu03430	Mismatch repair	Genetic Information Processing	Replication and repair	1	62	0.936891	1	AH06G01770(K04802)	http://www.kegg.jp/kegg-bin/show_pathway?map03430/K04802%09%23FFFFFF,red
adu00565	Ether lipid metabolism	Metabolism	Lipid metabolism	1	66	0.947228	1	AH16G05150(K14674)	http://www.kegg.jp/kegg-bin/show_pathway?map00565/K14674%09%23FFFFFF,red
adu00710	Carbon fixation in photosynthetic organisms	Metabolism	Energy metabolism	3	143	0.951575	1	AH17G01560(K01623);AH07G01410(K01623);AH10G07730(K00134)	http://www.kegg.jp/kegg-bin/show_pathway?map00710/K01623%09%23FFFFFF,red/K00134%09%23FFFFFF,red
adu02010	ABC transporters	Environmental Information Processing	Membrane transport	1	69	0.953855	1	AH20G22740(K05658)	http://www.kegg.jp/kegg-bin/show_pathway?map02010/K05658%09%23FFFFFF,red
adu00061	Fatty acid biosynthesis	Metabolism	Lipid metabolism	2	111	0.957179	1	AH04G05500(K03955);AH06G22540(K00059)	http://www.kegg.jp/kegg-bin/show_pathway?map00061/K03955%09%23FFFFFF,red/K00059%09%23FFFFFF,red
adu00920	Sulfur metabolism	Metabolism	Energy metabolism	1	74	0.963108	1	AH15G08480(K01738)	http://www.kegg.jp/kegg-bin/show_pathway?map00920/K01738%09%23FFFFFF,red
adu00510	N-Glycan biosynthesis	Metabolism	Glycan biosynthesis and metabolism	1	77	0.967745	1	AH10G28860(K03844)	http://www.kegg.jp/kegg-bin/show_pathway?map00510/K03844%09%23FFFFFF,red
adu00640	Propanoate metabolism	Metabolism	Carbohydrate metabolism	1	81	0.973036	1	AH01G15120(K00016)	http://www.kegg.jp/kegg-bin/show_pathway?map00640/K00016%09%23FFFFFF,red
adu00040	Pentose and glucuronate interconversions	Metabolism	Carbohydrate metabolism	5	232	0.975814	1	AH05G06280(K01728);AH13G12000(K01184);AH20G11830(K01728);AH10G27930(K01728);AH10G08220(K01728)	http://www.kegg.jp/kegg-bin/show_pathway?map00040/K01728%09%23FFFFFF,red/K01184%09%23FFFFFF,red
adu04070	Phosphatidylinositol signaling system	Environmental Information Processing	Signal transduction	2	129	0.978327	1	AH17G07300(K05857);AH07G08330(K05857)	http://www.kegg.jp/kegg-bin/show_pathway?map04070/K05857%09%23FFFFFF,red
adu00970	Aminoacyl-tRNA biosynthesis	Genetic Information Processing	Translation	1	96	0.986237	1	AH16G45550(K22503)	http://www.kegg.jp/kegg-bin/show_pathway?map00970/K22503%09%23FFFFFF,red
adu03020	RNA polymerase	Genetic Information Processing	Transcription	1	98	0.987419	1	AH01G26540(K03017)	http://www.kegg.jp/kegg-bin/show_pathway?map03020/K03017%09%23FFFFFF,red
adu03060	Protein export	Genetic Information Processing	Folding, sorting and degradation	1	99	0.987971	1	AH13G31440(K09490)	http://www.kegg.jp/kegg-bin/show_pathway?map03060/K09490%09%23FFFFFF,red
adu03050	Proteasome	Genetic Information Processing	Folding, sorting and degradation	1	103	0.989948	1	AH09G26200(K02734)	http://www.kegg.jp/kegg-bin/show_pathway?map03050/K02734%09%23FFFFFF,red
adu00195	Photosynthesis	Metabolism	Energy metabolism	3	190	0.990413	1	AH00G05930(K02109);AH17G20310(K02717);AH08G19780(K08901)	http://www.kegg.jp/kegg-bin/show_pathway?map00195/K02109%09%23FFFFFF,red/K02717%09%23FFFFFF,red/K08901%09%23FFFFFF,red
adu03018	RNA degradation	Genetic Information Processing	Folding, sorting and degradation	3	190	0.990413	1	AH20G29720(K01689);AH03G19810(K00850);AH13G22370(K00850)	http://www.kegg.jp/kegg-bin/show_pathway?map03018/K01689%09%23FFFFFF,red/K00850%09%23FFFFFF,red
adu00190	Oxidative phosphorylation	Metabolism	Energy metabolism	6	308	0.993281	1	AH04G05500(K03955);AH01G22440(K01535);AH11G35480(K01535);AH00G05930(K02109);AH20G31310(K01535);AH16G14730(K01535)	http://www.kegg.jp/kegg-bin/show_pathway?map00190/K03955%09%23FFFFFF,red/K01535%09%23FFFFFF,red/K02109%09%23FFFFFF,red
adu04120	Ubiquitin mediated proteolysis	Genetic Information Processing	Folding, sorting and degradation	3	220	0.996786	1	AH12G01040(K10576);AH03G38350(K03364);AH02G00110(K10576)	http://www.kegg.jp/kegg-bin/show_pathway?map04120/K10576%09%23FFFFFF,red/K03364%09%23FFFFFF,red
adu00230	Purine metabolism	Metabolism	Nucleotide metabolism	2	234	0.99968	1	AH16G30590(K10808);AH06G24820(K10808)	http://www.kegg.jp/kegg-bin/show_pathway?map00230/K10808%09%23FFFFFF,red
adu04141	Protein processing in endoplasmic reticulum	Genetic Information Processing	Folding, sorting and degradation	4	379	0.999961	1	AH13G17270(K10666);AH17G08160(K13993);AH03G14710(K10666);AH13G31440(K09490)	http://www.kegg.jp/kegg-bin/show_pathway?map04141/K10666%09%23FFFFFF,red/K13993%09%23FFFFFF,red/K09490%09%23FFFFFF,red
adu04144	Endocytosis	Cellular Processes	Transport and catabolism	4	381	0.999964	1	AH14G40570(K12471);AH19G26130(K12471);AH14G05840(K12483);AH01G08610(K19366)	http://www.kegg.jp/kegg-bin/show_pathway?map04144/K12471%09%23FFFFFF,red/K12483%09%23FFFFFF,red/K19366%09%23FFFFFF,red
adu03013	RNA transport	Genetic Information Processing	Translation	2	301	0.999981	1	AH08G09180(K03257);AH20G13680(K14315)	http://www.kegg.jp/kegg-bin/show_pathway?map03013/K03257%09%23FFFFFF,red/K14315%09%23FFFFFF,red
adu03010	Ribosome	Genetic Information Processing	Translation	3	651	1	1	AH05G24300(K02935);AH11G02310(K02866);AH17G02900(K02930)	http://www.kegg.jp/kegg-bin/show_pathway?map03010/K02935%09%23FFFFFF,red/K02866%09%23FFFFFF,red/K02930%09%23FFFFFF,red

## Sheet: S36 vs S0_Up
PathwayID	Pathway	level1	level2	List	Total	Pvalue	adjustPvalue	List_gene	URL
adu00941	Flavonoid biosynthesis	Metabolism	Biosynthesis of other secondary metabolites	60	123	1.60257e-20	1.97115e-18	AH01G02310(K00660);AH04G08660(K00660);AH14G09910(K00660);AH14G09920(K00660);AH16G37380(K08243);AH04G08640(K00660);AH14G09830(K00660);AH04G01670(K00660);AH04G08600(K00660);AH16G46310(K00660);AH16G46300(K00660);AH17G00980(K08243);AH11G06850(K00660);AH14G09220(K00660);AH07G00690(K08243);AH17G00960(K08243);AH14G09780(K00660);AH19G36400(K01859);AH14G09790(K00660);AH04G08590(K00660);AH11G02450(K00487);…	http://www.kegg.jp/kegg-bin/show_pathway?map00941/K00660%09%23FFFFFF,red/K08243%09%23FFFFFF,red/K01859%09%23FFFFFF,red/K00487%09%23FFFFFF,red/K13065%09%23FFFFFF,red/K00588%09%23FFFFFF,red/K05280%09%23FFFFFF,red
adu04712	Circadian rhythm - plant	Organismal Systems	Environmental adaptation	53	114	4.12451e-17	2.53657e-15	AH01G02310(K00660);AH03G43330(K12116);AH04G08660(K00660);AH05G36540(K12124);AH15G37960(K12124);AH14G09910(K00660);AH14G09920(K00660);AH11G23570(K12127);AH04G08640(K00660);AH01G33790(K12127);AH17G34020(K12125);AH05G04770(K03097);AH14G09830(K00660);AH04G01670(K00660);AH04G08600(K00660);AH13G45960(K12116);AH06G05500(K12120);AH15G00820(K03097);AH16G46310(K00660);AH16G46300(K00660);AH08G09480(K12125);…	http://www.kegg.jp/kegg-bin/show_pathway?map04712/K00660%09%23FFFFFF,red/K12116%09%23FFFFFF,red/K12124%09%23FFFFFF,red/K12127%09%23FFFFFF,red/K12125%09%23FFFFFF,red/K03097%09%23FFFFFF,red/K12120%09%23FFFFFF,red/K03115%09%23FFFFFF,red/K12115%09%23FFFFFF,red/K12130%09%23FFFFFF,red
adu00592	alpha-Linolenic acid metabolism	Metabolism	Lipid metabolism	48	99	1.5519e-16	6.36278e-15	AH03G03520(K00454);AH16G37490(K05894);AH16G38200(K00454);AH16G44290(K00454);AH16G45010(K05894);AH06G02630(K14674);AH10G32050(K01723);AH16G05150(K14674);AH13G51630(K00454);AH01G27040(K10527);AH03G36910(K00454);AH11G30610(K10527);AH16G41020(K01723);AH05G14770(K05894);AH02G22460(K00232);AH05G02990(K00232);AH20G35420(K10525);AH13G55040(K01723);AH03G48980(K00454);AH15G08090(K05894);AH15G19580(K10525);…	http://www.kegg.jp/kegg-bin/show_pathway?map00592/K00454%09%23FFFFFF,red/K05894%09%23FFFFFF,red/K14674%09%23FFFFFF,red/K01723%09%23FFFFFF,red/K10527%09%23FFFFFF,red/K00232%09%23FFFFFF,red/K10525%09%23FFFFFF,red/K07513%09%23FFFFFF,red/K10526%09%23FFFFFF,red/K18857%09%23FFFFFF,red/K10529%09%23FFFFFF,red
adu00480	Glutathione metabolism	Metabolism	Metabolism of other amino acids	72	207	1.93879e-14	5.96177e-13	AH07G11060(K00031);AH10G06980(K00799);AH20G09980(K00799);AH17G10380(K00031);AH07G22990(K00799);AH13G53980(K00799);AH15G12540(K00799);AH09G22730(K00799);AH18G20180(K00799);AH09G22680(K00383);AH13G54000(K00799);AH19G28710(K00799);AH19G28640(K00383);AH16G17510(K00799);AH16G00190(K00799);AH07G22960(K00799);AH07G23030(K00799);AH13G33650(K01256);AH20G08240(K01469);AH13G34030(K01919);AH03G29990(K01919);…	http://www.kegg.jp/kegg-bin/show_pathway?map00480/K00031%09%23FFFFFF,red/K00799%09%23FFFFFF,red/K00383%09%23FFFFFF,red/K01256%09%23FFFFFF,red/K01469%09%23FFFFFF,red/K01919%09%23FFFFFF,red/K18592%09%23FFFFFF,red/K00434%09%23FFFFFF,red/K00033%09%23FFFFFF,red/K00036%09%23FFFFFF,red/K00797%09%23FFFFFF,red/K10807%09%23FFFFFF,red/K10808%09%23FFFFFF,red
adu00940	Phenylpropanoid biosynthesis	Metabolism	Biosynthesis of other secondary metabolites	84	303	1.50709e-10	3.70743e-09	AH04G09870(K00430);AH04G21680(K00430);AH12G36640(K10775);AH14G25420(K00430);AH14G25430(K00430);AH16G30490(K00430);AH20G19520(K23260);AH14G08420(K00430);AH19G36480(K18368);AH01G01320(K09755);AH04G09850(K00430);AH05G07760(K09755);AH16G25780(K00430);AH06G24750(K00430);AH04G09840(K00430);AH04G21700(K00430);AH01G11780(K00430);AH15G03900(K09755);AH20G23580(K00430);AH09G31550(K18368);AH15G28770(K12355);…	http://www.kegg.jp/kegg-bin/show_pathway?map00940/K00430%09%23FFFFFF,red/K10775%09%23FFFFFF,red/K23260%09%23FFFFFF,red/K18368%09%23FFFFFF,red/K09755%09%23FFFFFF,red/K12355%09%23FFFFFF,red/K00487%09%23FFFFFF,red/K00083%09%23FFFFFF,red/K13065%09%23FFFFFF,red/K05349%09%23FFFFFF,red/K00588%09%23FFFFFF,red/K22395%09%23FFFFFF,red/K01904%09%23FFFFFF,red/K05350%09%23FFFFFF,red/K12356%09%23FFFFFF,red/K011…
adu00591	Linoleic acid metabolism	Metabolism	Lipid metabolism	22	39	6.30767e-10	1.29307e-08	AH03G03520(K00454);AH16G38200(K00454);AH16G44290(K00454);AH06G02630(K14674);AH16G05150(K14674);AH13G51630(K00454);AH03G36910(K00454);AH09G26460(K15718);AH19G12870(K15718);AH09G09800(K15718);AH16G10590(K15718);AH03G48980(K00454);AH09G09740(K15718);AH06G07550(K00454);AH20G06690(K00454);AH13G40160(K00454);AH16G14860(K00454);AH10G02860(K00454);AH18G02730(K15718);AH06G06730(K15718);AH19G12830(K15718);…	http://www.kegg.jp/kegg-bin/show_pathway?map00591/K00454%09%23FFFFFF,red/K14674%09%23FFFFFF,red/K15718%09%23FFFFFF,red
adu00410	beta-Alanine metabolism	Metabolism	Metabolism of other amino acids	35	96	2.67576e-08	4.70169e-07	AH03G40790(K00128);AH20G04080(K01578);AH10G01320(K01578);AH02G22460(K00232);AH05G02990(K00232);AH13G43620(K00128);AH13G27440(K14085);AH15G24680(K00207);AH17G30320(K00128);AH08G05840(K00128);AH15G24040(K01580);AH14G15460(K00276);AH05G29370(K00207);AH05G13080(K00276);AH15G22820(K00128);AH03G24400(K14085);AH03G15670(K00232);AH03G23390(K00276);AH13G42690(K00140);AH01G14690(K00232);AH05G30860(K00128);…	http://www.kegg.jp/kegg-bin/show_pathway?map00410/K00128%09%23FFFFFF,red/K01578%09%23FFFFFF,red/K00232%09%23FFFFFF,red/K14085%09%23FFFFFF,red/K00207%09%23FFFFFF,red/K01580%09%23FFFFFF,red/K00276%09%23FFFFFF,red/K00140%09%23FFFFFF,red/K17839%09%23FFFFFF,red/K13366%09%23FFFFFF,red/K05605%09%23FFFFFF,red/K23146%09%23FFFFFF,red
adu00071	Fatty acid degradation	Metabolism	Lipid metabolism	37	115	4.39763e-07	6.76136e-06	AH03G40790(K00128);AH01G27040(K10527);AH11G30610(K10527);AH15G08600(K01897);AH02G22460(K00232);AH05G02990(K00232);AH05G14330(K01897);AH13G43620(K00128);AH13G27440(K14085);AH11G27110(K00626);AH17G30320(K00128);AH12G16840(K07513);AH08G05840(K00128);AH15G22820(K00128);AH02G13570(K07513);AH03G24400(K14085);AH03G15670(K00232);AH01G14690(K00232);AH02G11070(K00121);AH04G09970(K00249);AH17G28950(K18857);…	http://www.kegg.jp/kegg-bin/show_pathway?map00071/K00128%09%23FFFFFF,red/K10527%09%23FFFFFF,red/K01897%09%23FFFFFF,red/K00232%09%23FFFFFF,red/K14085%09%23FFFFFF,red/K00626%09%23FFFFFF,red/K07513%09%23FFFFFF,red/K00121%09%23FFFFFF,red/K00249%09%23FFFFFF,red/K18857%09%23FFFFFF,red/K00001%09%23FFFFFF,red/K07517%09%23FFFFFF,red/K20495%09%23FFFFFF,red
adu00350	Tyrosine metabolism	Metabolism	Amino acid metabolism	33	106	4.11998e-06	5.63064e-05	AH13G39720(K00422);AH13G39740(K00422);AH13G21530(K00451);AH11G26720(K01800);AH03G19000(K00451);AH20G06310(K00422);AH03G34380(K15849);AH14G15460(K00276);AH05G13080(K00276);AH03G23390(K00276);AH01G26980(K01557);AH02G11070(K00121);AH17G28950(K18857);AH17G03260(K00457);AH13G38180(K15849);AH12G12150(K00121);AH08G11630(K18857);AH11G30780(K01557);AH13G21490(K01593);AH20G06290(K00422);AH01G27990(K00276);…	http://www.kegg.jp/kegg-bin/show_pathway?map00350/K00422%09%23FFFFFF,red/K00451%09%23FFFFFF,red/K01800%09%23FFFFFF,red/K15849%09%23FFFFFF,red/K00276%09%23FFFFFF,red/K01557%09%23FFFFFF,red/K00121%09%23FFFFFF,red/K18857%09%23FFFFFF,red/K00457%09%23FFFFFF,red/K01593%09%23FFFFFF,red/K00815%09%23FFFFFF,red/K00001%09%23FFFFFF,red
adu00280	Valine, leucine and isoleucine degradation	Metabolism	Amino acid metabolism	32	111	3.29623e-05	0.000405436	AH03G40790(K00128);AH07G17420(K00166);AH18G24350(K00166);AH17G34090(K00826);AH05G03130(K05607);AH13G43620(K00128);AH13G27440(K14085);AH13G03530(K00253);AH11G27110(K00626);AH10G15570(K01969);AH02G23890(K00827);AH12G26600(K00827);AH17G30320(K00128);AH12G16840(K07513);AH08G05840(K00128);AH20G20090(K01969);AH15G22820(K00128);AH02G13570(K07513);AH03G24400(K14085);AH13G37980(K00827);AH01G26990(K09699);…	http://www.kegg.jp/kegg-bin/show_pathway?map00280/K00128%09%23FFFFFF,red/K00166%09%23FFFFFF,red/K00826%09%23FFFFFF,red/K05607%09%23FFFFFF,red/K14085%09%23FFFFFF,red/K00253%09%23FFFFFF,red/K00626%09%23FFFFFF,red/K01969%09%23FFFFFF,red/K00827%09%23FFFFFF,red/K07513%09%23FFFFFF,red/K09699%09%23FFFFFF,red/K00140%09%23FFFFFF,red/K00249%09%23FFFFFF,red/K01968%09%23FFFFFF,red/K05605%09%23FFFFFF,red/K231…
adu04016	MAPK signaling pathway - plant	Environmental Information Processing	Signal transduction	72	328	4.41068e-05	0.000493194	AH03G01930(K20536);AH06G25830(K13424);AH07G12970(K13424);AH09G21370(K14516);AH13G03760(K20536);AH16G32150(K13424);AH17G12570(K13424);AH02G08810(K14516);AH08G02210(K03781);AH17G22740(K03781);AH20G02550(K13449);AH12G10250(K14516);AH13G00300(K20547);AH16G07190(K14509);AH19G27120(K14516);AH05G29380(K20604);AH15G24640(K20604);AH11G14350(K14498);AH08G06670(K13414);AH09G17730(K14509);AH17G31090(K13414);…	http://www.kegg.jp/kegg-bin/show_pathway?map04016/K20536%09%23FFFFFF,red/K13424%09%23FFFFFF,red/K14516%09%23FFFFFF,red/K03781%09%23FFFFFF,red/K13449%09%23FFFFFF,red/K20547%09%23FFFFFF,red/K14509%09%23FFFFFF,red/K20604%09%23FFFFFF,red/K14498%09%23FFFFFF,red/K13414%09%23FFFFFF,red/K17686%09%23FFFFFF,red/K20772%09%23FFFFFF,red/K14514%09%23FFFFFF,red/K20718%09%23FFFFFF,red/K13422%09%23FFFFFF,red/K144…
adu00950	Isoquinoline alkaloid biosynthesis	Metabolism	Biosynthesis of other secondary metabolites	18	49	5.75413e-05	0.000589799	AH13G39720(K00422);AH13G39740(K00422);AH20G06310(K00422);AH03G34380(K15849);AH14G15460(K00276);AH05G13080(K00276);AH03G23390(K00276);AH13G38180(K15849);AH13G21490(K01593);AH20G06290(K00422);AH01G27990(K00276);AH10G09920(K15849);AH03G15370(K00815);AH13G44510(K00422);AH09G26400(K00276);AH10G03190(K00422);AH19G41680(K00276);AH03G18940(K01593)	http://www.kegg.jp/kegg-bin/show_pathway?map00950/K00422%09%23FFFFFF,red/K15849%09%23FFFFFF,red/K00276%09%23FFFFFF,red/K01593%09%23FFFFFF,red/K00815%09%23FFFFFF,red
adu00943	Isoflavonoid biosynthesis	Metabolism	Biosynthesis of other secondary metabolites	19	58	0.000212227	0.00200799	AH05G05030(K13260);AH15G01050(K13260);AH15G01090(K13260);AH05G05040(K13260);AH09G01720(K13262);AH10G30300(K13265);AH13G40550(K13259);AH01G11300(K13260);AH09G26620(K13258);AH11G11030(K13260);AH13G40560(K13257);AH19G41470(K13258);AH03G37390(K13257);AH03G37380(K13259);AH13G56960(K13265);AH11G06150(K13267);AH15G03380(K05281);AH04G11070(K13260);AH13G50130(K13260)	http://www.kegg.jp/kegg-bin/show_pathway?map00943/K13260%09%23FFFFFF,red/K13262%09%23FFFFFF,red/K13265%09%23FFFFFF,red/K13259%09%23FFFFFF,red/K13258%09%23FFFFFF,red/K13257%09%23FFFFFF,red/K13267%09%23FFFFFF,red/K05281%09%23FFFFFF,red
adu00360	Phenylalanine metabolism	Metabolism	Amino acid metabolism	21	69	0.000319841	0.00281003	AH12G36640(K10775);AH03G34380(K15849);AH14G15460(K00276);AH17G00670(K10775);AH05G13080(K00276);AH03G23390(K00276);AH13G21830(K00074);AH17G03260(K00457);AH13G38180(K15849);AH13G51940(K01426);AH07G00380(K10775);AH13G21490(K01593);AH01G27990(K00276);AH10G09920(K15849);AH03G09820(K01426);AH03G15370(K00815);AH03G19380(K00074);AH09G26400(K00276);AH19G41680(K00276);AH03G18940(K01593);AH13G12450(K01426)	http://www.kegg.jp/kegg-bin/show_pathway?map00360/K10775%09%23FFFFFF,red/K15849%09%23FFFFFF,red/K00276%09%23FFFFFF,red/K00074%09%23FFFFFF,red/K00457%09%23FFFFFF,red/K01426%09%23FFFFFF,red/K01593%09%23FFFFFF,red/K00815%09%23FFFFFF,red
adu00430	Taurine and hypotaurine metabolism	Metabolism	Metabolism of other amino acids	7	12	0.000426454	0.00349692	AH15G24040(K01580);AH05G25240(K18592);AH20G14370(K18592);AH15G30130(K18592);AH10G10320(K18592);AH14G02610(K01580);AH04G01860(K01580)	http://www.kegg.jp/kegg-bin/show_pathway?map00430/K01580%09%23FFFFFF,red/K18592%09%23FFFFFF,red
adu04146	Peroxisome	Cellular Processes	Transport and catabolism	43	186	0.000474661	0.00364896	AH07G11060(K00031);AH17G10380(K00031);AH08G02210(K03781);AH17G22740(K03781);AH20G04080(K01578);AH10G01320(K01578);AH15G08600(K01897);AH02G22460(K00232);AH05G02990(K00232);AH05G14330(K01897);AH12G16840(K07513);AH08G25480(K00306);AH08G13180(K00106);AH02G13570(K07513);AH18G30390(K00306);AH15G32100(K12261);AH10G00320(K11517);AH03G15670(K00232);AH01G14690(K00232);AH18G05710(K13356);AH20G05240(K11517);…	http://www.kegg.jp/kegg-bin/show_pathway?map04146/K00031%09%23FFFFFF,red/K03781%09%23FFFFFF,red/K01578%09%23FFFFFF,red/K01897%09%23FFFFFF,red/K00232%09%23FFFFFF,red/K07513%09%23FFFFFF,red/K00306%09%23FFFFFF,red/K00106%09%23FFFFFF,red/K12261%09%23FFFFFF,red/K11517%09%23FFFFFF,red/K13356%09%23FFFFFF,red/K08726%09%23FFFFFF,red/K13354%09%23FFFFFF,red/K13347%09%23FFFFFF,red/K13348%09%23FFFFFF,red/K178…
adu00270	Cysteine and methionine metabolism	Metabolism	Amino acid metabolism	46	213	0.0014436	0.0104449	AH07G06710(K05933);AH14G00910(K00058);AH07G06600(K05933);AH12G01010(K13034);AH17G34090(K00826);AH14G05800(K05933);AH04G00320(K00058);AH13G40980(K01738);AH13G33260(K20772);AH17G05530(K05933);AH02G00080(K13034);AH17G05330(K05933);AH09G15970(K01738);AH19G23250(K01761);AH02G23890(K00827);AH13G34030(K01919);AH04G04690(K05933);AH03G29990(K01919);AH01G02880(K00640);AH12G26600(K00827);AH19G19980(K01738);…	http://www.kegg.jp/kegg-bin/show_pathway?map00270/K05933%09%23FFFFFF,red/K00058%09%23FFFFFF,red/K13034%09%23FFFFFF,red/K00826%09%23FFFFFF,red/K01738%09%23FFFFFF,red/K20772%09%23FFFFFF,red/K01761%09%23FFFFFF,red/K00827%09%23FFFFFF,red/K01919%09%23FFFFFF,red/K00640%09%23FFFFFF,red/K00547%09%23FFFFFF,red/K00549%09%23FFFFFF,red/K00831%09%23FFFFFF,red/K00789%09%23FFFFFF,red/K01739%09%23FFFFFF,red/K008…
adu04075	Plant hormone signal transduction	Environmental Information Processing	Signal transduction	101	549	0.00176113	0.0117364	AH05G03310(K13464);AH09G21370(K14516);AH02G08810(K14516);AH13G45730(K13464);AH09G10020(K13464);AH19G13080(K13464);AH20G02550(K13449);AH12G10250(K14516);AH12G31180(K14493);AH16G41640(K14499);AH16G07190(K14509);AH01G11330(K14487);AH14G00470(K13464);AH11G11050(K14487);AH01G20740(K13464);AH19G27120(K14516);AH11G35980(K14504);AH11G14350(K14498);AH09G17730(K14509);AH18G01960(K14484);AH06G04140(K14509);…	http://www.kegg.jp/kegg-bin/show_pathway?map04075/K13464%09%23FFFFFF,red/K14516%09%23FFFFFF,red/K13449%09%23FFFFFF,red/K14493%09%23FFFFFF,red/K14499%09%23FFFFFF,red/K14509%09%23FFFFFF,red/K14487%09%23FFFFFF,red/K14504%09%23FFFFFF,red/K14498%09%23FFFFFF,red/K14484%09%23FFFFFF,red/K14514%09%23FFFFFF,red/K14489%09%23FFFFFF,red/K14432%09%23FFFFFF,red/K13422%09%23FFFFFF,red/K14490%09%23FFFFFF,red/K145…
adu00965	Betalain biosynthesis	Metabolism	Biosynthesis of other secondary metabolites	6	11	0.00181294	0.0117364	AH05G21720(K15777);AH13G21490(K01593);AH15G34090(K15777);AH15G34100(K15777);AH05G21700(K15777);AH03G18940(K01593)	http://www.kegg.jp/kegg-bin/show_pathway?map00965/K15777%09%23FFFFFF,red/K01593%09%23FFFFFF,red
adu00920	Sulfur metabolism	Metabolism	Energy metabolism	20	74	0.00225464	0.013866	AH12G01010(K13034);AH13G40980(K01738);AH02G00080(K13034);AH09G15970(K01738);AH01G02880(K00640);AH19G19980(K01738);AH03G13580(K00392);AH03G37830(K01738);AH11G11910(K00860);AH11G06020(K00640);AH01G12110(K00860);AH18G18840(K17725);AH07G02020(K00640);AH01G28770(K05907);AH03G36230(K01082);AH14G35240(K01739);AH07G23490(K17725);AH00G03920(K01738);AH13G39470(K01082);AH07G01950(K01738)	http://www.kegg.jp/kegg-bin/show_pathway?map00920/K13034%09%23FFFFFF,red/K01738%09%23FFFFFF,red/K00640%09%23FFFFFF,red/K00392%09%23FFFFFF,red/K00860%09%23FFFFFF,red/K17725%09%23FFFFFF,red/K05907%09%23FFFFFF,red/K01082%09%23FFFFFF,red/K01739%09%23FFFFFF,red
adu00310	Lysine degradation	Metabolism	Amino acid metabolism	17	63	0.00475505	0.02711	AH03G40790(K00128);AH01G20410(K14157);AH14G00210(K14157);AH13G43620(K00128);AH13G27440(K14085);AH11G27110(K00626);AH17G30320(K00128);AH08G05840(K00128);AH08G25480(K00306);AH15G22820(K00128);AH03G24400(K14085);AH18G30390(K00306);AH07G03150(K00658);AH05G30860(K00128);AH01G29760(K00626);AH09G19200(K00306);AH01G01860(K00658)	http://www.kegg.jp/kegg-bin/show_pathway?map00310/K00128%09%23FFFFFF,red/K14157%09%23FFFFFF,red/K14085%09%23FFFFFF,red/K00626%09%23FFFFFF,red/K00306%09%23FFFFFF,red/K00658%09%23FFFFFF,red
adu00052	Galactose metabolism	Metabolism	Carbohydrate metabolism	26	111	0.00484893	0.02711	AH07G01370(K06617);AH13G34540(K01784);AH17G01490(K06617);AH13G22370(K00850);AH20G31490(K01785);AH01G25000(K06617);AH11G32960(K06617);AH03G19810(K00850);AH20G23330(K07407);AH09G12530(K18819);AH18G02500(K01193);AH15G29900(K00844);AH04G11250(K01187);AH03G30440(K01784);AH08G12720(K01193);AH05G38140(K00850);AH06G01900(K06617);AH10G29330(K00965);AH11G26930(K00850);AH16G08210(K18819);AH01G30160(K01784);…	http://www.kegg.jp/kegg-bin/show_pathway?map00052/K06617%09%23FFFFFF,red/K01784%09%23FFFFFF,red/K00850%09%23FFFFFF,red/K01785%09%23FFFFFF,red/K07407%09%23FFFFFF,red/K18819%09%23FFFFFF,red/K01193%09%23FFFFFF,red/K00844%09%23FFFFFF,red/K01187%09%23FFFFFF,red/K00965%09%23FFFFFF,red
adu00730	Thiamine metabolism	Metabolism	Metabolism of cofactors and vitamins	13	44	0.00565971	0.0302672	AH01G04230(K03147);AH05G13940(K03146);AH11G04450(K03147);AH11G34920(K01662);AH15G08960(K03146);AH01G22990(K01662);AH14G03200(K14153);AH03G39780(K01662);AH13G42720(K01662);AH11G31360(K20896);AH13G19270(K03146);AH01G26510(K20896);AH02G12580(K00939)	http://www.kegg.jp/kegg-bin/show_pathway?map00730/K03147%09%23FFFFFF,red/K03146%09%23FFFFFF,red/K01662%09%23FFFFFF,red/K14153%09%23FFFFFF,red/K20896%09%23FFFFFF,red/K00939%09%23FFFFFF,red
adu00998	Biosynthesis of various secondary metabolites - part 2	Metabolism	Biosynthesis of other secondary metabolites	4	7	0.00934665	0.0479016	AH05G00270(K21568);AH20G01560(K21568);AH05G00280(K21568);AH01G10150(K21568)	http://www.kegg.jp/kegg-bin/show_pathway?map00998/K21568%09%23FFFFFF,red
adu00908	Zeatin biosynthesis	Metabolism	Metabolism of terpenoids and polyketides	14	52	0.0101382	0.0498799	AH07G11080(K13496);AH17G10410(K13496);AH18G16200(K00791);AH07G25460(K00791);AH01G21650(K00279);AH16G26200(K13496);AH16G04810(K13495);AH03G13410(K13495);AH12G17980(K13495);AH10G24680(K13496);AH10G24690(K13496);AH11G36140(K00279);AH01G21620(K00279);AH20G31890(K13496)	http://www.kegg.jp/kegg-bin/show_pathway?map00908/K13496%09%23FFFFFF,red/K00791%09%23FFFFFF,red/K00279%09%23FFFFFF,red/K13495%09%23FFFFFF,red
adu00960	Tropane, piperidine and pyridine alkaloid biosynthesis	Metabolism	Biosynthesis of other secondary metabolites	13	48	0.0123382	0.056243	AH15G34970(K13610);AH14G20040(K08081);AH03G34380(K15849);AH14G15460(K00276);AH05G13080(K00276);AH03G23390(K00276);AH13G38180(K15849);AH01G27990(K00276);AH10G09920(K15849);AH03G15370(K00815);AH09G26400(K00276);AH19G41680(K00276);AH03G03030(K08081)	http://www.kegg.jp/kegg-bin/show_pathway?map00960/K13610%09%23FFFFFF,red/K08081%09%23FFFFFF,red/K15849%09%23FFFFFF,red/K00276%09%23FFFFFF,red/K00815%09%23FFFFFF,red
adu00380	Tryptophan metabolism	Metabolism	Amino acid metabolism	26	119	0.012346	0.056243	AH03G40790(K00128);AH08G02210(K03781);AH17G22740(K03781);AH15G21570(K11820);AH05G31770(K11820);AH13G43620(K00128);AH13G27440(K14085);AH11G27110(K00626);AH17G30320(K00128);AH08G05840(K00128);AH15G22820(K00128);AH03G24400(K14085);AH07G03150(K00658);AH05G30860(K00128);AH13G51940(K01426);AH01G29760(K00626);AH13G21490(K01593);AH03G09820(K01426);AH13G23560(K11816);AH03G18940(K01593);AH13G12450(K01426);…	http://www.kegg.jp/kegg-bin/show_pathway?map00380/K00128%09%23FFFFFF,red/K03781%09%23FFFFFF,red/K11820%09%23FFFFFF,red/K14085%09%23FFFFFF,red/K00626%09%23FFFFFF,red/K00658%09%23FFFFFF,red/K01426%09%23FFFFFF,red/K01593%09%23FFFFFF,red/K11816%09%23FFFFFF,red/K22588%09%23FFFFFF,red
adu00640	Propanoate metabolism	Metabolism	Carbohydrate metabolism	19	81	0.0144705	0.0635668	AH20G04080(K01578);AH07G17420(K00166);AH10G01320(K01578);AH18G24350(K00166);AH02G22460(K00232);AH05G02990(K00232);AH11G27110(K00626);AH03G15670(K00232);AH01G26990(K09699);AH13G42690(K00140);AH01G14690(K00232);AH01G29760(K00626);AH11G30770(K09699);AH03G34490(K00232);AH13G38290(K00232);AH16G37140(K05605);AH04G09410(K23146);AH16G45440(K05605);AH15G34330(K05605)	http://www.kegg.jp/kegg-bin/show_pathway?map00640/K01578%09%23FFFFFF,red/K00166%09%23FFFFFF,red/K00232%09%23FFFFFF,red/K00626%09%23FFFFFF,red/K09699%09%23FFFFFF,red/K00140%09%23FFFFFF,red/K05605%09%23FFFFFF,red/K23146%09%23FFFFFF,red
adu00945	Stilbenoid, diarylheptanoid and gingerol biosynthesis	Metabolism	Biosynthesis of other secondary metabolites	12	44	0.0150296	0.0637215	AH11G02450(K00487);AH16G27230(K13065);AH01G06170(K00487);AH05G25050(K00588);AH09G29400(K00487);AH19G38680(K00487);AH20G11300(K13065);AH10G07820(K13065);AH16G27200(K13065);AH09G07080(K13065);AH11G10250(K00588);AH06G22020(K13065)	http://www.kegg.jp/kegg-bin/show_pathway?map00945/K00487%09%23FFFFFF,red/K13065%09%23FFFFFF,red/K00588%09%23FFFFFF,red
adu00250	Alanine, aspartate and glutamate metabolism	Metabolism	Amino acid metabolism	23	104	0.0155418	0.0637215	AH01G34330(K00294);AH17G13870(K01953);AH05G29250(K01915);AH03G08040(K16871);AH07G13940(K01953);AH02G23890(K00827);AH12G26600(K00827);AH13G07970(K00764);AH15G24040(K01580);AH15G24830(K01915);AH13G37980(K00827);AH14G02610(K01580);AH10G09270(K01953);AH04G01860(K01580);AH13G49740(K00609);AH03G46960(K00609);AH16G33880(K00264);AH15G23380(K00278);AH04G27520(K00820);AH06G27300(K00264);AH11G03850(K01953);…	http://www.kegg.jp/kegg-bin/show_pathway?map00250/K00294%09%23FFFFFF,red/K01953%09%23FFFFFF,red/K01915%09%23FFFFFF,red/K16871%09%23FFFFFF,red/K00827%09%23FFFFFF,red/K00764%09%23FFFFFF,red/K01580%09%23FFFFFF,red/K00609%09%23FFFFFF,red/K00264%09%23FFFFFF,red/K00278%09%23FFFFFF,red/K00820%09%23FFFFFF,red/K00261%09%23FFFFFF,red
adu00590	Arachidonic acid metabolism	Metabolism	Lipid metabolism	10	36	0.0223701	0.0886849	AH06G02630(K14674);AH16G05150(K14674);AH05G25240(K18592);AH20G14370(K18592);AH16G10210(K08726);AH15G30130(K18592);AH10G10320(K18592);AH09G31880(K01254);AH06G06410(K08726);AH19G36090(K01254)	http://www.kegg.jp/kegg-bin/show_pathway?map00590/K14674%09%23FFFFFF,red/K18592%09%23FFFFFF,red/K08726%09%23FFFFFF,red/K01254%09%23FFFFFF,red
adu00966	Glucosinolate biosynthesis	Metabolism	Biosynthesis of other secondary metabolites	6	17	0.0230725	0.0886849	AH15G21570(K11820);AH17G34090(K00826);AH05G31770(K11820);AH19G28190(K01703);AH08G09580(K00826);AH09G22400(K01703)	http://www.kegg.jp/kegg-bin/show_pathway?map00966/K11820%09%23FFFFFF,red/K00826%09%23FFFFFF,red/K01703%09%23FFFFFF,red
adu00400	Phenylalanine, tyrosine and tryptophan biosynthesis	Metabolism	Amino acid metabolism	20	91	0.0244917	0.0907501	AH05G14040(K01696);AH15G08900(K01696);AH18G05460(K05359);AH06G07880(K13832);AH20G12810(K01626);AH16G11150(K13832);AH08G15170(K05359);AH20G08400(K01626);AH17G06520(K15227);AH17G18260(K01626);AH13G37820(K00891);AH07G19690(K01626);AH03G34380(K15849);AH03G34030(K00891);AH10G08960(K01626);AH13G38180(K15849);AH13G02160(K05359);AH10G09920(K15849);AH03G15370(K00815);AH10G12290(K01657)	http://www.kegg.jp/kegg-bin/show_pathway?map00400/K01696%09%23FFFFFF,red/K05359%09%23FFFFFF,red/K13832%09%23FFFFFF,red/K01626%09%23FFFFFF,red/K15227%09%23FFFFFF,red/K00891%09%23FFFFFF,red/K15849%09%23FFFFFF,red/K00815%09%23FFFFFF,red/K01657%09%23FFFFFF,red
adu01040	Biosynthesis of unsaturated fatty acids	Metabolism	Lipid metabolism	12	47	0.0250854	0.0907501	AH02G22460(K00232);AH05G02990(K00232);AH12G16840(K07513);AH04G25710(K01068);AH02G13570(K07513);AH03G15670(K00232);AH20G11550(K10251);AH01G14690(K00232);AH10G08080(K10251);AH03G34490(K00232);AH13G38290(K00232);AH02G03240(K01068)	http://www.kegg.jp/kegg-bin/show_pathway?map01040/K00232%09%23FFFFFF,red/K07513%09%23FFFFFF,red/K01068%09%23FFFFFF,red/K10251%09%23FFFFFF,red
adu00500	Starch and sucrose metabolism	Metabolism	Carbohydrate metabolism	50	279	0.0359448	0.123452	AH01G04110(K00688);AH01G13750(K01177);AH01G23120(K16055);AH11G04620(K00688);AH11G14070(K01177);AH11G34800(K16055);AH03G42840(K00688);AH16G24260(K00705);AH13G45460(K00688);AH06G19470(K00705);AH13G46050(K16055);AH16G07140(K00695);AH03G43400(K16055);AH15G10750(K16055);AH03G40860(K16055);AH03G26990(K01214);AH13G44570(K01176);AH11G04510(K05349);AH01G02020(K00700);AH18G02500(K01193);AH13G43670(K16055);…	http://www.kegg.jp/kegg-bin/show_pathway?map00500/K00688%09%23FFFFFF,red/K01177%09%23FFFFFF,red/K16055%09%23FFFFFF,red/K00705%09%23FFFFFF,red/K00695%09%23FFFFFF,red/K01214%09%23FFFFFF,red/K01176%09%23FFFFFF,red/K05349%09%23FFFFFF,red/K00700%09%23FFFFFF,red/K01193%09%23FFFFFF,red/K00703%09%23FFFFFF,red/K00844%09%23FFFFFF,red/K01187%09%23FFFFFF,red/K01179%09%23FFFFFF,red/K19893%09%23FFFFFF,red/K053…
adu00460	Cyanoamino acid metabolism	Metabolism	Metabolism of other amino acids	15	66	0.0361324	0.123452	AH12G01010(K13034);AH02G00080(K13034);AH11G11620(K01455);AH05G25240(K18592);AH11G04510(K05349);AH20G14370(K18592);AH01G11820(K01455);AH15G30130(K18592);AH10G10320(K18592);AH14G04870(K05350);AH17G04670(K05349);AH03G03570(K01188);AH07G05950(K05349);AH06G21960(K05349);AH16G27160(K05349)	http://www.kegg.jp/kegg-bin/show_pathway?map00460/K13034%09%23FFFFFF,red/K01455%09%23FFFFFF,red/K18592%09%23FFFFFF,red/K05349%09%23FFFFFF,red/K05350%09%23FFFFFF,red/K01188%09%23FFFFFF,red
adu03008	Ribosome biogenesis in eukaryotes	Genetic Information Processing	Translation	30	156	0.0407593	0.135497	AH05G04770(K03097);AH15G00820(K03097);AH05G03360(K03115);AH05G27260(K14572);AH15G27030(K14572);AH12G18250(K03539);AH14G07560(K14571);AH13G06370(K14569);AH11G19920(K14559);AH06G16440(K14556);AH06G22450(K11128);AH03G01990(K14563);AH08G28870(K11131);AH01G01410(K14554);AH12G03810(K11131);AH08G14220(K03539);AH05G28740(K14564);AH20G10960(K14563);AH16G27700(K11128);AH15G11140(K14561);AH15G36460(K14563);…	http://www.kegg.jp/kegg-bin/show_pathway?map03008/K03097%09%23FFFFFF,red/K03115%09%23FFFFFF,red/K14572%09%23FFFFFF,red/K03539%09%23FFFFFF,red/K14571%09%23FFFFFF,red/K14569%09%23FFFFFF,red/K14559%09%23FFFFFF,red/K14556%09%23FFFFFF,red/K11128%09%23FFFFFF,red/K14563%09%23FFFFFF,red/K11131%09%23FFFFFF,red/K14554%09%23FFFFFF,red/K14564%09%23FFFFFF,red/K14561%09%23FFFFFF,red/K14552%09%23FFFFFF,red/K145…
adu00290	Valine, leucine and isoleucine biosynthesis	Metabolism	Amino acid metabolism	9	36	0.0551243	0.178429	AH17G34090(K00826);AH09G32000(K01649);AH19G35900(K01649);AH12G05510(K00053);AH08G18790(K00053);AH19G28190(K01703);AH08G09580(K00826);AH09G22400(K01703);AH04G03730(K01687)	http://www.kegg.jp/kegg-bin/show_pathway?map00290/K00826%09%23FFFFFF,red/K01649%09%23FFFFFF,red/K00053%09%23FFFFFF,red/K01703%09%23FFFFFF,red/K01687%09%23FFFFFF,red
adu04626	Plant-pathogen interaction	Organismal Systems	Environmental adaptation	71	427	0.0635265	0.197466	AH03G01930(K20536);AH06G25830(K13424);AH07G12970(K13424);AH13G03760(K20536);AH16G32150(K13424);AH17G12570(K13424);AH08G06260(K13448);AH06G12760(K01373);AH20G02550(K13449);AH03G31710(K13412);AH16G00890(K01373);AH17G29650(K13448);AH08G06670(K13414);AH17G31090(K13414);AH16G40350(K15397);AH13G60090(K13412);AH01G34550(K13412);AH11G25880(K13436);AH01G30860(K13436);AH11G22340(K13412);AH16G13440(K05391);…	http://www.kegg.jp/kegg-bin/show_pathway?map04626/K20536%09%23FFFFFF,red/K13424%09%23FFFFFF,red/K13448%09%23FFFFFF,red/K01373%09%23FFFFFF,red/K13449%09%23FFFFFF,red/K13412%09%23FFFFFF,red/K13414%09%23FFFFFF,red/K15397%09%23FFFFFF,red/K13436%09%23FFFFFF,red/K05391%09%23FFFFFF,red/K00864%09%23FFFFFF,red/K13447%09%23FFFFFF,red/K13420%09%23FFFFFF,red/K18875%09%23FFFFFF,red/K13457%09%23FFFFFF,red/K094…
adu00260	Glycine, serine and threonine metabolism	Metabolism	Amino acid metabolism	22	113	0.0642166	0.197466	AH05G14040(K01696);AH15G08900(K01696);AH14G00910(K00058);AH04G00320(K00058);AH13G27440(K14085);AH02G23890(K00827);AH12G26600(K00827);AH08G25480(K00306);AH14G15460(K00276);AH05G13080(K00276);AH03G24400(K14085);AH13G37980(K00827);AH18G30390(K00306);AH03G23390(K00276);AH08G12490(K01733);AH05G02080(K00831);AH18G02810(K01733);AH01G27990(K00276);AH05G31800(K00130);AH09G26400(K00276);AH19G41680(K00276);…	http://www.kegg.jp/kegg-bin/show_pathway?map00260/K01696%09%23FFFFFF,red/K00058%09%23FFFFFF,red/K14085%09%23FFFFFF,red/K00827%09%23FFFFFF,red/K00306%09%23FFFFFF,red/K00276%09%23FFFFFF,red/K01733%09%23FFFFFF,red/K00831%09%23FFFFFF,red/K00130%09%23FFFFFF,red
adu00300	Lysine biosynthesis	Metabolism	Amino acid metabolism	6	22	0.0757846	0.221941	AH14G27650(K01714);AH10G05900(K10206);AH04G23590(K01714);AH20G08850(K10206);AH12G29270(K01714);AH18G32310(K01714)	http://www.kegg.jp/kegg-bin/show_pathway?map00300/K01714%09%23FFFFFF,red/K10206%09%23FFFFFF,red
adu00903	Limonene and pinene degradation	Metabolism	Metabolism of terpenoids and polyketides	6	22	0.0757846	0.221941	AH03G40790(K00128);AH13G43620(K00128);AH17G30320(K00128);AH08G05840(K00128);AH15G22820(K00128);AH05G30860(K00128)	http://www.kegg.jp/kegg-bin/show_pathway?map00903/K00128%09%23FFFFFF,red
adu00030	Pentose phosphate pathway	Metabolism	Carbohydrate metabolism	19	104	0.131087	0.369074	AH13G22370(K00850);AH06G17350(K01623);AH03G19810(K00850);AH14G37320(K00033);AH14G43090(K00033);AH16G09530(K00036);AH12G06100(K00036);AH15G07290(K00851);AH05G38140(K00850);AH14G41290(K00036);AH19G05350(K00036);AH06G05880(K00036);AH04G01490(K00851);AH02G25240(K00615);AH11G26930(K00850);AH14G05730(K00895);AH14G02250(K00851);AH01G29970(K00850);AH10G06200(K03841)	http://www.kegg.jp/kegg-bin/show_pathway?map00030/K00850%09%23FFFFFF,red/K01623%09%23FFFFFF,red/K00033%09%23FFFFFF,red/K00036%09%23FFFFFF,red/K00851%09%23FFFFFF,red/K00615%09%23FFFFFF,red/K00895%09%23FFFFFF,red/K03841%09%23FFFFFF,red
adu00780	Biotin metabolism	Metabolism	Metabolism of cofactors and vitamins	7	31	0.132026	0.369074	AH16G27820(K00059);AH06G22520(K00059);AH13G27990(K09458);AH19G28540(K01012);AH06G22530(K00059);AH06G22540(K00059);AH16G27830(K00059)	http://www.kegg.jp/kegg-bin/show_pathway?map00780/K00059%09%23FFFFFF,red/K09458%09%23FFFFFF,red/K01012%09%23FFFFFF,red
adu00514	Other types of O-glycan biosynthesis	Metabolism	Glycan biosynthesis and metabolism	5	20	0.136503	0.373109	AH07G05010(K20782);AH13G06900(K20783);AH20G01330(K20784);AH01G09860(K20784);AH16G12800(K09667)	http://www.kegg.jp/kegg-bin/show_pathway?map00514/K20782%09%23FFFFFF,red/K20783%09%23FFFFFF,red/K20784%09%23FFFFFF,red/K09667%09%23FFFFFF,red
adu00130	Ubiquinone and other terpenoid-quinone biosynthesis	Metabolism	Metabolism of cofactors and vitamins	20	112	0.146172	0.387138	AH11G35440(K09833);AH01G22470(K09833);AH15G07950(K05928);AH05G14930(K05928);AH11G02450(K00487);AH17G14270(K03809);AH13G28560(K19222);AH17G03260(K00457);AH01G06170(K00487);AH09G29400(K00487);AH19G38680(K00487);AH03G15370(K00815);AH07G15230(K03809);AH15G07580(K01904);AH03G25550(K19222);AH10G20990(K06125);AH18G27380(K09833);AH13G19930(K03809);AH08G23290(K09833);AH03G17260(K03809)	http://www.kegg.jp/kegg-bin/show_pathway?map00130/K09833%09%23FFFFFF,red/K05928%09%23FFFFFF,red/K00487%09%23FFFFFF,red/K03809%09%23FFFFFF,red/K19222%09%23FFFFFF,red/K00457%09%23FFFFFF,red/K00815%09%23FFFFFF,red/K01904%09%23FFFFFF,red/K06125%09%23FFFFFF,red
adu00330	Arginine and proline metabolism	Metabolism	Amino acid metabolism	22	125	0.147931	0.387138	AH03G40790(K00128);AH01G34330(K00294);AH13G43620(K00128);AH13G27440(K14085);AH14G20240(K12657);AH17G30320(K00128);AH08G05840(K00128);AH13G51130(K00819);AH15G22820(K00128);AH03G24400(K14085);AH05G30860(K00128);AH13G51940(K01426);AH20G35100(K00318);AH13G42350(K17839);AH03G39450(K17839);AH09G32290(K00472);AH03G09820(K01426);AH05G31630(K00797);AH03G09370(K13427);AH16G05330(K00286);AH18G26540(K13366);…	http://www.kegg.jp/kegg-bin/show_pathway?map00330/K00128%09%23FFFFFF,red/K00294%09%23FFFFFF,red/K14085%09%23FFFFFF,red/K12657%09%23FFFFFF,red/K00819%09%23FFFFFF,red/K01426%09%23FFFFFF,red/K00318%09%23FFFFFF,red/K17839%09%23FFFFFF,red/K00472%09%23FFFFFF,red/K00797%09%23FFFFFF,red/K13427%09%23FFFFFF,red/K00286%09%23FFFFFF,red/K13366%09%23FFFFFF,red
adu00650	Butanoate metabolism	Metabolism	Carbohydrate metabolism	9	46	0.185085	0.474281	AH03G08040(K16871);AH11G27110(K00626);AH15G24040(K01580);AH13G21830(K00074);AH01G29760(K00626);AH14G02610(K01580);AH03G19380(K00074);AH04G01860(K01580);AH18G02520(K18121)	http://www.kegg.jp/kegg-bin/show_pathway?map00650/K16871%09%23FFFFFF,red/K00626%09%23FFFFFF,red/K01580%09%23FFFFFF,red/K00074%09%23FFFFFF,red/K18121%09%23FFFFFF,red
adu00910	Nitrogen metabolism	Metabolism	Energy metabolism	11	59	0.194103	0.481183	AH13G02920(K01674);AH17G16890(K01673);AH03G01030(K01674);AH07G20530(K01673);AH05G29250(K01915);AH11G11620(K01455);AH15G24830(K01915);AH01G11820(K01455);AH16G33880(K00264);AH06G27300(K00264);AH10G29320(K00261)	http://www.kegg.jp/kegg-bin/show_pathway?map00910/K01674%09%23FFFFFF,red/K01673%09%23FFFFFF,red/K01915%09%23FFFFFF,red/K01455%09%23FFFFFF,red/K00264%09%23FFFFFF,red/K00261%09%23FFFFFF,red
adu00053	Ascorbate and aldarate metabolism	Metabolism	Carbohydrate metabolism	22	130	0.195603	0.481183	AH03G40790(K00128);AH13G43620(K00128);AH15G31710(K16190);AH13G27440(K14085);AH03G27330(K00469);AH05G25220(K00469);AH17G30320(K00128);AH08G05840(K00128);AH19G05310(K00469);AH13G30960(K00469);AH12G22210(K00002);AH15G30160(K00469);AH15G22820(K00128);AH08G05850(K00434);AH03G24400(K14085);AH05G30860(K00128);AH01G33420(K00012);AH11G24360(K00012);AH05G23660(K16190);AH09G03660(K00469);AH17G04410(K00423);…	http://www.kegg.jp/kegg-bin/show_pathway?map00053/K00128%09%23FFFFFF,red/K16190%09%23FFFFFF,red/K14085%09%23FFFFFF,red/K00469%09%23FFFFFF,red/K00002%09%23FFFFFF,red/K00434%09%23FFFFFF,red/K00012%09%23FFFFFF,red/K00423%09%23FFFFFF,red
adu00340	Histidine metabolism	Metabolism	Amino acid metabolism	9	47	0.202493	0.488366	AH03G40790(K00128);AH13G43620(K00128);AH13G27440(K14085);AH17G30320(K00128);AH08G05840(K00128);AH15G22820(K00128);AH03G24400(K14085);AH05G30860(K00128);AH00G04960(K01663)	http://www.kegg.jp/kegg-bin/show_pathway?map00340/K00128%09%23FFFFFF,red/K14085%09%23FFFFFF,red/K01663%09%23FFFFFF,red
adu00770	Pantothenate and CoA biosynthesis	Metabolism	Metabolism of cofactors and vitamins	16	93	0.221288	0.523432	AH03G40790(K00128);AH17G34090(K00826);AH12G05510(K00053);AH13G43620(K00128);AH15G24680(K00207);AH17G30320(K00128);AH08G05840(K00128);AH05G29370(K00207);AH15G22820(K00128);AH08G18790(K00053);AH08G09580(K00826);AH05G30860(K00128);AH13G42350(K17839);AH03G39450(K17839);AH11G20230(K09680);AH04G03730(K01687)	http://www.kegg.jp/kegg-bin/show_pathway?map00770/K00128%09%23FFFFFF,red/K00826%09%23FFFFFF,red/K00053%09%23FFFFFF,red/K00207%09%23FFFFFF,red/K17839%09%23FFFFFF,red/K09680%09%23FFFFFF,red/K01687%09%23FFFFFF,red
adu00750	Vitamin B6 metabolism	Metabolism	Metabolism of cofactors and vitamins	5	24	0.237434	0.551026	AH19G06580(K13248);AH09G04930(K13248);AH08G12490(K01733);AH05G02080(K00831);AH18G02810(K01733)	http://www.kegg.jp/kegg-bin/show_pathway?map00750/K13248%09%23FFFFFF,red/K01733%09%23FFFFFF,red/K00831%09%23FFFFFF,red
adu00073	Cutin, suberine and wax biosynthesis	Metabolism	Lipid metabolism	12	69	0.25109	0.571928	AH18G05710(K13356);AH16G30080(K15400);AH06G24380(K15400);AH18G28150(K17991);AH16G01310(K13407);AH18G34400(K15400);AH06G12140(K13407);AH08G15410(K13356);AH03G03620(K13356);AH13G02010(K13356);AH13G02000(K13356);AH10G31440(K20495)	http://www.kegg.jp/kegg-bin/show_pathway?map00073/K13356%09%23FFFFFF,red/K15400%09%23FFFFFF,red/K17991%09%23FFFFFF,red/K13407%09%23FFFFFF,red/K20495%09%23FFFFFF,red
adu00900	Terpenoid backbone biosynthesis	Metabolism	Metabolism of terpenoids and polyketides	17	103	0.266703	0.592141	AH11G34920(K01662);AH07G15330(K11778);AH13G03360(K03526);AH07G03260(K13789);AH17G14180(K11778);AH00G04830(K13789);AH01G22990(K01662);AH11G27110(K00626);AH03G01290(K03526);AH13G15850(K12742);AH20G01180(K00021);AH03G39780(K01662);AH01G29760(K00626);AH20G35310(K15889);AH13G42720(K01662);AH08G16990(K12742);AH03G13060(K12742)	http://www.kegg.jp/kegg-bin/show_pathway?map00900/K01662%09%23FFFFFF,red/K11778%09%23FFFFFF,red/K03526%09%23FFFFFF,red/K13789%09%23FFFFFF,red/K00626%09%23FFFFFF,red/K12742%09%23FFFFFF,red/K00021%09%23FFFFFF,red/K15889%09%23FFFFFF,red
adu00261	Monobactam biosynthesis	Metabolism	Biosynthesis of other secondary metabolites	4	19	0.269593	0.592141	AH14G27650(K01714);AH04G23590(K01714);AH12G29270(K01714);AH18G32310(K01714)	http://www.kegg.jp/kegg-bin/show_pathway?map00261/K01714%09%23FFFFFF,red
adu00520	Amino sugar and nucleotide sugar metabolism	Metabolism	Carbohydrate metabolism	40	260	0.278464	0.600896	AH08G11570(K01183);AH18G02950(K01183);AH06G28370(K12446);AH12G16010(K01183);AH13G00300(K20547);AH13G34540(K01784);AH01G24150(K01183);AH15G31710(K16190);AH16G35060(K12446);AH14G09280(K12448);AH09G32500(K01183);AH04G08740(K12448);AH05G02160(K20547);AH19G35340(K01183);AH03G04390(K01183);AH15G29900(K00844);AH13G04340(K08678);AH03G02460(K08678);AH03G30440(K01784);AH20G00720(K20547);AH01G33420(K00012);…	http://www.kegg.jp/kegg-bin/show_pathway?map00520/K01183%09%23FFFFFF,red/K12446%09%23FFFFFF,red/K20547%09%23FFFFFF,red/K01784%09%23FFFFFF,red/K16190%09%23FFFFFF,red/K12448%09%23FFFFFF,red/K00844%09%23FFFFFF,red/K08678%09%23FFFFFF,red/K00012%09%23FFFFFF,red/K00820%09%23FFFFFF,red/K00965%09%23FFFFFF,red/K00770%09%23FFFFFF,red/K00975%09%23FFFFFF,red/K00847%09%23FFFFFF,red
adu00240	Pyrimidine metabolism	Metabolism	Nucleotide metabolism	20	126	0.304376	0.635257	AH11G05410(K00876);AH01G03370(K00876);AH15G24680(K00207);AH11G00720(K01937);AH06G17840(K01240);AH05G29370(K00207);AH01G08210(K01937);AH13G49740(K00609);AH03G46960(K00609);AH14G06790(K00857);AH03G33500(K10807);AH17G01570(K00876);AH04G05270(K00857);AH13G37280(K10807);AH12G11930(K01465);AH08G21610(K00943);AH02G10910(K01465);AH16G30590(K10808);AH18G20320(K00254);AH06G24820(K10808)	http://www.kegg.jp/kegg-bin/show_pathway?map00240/K00876%09%23FFFFFF,red/K00207%09%23FFFFFF,red/K01937%09%23FFFFFF,red/K01240%09%23FFFFFF,red/K00609%09%23FFFFFF,red/K00857%09%23FFFFFF,red/K10807%09%23FFFFFF,red/K01465%09%23FFFFFF,red/K00943%09%23FFFFFF,red/K10808%09%23FFFFFF,red/K00254%09%23FFFFFF,red
adu03060	Protein export	Genetic Information Processing	Folding, sorting and degradation	16	99	0.304717	0.635257	AH17G26360(K03100);AH08G03190(K03100);AH11G34160(K13431);AH18G16900(K10956);AH01G23780(K13431);AH13G31440(K09490);AH16G11750(K03116);AH09G27640(K07342);AH19G40440(K07342);AH07G03490(K12946);AH03G36530(K03217);AH03G40370(K12272);AH13G39770(K03217);AH13G43300(K12272);AH03G26780(K09490);AH09G10870(K03104)	http://www.kegg.jp/kegg-bin/show_pathway?map03060/K03100%09%23FFFFFF,red/K13431%09%23FFFFFF,red/K10956%09%23FFFFFF,red/K09490%09%23FFFFFF,red/K03116%09%23FFFFFF,red/K07342%09%23FFFFFF,red/K12946%09%23FFFFFF,red/K03217%09%23FFFFFF,red/K12272%09%23FFFFFF,red/K03104%09%23FFFFFF,red
adu00565	Ether lipid metabolism	Metabolism	Lipid metabolism	11	66	0.312851	0.641344	AH06G02630(K14674);AH16G05150(K14674);AH05G02440(K01115);AH11G04090(K01114);AH13G56220(K01115);AH17G25560(K13510);AH04G07070(K01115);AH19G17510(K01115);AH19G09070(K01114);AH09G07240(K01114);AH10G19760(K16860)	http://www.kegg.jp/kegg-bin/show_pathway?map00565/K14674%09%23FFFFFF,red/K01115%09%23FFFFFF,red/K01114%09%23FFFFFF,red/K13510%09%23FFFFFF,red/K16860%09%23FFFFFF,red
adu00630	Glyoxylate and dicarboxylate metabolism	Metabolism	Carbohydrate metabolism	21	136	0.345755	0.697177	AH08G02210(K03781);AH17G22740(K03781);AH05G30640(K00122);AH08G16610(K01681);AH13G15330(K01681);AH05G29250(K01915);AH15G23220(K00122);AH18G06970(K01681);AH05G02490(K01681);AH11G11620(K01455);AH11G27110(K00626);AH15G24830(K01915);AH10G00320(K11517);AH11G01560(K01647);AH01G29760(K00626);AH20G05240(K11517);AH01G11820(K01455);AH20G05270(K11517);AH10G00330(K11517);AH18G02520(K18121);AH10G01550(K00026)	http://www.kegg.jp/kegg-bin/show_pathway?map00630/K03781%09%23FFFFFF,red/K00122%09%23FFFFFF,red/K01681%09%23FFFFFF,red/K01915%09%23FFFFFF,red/K01455%09%23FFFFFF,red/K00626%09%23FFFFFF,red/K11517%09%23FFFFFF,red/K01647%09%23FFFFFF,red/K18121%09%23FFFFFF,red/K00026%09%23FFFFFF,red
adu00601	Glycosphingolipid biosynthesis - lacto and neolacto series	Metabolism	Glycan biosynthesis and metabolism	3	16	0.391434	0.776555	AH04G19280(K01988);AH14G19110(K01988);AH12G24300(K01988)	http://www.kegg.jp/kegg-bin/show_pathway?map00601/K01988%09%23FFFFFF,red
adu00531	Glycosaminoglycan degradation	Metabolism	Glycan biosynthesis and metabolism	5	30	0.41133	0.803074	AH16G10320(K10532);AH03G22640(K10532);AH06G06510(K10532);AH18G34990(K10532);AH04G06350(K07964)	http://www.kegg.jp/kegg-bin/show_pathway?map00531/K10532%09%23FFFFFF,red/K07964%09%23FFFFFF,red
adu00020	Citrate cycle (TCA cycle)	Metabolism	Carbohydrate metabolism	15	100	0.426451	0.819585	AH07G11060(K00031);AH17G10380(K00031);AH14G41030(K00164);AH08G16610(K01681);AH13G15330(K01681);AH18G06970(K01681);AH05G02490(K01681);AH14G10580(K01648);AH07G03150(K00658);AH11G01560(K01647);AH16G09460(K01648);AH09G03680(K00030);AH00G00130(K01610);AH10G01550(K00026);AH01G01860(K00658)	http://www.kegg.jp/kegg-bin/show_pathway?map00020/K00031%09%23FFFFFF,red/K00164%09%23FFFFFF,red/K01681%09%23FFFFFF,red/K01648%09%23FFFFFF,red/K00658%09%23FFFFFF,red/K01647%09%23FFFFFF,red/K00030%09%23FFFFFF,red/K01610%09%23FFFFFF,red/K00026%09%23FFFFFF,red
adu00450	Selenocompound metabolism	Metabolism	Metabolism of other amino acids	5	31	0.440541	0.826285	AH19G23250(K01761);AH13G58160(K00549);AH12G35140(K08247);AH14G35240(K01739);AH20G01190(K00384)	http://www.kegg.jp/kegg-bin/show_pathway?map00450/K01761%09%23FFFFFF,red/K00549%09%23FFFFFF,red/K08247%09%23FFFFFF,red/K01739%09%23FFFFFF,red/K00384%09%23FFFFFF,red
adu00740	Riboflavin metabolism	Metabolism	Metabolism of cofactors and vitamins	7	45	0.443373	0.826285	AH20G08330(K14652);AH10G05410(K14652);AH18G14250(K14652);AH08G12400(K14652);AH14G32250(K11752);AH04G27460(K11752);AH16G18190(K00793)	http://www.kegg.jp/kegg-bin/show_pathway?map00740/K14652%09%23FFFFFF,red/K11752%09%23FFFFFF,red/K00793%09%23FFFFFF,red
adu00010	Glycolysis / Gluconeogenesis	Metabolism	Carbohydrate metabolism	36	257	0.522025	0.956829	AH03G40790(K00128);AH13G43620(K00128);AH12G35870(K00873);AH13G22370(K00850);AH13G27440(K14085);AH20G31490(K01785);AH06G17350(K01623);AH17G30320(K00128);AH03G19810(K00850);AH08G05840(K00128);AH20G29720(K01689);AH12G22210(K00002);AH15G22820(K00128);AH03G24400(K14085);AH02G11070(K00121);AH17G28950(K18857);AH05G30860(K00128);AH12G12150(K00121);AH15G29900(K00844);AH08G11630(K18857);AH05G38140(K00850);…	http://www.kegg.jp/kegg-bin/show_pathway?map00010/K00128%09%23FFFFFF,red/K00873%09%23FFFFFF,red/K00850%09%23FFFFFF,red/K14085%09%23FFFFFF,red/K01785%09%23FFFFFF,red/K01623%09%23FFFFFF,red/K01689%09%23FFFFFF,red/K00002%09%23FFFFFF,red/K00121%09%23FFFFFF,red/K18857%09%23FFFFFF,red/K00844%09%23FFFFFF,red/K00001%09%23FFFFFF,red/K00134%09%23FFFFFF,red/K01610%09%23FFFFFF,red/K01792%09%23FFFFFF,red/K008…
adu00232	Caffeine metabolism	Metabolism	Biosynthesis of other secondary metabolites	1	5	0.528978	0.956829	AH08G13180(K00106)	http://www.kegg.jp/kegg-bin/show_pathway?map00232/K00106%09%23FFFFFF,red
adu00562	Inositol phosphate metabolism	Metabolism	Carbohydrate metabolism	21	152	0.55887	0.996247	AH03G27330(K00469);AH05G25220(K00469);AH19G05310(K00469);AH13G30960(K00469);AH15G30160(K00469);AH11G04090(K01114);AH13G47000(K00889);AH03G44330(K00889);AH13G42690(K00140);AH02G05070(K00921);AH12G05690(K00921);AH16G14920(K22913);AH05G39100(K00913);AH20G09670(K00889);AH19G09070(K01114);AH09G03660(K00469);AH09G07240(K01114);AH06G16270(K00889);AH20G17020(K03103);AH08G00670(K10572);AH03G36260(K01765)	http://www.kegg.jp/kegg-bin/show_pathway?map00562/K00469%09%23FFFFFF,red/K01114%09%23FFFFFF,red/K00889%09%23FFFFFF,red/K00140%09%23FFFFFF,red/K00921%09%23FFFFFF,red/K22913%09%23FFFFFF,red/K00913%09%23FFFFFF,red/K03103%09%23FFFFFF,red/K10572%09%23FFFFFF,red/K01765%09%23FFFFFF,red
adu00230	Purine metabolism	Metabolism	Nucleotide metabolism	32	234	0.582602	1	AH03G41740(K01490);AH12G35870(K00873);AH16G07150(K00951);AH08G21360(K01952);AH13G07970(K00764);AH08G13180(K00106);AH02G22640(K01490);AH06G04100(K00951);AH13G44390(K01490);AH12G34950(K01945);AH06G01850(K00942);AH19G13450(K00951);AH16G04310(K00942);AH18G14640(K01952);AH17G34600(K00759);AH11G11910(K00860);AH04G03900(K01488);AH12G24840(K01490);AH01G12110(K00860);AH16G25890(K19964);AH13G33870(K01951);…	http://www.kegg.jp/kegg-bin/show_pathway?map00230/K01490%09%23FFFFFF,red/K00873%09%23FFFFFF,red/K00951%09%23FFFFFF,red/K01952%09%23FFFFFF,red/K00764%09%23FFFFFF,red/K00106%09%23FFFFFF,red/K01945%09%23FFFFFF,red/K00942%09%23FFFFFF,red/K00759%09%23FFFFFF,red/K00860%09%23FFFFFF,red/K01488%09%23FFFFFF,red/K19964%09%23FFFFFF,red/K01951%09%23FFFFFF,red/K13484%09%23FFFFFF,red/K10807%09%23FFFFFF,red/K009…
adu00603	Glycosphingolipid biosynthesis - globo and isoglobo series	Metabolism	Glycan biosynthesis and metabolism	4	29	0.592452	1	AH20G23330(K07407);AH04G19280(K01988);AH14G19110(K01988);AH12G24300(K01988)	http://www.kegg.jp/kegg-bin/show_pathway?map00603/K07407%09%23FFFFFF,red/K01988%09%23FFFFFF,red
adu00051	Fructose and mannose metabolism	Metabolism	Carbohydrate metabolism	15	111	0.59804	1	AH06G05390(K19355);AH16G09010(K19355);AH13G22370(K00850);AH06G17350(K01623);AH03G19810(K00850);AH15G29900(K00844);AH05G38140(K00850);AH05G07370(K19355);AH11G26930(K00850);AH15G03530(K19355);AH14G05730(K00895);AH05G34060(K00847);AH01G29970(K00850);AH15G35140(K00847);AH10G06200(K03841)	http://www.kegg.jp/kegg-bin/show_pathway?map00051/K19355%09%23FFFFFF,red/K00850%09%23FFFFFF,red/K01623%09%23FFFFFF,red/K00844%09%23FFFFFF,red/K00895%09%23FFFFFF,red/K00847%09%23FFFFFF,red/K03841%09%23FFFFFF,red
adu00620	Pyruvate metabolism	Metabolism	Carbohydrate metabolism	25	185	0.605239	1	AH07G25260(K01595);AH18G16520(K01595);AH03G40790(K00128);AH13G22790(K00029);AH09G32000(K01649);AH19G35900(K01649);AH13G43620(K00128);AH05G25720(K00029);AH12G35870(K00873);AH13G27440(K14085);AH15G29690(K00029);AH11G27110(K00626);AH17G30320(K00128);AH08G05840(K00128);AH13G20990(K01595);AH03G18380(K01595);AH15G22820(K00128);AH03G24400(K14085);AH05G30860(K00128);AH01G29760(K00626);AH00G00130(K01610);…	http://www.kegg.jp/kegg-bin/show_pathway?map00620/K01595%09%23FFFFFF,red/K00128%09%23FFFFFF,red/K00029%09%23FFFFFF,red/K01649%09%23FFFFFF,red/K00873%09%23FFFFFF,red/K14085%09%23FFFFFF,red/K00626%09%23FFFFFF,red/K01610%09%23FFFFFF,red/K00026%09%23FFFFFF,red/K00028%09%23FFFFFF,red/K18881%09%23FFFFFF,red
adu00904	Diterpenoid biosynthesis	Metabolism	Metabolism of terpenoids and polyketides	7	53	0.624432	1	AH18G19020(K04125);AH07G23390(K04125);AH14G09600(K04122);AH18G00120(K04122);AH09G11150(K04125);AH08G26170(K04124);AH05G03720(K04123)	http://www.kegg.jp/kegg-bin/show_pathway?map00904/K04125%09%23FFFFFF,red/K04122%09%23FFFFFF,red/K04124%09%23FFFFFF,red/K04123%09%23FFFFFF,red
adu00561	Glycerolipid metabolism	Metabolism	Lipid metabolism	23	172	0.624761	1	AH06G02630(K14674);AH03G40790(K00128);AH16G05150(K14674);AH13G43620(K00128);AH13G27440(K14085);AH17G30320(K00128);AH08G05840(K00128);AH20G23330(K07407);AH12G22210(K00002);AH15G22820(K00128);AH09G08210(K00864);AH03G24400(K14085);AH01G30670(K22849);AH05G30860(K00128);AH13G39620(K01054);AH17G08690(K13508);AH06G14180(K15728);AH13G41350(K13508);AH07G09690(K13508);AH08G13190(K13523);AH16G08090(K13508);…	http://www.kegg.jp/kegg-bin/show_pathway?map00561/K14674%09%23FFFFFF,red/K00128%09%23FFFFFF,red/K14085%09%23FFFFFF,red/K07407%09%23FFFFFF,red/K00002%09%23FFFFFF,red/K00864%09%23FFFFFF,red/K22849%09%23FFFFFF,red/K01054%09%23FFFFFF,red/K13508%09%23FFFFFF,red/K15728%09%23FFFFFF,red/K13523%09%23FFFFFF,red
adu00660	C5-Branched dibasic acid metabolism	Metabolism	Carbohydrate metabolism	2	15	0.640866	1	AH19G28190(K01703);AH09G22400(K01703)	http://www.kegg.jp/kegg-bin/show_pathway?map00660/K01703%09%23FFFFFF,red
adu02010	ABC transporters	Environmental Information Processing	Membrane transport	9	69	0.641343	1	AH01G30700(K05658);AH11G26140(K05658);AH01G02710(K05666);AH11G06290(K05666);AH08G22100(K05674);AH10G24430(K05658);AH13G19320(K05658);AH19G33830(K05681);AH10G16930(K05658)	http://www.kegg.jp/kegg-bin/show_pathway?map02010/K05658%09%23FFFFFF,red/K05666%09%23FFFFFF,red/K05674%09%23FFFFFF,red/K05681%09%23FFFFFF,red
adu00563	Glycosylphosphatidylinositol (GPI)-anchor biosynthesis	Metabolism	Glycan biosynthesis and metabolism	6	47	0.658387	1	AH10G29560(K05289);AH04G22510(K05291);AH04G20730(K05291);AH14G23620(K05291);AH06G27000(K05285);AH01G30530(K05288)	http://www.kegg.jp/kegg-bin/show_pathway?map00563/K05289%09%23FFFFFF,red/K05291%09%23FFFFFF,red/K05285%09%23FFFFFF,red/K05288%09%23FFFFFF,red
adu00072	Synthesis and degradation of ketone bodies	Metabolism	Lipid metabolism	2	16	0.676499	1	AH11G27110(K00626);AH01G29760(K00626)	http://www.kegg.jp/kegg-bin/show_pathway?map00072/K00626%09%23FFFFFF,red
adu00062	Fatty acid elongation	Metabolism	Lipid metabolism	8	64	0.687787	1	AH16G40350(K15397);AH04G25710(K01068);AH20G11550(K10251);AH10G08080(K10251);AH20G03180(K15397);AH13G59720(K15397);AH02G03240(K01068);AH07G24490(K15397)	http://www.kegg.jp/kegg-bin/show_pathway?map00062/K15397%09%23FFFFFF,red/K01068%09%23FFFFFF,red/K10251%09%23FFFFFF,red
adu00600	Sphingolipid metabolism	Metabolism	Lipid metabolism	6	49	0.69869	1	AH16G39870(K00654);AH05G18770(K04713);AH20G23330(K07407);AH16G42070(K00654);AH20G05850(K04718);AH18G32160(K17108)	http://www.kegg.jp/kegg-bin/show_pathway?map00600/K00654%09%23FFFFFF,red/K04713%09%23FFFFFF,red/K07407%09%23FFFFFF,red/K04718%09%23FFFFFF,red/K17108%09%23FFFFFF,red
adu00564	Glycerophospholipid metabolism	Metabolism	Lipid metabolism	29	225	0.711438	1	AH06G02630(K14674);AH16G05150(K14674);AH11G04370(K18696);AH16G10360(K13511);AH06G24260(K18696);AH05G02440(K01115);AH11G04090(K01114);AH11G28720(K08744);AH01G28530(K08744);AH13G56220(K01115);AH17G25560(K13510);AH01G04540(K18696);AH11G32490(K08744);AH04G07070(K01115);AH17G08690(K13508);AH19G17510(K01115);AH09G35010(K00111);AH09G31920(K00995);AH19G09070(K01114);AH06G14180(K15728);AH13G41350(K13508);…	http://www.kegg.jp/kegg-bin/show_pathway?map00564/K14674%09%23FFFFFF,red/K18696%09%23FFFFFF,red/K13511%09%23FFFFFF,red/K01115%09%23FFFFFF,red/K01114%09%23FFFFFF,red/K08744%09%23FFFFFF,red/K13510%09%23FFFFFF,red/K13508%09%23FFFFFF,red/K00111%09%23FFFFFF,red/K00995%09%23FFFFFF,red/K15728%09%23FFFFFF,red/K16860%09%23FFFFFF,red/K13523%09%23FFFFFF,red/K00894%09%23FFFFFF,red
adu04136	Autophagy - other	Cellular Processes	Transport and catabolism	9	76	0.753024	1	AH13G37050(K08331);AH03G33040(K08331);AH11G28490(K08341);AH10G01290(K08266);AH15G05370(K08341);AH20G04140(K08266);AH07G14300(K08331);AH18G06880(K08341);AH06G12290(K17907)	http://www.kegg.jp/kegg-bin/show_pathway?map04136/K08331%09%23FFFFFF,red/K08341%09%23FFFFFF,red/K08266%09%23FFFFFF,red/K17907%09%23FFFFFF,red
adu03030	DNA replication	Genetic Information Processing	Replication and repair	10	84	0.754433	1	AH13G26410(K03111);AH01G32420(K03111);AH03G46860(K02541);AH03G32660(K07466);AH16G30860(K10742);AH06G01770(K04802);AH14G13120(K02542);AH11G33780(K02209);AH09G29710(K10743);AH13G49530(K02541)	http://www.kegg.jp/kegg-bin/show_pathway?map03030/K03111%09%23FFFFFF,red/K02541%09%23FFFFFF,red/K07466%09%23FFFFFF,red/K10742%09%23FFFFFF,red/K04802%09%23FFFFFF,red/K02542%09%23FFFFFF,red/K02209%09%23FFFFFF,red/K10743%09%23FFFFFF,red
adu00220	Arginine biosynthesis	Metabolism	Amino acid metabolism	6	53	0.769312	1	AH05G29250(K01915);AH15G24830(K01915);AH09G06390(K00818);AH14G24220(K14677);AH03G09370(K13427);AH10G29320(K00261)	http://www.kegg.jp/kegg-bin/show_pathway?map00220/K01915%09%23FFFFFF,red/K00818%09%23FFFFFF,red/K14677%09%23FFFFFF,red/K13427%09%23FFFFFF,red/K00261%09%23FFFFFF,red
adu03430	Mismatch repair	Genetic Information Processing	Replication and repair	7	62	0.782057	1	AH05G01830(K08739);AH06G04380(K08737);AH16G07700(K08737);AH13G26410(K03111);AH01G32420(K03111);AH03G32660(K07466);AH06G01770(K04802)	http://www.kegg.jp/kegg-bin/show_pathway?map03430/K08739%09%23FFFFFF,red/K08737%09%23FFFFFF,red/K03111%09%23FFFFFF,red/K07466%09%23FFFFFF,red/K04802%09%23FFFFFF,red
adu00944	Flavone and flavonol biosynthesis	Metabolism	Biosynthesis of other secondary metabolites	2	20	0.791008	1	AH10G23440(K05280);AH15G07650(K22794)	http://www.kegg.jp/kegg-bin/show_pathway?map00944/K05280%09%23FFFFFF,red/K22794%09%23FFFFFF,red
adu03450	Non-homologous end-joining	Genetic Information Processing	Replication and repair	2	20	0.791008	1	AH14G14490(K10777);AH04G13360(K10777)	http://www.kegg.jp/kegg-bin/show_pathway?map03450/K10777%09%23FFFFFF,red
adu00785	Lipoic acid metabolism	Metabolism	Metabolism of cofactors and vitamins	1	11	0.809257	1	AH09G27400(K23735)	http://www.kegg.jp/kegg-bin/show_pathway?map00785/K23735%09%23FFFFFF,red
adu00760	Nicotinate and nicotinamide metabolism	Metabolism	Metabolism of cofactors and vitamins	4	39	0.814197	1	AH06G17840(K01240);AH15G23380(K00278);AH07G01830(K06210);AH00G04000(K06210)	http://www.kegg.jp/kegg-bin/show_pathway?map00760/K01240%09%23FFFFFF,red/K00278%09%23FFFFFF,red/K06210%09%23FFFFFF,red
adu00100	Steroid biosynthesis	Metabolism	Lipid metabolism	7	69	0.865974	1	AH06G02630(K14674);AH16G05150(K14674);AH10G00150(K09832);AH13G27020(K00559);AH20G05480(K09832);AH03G24050(K00559);AH20G29410(K23558)	http://www.kegg.jp/kegg-bin/show_pathway?map00100/K14674%09%23FFFFFF,red/K09832%09%23FFFFFF,red/K00559%09%23FFFFFF,red/K23558%09%23FFFFFF,red
adu00909	Sesquiterpenoid and triterpenoid biosynthesis	Metabolism	Metabolism of terpenoids and polyketides	4	45	0.891652	1	AH08G26210(K15803);AH10G04180(K14175);AH16G46230(K15803);AH08G19910(K15803)	http://www.kegg.jp/kegg-bin/show_pathway?map00909/K15803%09%23FFFFFF,red/K14175%09%23FFFFFF,red
adu03018	RNA degradation	Genetic Information Processing	Folding, sorting and degradation	21	190	0.902802	1	AH08G15890(K12581);AH18G06200(K12581);AH13G22370(K00850);AH03G19810(K00850);AH20G29720(K01689);AH09G22830(K04077);AH05G38140(K00850);AH12G34410(K14442);AH15G06930(K03678);AH10G04890(K04043);AH19G28800(K04077);AH11G26930(K00850);AH05G15990(K03678);AH10G24940(K12627);AH20G32300(K12627);AH09G22820(K04077);AH09G05620(K04077);AH01G29970(K00850);AH06G00370(K03679);AH15G31290(K00962);AH16G02950(K03679)	http://www.kegg.jp/kegg-bin/show_pathway?map03018/K12581%09%23FFFFFF,red/K00850%09%23FFFFFF,red/K01689%09%23FFFFFF,red/K04077%09%23FFFFFF,red/K14442%09%23FFFFFF,red/K03678%09%23FFFFFF,red/K04043%09%23FFFFFF,red/K12627%09%23FFFFFF,red/K03679%09%23FFFFFF,red/K00962%09%23FFFFFF,red
adu00790	Folate biosynthesis	Metabolism	Metabolism of cofactors and vitamins	5	56	0.907809	1	AH20G08330(K14652);AH10G05410(K14652);AH18G14250(K14652);AH08G12400(K14652);AH08G21860(K18482)	http://www.kegg.jp/kegg-bin/show_pathway?map00790/K14652%09%23FFFFFF,red/K18482%09%23FFFFFF,red
adu00710	Carbon fixation in photosynthetic organisms	Metabolism	Energy metabolism	14	143	0.948163	1	AH07G25260(K01595);AH18G16520(K01595);AH13G22790(K00029);AH05G25720(K00029);AH15G29690(K00029);AH06G17350(K01623);AH13G20990(K01595);AH03G18380(K01595);AH10G07730(K00134);AH00G00130(K01610);AH10G01550(K00026);AH02G25240(K00615);AH14G29230(K00028);AH10G06200(K03841)	http://www.kegg.jp/kegg-bin/show_pathway?map00710/K01595%09%23FFFFFF,red/K00029%09%23FFFFFF,red/K01623%09%23FFFFFF,red/K00134%09%23FFFFFF,red/K01610%09%23FFFFFF,red/K00026%09%23FFFFFF,red/K00615%09%23FFFFFF,red/K00028%09%23FFFFFF,red/K03841%09%23FFFFFF,red
adu00196	Photosynthesis - antenna proteins	Metabolism	Energy metabolism	2	32	0.950116	1	AH03G24550(K08908);AH13G27630(K08908)	http://www.kegg.jp/kegg-bin/show_pathway?map00196/K08908%09%23FFFFFF,red
adu00906	Carotenoid biosynthesis	Metabolism	Metabolism of terpenoids and polyketides	4	53	0.950252	1	AH20G19580(K14595);AH17G04650(K09842);AH05G01230(K09843);AH07G05930(K09842)	http://www.kegg.jp/kegg-bin/show_pathway?map00906/K14595%09%23FFFFFF,red/K09842%09%23FFFFFF,red/K09843%09%23FFFFFF,red
adu00061	Fatty acid biosynthesis	Metabolism	Lipid metabolism	10	111	0.957941	1	AH15G08600(K01897);AH16G27820(K00059);AH05G14330(K01897);AH06G22520(K00059);AH13G27990(K09458);AH06G22530(K00059);AH06G22540(K00059);AH16G27830(K00059);AH19G41590(K01897);AH14G02420(K01897)	http://www.kegg.jp/kegg-bin/show_pathway?map00061/K01897%09%23FFFFFF,red/K00059%09%23FFFFFF,red/K09458%09%23FFFFFF,red
adu00970	Aminoacyl-tRNA biosynthesis	Genetic Information Processing	Translation	8	96	0.96748	1	AH14G39680(K01880);AH03G05470(K01872);AH15G10800(K01868);AH05G11990(K01868);AH06G09670(K01868);AH05G25390(K01887);AH15G29980(K01887);AH16G45550(K22503)	http://www.kegg.jp/kegg-bin/show_pathway?map00970/K01880%09%23FFFFFF,red/K01872%09%23FFFFFF,red/K01868%09%23FFFFFF,red/K01887%09%23FFFFFF,red/K22503%09%23FFFFFF,red
adu00905	Brassinosteroid biosynthesis	Metabolism	Metabolism of terpenoids and polyketides	1	24	0.973151	1	AH19G13340(K20623)	http://www.kegg.jp/kegg-bin/show_pathway?map00905/K20623%09%23FFFFFF,red
adu00511	Other glycan degradation	Metabolism	Glycan biosynthesis and metabolism	2	37	0.973481	1	AH18G32160(K17108);AH19G40310(K15923)	http://www.kegg.jp/kegg-bin/show_pathway?map00511/K17108%09%23FFFFFF,red/K15923%09%23FFFFFF,red
adu04130	SNARE interactions in vesicular transport	Genetic Information Processing	Folding, sorting and degradation	5	72	0.979683	1	AH12G34390(K08486);AH20G34230(K08486);AH12G34380(K08486);AH07G20220(K08505);AH10G26480(K08486)	http://www.kegg.jp/kegg-bin/show_pathway?map04130/K08486%09%23FFFFFF,red/K08505%09%23FFFFFF,red
adu03440	Homologous recombination	Genetic Information Processing	Replication and repair	6	88	0.988549	1	AH13G26410(K03111);AH01G21560(K03553);AH01G32420(K03111);AH03G32660(K07466);AH15G09480(K10875);AH07G19330(K08991)	http://www.kegg.jp/kegg-bin/show_pathway?map03440/K03111%09%23FFFFFF,red/K03553%09%23FFFFFF,red/K07466%09%23FFFFFF,red/K10875%09%23FFFFFF,red/K08991%09%23FFFFFF,red
adu03022	Basal transcription factors	Genetic Information Processing	Transcription	6	89	0.989626	1	AH16G04790(K03124);AH19G07990(K03127);AH03G30390(K03137);AH04G22720(K03127);AH09G14320(K06634);AH05G37020(K03139)	http://www.kegg.jp/kegg-bin/show_pathway?map03022/K03124%09%23FFFFFF,red/K03127%09%23FFFFFF,red/K03137%09%23FFFFFF,red/K06634%09%23FFFFFF,red/K03139%09%23FFFFFF,red
adu04070	Phosphatidylinositol signaling system	Environmental Information Processing	Signal transduction	10	129	0.990069	1	AH13G47000(K00889);AH03G44330(K00889);AH02G05070(K00921);AH12G05690(K00921);AH05G39100(K00913);AH20G09670(K00889);AH06G16270(K00889);AH16G01700(K02183);AH06G11630(K02183);AH08G00670(K10572)	http://www.kegg.jp/kegg-bin/show_pathway?map04070/K00889%09%23FFFFFF,red/K00921%09%23FFFFFF,red/K00913%09%23FFFFFF,red/K02183%09%23FFFFFF,red/K10572%09%23FFFFFF,red
adu03410	Base excision repair	Genetic Information Processing	Replication and repair	4	69	0.990967	1	AH05G07040(K01247);AH06G01770(K04802);AH13G09320(K03648);AH12G02680(K03575)	http://www.kegg.jp/kegg-bin/show_pathway?map03410/K01247%09%23FFFFFF,red/K04802%09%23FFFFFF,red/K03648%09%23FFFFFF,red/K03575%09%23FFFFFF,red
adu04120	Ubiquitin mediated proteolysis	Genetic Information Processing	Folding, sorting and degradation	19	220	0.994527	1	AH03G00560(K10144);AH13G02500(K10144);AH17G29290(K03875);AH08G05390(K03875);AH05G02620(K03094);AH13G04400(K10575);AH11G30120(K10144);AH13G40140(K10581);AH11G03580(K03178);AH01G27550(K10144);AH13G43890(K08770);AH12G01040(K10576);AH07G04450(K03352);AH17G03270(K03352);AH03G36890(K10581);AH19G32990(K06688);AH02G00110(K10576);AH07G08110(K03348);AH08G24240(K03357)	http://www.kegg.jp/kegg-bin/show_pathway?map04120/K10144%09%23FFFFFF,red/K03875%09%23FFFFFF,red/K03094%09%23FFFFFF,red/K10575%09%23FFFFFF,red/K10581%09%23FFFFFF,red/K03178%09%23FFFFFF,red/K08770%09%23FFFFFF,red/K10576%09%23FFFFFF,red/K03352%09%23FFFFFF,red/K06688%09%23FFFFFF,red/K03348%09%23FFFFFF,red/K03357%09%23FFFFFF,red
adu03013	RNA transport	Genetic Information Processing	Translation	28	301	0.995007	1	AH00G03410(K03231);AH08G13770(K03231);AH19G07820(K03257);AH09G06210(K03257);AH07G00750(K14297);AH05G14570(K03252);AH18G01700(K00784);AH12G18250(K03539);AH07G25740(K00784);AH18G01730(K18213);AH08G09180(K03257);AH13G09960(K14311);AH18G14610(K14309);AH05G24000(K14314);AH15G31470(K14314);AH05G16410(K14299);AH14G15240(K00784);AH08G14220(K03539);AH08G12550(K03257);AH03G41110(K03248);AH03G07600(K14311);…	http://www.kegg.jp/kegg-bin/show_pathway?map03013/K03231%09%23FFFFFF,red/K03257%09%23FFFFFF,red/K14297%09%23FFFFFF,red/K03252%09%23FFFFFF,red/K00784%09%23FFFFFF,red/K03539%09%23FFFFFF,red/K18213%09%23FFFFFF,red/K14311%09%23FFFFFF,red/K14309%09%23FFFFFF,red/K14314%09%23FFFFFF,red/K14299%09%23FFFFFF,red/K03248%09%23FFFFFF,red/K03236%09%23FFFFFF,red/K18655%09%23FFFFFF,red/K02516%09%23FFFFFF,red/K143…
adu00860	Porphyrin and chlorophyll metabolism	Metabolism	Metabolism of cofactors and vitamins	6	99	0.996246	1	AH15G04610(K22013);AH05G08430(K22013);AH12G38400(K08099);AH07G01600(K13545);AH17G01790(K13545);AH11G19130(K22013)	http://www.kegg.jp/kegg-bin/show_pathway?map00860/K22013%09%23FFFFFF,red/K08099%09%23FFFFFF,red/K13545%09%23FFFFFF,red
adu00040	Pentose and glucuronate interconversions	Metabolism	Carbohydrate metabolism	19	232	0.997741	1	AH15G31710(K16190);AH10G27930(K01728);AH19G38510(K01728);AH02G12450(K01728);AH09G29550(K01728);AH12G22210(K00002);AH01G33420(K00012);AH05G14000(K01051);AH11G24360(K00012);AH20G31470(K01051);AH05G23660(K16190);AH13G12000(K01184);AH12G37320(K01051);AH10G24330(K01051);AH12G28100(K01051);AH15G08950(K01051);AH09G11510(K01051);AH04G13760(K01184);AH12G32400(K01051)	http://www.kegg.jp/kegg-bin/show_pathway?map00040/K16190%09%23FFFFFF,red/K01728%09%23FFFFFF,red/K00002%09%23FFFFFF,red/K00012%09%23FFFFFF,red/K01051%09%23FFFFFF,red/K01184%09%23FFFFFF,red
adu03020	RNA polymerase	Genetic Information Processing	Transcription	4	98	0.999704	1	AH13G57030(K03024);AH10G30240(K03024);AH15G22390(K03011);AH11G36630(K03026)	http://www.kegg.jp/kegg-bin/show_pathway?map03020/K03024%09%23FFFFFF,red/K03011%09%23FFFFFF,red/K03026%09%23FFFFFF,red
adu00513	Various types of N-glycan biosynthesis	Metabolism	Glycan biosynthesis and metabolism	1	59	0.999865	1	AH13G17230(K00736)	http://www.kegg.jp/kegg-bin/show_pathway?map00513/K00736%09%23FFFFFF,red
adu03420	Nucleotide excision repair	Genetic Information Processing	Replication and repair	3	100	0.99996	1	AH09G14320(K06634);AH03G32660(K07466);AH06G01770(K04802)	http://www.kegg.jp/kegg-bin/show_pathway?map03420/K06634%09%23FFFFFF,red/K07466%09%23FFFFFF,red/K04802%09%23FFFFFF,red
adu04144	Endocytosis	Cellular Processes	Transport and catabolism	29	381	0.99997	1	AH14G40960(K03283);AH07G06590(K18467);AH14G40980(K03283);AH14G40970(K03283);AH05G02440(K01115);AH13G47000(K00889);AH03G44330(K00889);AH13G39400(K12184);AH02G11560(K12492);AH13G56220(K01115);AH12G12690(K12492);AH03G36140(K12184);AH13G24660(K11866);AH04G07070(K01115);AH20G09670(K00889);AH15G27360(K11866);AH19G17510(K01115);AH02G10100(K12192);AH12G10870(K12192);AH19G34300(K10365);AH13G18290(K07904);…	http://www.kegg.jp/kegg-bin/show_pathway?map04144/K03283%09%23FFFFFF,red/K18467%09%23FFFFFF,red/K01115%09%23FFFFFF,red/K00889%09%23FFFFFF,red/K12184%09%23FFFFFF,red/K12492%09%23FFFFFF,red/K11866%09%23FFFFFF,red/K12192%09%23FFFFFF,red/K10365%09%23FFFFFF,red/K07904%09%23FFFFFF,red/K12200%09%23FFFFFF,red/K12486%09%23FFFFFF,red
adu00510	N-Glycan biosynthesis	Metabolism	Glycan biosynthesis and metabolism	1	77	0.999991	1	AH13G17230(K00736)	http://www.kegg.jp/kegg-bin/show_pathway?map00510/K00736%09%23FFFFFF,red
adu04141	Protein processing in endoplasmic reticulum	Genetic Information Processing	Folding, sorting and degradation	26	379	0.999997	1	AH13G17270(K10666);AH14G40960(K03283);AH03G14710(K10666);AH18G16900(K10956);AH05G02620(K03094);AH14G40980(K03283);AH08G14390(K13525);AH13G04400(K10575);AH14G04960(K13993);AH14G40970(K03283);AH13G31440(K09490);AH08G17880(K10666);AH09G27640(K07342);AH19G40440(K07342);AH01G19980(K10084);AH05G33840(K09487);AH15G18060(K09487);AH14G05700(K14012);AH10G02920(K10666);AH04G02370(K14006);AH07G01060(K09487);…	http://www.kegg.jp/kegg-bin/show_pathway?map04141/K10666%09%23FFFFFF,red/K03283%09%23FFFFFF,red/K10956%09%23FFFFFF,red/K03094%09%23FFFFFF,red/K13525%09%23FFFFFF,red/K10575%09%23FFFFFF,red/K13993%09%23FFFFFF,red/K09490%09%23FFFFFF,red/K07342%09%23FFFFFF,red/K10084%09%23FFFFFF,red/K09487%09%23FFFFFF,red/K14012%09%23FFFFFF,red/K14006%09%23FFFFFF,red/K13989%09%23FFFFFF,red/K14016%09%23FFFFFF,red
adu04145	Phagosome	Cellular Processes	Transport and catabolism	5	151	0.999998	1	AH18G16900(K10956);AH02G05070(K00921);AH12G05690(K00921);AH09G27640(K07342);AH19G40440(K07342)	http://www.kegg.jp/kegg-bin/show_pathway?map04145/K10956%09%23FFFFFF,red/K00921%09%23FFFFFF,red/K07342%09%23FFFFFF,red
adu03050	Proteasome	Genetic Information Processing	Folding, sorting and degradation	1	103	1	1	AH09G26200(K02734)	http://www.kegg.jp/kegg-bin/show_pathway?map03050/K02734%09%23FFFFFF,red
adu03040	Spliceosome	Genetic Information Processing	Transcription	17	334	1	1	AH14G40960(K03283);AH08G12900(K12823);AH14G40980(K03283);AH14G40970(K03283);AH12G30700(K12893);AH09G25310(K12893);AH19G42670(K12893);AH02G27230(K12893);AH14G44110(K12741);AH11G02430(K12823);AH10G04840(K12817);AH16G13870(K12893);AH10G08870(K12818);AH10G24940(K12627);AH20G32300(K12627);AH01G31330(K12845);AH12G30830(K12869)	http://www.kegg.jp/kegg-bin/show_pathway?map03040/K03283%09%23FFFFFF,red/K12823%09%23FFFFFF,red/K12893%09%23FFFFFF,red/K12741%09%23FFFFFF,red/K12817%09%23FFFFFF,red/K12818%09%23FFFFFF,red/K12627%09%23FFFFFF,red/K12845%09%23FFFFFF,red/K12869%09%23FFFFFF,red
adu00195	Photosynthesis	Metabolism	Energy metabolism	4	190	1	1	AH03G03680(K02639);AH13G01950(K02639);AH04G09520(K02641);AH06G21150(K02641)	http://www.kegg.jp/kegg-bin/show_pathway?map00195/K02639%09%23FFFFFF,red/K02641%09%23FFFFFF,red
adu03015	mRNA surveillance pathway	Genetic Information Processing	Translation	6	231	1	1	AH13G51410(K11584);AH03G48820(K11584);AH16G10240(K06269);AH10G07810(K11584);AH16G45890(K18655);AH09G23790(K14400)	http://www.kegg.jp/kegg-bin/show_pathway?map03015/K11584%09%23FFFFFF,red/K06269%09%23FFFFFF,red/K18655%09%23FFFFFF,red/K14400%09%23FFFFFF,red
adu03010	Ribosome	Genetic Information Processing	Translation	35	651	1	1	AH11G02310(K02866);AH01G06360(K02866);AH17G02900(K02930);AH19G06870(K02932);AH09G05180(K02932);AH13G52660(K02912);AH14G34870(K02915);AH13G00500(K02912);AH08G00070(K02965);AH06G03260(K02989);AH20G32860(K02966);AH10G15040(K02960);AH18G05470(K02896);AH03G27230(K02910);AH16G03880(K02969);AH06G01280(K02969);AH12G00450(K02965);AH11G18790(K02900);AH18G08610(K02873);AH06G17730(K02943);AH11G24820(K02935);…	http://www.kegg.jp/kegg-bin/show_pathway?map03010/K02866%09%23FFFFFF,red/K02930%09%23FFFFFF,red/K02932%09%23FFFFFF,red/K02912%09%23FFFFFF,red/K02915%09%23FFFFFF,red/K02965%09%23FFFFFF,red/K02989%09%23FFFFFF,red/K02966%09%23FFFFFF,red/K02960%09%23FFFFFF,red/K02896%09%23FFFFFF,red/K02910%09%23FFFFFF,red/K02969%09%23FFFFFF,red/K02900%09%23FFFFFF,red/K02873%09%23FFFFFF,red/K02943%09%23FFFFFF,red/K029…
adu00190	Oxidative phosphorylation	Metabolism	Energy metabolism	4	308	1	1	AH04G12260(K01535);AH01G22440(K01535);AH11G35480(K01535);AH12G33620(K01507)	http://www.kegg.jp/kegg-bin/show_pathway?map00190/K01535%09%23FFFFFF,red/K01507%09%23FFFFFF,red

## Sheet: S72 vs S0_Up
PathwayID	Pathway	level1	level2	List	Total	Pvalue	adjustPvalue	List_gene	URL
adu03010	Ribosome	Genetic Information Processing	Translation	300	651	9.85108e-65	1.18213e-62	AH19G34860(K02925);AH09G32930(K02925);AH16G17820(K02930);AH06G14690(K02930);AH05G17180(K02877);AH04G25550(K02866);AH09G04320(K02903);AH16G07180(K02885);AH14G29630(K02866);AH02G02590(K02932);AH15G05610(K02877);AH12G02740(K02932);AH12G35200(K02981);AH11G02310(K02866);AH11G18790(K02900);AH14G04300(K02957);AH15G04160(K02938);AH14G34870(K02915);AH06G04130(K02885);AH09G26090(K02984);AH04G03360(K02957);…	http://www.kegg.jp/kegg-bin/show_pathway?map03010/K02925%09%23FFFFFF,red/K02930%09%23FFFFFF,red/K02877%09%23FFFFFF,red/K02866%09%23FFFFFF,red/K02903%09%23FFFFFF,red/K02885%09%23FFFFFF,red/K02932%09%23FFFFFF,red/K02981%09%23FFFFFF,red/K02900%09%23FFFFFF,red/K02957%09%23FFFFFF,red/K02938%09%23FFFFFF,red/K02915%09%23FFFFFF,red/K02984%09%23FFFFFF,red/K02940%09%23FFFFFF,red/K02960%09%23FFFFFF,red/K028…
adu00941	Flavonoid biosynthesis	Metabolism	Biosynthesis of other secondary metabolites	71	123	9.48956e-23	5.69374e-21	AH16G27230(K13065);AH01G02310(K00660);AH19G36400(K01859);AH19G36390(K01859);AH05G25050(K00588);AH11G06850(K00660);AH07G00640(K08243);AH04G01670(K00660);AH17G00960(K08243);AH20G19630(K00588);AH04G08650(K00660);AH09G00490(K13065);AH17G11590(K00487);AH04G08640(K00660);AH10G15020(K00588);AH17G00950(K08243);AH19G00930(K13065);AH10G23440(K05280);AH04G08660(K00660);AH04G08600(K00660);AH16G24140(K09754);…	http://www.kegg.jp/kegg-bin/show_pathway?map00941/K13065%09%23FFFFFF,red/K00660%09%23FFFFFF,red/K01859%09%23FFFFFF,red/K00588%09%23FFFFFF,red/K08243%09%23FFFFFF,red/K00487%09%23FFFFFF,red/K05280%09%23FFFFFF,red/K09754%09%23FFFFFF,red/K22845%09%23FFFFFF,red/K23179%09%23FFFFFF,red
adu00480	Glutathione metabolism	Metabolism	Metabolism of other amino acids	80	207	2.74439e-12	1.09775e-10	AH03G29990(K01919);AH07G22960(K00799);AH09G22680(K00383);AH09G22740(K00799);AH10G06980(K00799);AH13G34030(K01919);AH13G53980(K00799);AH18G20060(K00799);AH19G28710(K00799);AH20G09980(K00799);AH17G10380(K00031);AH19G28640(K00383);AH07G11060(K00031);AH13G54010(K00799);AH04G17450(K00799);AH19G28730(K00799);AH12G14320(K00799);AH13G54000(K00799);AH07G22930(K00799);AH14G20970(K00799);AH13G53230(K00799);…	http://www.kegg.jp/kegg-bin/show_pathway?map00480/K01919%09%23FFFFFF,red/K00799%09%23FFFFFF,red/K00383%09%23FFFFFF,red/K00031%09%23FFFFFF,red/K00036%09%23FFFFFF,red/K00033%09%23FFFFFF,red/K00432%09%23FFFFFF,red/K18592%09%23FFFFFF,red/K00797%09%23FFFFFF,red/K10807%09%23FFFFFF,red/K10808%09%23FFFFFF,red
adu00592	alpha-Linolenic acid metabolism	Metabolism	Lipid metabolism	45	99	3.8695e-10	1.16085e-08	AH03G03520(K00454);AH15G08090(K05894);AH16G38200(K00454);AH16G44290(K00454);AH15G19580(K10525);AH12G16840(K07513);AH19G13310(K00454);AH05G33050(K10525);AH03G36910(K00454);AH01G27040(K10527);AH13G38290(K00232);AH09G10220(K00454);AH12G00870(K10526);AH11G30610(K10527);AH02G22460(K00232);AH08G11630(K18857);AH03G34490(K00232);AH02G13570(K07513);AH15G22600(K10529);AH20G35420(K10525);AH10G02860(K00454);…	http://www.kegg.jp/kegg-bin/show_pathway?map00592/K00454%09%23FFFFFF,red/K05894%09%23FFFFFF,red/K10525%09%23FFFFFF,red/K07513%09%23FFFFFF,red/K10527%09%23FFFFFF,red/K00232%09%23FFFFFF,red/K10526%09%23FFFFFF,red/K18857%09%23FFFFFF,red/K10529%09%23FFFFFF,red/K01723%09%23FFFFFF,red/K22389%09%23FFFFFF,red/K14674%09%23FFFFFF,red
adu00943	Isoflavonoid biosynthesis	Metabolism	Biosynthesis of other secondary metabolites	28	58	1.67706e-07	4.02495e-06	AH09G01720(K13262);AH01G11300(K13260);AH11G11030(K13260);AH13G40550(K13259);AH10G30300(K13265);AH13G56960(K13265);AH15G01090(K13260);AH14G44230(K13262);AH05G05040(K13260);AH13G40560(K13257);AH03G37390(K13257);AH03G37380(K13259);AH04G11070(K13260);AH05G05030(K13260);AH19G41470(K13258);AH15G03380(K05281);AH05G07230(K05281);AH09G26620(K13258);AH05G04990(K13260);AH15G01050(K13260);AH13G50130(K13260);…	http://www.kegg.jp/kegg-bin/show_pathway?map00943/K13262%09%23FFFFFF,red/K13260%09%23FFFFFF,red/K13259%09%23FFFFFF,red/K13265%09%23FFFFFF,red/K13257%09%23FFFFFF,red/K13258%09%23FFFFFF,red/K05281%09%23FFFFFF,red/K23179%09%23FFFFFF,red/K22932%09%23FFFFFF,red
adu00940	Phenylpropanoid biosynthesis	Metabolism	Biosynthesis of other secondary metabolites	88	303	2.16363e-06	4.32726e-05	AH04G09870(K00430);AH04G21700(K00430);AH12G36640(K10775);AH14G25420(K00430);AH15G03900(K09755);AH16G00320(K00083);AH16G27230(K13065);AH16G30490(K00430);AH05G07760(K09755);AH05G25050(K00588);AH06G13380(K00083);AH04G09850(K00430);AH20G03770(K00083);AH18G00250(K09753);AH14G08420(K00430);AH06G15330(K10775);AH20G19630(K00588);AH06G21960(K05349);AH17G00670(K10775);AH14G25410(K00430);AH09G00490(K13065);…	http://www.kegg.jp/kegg-bin/show_pathway?map00940/K00430%09%23FFFFFF,red/K10775%09%23FFFFFF,red/K09755%09%23FFFFFF,red/K00083%09%23FFFFFF,red/K13065%09%23FFFFFF,red/K00588%09%23FFFFFF,red/K09753%09%23FFFFFF,red/K05349%09%23FFFFFF,red/K00487%09%23FFFFFF,red/K12355%09%23FFFFFF,red/K01904%09%23FFFFFF,red/K09754%09%23FFFFFF,red/K23260%09%23FFFFFF,red/K18368%09%23FFFFFF,red/K05350%09%23FFFFFF,red/K123…
adu00360	Phenylalanine metabolism	Metabolism	Amino acid metabolism	29	69	3.67116e-06	5.85416e-05	AH03G34380(K15849);AH12G36640(K10775);AH13G38180(K15849);AH09G26400(K00276);AH13G21990(K00815);AH03G09820(K01426);AH19G41680(K00276);AH07G04440(K00457);AH06G15330(K10775);AH17G03260(K00457);AH17G00670(K10775);AH08G22800(K00276);AH03G23390(K00276);AH13G12450(K01426);AH14G15460(K00276);AH07G00380(K10775);AH03G15370(K00815);AH13G21830(K00074);AH18G26440(K00276);AH03G19490(K00815);AH20G28540(K14454);…	http://www.kegg.jp/kegg-bin/show_pathway?map00360/K15849%09%23FFFFFF,red/K10775%09%23FFFFFF,red/K00276%09%23FFFFFF,red/K00815%09%23FFFFFF,red/K01426%09%23FFFFFF,red/K00457%09%23FFFFFF,red/K00074%09%23FFFFFF,red/K14454%09%23FFFFFF,red/K01593%09%23FFFFFF,red/K07253%09%23FFFFFF,red
adu00950	Isoquinoline alkaloid biosynthesis	Metabolism	Biosynthesis of other secondary metabolites	23	49	3.90278e-06	5.85416e-05	AH03G34380(K15849);AH13G38180(K15849);AH13G39720(K00422);AH20G06310(K00422);AH14G32990(K00422);AH09G26400(K00276);AH13G21990(K00815);AH19G41680(K00276);AH08G22800(K00276);AH03G23390(K00276);AH10G03190(K00422);AH14G15460(K00276);AH03G15370(K00815);AH18G26440(K00276);AH03G19490(K00815);AH20G28540(K14454);AH13G39740(K00422);AH05G13080(K00276);AH10G09920(K15849);AH13G21490(K01593);AH20G06290(K00422);…	http://www.kegg.jp/kegg-bin/show_pathway?map00950/K15849%09%23FFFFFF,red/K00422%09%23FFFFFF,red/K00276%09%23FFFFFF,red/K00815%09%23FFFFFF,red/K14454%09%23FFFFFF,red/K01593%09%23FFFFFF,red
adu00350	Tyrosine metabolism	Metabolism	Amino acid metabolism	39	106	4.55237e-06	6.06982e-05	AH03G34380(K15849);AH13G38180(K15849);AH13G39720(K00422);AH20G06310(K00422);AH13G21530(K00451);AH08G11630(K18857);AH14G32990(K00422);AH09G26400(K00276);AH13G21990(K00815);AH19G41680(K00276);AH03G19000(K00451);AH07G04440(K00457);AH17G03260(K00457);AH08G22800(K00276);AH03G23390(K00276);AH10G03190(K00422);AH14G15460(K00276);AH03G15370(K00815);AH18G26440(K00276);AH18G02890(K18857);AH03G19490(K00815);…	http://www.kegg.jp/kegg-bin/show_pathway?map00350/K15849%09%23FFFFFF,red/K00422%09%23FFFFFF,red/K00451%09%23FFFFFF,red/K18857%09%23FFFFFF,red/K00276%09%23FFFFFF,red/K00815%09%23FFFFFF,red/K00457%09%23FFFFFF,red/K01555%09%23FFFFFF,red/K01557%09%23FFFFFF,red/K14454%09%23FFFFFF,red/K00121%09%23FFFFFF,red/K00001%09%23FFFFFF,red/K01593%09%23FFFFFF,red/K07253%09%23FFFFFF,red
adu03008	Ribosome biogenesis in eukaryotes	Genetic Information Processing	Translation	51	156	9.2283e-06	0.00011074	AH03G07140(K14565);AH13G07600(K14565);AH05G28740(K14564);AH05G27260(K14572);AH05G03360(K03115);AH12G03810(K11131);AH08G28870(K11131);AH15G25950(K14564);AH06G22450(K11128);AH03G01990(K14563);AH07G24620(K14558);AH16G27700(K11128);AH11G19920(K14559);AH09G31130(K14538);AH19G36980(K14538);AH03G39150(K07562);AH12G18250(K03539);AH11G21730(K14555);AH06G16440(K14556);AH13G06370(K14569);AH01G31330(K12845);…	http://www.kegg.jp/kegg-bin/show_pathway?map03008/K14565%09%23FFFFFF,red/K14564%09%23FFFFFF,red/K14572%09%23FFFFFF,red/K03115%09%23FFFFFF,red/K11131%09%23FFFFFF,red/K11128%09%23FFFFFF,red/K14563%09%23FFFFFF,red/K14558%09%23FFFFFF,red/K14559%09%23FFFFFF,red/K14538%09%23FFFFFF,red/K07562%09%23FFFFFF,red/K03539%09%23FFFFFF,red/K14555%09%23FFFFFF,red/K14556%09%23FFFFFF,red/K14569%09%23FFFFFF,red/K128…
adu04712	Circadian rhythm - plant	Organismal Systems	Environmental adaptation	40	114	1.30404e-05	0.000142259	AH01G02310(K00660);AH11G06850(K00660);AH04G01670(K00660);AH15G37960(K12124);AH04G08650(K00660);AH04G08640(K00660);AH04G08660(K00660);AH04G08600(K00660);AH19G34600(K12124);AH06G05590(K12126);AH05G36540(K12124);AH03G08660(K00660);AH16G46310(K00660);AH05G03360(K03115);AH14G09890(K00660);AH14G02430(K00660);AH14G09910(K00660);AH14G09830(K00660);AH16G46300(K00660);AH14G09780(K00660);AH14G09920(K00660);…	http://www.kegg.jp/kegg-bin/show_pathway?map04712/K00660%09%23FFFFFF,red/K12124%09%23FFFFFF,red/K12126%09%23FFFFFF,red/K03115%09%23FFFFFF,red/K12115%09%23FFFFFF,red/K12125%09%23FFFFFF,red
adu00410	beta-Alanine metabolism	Metabolism	Metabolism of other amino acids	35	96	1.74262e-05	0.000174262	AH15G34330(K05605);AH13G38290(K00232);AH02G22460(K00232);AH03G34490(K00232);AH09G26400(K00276);AH03G24400(K14085);AH19G41680(K00276);AH13G27440(K14085);AH08G22800(K00276);AH03G23390(K00276);AH03G40790(K00128);AH15G24680(K00207);AH14G15460(K00276);AH05G02990(K00232);AH18G26440(K00276);AH17G30320(K00128);AH10G06960(K05605);AH01G14690(K00232);AH05G29370(K00207);AH05G13080(K00276);AH13G39070(K01431);…	http://www.kegg.jp/kegg-bin/show_pathway?map00410/K05605%09%23FFFFFF,red/K00232%09%23FFFFFF,red/K00276%09%23FFFFFF,red/K14085%09%23FFFFFF,red/K00128%09%23FFFFFF,red/K00207%09%23FFFFFF,red/K01431%09%23FFFFFF,red/K01580%09%23FFFFFF,red/K17839%09%23FFFFFF,red/K13366%09%23FFFFFF,red/K01918%09%23FFFFFF,red
adu00945	Stilbenoid, diarylheptanoid and gingerol biosynthesis	Metabolism	Biosynthesis of other secondary metabolites	20	44	2.998e-05	0.000276739	AH16G27230(K13065);AH05G25050(K00588);AH20G19630(K00588);AH09G00490(K13065);AH17G11590(K00487);AH10G15020(K00588);AH19G00930(K13065);AH16G24140(K09754);AH20G13670(K00588);AH13G01200(K13065);AH06G22020(K13065);AH11G02450(K00487);AH09G07080(K13065);AH06G19380(K09754);AH15G30330(K00588);AH16G27200(K13065);AH11G10250(K00588);AH01G06170(K00487);AH19G38680(K00487);AH09G29400(K00487)	http://www.kegg.jp/kegg-bin/show_pathway?map00945/K13065%09%23FFFFFF,red/K00588%09%23FFFFFF,red/K00487%09%23FFFFFF,red/K09754%09%23FFFFFF,red
adu00998	Biosynthesis of various secondary metabolites - part 2	Metabolism	Biosynthesis of other secondary metabolites	6	7	0.000217323	0.00175426	AH05G00280(K21568);AH05G00270(K21568);AH20G01560(K21568);AH20G01550(K21568);AH01G10150(K21568);AH01G10140(K21568)	http://www.kegg.jp/kegg-bin/show_pathway?map00998/K21568%09%23FFFFFF,red
adu00052	Galactose metabolism	Metabolism	Carbohydrate metabolism	36	111	0.000219282	0.00175426	AH01G25000(K06617);AH11G32960(K06617);AH08G12720(K01193);AH18G02500(K01193);AH17G01490(K06617);AH10G17430(K07407);AH12G35280(K01193);AH07G01370(K06617);AH11G26930(K00850);AH15G05310(K01193);AH05G16220(K01784);AH01G29970(K00850);AH09G12530(K18819);AH20G23330(K07407);AH15G06720(K01784);AH03G19810(K00850);AH14G13760(K01187);AH03G20000(K00844);AH15G29900(K00844);AH04G11250(K01187);AH05G38140(K00850);…	http://www.kegg.jp/kegg-bin/show_pathway?map00052/K06617%09%23FFFFFF,red/K01193%09%23FFFFFF,red/K07407%09%23FFFFFF,red/K00850%09%23FFFFFF,red/K01784%09%23FFFFFF,red/K18819%09%23FFFFFF,red/K01187%09%23FFFFFF,red/K00844%09%23FFFFFF,red/K01785%09%23FFFFFF,red/K06611%09%23FFFFFF,red
adu00591	Linoleic acid metabolism	Metabolism	Lipid metabolism	15	39	0.00239921	0.0179941	AH03G03520(K00454);AH16G38200(K00454);AH16G44290(K00454);AH19G13310(K00454);AH03G36910(K00454);AH09G10220(K00454);AH10G02860(K00454);AH20G06690(K00454);AH13G40160(K00454);AH16G10590(K15718);AH06G07550(K00454);AH06G06730(K15718);AH16G14860(K00454);AH13G51630(K00454);AH06G02630(K14674)	http://www.kegg.jp/kegg-bin/show_pathway?map00591/K00454%09%23FFFFFF,red/K15718%09%23FFFFFF,red/K14674%09%23FFFFFF,red
adu00960	Tropane, piperidine and pyridine alkaloid biosynthesis	Metabolism	Biosynthesis of other secondary metabolites	17	48	0.0035294	0.0249134	AH03G34380(K15849);AH13G38180(K15849);AH09G26400(K00276);AH13G21990(K00815);AH19G41680(K00276);AH08G22800(K00276);AH03G23390(K00276);AH14G15460(K00276);AH03G15370(K00815);AH18G26440(K00276);AH03G19490(K00815);AH15G34970(K13610);AH20G28540(K14454);AH05G13080(K00276);AH10G09920(K15849);AH14G20040(K08081);AH08G23020(K13610)	http://www.kegg.jp/kegg-bin/show_pathway?map00960/K15849%09%23FFFFFF,red/K00276%09%23FFFFFF,red/K00815%09%23FFFFFF,red/K13610%09%23FFFFFF,red/K14454%09%23FFFFFF,red/K08081%09%23FFFFFF,red
adu00400	Phenylalanine, tyrosine and tryptophan biosynthesis	Metabolism	Amino acid metabolism	27	91	0.00526696	0.0351131	AH03G34380(K15849);AH05G14040(K01696);AH06G07880(K13832);AH13G38180(K15849);AH15G08900(K01696);AH16G11150(K13832);AH18G05460(K05359);AH13G21990(K00815);AH17G18260(K01626);AH20G12810(K01626);AH07G19690(K01626);AH03G15370(K00815);AH12G25970(K01609);AH02G25250(K00800);AH20G17190(K01657);AH08G15170(K05359);AH03G19490(K00815);AH03G34030(K00891);AH20G35150(K06001);AH20G28540(K14454);AH10G08960(K01626);…	http://www.kegg.jp/kegg-bin/show_pathway?map00400/K15849%09%23FFFFFF,red/K01696%09%23FFFFFF,red/K13832%09%23FFFFFF,red/K05359%09%23FFFFFF,red/K00815%09%23FFFFFF,red/K01626%09%23FFFFFF,red/K01609%09%23FFFFFF,red/K00800%09%23FFFFFF,red/K01657%09%23FFFFFF,red/K00891%09%23FFFFFF,red/K06001%09%23FFFFFF,red/K14454%09%23FFFFFF,red/K15227%09%23FFFFFF,red/K01850%09%23FFFFFF,red
adu00966	Glucosinolate biosynthesis	Metabolism	Biosynthesis of other secondary metabolites	8	17	0.00616492	0.0389363	AH17G34090(K00826);AH08G09580(K00826);AH19G28190(K01703);AH09G22400(K01703);AH15G21570(K11820);AH05G31770(K11820);AH05G11320(K11820);AH03G35570(K00826)	http://www.kegg.jp/kegg-bin/show_pathway?map00966/K00826%09%23FFFFFF,red/K01703%09%23FFFFFF,red/K11820%09%23FFFFFF,red
adu00290	Valine, leucine and isoleucine biosynthesis	Metabolism	Amino acid metabolism	13	36	0.00849105	0.0509463	AH17G34090(K00826);AH12G05510(K00053);AH08G09580(K00826);AH08G18790(K00053);AH19G28190(K01703);AH09G22400(K01703);AH09G01360(K01704);AH19G35900(K01649);AH19G02610(K01704);AH04G03730(K01687);AH09G32000(K01649);AH14G04710(K01687);AH03G35570(K00826)	http://www.kegg.jp/kegg-bin/show_pathway?map00290/K00826%09%23FFFFFF,red/K00053%09%23FFFFFF,red/K01703%09%23FFFFFF,red/K01704%09%23FFFFFF,red/K01649%09%23FFFFFF,red/K01687%09%23FFFFFF,red
adu00250	Alanine, aspartate and glutamate metabolism	Metabolism	Amino acid metabolism	29	104	0.0100611	0.0574918	AH02G23890(K00827);AH05G29250(K01915);AH07G13940(K01953);AH10G29320(K00261);AH11G03850(K01953);AH12G26600(K00827);AH13G57990(K00261);AH17G13870(K01953);AH01G04690(K01953);AH15G24830(K01915);AH16G33880(K00264);AH12G05660(K00814);AH01G34330(K00294);AH02G05040(K00814);AH13G10700(K16871);AH20G28540(K14454);AH03G08040(K16871);AH17G07960(K01756);AH19G28000(K01953);AH10G09270(K01953);AH04G01860(K01580);…	http://www.kegg.jp/kegg-bin/show_pathway?map00250/K00827%09%23FFFFFF,red/K01915%09%23FFFFFF,red/K01953%09%23FFFFFF,red/K00261%09%23FFFFFF,red/K00264%09%23FFFFFF,red/K00814%09%23FFFFFF,red/K00294%09%23FFFFFF,red/K16871%09%23FFFFFF,red/K14454%09%23FFFFFF,red/K01756%09%23FFFFFF,red/K01580%09%23FFFFFF,red/K00609%09%23FFFFFF,red/K01755%09%23FFFFFF,red
adu00430	Taurine and hypotaurine metabolism	Metabolism	Metabolism of other amino acids	6	12	0.0124157	0.0677221	AH05G25240(K18592);AH04G01860(K01580);AH17G10120(K01580);AH14G02610(K01580);AH07G10700(K01580);AH15G30130(K18592)	http://www.kegg.jp/kegg-bin/show_pathway?map00430/K18592%09%23FFFFFF,red/K01580%09%23FFFFFF,red
adu00270	Cysteine and methionine metabolism	Metabolism	Amino acid metabolism	52	213	0.0139872	0.0729768	AH02G23890(K00827);AH03G29990(K01919);AH04G00320(K00058);AH12G26600(K00827);AH13G34030(K01919);AH14G00910(K00058);AH17G34090(K00826);AH19G23250(K01761);AH14G31590(K20772);AH08G09580(K00826);AH14G05800(K05933);AH13G21990(K00815);AH17G05530(K05933);AH07G06710(K05933);AH04G04690(K05933);AH03G15370(K00815);AH11G06020(K00640);AH06G05820(K00789);AH13G40980(K01738);AH05G33610(K01611);AH03G19490(K00815);…	http://www.kegg.jp/kegg-bin/show_pathway?map00270/K00827%09%23FFFFFF,red/K01919%09%23FFFFFF,red/K00058%09%23FFFFFF,red/K00826%09%23FFFFFF,red/K01761%09%23FFFFFF,red/K20772%09%23FFFFFF,red/K05933%09%23FFFFFF,red/K00815%09%23FFFFFF,red/K00640%09%23FFFFFF,red/K00789%09%23FFFFFF,red/K01738%09%23FFFFFF,red/K01611%09%23FFFFFF,red/K22207%09%23FFFFFF,red/K00547%09%23FFFFFF,red/K00797%09%23FFFFFF,red/K130…
adu00280	Valine, leucine and isoleucine degradation	Metabolism	Amino acid metabolism	29	111	0.0244992	0.122496	AH02G23890(K00827);AH12G26600(K00827);AH15G34330(K05605);AH17G34090(K00826);AH12G16840(K07513);AH07G17420(K00166);AH08G09580(K00826);AH18G24350(K00166);AH02G13570(K07513);AH03G24400(K14085);AH13G27440(K14085);AH11G27110(K00626);AH03G40790(K00128);AH13G03530(K00253);AH05G03130(K05607);AH01G29760(K00626);AH17G30320(K00128);AH10G06960(K05605);AH01G26990(K09699);AH08G05840(K00128);AH13G43620(K00128);…	http://www.kegg.jp/kegg-bin/show_pathway?map00280/K00827%09%23FFFFFF,red/K05605%09%23FFFFFF,red/K00826%09%23FFFFFF,red/K07513%09%23FFFFFF,red/K00166%09%23FFFFFF,red/K14085%09%23FFFFFF,red/K00626%09%23FFFFFF,red/K00128%09%23FFFFFF,red/K00253%09%23FFFFFF,red/K05607%09%23FFFFFF,red/K09699%09%23FFFFFF,red/K18660%09%23FFFFFF,red/K00020%09%23FFFFFF,red
adu00904	Diterpenoid biosynthesis	Metabolism	Metabolism of terpenoids and polyketides	15	53	0.0481573	0.231155	AH09G07960(K17961);AH19G11020(K17961);AH14G09600(K04122);AH18G19020(K04125);AH19G11010(K17961);AH07G23390(K04125);AH05G03720(K04123);AH08G26170(K04124);AH18G31170(K04124);AH09G11150(K04125);AH04G09020(K04122);AH17G29540(K05282);AH18G00120(K04122);AH13G21200(K04125);AH13G36490(K05282)	http://www.kegg.jp/kegg-bin/show_pathway?map00904/K17961%09%23FFFFFF,red/K04122%09%23FFFFFF,red/K04125%09%23FFFFFF,red/K04123%09%23FFFFFF,red/K04124%09%23FFFFFF,red/K05282%09%23FFFFFF,red
adu00260	Glycine, serine and threonine metabolism	Metabolism	Amino acid metabolism	28	113	0.0501317	0.231377	AH02G23890(K00827);AH04G00320(K00058);AH05G14040(K01696);AH12G26600(K00827);AH14G00910(K00058);AH15G08900(K01696);AH09G26400(K00276);AH03G24400(K14085);AH19G41680(K00276);AH13G27440(K14085);AH08G22800(K00276);AH03G23390(K00276);AH14G15460(K00276);AH08G25480(K00306);AH18G26440(K00276);AH04G23320(K15633);AH20G35150(K06001);AH19G40100(K00058);AH05G02080(K00831);AH09G28000(K00058);AH05G13080(K00276);…	http://www.kegg.jp/kegg-bin/show_pathway?map00260/K00827%09%23FFFFFF,red/K00058%09%23FFFFFF,red/K01696%09%23FFFFFF,red/K00276%09%23FFFFFF,red/K14085%09%23FFFFFF,red/K00306%09%23FFFFFF,red/K15633%09%23FFFFFF,red/K06001%09%23FFFFFF,red/K00831%09%23FFFFFF,red/K01733%09%23FFFFFF,red/K01620%09%23FFFFFF,red/K00133%09%23FFFFFF,red/K00130%09%23FFFFFF,red
adu00071	Fatty acid degradation	Metabolism	Lipid metabolism	28	115	0.0608479	0.270435	AH12G16840(K07513);AH01G27040(K10527);AH13G38290(K00232);AH11G30610(K10527);AH02G22460(K00232);AH08G11630(K18857);AH03G34490(K00232);AH02G13570(K07513);AH03G24400(K14085);AH13G27440(K14085);AH11G27110(K00626);AH03G40790(K00128);AH19G41590(K01897);AH14G40910(K07517);AH05G26280(K10527);AH01G29760(K00626);AH05G02990(K00232);AH18G02890(K18857);AH17G28950(K18857);AH17G30320(K00128);AH01G14690(K00232);…	http://www.kegg.jp/kegg-bin/show_pathway?map00071/K07513%09%23FFFFFF,red/K10527%09%23FFFFFF,red/K00232%09%23FFFFFF,red/K18857%09%23FFFFFF,red/K14085%09%23FFFFFF,red/K00626%09%23FFFFFF,red/K00128%09%23FFFFFF,red/K01897%09%23FFFFFF,red/K07517%09%23FFFFFF,red/K00121%09%23FFFFFF,red/K00001%09%23FFFFFF,red
adu04016	MAPK signaling pathway - plant	Environmental Information Processing	Signal transduction	71	328	0.0635627	0.272412	AH03G38070(K14497);AH05G02160(K20547);AH10G04560(K13449);AH13G41210(K14497);AH16G33920(K14497);AH20G02550(K13449);AH06G27360(K14497);AH14G31590(K20772);AH09G21370(K14516);AH13G48350(K13416);AH13G03760(K20536);AH07G12970(K13424);AH16G32150(K13424);AH20G00720(K20547);AH03G01930(K20536);AH17G12570(K13424);AH11G32360(K14515);AH03G45710(K13416);AH06G04140(K14509);AH09G21850(K14509);AH13G22840(K14497);…	http://www.kegg.jp/kegg-bin/show_pathway?map04016/K14497%09%23FFFFFF,red/K20547%09%23FFFFFF,red/K13449%09%23FFFFFF,red/K20772%09%23FFFFFF,red/K14516%09%23FFFFFF,red/K13416%09%23FFFFFF,red/K20536%09%23FFFFFF,red/K13424%09%23FFFFFF,red/K14515%09%23FFFFFF,red/K14509%09%23FFFFFF,red/K13447%09%23FFFFFF,red/K13420%09%23FFFFFF,red/K14498%09%23FFFFFF,red/K17686%09%23FFFFFF,red/K00940%09%23FFFFFF,red/K205…
adu00900	Terpenoid backbone biosynthesis	Metabolism	Metabolism of terpenoids and polyketides	25	103	0.0756248	0.31293	AH01G22990(K01662);AH03G01290(K03526);AH05G06410(K13789);AH07G15330(K11778);AH11G34920(K01662);AH13G03360(K03526);AH17G14180(K11778);AH08G16990(K12742);AH13G15850(K12742);AH11G27110(K00626);AH03G39780(K01662);AH03G13060(K12742);AH07G03260(K13789);AH05G01640(K00021);AH13G42720(K01662);AH01G29760(K00626);AH14G32230(K01823);AH04G27440(K01823);AH08G17000(K12742);AH12G02060(K06013);AH07G05810(K00021);…	http://www.kegg.jp/kegg-bin/show_pathway?map00900/K01662%09%23FFFFFF,red/K03526%09%23FFFFFF,red/K13789%09%23FFFFFF,red/K11778%09%23FFFFFF,red/K12742%09%23FFFFFF,red/K00626%09%23FFFFFF,red/K00021%09%23FFFFFF,red/K01823%09%23FFFFFF,red/K06013%09%23FFFFFF,red
adu00730	Thiamine metabolism	Metabolism	Metabolism of cofactors and vitamins	12	44	0.0917528	0.367011	AH01G22990(K01662);AH11G34920(K01662);AH03G39780(K01662);AH13G42720(K01662);AH11G31360(K20896);AH16G17910(K00939);AH12G14210(K00939);AH02G12580(K00939);AH01G26510(K20896);AH06G14740(K00939);AH02G28100(K00949);AH12G31790(K00949)	http://www.kegg.jp/kegg-bin/show_pathway?map00730/K01662%09%23FFFFFF,red/K20896%09%23FFFFFF,red/K00939%09%23FFFFFF,red/K00949%09%23FFFFFF,red
adu00330	Arginine and proline metabolism	Metabolism	Amino acid metabolism	29	125	0.0954452	0.369465	AH12G22370(K12657);AH14G20240(K12657);AH02G20050(K12657);AH16G05330(K00286);AH03G24400(K14085);AH03G09820(K01426);AH13G27440(K14085);AH01G34330(K00294);AH13G51130(K00819);AH03G40790(K00128);AH13G12450(K01426);AH06G02830(K00286);AH05G33610(K01611);AH17G30320(K00128);AH05G12230(K00797);AH15G10690(K00797);AH20G28540(K14454);AH13G41130(K12657);AH08G05840(K00128);AH13G43620(K00128);AH13G42350(K17839);…	http://www.kegg.jp/kegg-bin/show_pathway?map00330/K12657%09%23FFFFFF,red/K00286%09%23FFFFFF,red/K14085%09%23FFFFFF,red/K01426%09%23FFFFFF,red/K00294%09%23FFFFFF,red/K00819%09%23FFFFFF,red/K00128%09%23FFFFFF,red/K01611%09%23FFFFFF,red/K00797%09%23FFFFFF,red/K14454%09%23FFFFFF,red/K17839%09%23FFFFFF,red/K13366%09%23FFFFFF,red/K00472%09%23FFFFFF,red/K01259%09%23FFFFFF,red/K01583%09%23FFFFFF,red
adu00310	Lysine degradation	Metabolism	Amino acid metabolism	16	63	0.0986933	0.3701	AH14G00210(K14157);AH01G20410(K14157);AH03G24400(K14085);AH13G27440(K14085);AH11G27110(K00626);AH03G40790(K00128);AH08G25480(K00306);AH01G29760(K00626);AH07G03150(K00658);AH17G30320(K00128);AH00G04940(K00658);AH08G05840(K00128);AH13G43620(K00128);AH09G19200(K00306);AH10G29860(K24405);AH18G30390(K00306)	http://www.kegg.jp/kegg-bin/show_pathway?map00310/K14157%09%23FFFFFF,red/K14085%09%23FFFFFF,red/K00626%09%23FFFFFF,red/K00128%09%23FFFFFF,red/K00306%09%23FFFFFF,red/K00658%09%23FFFFFF,red/K24405%09%23FFFFFF,red
adu00590	Arachidonic acid metabolism	Metabolism	Lipid metabolism	10	36	0.106399	0.38503	AH03G30120(K00432);AH05G25240(K18592);AH17G23620(K05309);AH15G26100(K05309);AH06G02630(K14674);AH15G30130(K18592);AH05G28430(K05309);AH08G01610(K05309);AH16G10210(K08726);AH06G06410(K08726)	http://www.kegg.jp/kegg-bin/show_pathway?map00590/K00432%09%23FFFFFF,red/K18592%09%23FFFFFF,red/K05309%09%23FFFFFF,red/K14674%09%23FFFFFF,red/K08726%09%23FFFFFF,red
adu00130	Ubiquinone and other terpenoid-quinone biosynthesis	Metabolism	Metabolism of cofactors and vitamins	26	112	0.109092	0.38503	AH05G14930(K05928);AH13G21990(K00815);AH15G07950(K05928);AH07G04440(K00457);AH17G03260(K00457);AH11G35440(K09833);AH17G11590(K00487);AH11G35110(K01904);AH03G15370(K00815);AH18G27380(K09833);AH03G19490(K00815);AH01G22770(K01904);AH08G23290(K09833);AH01G01950(K09833);AH07G15230(K03809);AH11G02450(K00487);AH15G07580(K01904);AH01G22470(K09833);AH01G06170(K00487);AH10G20990(K06125);AH19G38680(K00487);…	http://www.kegg.jp/kegg-bin/show_pathway?map00130/K05928%09%23FFFFFF,red/K00815%09%23FFFFFF,red/K00457%09%23FFFFFF,red/K09833%09%23FFFFFF,red/K00487%09%23FFFFFF,red/K01904%09%23FFFFFF,red/K03809%09%23FFFFFF,red/K06125%09%23FFFFFF,red/K19222%09%23FFFFFF,red
adu00020	Citrate cycle (TCA cycle)	Metabolism	Carbohydrate metabolism	23	100	0.135748	0.465422	AH14G41030(K00164);AH18G06970(K01681);AH17G10380(K00031);AH07G11060(K00031);AH11G01560(K01647);AH08G16610(K01681);AH07G03150(K00658);AH05G06880(K00234);AH13G15330(K01681);AH05G02490(K01681);AH01G07200(K01647);AH15G31280(K00031);AH16G31580(K00235);AH00G04940(K00658);AH16G09460(K01648);AH09G09720(K00627);AH06G05830(K01648);AH05G24190(K00031);AH15G11800(K00161);AH00G00900(K00627);AH19G30320(K00627);…	http://www.kegg.jp/kegg-bin/show_pathway?map00020/K00164%09%23FFFFFF,red/K01681%09%23FFFFFF,red/K00031%09%23FFFFFF,red/K01647%09%23FFFFFF,red/K00658%09%23FFFFFF,red/K00234%09%23FFFFFF,red/K00235%09%23FFFFFF,red/K01648%09%23FFFFFF,red/K00627%09%23FFFFFF,red/K00161%09%23FFFFFF,red/K00026%09%23FFFFFF,red
adu00908	Zeatin biosynthesis	Metabolism	Metabolism of terpenoids and polyketides	13	52	0.140409	0.468029	AH01G21650(K00279);AH16G04810(K13495);AH16G26200(K13496);AH17G10410(K13496);AH07G11080(K13496);AH11G36140(K00279);AH06G21240(K13496);AH01G21600(K00279);AH11G36160(K00279);AH01G21620(K00279);AH14G39810(K10717);AH12G17980(K13495);AH01G21670(K00279)	http://www.kegg.jp/kegg-bin/show_pathway?map00908/K00279%09%23FFFFFF,red/K13495%09%23FFFFFF,red/K13496%09%23FFFFFF,red/K10717%09%23FFFFFF,red
adu04146	Peroxisome	Cellular Processes	Transport and catabolism	40	186	0.144556	0.468832	AH17G10380(K00031);AH07G11060(K00031);AH12G16840(K07513);AH13G38290(K00232);AH02G22460(K00232);AH03G34490(K00232);AH02G13570(K07513);AH13G02000(K13356);AH19G26330(K13347);AH18G05710(K13356);AH19G41590(K01897);AH08G25480(K00306);AH10G30760(K13347);AH09G20810(K13347);AH05G02990(K00232);AH18G08910(K13348);AH03G03630(K13356);AH15G31280(K00031);AH05G23310(K12261);AH20G05240(K11517);AH01G14690(K00232);…	http://www.kegg.jp/kegg-bin/show_pathway?map04146/K00031%09%23FFFFFF,red/K07513%09%23FFFFFF,red/K00232%09%23FFFFFF,red/K13356%09%23FFFFFF,red/K13347%09%23FFFFFF,red/K01897%09%23FFFFFF,red/K00306%09%23FFFFFF,red/K13348%09%23FFFFFF,red/K12261%09%23FFFFFF,red/K11517%09%23FFFFFF,red/K13354%09%23FFFFFF,red/K08726%09%23FFFFFF,red
adu00073	Cutin, suberine and wax biosynthesis	Metabolism	Lipid metabolism	16	69	0.180293	0.569346	AH20G10350(K17991);AH13G02000(K13356);AH18G05710(K13356);AH02G14660(K17991);AH03G03630(K13356);AH06G12140(K13407);AH18G34400(K15400);AH12G17240(K17991);AH16G01310(K13407);AH06G24380(K15400);AH16G30080(K15400);AH13G02010(K13356);AH03G03620(K13356);AH18G28150(K17991);AH18G17540(K13356);AH08G15410(K13356)	http://www.kegg.jp/kegg-bin/show_pathway?map00073/K17991%09%23FFFFFF,red/K13356%09%23FFFFFF,red/K13407%09%23FFFFFF,red/K15400%09%23FFFFFF,red
adu00300	Lysine biosynthesis	Metabolism	Amino acid metabolism	6	22	0.200386	0.616573	AH10G05900(K10206);AH20G08850(K10206);AH14G27650(K01714);AH04G23590(K01714);AH13G46100(K00133);AH03G43440(K00133)	http://www.kegg.jp/kegg-bin/show_pathway?map00300/K10206%09%23FFFFFF,red/K01714%09%23FFFFFF,red/K00133%09%23FFFFFF,red
adu03030	DNA replication	Genetic Information Processing	Replication and repair	18	84	0.263743	0.791229	AH16G04260(K04802);AH13G26410(K03111);AH01G32420(K03111);AH13G58360(K10756);AH06G01770(K04802);AH16G03610(K02328);AH03G46860(K02541);AH13G02520(K10747);AH09G29710(K10743);AH01G26290(K02540);AH13G49530(K02541);AH03G32660(K07466);AH11G35340(K10739);AH01G24230(K02209);AH06G04390(K02210);AH11G33780(K02209);AH09G29730(K10740);AH01G23460(K10745)	http://www.kegg.jp/kegg-bin/show_pathway?map03030/K04802%09%23FFFFFF,red/K03111%09%23FFFFFF,red/K10756%09%23FFFFFF,red/K02328%09%23FFFFFF,red/K02541%09%23FFFFFF,red/K10747%09%23FFFFFF,red/K10743%09%23FFFFFF,red/K02540%09%23FFFFFF,red/K07466%09%23FFFFFF,red/K10739%09%23FFFFFF,red/K02209%09%23FFFFFF,red/K02210%09%23FFFFFF,red/K10740%09%23FFFFFF,red/K10745%09%23FFFFFF,red
adu00660	C5-Branched dibasic acid metabolism	Metabolism	Carbohydrate metabolism	4	15	0.287409	0.841196	AH19G28190(K01703);AH09G22400(K01703);AH09G01360(K01704);AH19G02610(K01704)	http://www.kegg.jp/kegg-bin/show_pathway?map00660/K01703%09%23FFFFFF,red/K01704%09%23FFFFFF,red
adu00514	Other types of O-glycan biosynthesis	Metabolism	Glycan biosynthesis and metabolism	5	20	0.295518	0.844336	AH16G12800(K09667);AH07G05010(K20782);AH13G06900(K20783);AH01G09860(K20784);AH20G01330(K20784)	http://www.kegg.jp/kegg-bin/show_pathway?map00514/K09667%09%23FFFFFF,red/K20782%09%23FFFFFF,red/K20783%09%23FFFFFF,red/K20784%09%23FFFFFF,red
adu00640	Propanoate metabolism	Metabolism	Carbohydrate metabolism	17	81	0.30272	0.844799	AH15G34330(K05605);AH07G17420(K00166);AH13G38290(K00232);AH18G24350(K00166);AH02G22460(K00232);AH03G34490(K00232);AH11G27110(K00626);AH01G29760(K00626);AH05G02990(K00232);AH10G06960(K05605);AH01G14690(K00232);AH01G26990(K09699);AH20G25230(K00166);AH05G21320(K05605);AH16G37140(K05605);AH11G30770(K09699);AH16G45440(K05605)	http://www.kegg.jp/kegg-bin/show_pathway?map00640/K05605%09%23FFFFFF,red/K00166%09%23FFFFFF,red/K00232%09%23FFFFFF,red/K00626%09%23FFFFFF,red/K09699%09%23FFFFFF,red
adu00965	Betalain biosynthesis	Metabolism	Biosynthesis of other secondary metabolites	3	11	0.32489	0.866549	AH13G21490(K01593);AH05G21700(K15777);AH03G18940(K01593)	http://www.kegg.jp/kegg-bin/show_pathway?map00965/K01593%09%23FFFFFF,red/K15777%09%23FFFFFF,red
adu00650	Butanoate metabolism	Metabolism	Carbohydrate metabolism	10	46	0.324956	0.866549	AH11G27110(K00626);AH01G29760(K00626);AH13G21830(K00074);AH13G10700(K16871);AH03G08040(K16871);AH04G01860(K01580);AH17G10120(K01580);AH14G02610(K01580);AH07G10700(K01580);AH03G19380(K00074)	http://www.kegg.jp/kegg-bin/show_pathway?map00650/K00626%09%23FFFFFF,red/K00074%09%23FFFFFF,red/K16871%09%23FFFFFF,red/K01580%09%23FFFFFF,red
adu00780	Biotin metabolism	Metabolism	Metabolism of cofactors and vitamins	7	31	0.332806	0.868191	AH16G27820(K00059);AH06G22530(K00059);AH16G27830(K00059);AH13G57740(K00652);AH10G29580(K00652);AH06G22540(K00059);AH10G29360(K00059)	http://www.kegg.jp/kegg-bin/show_pathway?map00780/K00059%09%23FFFFFF,red/K00652%09%23FFFFFF,red
adu04626	Plant-pathogen interaction	Organismal Systems	Environmental adaptation	81	427	0.368353	0.940475	AH10G04560(K13449);AH20G02550(K13449);AH05G33840(K09487);AH17G23680(K09487);AH13G48350(K13416);AH20G03180(K15397);AH15G18060(K09487);AH13G03760(K20536);AH05G00140(K13457);AH05G31950(K18875);AH07G12970(K13424);AH17G29650(K13448);AH08G01560(K09487);AH16G32150(K13424);AH08G06260(K13448);AH03G01930(K20536);AH01G30860(K13436);AH17G12570(K13424);AH11G25880(K13436);AH03G45710(K13416);AH07G01060(K09487);…	http://www.kegg.jp/kegg-bin/show_pathway?map04626/K13449%09%23FFFFFF,red/K09487%09%23FFFFFF,red/K13416%09%23FFFFFF,red/K15397%09%23FFFFFF,red/K20536%09%23FFFFFF,red/K13457%09%23FFFFFF,red/K18875%09%23FFFFFF,red/K13424%09%23FFFFFF,red/K13448%09%23FFFFFF,red/K13436%09%23FFFFFF,red/K04079%09%23FFFFFF,red/K13447%09%23FFFFFF,red/K13412%09%23FFFFFF,red/K13420%09%23FFFFFF,red/K05391%09%23FFFFFF,red/K134…
adu02010	ABC transporters	Environmental Information Processing	Membrane transport	14	69	0.377562	0.943904	AH01G30700(K05658);AH11G26140(K05658);AH15G37080(K05666);AH01G02710(K05666);AH19G35310(K05666);AH11G06290(K05666);AH08G22100(K05674);AH10G00710(K05658);AH19G33830(K05681);AH01G30690(K05658);AH20G04940(K05658);AH14G28660(K05681);AH11G26150(K05658);AH10G16930(K05658)	http://www.kegg.jp/kegg-bin/show_pathway?map02010/K05658%09%23FFFFFF,red/K05666%09%23FFFFFF,red/K05674%09%23FFFFFF,red/K05681%09%23FFFFFF,red
adu00910	Nitrogen metabolism	Metabolism	Energy metabolism	12	59	0.390106	0.955363	AH03G01030(K01674);AH05G29250(K01915);AH10G29320(K00261);AH13G02920(K01674);AH13G57990(K00261);AH15G24830(K01915);AH07G20530(K01673);AH16G33880(K00264);AH17G16890(K01673);AH07G13620(K01725);AH06G27300(K00264);AH12G36250(K01674)	http://www.kegg.jp/kegg-bin/show_pathway?map00910/K01674%09%23FFFFFF,red/K01915%09%23FFFFFF,red/K00261%09%23FFFFFF,red/K01673%09%23FFFFFF,red/K00264%09%23FFFFFF,red/K01725%09%23FFFFFF,red
adu00240	Pyrimidine metabolism	Metabolism	Nucleotide metabolism	24	126	0.444926	1	AH11G05410(K00876);AH01G03370(K00876);AH01G08210(K01937);AH15G24680(K00207);AH11G00720(K01937);AH19G08250(K00940);AH09G06590(K00940);AH05G29370(K00207);AH14G06790(K00857);AH04G05270(K00857);AH13G39070(K01431);AH03G35030(K01431);AH08G02660(K16904);AH03G46960(K00609);AH13G49740(K00609);AH13G37280(K10807);AH03G33500(K10807);AH05G24830(K01489);AH19G37320(K00254);AH02G10910(K01465);AH06G24820(K10808);…	http://www.kegg.jp/kegg-bin/show_pathway?map00240/K00876%09%23FFFFFF,red/K01937%09%23FFFFFF,red/K00207%09%23FFFFFF,red/K00940%09%23FFFFFF,red/K00857%09%23FFFFFF,red/K01431%09%23FFFFFF,red/K16904%09%23FFFFFF,red/K00609%09%23FFFFFF,red/K10807%09%23FFFFFF,red/K01489%09%23FFFFFF,red/K00254%09%23FFFFFF,red/K01465%09%23FFFFFF,red/K10808%09%23FFFFFF,red/K00943%09%23FFFFFF,red
adu00261	Monobactam biosynthesis	Metabolism	Biosynthesis of other secondary metabolites	4	19	0.466829	1	AH14G27650(K01714);AH04G23590(K01714);AH13G46100(K00133);AH03G43440(K00133)	http://www.kegg.jp/kegg-bin/show_pathway?map00261/K01714%09%23FFFFFF,red/K00133%09%23FFFFFF,red
adu00531	Glycosaminoglycan degradation	Metabolism	Glycan biosynthesis and metabolism	6	30	0.475428	1	AH03G22640(K10532);AH16G10320(K10532);AH04G06350(K07964);AH06G06510(K10532);AH01G33460(K07964);AH18G34990(K10532)	http://www.kegg.jp/kegg-bin/show_pathway?map00531/K10532%09%23FFFFFF,red/K07964%09%23FFFFFF,red
adu00520	Amino sugar and nucleotide sugar metabolism	Metabolism	Carbohydrate metabolism	48	260	0.491585	1	AH05G02160(K20547);AH08G11570(K01183);AH11G33850(K01183);AH12G16010(K01183);AH18G02950(K01183);AH04G08740(K12448);AH03G02460(K08678);AH20G00720(K20547);AH01G33420(K00012);AH14G09280(K12448);AH14G04840(K00975);AH11G24360(K00012);AH12G32180(K08678);AH19G35340(K01183);AH12G37100(K08678);AH11G24800(K13379);AH05G16220(K01784);AH01G09220(K20547);AH13G04340(K08678);AH14G36840(K13379);AH15G06720(K01784);…	http://www.kegg.jp/kegg-bin/show_pathway?map00520/K20547%09%23FFFFFF,red/K01183%09%23FFFFFF,red/K12448%09%23FFFFFF,red/K08678%09%23FFFFFF,red/K00012%09%23FFFFFF,red/K00975%09%23FFFFFF,red/K13379%09%23FFFFFF,red/K01784%09%23FFFFFF,red/K12446%09%23FFFFFF,red/K00844%09%23FFFFFF,red/K00847%09%23FFFFFF,red/K00326%09%23FFFFFF,red/K16190%09%23FFFFFF,red
adu00340	Histidine metabolism	Metabolism	Amino acid metabolism	9	47	0.496165	1	AH03G24400(K14085);AH13G27440(K14085);AH03G40790(K00128);AH17G30320(K00128);AH08G05840(K00128);AH13G43620(K00128);AH00G04960(K01663);AH07G03130(K01663);AH07G18760(K18649)	http://www.kegg.jp/kegg-bin/show_pathway?map00340/K14085%09%23FFFFFF,red/K00128%09%23FFFFFF,red/K01663%09%23FFFFFF,red/K18649%09%23FFFFFF,red
adu01040	Biosynthesis of unsaturated fatty acids	Metabolism	Lipid metabolism	9	47	0.496165	1	AH12G16840(K07513);AH13G38290(K00232);AH02G22460(K00232);AH03G34490(K00232);AH02G13570(K07513);AH05G02990(K00232);AH02G03240(K01068);AH01G14690(K00232);AH12G00790(K01068)	http://www.kegg.jp/kegg-bin/show_pathway?map01040/K07513%09%23FFFFFF,red/K00232%09%23FFFFFF,red/K01068%09%23FFFFFF,red
adu00053	Ascorbate and aldarate metabolism	Metabolism	Carbohydrate metabolism	24	130	0.512019	1	AH03G24400(K14085);AH02G19910(K00002);AH13G27440(K14085);AH01G33420(K00012);AH03G40790(K00128);AH12G22210(K00002);AH11G24360(K00012);AH19G05310(K00469);AH05G25220(K00469);AH17G30320(K00128);AH13G30960(K00469);AH08G05840(K00128);AH13G43620(K00128);AH00G03100(K00012);AH15G16630(K00012);AH15G30160(K00469);AH06G17720(K08232);AH15G31710(K16190);AH17G04410(K00423);AH07G18760(K18649);AH06G25770(K00002);…	http://www.kegg.jp/kegg-bin/show_pathway?map00053/K14085%09%23FFFFFF,red/K00002%09%23FFFFFF,red/K00012%09%23FFFFFF,red/K00128%09%23FFFFFF,red/K00469%09%23FFFFFF,red/K08232%09%23FFFFFF,red/K16190%09%23FFFFFF,red/K00423%09%23FFFFFF,red/K18649%09%23FFFFFF,red
adu00010	Glycolysis / Gluconeogenesis	Metabolism	Carbohydrate metabolism	47	257	0.521064	1	AH10G07730(K00134);AH08G11630(K18857);AH20G29720(K01689);AH03G24400(K14085);AH02G19910(K00002);AH13G27440(K14085);AH06G17350(K01623);AH03G40790(K00128);AH12G22210(K00002);AH11G26930(K00850);AH18G02890(K18857);AH04G23320(K15633);AH09G28560(K01623);AH19G39590(K01623);AH17G28950(K18857);AH01G29970(K00850);AH17G30320(K00128);AH05G13650(K00873);AH12G35870(K00873);AH03G19810(K00850);AH03G20000(K00844);…	http://www.kegg.jp/kegg-bin/show_pathway?map00010/K00134%09%23FFFFFF,red/K18857%09%23FFFFFF,red/K01689%09%23FFFFFF,red/K14085%09%23FFFFFF,red/K00002%09%23FFFFFF,red/K01623%09%23FFFFFF,red/K00128%09%23FFFFFF,red/K00850%09%23FFFFFF,red/K15633%09%23FFFFFF,red/K00873%09%23FFFFFF,red/K00844%09%23FFFFFF,red/K00121%09%23FFFFFF,red/K00627%09%23FFFFFF,red/K00161%09%23FFFFFF,red/K00001%09%23FFFFFF,red/K017…
adu04141	Protein processing in endoplasmic reticulum	Genetic Information Processing	Folding, sorting and degradation	69	379	0.53247	1	AH14G40970(K03283);AH13G31440(K09490);AH14G40980(K03283);AH05G33840(K09487);AH17G23680(K09487);AH14G40960(K03283);AH17G30260(K09580);AH15G18060(K09487);AH13G35580(K08054);AH13G31500(K09490);AH08G01560(K09487);AH19G17250(K08057);AH03G31490(K08054);AH07G01060(K09487);AH09G13290(K08057);AH17G01230(K09487);AH15G36680(K04079);AH13G33380(K04079);AH19G40440(K07342);AH20G04460(K03283);AH14G10790(K10578);…	http://www.kegg.jp/kegg-bin/show_pathway?map04141/K03283%09%23FFFFFF,red/K09490%09%23FFFFFF,red/K09487%09%23FFFFFF,red/K09580%09%23FFFFFF,red/K08054%09%23FFFFFF,red/K08057%09%23FFFFFF,red/K04079%09%23FFFFFF,red/K07342%09%23FFFFFF,red/K10578%09%23FFFFFF,red/K06689%09%23FFFFFF,red/K09584%09%23FFFFFF,red/K13525%09%23FFFFFF,red/K13989%09%23FFFFFF,red/K07953%09%23FFFFFF,red/K11718%09%23FFFFFF,red/K106…
adu00770	Pantothenate and CoA biosynthesis	Metabolism	Metabolism of cofactors and vitamins	17	93	0.540412	1	AH17G34090(K00826);AH12G05510(K00053);AH08G09580(K00826);AH08G18790(K00053);AH03G40790(K00128);AH15G24680(K00207);AH17G30320(K00128);AH05G29370(K00207);AH13G39070(K01431);AH08G05840(K00128);AH13G43620(K00128);AH03G35030(K01431);AH04G03730(K01687);AH13G42350(K17839);AH08G26530(K01918);AH14G04710(K01687);AH03G35570(K00826)	http://www.kegg.jp/kegg-bin/show_pathway?map00770/K00826%09%23FFFFFF,red/K00053%09%23FFFFFF,red/K00128%09%23FFFFFF,red/K00207%09%23FFFFFF,red/K01431%09%23FFFFFF,red/K01687%09%23FFFFFF,red/K17839%09%23FFFFFF,red/K01918%09%23FFFFFF,red
adu00903	Limonene and pinene degradation	Metabolism	Metabolism of terpenoids and polyketides	4	22	0.590125	1	AH03G40790(K00128);AH17G30320(K00128);AH08G05840(K00128);AH13G43620(K00128)	http://www.kegg.jp/kegg-bin/show_pathway?map00903/K00128%09%23FFFFFF,red
adu00909	Sesquiterpenoid and triterpenoid biosynthesis	Metabolism	Metabolism of terpenoids and polyketides	8	45	0.594017	1	AH03G35710(K14175);AH12G33400(K14175);AH08G26210(K15803);AH08G19910(K15803);AH20G02070(K14175);AH10G04180(K14175);AH04G16130(K15814);AH08G19970(K15803)	http://www.kegg.jp/kegg-bin/show_pathway?map00909/K14175%09%23FFFFFF,red/K15803%09%23FFFFFF,red/K15814%09%23FFFFFF,red
adu00030	Pentose phosphate pathway	Metabolism	Carbohydrate metabolism	18	104	0.639284	1	AH06G17350(K01623);AH01G08810(K00036);AH14G37320(K00033);AH11G00170(K00036);AH14G43090(K00033);AH11G26930(K00850);AH14G02250(K00851);AH09G28560(K01623);AH04G01490(K00851);AH19G39590(K01623);AH01G29970(K00850);AH14G41290(K00036);AH03G19810(K00850);AH02G25240(K00615);AH05G38140(K00850);AH13G42920(K00850);AH03G40020(K00850);AH13G22370(K00850)	http://www.kegg.jp/kegg-bin/show_pathway?map00030/K01623%09%23FFFFFF,red/K00036%09%23FFFFFF,red/K00033%09%23FFFFFF,red/K00850%09%23FFFFFF,red/K00851%09%23FFFFFF,red/K00615%09%23FFFFFF,red
adu00220	Arginine biosynthesis	Metabolism	Amino acid metabolism	9	53	0.650718	1	AH05G29250(K01915);AH10G29320(K00261);AH13G57990(K00261);AH15G24830(K01915);AH12G05660(K00814);AH02G05040(K00814);AH20G28540(K14454);AH08G08010(K01755);AH17G33010(K01755)	http://www.kegg.jp/kegg-bin/show_pathway?map00220/K01915%09%23FFFFFF,red/K00261%09%23FFFFFF,red/K00814%09%23FFFFFF,red/K14454%09%23FFFFFF,red/K01755%09%23FFFFFF,red
adu03018	RNA degradation	Genetic Information Processing	Folding, sorting and degradation	33	190	0.655095	1	AH20G29720(K01689);AH19G28800(K04077);AH09G22830(K04077);AH10G04890(K04043);AH11G26930(K00850);AH12G35090(K12581);AH18G06200(K12581);AH20G02880(K04043);AH08G15890(K12581);AH20G02840(K04043);AH01G29970(K00850);AH09G22820(K04077);AH19G07310(K04077);AH10G04920(K04043);AH03G19810(K00850);AH19G28790(K04077);AH10G24940(K12627);AH15G31290(K00962);AH05G24180(K00962);AH16G02950(K03679);AH05G38140(K00850);…	http://www.kegg.jp/kegg-bin/show_pathway?map03018/K01689%09%23FFFFFF,red/K04077%09%23FFFFFF,red/K04043%09%23FFFFFF,red/K00850%09%23FFFFFF,red/K12581%09%23FFFFFF,red/K12627%09%23FFFFFF,red/K00962%09%23FFFFFF,red/K03679%09%23FFFFFF,red/K13126%09%23FFFFFF,red/K03678%09%23FFFFFF,red/K12587%09%23FFFFFF,red
adu00750	Vitamin B6 metabolism	Metabolism	Metabolism of cofactors and vitamins	4	24	0.66225	1	AH19G06580(K13248);AH09G04930(K13248);AH05G02080(K00831);AH08G12490(K01733)	http://www.kegg.jp/kegg-bin/show_pathway?map00750/K13248%09%23FFFFFF,red/K00831%09%23FFFFFF,red/K01733%09%23FFFFFF,red
adu00600	Sphingolipid metabolism	Metabolism	Lipid metabolism	8	49	0.693881	1	AH18G32160(K17108);AH10G17430(K07407);AH14G41330(K01634);AH08G27640(K17108);AH20G23330(K07407);AH16G39870(K00654);AH16G42070(K00654);AH05G18770(K04713)	http://www.kegg.jp/kegg-bin/show_pathway?map00600/K17108%09%23FFFFFF,red/K07407%09%23FFFFFF,red/K01634%09%23FFFFFF,red/K00654%09%23FFFFFF,red/K04713%09%23FFFFFF,red
adu03430	Mismatch repair	Genetic Information Processing	Replication and repair	10	62	0.718045	1	AH16G04260(K04802);AH13G26410(K03111);AH01G32420(K03111);AH13G58360(K10756);AH06G01770(K04802);AH16G03610(K02328);AH13G02520(K10747);AH03G32660(K07466);AH11G35340(K10739);AH09G29730(K10740)	http://www.kegg.jp/kegg-bin/show_pathway?map03430/K04802%09%23FFFFFF,red/K03111%09%23FFFFFF,red/K10756%09%23FFFFFF,red/K02328%09%23FFFFFF,red/K10747%09%23FFFFFF,red/K07466%09%23FFFFFF,red/K10739%09%23FFFFFF,red/K10740%09%23FFFFFF,red
adu00920	Sulfur metabolism	Metabolism	Energy metabolism	12	74	0.721289	1	AH03G13580(K00392);AH13G16150(K00392);AH11G06020(K00640);AH13G40980(K01738);AH04G01690(K17285);AH01G02880(K00640);AH12G01010(K13034);AH07G02020(K00640);AH18G18840(K17725);AH03G36230(K01082);AH14G35240(K01739);AH07G23490(K17725)	http://www.kegg.jp/kegg-bin/show_pathway?map00920/K00392%09%23FFFFFF,red/K00640%09%23FFFFFF,red/K01738%09%23FFFFFF,red/K17285%09%23FFFFFF,red/K13034%09%23FFFFFF,red/K17725%09%23FFFFFF,red/K01082%09%23FFFFFF,red/K01739%09%23FFFFFF,red
adu00380	Tryptophan metabolism	Metabolism	Amino acid metabolism	19	119	0.776466	1	AH03G24400(K14085);AH03G09820(K01426);AH13G27440(K14085);AH11G27110(K00626);AH03G40790(K00128);AH13G12450(K01426);AH01G29760(K00626);AH07G03150(K00658);AH17G30320(K00128);AH00G04940(K00658);AH15G21570(K11820);AH08G05840(K00128);AH13G43620(K00128);AH05G31770(K11820);AH13G08850(K01426);AH13G21490(K01593);AH05G11320(K11820);AH11G14590(K22588);AH03G18940(K01593)	http://www.kegg.jp/kegg-bin/show_pathway?map00380/K14085%09%23FFFFFF,red/K01426%09%23FFFFFF,red/K00626%09%23FFFFFF,red/K00128%09%23FFFFFF,red/K00658%09%23FFFFFF,red/K11820%09%23FFFFFF,red/K01593%09%23FFFFFF,red/K22588%09%23FFFFFF,red
adu00460	Cyanoamino acid metabolism	Metabolism	Metabolism of other amino acids	10	66	0.789306	1	AH06G21960(K05349);AH05G25240(K18592);AH12G01010(K13034);AH01G04210(K05349);AH14G04870(K05350);AH16G27160(K05349);AH11G04510(K05349);AH15G30130(K18592);AH14G00900(K08248);AH04G00310(K08248)	http://www.kegg.jp/kegg-bin/show_pathway?map00460/K05349%09%23FFFFFF,red/K18592%09%23FFFFFF,red/K13034%09%23FFFFFF,red/K05350%09%23FFFFFF,red/K08248%09%23FFFFFF,red
adu00565	Ether lipid metabolism	Metabolism	Lipid metabolism	10	66	0.789306	1	AH11G04090(K01114);AH13G56220(K01115);AH04G07070(K01115);AH06G02630(K14674);AH04G24250(K01115);AH19G09070(K01114);AH10G19760(K16860);AH01G08770(K01115);AH19G17510(K01115);AH09G07240(K01114)	http://www.kegg.jp/kegg-bin/show_pathway?map00565/K01114%09%23FFFFFF,red/K01115%09%23FFFFFF,red/K14674%09%23FFFFFF,red/K16860%09%23FFFFFF,red
adu00603	Glycosphingolipid biosynthesis - globo and isoglobo series	Metabolism	Glycan biosynthesis and metabolism	4	29	0.802578	1	AH10G17430(K07407);AH20G23330(K07407);AH04G19280(K01988);AH14G19110(K01988)	http://www.kegg.jp/kegg-bin/show_pathway?map00603/K07407%09%23FFFFFF,red/K01988%09%23FFFFFF,red
adu04075	Plant hormone signal transduction	Environmental Information Processing	Signal transduction	93	549	0.80994	1	AH01G11330(K14487);AH03G38070(K14497);AH05G03310(K13464);AH10G04560(K13449);AH13G41210(K14497);AH16G33920(K14497);AH20G02550(K13449);AH06G27360(K14497);AH09G21370(K14516);AH13G48350(K13416);AH19G13080(K13464);AH12G31180(K14493);AH02G27640(K14493);AH09G10020(K13464);AH11G11050(K14487);AH16G41640(K14499);AH13G27690(K13464);AH14G00470(K13464);AH11G32360(K14515);AH13G45730(K13464);AH03G45710(K13416);…	http://www.kegg.jp/kegg-bin/show_pathway?map04075/K14487%09%23FFFFFF,red/K14497%09%23FFFFFF,red/K13464%09%23FFFFFF,red/K13449%09%23FFFFFF,red/K14516%09%23FFFFFF,red/K13416%09%23FFFFFF,red/K14493%09%23FFFFFF,red/K14499%09%23FFFFFF,red/K14515%09%23FFFFFF,red/K14509%09%23FFFFFF,red/K12126%09%23FFFFFF,red/K14432%09%23FFFFFF,red/K14489%09%23FFFFFF,red/K14504%09%23FFFFFF,red/K14488%09%23FFFFFF,red/K144…
adu00072	Synthesis and degradation of ketone bodies	Metabolism	Lipid metabolism	2	16	0.818516	1	AH11G27110(K00626);AH01G29760(K00626)	http://www.kegg.jp/kegg-bin/show_pathway?map00072/K00626%09%23FFFFFF,red
adu00601	Glycosphingolipid biosynthesis - lacto and neolacto series	Metabolism	Glycan biosynthesis and metabolism	2	16	0.818516	1	AH04G19280(K01988);AH14G19110(K01988)	http://www.kegg.jp/kegg-bin/show_pathway?map00601/K01988%09%23FFFFFF,red
adu03440	Homologous recombination	Genetic Information Processing	Replication and repair	13	88	0.838715	1	AH08G24630(K10875);AH13G26410(K03111);AH01G32420(K03111);AH18G29160(K10875);AH18G13510(K10865);AH01G21560(K03553);AH16G03610(K02328);AH15G09480(K10875);AH03G32660(K07466);AH13G26440(K03553);AH03G05610(K10879);AH11G35340(K10739);AH09G29730(K10740)	http://www.kegg.jp/kegg-bin/show_pathway?map03440/K10875%09%23FFFFFF,red/K03111%09%23FFFFFF,red/K10865%09%23FFFFFF,red/K03553%09%23FFFFFF,red/K02328%09%23FFFFFF,red/K07466%09%23FFFFFF,red/K10879%09%23FFFFFF,red/K10739%09%23FFFFFF,red/K10740%09%23FFFFFF,red
adu04122	Sulfur relay system	Genetic Information Processing	Folding, sorting and degradation	2	17	0.844445	1	AH07G03000(K11996);AH06G02050(K14169)	http://www.kegg.jp/kegg-bin/show_pathway?map04122/K11996%09%23FFFFFF,red/K14169%09%23FFFFFF,red
adu00513	Various types of N-glycan biosynthesis	Metabolism	Glycan biosynthesis and metabolism	8	59	0.868066	1	AH13G45110(K14413);AH03G42500(K14413);AH13G06870(K12670);AH05G23010(K07151);AH09G34410(K12666);AH13G17230(K00736);AH13G20970(K03846);AH09G33560(K14412)	http://www.kegg.jp/kegg-bin/show_pathway?map00513/K14413%09%23FFFFFF,red/K12670%09%23FFFFFF,red/K07151%09%23FFFFFF,red/K12666%09%23FFFFFF,red/K00736%09%23FFFFFF,red/K03846%09%23FFFFFF,red/K14412%09%23FFFFFF,red
adu00561	Glycerolipid metabolism	Metabolism	Lipid metabolism	26	172	0.881993	1	AH03G24400(K14085);AH02G19910(K00002);AH13G27440(K14085);AH03G40790(K00128);AH12G22210(K00002);AH10G17430(K07407);AH05G29540(K01054);AH17G30320(K00128);AH15G24490(K01054);AH20G23330(K07407);AH02G12530(K15728);AH08G05840(K00128);AH13G43620(K00128);AH12G14060(K15728);AH03G22530(K11155);AH06G02630(K14674);AH13G26480(K11155);AH16G08090(K13508);AH19G39000(K01054);AH09G29140(K01054);AH08G13190(K13523);…	http://www.kegg.jp/kegg-bin/show_pathway?map00561/K14085%09%23FFFFFF,red/K00002%09%23FFFFFF,red/K00128%09%23FFFFFF,red/K07407%09%23FFFFFF,red/K01054%09%23FFFFFF,red/K15728%09%23FFFFFF,red/K11155%09%23FFFFFF,red/K14674%09%23FFFFFF,red/K13508%09%23FFFFFF,red/K13523%09%23FFFFFF,red
adu00051	Fructose and mannose metabolism	Metabolism	Carbohydrate metabolism	16	111	0.883003	1	AH06G17350(K01623);AH11G26930(K00850);AH09G28560(K01623);AH19G39590(K01623);AH01G29970(K00850);AH03G19810(K00850);AH03G20000(K00844);AH15G29900(K00844);AH08G11210(K00847);AH05G38140(K00850);AH13G42920(K00850);AH03G40020(K00850);AH05G25460(K00844);AH05G34060(K00847);AH15G35140(K00847);AH13G22370(K00850)	http://www.kegg.jp/kegg-bin/show_pathway?map00051/K01623%09%23FFFFFF,red/K00850%09%23FFFFFF,red/K00844%09%23FFFFFF,red/K00847%09%23FFFFFF,red
adu00630	Glyoxylate and dicarboxylate metabolism	Metabolism	Carbohydrate metabolism	20	136	0.885585	1	AH05G29250(K01915);AH18G06970(K01681);AH15G24830(K01915);AH05G30640(K00122);AH11G01560(K01647);AH11G27110(K00626);AH15G23220(K00122);AH08G16610(K01681);AH01G29760(K00626);AH13G15330(K01681);AH05G02490(K01681);AH01G07200(K01647);AH20G05240(K11517);AH04G05740(K19269);AH14G07350(K19269);AH10G01550(K00026);AH13G51090(K11517);AH10G00330(K11517);AH01G17370(K01638);AH10G00320(K11517)	http://www.kegg.jp/kegg-bin/show_pathway?map00630/K01915%09%23FFFFFF,red/K01681%09%23FFFFFF,red/K00122%09%23FFFFFF,red/K01647%09%23FFFFFF,red/K00626%09%23FFFFFF,red/K11517%09%23FFFFFF,red/K19269%09%23FFFFFF,red/K00026%09%23FFFFFF,red/K01638%09%23FFFFFF,red
adu03060	Protein export	Genetic Information Processing	Folding, sorting and degradation	14	99	0.887069	1	AH13G31440(K09490);AH13G31500(K09490);AH19G40440(K07342);AH03G26780(K09490);AH03G26710(K09490);AH08G06060(K03100);AH09G27640(K07342);AH00G02860(K12946);AH16G10450(K09490);AH16G10830(K12948);AH07G03490(K12946);AH06G06870(K12948);AH03G36530(K03217);AH09G10870(K03104)	http://www.kegg.jp/kegg-bin/show_pathway?map03060/K09490%09%23FFFFFF,red/K07342%09%23FFFFFF,red/K03100%09%23FFFFFF,red/K12946%09%23FFFFFF,red/K12948%09%23FFFFFF,red/K03217%09%23FFFFFF,red/K03104%09%23FFFFFF,red
adu00944	Flavone and flavonol biosynthesis	Metabolism	Biosynthesis of other secondary metabolites	2	20	0.903257	1	AH10G23440(K05280);AH20G30480(K05280)	http://www.kegg.jp/kegg-bin/show_pathway?map00944/K05280%09%23FFFFFF,red
adu00500	Starch and sucrose metabolism	Metabolism	Carbohydrate metabolism	43	279	0.909987	1	AH11G34800(K16055);AH08G12720(K01193);AH01G23120(K16055);AH16G07140(K00695);AH01G20540(K00695);AH18G02500(K01193);AH06G21960(K05349);AH05G30130(K01177);AH14G04840(K00975);AH12G35280(K01193);AH15G10750(K16055);AH03G25090(K00695);AH15G05310(K01193);AH16G41710(K01176);AH13G44570(K01176);AH13G46050(K16055);AH13G28210(K00695);AH01G04210(K05349);AH14G04870(K05350);AH04G03860(K00975);AH14G13760(K01187);…	http://www.kegg.jp/kegg-bin/show_pathway?map00500/K16055%09%23FFFFFF,red/K01193%09%23FFFFFF,red/K00695%09%23FFFFFF,red/K05349%09%23FFFFFF,red/K01177%09%23FFFFFF,red/K00975%09%23FFFFFF,red/K01176%09%23FFFFFF,red/K05350%09%23FFFFFF,red/K01187%09%23FFFFFF,red/K00844%09%23FFFFFF,red/K00688%09%23FFFFFF,red/K00847%09%23FFFFFF,red/K01087%09%23FFFFFF,red/K01194%09%23FFFFFF,red/K00700%09%23FFFFFF,red/K011…
adu00450	Selenocompound metabolism	Metabolism	Metabolism of other amino acids	3	31	0.940184	1	AH19G23250(K01761);AH05G01630(K00384);AH14G35240(K01739)	http://www.kegg.jp/kegg-bin/show_pathway?map00450/K01761%09%23FFFFFF,red/K00384%09%23FFFFFF,red/K01739%09%23FFFFFF,red
adu04120	Ubiquitin mediated proteolysis	Genetic Information Processing	Folding, sorting and degradation	32	220	0.940337	1	AH13G40140(K10581);AH17G29290(K03875);AH03G36890(K10581);AH19G41220(K08770);AH11G03580(K03178);AH14G10790(K10578);AH03G00560(K10144);AH02G24220(K02927);AH09G33810(K06689);AH12G27070(K02927);AH13G43330(K02977);AH03G41070(K08770);AH02G00110(K10576);AH01G05000(K03178);AH12G01040(K10576);AH04G07980(K10578);AH13G43890(K08770);AH14G37430(K02977);AH14G42920(K02977);AH05G12650(K02977);AH15G10180(K02977);…	http://www.kegg.jp/kegg-bin/show_pathway?map04120/K10581%09%23FFFFFF,red/K03875%09%23FFFFFF,red/K08770%09%23FFFFFF,red/K03178%09%23FFFFFF,red/K10578%09%23FFFFFF,red/K10144%09%23FFFFFF,red/K02927%09%23FFFFFF,red/K06689%09%23FFFFFF,red/K02977%09%23FFFFFF,red/K10576%09%23FFFFFF,red/K10575%09%23FFFFFF,red/K03873%09%23FFFFFF,red/K04506%09%23FFFFFF,red/K03352%09%23FFFFFF,red
adu00905	Brassinosteroid biosynthesis	Metabolism	Metabolism of terpenoids and polyketides	2	24	0.949826	1	AH19G13340(K20623);AH09G10230(K20623)	http://www.kegg.jp/kegg-bin/show_pathway?map00905/K20623%09%23FFFFFF,red
adu03020	RNA polymerase	Genetic Information Processing	Transcription	12	98	0.95928	1	AH19G29380(K03006);AH15G11960(K03009);AH11G36630(K03026);AH01G21060(K03026);AH16G34260(K03000);AH08G25210(K03016);AH18G30020(K03016);AH01G01780(K03009);AH06G27640(K03000);AH13G57030(K03024);AH10G30240(K03024);AH19G07950(K03025)	http://www.kegg.jp/kegg-bin/show_pathway?map03020/K03006%09%23FFFFFF,red/K03009%09%23FFFFFF,red/K03026%09%23FFFFFF,red/K03000%09%23FFFFFF,red/K03016%09%23FFFFFF,red/K03024%09%23FFFFFF,red/K03025%09%23FFFFFF,red
adu03013	RNA transport	Genetic Information Processing	Translation	44	301	0.96171	1	AH09G34100(K03231);AH09G34130(K03231);AH19G33100(K03231);AH00G03410(K03231);AH20G26310(K03253);AH03G12590(K03113);AH07G18820(K03257);AH08G09180(K03257);AH10G20060(K03253);AH08G13770(K03231);AH15G32170(K03262);AH05G23220(K03262);AH01G06260(K03238);AH03G46050(K13114);AH20G06780(K03251);AH10G02780(K03251);AH18G01700(K00784);AH03G39150(K07562);AH17G33630(K03257);AH12G18250(K03539);AH07G22510(K14325);…	http://www.kegg.jp/kegg-bin/show_pathway?map03013/K03231%09%23FFFFFF,red/K03253%09%23FFFFFF,red/K03113%09%23FFFFFF,red/K03257%09%23FFFFFF,red/K03262%09%23FFFFFF,red/K03238%09%23FFFFFF,red/K13114%09%23FFFFFF,red/K03251%09%23FFFFFF,red/K00784%09%23FFFFFF,red/K07562%09%23FFFFFF,red/K03539%09%23FFFFFF,red/K14325%09%23FFFFFF,red/K02516%09%23FFFFFF,red/K03249%09%23FFFFFF,red/K14314%09%23FFFFFF,red/K131…
adu00620	Pyruvate metabolism	Metabolism	Carbohydrate metabolism	25	185	0.966595	1	AH12G05340(K01595);AH13G22790(K00029);AH03G24400(K14085);AH13G27440(K14085);AH11G27110(K00626);AH03G40790(K00128);AH08G18930(K01595);AH01G29760(K00626);AH17G30320(K00128);AH05G13650(K00873);AH12G35870(K00873);AH18G16520(K01595);AH19G35900(K01649);AH09G09720(K00627);AH08G05840(K00128);AH13G43620(K00128);AH15G11800(K00161);AH00G00900(K00627);AH19G30320(K00627);AH15G37050(K00873);AH09G32000(K01649);…	http://www.kegg.jp/kegg-bin/show_pathway?map00620/K01595%09%23FFFFFF,red/K00029%09%23FFFFFF,red/K14085%09%23FFFFFF,red/K00626%09%23FFFFFF,red/K00128%09%23FFFFFF,red/K00873%09%23FFFFFF,red/K01649%09%23FFFFFF,red/K00627%09%23FFFFFF,red/K00161%09%23FFFFFF,red/K00026%09%23FFFFFF,red/K01638%09%23FFFFFF,red/K00028%09%23FFFFFF,red/K18881%09%23FFFFFF,red
adu00970	Aminoacyl-tRNA biosynthesis	Genetic Information Processing	Translation	11	96	0.974619	1	AH12G35300(K01866);AH15G10800(K01868);AH11G25300(K01890);AH01G22460(K04567);AH15G06920(K01870);AH05G11990(K01868);AH16G10720(K01875);AH15G30270(K01893);AH01G32690(K01890);AH11G35450(K04567);AH14G02550(K01892)	http://www.kegg.jp/kegg-bin/show_pathway?map00970/K01866%09%23FFFFFF,red/K01868%09%23FFFFFF,red/K01890%09%23FFFFFF,red/K04567%09%23FFFFFF,red/K01870%09%23FFFFFF,red/K01875%09%23FFFFFF,red/K01893%09%23FFFFFF,red/K01892%09%23FFFFFF,red
adu00740	Riboflavin metabolism	Metabolism	Metabolism of cofactors and vitamins	4	45	0.975145	1	AH03G29980(K22912);AH13G34020(K22912);AH20G08330(K14652);AH10G05410(K14652)	http://www.kegg.jp/kegg-bin/show_pathway?map00740/K22912%09%23FFFFFF,red/K14652%09%23FFFFFF,red
adu00564	Glycerophospholipid metabolism	Metabolism	Lipid metabolism	30	225	0.981518	1	AH11G04090(K01114);AH19G34570(K14156);AH02G12530(K15728);AH13G56220(K01115);AH04G07070(K01115);AH11G24600(K01126);AH19G31970(K00111);AH12G14060(K15728);AH09G33120(K14156);AH04G27740(K22389);AH06G02630(K14674);AH10G30070(K14156);AH04G24250(K01115);AH19G09070(K01114);AH11G28720(K08744);AH10G19760(K16860);AH09G35010(K00111);AH11G32490(K08744);AH16G08090(K13508);AH01G08770(K01115);AH19G17510(K01115);…	http://www.kegg.jp/kegg-bin/show_pathway?map00564/K01114%09%23FFFFFF,red/K14156%09%23FFFFFF,red/K15728%09%23FFFFFF,red/K01115%09%23FFFFFF,red/K01126%09%23FFFFFF,red/K00111%09%23FFFFFF,red/K22389%09%23FFFFFF,red/K14674%09%23FFFFFF,red/K08744%09%23FFFFFF,red/K16860%09%23FFFFFF,red/K13508%09%23FFFFFF,red/K18696%09%23FFFFFF,red/K13523%09%23FFFFFF,red/K06130%09%23FFFFFF,red/K00894%09%23FFFFFF,red
adu03450	Non-homologous end-joining	Genetic Information Processing	Replication and repair	1	20	0.98234	1	AH18G13510(K10865)	http://www.kegg.jp/kegg-bin/show_pathway?map03450/K10865%09%23FFFFFF,red
adu00906	Carotenoid biosynthesis	Metabolism	Metabolism of terpenoids and polyketides	4	53	0.99228	1	AH07G23190(K09840);AH18G19580(K09840);AH13G54760(K09843);AH10G21080(K17913)	http://www.kegg.jp/kegg-bin/show_pathway?map00906/K09840%09%23FFFFFF,red/K09843%09%23FFFFFF,red/K17913%09%23FFFFFF,red
adu00230	Purine metabolism	Metabolism	Nucleotide metabolism	29	234	0.994449	1	AH19G13450(K00951);AH12G24840(K01490);AH19G08250(K00940);AH12G34950(K01945);AH09G06590(K00940);AH04G03900(K01488);AH03G29870(K01951);AH05G13650(K00873);AH02G22640(K01490);AH12G35870(K00873);AH16G25890(K19964);AH17G07960(K01756);AH13G33870(K01951);AH08G21360(K01952);AH15G37050(K00873);AH16G17910(K00939);AH16G36430(K00088);AH13G37280(K10807);AH03G33500(K10807);AH12G14210(K00939);AH02G12580(K00939);…	http://www.kegg.jp/kegg-bin/show_pathway?map00230/K00951%09%23FFFFFF,red/K01490%09%23FFFFFF,red/K00940%09%23FFFFFF,red/K01945%09%23FFFFFF,red/K01488%09%23FFFFFF,red/K01951%09%23FFFFFF,red/K00873%09%23FFFFFF,red/K19964%09%23FFFFFF,red/K01756%09%23FFFFFF,red/K01952%09%23FFFFFF,red/K00939%09%23FFFFFF,red/K00088%09%23FFFFFF,red/K10807%09%23FFFFFF,red/K00760%09%23FFFFFF,red/K01522%09%23FFFFFF,red/K008…
adu00511	Other glycan degradation	Metabolism	Glycan biosynthesis and metabolism	2	37	0.994723	1	AH18G32160(K17108);AH08G27640(K17108)	http://www.kegg.jp/kegg-bin/show_pathway?map00511/K17108%09%23FFFFFF,red
adu00790	Folate biosynthesis	Metabolism	Metabolism of cofactors and vitamins	4	56	0.9951	1	AH20G08330(K14652);AH10G05410(K14652);AH08G21860(K18482);AH17G05180(K01113)	http://www.kegg.jp/kegg-bin/show_pathway?map00790/K14652%09%23FFFFFF,red/K18482%09%23FFFFFF,red/K01113%09%23FFFFFF,red
adu00760	Nicotinate and nicotinamide metabolism	Metabolism	Metabolism of cofactors and vitamins	2	39	0.99631	1	AH09G11910(K18551);AH17G30040(K00858)	http://www.kegg.jp/kegg-bin/show_pathway?map00760/K18551%09%23FFFFFF,red/K00858%09%23FFFFFF,red
adu00710	Carbon fixation in photosynthetic organisms	Metabolism	Energy metabolism	15	143	0.99642	1	AH12G05340(K01595);AH13G22790(K00029);AH10G07730(K00134);AH12G05660(K00814);AH06G17350(K01623);AH08G18930(K01595);AH02G05040(K00814);AH09G28560(K01623);AH19G39590(K01623);AH20G28540(K14454);AH18G16520(K01595);AH02G25240(K00615);AH07G16360(K00134);AH10G01550(K00026);AH04G25010(K00028)	http://www.kegg.jp/kegg-bin/show_pathway?map00710/K01595%09%23FFFFFF,red/K00029%09%23FFFFFF,red/K00134%09%23FFFFFF,red/K00814%09%23FFFFFF,red/K01623%09%23FFFFFF,red/K14454%09%23FFFFFF,red/K00615%09%23FFFFFF,red/K00026%09%23FFFFFF,red/K00028%09%23FFFFFF,red
adu04136	Autophagy - other	Cellular Processes	Transport and catabolism	6	76	0.996893	1	AH06G12290(K17907);AH11G15670(K08341);AH07G14300(K08331);AH11G28490(K08341);AH12G21540(K08331);AH18G06880(K08341)	http://www.kegg.jp/kegg-bin/show_pathway?map04136/K17907%09%23FFFFFF,red/K08341%09%23FFFFFF,red/K08331%09%23FFFFFF,red
adu03420	Nucleotide excision repair	Genetic Information Processing	Replication and repair	9	100	0.996959	1	AH16G04260(K04802);AH16G32930(K10846);AH13G58360(K10756);AH06G01770(K04802);AH16G03610(K02328);AH13G02520(K10747);AH03G32660(K07466);AH11G35340(K10739);AH09G29730(K10740)	http://www.kegg.jp/kegg-bin/show_pathway?map03420/K04802%09%23FFFFFF,red/K10846%09%23FFFFFF,red/K10756%09%23FFFFFF,red/K02328%09%23FFFFFF,red/K10747%09%23FFFFFF,red/K07466%09%23FFFFFF,red/K10739%09%23FFFFFF,red/K10740%09%23FFFFFF,red
adu00510	N-Glycan biosynthesis	Metabolism	Glycan biosynthesis and metabolism	6	77	0.997301	1	AH13G06870(K12670);AH05G23010(K07151);AH09G34410(K12666);AH13G17230(K00736);AH13G02710(K00902);AH13G20970(K03846)	http://www.kegg.jp/kegg-bin/show_pathway?map00510/K12670%09%23FFFFFF,red/K07151%09%23FFFFFF,red/K12666%09%23FFFFFF,red/K00736%09%23FFFFFF,red/K00902%09%23FFFFFF,red/K03846%09%23FFFFFF,red
adu03410	Base excision repair	Genetic Information Processing	Replication and repair	5	69	0.997458	1	AH16G04260(K04802);AH06G01770(K04802);AH16G03610(K02328);AH13G02520(K10747);AH05G07040(K01247)	http://www.kegg.jp/kegg-bin/show_pathway?map03410/K04802%09%23FFFFFF,red/K02328%09%23FFFFFF,red/K10747%09%23FFFFFF,red/K01247%09%23FFFFFF,red
adu00062	Fatty acid elongation	Metabolism	Lipid metabolism	4	64	0.998592	1	AH20G03180(K15397);AH02G03240(K01068);AH12G00790(K01068);AH07G23690(K15397)	http://www.kegg.jp/kegg-bin/show_pathway?map00062/K15397%09%23FFFFFF,red/K01068%09%23FFFFFF,red
adu00562	Inositol phosphate metabolism	Metabolism	Carbohydrate metabolism	15	152	0.99866	1	AH20G13790(K01858);AH11G04090(K01114);AH19G05310(K00469);AH05G25220(K00469);AH03G44330(K00889);AH13G30960(K00469);AH13G47000(K00889);AH15G30160(K00469);AH19G09070(K01114);AH11G21710(K00913);AH07G18760(K18649);AH09G07240(K01114);AH20G30550(K00913);AH03G27330(K00469);AH10G23550(K00913)	http://www.kegg.jp/kegg-bin/show_pathway?map00562/K01858%09%23FFFFFF,red/K01114%09%23FFFFFF,red/K00469%09%23FFFFFF,red/K00889%09%23FFFFFF,red/K00913%09%23FFFFFF,red/K18649%09%23FFFFFF,red
adu00860	Porphyrin and chlorophyll metabolism	Metabolism	Metabolism of cofactors and vitamins	8	99	0.99876	1	AH15G04610(K22013);AH13G02430(K13071);AH03G00490(K13071);AH05G08430(K22013);AH11G19130(K22013);AH17G33880(K01772);AH12G27560(K02259);AH06G13460(K01845)	http://www.kegg.jp/kegg-bin/show_pathway?map00860/K22013%09%23FFFFFF,red/K13071%09%23FFFFFF,red/K01772%09%23FFFFFF,red/K02259%09%23FFFFFF,red/K01845%09%23FFFFFF,red
adu03050	Proteasome	Genetic Information Processing	Folding, sorting and degradation	8	103	0.99928	1	AH12G12810(K03062);AH11G00300(K02731);AH03G46490(K03031);AH10G22380(K02738);AH09G26200(K02734);AH02G20340(K06700);AH15G09500(K06700);AH02G23300(K02728)	http://www.kegg.jp/kegg-bin/show_pathway?map03050/K03062%09%23FFFFFF,red/K02731%09%23FFFFFF,red/K03031%09%23FFFFFF,red/K02738%09%23FFFFFF,red/K02734%09%23FFFFFF,red/K06700%09%23FFFFFF,red/K02728%09%23FFFFFF,red
adu00061	Fatty acid biosynthesis	Metabolism	Lipid metabolism	8	111	0.999764	1	AH16G27820(K00059);AH06G22530(K00059);AH19G41590(K01897);AH16G27830(K00059);AH06G22540(K00059);AH09G02710(K18660);AH10G29360(K00059);AH04G05500(K03955)	http://www.kegg.jp/kegg-bin/show_pathway?map00061/K00059%09%23FFFFFF,red/K01897%09%23FFFFFF,red/K18660%09%23FFFFFF,red/K03955%09%23FFFFFF,red
adu00040	Pentose and glucuronate interconversions	Metabolism	Carbohydrate metabolism	23	232	0.999873	1	AH02G19910(K00002);AH01G33420(K00012);AH12G22210(K00002);AH11G24360(K00012);AH12G37320(K01051);AH02G24950(K01051);AH12G28010(K01051);AH09G11510(K01051);AH00G03100(K00012);AH05G14000(K01051);AH15G16630(K00012);AH15G31710(K16190);AH12G32400(K01051);AH12G32390(K01051);AH02G24990(K01051);AH06G25770(K00002);AH15G08950(K01051);AH12G22230(K00002);AH02G19920(K00002);AH12G00720(K01213);AH12G28100(K01051);…	http://www.kegg.jp/kegg-bin/show_pathway?map00040/K00002%09%23FFFFFF,red/K00012%09%23FFFFFF,red/K01051%09%23FFFFFF,red/K16190%09%23FFFFFF,red/K01213%09%23FFFFFF,red
adu04130	SNARE interactions in vesicular transport	Genetic Information Processing	Folding, sorting and degradation	3	72	0.999931	1	AH20G34230(K08486);AH10G26480(K08486);AH14G35270(K08493)	http://www.kegg.jp/kegg-bin/show_pathway?map04130/K08486%09%23FFFFFF,red/K08493%09%23FFFFFF,red
adu04070	Phosphatidylinositol signaling system	Environmental Information Processing	Signal transduction	9	129	0.999939	1	AH03G44330(K00889);AH07G05500(K02183);AH13G47000(K00889);AH11G21710(K00913);AH10G24110(K13024);AH07G18760(K18649);AH16G01700(K02183);AH20G30550(K00913);AH10G23550(K00913)	http://www.kegg.jp/kegg-bin/show_pathway?map04070/K00889%09%23FFFFFF,red/K02183%09%23FFFFFF,red/K00913%09%23FFFFFF,red/K13024%09%23FFFFFF,red/K18649%09%23FFFFFF,red
adu00100	Steroid biosynthesis	Metabolism	Lipid metabolism	2	69	0.999986	1	AH06G02630(K14674);AH13G27020(K00559)	http://www.kegg.jp/kegg-bin/show_pathway?map00100/K14674%09%23FFFFFF,red/K00559%09%23FFFFFF,red
adu04145	Phagosome	Cellular Processes	Transport and catabolism	8	151	0.999999	1	AH13G35580(K08054);AH19G17250(K08057);AH03G31490(K08054);AH09G13290(K08057);AH19G40440(K07342);AH07G11320(K07889);AH09G27640(K07342);AH10G02200(K04392)	http://www.kegg.jp/kegg-bin/show_pathway?map04145/K08054%09%23FFFFFF,red/K08057%09%23FFFFFF,red/K07342%09%23FFFFFF,red/K07889%09%23FFFFFF,red/K04392%09%23FFFFFF,red
adu03022	Basal transcription factors	Genetic Information Processing	Transcription	2	89	1	1	AH16G04790(K03124);AH04G22720(K03127)	http://www.kegg.jp/kegg-bin/show_pathway?map03022/K03124%09%23FFFFFF,red/K03127%09%23FFFFFF,red
adu04144	Endocytosis	Cellular Processes	Transport and catabolism	35	381	1	1	AH14G40970(K03283);AH14G40980(K03283);AH14G40960(K03283);AH20G04460(K03283);AH03G44330(K00889);AH12G35250(K17917);AH13G56220(K01115);AH04G07070(K01115);AH07G11320(K07889);AH09G00470(K03283);AH11G34280(K03283);AH12G12690(K12492);AH13G47000(K00889);AH01G23620(K03283);AH16G04530(K12200);AH13G39400(K12184);AH13G53480(K12486);AH04G24250(K01115);AH13G08560(K19366);AH06G11160(K12200);AH13G04550(K12471);…	http://www.kegg.jp/kegg-bin/show_pathway?map04144/K03283%09%23FFFFFF,red/K00889%09%23FFFFFF,red/K17917%09%23FFFFFF,red/K01115%09%23FFFFFF,red/K07889%09%23FFFFFF,red/K12492%09%23FFFFFF,red/K12200%09%23FFFFFF,red/K12184%09%23FFFFFF,red/K12486%09%23FFFFFF,red/K19366%09%23FFFFFF,red/K12471%09%23FFFFFF,red/K07904%09%23FFFFFF,red/K18467%09%23FFFFFF,red/K12196%09%23FFFFFF,red
adu03040	Spliceosome	Genetic Information Processing	Transcription	25	334	1	1	AH14G40970(K03283);AH14G40980(K03283);AH14G40960(K03283);AH09G20440(K12819);AH20G04460(K03283);AH14G44110(K12741);AH09G13870(K12890);AH14G35880(K12741);AH09G00470(K03283);AH19G17990(K12890);AH11G24550(K12741);AH11G34280(K03283);AH17G02630(K11086);AH01G31330(K12845);AH10G24940(K12627);AH07G03910(K11086);AH01G23620(K03283);AH20G03680(K12845);AH20G32300(K12627);AH10G08870(K12818);AH16G06800(K11091);…	http://www.kegg.jp/kegg-bin/show_pathway?map03040/K03283%09%23FFFFFF,red/K12819%09%23FFFFFF,red/K12741%09%23FFFFFF,red/K12890%09%23FFFFFF,red/K11086%09%23FFFFFF,red/K12845%09%23FFFFFF,red/K12627%09%23FFFFFF,red/K12818%09%23FFFFFF,red/K11091%09%23FFFFFF,red/K12861%09%23FFFFFF,red/K12870%09%23FFFFFF,red
adu00195	Photosynthesis	Metabolism	Energy metabolism	5	190	1	1	AH13G01950(K02639);AH03G03680(K02639);AH09G29740(K02639);AH06G21150(K02641);AH19G38300(K02639)	http://www.kegg.jp/kegg-bin/show_pathway?map00195/K02639%09%23FFFFFF,red/K02641%09%23FFFFFF,red
adu00190	Oxidative phosphorylation	Metabolism	Energy metabolism	16	308	1	1	AH20G31310(K01535);AH04G12260(K01535);AH14G14780(K01535);AH05G06880(K00234);AH07G19790(K02267);AH16G31580(K00235);AH01G22440(K01535);AH17G18180(K02267);AH11G35480(K01535);AH06G23480(K00411);AH18G26740(K03937);AH10G24150(K01535);AH08G23060(K03937);AH09G01430(K02265);AH12G27560(K02259);AH04G05500(K03955)	http://www.kegg.jp/kegg-bin/show_pathway?map00190/K01535%09%23FFFFFF,red/K00234%09%23FFFFFF,red/K02267%09%23FFFFFF,red/K00235%09%23FFFFFF,red/K00411%09%23FFFFFF,red/K03937%09%23FFFFFF,red/K02265%09%23FFFFFF,red/K02259%09%23FFFFFF,red/K03955%09%23FFFFFF,red
adu03015	mRNA surveillance pathway	Genetic Information Processing	Translation	8	231	1	1	AH03G46050(K13114);AH07G22510(K14325);AH10G07810(K11584);AH20G11290(K11584);AH19G34390(K13126);AH16G10240(K06269);AH09G33240(K13126);AH06G06440(K06269)	http://www.kegg.jp/kegg-bin/show_pathway?map03015/K13114%09%23FFFFFF,red/K14325%09%23FFFFFF,red/K11584%09%23FFFFFF,red/K13126%09%23FFFFFF,red/K06269%09%23FFFFFF,red
