# Supplementary material for: Comparative transcriptome analysis revealed molecular mechanisms of peanut leaves responding to Ralstonia solanacearum and its type III secretion system mutant
Source: Front Microbiol. 2022 Aug 25;13:998817. doi: 10.3389/fmicb.2022.998817 (PMC9453164; doi:10.3389/fmicb.2022.998817)
Supplement: Supplementary Table S3 — All up-regulated or down-regulated DEGs in different comparison groups. [file Data_Sheet_2.ZIP › Additional Tables/Table S7.xlsx]

## Sheet: Sheet1
The common up-regulated DEGs among S24 vs S0, S36 vs S0 and S72 vs S0.
id	log2FoldChange(S24/S0)(S24/S0)	log2FoldChange(S36/S0)(S36/S0)	log2FoldChange(S72/S0)(S72/S0)	Chromosome	Start Site	End Site	Direction	Length	Name	GO	KEGG	eggNOG	eggNOG_Category	Swissprot	NR	Description
AH00G00920	5.1692	3.10933	1.25854	Unassemble_00	922242	923075	-	834	AH00G00920	GO:0046872;GO:0030246	-	NOG80837	S	sp|Q41160|LCB3_ROBPS Putative bark agglutinin LECRPA3 (Fragment) OS=Robinia pseudoacacia PE=2 SV=2	gi|1012242232|ref|XP_015941212.1| PREDICTED: putative bark agglutinin LECRPA3 [Arachis duranensis]	Putative bark agglutinin LECRPA3 (Fragment)
AH00G03360	1.81945	1.33604	2.50542	Unassemble_00	4448168	4453365	-	2366	AH00G03360	-	-	virNOG00494	S	sp|Q9LSS5|ICR3_ARATH Interactor of constitutive active ROPs 3 OS=Arabidopsis thaliana GN=ICR3 PE=1 SV=1	gi|1021560821|ref|XP_016171664.1| PREDICTED: interactor of constitutive active ROPs 3-like isoform X1 [Arachis ipaensis] &gt;gi|1021560823|ref|XP_016171665.1| PREDICTED: interactor of constitutive active ROPs 3-like isoform X1 [Arachis ipaensis]	Interactor of constitutive active ROPs 3
AH00G04070	2.44208	2.67696	4.66289	Unassemble_00	5108915	5129912	-	2443	AH00G04070	GO:0016021;GO:0071555;GO:0030244;GO:0016760	-	virNOG09811	S	sp|Q651X6|CSLE6_ORYSJ Cellulose synthase-like protein E6 OS=Oryza sativa subsp. japonica GN=CSLE6 PE=2 SV=1	gi|1021534077|ref|XP_016164011.1| PREDICTED: uncharacterized protein LOC107606463 [Arachis ipaensis]	Cellulose synthase-like protein E6
AH00G04390	3.94904	4.42439	2.61946	Unassemble_00	6628690	6628998	-	309	AH00G04390	GO:0045454;GO:0009055;GO:0015035;GO:0005623;GO:0055114	K03676	virNOG22291	O	sp|Q9LYC6|GRC11_ARATH Glutaredoxin-C11 OS=Arabidopsis thaliana GN=GRXC11 PE=3 SV=1	gi|1012183915|ref|XP_015968944.1| PREDICTED: glutaredoxin-C11 [Arachis duranensis] &gt;gi|1021527886|ref|XP_016207476.1| PREDICTED: glutaredoxin-C11 [Arachis ipaensis]	Glutaredoxin-C11
AH00G04750	2.20546	4.49737	3.43873	Unassemble_00	7438541	7439473	-	933	AH00G04750	-	-	virNOG09480	S	sp|Q9LTA2|AHL17_ARATH AT-hook motif nuclear-localized protein 17 OS=Arabidopsis thaliana GN=AHL17 PE=2 SV=1	gi|1012217572|ref|XP_015934869.1| PREDICTED: AT-hook motif nuclear-localized protein 17-like [Arachis duranensis]	AT-hook motif nuclear-localized protein 17
AH00G04880	3.30467	4.27584	4.99941	Unassemble_00	7678385	7683002	+	3337	AH00G04880	-	-	virNOG09497	R	sp|Q9ZUT5|PP191_ARATH Pentatricopeptide repeat-containing protein At2g37310 OS=Arabidopsis thaliana GN=PCMP-E49 PE=2 SV=1	gi|1021550140|ref|XP_016166462.1| PREDICTED: pentatricopeptide repeat-containing protein At2g37310-like [Arachis ipaensis]	Pentatricopeptide repeat-containing protein At2g37310
AH00G05410	3.79055	5.06676	6.49781	Unassemble_00	8699315	8702341	-	2754	AH00G05410	-	-	virNOG31072	R	sp|Q9LJS0|RLP42_ARATH Receptor like protein 42 OS=Arabidopsis thaliana GN=RLP42 PE=1 SV=1	gi|1021534527|ref|XP_016164248.1| PREDICTED: receptor-like protein 12 [Arachis ipaensis]	Receptor-like protein 12
AH01G00370	1.58215	2.17927	3.00595	Chr01	628368	632963	+	1240	AH01G00370	-	-	euNOG07025;virNOG12013	R	sp|Q6RYA0|SABP2_TOBAC Salicylic acid-binding protein 2 OS=Nicotiana tabacum GN=SABP2 PE=1 SV=1	gi|1011992356|ref|XP_015968631.1| PREDICTED: salicylic acid-binding protein 2-like isoform X1 [Arachis duranensis]	Salicylic acid-binding protein 2
AH01G00750	Inf	Inf	Inf	Chr01	1111334	1112227	+	894	AH01G00750	-	-	virNOG25353	S	-	gi|1011992509|ref|XP_015951430.1| PREDICTED: uncharacterized protein LOC107476156 [Arachis duranensis]	Uncharacterized protein
AH01G00910	3.50484	8.69545	7.30018	Chr01	1301345	1303538	+	943	AH01G00910	GO:0098542	-	virNOG11661	R	sp|P43082|HEVL_ARATH Hevein-like preproprotein OS=Arabidopsis thaliana GN=HEL PE=1 SV=1	gi|1011992476|ref|XP_015950061.1| PREDICTED: barwin-like [Arachis duranensis]	Wound-induced protein WIN2
AH01G01320	2.19553	6.61989	4.87673	Chr01	1776827	1781655	+	2029	AH01G01320	GO:0016709;GO:0020037;GO:0016021;GO:0009809;GO:0005506;GO:0055114	K09755	COG2124;virNOG05200	Q	sp|Q42600|C84A1_ARATH Cytochrome P450 84A1 OS=Arabidopsis thaliana GN=CYP84A1 PE=1 SV=1	gi|1011992576|ref|XP_015954493.1| PREDICTED: cytochrome P450 84A1-like [Arachis duranensis]	Cytochrome P450 84A1
AH01G02310	4.84775	9.23029	8.67977	Chr01	3005925	3007942	+	1689	AH01G02310	GO:0009058;GO:0050350	K00660	virNOG10548;COG3424	QH	sp|P51069|THS3_ARAHY Stilbene synthase 3 OS=Arachis hypogaea PE=2 SV=1	gi|1021468752|ref|XP_016180692.1| PREDICTED: stilbene synthase 3-like [Arachis ipaensis]	Stilbene synthase 3
AH01G03480	1.34084	1.50358	3.46929	Chr01	4360085	4363231	+	1782	AH01G03480	-	K10523	virNOG06834	D	sp|Q680K8|Y1576_ARATH BTB/POZ domain-containing protein At1g55760 OS=Arabidopsis thaliana GN=At1g55760 PE=2 SV=1	gi|1021468534|ref|XP_016171900.1| PREDICTED: LOW QUALITY PROTEIN: BTB/POZ domain-containing protein At1g55760-like [Arachis ipaensis]	BTB/POZ domain-containing protein At1g55760
AH01G03630	1.00249	1.86245	3.9864	Chr01	4588435	4593471	+	1907	AH01G03630	GO:0016021;GO:0005886;GO:0015171;GO:0003333	K24917	KOG1303;virNOG08317	E	sp|Q9FF99|AAP7_ARATH Probable amino acid permease 7 OS=Arabidopsis thaliana GN=AAP7 PE=2 SV=1	gi|1021468497|ref|XP_016170172.1| PREDICTED: probable amino acid permease 7 [Arachis ipaensis]	Probable amino acid permease 7
AH01G04140	1.31108	1.70352	2.37377	Chr01	5206680	5207873	-	853	AH01G04140	-	-	virNOG00366	S	-	gi|1011993519|ref|XP_015948203.1| PREDICTED: uncharacterized protein LOC107473167 isoform X1 [Arachis duranensis]	Uncharacterized protein
AH01G05760	Inf	Inf	Inf	Chr01	7328473	7331851	+	1332	AH01G05760	GO:0042744;GO:0020037;GO:0006979;GO:0046872;GO:0055114;GO:0005576;GO:0004601;GO:0098869	K00430	virNOG09590	R	sp|P22195|PER1_ARAHY Cationic peroxidase 1 OS=Arachis hypogaea GN=PNC1 PE=1 SV=2	gi|1011993755|ref|XP_015948859.1| PREDICTED: cationic peroxidase 1-like [Arachis duranensis]	Cationic peroxidase 1
AH01G05970	8.15578	10.4268	13.0827	Chr01	7640254	7641723	-	661	AH01G05970	GO:0006869;GO:0008289	-	virNOG24353;virNOG23426;virNOG21781	STR	sp|Q39950|NLTP_HELAN Non-specific lipid-transfer protein OS=Helianthus annuus PE=3 SV=1	gi|1011994132|ref|XP_015950277.1| PREDICTED: non-specific lipid-transfer protein 1-like [Arachis duranensis]	Non-specific lipid-transfer protein
AH01G06060	5.0715	5.45574	10.9846	Chr01	7777027	7780229	+	1852	AH01G06060	-	-	virNOG03590	Q	sp|Q6J540|C79D4_LOTJA Isoleucine N-monooxygenase 2 OS=Lotus japonicus GN=CYP79D4 PE=1 SV=1	gi|1011994137|ref|XP_015950294.1| PREDICTED: isoleucine N-monooxygenase 2-like [Arachis duranensis]	Isoleucine N-monooxygenase 2
AH01G06170	2.98255	5.53353	4.63501	Chr01	7898680	7904467	-	1885	AH01G06170	GO:0016705;GO:0004497;GO:0005506;GO:0055114;GO:0020037	K00487	virNOG07640	Q	sp|Q96423|TCMO_GLYEC Trans-cinnamate 4-monooxygenase OS=Glycyrrhiza echinata GN=CYP73A14 PE=2 SV=1	gi|1011993849|ref|XP_015949118.1| PREDICTED: trans-cinnamate 4-monooxygenase [Arachis duranensis]	Trans-cinnamate 4-monooxygenase
AH01G06700	4.6945	9.51551	9.86677	Chr01	8509558	8510205	-	648	AH01G06700	-	-	virNOG21649;virNOG20237	R	sp|Q8RXD5|KTI1_ARATH Kunitz trypsin inhibitor 1 OS=Arabidopsis thaliana GN=KTI1 PE=2 SV=1	gi|1011993993|ref|XP_015949529.1| PREDICTED: miraculin-like [Arachis duranensis]	Uncharacterized protein
AH01G08060	3.5306	2.21753	5.44884	Chr01	10318989	10320851	+	732	AH01G08060	-	-	virNOG23874	R	-	gi|1011994605|ref|XP_015952418.1| PREDICTED: uncharacterized protein LOC107476973 [Arachis duranensis] &gt;gi|1021467736|ref|XP_016185621.1| PREDICTED: uncharacterized protein LOC107627256 [Arachis ipaensis]	Lipid transfer protein
AH01G09220	3.13375	3.50171	5.66844	Chr01	11694691	11697393	-	1423	AH01G09220	GO:0004568;GO:0006032;GO:0005975;GO:0016998;GO:0008061	K20547	virNOG01205	G	sp|P36907|CHIX_PEA Endochitinase OS=Pisum sativum PE=2 SV=1	gi|1011994878|ref|XP_015953515.1| PREDICTED: endochitinase-like [Arachis duranensis]	Endochitinase
AH01G09720	2.17478	4.63346	4.88879	Chr01	12266452	12271327	+	1724	AH01G09720	GO:0055085;GO:0016021	K24139	virNOG06802	S	sp|F4HWB6|PILS1_ARATH Protein PIN-LIKES 1 OS=Arabidopsis thaliana GN=PILS1 PE=2 SV=1	gi|1021581455|ref|XP_016180099.1| PREDICTED: uncharacterized transporter YBR287W-like [Arachis ipaensis]	Putative transporter C5D6.04
AH01G11300	1.88006	3.79292	6.88198	Chr01	17879572	17882038	-	1863	AH01G11300	GO:0055114;GO:0005506;GO:0016021;GO:0004497;GO:0020037;GO:0016705	K13260	COG2124;virNOG10453	Q	sp|Q6WNQ8|C81E8_MEDTR Cytochrome P450 81E8 OS=Medicago truncatula GN=CYP81E8 PE=2 SV=1	gi|1011995445|ref|XP_015956154.1| PREDICTED: cytochrome P450 81E8-like [Arachis duranensis]	Cytochrome P450 81E8
AH01G11330	4.90148	8.06241	9.30807	Chr01	18047610	18050827	+	2179	AH01G11330	-	K14487	virNOG03990;NOG03509	SR	sp|O82333|GH31_ARATH Probable indole-3-acetic acid-amido synthetase GH3.1 OS=Arabidopsis thaliana GN=GH3.1 PE=2 SV=1	gi|1011995441|ref|XP_015956128.1| PREDICTED: probable indole-3-acetic acid-amido synthetase GH3.1 [Arachis duranensis]	Probable indole-3-acetic acid-amido synthetase GH3.1
AH01G15920	1.63092	3.82687	3.24475	Chr01	46995399	46996771	+	1278	AH01G15920	GO:1902456;GO:0015238;GO:0005886;GO:0016021;GO:0006855;GO:0015297	-	virNOG08197	R	sp|O49660|DTX56_ARATH Protein DETOXIFICATION 56 OS=Arabidopsis thaliana GN=DTX56 PE=1 SV=1	gi|1011999211|ref|XP_015970630.1| PREDICTED: protein DETOXIFICATION 56-like [Arachis duranensis]	Protein DETOXIFICATION 56
AH01G21650	2.75724	4.70042	7.88131	Chr01	93714583	93718497	-	2462	AH01G21650	-	K00279	COG0277;virNOG07505	C	sp|Q9FUJ2|CKX4_ARATH Cytokinin dehydrogenase 4 OS=Arabidopsis thaliana GN=CKX4 PE=1 SV=2	gi|1012000674|ref|XP_015973490.1| PREDICTED: cytokinin dehydrogenase 2-like [Arachis duranensis]	Cytokinin dehydrogenase 4
AH01G22060	2.64236	5.29183	7.2452	Chr01	94187049	94190381	+	1244	AH01G22060	GO:0046983	-	NOG129566;virNOG16250	K	sp|Q2HIV9|BH035_ARATH Transcription factor bHLH35 OS=Arabidopsis thaliana GN=BHLH35 PE=2 SV=1	gi|1012000456|ref|XP_015973120.1| PREDICTED: transcription factor bHLH35-like [Arachis duranensis]	Transcription factor bHLH35
AH01G22440	2.14376	4.09789	3.00734	Chr01	94609079	94615159	-	3486	AH01G22440	GO:0005524;GO:0006754;GO:0008553;GO:0043231;GO:1902600;GO:0051453;GO:0005887;GO:0046872	K01535	virNOG04331;COG0474	P	sp|Q03194|PMA4_NICPL Plasma membrane ATPase 4 OS=Nicotiana plumbaginifolia GN=PMA4 PE=2 SV=1	gi|1021473911|ref|XP_016201453.1| PREDICTED: plasma membrane ATPase 4-like [Arachis ipaensis]	Plasma membrane ATPase 4
AH01G22990	1.21753	2.90418	5.28464	Chr01	95233084	95236827	+	2810	AH01G22990	GO:0008661;GO:0016114	K01662	COG1154;virNOG14796	H	sp|Q6YU51|DXS2_ORYSJ Probable 1-deoxy-D-xylulose-5-phosphate synthase 2, chloroplastic OS=Oryza sativa subsp. japonica GN=Os07g0190000 PE=2 SV=1	gi|1012002059|ref|XP_015933619.1| PREDICTED: probable 1-deoxy-D-xylulose-5-phosphate synthase 2, chloroplastic [Arachis duranensis]	Probable 1-deoxy-D-xylulose-5-phosphate synthase 2, chloroplastic
AH01G23120	1.19341	5.41029	3.53753	Chr01	95498317	95502027	-	3520	AH01G23120	GO:0005992;GO:0003824	K16055	virNOG04017	G	sp|Q9ZV48|TPS11_ARATH Probable alpha,alpha-trehalose-phosphate synthase [UDP-forming] 11 OS=Arabidopsis thaliana GN=TPS11 PE=2 SV=1	gi|1012002003|ref|XP_015933477.1| PREDICTED: probable alpha,alpha-trehalose-phosphate synthase [UDP-forming] 11 [Arachis duranensis]	Probable alpha,alpha-trehalose-phosphate synthase [UDP-forming] 11
AH01G24100	1.53535	3.86363	1.63521	Chr01	96499285	96501933	-	1134	AH01G24100	GO:0016787	K01076	virNOG03616	R	sp|Q7ZVZ7|AB17C_DANRE Protein ABHD17C OS=Danio rerio GN=abhd17c PE=2 SV=1	gi|1012001666|ref|XP_015932675.1| PREDICTED: protein ABHD17C-like [Arachis duranensis] &gt;gi|1021473583|ref|XP_016200053.1| PREDICTED: protein ABHD17C-like [Arachis ipaensis]	Alpha/beta hydrolase domain-containing protein 17C
AH01G25130	2.14505	4.33845	5.50556	Chr01	97653500	97655438	-	1588	AH01G25130	GO:0016021;GO:0009055	-	virNOG18485	R	sp|P00302|STEL_TOXVR Stellacyanin OS=Toxicodendron vernicifluum PE=1 SV=1	gi|1012002716|ref|XP_015935717.1| PREDICTED: blue copper protein-like [Arachis duranensis]	Stellacyanin
AH01G25960	1.04492	4.559	4.97521	Chr01	99207515	99211995	+	2798	AH01G25960	GO:0033926	-	virNOG01273	S	sp|B9DFA8|INVC_ARATH Alkaline/neutral invertase C, mitochondrial OS=Arabidopsis thaliana GN=INVC PE=1 SV=1	gi|1012003104|ref|XP_015936748.1| PREDICTED: alkaline/neutral invertase A, mitochondrial-like [Arachis duranensis]	Alkaline/neutral invertase C, mitochondrial
AH01G26390	3.1055	3.788	4.29145	Chr01	99688867	99689781	-	915	AH01G26390	-	-	-	-	-	gi|1021477782|ref|XP_016177826.1| PREDICTED: glycine-rich cell wall structural protein-like [Arachis ipaensis]	Unknown function
AH01G26810	2.64339	4.34443	5.75503	Chr01	100161232	100188538	+	1060	AH01G26810	GO:0050896	-	virNOG22362	S	sp|Q06930|ABR18_PEA ABA-responsive protein ABR18 OS=Pisum sativum PE=2 SV=1	gi|1012003363|ref|XP_015937459.1| PREDICTED: pathogenesis-related protein 2-like [Arachis duranensis]	ABA-responsive protein ABR18
AH01G27080	2.26022	6.39789	6.4751	Chr01	100597307	100598043	-	737	AH01G27080	GO:0006950	-	virNOG26161;virNOG24779;virNOG23244	S	sp|Q39644|LEA5_CITSI Late embryogenesis abundant protein Lea5 OS=Citrus sinensis GN=LEA5 PE=2 SV=1	gi|1012003633|ref|XP_015938434.1| PREDICTED: late embryogenesis abundant protein Lea5-like isoform X2 [Arachis duranensis] &gt;gi|71040663|gb|AAZ20280.1| lea protein 3 [Arachis hypogaea]	Late embryogenesis abundant protein Lea5
AH01G27520	2.58957	2.02767	3.47762	Chr01	101052104	101052412	-	309	AH01G27520	GO:0009055;GO:0005623;GO:0015035;GO:0055114;GO:0045454	K03676	KOG1752;virNOG22047	O	sp|Q8L8Z8|GRXS2_ARATH Monothiol glutaredoxin-S2 OS=Arabidopsis thaliana GN=GRXS2 PE=3 SV=1	gi|1012003897|ref|XP_015938975.1| PREDICTED: monothiol glutaredoxin-S2-like [Arachis duranensis] &gt;gi|1021477757|ref|XP_016177719.1| PREDICTED: monothiol glutaredoxin-S2-like [Arachis ipaensis]	Monothiol glutaredoxin-S2
AH01G28160	Inf	Inf	Inf	Chr01	102045713	102046636	+	924	AH01G28160	GO:0016021	-	virNOG02717	S	-	gi|1012004175|ref|XP_015939688.1| PREDICTED: transmembrane protein 45B-like [Arachis duranensis]	Transmembrane protein 45B
AH01G28390	1.78124	5.93149	4.97315	Chr01	102262008	102264485	-	1679	AH01G28390	GO:0061630;GO:0046872;GO:0043161;GO:0042787;GO:0000209	K19043	virNOG03306	O	sp|Q4TU14|RHF1A_ARATH E3 ubiquitin-protein ligase RHF1A OS=Arabidopsis thaliana GN=RHF1A PE=1 SV=1	gi|1012005031|ref|XP_015941377.1| PREDICTED: E3 ubiquitin-protein ligase RHF1A-like [Arachis duranensis]	E3 ubiquitin-protein ligase RHF1A
AH01G29360	4.44045	3.11974	5.53685	Chr01	103248353	103249840	+	1063	AH01G29360	-	-	-	-	-	-	Glutamate-rich protein
AH01G30420	3.74446	5.55407	5.41539	Chr01	104478185	104482194	+	2176	AH01G30420	GO:0016491;GO:0055114	-	virNOG08303	H	sp|Q2VEX9|CRTSO_DAUCA Prolycopene isomerase, chloroplastic OS=Daucus carota GN=CRTISO PE=2 SV=1	gi|1012007395|ref|XP_015945405.1| PREDICTED: prolycopene isomerase, chloroplastic-like [Arachis duranensis]	Prolycopene isomerase, chloroplastic
AH01G31090	1.63696	4.29265	4.59294	Chr01	105416271	105416826	-	432	AH01G31090	GO:0016020	-	virNOG26192;NOG169717	S	-	gi|1012007094|ref|XP_015944940.1| PREDICTED: uncharacterized protein LOC107470072 [Arachis duranensis]	Uncharacterized protein
AH01G31380	2.2595	2.0223	1.8666	Chr01	105857350	105859904	+	1442	AH01G31380	GO:0016310;GO:0004305	K00894	virNOG02566	I	sp|O81024|EKI_ARATH Probable ethanolamine kinase OS=Arabidopsis thaliana GN=EMB1187 PE=2 SV=1	gi|1012006962|ref|XP_015944779.1| PREDICTED: probable ethanolamine kinase [Arachis duranensis]	Probable ethanolamine kinase
AH01G31700	1.72205	6.03433	2.91274	Chr01	106248768	106249504	-	737	AH01G31700	-	-	virNOG23235;virNOG23059;virNOG23901	S	-	gi|1012006790|ref|XP_015944531.1| PREDICTED: uncharacterized protein LOC107469664 [Arachis duranensis]	Uncharacterized protein
AH01G33550	2.01069	3.59847	2.15375	Chr01	109517429	109520280	+	1730	AH01G33550	-	-	virNOG04271	O	sp|O64654|TRL11_ARATH Thioredoxin-like 1-1, chloroplastic OS=Arabidopsis thaliana GN=At1g08570 PE=2 SV=1	gi|1012005879|ref|XP_015943111.1| PREDICTED: thioredoxin-like 1-1, chloroplastic [Arachis duranensis]	Thioredoxin-like 1-1, chloroplastic
AH02G00110	1.6274	1.84123	2.53445	Chr02	270146	273348	-	969	AH02G00110	GO:0031625;GO:0005737;GO:0016874;GO:0061630;GO:0016567;GO:0006511;GO:0005524	K10576	virNOG05492	O	sp|P42749|UBC5_ARATH Ubiquitin-conjugating enzyme E2 5 OS=Arabidopsis thaliana GN=UBC5 PE=2 SV=2	gi|1012008442|ref|XP_015947505.1| PREDICTED: ubiquitin-conjugating enzyme E2 4-like [Arachis duranensis] &gt;gi|1021478010|ref|XP_016179040.1| PREDICTED: ubiquitin-conjugating enzyme E2 4-like [Arachis ipaensis]	Ubiquitin-conjugating enzyme E2 5
AH02G02020	1.00786	1.53403	1.64617	Chr02	2240385	2244468	+	1544	AH02G02020	GO:0005840	K17427	virNOG06460	J	sp|Q9H2W6|RM46_HUMAN 39S ribosomal protein L46, mitochondrial OS=Homo sapiens GN=MRPL46 PE=1 SV=1	gi|1021478213|ref|XP_016179788.1| PREDICTED: 39S ribosomal protein L46, mitochondrial [Arachis ipaensis] &gt;gi|1021478215|ref|XP_016179796.1| PREDICTED: 39S ribosomal protein L46, mitochondrial [Arachis ipaensis]	39S ribosomal protein L46, mitochondrial
AH02G02720	2.2339	2.00387	2.93674	Chr02	2928824	2932029	+	2943	AH02G02720	-	-	virNOG08654	T	sp|O82345|BAG6_ARATH BAG family molecular chaperone regulator 6 OS=Arabidopsis thaliana GN=BAG6 PE=1 SV=1	gi|1021478363|ref|XP_016180552.1| PREDICTED: BAG family molecular chaperone regulator 6 [Arachis ipaensis]	BAG family molecular chaperone regulator 6
AH02G03590	1.10988	4.78615	3.10971	Chr02	3890561	3892390	+	1830	AH02G03590	GO:0008152;GO:0016758	K08237	virNOG11892	GC	sp|Q9AR73|HQGT_RAUSE Hydroquinone glucosyltransferase OS=Rauvolfia serpentina GN=AS PE=1 SV=1	gi|1021478547|ref|XP_016181161.1| PREDICTED: hydroquinone glucosyltransferase-like [Arachis ipaensis]	Hydroquinone glucosyltransferase
AH02G03980	2.41246	1.288	5.78385	Chr02	4770850	4772700	+	1596	AH02G03980	-	K09338	virNOG17654	K	sp|Q9M276|ATB12_ARATH Homeobox-leucine zipper protein ATHB-12 OS=Arabidopsis thaliana GN=ATHB-12 PE=1 SV=1	gi|1012009996|ref|XP_015947926.1| PREDICTED: homeobox-leucine zipper protein ATHB-12-like [Arachis duranensis]	Homeobox-leucine zipper protein ATHB-7
AH02G04040	1.15146	2.45961	2.97442	Chr02	4936336	4938461	+	2126	AH02G04040	-	-	virNOG15314	K	sp|O23090|BH014_ARATH Transcription factor bHLH14 OS=Arabidopsis thaliana GN=BHLH14 PE=1 SV=1	gi|1012009984|ref|XP_015947924.1| PREDICTED: transcription factor bHLH14 [Arachis duranensis]	Transcription factor MYC4
AH02G04460	Inf	Inf	Inf	Chr02	5569751	5573715	-	1380	AH02G04460	GO:0032259;GO:0008171;GO:0046983	-	NOG07059;virNOG12973	R	sp|A9X7L0|ANMT_RUTGR Anthranilate N-methyltransferase OS=Ruta graveolens PE=1 SV=1	gi|1021478827|ref|XP_016182455.1| PREDICTED: anthranilate N-methyltransferase-like [Arachis ipaensis]	Anthranilate N-methyltransferase
AH02G04490	Inf	Inf	Inf	Chr02	5589907	5593737	-	1294	AH02G04490	GO:0032259;GO:0008171;GO:0046983	-	NOG07059;virNOG12973	R	sp|A9X7L0|ANMT_RUTGR Anthranilate N-methyltransferase OS=Ruta graveolens PE=1 SV=1	gi|1021478827|ref|XP_016182455.1| PREDICTED: anthranilate N-methyltransferase-like [Arachis ipaensis]	Anthranilate N-methyltransferase
AH02G05080	1.92083	1.06341	1.80729	Chr02	6521350	6523003	+	1077	AH02G05080	-	-	virNOG03507;virNOG22050	SJ	sp|Q9LUM1|LOR11_ARATH Protein LURP-one-related 11 OS=Arabidopsis thaliana GN=At3g14260 PE=2 SV=1	gi|1012011773|ref|XP_015948244.1| PREDICTED: protein LURP-one-related 11-like [Arachis duranensis]	Protein LURP-one-related 11
AH02G05350	1.62455	1.61778	1.75014	Chr02	6872438	6874698	-	1843	AH02G05350	-	K08237	NOG134887;virNOG17056;KOG1192	CSG	sp|Q9AR73|HQGT_RAUSE Hydroquinone glucosyltransferase OS=Rauvolfia serpentina GN=AS PE=1 SV=1	gi|1012011660|ref|XP_015948223.1| PREDICTED: hydroquinone glucosyltransferase-like [Arachis duranensis]	Hydroquinone glucosyltransferase
AH02G05690	1.26963	1.46555	1.3545	Chr02	7476145	7477930	-	915	AH02G05690	-	-	virNOG22386	S	-	gi|1012012260|ref|XP_015948330.1| PREDICTED: uncharacterized protein LOC107473291 [Arachis duranensis]	Uncharacterized protein
AH02G05830	5.47373	9.28808	5.71632	Chr02	7741994	7745931	-	1155	AH02G05830	-	K15095	virNOG01206;virNOG16529	Q	sp|Q9M2E2|SDR1_ARATH (+)-neomenthol dehydrogenase OS=Arabidopsis thaliana GN=SDR1 PE=1 SV=1	gi|1012011477|ref|XP_015948189.1| PREDICTED: (+)-neomenthol dehydrogenase-like [Arachis duranensis]	(+)-neomenthol dehydrogenase
AH02G05860	4.98923	7.28631	9.4869	Chr02	7775035	7779418	-	1393	AH02G05860	-	K15095	virNOG16529;virNOG01206	Q	sp|Q9M2E2|SDR1_ARATH (+)-neomenthol dehydrogenase OS=Arabidopsis thaliana GN=SDR1 PE=1 SV=1	gi|1012011452|ref|XP_015948186.1| PREDICTED: (+)-neomenthol dehydrogenase-like [Arachis duranensis] &gt;gi|1012011457|ref|XP_015948187.1| PREDICTED: (+)-neomenthol dehydrogenase-like [Arachis duranensis]	(+)-neomenthol dehydrogenase
AH02G06820	2.82896	2.8273	2.51929	Chr02	9778813	9779259	-	447	AH02G06820	-	-	virNOG22245;virNOG26047	S	-	gi|1021484391|ref|XP_016185234.1| PREDICTED: uncharacterized protein LOC107626858 [Arachis ipaensis]	Heat shock 22 kDa protein, putative
AH02G06830	1.58846	3.35372	1.93017	Chr02	9790180	9793011	-	2086	AH02G06830	-	-	virNOG23404;virNOG01278	S	sp|Q8LGS1|MARD1_ARATH Protein MARD1 OS=Arabidopsis thaliana GN=MARD1 PE=2 SV=2	gi|1012012814|ref|XP_015948418.1| PREDICTED: homeobox protein 2-like [Arachis duranensis]	Uncharacterized protein
AH02G06950	Inf	Inf	Inf	Chr02	10010033	10011026	-	762	AH02G06950	-	-	virNOG21641;virNOG21169	R	-	gi|1021479427|ref|XP_016182912.1| PREDICTED: non-specific lipid-transfer protein-like protein At2g13820 [Arachis ipaensis]	Non-specific lipid transfer protein GPI-anchored 2
AH02G13240	2.21673	3.10865	5.58196	Chr02	38347854	38348863	+	646	AH02G13240	-	-	virNOG26147;virNOG38230	R	sp|O81003|PSK2_ARATH Phytosulfokines 2 OS=Arabidopsis thaliana GN=PSK2 PE=2 SV=1	gi|734413610|gb|KHN36980.1| Phytosulfokines 3 [Glycine soja]	Phytosulfokines 2
AH02G13310	3.03322	4.39958	7.9221	Chr02	39224511	39248543	-	2649	AH02G13310	GO:0016021	K24195	virNOG07223	P	sp|Q8S403|PHO1_ARATH Phosphate transporter PHO1 OS=Arabidopsis thaliana GN=PHO1 PE=1 SV=1	gi|1012018319|ref|XP_015949415.1| PREDICTED: phosphate transporter PHO1-like [Arachis duranensis]	Phosphate transporter PHO1
AH02G13880	4.23548	9.55567	10.6362	Chr02	46383038	46390713	+	713	AH02G13880	-	-	virNOG22216;virNOG22697;virNOG35545	SR	sp|Q9ZP41|EGC_CITJA EG45-like domain containing protein OS=Citrus jambhiri GN=CjBAp12 PE=1 SV=1	gi|1012018969|ref|XP_015949537.1| PREDICTED: LOW QUALITY PROTEIN: EG45-like domain containing protein [Arachis duranensis]	EG45-like domain containing protein
AH02G18830	2.00722	4.62178	4.97963	Chr02	75635669	75637606	+	1938	AH02G18830	-	-	virNOG08071	S	sp|Q8UEU8|Y1656_AGRFC Uncharacterized protein Atu1656 OS=Agrobacterium fabrum (strain C58 / ATCC 33970) GN=Atu1656 PE=1 SV=1	gi|1012018515|ref|XP_015949455.1| PREDICTED: uncharacterized protein LOC107474343 [Arachis duranensis]	Protein TolB
AH02G20380	2.74248	2.92657	4.51238	Chr02	86255237	86256649	-	693	AH02G20380	-	-	virNOG22787	R	-	gi|1012022151|ref|XP_015950144.1| PREDICTED: putative lipid-transfer protein DIR1 [Arachis duranensis]	Uncharacterized protein
AH02G20430	2.0025	2.63332	4.78393	Chr02	86329747	86331944	-	1195	AH02G20430	GO:0005737;GO:0006749;GO:0004364;GO:0009407	K00799	virNOG17443	O	sp|P32110|GSTX6_SOYBN Probable glutathione S-transferase OS=Glycine max GN=HSP26-A PE=2 SV=1	gi|1012022128|ref|XP_015950139.1| PREDICTED: probable glutathione S-transferase [Arachis duranensis] &gt;gi|1012022133|ref|XP_015950140.1| PREDICTED: probable glutathione S-transferase [Arachis duranensis]	Probable glutathione S-transferase
AH02G20750	5.02984	6.9618	12.5447	Chr02	87382682	87387565	-	2484	AH02G20750	-	K05909	virNOG01829	Q	sp|Q9SR40|LAC7_ARATH Laccase-7 OS=Arabidopsis thaliana GN=LAC7 PE=2 SV=1	gi|1012021975|ref|XP_015950107.1| PREDICTED: laccase-7 [Arachis duranensis]	Laccase-7
AH02G20770	1.41375	2.79347	5.40788	Chr02	87408265	87410136	-	899	AH02G20770	-	-	virNOG19040	R	-	gi|1021481376|ref|XP_016183838.1| PREDICTED: uncharacterized protein LOC107625656 [Arachis ipaensis]	Uncharacterized protein
AH02G22390	1.45379	3.37626	3.43663	Chr02	90660489	90665772	-	1573	AH02G22390	GO:0051213;GO:0055114;GO:0005506	-	virNOG07799	Q	sp|Q9FFF6|DIOX5_ARATH Probable 2-oxoglutarate-dependent dioxygenase At5g05600 OS=Arabidopsis thaliana GN=At5g05600 PE=2 SV=1	gi|1012022725|ref|XP_015950256.1| PREDICTED: leucoanthocyanidin dioxygenase-like [Arachis duranensis]	Leucoanthocyanidin dioxygenase-like protein
AH02G23890	2.21734	4.7213	6.66103	Chr02	93711362	93718069	-	1933	AH02G23890	GO:0008453;GO:0042802;GO:0005739;GO:0030170	K00827	COG0160;virNOG14129	E	sp|Q9SR86|AGT23_ARATH Alanine--glyoxylate aminotransferase 2 homolog 3, mitochondrial OS=Arabidopsis thaliana GN=At3g08860 PE=2 SV=1	gi|1021482000|ref|XP_016184063.1| PREDICTED: alanine--glyoxylate aminotransferase 2 homolog 3, mitochondrial-like [Arachis ipaensis]	Alanine--glyoxylate aminotransferase 2 homolog 3, mitochondrial
AH02G25620	1.7187	2.05365	4.32667	Chr02	96364886	96367893	-	1704	AH02G25620	-	-	virNOG01004	V	sp|Q40316|VESTR_MEDSA Vestitone reductase OS=Medicago sativa PE=1 SV=1	gi|1012024759|ref|XP_015950677.1| PREDICTED: vestitone reductase-like [Arachis duranensis]	Vestitone reductase
AH02G25900	4.30401	7.1046	5.66068	Chr02	96883666	96884340	+	675	AH02G25900	-	-	virNOG19253	T	sp|Q9FYK2|CML25_ARATH Probable calcium-binding protein CML25 OS=Arabidopsis thaliana GN=CML25 PE=2 SV=1	gi|1012025636|ref|XP_015950855.1| PREDICTED: calcium-binding protein CML24-like [Arachis duranensis]	Probable calcium-binding protein CML25
AH02G26280	4.11237	6.74344	9.49616	Chr02	97253211	97258412	-	1823	AH02G26280	GO:0005506;GO:0020037;GO:0055114;GO:0016705;GO:0004497	-	virNOG06071	Q	sp|Q8VWZ7|C76B6_CATRO Geraniol 8-hydroxylase OS=Catharanthus roseus GN=CYP76B6 PE=1 SV=1	gi|1012025673|ref|XP_015950863.1| PREDICTED: geraniol 8-hydroxylase-like [Arachis duranensis]	Geraniol 8-hydroxylase
AH02G27450	2.19462	2.87375	1.41297	Chr02	98775234	98776823	-	1590	AH02G27450	-	-	virNOG26719	S	-	gi|1021482581|ref|XP_016184353.1| PREDICTED: protein bunched, class 2/F/G isoform-like [Arachis ipaensis]	Uncharacterized protein
AH02G27870	5.37899	5.60473	4.23044	Chr02	99322863	99323171	-	309	AH02G27870	GO:0045454;GO:0055114;GO:0015035;GO:0005623;GO:0009055	K03676	virNOG22291	O	sp|Q9LYC6|GRC11_ARATH Glutaredoxin-C11 OS=Arabidopsis thaliana GN=GRXC11 PE=3 SV=1	gi|1021487495|ref|XP_016186692.1| PREDICTED: glutaredoxin-C11-like [Arachis ipaensis]	Glutaredoxin-C11
AH03G00660	4.68883	2.16796	3.76093	Chr03	899540	903659	+	1833	AH03G00660	GO:0005773;GO:0051603;GO:0004185	K16298	virNOG03124	O	sp|Q56WF8|SCP48_ARATH Serine carboxypeptidase-like 48 OS=Arabidopsis thaliana GN=SCPL48 PE=2 SV=2	gi|1012029931|ref|XP_015951784.1| PREDICTED: serine carboxypeptidase-like [Arachis duranensis]	Serine carboxypeptidase-like 48
AH03G01030	7.1188	11.2483	11.9193	Chr03	1287199	1310335	+	1286	AH03G01030	-	K01674	virNOG12609;virNOG00515	R	sp|Q8L817|ATCA7_ARATH Alpha carbonic anhydrase 7 OS=Arabidopsis thaliana GN=ACA7 PE=2 SV=1	gi|1012032815|ref|XP_015952436.1| PREDICTED: alpha carbonic anhydrase 7-like isoform X2 [Arachis duranensis]	Alpha carbonic anhydrase 7
AH03G01290	1.2701	4.334	6.45973	Chr03	1589178	1594957	+	3083	AH03G01290	-	K03526	virNOG03525	H	sp|F4K0E8|ISPG_ARATH 4-hydroxy-3-methylbut-2-en-1-yl diphosphate synthase (ferredoxin), chloroplastic OS=Arabidopsis thaliana GN=ISPG PE=1 SV=1	gi|1021488847|ref|XP_016187413.1| PREDICTED: 4-hydroxy-3-methylbut-2-en-1-yl diphosphate synthase (ferredoxin), chloroplastic-like [Arachis ipaensis]	4-hydroxy-3-methylbut-2-en-1-yl diphosphate synthase (ferredoxin), chloroplastic
AH03G02050	5.74104	4.30268	4.46978	Chr03	2312686	2322466	+	3494	AH03G02050	GO:0005634;GO:0006468;GO:0005886;GO:0000166;GO:0005737;GO:0004674;GO:0035556	K20715	virNOG07195	T	sp|O48963|PHOT1_ARATH Phototropin-1 OS=Arabidopsis thaliana GN=PHOT1 PE=1 SV=1	gi|1012032365|ref|XP_015952331.1| PREDICTED: phototropin-1-like [Arachis duranensis]	Phototropin-1
AH03G02270	7.79779	7.5328	6.4087	Chr03	2567779	2569341	+	1149	AH03G02270	GO:0042807;GO:0006833;GO:0009992;GO:0034220;GO:0015254;GO:0005887;GO:0015793;GO:0009705;GO:0015250	K09873	virNOG04666;virNOG08606	G	sp|O82598|TIP13_ARATH Aquaporin TIP1-3 OS=Arabidopsis thaliana GN=TIP1-3 PE=1 SV=1	gi|1021488679|ref|XP_016187327.1| PREDICTED: aquaporin TIP1-1-like [Arachis ipaensis]	Aquaporin TIP1-3
AH03G02510	3.70337	4.64043	3.95079	Chr03	2756049	2756822	-	774	AH03G02510	-	-	virNOG02734	R	sp|Q41350|OLP1_SOLLC Osmotin-like protein OS=Solanum lycopersicum PE=1 SV=1	gi|1021488634|ref|XP_016187301.1| PREDICTED: osmotin-like protein [Arachis ipaensis]	Osmotin-like protein
AH03G02930	Inf	Inf	Inf	Chr03	3090920	3092109	+	1190	AH03G02930	GO:0050789;GO:0006351	-	virNOG03005	K	sp|Q9LTH4|PCLL_ARATH Transcription factor BOA OS=Arabidopsis thaliana GN=BOA PE=2 SV=1	gi|1012031921|ref|XP_015952230.1| PREDICTED: transcription factor LUX-like [Arachis duranensis]	Transcription factor LUX
AH03G03520	3.34564	5.92395	6.39848	Chr03	3608641	3617025	+	3112	AH03G03520	GO:0031408;GO:0016702;GO:0046872;GO:0055114	K00454	virNOG02698	E	sp|O24370|LOX21_SOLTU Linoleate 13S-lipoxygenase 2-1, chloroplastic OS=Solanum tuberosum GN=LOX2.1 PE=1 SV=1	gi|1012031603|ref|XP_015952165.1| PREDICTED: LOW QUALITY PROTEIN: linoleate 13S-lipoxygenase 2-1, chloroplastic-like [Arachis duranensis]	Linoleate 13S-lipoxygenase 2-1, chloroplastic
AH03G04390	3.08093	3.85964	3.18212	Chr03	4474400	4476521	-	955	AH03G04390	GO:0016998;GO:0005975;GO:0006032;GO:0004568	K01183	virNOG03548;virNOG22437	RG	sp|Q9M2U5|CHI5_ARATH Endochitinase EP3 OS=Arabidopsis thaliana GN=EP3 PE=1 SV=1	gi|1012031304|ref|XP_015952096.1| PREDICTED: endochitinase EP3 [Arachis duranensis]	Endochitinase EP3
AH03G04520	1.31502	4.16392	2.83852	Chr03	4575459	4575683	+	225	AH03G04520	-	-	virNOG26550	S	-	gi|734329258|gb|KHN06165.1| hypothetical protein glysoja_031607 [Glycine soja] &gt;gi|947080758|gb|KRH29547.1| hypothetical protein GLYMA_11G123300 [Glycine max]	Uncharacterized protein
AH03G04640	3.50565	6.12406	5.26282	Chr03	4685624	4686969	-	928	AH03G04640	GO:0046872;GO:0016363;GO:0005737;GO:0020037;GO:0019825	-	virNOG17725;KOG3378	C	sp|Q9FVL0|HBL1_MEDSA Non-symbiotic hemoglobin 1 OS=Medicago sativa GN=MHB1 PE=2 SV=1	gi|1012031178|ref|XP_015952065.1| PREDICTED: non-symbiotic hemoglobin 1 [Arachis duranensis]	Non-symbiotic hemoglobin 1
AH03G05130	2.06529	1.01568	1.12296	Chr03	5286979	5289064	+	1301	AH03G05130	-	K23050	virNOG12758	R	sp|E1U332|ALL12_OLEEU Isoflavone reductase-like protein OS=Olea europaea PE=1 SV=1	gi|1012030902|ref|XP_015952000.1| PREDICTED: isoflavone reductase-like protein [Arachis duranensis]	Isoflavone reductase-like protein
AH03G05270	1.58693	1.97074	3.67213	Chr03	5387914	5388792	+	879	AH03G05270	-	-	virNOG22080	S	-	gi|1012033076|ref|XP_015952498.1| PREDICTED: uncharacterized protein LOC107477046 [Arachis duranensis]	Uncharacterized protein
AH03G05990	3.25949	4.13531	1.57298	Chr03	6109612	6109941	+	330	AH03G05990	-	-	COG2214;virNOG24331;virNOG24453;COG0484	O	sp|Q9FYB5|DNJ11_ARATH Chaperone protein dnaJ 11, chloroplastic OS=Arabidopsis thaliana GN=ATJ11 PE=1 SV=2	gi|1012033347|ref|XP_015952562.1| PREDICTED: chaperone protein dnaJ 11, chloroplastic-like [Arachis duranensis]	Chaperone protein dnaJ 11, chloroplastic
AH03G08160	2.11276	7.58351	9.73439	Chr03	8501933	8504137	+	1359	AH03G08160	GO:0004553;GO:0005975	-	virNOG04186	R	sp|A7PQW3|E13B_VITVI Glucan endo-1,3-beta-glucosidase OS=Vitis vinifera GN=VIT_06s0061g00120 PE=1 SV=2	gi|1021489721|ref|XP_016187869.1| PREDICTED: glucan endo-1,3-beta-glucosidase-like [Arachis ipaensis]	Glucan endo-1,3-beta-glucosidase, acidic isoform GI9
AH03G08170	4.07043	4.69184	8.74505	Chr03	8505981	8508517	+	1469	AH03G08170	GO:0046658;GO:0005975;GO:0004553;GO:0030247	-	virNOG04186	R	sp|A7PQW3|E13B_VITVI Glucan endo-1,3-beta-glucosidase OS=Vitis vinifera GN=VIT_06s0061g00120 PE=1 SV=2	gi|1012034212|ref|XP_015952749.1| PREDICTED: glucan endo-1,3-beta-glucosidase-like [Arachis duranensis]	Glucan endo-1,3-beta-glucosidase
AH03G08470	3.3074	7.39917	7.9246	Chr03	8830162	8834345	-	1815	AH03G08470	GO:0020037;GO:0016709;GO:0005506;GO:0055114;GO:0044550;GO:0016021	-	virNOG08732;COG2124;virNOG01377;virNOG04813	Q	sp|Q6WNQ8|C81E8_MEDTR Cytochrome P450 81E8 OS=Medicago truncatula GN=CYP81E8 PE=2 SV=1	gi|1021489661|ref|XP_016187844.1| PREDICTED: cytochrome P450 81E8-like [Arachis ipaensis]	Cytochrome P450 81E8
AH03G08660	3.95863	2.87906	6.83237	Chr03	9052260	9054613	-	1445	AH03G08660	GO:0016210;GO:0009813	K00660	COG3424;virNOG10548	HQ	sp|P23569|CHSY_PUEML Chalcone synthase OS=Pueraria montana var. lobata GN=CHS PE=2 SV=1	gi|1012034522|ref|XP_015952822.1| PREDICTED: chalcone synthase [Arachis duranensis]	Chalcone synthase
AH03G09340	1.51938	3.64487	1.94587	Chr03	9867679	9867978	+	300	AH03G09340	GO:0016020	-	-	-	-	gi|593103364|ref|XP_007131462.1| hypothetical protein PHAVU_011G015500g [Phaseolus vulgaris] &gt;gi|561004462|gb|ESW03456.1| hypothetical protein PHAVU_011G015500g [Phaseolus vulgaris]	Uncharacterized protein
AH03G12160	Inf	Inf	Inf	Chr03	13759206	13761860	-	1382	AH03G12160	GO:0055085;GO:0016021	-	virNOG01156	P	sp|Q5E930|SLAH1_ARATH S-type anion channel SLAH1 OS=Arabidopsis thaliana GN=SLAH1 PE=2 SV=1	gi|1012036743|ref|XP_015953345.1| PREDICTED: S-type anion channel SLAH1-like [Arachis duranensis]	S-type anion channel SLAH1
AH03G13100	2.88347	3.97038	4.78713	Chr03	16750519	16752986	-	2173	AH03G13100	GO:0016740;GO:0016021	-	KOG2246;virNOG11234	G	-	gi|1012036821|ref|XP_015953362.1| PREDICTED: uncharacterized protein LOC107477809 [Arachis duranensis]	Uncharacterized protein
AH03G13120	1.5477	3.16182	4.60422	Chr03	16773634	16774023	+	390	AH03G13120	GO:0008270;GO:0005622	-	virNOG24746	S	sp|Q1G3I2|MIP1A_ARATH B-box domain protein 30 OS=Arabidopsis thaliana GN=MIP1A PE=1 SV=1	gi|922366867|ref|XP_013455600.1| B-box type zinc finger protein [Medicago truncatula] &gt;gi|657387518|gb|KEH29631.1| B-box type zinc finger protein [Medicago truncatula]	B-box type zinc finger protein
AH03G13810	1.92196	4.87352	4.10974	Chr03	19688895	19690716	+	1629	AH03G13810	-	K09422	virNOG19595;COG5147	K	sp|Q7XBH4|MYB4_ORYSJ Transcription factor MYB4 OS=Oryza sativa subsp. japonica GN=MYB4 PE=2 SV=2	gi|1012037353|ref|XP_015953501.1| PREDICTED: myb-related protein Myb4-like [Arachis duranensis]	Myb-related protein Myb4
AH03G14490	1.57223	2.97739	2.76078	Chr03	20957587	20960209	+	1255	AH03G14490	-	-	virNOG03049	I	sp|P34913|HYES_HUMAN Bifunctional epoxide hydrolase 2 OS=Homo sapiens GN=EPHX2 PE=1 SV=2	gi|1012037192|ref|XP_015953457.1| PREDICTED: bifunctional epoxide hydrolase 2-like [Arachis duranensis]	Bifunctional epoxide hydrolase 2
AH03G14710	1.45662	4.51084	2.18761	Chr03	21369871	21372671	-	1185	AH03G14710	-	K10666	virNOG02398	O	sp|Q6R567|RMA1_CAPAN E3 ubiquitin-protein ligase RMA1H1 OS=Capsicum annuum GN=RMA1H1 PE=1 SV=1	gi|1012037102|ref|XP_015953434.1| PREDICTED: E3 ubiquitin-protein ligase RMA1H1-like isoform X1 [Arachis duranensis]	E3 ubiquitin-protein ligase RMA1H1
AH03G15000	1.36186	1.24518	1.15849	Chr03	22017903	22021376	-	1706	AH03G15000	GO:0047196;GO:0019432;GO:0005886;GO:0004144	-	virNOG04546	S	sp|Q93ZR6|WSD1_ARATH O-acyltransferase WSD1 OS=Arabidopsis thaliana GN=WSD1 PE=2 SV=1	gi|1012038718|ref|XP_015953743.1| PREDICTED: O-acyltransferase WSD1-like [Arachis duranensis]	O-acyltransferase WSD1
AH03G17420	13.5517	5.17676	9.95157	Chr03	27518671	27521356	+	1363	AH03G17420	-	-	-	-	sp|Q43675|USP_VICFA Unknown seed protein USP OS=Vicia faba GN=USP PE=2 SV=1	gi|1012060503|ref|XP_015953961.1| PREDICTED: unknown seed protein USP-like [Arachis duranensis]	Late embryogenesis abundant protein group 9 protein
AH03G17960	2.90047	7.46839	7.50927	Chr03	28506221	28507903	-	1506	AH03G17960	GO:0005634;GO:0003677;GO:0006355	-	virNOG15981;virNOG09836	K	sp|Q93VY3|NAC72_ARATH NAC domain-containing protein 72 OS=Arabidopsis thaliana GN=NAC072 PE=2 SV=1	gi|1012056147|ref|XP_015953913.1| PREDICTED: NAC domain-containing protein 72-like isoform X2 [Arachis duranensis]	NAC domain-containing protein 72
AH03G18600	3.22307	4.42149	5.44631	Chr03	30192527	30194218	-	1086	AH03G18600	-	K00799	virNOG16492	O	sp|P25317|GSTXA_TOBAC Probable glutathione S-transferase parA OS=Nicotiana tabacum GN=PARA PE=2 SV=1	gi|1012077028|ref|XP_015954048.1| PREDICTED: probable glutathione S-transferase parA [Arachis duranensis]	Probable glutathione S-transferase parA
AH03G18940	Inf	Inf	Inf	Chr03	30813549	30815048	+	1500	AH03G18940	GO:0016831;GO:0006520;GO:0030170	K01593	virNOG08180	E	sp|P54769|TYDC2_PAPSO Tyrosine/DOPA decarboxylase 2 OS=Papaver somniferum GN=TYDC2 PE=2 SV=1	gi|1012080288|ref|XP_015954127.1| PREDICTED: tyrosine decarboxylase 1-like [Arachis duranensis]	Tyrosine/DOPA decarboxylase 2
AH03G19810	2.88657	6.51076	5.2121	Chr03	33031046	33033442	-	1422	AH03G19810	GO:0003872;GO:0005737;GO:0046872;GO:0061615;GO:0005524;GO:0006002	K00850	virNOG02541;COG0205	G	sp|Q94AA4|PFKA3_ARATH ATP-dependent 6-phosphofructokinase 3 OS=Arabidopsis thaliana GN=PFK3 PE=1 SV=1	gi|1012083077|ref|XP_015954178.1| PREDICTED: ATP-dependent 6-phosphofructokinase 3-like [Arachis duranensis]	ATP-dependent 6-phosphofructokinase 3
AH03G21480	3.56466	6.90226	7.24331	Chr03	38306030	38308015	+	1591	AH03G21480	-	K09422	virNOG10834	K	sp|Q9C9G7|MYB62_ARATH Transcription factor MYB62 OS=Arabidopsis thaliana GN=MYB62 PE=2 SV=1	gi|1012088356|ref|XP_015954393.1| PREDICTED: myb-related protein 305-like [Arachis duranensis]	Transcription factor MYB21
AH03G21620	1.3061	1.28207	1.39831	Chr03	38471354	38472952	-	1418	AH03G21620	-	-	virNOG21179;virNOG21901	S	-	gi|1012085811|ref|XP_015954367.1| PREDICTED: uncharacterized protein LOC107478752 [Arachis duranensis]	Putative uncharacterized protein
AH03G22180	1.0018	4.18508	1.33478	Chr03	41176217	41181759	+	2954	AH03G22180	GO:0004565;GO:0005975	-	virNOG30198;virNOG15996	G	sp|P48981|BGAL_MALDO Beta-galactosidase OS=Malus domestica PE=1 SV=1	gi|1012088793|ref|XP_015954448.1| PREDICTED: beta-galactosidase-like [Arachis duranensis]	Beta-galactosidase
AH03G22780	3.17196	4.43221	6.12781	Chr03	43372055	43374620	+	2154	AH03G22780	GO:0016021;GO:1904823;GO:0005345	K06901	virNOG11611	P	sp|Q84MA8|AZG2_ARATH Adenine/guanine permease AZG2 OS=Arabidopsis thaliana GN=AZG2 PE=2 SV=1	gi|1012089078|ref|XP_015954502.1| PREDICTED: adenine/guanine permease AZG2 [Arachis duranensis]	Adenine/guanine permease AZG2
AH03G23100	Inf	Inf	Inf	Chr03	43671670	43674051	+	1806	AH03G23100	GO:0046872;GO:0016491;GO:0016020	K20617	COG2124;virNOG06151;virNOG03061	Q	sp|P24465|C71A1_PERAE Cytochrome P450 71A1 OS=Persea americana GN=CYP71A1 PE=1 SV=2	gi|1012089279|ref|XP_015954535.1| PREDICTED: cytochrome P450 71A1-like [Arachis duranensis]	Cytochrome P450 71A1
AH03G23290	2.00364	2.09015	4.21037	Chr03	43885768	43886340	-	573	AH03G23290	-	-	virNOG37585	S	-	gi|1012089407|ref|XP_015954558.1| PREDICTED: uncharacterized protein LOC107478917 [Arachis duranensis]	Phloem specific protein
AH03G24220	2.6052	9.11209	6.36068	Chr03	48351787	48361073	+	1703	AH03G24220	-	-	virNOG01752	V	sp|Q9S9N9|CCR1_ARATH Cinnamoyl-CoA reductase 1 OS=Arabidopsis thaliana GN=CCR1 PE=1 SV=1	gi|1021492181|ref|XP_016189087.1| PREDICTED: cinnamoyl-CoA reductase 1-like [Arachis ipaensis]	Tetraketide alpha-pyrone reductase 1
AH03G26530	6.91142	2.74679	3.18388	Chr03	70118283	70123679	+	1713	AH03G26530	GO:0016021;GO:0004497;GO:0016132;GO:0010268;GO:0016125;GO:0055114;GO:0005506;GO:0016705;GO:0007275;GO:0020037	K20667	virNOG05731	Q	sp|I7C6E8|C7A52_PANGI Beta-amyrin 28-oxidase OS=Panax ginseng PE=2 SV=1	gi|1021492707|ref|XP_016189349.1| PREDICTED: beta-amyrin 28-oxidase-like [Arachis ipaensis]	Beta-amyrin 28-oxidase
AH03G28520	3.51426	4.05139	5.64315	Chr03	99565514	99567319	-	1399	AH03G28520	-	-	virNOG00356;virNOG17853	O	sp|P0CH01|AT21A_ARATH Putative RING-H2 finger protein ATL21A OS=Arabidopsis thaliana GN=ATL21A PE=3 SV=1	gi|1021492796|ref|XP_016189393.1| PREDICTED: putative RING-H2 finger protein ATL21A [Arachis ipaensis]	Putative RING-H2 finger protein ATL21A
AH03G30430	2.8784	5.03826	8.5036	Chr03	113288477	113289154	-	678	AH03G30430	-	-	virNOG01607	R	sp|P25096|P21_SOYBN Protein P21 OS=Glycine max PE=1 SV=1	gi|1012094207|ref|XP_015955601.1| PREDICTED: protein P21-like [Arachis duranensis]	Thaumatin-like protein
AH03G30560	4.5556	9.21585	8.07501	Chr03	114185291	114185956	-	574	AH03G30560	GO:0003700;GO:0043565;GO:0006355	-	virNOG19676	K	sp|Q9FYA2|WRK75_ARATH Probable WRKY transcription factor 75 OS=Arabidopsis thaliana GN=WRKY75 PE=2 SV=1	gi|1012094261|ref|XP_015955617.1| PREDICTED: probable WRKY transcription factor 75 [Arachis duranensis]	Probable WRKY transcription factor 75
AH03G30810	3.38293	1.69439	2.44587	Chr03	115535876	115537698	-	1358	AH03G30810	GO:0005886;GO:0051119;GO:0016021;GO:0034219	K15382	virNOG02611;NOG36052;KOG1623	UR	sp|O82587|SWT12_ARATH Bidirectional sugar transporter SWEET12 OS=Arabidopsis thaliana GN=SWEET12 PE=1 SV=1	gi|1012094387|ref|XP_015955636.1| PREDICTED: bidirectional sugar transporter N3-like [Arachis duranensis]	Bidirectional sugar transporter SWEET12
AH03G32840	Inf	Inf	Inf	Chr03	121261786	121266335	-	2170	AH03G32840	GO:0031071	-	virNOG11655	R	sp|D4GYV5|SUFS_HALVD Cysteine desulfurase OS=Haloferax volcanii (strain ATCC 29605 / DSM 3757 / JCM 8879 / NBRC 14742 / NCIMB 2012 / VKM B-1768 / DS2) GN=sufS PE=1 SV=1	gi|1021500646|ref|XP_016193537.1| PREDICTED: uncharacterized protein LOC107634632 [Arachis ipaensis]	Probable cysteine desulfurase
AH03G34360	Inf	Inf	Inf	Chr03	124512860	124516454	-	2021	AH03G34360	GO:0005507;GO:0016491;GO:0055114;GO:0005576	-	virNOG07733	Q	sp|P14133|ASO_CUCSA L-ascorbate oxidase OS=Cucumis sativus PE=1 SV=1	gi|1012095874|ref|XP_015956011.1| PREDICTED: L-ascorbate oxidase [Arachis duranensis]	L-ascorbate oxidase
AH03G34380	1.74817	4.5615	8.24786	Chr03	124622163	124625683	+	1687	AH03G34380	GO:0009058;GO:0003824;GO:0030170	K15849	virNOG09885	E	sp|E9L7A5|PAT_PETHY Bifunctional aspartate aminotransferase and glutamate/aspartate-prephenate aminotransferase OS=Petunia hybrida PE=1 SV=1	gi|1012095831|ref|XP_015955996.1| PREDICTED: bifunctional aspartate aminotransferase and glutamate/aspartate-prephenate aminotransferase-like [Arachis duranensis]	Bifunctional aspartate aminotransferase and glutamate/aspartate-prephenate aminotransferase
AH03G35100	1.74835	2.49078	3.67569	Chr03	125967863	125970115	-	1148	AH03G35100	GO:0019760;GO:0008233;GO:0016740;GO:0005829;GO:0006541;GO:0003922;GO:0006508	K22314	virNOG09075	F	sp|O82225|GGP5_ARATH Gamma-glutamyl peptidase 5 OS=Arabidopsis thaliana GN=GGP5 PE=2 SV=1	gi|1021493754|ref|XP_016189861.1| PREDICTED: gamma-glutamyl peptidase 5-like [Arachis ipaensis]	Uncharacterized protein
AH03G35590	5.85892	6.35336	6.78266	Chr03	126620611	126621547	+	937	AH03G35590	-	-	-	-	-	gi|1012096776|ref|XP_015956233.1| PREDICTED: early nodulin-75-like [Arachis duranensis]	Early nodulin-12B
AH03G36910	4.42208	6.433	6.61398	Chr03	128541191	128544906	+	2948	AH03G36910	GO:0046872;GO:0055114;GO:0016702;GO:0031408	K00454	virNOG06110	E	sp|O24371|LOX31_SOLTU Linoleate 13S-lipoxygenase 3-1, chloroplastic OS=Solanum tuberosum GN=LOX3.1 PE=1 SV=1	gi|1012097592|ref|XP_015956457.1| PREDICTED: linoleate 13S-lipoxygenase 3-1, chloroplastic-like [Arachis duranensis]	Linoleate 13S-lipoxygenase 3-1, chloroplastic
AH03G36960	4.92735	8.52726	4.66616	Chr03	128605825	128608348	+	1362	AH03G36960	-	-	virNOG08711	S	-	gi|1012097570|ref|XP_015956452.1| PREDICTED: uncharacterized protein LOC107480793 [Arachis duranensis]	Uncharacterized protein
AH03G37380	6.36095	5.77184	9.27103	Chr03	129297830	129299628	-	1704	AH03G37380	GO:0032259;GO:0046983;GO:0008171;GO:0009701;GO:0030746	K13259	virNOG01933	R	sp|Q84KK6|I4OMT_GLYEC Isoflavone 4&apos;-O-methyltransferase OS=Glycyrrhiza echinata GN=HI4&apos;OMT PE=1 SV=1	gi|1012097431|ref|XP_015956410.1| PREDICTED: isoflavone 4&apos;-O-methyltransferase-like [Arachis duranensis]	(+)-6a-hydroxymaackiain 3-O-methyltransferase 1
AH03G37390	4.44634	5.04438	8.42647	Chr03	129320616	129322832	+	2144	AH03G37390	GO:0020037;GO:0033770;GO:0031090;GO:0005506;GO:0005783;GO:0009717;GO:0055114;GO:0016021	K13257	virNOG27779;COG2124	Q	sp|Q9SXS3|C93C2_GLYEC 2-hydroxyisoflavanone synthase OS=Glycyrrhiza echinata GN=CYP93C2 PE=1 SV=1	gi|1012097429|ref|XP_015956409.1| PREDICTED: 2-hydroxyisoflavanone synthase-like [Arachis duranensis]	2-hydroxyisoflavanone synthase
AH03G38200	4.07096	5.55749	5.09331	Chr03	130379803	130381605	+	1719	AH03G38200	-	-	virNOG05407	R	sp|Q9M2S3|AHL15_ARATH AT-hook motif nuclear-localized protein 15 OS=Arabidopsis thaliana GN=AHL15 PE=2 SV=1	gi|1012097894|ref|XP_015956536.1| PREDICTED: AT-hook motif nuclear-localized protein 15-like [Arachis duranensis]	AT-hook motif nuclear-localized protein 15
AH03G38460	6.53937	1.68968	2.48467	Chr03	130815537	130817454	-	1918	AH03G38460	GO:0016758;GO:0008152	-	NOG103178;KOG1192	GSC	sp|Q2V6J9|UFOG7_FRAAN UDP-glucose flavonoid 3-O-glucosyltransferase 7 OS=Fragaria ananassa GN=GT7 PE=1 SV=1	gi|1012098732|ref|XP_015956765.1| PREDICTED: scopoletin glucosyltransferase-like [Arachis duranensis]	Scopoletin glucosyltransferase
AH03G38630	1.20729	1.07171	2.03436	Chr03	131042522	131044158	+	733	AH03G38630	-	-	virNOG10308	R	sp|Q9FHP6|CAR1_ARATH Protein C2-DOMAIN ABA-RELATED 1 OS=Arabidopsis thaliana GN=CAR1 PE=1 SV=1	gi|1021494287|ref|XP_016190134.1| PREDICTED: protein C2-DOMAIN ABA-RELATED 1-like [Arachis ipaensis]	Protein C2-DOMAIN ABA-RELATED 1
AH03G39470	3.19714	6.64327	2.88821	Chr03	132169647	132171029	-	1300	AH03G39470	-	-	virNOG20412	S	-	gi|1012098402|ref|XP_015956684.1| PREDICTED: uncharacterized protein LOC107480997 [Arachis duranensis]	Uncharacterized protein
AH03G39490	1.03609	1.1991	1.30805	Chr03	132189403	132190058	-	249	AH03G39490	GO:0005739	K18172	virNOG08256;virNOG23980;euNOG20424	KS	sp|Q6DHJ6|COXM2_DANRE COX assembly mitochondrial protein 2 homolog OS=Danio rerio GN=cmc2 PE=3 SV=1	gi|1021494641|ref|XP_016190322.1| PREDICTED: COX assembly mitochondrial protein 2 homolog [Arachis ipaensis]	COX assembly mitochondrial protein 2 homolog
AH03G39780	1.64462	4.01202	6.73533	Chr03	132581834	132585644	+	2609	AH03G39780	GO:0016114;GO:0008661	K01662	virNOG02372	H	sp|Q6YU51|DXS2_ORYSJ Probable 1-deoxy-D-xylulose-5-phosphate synthase 2, chloroplastic OS=Oryza sativa subsp. japonica GN=Os07g0190000 PE=2 SV=1	gi|1012098326|ref|XP_015956663.1| PREDICTED: LOW QUALITY PROTEIN: probable 1-deoxy-D-xylulose-5-phosphate synthase 2, chloroplastic [Arachis duranensis]	Probable 1-deoxy-D-xylulose-5-phosphate synthase 2, chloroplastic
AH03G40090	1.6941	3.04733	2.05931	Chr03	133030322	133030954	-	516	AH03G40090	-	-	virNOG17584	S	-	gi|1012100117|ref|XP_015957138.1| PREDICTED: uncharacterized protein LOC107481368 [Arachis duranensis]	uncharacterized protein LOC106777778
AH03G40170	1.89356	4.59543	2.31696	Chr03	133148976	133149875	-	900	AH03G40170	-	-	virNOG24490	S	sp|Q29Q81|SMR6_ARATH Cyclin-dependent protein kinase inhibitor SMR6 OS=Arabidopsis thaliana GN=SMR6 PE=1 SV=1	gi|1012100093|ref|XP_015957132.1| PREDICTED: cyclin-dependent protein kinase inhibitor SMR2-like [Arachis duranensis]	Uncharacterized protein
AH03G40790	1.34338	6.02986	4.65741	Chr03	133867856	133871762	-	2001	AH03G40790	GO:0055114;GO:0004029	K00128	virNOG00876	C	sp|Q8S528|AL2B7_ARATH Aldehyde dehydrogenase family 2 member B7, mitochondrial OS=Arabidopsis thaliana GN=ALDH2B7 PE=1 SV=2	gi|1021494815|ref|XP_016190409.1| PREDICTED: aldehyde dehydrogenase family 2 member B7, mitochondrial [Arachis ipaensis]	Aldehyde dehydrogenase family 2 member B7, mitochondrial
AH03G41590	1.67447	4.92274	4.97914	Chr03	134790365	134791509	+	955	AH03G41590	-	K00799	virNOG13766	O	sp|Q9FUS8|GSTUH_ARATH Glutathione S-transferase U17 OS=Arabidopsis thaliana GN=GSTU17 PE=2 SV=1	gi|1021495960|ref|XP_016191010.1| PREDICTED: glutathione S-transferase U17-like [Arachis ipaensis]	Glutathione S-transferase U18
AH03G41820	1.88121	3.7942	2.25543	Chr03	135045250	135046623	-	1213	AH03G41820	-	K09338	virNOG17055;virNOG14844;KOG0483	K	sp|Q940J1|ATB16_ARATH Homeobox-leucine zipper protein ATHB-16 OS=Arabidopsis thaliana GN=ATHB-16 PE=2 SV=2	gi|1021495914|ref|XP_016190985.1| PREDICTED: homeobox-leucine zipper protein HAT5-like [Arachis ipaensis]	Homeobox-leucine zipper protein HAT5
AH03G42490	3.00715	3.91896	8.13596	Chr03	135990320	135991497	+	1087	AH03G42490	GO:0003723;GO:0033897;GO:0090502	K01166	virNOG07186	A	sp|P80022|RNLE_SOLLC Extracellular ribonuclease LE OS=Solanum lycopersicum PE=1 SV=2	gi|1021500937|ref|XP_016193686.1| PREDICTED: extracellular ribonuclease LE-like [Arachis ipaensis]	Extracellular ribonuclease LE
AH03G44290	Inf	Inf	Inf	Chr03	137861663	137865157	-	1670	AH03G44290	GO:0045735	-	virNOG09232	S	sp|P07730|GLUA2_ORYSJ Glutelin type-A 2 OS=Oryza sativa subsp. japonica GN=GLUA2 PE=1 SV=1	gi|1021495463|ref|XP_016190748.1| PREDICTED: glutelin type-A 2-like [Arachis ipaensis]	Glutelin type-A 2
AH03G44360	5.02114	4.67882	4.56794	Chr03	137926770	137928518	-	687	AH03G44360	GO:0046658;GO:0009055	-	virNOG22039;virNOG21395	R	sp|P00303|BABL_CUCSA Basic blue protein OS=Cucumis sativus PE=1 SV=1	gi|1021500888|ref|XP_016193662.1| PREDICTED: basic blue protein [Arachis ipaensis]	Basic blue protein
AH03G44790	1.16668	1.96452	2.60378	Chr03	138335224	138335562	-	339	AH03G44790	-	-	-	-	-	gi|922337515|ref|XP_013446747.1| hypothetical protein MTR_8g089825 [Medicago truncatula] &gt;gi|657375452|gb|KEH20774.1| hypothetical protein MTR_8g089825 [Medicago truncatula]	Uncharacterized protein
AH03G45320	1.84875	1.63641	5.69827	Chr03	138850318	138856237	-	2411	AH03G45320	-	-	virNOG06274	Q	sp|Q8RXN0|AB11G_ARATH ABC transporter G family member 11 OS=Arabidopsis thaliana GN=ABCG11 PE=1 SV=1	gi|1021495268|ref|XP_016190647.1| PREDICTED: ABC transporter G family member 11-like [Arachis ipaensis]	ABC transporter G family member 11
AH03G45880	3.60053	6.07005	6.58181	Chr03	139423559	139425421	+	1698	AH03G45880	GO:0030170;GO:0016831;GO:0019752	K25193	virNOG06227	E	sp|Q6ESZ9|SDC1_ORYSJ Serine decarboxylase 1 OS=Oryza sativa subsp. japonica GN=SDC1 PE=3 SV=1	gi|1021495133|ref|XP_016190579.1| PREDICTED: serine decarboxylase 1-like [Arachis ipaensis]	Serine decarboxylase 1
AH03G46220	1.79543	3.22983	1.83366	Chr03	139877673	139878701	+	1029	AH03G46220	-	-	virNOG35571;COG4886	SR	sp|P35334|PGIP1_PHAVU Polygalacturonase inhibitor 1 OS=Phaseolus vulgaris GN=PGIP1 PE=1 SV=1	gi|1021495080|ref|XP_016190552.1| PREDICTED: polygalacturonase inhibitor 2-like [Arachis ipaensis]	Polygalacturonase inhibitor 2
AH03G46530	1.85537	3.90771	7.69413	Chr03	140183517	140185832	+	1681	AH03G46530	-	-	virNOG07172	R	-	gi|1021495016|ref|XP_016190518.1| PREDICTED: uncharacterized protein LOC107631550 [Arachis ipaensis]	Uncharacterized protein
AH03G46810	Inf	Inf	Inf	Chr03	140443595	140445196	+	1602	AH03G46810	GO:0050660;GO:0016614;GO:0055114	-	virNOG39050;virNOG13063	R	sp|Q9FI21|BBE28_ARATH Berberine bridge enzyme-like 28 OS=Arabidopsis thaliana GN=At5g44440 PE=1 SV=1	gi|1021494938|ref|XP_016190474.1| PREDICTED: tetrahydrocannabinolic acid synthase-like [Arachis ipaensis]	Reticuline oxidase-like protein
AH03G48480	2.05421	1.85408	2.35255	Chr03	142359293	142365247	-	2299	AH03G48480	GO:0055085;GO:0016021;GO:0022891	K08150	virNOG00948	R	sp|Q9C757|INT2_ARATH Probable inositol transporter 2 OS=Arabidopsis thaliana GN=INT2 PE=1 SV=1	gi|1021496269|ref|XP_016191166.1| PREDICTED: probable inositol transporter 2 [Arachis ipaensis]	Probable inositol transporter 2
AH04G01040	Inf	Inf	Inf	Chr04	1349382	1350880	+	1499	AH04G01040	-	-	virNOG23550;virNOG20784	R	sp|Q00451|PRF1_SOLLC 36.4 kDa proline-rich protein OS=Solanum lycopersicum GN=TPRP-F1 PE=2 SV=1	gi|1012104973|ref|XP_015958414.1| PREDICTED: 36.4 kDa proline-rich protein-like isoform X2 [Arachis duranensis]	36.4 kDa proline-rich protein
AH04G01670	4.7088	8.19653	7.75416	Chr04	2153460	2155353	+	1582	AH04G01670	GO:0050350;GO:0009058	K00660	virNOG10548;COG3424	QH	sp|P51069|THS3_ARAHY Stilbene synthase 3 OS=Arachis hypogaea PE=2 SV=1	gi|1012104689|ref|XP_015958332.1| PREDICTED: stilbene synthase 3-like [Arachis duranensis]	Stilbene synthase 3
AH04G02610	2.14862	2.80069	3.06013	Chr04	3238033	3239134	+	979	AH04G02610	-	-	virNOG17932	R	-	gi|1012106425|ref|XP_015958798.1| PREDICTED: metallothiol transferase FosB-like [Arachis duranensis]	Uncharacterized protein
AH04G02830	1.43878	2.68566	1.26934	Chr04	3449545	3453555	+	3310	AH04G02830	GO:0016161;GO:0000272	-	virNOG11912	R	sp|Q8VYW2|BAM9_ARATH Inactive beta-amylase 9 OS=Arabidopsis thaliana GN=BAM9 PE=2 SV=1	gi|1012106284|ref|XP_015958761.1| PREDICTED: inactive beta-amylase 9 [Arachis duranensis]	Inactive beta-amylase 9
AH04G02990	5.00047	7.25226	5.55331	Chr04	3657306	3661203	+	1761	AH04G02990	GO:0016021;GO:0055085;GO:0022891	K03444	virNOG08676	R	sp|Q8LBI9|EDL16_ARATH Sugar transporter ERD6-like 16 OS=Arabidopsis thaliana GN=At5g18840 PE=2 SV=2	gi|1021507996|ref|XP_016197343.1| PREDICTED: sugar transporter ERD6-like 16 [Arachis ipaensis]	Sugar transporter ERD6-like 16
AH04G04030	1.12011	2.50893	5.32044	Chr04	4814011	4819933	-	1886	AH04G04030	GO:0015238;GO:0016021;GO:0006855;GO:0015297	K03327	virNOG10422	S	sp|Q9LVD9|DTX40_ARATH Protein DETOXIFICATION 40 OS=Arabidopsis thaliana GN=DTX40 PE=1 SV=1	gi|1012105759|ref|XP_015958626.1| PREDICTED: protein DETOXIFICATION 40-like isoform X1 [Arachis duranensis]	Protein DETOXIFICATION 40
AH04G04680	2.8415	3.50242	3.77243	Chr04	5641694	5642917	+	1224	AH04G04680	-	-	virNOG23808	O	-	gi|1012107348|ref|XP_015959036.1| PREDICTED: uncharacterized protein LOC107482961 [Arachis duranensis]	Uncharacterized protein
AH04G07260	1.27883	2.9233	2.74128	Chr04	10158488	10160991	-	1195	AH04G07260	GO:0006952;GO:0009607	-	-	-	sp|Q06931|ABR17_PEA ABA-responsive protein ABR17 OS=Pisum sativum PE=2 SV=1	gi|1012109542|ref|XP_015959623.1| PREDICTED: ABA-responsive protein ABR17-like [Arachis duranensis] &gt;gi|145904610|gb|ABP97433.1| Ara h 8 allergen isoform [Arachis hypogaea]	ABA-responsive protein ABR17
AH04G07840	3.81611	3.7977	2.02581	Chr04	11787364	11788554	+	1191	AH04G07840	-	-	-	-	-	gi|1012109299|ref|XP_015959558.1| PREDICTED: uncharacterized protein LOC107483457 [Arachis duranensis]	Uncharacterized protein
AH04G07910	4.03728	9.58721	9.07553	Chr04	11938893	11942144	+	1641	AH04G07910	GO:0005975;GO:0004553	-	euNOG04221;virNOG04186	R	sp|Q03467|E13B_PEA Glucan endo-1,3-beta-glucosidase OS=Pisum sativum PE=2 SV=1	gi|1012109280|ref|XP_015959553.1| PREDICTED: glucan endo-1,3-beta-glucosidase, basic isoform-like [Arachis duranensis]	Glucan endo-1,3-beta-glucosidase
AH04G07920	2.00094	2.59316	2.10554	Chr04	11943532	11944548	-	1017	AH04G07920	-	-	-	-	-	gi|1012109262|ref|XP_015959550.1| PREDICTED: uncharacterized protein LOC107483446 [Arachis duranensis]	Uncharacterized protein
AH04G08590	3.09571	6.25095	4.58874	Chr04	13941392	13943257	-	1543	AH04G08590	GO:0009058;GO:0016747	K00660	virNOG10548;COG3424	HQ	sp|P51069|THS3_ARAHY Stilbene synthase 3 OS=Arachis hypogaea PE=2 SV=1	gi|387966298|gb|AFK14012.1| resveratrol synthase [Arachis hypogaea]	Stilbene synthase 3
AH04G08600	2.76366	6.28249	5.08886	Chr04	13944546	13968507	+	1779	AH04G08600	-	K00660	virNOG10548;COG3424	QH	sp|P51069|THS3_ARAHY Stilbene synthase 3 OS=Arachis hypogaea PE=2 SV=1	gi|1012108670|ref|XP_015959401.1| PREDICTED: stilbene synthase 3-like [Arachis duranensis]	Stilbene synthase 3
AH04G08640	3.33252	7.62607	6.59283	Chr04	14011478	14018570	+	1491	AH04G08640	GO:0016747;GO:0009058	K00660	COG3424;virNOG10548	QH	sp|P51069|THS3_ARAHY Stilbene synthase 3 OS=Arachis hypogaea PE=2 SV=1	gi|1012108870|ref|XP_015959447.1| PREDICTED: stilbene synthase 3-like [Arachis duranensis]	Stilbene synthase 3
AH04G08650	3.64621	4.7749	8.34547	Chr04	14043812	14045307	+	1407	AH04G08650	GO:0009058;GO:0016747	K00660	virNOG10548;COG3424	QH	sp|P23569|CHSY_PUEML Chalcone synthase OS=Pueraria montana var. lobata GN=CHS PE=2 SV=1	gi|1012108866|ref|XP_015959446.1| PREDICTED: chalcone synthase-like [Arachis duranensis]	Chalcone synthase
AH04G08660	4.57703	9.16909	6.81243	Chr04	14104297	14286630	-	3076	AH04G08660	GO:0016747;GO:0009058	K00660	virNOG10548;COG3424	QH	sp|P20178|THS1_ARAHY Stilbene synthase 1 OS=Arachis hypogaea PE=2 SV=1	gi|1012108833|ref|XP_015959437.1| PREDICTED: stilbene synthase 1 [Arachis duranensis]	Stilbene synthase 1||Stilbene synthase 3
AH04G08680	6.81961	10.2067	7.05185	Chr04	14470592	14472084	-	1005	AH04G08680	-	-	virNOG10548;COG3424	HQ	sp|P51069|THS3_ARAHY Stilbene synthase 3 OS=Arachis hypogaea PE=2 SV=1	gi|1012108670|ref|XP_015959401.1| PREDICTED: stilbene synthase 3-like [Arachis duranensis]	Stilbene synthase 3
AH04G09840	2.55338	4.86577	2.86427	Chr04	16602835	16606154	-	1285	AH04G09840	GO:0006979;GO:0020037;GO:0042744;GO:0005576;GO:0055114;GO:0046872;GO:0004601;GO:0098869	K00430	virNOG30996	G	sp|Q9LEH3|PER15_IPOBA Peroxidase 15 OS=Ipomoea batatas GN=pod PE=1 SV=1	gi|1012108161|ref|XP_015959258.1| PREDICTED: peroxidase A2-like [Arachis duranensis]	Peroxidase 15
AH04G09850	1.08447	2.58693	2.63892	Chr04	16611598	16615286	-	1522	AH04G09850	GO:0005576;GO:0046872;GO:0055114;GO:0004601;GO:0098869;GO:0006979;GO:0020037;GO:0042744	K00430	virNOG30996	G	sp|Q9LEH3|PER15_IPOBA Peroxidase 15 OS=Ipomoea batatas GN=pod PE=1 SV=1	gi|1012108171|ref|XP_015959260.1| PREDICTED: peroxidase 15-like [Arachis duranensis]	Peroxidase 15
AH04G09870	6.05451	8.58148	8.67257	Chr04	16647935	16651685	-	1603	AH04G09870	GO:0006979;GO:0042744;GO:0020037;GO:0005576;GO:0046872;GO:0055114;GO:0004601;GO:0098869	K00430	virNOG30996	G	sp|Q9LEH3|PER15_IPOBA Peroxidase 15 OS=Ipomoea batatas GN=pod PE=1 SV=1	gi|1012108165|ref|XP_015959259.1| PREDICTED: peroxidase A2-like [Arachis duranensis]	Peroxidase 15
AH04G12010	Inf	Inf	Inf	Chr04	26263188	26263619	-	432	AH04G12010	-	-	-	-	-	gi|1012110634|ref|XP_015959884.1| PREDICTED: proline-rich receptor-like protein kinase PERK2 [Arachis duranensis]	RNA-binding protein 12-like
AH04G13110	3.51445	3.97831	5.83733	Chr04	31065020	31099940	-	1616	AH04G13110	-	K22285	virNOG01603	T	sp|Q9LVD4|ORP4C_ARATH Oxysterol-binding protein-related protein 4C OS=Arabidopsis thaliana GN=ORP4C PE=2 SV=1	gi|1012111160|ref|XP_015960013.1| PREDICTED: oxysterol-binding protein-related protein 4C-like isoform X2 [Arachis duranensis]	Oxysterol-binding protein-related protein 4C
AH04G14150	1.19051	1.50832	1.23267	Chr04	37953342	37959390	-	2739	AH04G14150	-	-	virNOG00607	S	-	gi|1012111941|ref|XP_015960208.1| PREDICTED: uncharacterized protein LOC107484104 [Arachis duranensis]	Uncharacterized protein
AH04G15130	3.55367	5.76311	5.10389	Chr04	50820985	50823194	+	1359	AH04G15130	-	-	virNOG17631	S	sp|Q6NLC8|Y1648_ARATH Uncharacterized protein At1g66480 OS=Arabidopsis thaliana GN=At1g66480 PE=2 SV=1	gi|1012112463|ref|XP_015960328.1| PREDICTED: uncharacterized protein At1g66480-like [Arachis duranensis]	Uncharacterized protein At1g66480
AH04G15810	1.65556	4.54307	4.58325	Chr04	62242537	62261995	-	1490	AH04G15810	-	-	virNOG04549;COG3491	QR	sp|Q84MB3|ACCH1_ARATH 1-aminocyclopropane-1-carboxylate oxidase homolog 1 OS=Arabidopsis thaliana GN=At1g06620 PE=2 SV=1	gi|1012113415|ref|XP_015960542.1| PREDICTED: 1-aminocyclopropane-1-carboxylate oxidase homolog 1-like isoform X1 [Arachis duranensis]	1-aminocyclopropane-1-carboxylate oxidase homolog 1
AH04G17740	1.1219	1.44482	2.41388	Chr04	82350654	82352233	-	1138	AH04G17740	-	-	virNOG15734	R	sp|Q9LV60|CRR55_ARATH Cysteine-rich repeat secretory protein 55 OS=Arabidopsis thaliana GN=CRRSP55 PE=2 SV=1	gi|1012113767|ref|XP_015960623.1| PREDICTED: cysteine-rich repeat secretory protein 55 [Arachis duranensis]	Cysteine-rich repeat secretory protein 55
AH04G17920	3.01314	5.71639	3.14249	Chr04	83392689	83392931	-	243	AH04G17920	-	-	virNOG25631	S	-	gi|1012112856|ref|XP_015960417.1| PREDICTED: uncharacterized protein LOC107484326 [Arachis duranensis]	Legume-specific protein
AH04G19280	1.01804	2.73814	2.6429	Chr04	94841629	94844154	-	1607	AH04G19280	GO:0016020	K01988	virNOG07847	G	sp|P0C8Q4|Y4990_ARATH Uncharacterized protein At4g19900 OS=Arabidopsis thaliana GN=At4g19900 PE=2 SV=1	gi|1012114888|ref|XP_015960900.1| PREDICTED: LOW QUALITY PROTEIN: lactosylceramide 4-alpha-galactosyltransferase-like [Arachis duranensis]	Uncharacterized protein At4g19900
AH04G19670	7.68396	8.28035	9.51521	Chr04	98061458	98062264	+	807	AH04G19670	-	-	-	-	-	gi|1012114963|ref|XP_015960920.1| PREDICTED: early nodulin-75-like [Arachis duranensis]	Early nodulin-12B
AH04G21700	2.443	4.95161	6.57041	Chr04	106776405	106779731	+	1297	AH04G21700	GO:0055114;GO:0046872;GO:0005576;GO:0004601;GO:0098869;GO:0020037;GO:0042744;GO:0006979	K00430	virNOG09590	R	sp|P22195|PER1_ARAHY Cationic peroxidase 1 OS=Arachis hypogaea GN=PNC1 PE=1 SV=2	gi|1012116385|ref|XP_015961218.1| PREDICTED: cationic peroxidase 1-like [Arachis duranensis]	Cationic peroxidase 1
AH04G27160	1.63706	1.5981	2.83099	Chr04	118649199	118650538	-	1245	AH04G27160	-	-	virNOG08207	Q	sp|Q9SCU0|SDR2A_ARATH Short-chain dehydrogenase reductase 2a OS=Arabidopsis thaliana GN=SDR2a PE=3 SV=1	gi|1021501586|ref|XP_016193991.1| PREDICTED: short-chain dehydrogenase reductase 2a-like [Arachis ipaensis]	Short-chain dehydrogenase reductase 2a
AH04G28310	1.46801	3.04532	3.88015	Chr04	120274959	120276845	-	1523	AH04G28310	-	K13691	NOG12514;NOG115478;KOG1192	CSG	sp|Q6VAA6|U74G1_STERE UDP-glycosyltransferase 74G1 OS=Stevia rebaudiana GN=UGT74G1 PE=1 SV=1	gi|1012119985|ref|XP_015962115.1| PREDICTED: UDP-glycosyltransferase 74G1-like [Arachis duranensis]	UDP-glycosyltransferase 74G1
AH05G00270	1.43903	1.46346	2.50231	Chr05	238411	242783	-	1389	AH05G00270	GO:0055114;GO:0016491	K21568	virNOG06401	R	sp|P52581|IFRH_LUPAL Isoflavone reductase homolog OS=Lupinus albus PE=2 SV=1	gi|1012124274|ref|XP_015963212.1| PREDICTED: isoflavone reductase homolog [Arachis duranensis]	Isoflavone reductase homolog
AH05G01590	1.2306	2.11388	3.09115	Chr05	1611293	1615023	-	1776	AH05G01590	GO:0055085;GO:0016021	K24139	virNOG06802	S	sp|Q9C9K5|PILS3_ARATH Protein PIN-LIKES 3 OS=Arabidopsis thaliana GN=PILS3 PE=2 SV=1	gi|1012125329|ref|XP_015963484.1| PREDICTED: uncharacterized transporter YBR287W-like [Arachis duranensis] &gt;gi|1012125334|ref|XP_015963485.1| PREDICTED: uncharacterized transporter YBR287W-like [Arachis duranensis]	Uncharacterized protein
AH05G01680	1.35661	2.64444	3.63637	Chr05	1754958	1758447	+	2688	AH05G01680	GO:0005887;GO:0015992;GO:1904659;GO:0005355;GO:0005351;GO:0046323	-	KOG0254;virNOG09031	R	sp|Q8LPQ8|MSSP2_ARATH Monosaccharide-sensing protein 2 OS=Arabidopsis thaliana GN=MSSP2 PE=1 SV=2	gi|1012125391|ref|XP_015963501.1| PREDICTED: monosaccharide-sensing protein 3-like [Arachis duranensis]	Monosaccharide-sensing protein 3
AH05G03110	3.10483	8.38611	8.24914	Chr05	3300155	3302554	+	2400	AH05G03110	GO:0004674;GO:0005524;GO:0006468;GO:0016021	-	virNOG06319	T	sp|Q0JEU6|LERK3_ORYSJ G-type lectin S-receptor-like serine/threonine-protein kinase LECRK3 OS=Oryza sativa subsp. japonica GN=LECRK3 PE=3 SV=2	gi|1021511508|ref|XP_016199034.1| PREDICTED: G-type lectin S-receptor-like serine/threonine-protein kinase RLK1 [Arachis ipaensis]	Malectin/receptor-like kinase family protein
AH05G03550	5.37328	5.74403	5.47028	Chr05	3882182	3884831	-	1164	AH05G03550	GO:0005576	-	virNOG12613	R	sp|Q850K7|EXLB1_ORYSJ Expansin-like B1 OS=Oryza sativa subsp. japonica GN=EXLB1 PE=2 SV=2	gi|1012126125|ref|XP_015963679.1| PREDICTED: expansin-like B1 [Arachis duranensis]	Expansin-like B1
AH05G04450	Inf	Inf	Inf	Chr05	5048533	5049173	+	641	AH05G04450	-	-	virNOG26903	S	-	gi|920701711|gb|KOM44936.1| hypothetical protein LR48_Vigan06g024200 [Vigna angularis] &gt;gi|965614675|dbj|BAU00308.1| hypothetical protein VIGAN_10189100 [Vigna angularis var. angularis]	VQ motif protein
AH05G04710	3.45271	4.90205	3.51705	Chr05	5461817	5463283	+	1352	AH05G04710	-	-	virNOG19318	S	sp|Q9SZE8|LBD39_ARATH LOB domain-containing protein 39 OS=Arabidopsis thaliana GN=LBD39 PE=2 SV=1	gi|1012126756|ref|XP_015963845.1| PREDICTED: LOB domain-containing protein 37-like [Arachis duranensis]	LOB domain-containing protein 39
AH05G05040	2.58537	7.39397	6.51404	Chr05	5934538	5936443	+	1809	AH05G05040	GO:0070330;GO:0016021;GO:0005506;GO:0055114;GO:0020037	K13260	COG2124;virNOG10453	Q	sp|P93147|C81E1_GLYEC Isoflavone 2&apos;-hydroxylase OS=Glycyrrhiza echinata GN=CYP81E1 PE=1 SV=2	gi|1012127044|ref|XP_015963923.1| PREDICTED: isoflavone 2&apos;-hydroxylase-like [Arachis duranensis]	Cytochrome P450 81E8
AH05G05300	4.54124	4.42592	5.95932	Chr05	6342790	6344400	-	1611	AH05G05300	-	-	virNOG00084	S	sp|Q9SND9|Y3028_ARATH Uncharacterized acetyltransferase At3g50280 OS=Arabidopsis thaliana GN=At3g50280 PE=3 SV=1	gi|1012126950|ref|XP_015963899.1| PREDICTED: uncharacterized acetyltransferase At3g50280-like [Arachis duranensis]	Uncharacterized acetyltransferase At3g50280
AH05G05820	2.26882	2.09637	4.08517	Chr05	7252345	7254870	-	1711	AH05G05820	-	-	virNOG15277	K	sp|F4JRB0|HHO5_ARATH Transcription factor HHO5 OS=Arabidopsis thaliana GN=HHO5 PE=1 SV=1	gi|1021516527|ref|XP_016201759.1| PREDICTED: uncharacterized protein LOC107642797 isoform X1 [Arachis ipaensis]	Uncharacterized protein
AH05G06920	3.30396	3.93024	4.38721	Chr05	8825011	8827371	+	867	AH05G06920	GO:0016791;GO:0016311	-	virNOG05909	I	sp|Q55CU8|PITC_DICDI Phosphatidylinositol transfer protein 3 OS=Dictyostelium discoideum GN=pitC PE=2 SV=1	gi|1012127447|ref|XP_015964023.1| PREDICTED: random slug protein 5-like [Arachis duranensis]	Random slug protein 5
AH05G07130	1.00387	3.21434	1.44431	Chr05	9179721	9182445	-	2198	AH05G07130	-	-	virNOG07898	S	sp|Q9FN03|UVR8_ARATH Ultraviolet-B receptor UVR8 OS=Arabidopsis thaliana GN=UVR8 PE=1 SV=1	gi|1012127947|ref|XP_015964162.1| PREDICTED: ultraviolet-B receptor UVR8 isoform X1 [Arachis duranensis]	E3 ubiquitin-protein ligase HERC2||Probable E3 ubiquitin-protein ligase HERC4
AH05G07760	3.16539	4.1374	4.92872	Chr05	10208826	10212604	+	2470	AH05G07760	GO:0016021;GO:0009809;GO:0055114;GO:0005506;GO:0016709;GO:0020037	K09755	virNOG05200;COG2124	Q	sp|Q42600|C84A1_ARATH Cytochrome P450 84A1 OS=Arabidopsis thaliana GN=CYP84A1 PE=1 SV=1	gi|1012128126|ref|XP_015964213.1| PREDICTED: cytochrome P450 84A1-like [Arachis duranensis]	Cytochrome P450 84A1
AH05G09700	2.01753	5.85311	5.54859	Chr05	18177992	18181847	+	1689	AH05G09700	-	-	virNOG00333	S	-	gi|1012169856|ref|XP_015965446.1| PREDICTED: uncharacterized protein LOC107489189 [Arachis duranensis]	Uncharacterized protein
AH05G11280	Inf	Inf	Inf	Chr05	27046688	27047775	+	1088	AH05G11280	-	-	virNOG22884	K	sp|Q39264|ZFP5_ARATH Zinc finger protein 5 OS=Arabidopsis thaliana GN=ZFP5 PE=1 SV=1	gi|1012168778|ref|XP_015965204.1| PREDICTED: zinc finger protein 5 [Arachis duranensis]	Uncharacterized protein
AH05G14040	1.58457	4.71172	5.36781	Chr05	35787585	35789764	+	1831	AH05G14040	GO:0000162;GO:0005737;GO:0004834;GO:0030170	K01696	virNOG06832	E	sp|O50046|TRPB_CAMAC Tryptophan synthase beta chain 2, chloroplastic OS=Camptotheca acuminata GN=TSB PE=2 SV=1	gi|1012130763|ref|XP_015964875.1| PREDICTED: tryptophan synthase beta chain 1-like [Arachis duranensis]	Tryptophan synthase beta chain 2, chloroplastic
AH05G14840	Inf	Inf	Inf	Chr05	37263480	37264652	-	835	AH05G14840	-	-	virNOG20662;virNOG24889	R	-	gi|1012130094|ref|XP_015964734.1| PREDICTED: non-specific lipid-transfer protein-like protein At5g64080 isoform X1 [Arachis duranensis]	non-specific lipid-transfer protein-like protein At5g64080
AH05G14850	1.84748	3.17674	1.67696	Chr05	37266436	37267535	+	842	AH05G14850	GO:0006869;GO:0008289	-	virNOG21989;virNOG21169	R	sp|Q9ZQI8|NLTL2_ARATH Non-specific lipid-transfer protein-like protein At2g13820 OS=Arabidopsis thaliana GN=At2g13820 PE=1 SV=1	gi|1021517582|ref|XP_016202298.1| PREDICTED: non-specific lipid-transfer protein-like protein At2g13820 [Arachis ipaensis]	Protein YLS3
AH05G15530	3.459	3.50021	5.05308	Chr05	38475996	38477704	-	1032	AH05G15530	GO:0016021	-	virNOG16671	S	-	gi|1021517463|ref|XP_016202238.1| PREDICTED: uncharacterized protein LOC107643172 [Arachis ipaensis]	Uncharacterized protein
AH05G16280	1.21042	6.31993	3.65592	Chr05	39680265	39680621	-	357	AH05G16280	-	-	virNOG26938;virNOG27203	S	-	gi|1012129509|ref|XP_015964575.1| PREDICTED: uncharacterized protein LOC107488360 [Arachis duranensis]	Uncharacterized protein
AH05G16680	4.08891	4.10277	5.96165	Chr05	40657049	40658032	+	901	AH05G16680	GO:0006952	-	virNOG18680	S	sp|A0MFL4|LOR17_ARATH Protein LURP-one-related 17 OS=Arabidopsis thaliana GN=At5g41590 PE=2 SV=2	gi|1012129250|ref|XP_015964503.1| PREDICTED: protein LURP-one-related 8-like [Arachis duranensis]	Protein LURP-one-related 17
AH05G17150	5.58127	8.80982	13.5389	Chr05	41392690	41393364	-	675	AH05G17150	-	-	virNOG01607	R	sp|P81370|TLP_ACTDE Thaumatin-like protein OS=Actinidia deliciosa GN=tlp PE=1 SV=2	gi|1012129049|ref|XP_015964453.1| PREDICTED: protein P21-like [Arachis duranensis]	Thaumatin-like protein
AH05G17170	1.75068	1.57802	2.55743	Chr05	41414220	41416562	+	2242	AH05G17170	GO:0003677	K09419	virNOG08850	K	sp|Q9T0D3|HFB2B_ARATH Heat stress transcription factor B-2b OS=Arabidopsis thaliana GN=HSFB2B PE=2 SV=1	gi|1012129041|ref|XP_015964451.1| PREDICTED: heat stress transcription factor B-2b [Arachis duranensis]	Heat stress transcription factor B-2b
AH05G18040	1.87455	5.71753	4.91161	Chr05	47942171	47943758	+	1327	AH05G18040	GO:0005634;GO:0006355;GO:0003677	-	virNOG12697	K	sp|O49255|NAC29_ARATH NAC transcription factor 29 OS=Arabidopsis thaliana GN=NAC029 PE=2 SV=1	gi|1012170279|ref|XP_015965541.1| PREDICTED: NAC transcription factor 29-like [Arachis duranensis]	NAC transcription factor 29
AH05G22760	3.87228	5.53481	6.6538	Chr05	89498330	89498980	-	651	AH05G22760	-	-	virNOG17981;virNOG35886	R	sp|P13087|MIRA_SYNDU Miraculin OS=Synsepalum dulcificum PE=1 SV=3	gi|1012172926|ref|XP_015966193.1| PREDICTED: miraculin-like [Arachis duranensis]	Miraculin
AH05G22780	2.77817	5.18505	4.6163	Chr05	89507713	89557588	-	1045	AH05G22780	-	-	virNOG35886;virNOG17981	R	sp|P13087|MIRA_SYNDU Miraculin OS=Synsepalum dulcificum PE=1 SV=3	gi|1012172846|ref|XP_015966174.1| PREDICTED: miraculin-like [Arachis duranensis]	Miraculin
AH05G25050	3.47134	4.967	8.1702	Chr05	93242846	93246353	+	717	AH05G25050	GO:0042409;GO:0032259	K00588	virNOG04102;COG4122	QR	sp|Q9C5D7|CAMT3_ARATH Probable caffeoyl-CoA O-methyltransferase At4g26220 OS=Arabidopsis thaliana GN=At4g26220 PE=2 SV=1	gi|1012173813|ref|XP_015966417.1| PREDICTED: probable caffeoyl-CoA O-methyltransferase At4g26220 [Arachis duranensis]	Probable caffeoyl-CoA O-methyltransferase At4g26220
AH05G25380	4.44309	8.97597	4.01396	Chr05	93743419	93744834	+	1142	AH05G25380	-	-	virNOG24891	K	-	gi|1021520823|ref|XP_016203794.1| PREDICTED: uncharacterized protein LOC107644448 [Arachis ipaensis]	Uncharacterized protein
AH05G27080	2.50969	2.53358	5.03063	Chr05	97494732	97495729	+	998	AH05G27080	-	-	-	-	-	gi|1012174956|ref|XP_015966689.1| PREDICTED: dehydrin DHN3-like [Arachis duranensis]	Dehydrin
AH05G29210	2.30547	5.5718	4.26649	Chr05	101316069	101316290	+	222	AH05G29210	-	-	virNOG39926;virNOG26472	S	-	gi|734429731|gb|KHN45262.1| hypothetical protein glysoja_041948 [Glycine soja]	Uncharacterized protein
AH05G29790	1.59085	1.4891	2.91243	Chr05	102480034	102483851	+	1480	AH05G29790	GO:0055114;GO:0016491	K22374	COG0656;virNOG16908	R	sp|E7C196|MER_ERYCB Methylecgonone reductase OS=Erythroxylum coca PE=1 SV=1	gi|1012175551|ref|XP_015966838.1| PREDICTED: methylecgonone reductase-like [Arachis duranensis]	Methylecgonone reductase
AH05G31620	1.78011	3.08742	3.20404	Chr05	105799314	105801461	+	2148	AH05G31620	-	-	virNOG01341	S	sp|Q9XIJ5|PUB18_ARATH U-box domain-containing protein 18 OS=Arabidopsis thaliana GN=PUB18 PE=1 SV=1	gi|1012179256|ref|XP_015967721.1| PREDICTED: U-box domain-containing protein 18-like [Arachis duranensis]	U-box domain-containing protein 18
AH05G32760	1.80783	2.30476	1.74581	Chr05	107689612	107691762	+	891	AH05G32760	GO:0004519;GO:0003676;GO:0006308;GO:0090305	-	NOG63328;virNOG01107	SR	sp|Q9C9G4|ENDO2_ARATH Endonuclease 2 OS=Arabidopsis thaliana GN=ENDO2 PE=1 SV=1	gi|1021519324|ref|XP_016203084.1| PREDICTED: endonuclease 2-like [Arachis ipaensis]	Endonuclease 2
AH05G33500	1.67445	3.15058	5.524	Chr05	109137409	109142147	+	2078	AH05G33500	-	K16282	virNOG25335	O	-	gi|1012177420|ref|XP_015967289.1| PREDICTED: E3 ubiquitin-protein ligase RING1-like [Arachis duranensis]	Zinc finger, C3HC4 type (RING finger) protein
AH05G34140	2.51225	3.69988	2.99596	Chr05	110381431	110381778	-	348	AH05G34140	-	-	virNOG24022;virNOG23469	SR	-	gi|1012321904|gb|KYP34313.1| hypothetical protein KK1_044754 [Cajanus cajan]	Uncharacterized protein
AH05G35090	2.17009	3.87708	7.02611	Chr05	111410041	111411335	-	912	AH05G35090	-	-	virNOG18018	R	-	gi|1012177325|ref|XP_015967272.1| PREDICTED: uncharacterized protein LOC107490996 [Arachis duranensis]	Uncharacterized protein
AH05G36430	Inf	Inf	Inf	Chr05	113018808	113021843	-	2255	AH05G36430	-	-	virNOG17989	K	sp|Q70II3|EF110_ARATH Ethylene-responsive transcription factor ERF110 OS=Arabidopsis thaliana GN=ERF110 PE=2 SV=2	gi|1012180233|ref|XP_015967976.1| PREDICTED: ethylene-responsive transcription factor ABR1-like isoform X1 [Arachis duranensis]	Ethylene-responsive transcription factor ERF112
AH05G36560	Inf	Inf	Inf	Chr05	113141995	113146792	-	1497	AH05G36560	GO:0047654;GO:0008483	-	virNOG01177	R	sp|Q93Z38|TAR4_ARATH Tryptophan aminotransferase-related protein 4 OS=Arabidopsis thaliana GN=TAR4 PE=2 SV=2	gi|1012179581|ref|XP_015967809.1| PREDICTED: tryptophan aminotransferase-related protein 4-like [Arachis duranensis]	Tryptophan aminotransferase-related protein 4
AH05G37110	6.2396	5.10554	7.554	Chr05	113493911	113495576	-	1666	AH05G37110	GO:0047172	-	virNOG30151	S	sp|Q70PR7|VINSY_RAUSE Vinorine synthase OS=Rauvolfia serpentina GN=ACT PE=1 SV=2	gi|1012179454|ref|XP_015967776.1| PREDICTED: vinorine synthase-like [Arachis duranensis]	Vinorine synthase
AH05G37530	3.03316	4.9048	3.40495	Chr05	113790536	113792125	+	1590	AH05G37530	GO:0050660;GO:0055114;GO:0016614	-	virNOG10800	R	sp|Q9SUC6|BBE22_ARATH Berberine bridge enzyme-like 22 OS=Arabidopsis thaliana GN=FAD-OXR PE=2 SV=1	gi|1012179767|ref|XP_015967856.1| PREDICTED: tetrahydrocannabinolic acid synthase-like [Arachis duranensis]	Uncharacterized protein
AH05G38070	1.194	2.4589	1.06309	Chr05	114482547	114485074	+	1263	AH05G38070	-	-	virNOG18068;virNOG00740	E	sp|Q9VDL1|LOVG_DROME Esterase CG5412 OS=Drosophila melanogaster GN=CG5412 PE=2 SV=1	gi|1012123889|ref|XP_015963131.1| PREDICTED: UPF0483 protein AGAP003155-like [Arachis duranensis]	Uncharacterized protein
AH05G38460	Inf	Inf	Inf	Chr05	114931497	114934342	-	1519	AH05G38460	GO:0055114;GO:0046029;GO:0008270	-	virNOG09508;virNOG02079	Q	sp|Q43138|MTDH3_STYHU Probable mannitol dehydrogenase 3 OS=Stylosanthes humilis GN=CAD3 PE=2 SV=1	gi|1012124753|ref|XP_015963334.1| PREDICTED: probable mannitol dehydrogenase 3 [Arachis duranensis]	Probable mannitol dehydrogenase 3
AH05G38510	4.57144	6.0861	8.94337	Chr05	114960016	114963309	-	1323	AH05G38510	GO:0008270;GO:0045551;GO:0055114;GO:0052747	-	virNOG02079;COG1064	CQ	sp|Q9ZRF1|MTDH_FRAAN Probable mannitol dehydrogenase OS=Fragaria ananassa GN=CAD PE=2 SV=1	gi|1012124757|ref|XP_015963335.1| PREDICTED: probable mannitol dehydrogenase [Arachis duranensis]	Probable mannitol dehydrogenase
AH05G38710	1.15175	2.36674	5.78217	Chr05	115103910	115104762	-	336	AH05G38710	-	-	-	-	-	-	Uncharacterized protein
AH05G38730	2.3712	2.2516	2.07702	Chr05	115145345	115148408	-	2632	AH05G38730	GO:0003677	-	virNOG18770	R	-	gi|1012123848|ref|XP_015963120.1| PREDICTED: uncharacterized protein LOC107487056 [Arachis duranensis]	Uncharacterized protein
AH05G38740	1.99937	6.63222	4.30112	Chr05	115156397	115157479	-	1008	AH05G38740	GO:0016020	-	virNOG19179;virNOG21746	S	sp|Q9LSK9|Y5566_ARATH Uncharacterized protein At5g65660 OS=Arabidopsis thaliana GN=At5g65660 PE=2 SV=1	gi|1012124707|ref|XP_015963318.1| PREDICTED: uncharacterized protein At5g65660-like [Arachis duranensis]	Uncharacterized protein At5g65660
AH05G39160	5.98899	7.28893	4.98488	Chr05	115709526	115713052	-	2069	AH05G39160	-	-	virNOG08712;virNOG08833	I	sp|A2YW91|PLP2_ORYSI Patatin-like protein 2 OS=Oryza sativa subsp. indica GN=PLP2 PE=3 SV=1	gi|1021515371|ref|XP_016201138.1| PREDICTED: patatin-like protein 2 isoform X1 [Arachis ipaensis]	Patatin-like protein 2
AH05G39360	5.04301	3.06648	4.02469	Chr05	115974906	115979814	+	2006	AH05G39360	GO:0016787	K01076	virNOG05758	R	sp|Q5ZJ01|AB17B_CHICK Protein ABHD17B OS=Gallus gallus GN=ABHD17B PE=2 SV=1	gi|1012124423|ref|XP_015963249.1| PREDICTED: protein ABHD17B [Arachis duranensis]	Alpha/beta hydrolase domain-containing protein 17B
AH06G01270	2.13062	5.79205	2.22996	Chr06	2956755	2958008	+	1254	AH06G01270	-	-	virNOG07565	R	sp|A7PW81|PGIP_VITVI Polygalacturonase inhibitor OS=Vitis vinifera GN=pgip PE=1 SV=1	gi|1012186016|ref|XP_015969460.1| PREDICTED: polygalacturonase inhibitor-like [Arachis duranensis]	Polygalacturonase inhibitor
AH06G01770	1.1339	1.22636	2.08254	Chr06	3547724	3549131	-	801	AH06G01770	GO:0005634;GO:0030337;GO:0006275;GO:0003677	K04802	virNOG04288	L	sp|O82134|PCNA_PEA Proliferating cell nuclear antigen OS=Pisum sativum GN=PCNA PE=2 SV=1	gi|1021523137|ref|XP_016204973.1| PREDICTED: proliferating cell nuclear antigen [Arachis ipaensis] &gt;gi|1021523139|ref|XP_016204975.1| PREDICTED: proliferating cell nuclear antigen [Arachis ipaensis]	Proliferating cell nuclear antigen
AH06G02170	3.95338	4.00292	4.31761	Chr06	4091439	4095156	-	1307	AH06G02170	GO:0003677	K09419	virNOG14273	K	sp|O22230|HSFB3_ARATH Heat stress transcription factor B-3 OS=Arabidopsis thaliana GN=HSFB3 PE=1 SV=1	gi|356504777|ref|XP_003521171.1| PREDICTED: heat stress transcription factor B-3 [Glycine max] &gt;gi|734332403|gb|KHN07363.1| Heat stress transcription factor B-3 [Glycine soja] &gt;gi|947118657|gb|KRH66906.1| hypothetical protein GLYMA_03G135800 [Glycine max]	Heat stress transcription factor B-3
AH06G03660	3.45701	8.17395	5.46077	Chr06	6068873	6072982	-	2636	AH06G03660	GO:0071805;GO:0015079;GO:0016021	-	virNOG14198	P	sp|Q5JK32|HAK5_ORYSJ Potassium transporter 5 OS=Oryza sativa subsp. japonica GN=HAK5 PE=2 SV=2	gi|1012183899|ref|XP_015968939.1| PREDICTED: potassium transporter 5-like [Arachis duranensis]	Potassium transporter 5
AH06G04000	1.79421	2.50326	2.04001	Chr06	6376495	6377115	+	621	AH06G04000	-	-	virNOG26337;NOG143490	O	sp|Q9LZJ6|ATL5_ARATH RING-H2 finger protein ATL5 OS=Arabidopsis thaliana GN=ATL5 PE=2 SV=1	gi|1012184070|ref|XP_015968985.1| PREDICTED: RING-H2 finger protein ATL5 [Arachis duranensis]	RING-H2 finger protein ATL5
AH06G04780	1.7731	1.521	1.80102	Chr06	7372956	7374154	+	1005	AH06G04780	GO:0016757	K18819	virNOG00448	G	sp|O22893|GOLS1_ARATH Galactinol synthase 1 OS=Arabidopsis thaliana GN=GOLS1 PE=1 SV=1	gi|1012183621|ref|XP_015968864.1| PREDICTED: galactinol synthase 1-like [Arachis duranensis]	Galactinol synthase 1
AH06G06040	1.6865	2.54443	2.76816	Chr06	8800576	8802259	-	1684	AH06G06040	GO:0030410;GO:0030418	K05953	virNOG05255	H	sp|Q9XGI7|NAS_SOLLC Nicotianamine synthase OS=Solanum lycopersicum GN=CHLN PE=2 SV=1	gi|1012182785|ref|XP_015968642.1| PREDICTED: nicotianamine synthase [Arachis duranensis]	Nicotianamine synthase
AH06G06410	1.67866	2.4563	1.14642	Chr06	9263850	9265423	+	1287	AH06G06410	GO:0016787	K08726	virNOG03114;COG0596;NOG10334	RI	sp|I6YGS0|EPHA_MYCTU Epoxide hydrolase A OS=Mycobacterium tuberculosis (strain ATCC 25618 / H37Rv) GN=ephA PE=1 SV=1	gi|1012182854|ref|XP_015968662.1| PREDICTED: uncharacterized protein LOC107492180 [Arachis duranensis]	Uncharacterized protein
AH06G07880	1.09723	4.90197	5.58847	Chr06	10826501	10830802	-	2008	AH06G07880	GO:0003855;GO:0055114;GO:0004764	K13832	virNOG08705	E	sp|Q9SQT8|DHQSD_ARATH Bifunctional 3-dehydroquinate dehydratase/shikimate dehydrogenase, chloroplastic OS=Arabidopsis thaliana GN=EMB3004 PE=1 SV=1	gi|1012182415|ref|XP_015968543.1| PREDICTED: bifunctional 3-dehydroquinate dehydratase/shikimate dehydrogenase, chloroplastic-like [Arachis duranensis]	Bifunctional 3-dehydroquinate dehydratase/shikimate dehydrogenase, chloroplastic
AH06G08050	Inf	Inf	Inf	Chr06	11057436	11059974	-	1733	AH06G08050	-	-	virNOG04369	R	sp|Q8GT20|BEBT_TOBAC Benzyl alcohol O-benzoyltransferase OS=Nicotiana tabacum GN=HSR201 PE=1 SV=1	gi|1012181279|ref|XP_015968250.1| PREDICTED: benzyl alcohol O-benzoyltransferase-like [Arachis duranensis]	Benzyl alcohol O-benzoyltransferase
AH06G08380	1.70531	3.83157	1.22359	Chr06	11435687	11438950	+	1887	AH06G08380	-	-	NOG123166;virNOG10922	SK	sp|Q99090|CPRF2_PETCR Light-inducible protein CPRF2 OS=Petroselinum crispum GN=CPRF2 PE=2 SV=2	gi|1021524066|ref|XP_016205413.1| PREDICTED: light-inducible protein CPRF2 [Arachis ipaensis]	Light-inducible protein CPRF2
AH06G08410	4.98316	7.31484	10.9368	Chr06	11485742	11486179	+	438	AH06G08410	GO:0042742;GO:0050832	-	virNOG11661;virNOG19971	R	sp|P09761|WIN1_SOLTU Wound-induced protein WIN1 OS=Solanum tuberosum GN=WIN1 PE=2 SV=1	gi|1012182177|ref|XP_015968486.1| PREDICTED: pathogenesis-related protein PR-4 [Arachis duranensis]	Wound-induced protein WIN1
AH06G08660	Inf	Inf	Inf	Chr06	11804866	11806406	+	1093	AH06G08660	GO:0003677	K09422	virNOG17373;COG5147;virNOG34248	K	sp|Q7XBH4|MYB4_ORYSJ Transcription factor MYB4 OS=Oryza sativa subsp. japonica GN=MYB4 PE=2 SV=2	gi|1012181275|ref|XP_015968249.1| PREDICTED: myb-related protein Myb4-like [Arachis duranensis] &gt;gi|563425551|gb|AHB59590.1| putative R2R3 MYB protein 2 [Arachis hypogaea]	Putative R2R3 MYB protein 2
AH06G11330	2.43778	7.12818	5.85362	Chr06	15327688	15329885	-	2102	AH06G11330	-	-	virNOG23404;virNOG01278	S	sp|Q8LGS1|MARD1_ARATH Protein MARD1 OS=Arabidopsis thaliana GN=MARD1 PE=2 SV=2	gi|1021522501|ref|XP_016204647.1| PREDICTED: uncharacterized protein LOC107645192 [Arachis ipaensis]	Uncharacterized protein
AH06G11650	1.56652	2.32122	1.95397	Chr06	15662495	15663617	+	698	AH06G11650	-	K24772	virNOG36161;virNOG23226	T	sp|Q93V47|GG2_ARATH Guanine nucleotide-binding protein subunit gamma 2 OS=Arabidopsis thaliana GN=GG2 PE=1 SV=1	gi|1012186790|ref|XP_015969654.1| PREDICTED: guanine nucleotide-binding protein subunit gamma 2-like [Arachis duranensis]	Guanine nucleotide-binding protein subunit gamma 1
AH06G11950	4.17083	5.84182	4.09107	Chr06	16170798	16173549	+	1881	AH06G11950	-	-	virNOG08885	I	sp|Q3EBR6|PLA16_ARATH Phospholipase A1-Igamma2, chloroplastic OS=Arabidopsis thaliana GN=At2g30550 PE=1 SV=2	gi|1012187032|ref|XP_015969717.1| PREDICTED: phospholipase A1-Igamma2, chloroplastic-like [Arachis duranensis] &gt;gi|1012187036|ref|XP_015969718.1| PREDICTED: phospholipase A1-Igamma2, chloroplastic-like [Arachis duranensis]	Phospholipase A1-Igamma2, chloroplastic
AH06G12570	4.52482	3.90406	7.67236	Chr06	17086513	17087230	-	718	AH06G12570	-	-	-	-	-	gi|1012186866|ref|XP_015969674.1| PREDICTED: repetitive proline-rich cell wall protein 1-like [Arachis duranensis]	Repetitive proline-rich cell wall protein 1
AH06G13940	2.62658	3.73449	2.2504	Chr06	19652064	19655795	+	1682	AH06G13940	GO:0005886;GO:0016021;GO:0055085;GO:0022857	-	virNOG07144;euNOG21736	S	sp|Q9ZUS1|WTR13_ARATH WAT1-related protein At2g37460 OS=Arabidopsis thaliana GN=At2g37460 PE=2 SV=1	gi|1012187744|ref|XP_015969889.1| PREDICTED: WAT1-related protein At2g37460-like [Arachis duranensis]	WAT1-related protein At2g37460
AH06G15730	1.16639	2.35117	4.45204	Chr06	38121802	38124134	-	1614	AH06G15730	-	-	virNOG04501;virNOG19563	P	sp|Q9SJL2|HIP5_ARATH Heavy metal-associated isoprenylated plant protein 5 OS=Arabidopsis thaliana GN=HIPP05 PE=1 SV=2	gi|1012188727|ref|XP_015970125.1| PREDICTED: heterogeneous nuclear ribonucleoprotein A/B-like [Arachis duranensis]	Uncharacterized protein
AH06G18060	Inf	Inf	Inf	Chr06	71258133	71261016	+	1687	AH06G18060	GO:0050789	K14432	virNOG10758	K	sp|Q9SJN0|ABI5_ARATH Protein ABSCISIC ACID-INSENSITIVE 5 OS=Arabidopsis thaliana GN=ABI5 PE=1 SV=1	gi|1012190348|ref|XP_015970476.1| PREDICTED: LOW QUALITY PROTEIN: protein ABSCISIC ACID-INSENSITIVE 5 [Arachis duranensis]	Protein ABSCISIC ACID-INSENSITIVE 5
AH06G19350	3.65399	3.60228	3.50826	Chr06	80959703	80962805	+	1752	AH06G19350	GO:0016021;GO:0055085;GO:0022857	-	virNOG06126	S	sp|Q9FL41|WTR38_ARATH WAT1-related protein At5g07050 OS=Arabidopsis thaliana GN=At5g07050 PE=2 SV=1	gi|1021529700|ref|XP_016161824.1| PREDICTED: WAT1-related protein At5g07050-like [Arachis ipaensis]	WAT1-related protein At5g07050
AH06G22540	1.86895	3.51901	3.85922	Chr06	94098117	94098926	+	810	AH06G22540	GO:0016491;GO:0055114	K00059	virNOG03865	Q	sp|Q9SQR4|ADRC3_ARATH NADPH-dependent aldehyde reductase-like protein, chloroplastic OS=Arabidopsis thaliana GN=At3g03980 PE=3 SV=1	gi|1012192705|ref|XP_015971037.1| PREDICTED: short-chain type dehydrogenase/reductase-like [Arachis duranensis]	short-chain type dehydrogenase/reductase-like
AH06G22630	1.98864	2.44911	1.45381	Chr06	94429650	94432548	+	1722	AH06G22630	GO:0006662;GO:0045454;GO:0055114;GO:0015035;GO:0005623	-	virNOG04271	O	sp|O64654|TRL11_ARATH Thioredoxin-like 1-1, chloroplastic OS=Arabidopsis thaliana GN=At1g08570 PE=2 SV=1	gi|1012265192|ref|XP_015947184.1| PREDICTED: thioredoxin-like 1-1, chloroplastic [Arachis duranensis]	Thioredoxin-like 1-1, chloroplastic
AH06G22650	3.17048	9.08479	7.59873	Chr06	94620816	94622922	-	1738	AH06G22650	-	-	virNOG14852	S	sp|Q84TD6|NAC47_ARATH NAC transcription factor 47 OS=Arabidopsis thaliana GN=NAC047 PE=2 SV=1	gi|1012192821|ref|XP_015971067.1| PREDICTED: NAC transcription factor 29 [Arachis duranensis]	Transcriptional factor NAC11
AH06G24250	1.92267	3.55033	2.55523	Chr06	100013374	100014841	-	1047	AH06G24250	-	-	virNOG00444;virNOG34283	RK	sp|Q9FY93|NAC83_ARATH NAC domain-containing protein 83 OS=Arabidopsis thaliana GN=NAC083 PE=1 SV=1	gi|1012193527|ref|XP_015971232.1| PREDICTED: NAC domain-containing protein 83-like [Arachis duranensis]	NAC domain-containing protein 83
AH06G24260	1.09231	3.0699	1.49701	Chr06	100220495	100223696	-	1854	AH06G24260	GO:0046475;GO:0030643;GO:0008889;GO:0005623	K18696	virNOG00209	R	sp|Q9SGA2|GDPD1_ARATH Glycerophosphodiester phosphodiesterase GDPD1, chloroplastic OS=Arabidopsis thaliana GN=GDPD1 PE=1 SV=1	gi|1021530512|ref|XP_016162207.1| PREDICTED: glycerophosphodiester phosphodiesterase GDPD1, chloroplastic-like [Arachis ipaensis]	Glycerophosphodiester phosphodiesterase GDPD1, chloroplastic
AH06G24380	4.16795	5.61741	3.97838	Chr06	100755809	100759251	-	1666	AH06G24380	GO:0016747	K15400	virNOG02538	R	sp|Q94CD1|HHT1_ARATH Omega-hydroxypalmitate O-feruloyl transferase OS=Arabidopsis thaliana GN=HHT1 PE=1 SV=1	gi|1012193745|ref|XP_015971288.1| PREDICTED: omega-hydroxypalmitate O-feruloyl transferase [Arachis duranensis]	Omega-hydroxypalmitate O-feruloyl transferase
AH06G24570	Inf	Inf	Inf	Chr06	101143053	101146808	-	1304	AH06G24570	GO:0003700;GO:0006355;GO:0043565	-	virNOG19676	K	sp|Q9FYA2|WRK75_ARATH Probable WRKY transcription factor 75 OS=Arabidopsis thaliana GN=WRKY75 PE=2 SV=1	gi|1012193651|ref|XP_015971268.1| PREDICTED: probable WRKY transcription factor 75 [Arachis duranensis]	Probable WRKY transcription factor 75
AH06G24820	1.44698	1.31708	1.75082	Chr06	101774154	101775143	-	990	AH06G24820	GO:0009186;GO:0004748;GO:0055114	K10808	virNOG04833	F	sp|P49730|RIR2_TOBAC Ribonucleoside-diphosphate reductase small chain OS=Nicotiana tabacum PE=2 SV=1	gi|1012193886|ref|XP_015971322.1| PREDICTED: ribonucleoside-diphosphate reductase small chain [Arachis duranensis]	Ribonucleoside-diphosphate reductase small chain
AH06G24870	1.22536	5.18137	1.25849	Chr06	101872204	101876139	-	1347	AH06G24870	GO:0003725	-	virNOG05883	J	sp|P0AFR5|YCIO_ECOL6 Uncharacterized protein YciO OS=Escherichia coli O6:H1 (strain CFT073 / ATCC 700928 / UPEC) GN=yciO PE=3 SV=1	gi|1021530570|ref|XP_016162237.1| PREDICTED: uncharacterized protein YciO [Arachis ipaensis]	Uncharacterized protein YciO
AH06G25830	1.27141	5.3954	3.44138	Chr06	104030835	104033930	-	2117	AH06G25830	-	K13424	virNOG04752	K	sp|Q8S8P5|WRK33_ARATH Probable WRKY transcription factor 33 OS=Arabidopsis thaliana GN=WRKY33 PE=1 SV=2	gi|1012195023|ref|XP_015971606.1| PREDICTED: probable WRKY transcription factor 33 [Arachis duranensis]	Probable WRKY transcription factor 33
AH06G26550	2.86175	5.4148	6.03012	Chr06	105254409	105255836	+	1428	AH06G26550	-	K08237	NOG134887;virNOG17056	CSG	sp|Q9AR73|HQGT_RAUSE Hydroquinone glucosyltransferase OS=Rauvolfia serpentina GN=AS PE=1 SV=1	gi|1012195234|ref|XP_015971660.1| PREDICTED: hydroquinone glucosyltransferase-like [Arachis duranensis]	Hydroquinone glucosyltransferase
AH06G27540	Inf	Inf	Inf	Chr06	107143619	107146778	-	1123	AH06G27540	GO:0008643;GO:0051119;GO:0016021	K15382	virNOG11991	P	sp|Q6NQN5|SWET3_ARATH Bidirectional sugar transporter SWEET3 OS=Arabidopsis thaliana GN=SWEET3 PE=1 SV=1	gi|1012195841|ref|XP_015971823.1| PREDICTED: bidirectional sugar transporter SWEET3-like [Arachis duranensis]	Bidirectional sugar transporter SWEET3
AH06G27690	1.13121	2.31161	2.24334	Chr06	107527710	107533954	+	1870	AH06G27690	GO:0016787	-	virNOG02760	I	sp|B7KWT4|RUTD_METC4 Putative aminoacrylate hydrolase RutD OS=Methylobacterium extorquens (strain CM4 / NCIMB 13688) GN=rutD PE=3 SV=1	gi|1012195530|ref|XP_015971746.1| PREDICTED: putative aminoacrylate hydrolase RutD [Arachis duranensis]	Putative aminoacrylate hydrolase RutD
AH06G27890	1.48692	4.30189	2.50195	Chr06	107928525	107936261	+	2292	AH06G27890	GO:0016021	K24917	virNOG02870	E	sp|P92934|AAP6_ARATH Amino acid permease 6 OS=Arabidopsis thaliana GN=AAP6 PE=1 SV=1	gi|1012195734|ref|XP_015971795.1| PREDICTED: amino acid permease 6-like [Arachis duranensis]	Amino acid permease 6
AH06G28090	1.69393	2.38854	2.1114	Chr06	108295071	108298416	+	2814	AH06G28090	GO:0006810;GO:0016021;GO:0005215	K14638	virNOG13259	E	sp|Q9M817|PTR6_ARATH Protein NRT1/ PTR FAMILY 1.2 OS=Arabidopsis thaliana GN=NPF1.2 PE=1 SV=1	gi|1012195738|ref|XP_015971796.1| PREDICTED: protein NRT1/ PTR FAMILY 1.2 [Arachis duranensis]	Protein NRT1/ PTR FAMILY 1.2
AH07G00640	2.84718	3.48083	6.40338	Chr07	813716	815693	+	1624	AH07G00640	GO:0016491;GO:0055114;GO:0009813;GO:0033808	K08243	virNOG00419	R	sp|P26690|6DCS_SOYBN NAD(P)H-dependent 6&apos;-deoxychalcone synthase OS=Glycine max PE=1 SV=1	gi|1012199207|ref|XP_015972717.1| PREDICTED: NAD(P)H-dependent 6&apos;-deoxychalcone synthase-like [Arachis duranensis]	NAD(P)H-dependent 6'-deoxychalcone synthase
AH07G02790	Inf	Inf	Inf	Chr07	2488309	2493377	+	1267	AH07G02790	GO:0008168;GO:0032259	K18848	virNOG08092	R	sp|Q9FLN8|IAMT1_ARATH Indole-3-acetate O-methyltransferase 1 OS=Arabidopsis thaliana GN=IAMT1 PE=1 SV=1	gi|1012200430|ref|XP_015973029.1| PREDICTED: indole-3-acetate O-methyltransferase 1 [Arachis duranensis]	Indole-3-acetate O-methyltransferase 1
AH07G03260	1.30058	4.48658	3.71179	Chr07	2842078	2844085	+	2008	AH07G03260	-	K13789	virNOG18497	H	sp|Q39108|GGR_ARATH Heterodimeric geranylgeranyl pyrophosphate synthase small subunit, chloroplastic OS=Arabidopsis thaliana GN=GGR PE=1 SV=2	gi|1012200743|ref|XP_015973111.1| PREDICTED: heterodimeric geranylgeranyl pyrophosphate synthase small subunit, chloroplastic-like [Arachis duranensis]	Heterodimeric geranylgeranyl pyrophosphate synthase small subunit, chloroplastic
AH07G06600	4.09908	10.2326	5.92346	Chr07	6852115	6853536	-	1174	AH07G06600	-	K05933	virNOG00095;COG3491	RQ	sp|Q9MB94|ACCO_PRUMU 1-aminocyclopropane-1-carboxylate oxidase OS=Prunus mume GN=ACO1 PE=2 SV=1	gi|1012202834|ref|XP_015973680.1| PREDICTED: 1-aminocyclopropane-1-carboxylate oxidase-like [Arachis duranensis]	1-aminocyclopropane-1-carboxylate oxidase
AH07G06610	2.89297	6.91529	4.38355	Chr07	6860781	6872578	-	2586	AH07G06610	-	-	KOG0504	R	-	gi|1012202670|ref|XP_015973639.1| PREDICTED: uncharacterized protein LOC107496823 [Arachis duranensis]	Uncharacterized protein
AH07G07020	5.57158	8.67622	5.47414	Chr07	7423637	7429896	-	2197	AH07G07020	GO:0046872;GO:0016829	-	virNOG00163	R	sp|Q93X23|MYRS_QUEIL Myrcene synthase, chloroplastic OS=Quercus ilex PE=1 SV=1	gi|1021550842|ref|XP_016166803.1| PREDICTED: myrcene synthase, chloroplastic-like [Arachis ipaensis]	Myrcene synthase, chloroplastic
AH07G07090	4.80613	5.57455	2.62539	Chr07	7486195	7487546	+	563	AH07G07090	-	-	-	-	-	gi|1012202754|ref|XP_015973661.1| PREDICTED: glycine-rich protein-like [Arachis duranensis]	Glycine-rich protein
AH07G07520	2.15148	1.48735	2.55605	Chr07	8376612	8379748	-	1650	AH07G07520	GO:0003333;GO:0015171;GO:0016021	-	virNOG09261	E	sp|Q9LYM2|AVT6C_ARATH Amino acid transporter AVT6C OS=Arabidopsis thaliana GN=AVT6C PE=2 SV=1	gi|1012203402|ref|XP_015973814.1| PREDICTED: probable sodium-coupled neutral amino acid transporter 6 [Arachis duranensis]	Uncharacterized protein
AH07G07590	1.65164	4.93048	1.7933	Chr07	8421364	8422384	-	779	AH07G07590	-	-	virNOG24368	S	sp|Q39096|ERD15_ARATH Protein EARLY RESPONSIVE TO DEHYDRATION 15 OS=Arabidopsis thaliana GN=ERD15 PE=1 SV=1	gi|1021551223|ref|XP_016166987.1| PREDICTED: protein EARLY RESPONSIVE TO DEHYDRATION 15-like [Arachis ipaensis]	Protein EARLY RESPONSIVE TO DEHYDRATION 15
AH07G09060	4.23849	4.71952	2.08939	Chr07	11202421	11206558	-	2043	AH07G09060	GO:0005507;GO:0046274;GO:0048046;GO:0055114;GO:0052716	K05909	virNOG28511;COG2132;virNOG01122	Q	sp|Q0IQU1|LAC22_ORYSJ Laccase-22 OS=Oryza sativa subsp. japonica GN=LAC22 PE=2 SV=2	gi|1012204095|ref|XP_015931412.1| PREDICTED: laccase-4-like [Arachis duranensis]	Laccase-4
AH07G10810	1.32227	1.48977	1.08086	Chr07	14586171	14588924	-	1250	AH07G10810	-	-	virNOG14098	S	-	gi|1012204868|ref|XP_015931621.1| PREDICTED: uncharacterized protein LOC107457941 [Arachis duranensis]	Uncharacterized protein
AH07G10880	6.02985	1.77156	2.20101	Chr07	14655462	14659590	-	1927	AH07G10880	GO:0055114;GO:0005506;GO:0016021;GO:0004497;GO:0020037;GO:0016705	K24179	COG2124;virNOG01211	Q	sp|Q9LUC6|C7A14_ARATH Cytochrome P450 72A14 OS=Arabidopsis thaliana GN=CYP72A14 PE=2 SV=1	gi|1012204765|ref|XP_015931593.1| PREDICTED: cytochrome P450 72A15-like [Arachis duranensis]	Cytochrome P450 72A15
AH07G11000	3.02417	7.09624	6.26768	Chr07	14890273	14892129	+	1857	AH07G11000	GO:0016567;GO:0004842	-	virNOG08973	R	sp|Q5PNY6|PUB21_ARATH U-box domain-containing protein 21 OS=Arabidopsis thaliana GN=PUB21 PE=2 SV=1	gi|1012205000|ref|XP_015931659.1| PREDICTED: U-box domain-containing protein 21-like [Arachis duranensis]	U-box domain-containing protein 20
AH07G11080	1.54877	8.24673	4.71675	Chr07	14995797	14997896	+	1854	AH07G11080	GO:0043231;GO:0080044;GO:0052696;GO:0009813;GO:0080043	K13496	NOG20429;KOG1192;virNOG05770	SGC	sp|Q9ZQ95|U73C6_ARATH UDP-glycosyltransferase 73C6 OS=Arabidopsis thaliana GN=UGT73C6 PE=2 SV=1	gi|1012205033|ref|XP_015931666.1| PREDICTED: UDP-glycosyltransferase 73C3-like [Arachis duranensis]	UDP-glycosyltransferase 73C2
AH07G11130	2.44003	3.28668	2.56857	Chr07	15178381	15181986	+	2180	AH07G11130	GO:0003677;GO:0006355;GO:0005634	-	KOG0724;NOG36852;virNOG12817	K	sp|F4KGY6|RVE1_ARATH Protein REVEILLE 1 OS=Arabidopsis thaliana GN=RVE1 PE=2 SV=1	gi|1012205003|ref|XP_015931660.1| PREDICTED: protein REVEILLE 1-like [Arachis duranensis] &gt;gi|1012266595|ref|XP_015947535.1| PREDICTED: protein REVEILLE 1-like [Arachis duranensis]	Protein REVEILLE 1
AH07G11550	1.12604	3.88853	3.41964	Chr07	16115205	16116851	+	1647	AH07G11550	GO:0003824;GO:0008152	-	virNOG14134	I	sp|Q9FFE6|AAE5_ARATH Probable acyl-activating enzyme 5, peroxisomal OS=Arabidopsis thaliana GN=AAE5 PE=1 SV=1	gi|1012205339|ref|XP_015931747.1| PREDICTED: probable acyl-activating enzyme 5, peroxisomal [Arachis duranensis]	Probable acyl-activating enzyme 5, peroxisomal
AH07G13040	1.26665	4.47275	3.44301	Chr07	20309202	20311314	-	904	AH07G13040	-	-	virNOG21900	R	-	gi|1012206247|ref|XP_015931963.1| PREDICTED: uncharacterized protein LOC107458270 [Arachis duranensis]	Uncharacterized protein
AH07G13900	2.02698	4.16419	3.66839	Chr07	22755963	22757218	-	1182	AH07G13900	GO:0004672;GO:0016310;GO:0000166	-	virNOG14681	T	sp|O80888|M3K17_ARATH Mitogen-activated protein kinase kinase kinase 17 OS=Arabidopsis thaliana GN=MAPKKK17 PE=1 SV=1	gi|1012206524|ref|XP_015932032.1| PREDICTED: mitogen-activated protein kinase kinase kinase 2 [Arachis duranensis]	Uncharacterized protein
AH07G13940	2.60973	3.09699	4.56033	Chr07	22914371	22920444	+	2146	AH07G13940	GO:0004066;GO:0006529	K01953	virNOG03325	E	sp|P49092|ASNS1_LOTJA Asparagine synthetase [glutamine-hydrolyzing] 1 OS=Lotus japonicus GN=AS1 PE=2 SV=2	gi|1012206402|ref|XP_015932001.1| PREDICTED: asparagine synthetase [glutamine-hydrolyzing] 1 [Arachis duranensis] &gt;gi|1021549473|ref|XP_016166134.1| PREDICTED: asparagine synthetase [glutamine-hydrolyzing] 1 [Arachis ipaensis]	Asparagine synthetase [glutamine-hydrolyzing] 1
AH07G15330	1.46985	2.95424	4.52868	Chr07	29562228	29572959	+	1480	AH07G15330	GO:0016765	K11778	virNOG13209	I	sp|Q56Y11|DDPS2_ARATH Dehydrodolichyl diphosphate synthase 2 OS=Arabidopsis thaliana GN=At5g58770 PE=2 SV=2	gi|1012206737|ref|XP_015932074.1| PREDICTED: dehydrodolichyl diphosphate synthase 2-like isoform X1 [Arachis duranensis]	Dehydrodolichyl diphosphate synthase 2
AH07G20060	Inf	Inf	Inf	Chr07	64068648	64071696	-	1853	AH07G20060	GO:0016021;GO:0046983;GO:0055114;GO:0032440;GO:0016597	-	virNOG07442;virNOG16764	K	sp|Q9SK91|BH094_ARATH Transcription factor bHLH94 OS=Arabidopsis thaliana GN=BHLH94 PE=1 SV=2	gi|1012210093|ref|XP_015932895.1| PREDICTED: transcription factor bHLH96-like [Arachis duranensis]	Transcription factor bHLH96
AH07G21660	3.42596	3.53258	6.06804	Chr07	70462626	70466463	+	2265	AH07G21660	GO:0005524;GO:0005737;GO:0035556;GO:0004674;GO:0005634;GO:0006468	K04688	virNOG01318;NOG00132	T	sp|Q39030|KPK2_ARATH Serine/threonine-protein kinase AtPK2/AtPK19 OS=Arabidopsis thaliana GN=ATPK2 PE=1 SV=2	gi|1012210768|ref|XP_015933079.1| PREDICTED: serine/threonine-protein kinase AtPK2/AtPK19-like [Arachis duranensis] &gt;gi|1012210772|ref|XP_015933081.1| PREDICTED: serine/threonine-protein kinase AtPK2/AtPK19-like [Arachis duranensis] &gt;gi|1012210776|ref|XP_015933082.1| PREDICTED: serine/threonine-protein kinase AtPK2/AtPK19-like [Arachis duranensis]	Serine/threonine-protein kinase AtPK2/AtPK19
AH07G22090	2.63543	1.70564	3.30542	Chr07	73471055	73476141	+	1533	AH07G22090	-	K09422	COG5147;virNOG09940;virNOG08740	K	sp|Q6R0A6|MYB63_ARATH Transcription factor MYB63 OS=Arabidopsis thaliana GN=MYB63 PE=2 SV=1	gi|1021555722|ref|XP_016169279.1| PREDICTED: myb-related protein Myb4-like [Arachis ipaensis]	Myb-related protein Zm1
AH07G22930	2.16045	3.24291	4.76607	Chr07	75708343	75709912	+	1036	AH07G22930	GO:0004364	K00799	virNOG16492;KOG0406;virNOG15343	O	sp|P46417|GSTX3_SOYBN Glutathione S-transferase 3 OS=Glycine max GN=GST3 PE=1 SV=1	gi|1012212711|ref|XP_015933603.1| PREDICTED: glutathione S-transferase 3-like [Arachis duranensis]	Glutathione S-transferase 3
AH07G23030	1.24955	3.06676	2.05423	Chr07	75924556	75926708	-	1110	AH07G23030	GO:0005737;GO:0006749;GO:0009407;GO:0004364	K00799	virNOG16492	O	sp|Q03666|GSTX4_TOBAC Probable glutathione S-transferase OS=Nicotiana tabacum PE=2 SV=1	gi|1012212837|ref|XP_015933648.1| PREDICTED: probable glutathione S-transferase [Arachis duranensis]	Probable glutathione S-transferase
AH07G23390	5.58527	7.94304	7.19534	Chr07	76904402	76906883	-	1649	AH07G23390	GO:0052634;GO:0009416;GO:0055114;GO:0045487;GO:0005506	K04125	virNOG07456	Q	sp|Q9SQ80|G2OX1_PEA Gibberellin 2-beta-dioxygenase 1 OS=Pisum sativum GN=GA2OX1 PE=1 SV=1	gi|1012212384|ref|XP_015933514.1| PREDICTED: gibberellin 2-beta-dioxygenase 1-like [Arachis duranensis]	Gibberellin 2-beta-dioxygenase 1
AH07G23570	3.34533	6.58043	7.88157	Chr07	77613882	77617276	-	1394	AH07G23570	GO:0055114;GO:0046872;GO:0016491	-	virNOG16930;virNOG04549	Q	sp|Q84MB3|ACCH1_ARATH 1-aminocyclopropane-1-carboxylate oxidase homolog 1 OS=Arabidopsis thaliana GN=At1g06620 PE=2 SV=1	gi|1012212213|ref|XP_015933469.1| PREDICTED: 1-aminocyclopropane-1-carboxylate oxidase homolog 1-like [Arachis duranensis] &gt;gi|1012212217|ref|XP_015933470.1| PREDICTED: 1-aminocyclopropane-1-carboxylate oxidase homolog 1-like [Arachis duranensis] &gt;gi|1012212221|ref|XP_015933471.1| PREDICTED: 1-aminocyclopropane-1-carboxylate oxidase homolog 1-like [Arachis duranensis]	1-aminocyclopropane-1-carboxylate oxidase homolog 1
AH07G23630	2.07417	2.0875	1.6167	Chr07	77735823	77738807	-	2082	AH07G23630	GO:0016021;GO:0006468;GO:0004674;GO:0005524	-	virNOG02570	T	sp|Q9SYM9|Y1853_ARATH Receptor-like serine/threonine-protein kinase At1g78530 OS=Arabidopsis thaliana GN=At1g78530 PE=2 SV=1	gi|1012212965|ref|XP_015933679.1| PREDICTED: receptor-like serine/threonine-protein kinase At1g78530 [Arachis duranensis]	Receptor-like serine/threonine-protein kinase At1g78530
AH07G23790	6.39033	7.68065	11.226	Chr07	78084161	78089592	-	1581	AH07G23790	GO:0016491;GO:0046872;GO:0055114	-	virNOG03989	Q	sp|Q39224|SRG1_ARATH Protein SRG1 OS=Arabidopsis thaliana GN=SRG1 PE=2 SV=1	gi|1012213186|ref|XP_015933738.1| PREDICTED: protein SRG1-like [Arachis duranensis]	Protein SRG1
AH07G24190	3.43772	6.30088	4.81016	Chr07	79391517	79394932	-	1183	AH07G24190	-	-	virNOG06071;COG2124	Q	sp|O23976|C76B1_HELTU 7-ethoxycoumarin O-deethylase OS=Helianthus tuberosus GN=CYP76B1 PE=1 SV=1	gi|1012211677|ref|XP_015933334.1| PREDICTED: 7-ethoxycoumarin O-deethylase-like [Arachis duranensis]	Geraniol 8-hydroxylase
AH08G02100	1.15072	2.93702	1.95094	Chr08	3681226	3686130	-	2601	AH08G02100	GO:0016021	-	virNOG06363	S	-	gi|1012214559|ref|XP_015934084.1| PREDICTED: uncharacterized protein LOC107460247 [Arachis duranensis] &gt;gi|1012214563|ref|XP_015934085.1| PREDICTED: uncharacterized protein LOC107460247 [Arachis duranensis]	Uncharacterized protein
AH08G04770	1.4006	1.21139	1.05194	Chr08	8725982	8727615	-	1199	AH08G04770	GO:0016021;GO:0051119;GO:0008643	K15382	virNOG11991	P	sp|Q6NQN5|SWET3_ARATH Bidirectional sugar transporter SWEET3 OS=Arabidopsis thaliana GN=SWEET3 PE=1 SV=1	gi|1012216245|ref|XP_015934521.1| PREDICTED: bidirectional sugar transporter SWEET3b-like [Arachis duranensis]	Bidirectional sugar transporter SWEET3
AH08G05320	1.28456	3.13966	3.5042	Chr08	9640057	9641410	+	1354	AH08G05320	GO:0016021	-	virNOG06063;NOG132623	S	-	gi|1012216178|ref|XP_015934502.1| PREDICTED: uncharacterized protein LOC107460625 [Arachis duranensis]	Transmembrane protein, putative
AH08G05560	4.70674	8.64049	5.60804	Chr08	10121061	10121552	+	492	AH08G05560	-	-	-	-	-	-	Unknown function
AH08G05580	2.05991	5.20094	2.99875	Chr08	10238885	10244683	+	1489	AH08G05580	GO:0015171;GO:0016021;GO:0080144;GO:0003333;GO:0032973;GO:0005886;GO:0043090	-	virNOG03343	S	sp|Q9SUF1|WTR31_ARATH WAT1-related protein At4g08290 OS=Arabidopsis thaliana GN=At4g08290 PE=2 SV=1	gi|1012217121|ref|XP_015934745.1| PREDICTED: WAT1-related protein At4g08290-like [Arachis duranensis]	WAT1-related protein At4g08290
AH08G05620	3.08074	5.41948	5.28998	Chr08	10325758	10329370	+	1622	AH08G05620	GO:0022857;GO:0055085;GO:0016021	-	virNOG03343	S	sp|Q501F8|WTR32_ARATH WAT1-related protein At4g08300 OS=Arabidopsis thaliana GN=At4g08300 PE=2 SV=1	gi|1012216991|ref|XP_015934714.1| PREDICTED: WAT1-related protein At4g08300-like [Arachis duranensis]	WAT1-related protein At4g08300
AH08G05840	1.16232	2.69936	1.58129	Chr08	10700609	10706855	-	2084	AH08G05840	GO:0004030;GO:0006081;GO:0004029;GO:0004028;GO:0055114	K00128	virNOG09738	C	sp|Q70DU8|AL3H1_ARATH Aldehyde dehydrogenase family 3 member H1 OS=Arabidopsis thaliana GN=ALDH3H1 PE=1 SV=2	gi|1012216475|ref|XP_015934576.1| PREDICTED: aldehyde dehydrogenase family 3 member H1-like [Arachis duranensis]	Aldehyde dehydrogenase family 3 member H1
AH08G06260	2.14458	7.24443	6.03823	Chr08	11448317	11448805	+	489	AH08G06260	GO:0005509	K13448	virNOG21315	T	sp|Q9LPK5|CML44_ARATH Probable calcium-binding protein CML44 OS=Arabidopsis thaliana GN=CML44 PE=2 SV=2	gi|1012216463|ref|XP_015934573.1| PREDICTED: probable calcium-binding protein CML44 [Arachis duranensis]	Probable calcium-binding protein CML44
AH08G07010	1.05158	1.0304	1.39468	Chr08	12718063	12724936	+	3629	AH08G07010	GO:1902358;GO:0005886;GO:0016021;GO:0008271	K17470	virNOG06233	P	sp|Q9FEP7|SUT13_ARATH Sulfate transporter 1.3 OS=Arabidopsis thaliana GN=SULTR1;3 PE=2 SV=1	gi|1012216995|ref|XP_015934715.1| PREDICTED: sulfate transporter 1.3 [Arachis duranensis]	Sulfate transporter 1.3
AH08G07750	2.477	5.85521	5.13777	Chr08	14132295	14135856	+	1085	AH08G07750	-	-	virNOG00740	E	sp|Q9VDL1|LOVG_DROME Esterase CG5412 OS=Drosophila melanogaster GN=CG5412 PE=2 SV=1	gi|1012217473|ref|XP_015934843.1| PREDICTED: UPF0483 protein AGAP003155-like [Arachis duranensis]	UPF0483 protein AGAP003155 family
AH08G08440	Inf	Inf	Inf	Chr08	15395249	15397088	+	819	AH08G08440	-	-	virNOG19179	S	sp|Q9LSK9|Y5566_ARATH Uncharacterized protein At5g65660 OS=Arabidopsis thaliana GN=At5g65660 PE=2 SV=1	gi|1021548619|ref|XP_016165745.1| PREDICTED: uncharacterized protein At5g65660-like [Arachis ipaensis]	Uncharacterized protein At5g65660
AH08G09180	3.41016	4.64065	6.16108	Chr08	16771267	16774245	+	1808	AH08G09180	-	K03257	virNOG04502	J	sp|P41382|IF410_TOBAC Eukaryotic initiation factor 4A-10 OS=Nicotiana tabacum PE=2 SV=1	gi|1012218800|ref|XP_015935196.1| PREDICTED: eukaryotic initiation factor 4A-10-like [Arachis duranensis]	Eukaryotic initiation factor 4A-10
AH08G09290	1.30062	4.19961	2.67896	Chr08	16919217	16923193	-	1947	AH08G09290	GO:0048653;GO:0003735;GO:0005743;GO:0005347;GO:0006412;GO:0015867;GO:0016021;GO:0055085	K05863	virNOG06028	C	sp|Q9FM86|ADT5_ARATH Probable ADP,ATP carrier protein At5g56450 OS=Arabidopsis thaliana GN=At5g56450 PE=2 SV=1	gi|1012218798|ref|XP_015935195.1| PREDICTED: probable ADP,ATP carrier protein At5g56450 [Arachis duranensis]	Probable ADP,ATP carrier protein At5g56450
AH08G09510	2.26257	3.07607	1.58231	Chr08	17203940	17205523	-	1584	AH08G09510	-	-	virNOG07677	R	sp|O82199|C3H20_ARATH Zinc finger CCCH domain-containing protein 20 OS=Arabidopsis thaliana GN=At2g19810 PE=2 SV=1	gi|1012218755|ref|XP_015935182.1| PREDICTED: zinc finger CCCH domain-containing protein 20-like [Arachis duranensis]	Zinc finger CCCH domain-containing protein 49
AH08G10600	6.7129	5.21108	5.34094	Chr08	20124070	20125780	-	1530	AH08G10600	GO:0005351;GO:0005355;GO:1904659;GO:0046323;GO:0005887;GO:0015992	-	virNOG02802	R	sp|Q8VZ80|PLT5_ARATH Polyol transporter 5 OS=Arabidopsis thaliana GN=PLT5 PE=1 SV=2	gi|1012219056|ref|XP_015935246.1| PREDICTED: polyol transporter 5-like [Arachis duranensis]	Polyol transporter 5
AH08G11570	2.87655	8.4196	7.84349	Chr08	24982483	24983748	-	1044	AH08G11570	GO:0009056;GO:0043170	K01183	virNOG03548	G	sp|Q9M2U5|CHI5_ARATH Endochitinase EP3 OS=Arabidopsis thaliana GN=EP3 PE=1 SV=1	gi|1012219492|ref|XP_015935372.1| PREDICTED: endochitinase PR4-like [Arachis duranensis]	Endochitinase PR4
AH08G11630	2.65734	2.8331	6.27416	Chr08	25011255	25013523	-	1385	AH08G11630	GO:0055114;GO:0004022;GO:0008270;GO:0051903	K18857	virNOG12359	Q	sp|P13603|ADH1_TRIRP Alcohol dehydrogenase 1 OS=Trifolium repens GN=ADH1 PE=2 SV=1	gi|1012219482|ref|XP_015935368.1| PREDICTED: alcohol dehydrogenase 1-like [Arachis duranensis]	Alcohol dehydrogenase 1
AH08G12720	1.99197	4.09914	7.13945	Chr08	26150684	26153772	-	2225	AH08G12720	GO:0005975;GO:0004553	K01193	virNOG12187	G	sp|Q43089|INV1_PEA Beta-fructofuranosidase, cell wall isozyme OS=Pisum sativum GN=BFRUCT1 PE=2 SV=1	gi|1012220243|ref|XP_015935552.1| PREDICTED: beta-fructofuranosidase, cell wall isozyme-like [Arachis duranensis]	Beta-fructofuranosidase, cell wall isozyme
AH08G13160	2.53848	5.41042	7.29592	Chr08	27053774	27056071	+	1497	AH08G13160	GO:0005215;GO:0005743;GO:0055085;GO:0016021	K05863	KOG0749;virNOG09086	C	sp|P27081|ADT2_SOLTU ADP,ATP carrier protein, mitochondrial (Fragment) OS=Solanum tuberosum GN=ANT1 PE=2 SV=1	gi|1021562043|ref|XP_016172195.1| PREDICTED: ADP,ATP carrier protein 1, mitochondrial-like [Arachis ipaensis]	ADP,ATP carrier protein, mitochondrial
AH08G13480	1.52709	1.76934	1.04962	Chr08	27816711	27817199	-	489	AH08G13480	-	-	virNOG24451	S	-	gi|1012221209|ref|XP_015935798.1| PREDICTED: uncharacterized protein LOC107461755 [Arachis duranensis] &gt;gi|1021561529|ref|XP_016171981.1| PREDICTED: uncharacterized protein LOC107614270 [Arachis ipaensis]	Uncharacterized protein
AH08G14520	6.15848	10.5427	5.50803	Chr08	29121893	29123510	+	1217	AH08G14520	GO:0042546;GO:0004553;GO:0071555;GO:0005618;GO:0016762;GO:0048046;GO:0010411	K08235	virNOG16959;virNOG10972	GR	sp|P93046|XTH31_ARATH Xyloglucan endotransglucosylase/hydrolase protein 31 OS=Arabidopsis thaliana GN=XTH31 PE=1 SV=2	gi|1012221707|ref|XP_015935930.1| PREDICTED: xyloglucan endotransglucosylase/hydrolase protein 31-like [Arachis duranensis]	Probable xyloglucan endotransglucosylase/hydrolase protein 32
AH08G15410	Inf	Inf	Inf	Chr08	30176721	30180389	-	1491	AH08G15410	GO:0055114;GO:0080019	K13356	virNOG07071	I	sp|Q93ZB9|FACR3_ARATH Fatty acyl-CoA reductase 3 OS=Arabidopsis thaliana GN=FAR3 PE=1 SV=1	gi|1012221313|ref|XP_015935828.1| PREDICTED: fatty acyl-CoA reductase 3-like [Arachis duranensis]	Fatty acyl-CoA reductase 3
AH08G15570	2.11653	1.49713	1.32091	Chr08	30403483	30406153	+	2138	AH08G15570	-	-	virNOG07497	K	sp|Q9SQQ9|PHL9_ARATH Myb-related protein 2 OS=Arabidopsis thaliana GN=MYR2 PE=1 SV=1	gi|1012221666|ref|XP_015935922.1| PREDICTED: uncharacterized protein LOC107461878 isoform X2 [Arachis duranensis]	Uncharacterized protein
AH08G15860	1.16019	2.85846	4.51406	Chr08	30673647	30673949	+	303	AH08G15860	-	-	virNOG24496;virNOG24476	S	-	gi|351721714|ref|NP_001235939.1| uncharacterized protein LOC100306500 [Glycine max] &gt;gi|255628719|gb|ACU14704.1| unknown [Glycine max]	Uncharacterized protein
AH08G16020	Inf	Inf	Inf	Chr08	30813886	30816231	-	1474	AH08G16020	GO:0016020	-	virNOG29959;virNOG05037	P	sp|Q9SJE8|ALMT2_ARATH Aluminum-activated malate transporter 2 OS=Arabidopsis thaliana GN=ALMT2 PE=2 SV=2	gi|1012222028|ref|XP_015936013.1| PREDICTED: aluminum-activated malate transporter 2-like [Arachis duranensis]	Aluminum-activated malate transporter 2
AH08G16090	Inf	Inf	Inf	Chr08	30948627	30950710	+	1544	AH08G16090	-	-	virNOG05273	O	sp|Q84TG3|PUB23_ARATH E3 ubiquitin-protein ligase PUB23 OS=Arabidopsis thaliana GN=PUB23 PE=1 SV=1	gi|1012222126|ref|XP_015936036.1| PREDICTED: E3 ubiquitin-protein ligase PUB23-like [Arachis duranensis]	E3 ubiquitin-protein ligase PUB24
AH08G16990	4.52652	2.84833	5.68132	Chr08	32157500	32164299	-	2227	AH08G16990	-	K12742	virNOG00163	R	sp|Q6EJ97|ISPS_PUEML Isoprene synthase, chloroplastic OS=Pueraria montana var. lobata GN=ISPS PE=1 SV=1	gi|1021561610|ref|XP_016172010.1| PREDICTED: isoprene synthase, chloroplastic-like [Arachis ipaensis]	Isoprene synthase, chloroplastic
AH08G17210	1.4633	4.60568	6.89838	Chr08	32505630	32508264	+	1088	AH08G17210	-	K09422	virNOG19595;COG5147	K	sp|Q7XBH4|MYB4_ORYSJ Transcription factor MYB4 OS=Oryza sativa subsp. japonica GN=MYB4 PE=2 SV=2	gi|1012222114|ref|XP_015936033.1| PREDICTED: myb-related protein Myb4-like [Arachis duranensis]	Myb-related protein Myb4
AH08G17570	2.32168	3.45795	3.38276	Chr08	32957026	32959346	+	1159	AH08G17570	GO:0003677;GO:0005634;GO:0005829	-	virNOG09231	K	sp|Q8GZA8|ULT1_ARATH Protein ULTRAPETALA 1 OS=Arabidopsis thaliana GN=ULT1 PE=1 SV=1	gi|1012222911|ref|XP_015936235.1| PREDICTED: protein ULTRAPETALA 1-like [Arachis duranensis]	Protein ULTRAPETALA 1
AH08G18280	Inf	Inf	Inf	Chr08	34061650	34062312	-	663	AH08G18280	-	K09286	virNOG22551;virNOG23872;virNOG23697	K	sp|Q9FE67|ERF80_ARATH Ethylene-responsive transcription factor 9 OS=Arabidopsis thaliana GN=ERF9 PE=2 SV=1	gi|1012223008|ref|XP_015936259.1| PREDICTED: ethylene-responsive transcription factor 9 [Arachis duranensis]	Ethylene-responsive transcription factor 9
AH08G19170	3.98893	7.87596	14.5703	Chr08	35330499	35332460	+	1363	AH08G19170	-	-	COG4870	O	sp|A2XQE8|SAG39_ORYSI Senescence-specific cysteine protease SAG39 OS=Oryza sativa subsp. indica GN=OsI_14861 PE=3 SV=1	gi|1012223546|ref|XP_015936404.1| PREDICTED: ervatamin-B-like [Arachis duranensis]	Senescence-specific cysteine protease SAG39
AH08G19760	3.45303	2.69773	1.91085	Chr08	36071214	36072523	-	889	AH08G19760	GO:0005886;GO:0005829;GO:0006662;GO:0015035;GO:0055114;GO:0016671;GO:0006457;GO:0045454;GO:0000103;GO:0034599	K03671	virNOG21702	O	sp|Q8LDI5|CXXS1_ARATH Thioredoxin-like protein CXXS1 OS=Arabidopsis thaliana GN=CXXS1 PE=2 SV=2	gi|1021555524|ref|XP_016169198.1| PREDICTED: thioredoxin-like protein CXXS1 [Arachis ipaensis] &gt;gi|1021555526|ref|XP_016169199.1| PREDICTED: thioredoxin-like protein CXXS1 [Arachis ipaensis]	Thioredoxin-like protein CXXS1
AH08G20360	2.17444	4.15539	5.25868	Chr08	37053796	37056398	-	1816	AH08G20360	-	-	COG0515;virNOG02323;virNOG30432	T	sp|O81833|SD11_ARATH G-type lectin S-receptor-like serine/threonine-protein kinase SD1-1 OS=Arabidopsis thaliana GN=SD11 PE=1 SV=1	gi|1012223480|ref|XP_015936390.1| PREDICTED: LOW QUALITY PROTEIN: G-type lectin S-receptor-like serine/threonine-protein kinase At4g27290 [Arachis duranensis]	G-type lectin S-receptor-like serine/threonine-protein kinase SD1-1
AH08G20680	Inf	Inf	Inf	Chr08	37596667	37600278	-	2885	AH08G20680	-	-	COG0515;virNOG02323;virNOG30432;virNOG31264	T	sp|O81832|Y4729_ARATH G-type lectin S-receptor-like serine/threonine-protein kinase At4g27290 OS=Arabidopsis thaliana GN=At4g27290 PE=3 SV=4	gi|1012224249|ref|XP_015936571.1| PREDICTED: G-type lectin S-receptor-like serine/threonine-protein kinase At4g27290 [Arachis duranensis]	G-type lectin S-receptor-like serine/threonine-protein kinase At4g27290
AH08G21210	1.43464	1.27628	1.93576	Chr08	38645499	38646905	-	1038	AH08G21210	GO:0006351	-	virNOG09217	K	sp|Q9LD44|NAC56_ARATH NAC transcription factor 56 OS=Arabidopsis thaliana GN=NAC056 PE=2 SV=1	gi|1012224565|ref|XP_015936654.1| PREDICTED: NAC transcription factor 56 [Arachis duranensis]	NAC transcription factor 56
AH08G21230	2.2249	6.63997	6.55134	Chr08	38769968	38771824	-	1663	AH08G21230	GO:0005634;GO:0006355;GO:0003677	-	virNOG09836;virNOG15981	K	sp|Q93VY3|NAC72_ARATH NAC domain-containing protein 72 OS=Arabidopsis thaliana GN=NAC072 PE=2 SV=1	gi|306489779|gb|ADM94307.1| NAC transcription factor [Arachis hypogaea]	NAC domain-containing protein 72
AH08G21530	5.4947	5.73082	7.72424	Chr08	39286903	39287219	-	225	AH08G21530	GO:0050832;GO:0031640	-	-	-	sp|B3EWP3|DEF1_ARAHY Defensin 1 (Fragment) OS=Arachis hypogaea PE=1 SV=1	gi|1012224637|ref|XP_015936675.1| PREDICTED: defensin-1-like [Arachis duranensis]	Putative defensin 2.1
AH08G22230	1.30281	4.23691	1.36261	Chr08	40312297	40315868	-	1986	AH08G22230	-	-	virNOG15548	K	sp|Q66GR3|BH130_ARATH Transcription factor bHLH130 OS=Arabidopsis thaliana GN=BHLH130 PE=1 SV=1	gi|1012225060|ref|XP_015936790.1| PREDICTED: transcription factor bHLH130-like [Arachis duranensis]	Transcription factor bHLH130
AH08G24070	1.58125	2.72288	5.52547	Chr08	43610164	43615434	+	3135	AH08G24070	GO:0016020;GO:0004672	-	COG0515	T	sp|Q9M0X5|CRK25_ARATH Cysteine-rich receptor-like protein kinase 25 OS=Arabidopsis thaliana GN=CRK25 PE=3 SV=1	gi|1012226330|ref|XP_015937124.1| PREDICTED: cysteine-rich receptor-like protein kinase 10 [Arachis duranensis]	Cysteine-rich receptor-like protein kinase 25
AH08G24370	2.00221	5.3408	5.80447	Chr08	44071711	44076433	+	1601	AH08G24370	GO:0022857;GO:0005886;GO:0016021;GO:0055085	-	virNOG06126	S	sp|Q9FL41|WTR38_ARATH WAT1-related protein At5g07050 OS=Arabidopsis thaliana GN=At5g07050 PE=2 SV=1	gi|1012226004|ref|XP_015937044.1| PREDICTED: WAT1-related protein At5g07050 [Arachis duranensis]	WAT1-related protein At5g07050
AH08G24820	Inf	Inf	Inf	Chr08	44652791	44659476	-	1495	AH08G24820	GO:0016831;GO:0019752;GO:0030170	K25193	COG0076;virNOG06227	E	sp|Q9MA74|SDC1_ARATH Serine decarboxylase OS=Arabidopsis thaliana GN=SDC PE=1 SV=1	gi|1012226453|ref|XP_015937161.1| PREDICTED: serine decarboxylase-like [Arachis duranensis]	Serine decarboxylase
AH08G25020	1.21684	2.07394	2.93109	Chr08	44950380	44954522	+	1636	AH08G25020	-	-	virNOG15548	K	sp|Q66GR3|BH130_ARATH Transcription factor bHLH130 OS=Arabidopsis thaliana GN=BHLH130 PE=1 SV=1	gi|1012227132|ref|XP_015937350.1| PREDICTED: transcription factor bHLH130-like [Arachis duranensis]	Transcription factor bHLH130
AH08G25540	2.53111	3.50128	2.14561	Chr08	45481184	45482512	+	1228	AH08G25540	-	-	virNOG23258	K	-	gi|1012227021|ref|XP_015937321.1| PREDICTED: uncharacterized protein LOC107463098 [Arachis duranensis]	uncharacterized protein LOC106762772
AH08G25570	1.36329	1.75156	1.60954	Chr08	45500655	45501752	-	1098	AH08G25570	-	-	virNOG14778	R	sp|Q8LAW2|AFR_ARATH F-box protein AFR OS=Arabidopsis thaliana GN=AFR PE=1 SV=2	gi|1012227114|ref|XP_015937347.1| PREDICTED: F-box protein AFR-like [Arachis duranensis]	F-box protein AFR
AH08G26210	3.33313	4.48152	5.46761	Chr08	46352111	46358086	+	1811	AH08G26210	-	K15803	NOG126252;virNOG05092	RS	sp|B9SCB6|TPS2_RICCO Probable terpene synthase 2 OS=Ricinus communis GN=TPS2 PE=3 SV=1	gi|1012228081|ref|XP_015937618.1| PREDICTED: probable terpene synthase 2 [Arachis duranensis]	Probable terpene synthase 2
AH08G27820	1.66718	6.92318	4.09258	Chr08	48189836	48192094	+	1788	AH08G27820	GO:0003677;GO:0006355;GO:0005634	-	virNOG09836	K	sp|Q9C598|NAC81_ARATH Protein ATAF2 OS=Arabidopsis thaliana GN=NAC081 PE=1 SV=1	gi|1012227576|ref|XP_015937478.1| PREDICTED: NAC domain-containing protein 2-like [Arachis duranensis]	NAC domain-containing protein 2
AH08G29090	4.87669	8.60373	8.69327	Chr08	49647324	49648954	-	1412	AH08G29090	-	K09422	virNOG18486	K	sp|Q9FJ07|MY111_ARATH Transcription factor MYB111 OS=Arabidopsis thaliana GN=MYB111 PE=1 SV=1	gi|1012229373|ref|XP_015937950.1| PREDICTED: myb-related protein 308-like [Arachis duranensis]	Transcription factor MYB3
AH08G29300	5.26741	7.22222	7.46528	Chr08	49883314	49885728	-	1161	AH08G29300	GO:0006351	-	virNOG31524;virNOG21376;virNOG17914	K	sp|Q9LY29|EF115_ARATH Ethylene-responsive transcription factor ERF115 OS=Arabidopsis thaliana GN=ERF115 PE=1 SV=1	gi|1012228495|ref|XP_015937725.1| PREDICTED: ethylene-responsive transcription factor ERF114 [Arachis duranensis]	Ethylene-responsive transcription factor ERF114
AH08G29680	Inf	Inf	Inf	Chr08	50475030	50476943	-	447	AH08G29680	GO:0047172	-	virNOG02538	R	sp|Q94CD1|HHT1_ARATH Omega-hydroxypalmitate O-feruloyl transferase OS=Arabidopsis thaliana GN=HHT1 PE=1 SV=1	gi|1012228871|ref|XP_015937817.1| PREDICTED: omega-hydroxypalmitate O-feruloyl transferase [Arachis duranensis]	Omega-hydroxypalmitate O-feruloyl transferase
AH08G30880	2.33405	3.84104	3.96807	Chr08	51607641	51607898	-	258	AH08G30880	GO:0003677	-	virNOG24597;virNOG25649;euNOG39792	SR	sp|Q2Q493|MIF3_ARATH Mini zinc finger protein 3 OS=Arabidopsis thaliana GN=MIF3 PE=1 SV=1	gi|1012228612|ref|XP_015937756.1| PREDICTED: mini zinc finger protein 3-like [Arachis duranensis]	Mini zinc finger protein 3
AH09G00070	1.48051	4.23271	4.81728	Chr09	353450	357095	-	2237	AH09G00070	GO:0005315;GO:0006817;GO:0055085;GO:0016021	K08176	virNOG02775	P	sp|Q8GYF4|PHT15_ARATH Probable inorganic phosphate transporter 1-5 OS=Arabidopsis thaliana GN=PHT1-5 PE=2 SV=2	gi|1012229689|ref|XP_015938039.1| PREDICTED: probable inorganic phosphate transporter 1-5 [Arachis duranensis] &gt;gi|1012229691|ref|XP_015938040.1| PREDICTED: probable inorganic phosphate transporter 1-5 [Arachis duranensis]	Probable inorganic phosphate transporter 1-5
AH09G00440	1.59167	3.59494	3.27381	Chr09	708921	712977	+	2898	AH09G00440	-	-	virNOG30330;virNOG03571	S	-	gi|1012229986|ref|XP_015938111.1| PREDICTED: uncharacterized protein LOC107463762 [Arachis duranensis]	Uncharacterized protein
AH09G00550	1.79597	4.55952	1.5842	Chr09	792037	794263	+	1143	AH09G00550	-	-	virNOG20324;KOG0715	O	sp|Q9SAG8|DNAJ8_ARATH Chaperone protein dnaJ 8, chloroplastic OS=Arabidopsis thaliana GN=ATJ8 PE=2 SV=1	gi|1012230260|ref|XP_015938183.1| PREDICTED: chaperone protein dnaJ 8, chloroplastic-like [Arachis duranensis]	Chaperone protein dnaJ 8, chloroplastic
AH09G01290	2.98083	6.89795	8.85856	Chr09	1514421	1516874	+	1004	AH09G01290	GO:0016829	-	virNOG17881	S	sp|Q8CXK5|FOSB_OCEIH Metallothiol transferase FosB OS=Oceanobacillus iheyensis (strain DSM 14371 / CIP 107618 / JCM 11309 / KCTC 3954 / HTE831) GN=fosB PE=3 SV=2	gi|1012230280|ref|XP_015938188.1| PREDICTED: metallothiol transferase FosB-like [Arachis duranensis]	Metallothiol transferase FosB
AH09G01390	4.03552	4.8339	12.3147	Chr09	1592311	1593586	+	742	AH09G01390	-	-	-	-	-	gi|312599819|gb|ADQ91835.1| late embryogenesis abundant protein group 3 protein [Arachis hypogaea]	Late embryogenesis abundant protein 1
AH09G01530	3.45133	5.37706	5.18866	Chr09	1703877	1719279	+	4916	AH09G01530	-	-	virNOG02670	Q	sp|Q76CU2|PDR1_TOBAC Pleiotropic drug resistance protein 1 OS=Nicotiana tabacum GN=PDR1 PE=2 SV=1	gi|1012230018|ref|XP_015938120.1| PREDICTED: pleiotropic drug resistance protein 1-like [Arachis duranensis]	Pleiotropic drug resistance protein 1
AH09G01720	5.04631	6.61128	10.1888	Chr09	2012738	2015374	-	1281	AH09G01720	-	K13262	virNOG01933	R	sp|Q84KK5|D7OMT_GLYEC Isoflavone 7-O-methyltransferase OS=Glycyrrhiza echinata GN=D7OMT PE=1 SV=1	gi|1012231366|ref|XP_015938477.1| PREDICTED: isoflavone 7-O-methyltransferase-like [Arachis duranensis]	Isoflavone 7-O-methyltransferase
AH09G02620	1.0872	1.1909	1.88802	Chr09	2825270	2839698	-	2576	AH09G02620	GO:0003677	K09338	virNOG08626;NOG38007	K	sp|P46607|HGL2_ARATH Homeobox-leucine zipper protein GLABRA 2 OS=Arabidopsis thaliana GN=GL2 PE=2 SV=3	gi|1012231198|ref|XP_015938429.1| PREDICTED: homeobox-leucine zipper protein GLABRA 2-like [Arachis duranensis]	Homeobox-leucine zipper protein GLABRA 2
AH09G03990	3.38431	4.05457	6.26838	Chr09	4361448	4364168	+	777	AH09G03990	-	-	COG0515;virNOG10857	T	sp|Q9FN93|Y5596_ARATH Probable LRR receptor-like serine/threonine-protein kinase At5g59680 OS=Arabidopsis thaliana GN=At5g59680 PE=2 SV=1	gi|1021562392|ref|XP_016172387.1| PREDICTED: probable LRR receptor-like serine/threonine-protein kinase At1g05700 [Arachis ipaensis]	Probable LRR receptor-like serine/threonine-protein kinase At5g59680
AH09G04170	2.51875	6.79956	5.75117	Chr09	4555735	4561401	-	1561	AH09G04170	-	K14664	virNOG03368	E	sp|Q9SWX9|ILL5_ARATH IAA-amino acid hydrolase ILR1-like 5 OS=Arabidopsis thaliana GN=ILL5 PE=3 SV=1	gi|1012231578|ref|XP_015938534.1| PREDICTED: IAA-amino acid hydrolase ILR1-like 4 [Arachis duranensis]	IAA-amino acid hydrolase ILR1-like 4
AH09G04930	2.69334	3.42879	3.91531	Chr09	5428998	5431566	+	1110	AH09G04930	GO:0016311;GO:0016791	K13248	virNOG06564;NOG48757	R	sp|Q9FZ62|PPSP2_ARATH Inorganic pyrophosphatase 2 OS=Arabidopsis thaliana GN=At1g17710 PE=2 SV=1	gi|1012232247|ref|XP_015938687.1| PREDICTED: inorganic pyrophosphatase 1-like [Arachis duranensis]	Inorganic pyrophosphatase 2
AH09G05090	1.04345	1.40299	1.06014	Chr09	5863572	5863757	+	186	AH09G05090	-	-	-	-	-	-	Unknown function
AH09G05200	4.80273	6.91013	8.49323	Chr09	6070954	6075592	+	3675	AH09G05200	-	-	virNOG02323;COG0515	T	sp|O81832|Y4729_ARATH G-type lectin S-receptor-like serine/threonine-protein kinase At4g27290 OS=Arabidopsis thaliana GN=At4g27290 PE=3 SV=4	gi|1021562592|ref|XP_016172496.1| PREDICTED: uncharacterized protein LOC107614885 [Arachis ipaensis]	G-type lectin S-receptor-like serine/threonine-protein kinase At4g27290
AH09G05700	5.78413	7.47304	5.62766	Chr09	6836679	6838434	-	1756	AH09G05700	-	-	-	-	-	gi|1021571346|ref|XP_016176824.1| PREDICTED: periaxin-like [Arachis ipaensis]	Periaxin
AH09G08660	1.37223	1.21636	1.56763	Chr09	11778970	11782520	-	2150	AH09G08660	-	-	virNOG07665	S	sp|Q0WVU3|PHL5_ARATH Myb family transcription factor PHL5 OS=Arabidopsis thaliana GN=PHL5 PE=2 SV=1	gi|1012233691|ref|XP_015939070.1| PREDICTED: uncharacterized protein LOC107464647 isoform X1 [Arachis duranensis]	Myb family transcription factor APL
AH09G08910	Inf	Inf	Inf	Chr09	12333883	12336054	-	2172	AH09G08910	GO:0004674;GO:0005524;GO:0016021;GO:0006468;GO:0030246	-	virNOG01204	T	sp|Q9FG33|LRKS5_ARATH Probable L-type lectin-domain containing receptor kinase S.5 OS=Arabidopsis thaliana GN=LECRKS5 PE=2 SV=1	gi|1012233979|ref|XP_015939144.1| PREDICTED: probable L-type lectin-domain containing receptor kinase S.5 [Arachis duranensis]	Probable L-type lectin-domain containing receptor kinase S.5
AH09G09090	5.49666	7.48453	12.1586	Chr09	12684766	12685796	-	1031	AH09G09090	GO:0030145;GO:0005576;GO:0045735	-	virNOG13595;virNOG16992	R	sp|O04011|ABP20_PRUPE Auxin-binding protein ABP20 OS=Prunus persica GN=ABP20 PE=2 SV=1	gi|1012234090|ref|XP_015939179.1| PREDICTED: auxin-binding protein ABP20-like [Arachis duranensis]	Auxin-binding protein ABP20
AH09G10480	2.92408	3.60923	2.16352	Chr09	16562505	16562852	+	348	AH09G10480	-	-	-	-	-	-	Unknown function
AH09G11030	2.25879	2.11072	2.91631	Chr09	18298066	18302089	-	1489	AH09G11030	GO:0016021	-	virNOG02571	S	-	gi|1012234961|ref|XP_015939404.1| PREDICTED: uncharacterized protein LOC107464956 [Arachis duranensis]	Calcium-dependent phosphotriesterase superfamily protein
AH09G11390	Inf	Inf	Inf	Chr09	19418268	19422887	-	1733	AH09G11390	GO:0005975;GO:0004650;GO:0005576;GO:0071555	-	virNOG07997;virNOG30702	R	sp|Q949Z1|PGLR4_ARATH Polygalacturonase At1g48100 OS=Arabidopsis thaliana GN=At1g48100 PE=2 SV=1	gi|1012234921|ref|XP_015939397.1| PREDICTED: polygalacturonase At1g48100 [Arachis duranensis]	Polygalacturonase At1g48100
AH09G12530	1.33609	3.56958	3.38503	Chr09	23295792	23297552	-	1478	AH09G12530	GO:0016757	K18819	NOG28501;virNOG00448	OG	sp|C7G304|GOLS2_SOLLC Galactinol synthase 2 OS=Solanum lycopersicum GN=GOLS2 PE=2 SV=1	gi|1012235695|ref|XP_015939595.1| PREDICTED: galactinol synthase 2-like [Arachis duranensis]	Galactinol synthase 2
AH09G12910	4.28035	4.39675	3.85666	Chr09	25809279	25818582	+	1479	AH09G12910	GO:0005634;GO:0006355;GO:0043565	-	virNOG01466	K	sp|Q9FP29|KNOS1_ORYSJ Homeobox protein knotted-1-like 1 OS=Oryza sativa subsp. japonica GN=OSH6 PE=2 SV=1	gi|1012236030|ref|XP_015939677.1| PREDICTED: homeobox protein knotted-1-like 1 [Arachis duranensis]	Homeobox protein knotted-1-like 1
AH09G15910	2.65144	2.22225	1.52623	Chr09	46165640	46186914	-	3119	AH09G15910	GO:0016747	-	virNOG04369	R	sp|Q8GT20|BEBT_TOBAC Benzyl alcohol O-benzoyltransferase OS=Nicotiana tabacum GN=HSR201 PE=1 SV=1	gi|1012237605|ref|XP_015940074.1| PREDICTED: benzyl alcohol O-benzoyltransferase-like [Arachis duranensis]	Benzyl alcohol O-benzoyltransferase
AH09G18720	5.66498	4.73679	4.61648	Chr09	80816177	80817064	-	629	AH09G18720	GO:0005576;GO:0010951;GO:0008233;GO:0004867	-	virNOG37893	R	sp|P01067|IBB2_ARAHY Bowman-Birk type proteinase inhibitor B-II OS=Arachis hypogaea PE=1 SV=1	gi|1012239362|ref|XP_015940476.1| PREDICTED: Bowman-Birk type proteinase inhibitor B-II [Arachis duranensis]	Bowman-Birk type proteinase inhibitor B-II
AH09G18730	2.69013	1.4457	2.63278	Chr09	80868503	80869419	-	628	AH09G18730	GO:0004867;GO:0010951;GO:0008233;GO:0005576	-	-	-	sp|P01066|IBB1_ARAHY Bowman-Birk type proteinase inhibitor A-II OS=Arachis hypogaea PE=1 SV=1	gi|1012239366|ref|XP_015940477.1| PREDICTED: Bowman-Birk type proteinase inhibitor A-II [Arachis duranensis]	Bowman-Birk type proteinase inhibitor A-II
AH09G20000	1.09229	1.58109	2.34252	Chr09	88193467	88196122	+	2317	AH09G20000	GO:0007165;GO:0006468;GO:0004674;GO:0005524	K12761	virNOG03247	T	sp|Q9SUL7|CIPK4_ARATH CBL-interacting serine/threonine-protein kinase 4 OS=Arabidopsis thaliana GN=CIPK4 PE=1 SV=1	gi|1012239922|ref|XP_015940608.1| PREDICTED: CBL-interacting serine/threonine-protein kinase 4-like [Arachis duranensis]	CBL-interacting serine/threonine-protein kinase 4
AH09G20290	2.0602	4.44519	5.23738	Chr09	90844218	90846504	+	1679	AH09G20290	GO:0004190;GO:0006508	-	virNOG03198	O	sp|P13917|7SB1_SOYBN Basic 7S globulin OS=Glycine max GN=BG PE=1 SV=2	gi|1012240037|ref|XP_015940640.1| PREDICTED: basic 7S globulin-like [Arachis duranensis]	Basic 7S globulin
AH09G20380	1.81498	6.98017	3.92218	Chr09	92038430	92041068	+	1485	AH09G20380	GO:0003677	K09422	virNOG17373	K	sp|Q7XBH4|MYB4_ORYSJ Transcription factor MYB4 OS=Oryza sativa subsp. japonica GN=MYB4 PE=2 SV=2	gi|1012240115|ref|XP_015940663.1| PREDICTED: myb-related protein Myb4-like [Arachis duranensis]	Putative R2R3 MYB protein 6
AH09G20650	Inf	Inf	Inf	Chr09	93568777	93570289	+	889	AH09G20650	-	-	-	-	-	gi|1012240283|ref|XP_015940703.1| PREDICTED: uncharacterized protein LOC107466229 [Arachis duranensis]	Unknown function
AH09G20810	2.57598	3.40868	5.71953	Chr09	94794262	94797705	+	1124	AH09G20810	GO:0016021	K13347	virNOG06640	R	sp|Q9ZS51|PMP22_ARATH Peroxisomal membrane protein PMP22 OS=Arabidopsis thaliana GN=PMP22 PE=1 SV=1	gi|1012240369|ref|XP_015940725.1| PREDICTED: peroxisomal membrane protein PMP22 [Arachis duranensis] &gt;gi|1021572136|ref|XP_016177187.1| PREDICTED: peroxisomal membrane protein PMP22 [Arachis ipaensis]	Peroxisomal membrane protein PMP22
AH09G21360	1.80095	2.92879	1.48598	Chr09	98006048	98007046	+	999	AH09G21360	-	-	-	-	-	gi|1012240657|ref|XP_015940795.1| PREDICTED: early nodulin-75-like [Arachis duranensis]	Repetitive proline-rich cell wall protein 2
AH09G21370	3.35065	8.44382	7.21615	Chr09	98124613	98126063	-	1451	AH09G21370	-	K14516	virNOG19226	K	sp|Q8LDC8|ERF92_ARATH Ethylene-responsive transcription factor 1B OS=Arabidopsis thaliana GN=ERF1B PE=1 SV=2	gi|1012240783|ref|XP_015940821.1| PREDICTED: ethylene-responsive transcription factor 1B-like [Arachis duranensis]	Ethylene-responsive transcription factor 1B
AH09G22400	4.1554	6.70488	9.9221	Chr09	103470266	103482993	-	1998	AH09G22400	GO:0016836;GO:0008652;GO:0051539	K01703	virNOG10869;COG0065	E	sp|Q94AR8|LEUC_ARATH 3-isopropylmalate dehydratase large subunit, chloroplastic OS=Arabidopsis thaliana GN=IIL1 PE=1 SV=1	gi|1012241705|ref|XP_015941070.1| PREDICTED: 3-isopropylmalate dehydratase large subunit-like [Arachis duranensis]	3-isopropylmalate dehydratase large subunit
AH09G23930	1.49308	3.26717	5.32558	Chr09	107549637	107552220	+	1338	AH09G23930	-	-	virNOG01126	TO	sp|Q8LBZ4|OTU_ARATH OTU domain-containing protein At3g57810 OS=Arabidopsis thaliana GN=At3g57810 PE=2 SV=1	gi|1012242228|ref|XP_015941210.1| PREDICTED: uncharacterized protein LOC107466718 [Arachis duranensis]	OTU domain-containing protein At3g57810
AH09G26200	1.31146	1.4148	2.9233	Chr09	111145761	111147171	+	1329	AH09G26200	GO:0051603;GO:0005839;GO:0004298	K02734	virNOG03059	O	sp|O23714|PSB2A_ARATH Proteasome subunit beta type-2-A OS=Arabidopsis thaliana GN=PBD1 PE=1 SV=1	gi|1012243166|ref|XP_015941446.1| PREDICTED: proteasome subunit beta type-2-B-like [Arachis duranensis]	Proteasome subunit beta type-2-A
AH09G27820	1.9603	3.50821	4.61828	Chr09	112724143	112724844	+	702	AH09G27820	-	-	virNOG12093	R	sp|C0HJG8|BSP_BOSSE Basic secretory protease (Fragments) OS=Boswellia serrata PE=1 SV=1	gi|1012245881|ref|XP_015942192.1| PREDICTED: uncharacterized protein LOC107467576 [Arachis duranensis]	Basic secretory protease (Fragments)
AH09G28500	1.89516	2.74942	7.35977	Chr09	113373667	113375888	+	1410	AH09G28500	GO:0006855;GO:0015297;GO:0015238;GO:0016021	K03327	virNOG03991	S	sp|Q9C994|DTX14_ARATH Protein DETOXIFICATION 14 OS=Arabidopsis thaliana GN=DTX14 PE=3 SV=1	gi|1012245199|ref|XP_015942016.1| PREDICTED: protein DETOXIFICATION 14-like [Arachis duranensis]	Protein DETOXIFICATION 14
AH09G29830	2.99939	2.66764	1.73452	Chr09	114909901	114911118	+	1218	AH09G29830	GO:0045735;GO:0005576;GO:0030145	-	virNOG07355	R	sp|Q9SR72|GL32_ARATH Germin-like protein subfamily 3 member 2 OS=Arabidopsis thaliana GN=At3g10080 PE=2 SV=1	gi|1012245593|ref|XP_015942121.1| PREDICTED: germin-like protein subfamily 3 member 2 [Arachis duranensis]	Germin-like protein subfamily 3 member 2
AH09G30450	1.37963	3.76516	3.00748	Chr09	115726068	115729219	-	1507	AH09G30450	-	-	virNOG00725	C	sp|O81816|MO2_ARATH Monooxygenase 2 OS=Arabidopsis thaliana GN=MO2 PE=2 SV=1	gi|1012244635|ref|XP_015941862.1| PREDICTED: FAD-dependent urate hydroxylase-like [Arachis duranensis]	Uncharacterized protein
AH09G30800	Inf	Inf	Inf	Chr09	116040655	116041342	+	562	AH09G30800	-	-	-	-	-	gi|357444891|ref|XP_003592723.1| transmembrane protein, putative [Medicago truncatula] &gt;gi|355481771|gb|AES62974.1| transmembrane protein, putative [Medicago truncatula]	Transmembrane protein, putative
AH09G32500	6.91113	8.43783	6.05045	Chr09	117577800	117585198	-	1673	AH09G32500	-	K01183	NOG33376;virNOG08992;NOG132868	GS	sp|P23472|CHLY_HEVBR Hevamine-A OS=Hevea brasiliensis PE=1 SV=2	gi|1012246310|ref|XP_015942321.1| PREDICTED: hevamine-A-like [Arachis duranensis]	Acidic endochitinase||Hevamine-A
AH09G32640	2.48462	1.94958	2.05886	Chr09	117815222	117815914	+	693	AH09G32640	GO:0046915;GO:0098662;GO:0016020;GO:0000041;GO:0046916	K22736	virNOG10707	S	sp|Q9LPU9|VITH1_ARATH Vacuolar iron transporter homolog 1 OS=Arabidopsis thaliana GN=At1g21140 PE=2 SV=1	gi|1012246666|ref|XP_015942428.1| PREDICTED: vacuolar iron transporter homolog 1-like [Arachis duranensis]	Vacuolar iron transporter homolog 4
AH09G32950	5.99104	8.44391	9.58709	Chr09	118165325	118166846	+	1436	AH09G32950	-	-	virNOG17989	K	sp|Q70II3|EF110_ARATH Ethylene-responsive transcription factor ERF110 OS=Arabidopsis thaliana GN=ERF110 PE=2 SV=2	gi|1012247311|ref|XP_015942600.1| PREDICTED: ethylene-responsive transcription factor ERF110-like [Arachis duranensis]	Ethylene-responsive transcription factor ERF112
AH09G33540	1.26257	4.31693	4.79544	Chr09	118859393	118862183	+	2245	AH09G33540	GO:0016021	K15378	virNOG03948	G	sp|Q39231|SUC2_ARATH Sucrose transport protein SUC2 OS=Arabidopsis thaliana GN=SUC2 PE=1 SV=2	gi|1021572126|ref|XP_016177182.1| PREDICTED: sucrose transport protein SUC2-like [Arachis ipaensis]	Sucrose transport protein SUC2
AH09G34320	Inf	Inf	Inf	Chr09	119743744	119747470	-	2641	AH09G34320	GO:0004565;GO:0030246;GO:0005975	-	virNOG02558	G	sp|P49676|BGAL_BRAOL Beta-galactosidase OS=Brassica oleracea PE=2 SV=1	gi|1012247465|ref|XP_015942650.1| PREDICTED: beta-galactosidase 15 [Arachis duranensis]	Beta-galactosidase
AH09G34700	8.54078	7.46867	4.54314	Chr09	120204464	120205336	+	873	AH09G34700	GO:0005488	-	NOG80837	S	sp|Q39529|LEC2_CLAKE Agglutinin-2 OS=Cladrastis kentukea PE=1 SV=1	gi|1021571121|ref|XP_016176720.1| PREDICTED: lectin-like [Arachis ipaensis]	Agglutinin-2
AH09G34730	2.86294	7.67033	9.05651	Chr09	120267756	120268553	+	798	AH09G34730	GO:0030246	-	NOG80837	S	sp|P42088|LEC_LEUMI Lectin OS=Leucomphalos mildbraedii PE=1 SV=1	gi|1012247701|ref|XP_015942714.1| PREDICTED: lectin-like [Arachis duranensis]	Lectin
AH09G34940	Inf	Inf	Inf	Chr09	120561271	120561678	+	408	AH09G34940	-	-	virNOG27079	R	-	-	Uncharacterized protein
AH10G00310	3.63936	7.73241	7.14905	Chr10	382300	384902	+	847	AH10G00310	-	-	virNOG25714	S	sp|Q8LBM2|TIF5A_ARATH Protein TIFY 5A OS=Arabidopsis thaliana GN=TIFY5A PE=1 SV=1	gi|1012248605|ref|XP_015942948.1| PREDICTED: protein TIFY 5A-like [Arachis duranensis]	Protein TIFY 5A
AH10G00660	4.17772	5.95627	9.14534	Chr10	694482	697713	-	1449	AH10G00660	GO:0019748;GO:0016021;GO:0051603;GO:0016747;GO:0004185	K16296	virNOG14733	O	sp|Q9C7Z9|SCP18_ARATH Serine carboxypeptidase-like 18 OS=Arabidopsis thaliana GN=SCPL18 PE=2 SV=2	gi|1012006654|ref|XP_015944313.1| PREDICTED: serine carboxypeptidase-like 13 [Arachis duranensis]	Serine carboxypeptidase-like 18
AH10G00700	1.164	2.96942	3.9914	Chr10	714424	726997	-	3612	AH10G00700	-	K16296	virNOG14733	O	sp|Q9C7Z9|SCP18_ARATH Serine carboxypeptidase-like 18 OS=Arabidopsis thaliana GN=SCPL18 PE=2 SV=2	gi|1032299127|gb|OAP13452.1| hypothetical protein AXX17_AT1G67510 [Arabidopsis thaliana]	Serine carboxypeptidase-like 18
AH10G01090	Inf	Inf	Inf	Chr10	1068792	1069997	-	1206	AH10G01090	-	-	virNOG39580	R	sp|Q8LEJ6|FLA11_ARATH Fasciclin-like arabinogalactan protein 11 OS=Arabidopsis thaliana GN=FLA11 PE=2 SV=2	gi|1012248268|ref|XP_015942855.1| PREDICTED: fasciclin-like arabinogalactan protein 12 [Arachis duranensis]	Fasciclin-like arabinogalactan protein 11
AH10G01660	3.58426	3.30763	3.99155	Chr10	1536842	1538452	+	306	AH10G01660	-	-	virNOG17330	S	-	gi|1012249324|ref|XP_015943145.1| PREDICTED: uncharacterized protein LOC107468374 [Arachis duranensis]	Uncharacterized protein
AH10G01680	4.33387	5.23273	6.15304	Chr10	1551443	1555814	-	1144	AH10G01680	-	-	virNOG18331	S	sp|Q9S7R3|LSH10_ARATH Protein LIGHT-DEPENDENT SHORT HYPOCOTYLS 10 OS=Arabidopsis thaliana GN=LSH10 PE=1 SV=1	gi|1012249089|ref|XP_015943081.1| PREDICTED: protein LIGHT-DEPENDENT SHORT HYPOCOTYLS 10-like [Arachis duranensis] &gt;gi|1012249092|ref|XP_015943082.1| PREDICTED: protein LIGHT-DEPENDENT SHORT HYPOCOTYLS 10-like [Arachis duranensis]	Protein LIGHT-DEPENDENT SHORT HYPOCOTYLS 10
AH10G02820	4.84393	6.73455	4.70829	Chr10	2443825	2446391	-	1242	AH10G02820	-	-	virNOG08711	S	-	gi|1012249203|ref|XP_015943112.1| PREDICTED: uncharacterized protein LOC107468353 [Arachis duranensis]	Uncharacterized protein
AH10G02970	1.9587	3.63955	5.61274	Chr10	2593969	2596198	-	1712	AH10G02970	GO:0004066;GO:0042803;GO:0006541;GO:0005829;GO:0006529	-	virNOG00934;virNOG19815	S	sp|P24805|TSJT1_TOBAC Stem-specific protein TSJT1 OS=Nicotiana tabacum GN=TSJT1 PE=2 SV=1	gi|1012250633|ref|XP_015943492.1| PREDICTED: stem-specific protein TSJT1-like [Arachis duranensis]	Stem-specific protein TSJT1
AH10G03190	Inf	Inf	Inf	Chr10	2866859	2868607	+	1749	AH10G03190	GO:0046872;GO:0055114;GO:0004097;GO:0046148	K00422	virNOG08373	S	sp|P43309|PPO_MALDO Polyphenol oxidase, chloroplastic OS=Malus domestica PE=2 SV=1	gi|1012249985|ref|XP_015943326.1| PREDICTED: polyphenol oxidase, chloroplastic-like [Arachis duranensis]	Polyphenol oxidase, chloroplastic
AH10G04680	4.88689	4.90551	4.35216	Chr10	4427493	4430375	-	1985	AH10G04680	-	-	virNOG04643	K	sp|Q9T072|BH025_ARATH Transcription factor bHLH25 OS=Arabidopsis thaliana GN=BHLH25 PE=2 SV=2	gi|1012251007|ref|XP_015943606.1| PREDICTED: transcription factor bHLH25-like [Arachis duranensis]	Transcription factor bHLH25
AH10G05010	1.73685	3.4207	3.83859	Chr10	4836940	4839219	+	1487	AH10G05010	-	K00083	virNOG02608	Q	sp|Q9CAI3|CADH1_ARATH Probable cinnamyl alcohol dehydrogenase 1 OS=Arabidopsis thaliana GN=CAD1 PE=2 SV=1	gi|1012250171|ref|XP_015943370.1| PREDICTED: probable cinnamyl alcohol dehydrogenase 1 [Arachis duranensis]	Probable cinnamyl alcohol dehydrogenase 1
AH10G05300	Inf	Inf	Inf	Chr10	5073883	5074299	+	417	AH10G05300	-	-	-	-	-	gi|1012250667|ref|XP_015943500.1| PREDICTED: RNA-binding protein 12 [Arachis duranensis]	Uncharacterized protein
AH10G05510	2.2604	3.71295	6.10577	Chr10	5232369	5234257	+	1422	AH10G05510	GO:0018580;GO:0055114;GO:0005829;GO:0051213	-	virNOG10196	S	sp|Q9I4V0|2NPD_PSEAE Nitronate monooxygenase OS=Pseudomonas aeruginosa (strain ATCC 15692 / DSM 22644 / CIP 104116 / JCM 14847 / LMG 12228 / 1C / PRS 101 / PAO1) GN=PA1024 PE=1 SV=1	gi|1012250541|ref|XP_015943467.1| PREDICTED: nitronate monooxygenase [Arachis duranensis]	Probable nitronate monooxygenase
AH10G05660	3.00124	3.87147	4.7102	Chr10	5304859	5313677	+	1140	AH10G05660	-	-	virNOG10982;virNOG07648;virNOG26501	DO	sp|Q9FMG1|MCA3_ARATH Metacaspase-3 OS=Arabidopsis thaliana GN=AMC3 PE=2 SV=1	gi|1012250444|ref|XP_015943440.1| PREDICTED: metacaspase-3-like isoform X1 [Arachis duranensis]	Metacaspase-1
AH10G05870	3.75455	3.96456	5.16581	Chr10	5551629	5555828	-	2666	AH10G05870	GO:0008271;GO:1902358;GO:0005886;GO:0016021	K17470	virNOG06233;COG0659	P	sp|P53392|SUT2_STYHA High affinity sulfate transporter 2 OS=Stylosanthes hamata GN=ST2 PE=2 SV=1	gi|1012250919|ref|XP_015943576.1| PREDICTED: high affinity sulfate transporter 2 [Arachis duranensis]	High affinity sulfate transporter 2
AH10G06980	1.87531	3.9495	4.49468	Chr10	6768679	6770664	-	1205	AH10G06980	-	K00799	virNOG13696;virNOG09627	O	sp|O80852|GSTF9_ARATH Glutathione S-transferase F9 OS=Arabidopsis thaliana GN=GSTF9 PE=1 SV=1	gi|1012251196|ref|XP_015943656.1| PREDICTED: glutathione S-transferase F9-like [Arachis duranensis]	Glutathione S-transferase F9
AH10G07730	1.54604	2.45832	5.6217	Chr10	8270966	8274422	-	1518	AH10G07730	GO:0006006;GO:0055114;GO:0051287;GO:0016620;GO:0050661	K00134	virNOG03816	G	sp|Q9FX54|G3PC2_ARATH Glyceraldehyde-3-phosphate dehydrogenase GAPC2, cytosolic OS=Arabidopsis thaliana GN=GAPC2 PE=1 SV=1	gi|1021582899|ref|XP_016180845.1| PREDICTED: glyceraldehyde-3-phosphate dehydrogenase GAPC2, cytosolic-like [Arachis ipaensis]	Glyceraldehyde-3-phosphate dehydrogenase GAPC2, cytosolic
AH10G07750	1.34746	2.70167	5.28409	Chr10	8351470	8352286	+	267	AH10G07750	GO:0016021	-	virNOG23569	S	-	gi|1012251751|ref|XP_015943804.1| PREDICTED: uncharacterized protein LOC107468936 [Arachis duranensis] &gt;gi|1021575810|ref|XP_016179139.1| PREDICTED: uncharacterized protein LOC107621617 [Arachis ipaensis]	Uncharacterized protein
AH10G08720	2.31691	5.073	6.01955	Chr10	10538955	10539665	+	711	AH10G08720	GO:0065007	-	virNOG21126	R	sp|Q9FXE3|SUFE2_ARATH SufE-like protein 2, chloroplastic OS=Arabidopsis thaliana GN=SUFE2 PE=2 SV=1	gi|1012252582|ref|XP_015944023.1| PREDICTED: sufE-like protein 2, chloroplastic [Arachis duranensis]	SufE-like protein 2, chloroplastic
AH10G08730	2.50194	4.86714	6.33518	Chr10	10540103	10541207	+	306	AH10G08730	-	-	-	-	-	gi|1021585195|ref|XP_016181937.1| PREDICTED: uncharacterized protein LOC107624017 [Arachis ipaensis]	Unknown function
AH10G08900	3.60393	7.00528	8.04835	Chr10	11329729	11330292	+	564	AH10G08900	-	-	virNOG26763	S	-	gi|1012252607|ref|XP_015944028.1| PREDICTED: uncharacterized protein LOC107469159 [Arachis duranensis]	uncharacterized protein LOC101514805
AH10G08960	2.03035	3.40288	3.1817	Chr10	11565144	11569469	-	2036	AH10G08960	GO:0009073;GO:0003849	K01626	virNOG05672	E	sp|P27608|AROF_TOBAC Phospho-2-dehydro-3-deoxyheptonate aldolase 1, chloroplastic OS=Nicotiana tabacum GN=DHAPS-1 PE=2 SV=1	gi|1021583701|ref|XP_016181231.1| PREDICTED: phospho-2-dehydro-3-deoxyheptonate aldolase 1, chloroplastic-like [Arachis ipaensis]	Phospho-2-dehydro-3-deoxyheptonate aldolase 1, chloroplastic
AH10G13180	2.47296	2.12989	2.08084	Chr10	29964485	29970379	+	2218	AH10G13180	GO:0055114;GO:0005506;GO:0016491	-	virNOG08920	Q	sp|Q9FFF6|DIOX5_ARATH Probable 2-oxoglutarate-dependent dioxygenase At5g05600 OS=Arabidopsis thaliana GN=At5g05600 PE=2 SV=1	gi|1012254237|ref|XP_015944422.1| PREDICTED: protein DMR6-LIKE OXYGENASE 2-like [Arachis duranensis]	Uncharacterized protein
AH10G13770	6.28824	5.76811	4.62097	Chr10	32700849	32702492	+	838	AH10G13770	-	-	virNOG21758	R	-	gi|1012256115|ref|XP_015944909.1| PREDICTED: uncharacterized protein LOC107470041 [Arachis duranensis]	Uncharacterized protein
AH10G15680	4.53574	7.3171	5.92422	Chr10	66300177	66306248	-	1506	AH10G15680	GO:0016021;GO:0015171;GO:0043090;GO:0005886;GO:0003333;GO:0080144;GO:0032973	-	virNOG03343	S	sp|Q9SUF1|WTR31_ARATH WAT1-related protein At4g08290 OS=Arabidopsis thaliana GN=At4g08290 PE=2 SV=1	gi|1012255686|ref|XP_015944798.1| PREDICTED: WAT1-related protein At4g08290-like [Arachis duranensis]	WAT1-related protein At4g08290
AH10G17030	2.88615	4.46784	2.54889	Chr10	76842567	76844876	+	2062	AH10G17030	GO:0016021	-	virNOG03527	S	sp|Q56WD3|UN931_ARATH UNC93-like protein 1 OS=Arabidopsis thaliana GN=At1g18000 PE=2 SV=2	gi|1012256812|ref|XP_015945053.1| PREDICTED: UNC93-like protein 1 [Arachis duranensis]	UNC93-like protein 2
AH10G18230	Inf	Inf	Inf	Chr10	85281021	85283066	-	756	AH10G18230	-	-	-	-	-	gi|1021574790|ref|XP_016178563.1| PREDICTED: uncharacterized protein LOC107621027 [Arachis ipaensis]	Uncharacterized protein
AH10G19250	2.68855	5.76377	1.38381	Chr10	89825491	89825979	+	489	AH10G19250	-	-	virNOG36222	S	-	gi|1012257927|ref|XP_015945335.1| PREDICTED: uncharacterized protein LOC107470451 [Arachis duranensis]	Uncharacterized protein
AH10G20530	1.49143	5.75959	1.8999	Chr10	94863092	94864629	+	1364	AH10G20530	-	-	virNOG22289	K	-	gi|1012258704|ref|XP_015945520.1| PREDICTED: uncharacterized protein LOC107470632 [Arachis duranensis]	Uncharacterized protein
AH10G22260	Inf	Inf	Inf	Chr10	100134887	100138777	-	1281	AH10G22260	GO:0016021	-	virNOG16139	S	-	gi|1012259743|ref|XP_015945779.1| PREDICTED: uncharacterized protein LOC107470875 [Arachis duranensis]	Uncharacterized protein
AH10G23440	1.15746	1.5096	4.09515	Chr10	103016180	103021394	-	1971	AH10G23440	GO:0044550;GO:0005506;GO:0055114;GO:0016021;GO:0016711;GO:0020037	K05280	virNOG11761;COG2124	Q	sp|Q9SBQ9|F3PH_PETHY Flavonoid 3&apos;-monooxygenase OS=Petunia hybrida GN=CYP75B2 PE=2 SV=1	gi|1012260393|ref|XP_015945945.1| PREDICTED: flavonoid 3&apos;-monooxygenase [Arachis duranensis]	Flavonoid 3'-monooxygenase
AH10G24660	Inf	Inf	Inf	Chr10	105951143	105955422	+	1530	AH10G24660	-	K15102	virNOG01598	C	sp|Q9M2Z8|MPCP2_ARATH Mitochondrial phosphate carrier protein 2, mitochondrial OS=Arabidopsis thaliana GN=MPT2 PE=2 SV=1	gi|1012260971|ref|XP_015946084.1| PREDICTED: mitochondrial phosphate carrier protein 2, mitochondrial-like [Arachis duranensis]	Mitochondrial phosphate carrier protein 2, mitochondrial
AH10G26750	2.80901	6.64288	5.06756	Chr10	109069555	109070103	-	549	AH10G26750	-	-	-	-	-	gi|965610075|dbj|BAT96566.1| hypothetical protein VIGAN_08352800 [Vigna angularis var. angularis]	Uncharacterized protein
AH10G28430	Inf	Inf	Inf	Chr10	110790863	110797028	+	1775	AH10G28430	GO:0016021	-	virNOG05140	E	sp|Q9FKS8|LHT1_ARATH Lysine histidine transporter 1 OS=Arabidopsis thaliana GN=LHT1 PE=1 SV=1	gi|1012262792|ref|XP_015946552.1| PREDICTED: lysine histidine transporter 1-like [Arachis duranensis]	Lysine histidine transporter 1
AH10G28970	2.70894	3.58043	2.8683	Chr10	111361874	111365331	+	1650	AH10G28970	-	-	virNOG23838;virNOG25306	SK	sp|Q8L3W1|VRN1_ARATH B3 domain-containing transcription factor VRN1 OS=Arabidopsis thaliana GN=VRN1 PE=1 SV=1	gi|1021580849|ref|XP_016179782.1| PREDICTED: B3 domain-containing transcription factor VRN1-like [Arachis ipaensis]	B3 domain-containing transcription factor VRN1
AH10G30270	1.61662	5.35168	4.79296	Chr10	112543909	112544319	-	411	AH10G30270	-	-	virNOG27008;virNOG23962	S	-	gi|1012264886|ref|XP_015947107.1| PREDICTED: uncharacterized protein LOC107472048 [Arachis duranensis]	Sigma factor binding protein 1, chloroplastic
AH10G30300	4.00095	7.57446	9.52027	Chr10	112588130	112591731	-	1389	AH10G30300	GO:0003824;GO:0050662	K13265	virNOG01004	V	sp|Q40316|VESTR_MEDSA Vestitone reductase OS=Medicago sativa PE=1 SV=1	gi|1021585901|ref|XP_016182281.1| PREDICTED: vestitone reductase-like [Arachis ipaensis]	Vestitone reductase
AH10G30640	1.82455	5.03695	6.47771	Chr10	112924508	112929230	+	1459	AH10G30640	GO:0055114;GO:0004499;GO:0050660;GO:0050661	-	virNOG15543;virNOG09774	Q	sp|Q9FWW9|GSXL2_ARATH Flavin-containing monooxygenase FMO GS-OX-like 2 OS=Arabidopsis thaliana GN=At1g12200 PE=2 SV=1	gi|1012263759|ref|XP_015946802.1| PREDICTED: flavin-containing monooxygenase FMO GS-OX-like 2 [Arachis duranensis]	Flavin-containing monooxygenase FMO GS-OX-like 5
AH10G30710	Inf	Inf	Inf	Chr10	112977087	112978847	+	732	AH10G30710	GO:0009607;GO:0006952	-	virNOG23041	S	sp|Q9SSK5|MLP43_ARATH MLP-like protein 43 OS=Arabidopsis thaliana GN=MLP43 PE=1 SV=1	gi|1012263825|ref|XP_015946820.1| PREDICTED: MLP-like protein 43 [Arachis duranensis]	MLP-like protein 43
AH10G32120	2.62768	4.62216	8.46823	Chr10	114087110	114088720	+	1422	AH10G32120	GO:0016491;GO:0005506;GO:0055114	-	virNOG08920	Q	sp|Q9FFF6|DIOX5_ARATH Probable 2-oxoglutarate-dependent dioxygenase At5g05600 OS=Arabidopsis thaliana GN=At5g05600 PE=2 SV=1	gi|1021574408|ref|XP_016178367.1| PREDICTED: 1-aminocyclopropane-1-carboxylate oxidase 5-like [Arachis ipaensis]	Uncharacterized protein
AH11G00480	1.24103	4.87534	3.02122	Chr11	494359	494787	-	429	AH11G00480	-	-	virNOG26046;virNOG24331;virNOG24453;COG0484	O	sp|Q9FYB5|DNJ11_ARATH Chaperone protein dnaJ 11, chloroplastic OS=Arabidopsis thaliana GN=ATJ11 PE=1 SV=2	gi|1021476963|ref|XP_016173365.1| PREDICTED: chaperone protein dnaJ 11, chloroplastic [Arachis ipaensis]	Chaperone protein dnaJ 11, chloroplastic
AH11G00880	3.6665	2.42597	5.93062	Chr11	872354	875119	-	779	AH11G00880	-	-	virNOG23874	R	-	gi|1011994605|ref|XP_015952418.1| PREDICTED: uncharacterized protein LOC107476973 [Arachis duranensis] &gt;gi|1021467736|ref|XP_016185621.1| PREDICTED: uncharacterized protein LOC107627256 [Arachis ipaensis]	Lipid transfer protein
AH11G01560	1.27662	3.80516	5.41432	Chr11	1573421	1577516	+	2110	AH11G01560	GO:0046912;GO:0006099	K01647	virNOG04108	C	sp|P49299|CYSZ_CUCMA Citrate synthase, glyoxysomal OS=Cucurbita maxima PE=1 SV=1	gi|1021467881|ref|XP_016191968.1| PREDICTED: citrate synthase, glyoxysomal-like [Arachis ipaensis]	Citrate synthase, glyoxysomal
AH11G01970	6.38002	10.1126	11.9335	Chr11	2023128	2024236	+	1109	AH11G01970	-	-	virNOG20237;virNOG21649	R	sp|P13087|MIRA_SYNDU Miraculin OS=Synsepalum dulcificum PE=1 SV=3	gi|1021477001|ref|XP_016173540.1| PREDICTED: miraculin-like [Arachis ipaensis]	Uncharacterized protein
AH11G02000	1.98463	3.46338	3.36788	Chr11	2035794	2036558	-	765	AH11G02000	GO:0016021	-	virNOG11125;virNOG00828	S	sp|Q8LD98|NHL6_ARATH NDR1/HIN1-like protein 6 OS=Arabidopsis thaliana GN=NHL6 PE=1 SV=1	gi|1021468045|ref|XP_016198291.1| PREDICTED: protein YLS9 [Arachis ipaensis]	Uncharacterized protein
AH11G02310	1.61706	2.73191	2.73431	Chr11	2321202	2323837	-	1093	AH11G02310	GO:0022625;GO:0003735;GO:0000027;GO:0006412	K02866	virNOG06806	J	sp|Q9SPB3|RL10_VITRI 60S ribosomal protein L10 OS=Vitis riparia GN=RPL10 PE=2 SV=1	gi|802540698|ref|XP_012077844.1| PREDICTED: 60S ribosomal protein L10 [Jatropha curcas] &gt;gi|643739990|gb|KDP45676.1| hypothetical protein JCGZ_17283 [Jatropha curcas]	60S ribosomal protein L10
AH11G02450	2.88526	4.20317	3.34353	Chr11	2516686	2524453	+	1894	AH11G02450	GO:0016705;GO:0004497;GO:0020037;GO:0055114;GO:0005506	K00487	virNOG07640	Q	sp|Q96423|TCMO_GLYEC Trans-cinnamate 4-monooxygenase OS=Glycyrrhiza echinata GN=CYP73A14 PE=2 SV=1	gi|1021467939|ref|XP_016194118.1| PREDICTED: trans-cinnamate 4-monooxygenase [Arachis ipaensis]	Trans-cinnamate 4-monooxygenase
AH11G02690	Inf	Inf	Inf	Chr11	2847385	2849107	+	639	AH11G02690	GO:0008289;GO:0006869	-	virNOG21781;virNOG23426;virNOG24353	RST	sp|Q39950|NLTP_HELAN Non-specific lipid-transfer protein OS=Helianthus annuus PE=3 SV=1	gi|1021477017|ref|XP_016173613.1| PREDICTED: non-specific lipid-transfer protein 1-like [Arachis ipaensis]	Non-specific lipid-transfer protein
AH11G03310	1.6091	1.42861	3.23345	Chr11	3603649	3604119	-	471	AH11G03310	GO:0005509	K13448	virNOG21315	T	sp|Q9LPK5|CML44_ARATH Probable calcium-binding protein CML44 OS=Arabidopsis thaliana GN=CML44 PE=2 SV=2	gi|1021468213|ref|XP_016205274.1| PREDICTED: probable calcium-binding protein CML44 [Arachis ipaensis]	Probable calcium-binding protein CML44
AH11G03850	2.25457	3.77627	8.55949	Chr11	4629688	4634457	+	2216	AH11G03850	GO:0009646;GO:0006541;GO:0006529;GO:0005829;GO:0042803;GO:0004066	K01953	virNOG03325	E	sp|P49093|ASNS2_LOTJA Asparagine synthetase [glutamine-hydrolyzing] 2 OS=Lotus japonicus GN=AS2 PE=2 SV=2	gi|1021468310|ref|XP_016162712.1| PREDICTED: asparagine synthetase [glutamine-hydrolyzing] 2 [Arachis ipaensis]	Asparagine synthetase [glutamine-hydrolyzing] 2
AH11G06850	6.1106	9.673	10.598	Chr11	10008069	10009877	-	1486	AH11G06850	GO:0009058;GO:0050350	K00660	virNOG10548;COG3424	HQ	sp|P51069|THS3_ARAHY Stilbene synthase 3 OS=Arachis hypogaea PE=2 SV=1	gi|1021468752|ref|XP_016180692.1| PREDICTED: stilbene synthase 3-like [Arachis ipaensis]	Stilbene synthase 3
AH11G08010	5.40325	8.08397	7.01537	Chr11	13058987	13063121	-	1892	AH11G08010	GO:0005506;GO:0055114;GO:0004497;GO:0016021;GO:0020037;GO:0016705	K09755	COG2124;virNOG05200	Q	sp|Q42600|C84A1_ARATH Cytochrome P450 84A1 OS=Arabidopsis thaliana GN=CYP84A1 PE=1 SV=1	gi|1021468940|ref|XP_016183359.1| PREDICTED: cytochrome P450 84A1-like [Arachis ipaensis]	Cytochrome P450 84A1
AH11G08410	3.93993	8.73726	5.95381	Chr11	13938244	13939045	+	802	AH11G08410	-	-	virNOG25353	S	-	gi|1021469025|ref|XP_016183659.1| PREDICTED: uncharacterized protein LOC107625522 [Arachis ipaensis]	Uncharacterized protein
AH11G08710	Inf	Inf	Inf	Chr11	14651755	14654564	+	1003	AH11G08710	GO:0042742;GO:0008061;GO:0050832	-	virNOG11661	R	sp|P43082|HEVL_ARATH Hevein-like preproprotein OS=Arabidopsis thaliana GN=HEL PE=1 SV=1	gi|1021469168|ref|XP_016184093.1| PREDICTED: barwin-like [Arachis ipaensis]	Wound-induced protein WIN1
AH11G09340	3.74526	5.69023	5.54699	Chr11	16135386	16142139	-	1248	AH11G09340	-	-	virNOG12013	R	sp|Q6RYA0|SABP2_TOBAC Salicylic acid-binding protein 2 OS=Nicotiana tabacum GN=SABP2 PE=1 SV=1	gi|1021469344|ref|XP_016184646.1| PREDICTED: salicylic acid-binding protein 2-like isoform X1 [Arachis ipaensis]	Salicylic acid-binding protein 2
AH11G10210	2.08287	2.43225	4.66474	Chr11	18551298	18556825	+	1728	AH11G10210	GO:0016021;GO:0006629;GO:0008081	-	virNOG04241;NOG71381	RS	sp|Q93XX5|Y5713_ARATH PI-PLC X domain-containing protein At5g67130 OS=Arabidopsis thaliana GN=At5g67130 PE=1 SV=1	gi|1021477177|ref|XP_016174339.1| PREDICTED: PI-PLC X domain-containing protein At5g67130-like [Arachis ipaensis]	PI-PLC X domain-containing protein At5g67130
AH11G10250	6.76981	2.93427	5.28194	Chr11	18606633	18611040	-	1149	AH11G10250	GO:0032259;GO:0008171	K00588	virNOG06566;COG4122	RQ	sp|O49499|CAMT4_ARATH Caffeoyl-CoA O-methyltransferase 1 OS=Arabidopsis thaliana GN=CCOAOMT1 PE=1 SV=1	gi|1021477179|ref|XP_016174350.1| PREDICTED: caffeoyl-CoA O-methyltransferase 5-like [Arachis ipaensis]	Caffeoyl-CoA O-methyltransferase
AH11G10810	2.18398	3.79565	2.65881	Chr11	21614591	21614932	-	342	AH11G10810	-	-	virNOG35501;virNOG39885;virNOG25937	R	-	gi|502152798|ref|XP_004509099.1| PREDICTED: uncharacterized protein LOC101489997 [Cicer arietinum]	Uncharacterized protein
AH11G11050	3.92655	7.26197	7.03435	Chr11	22478921	22481970	+	2167	AH11G11050	-	K14487	virNOG03990;NOG03509	RS	sp|O82333|GH31_ARATH Probable indole-3-acetic acid-amido synthetase GH3.1 OS=Arabidopsis thaliana GN=GH3.1 PE=2 SV=1	gi|1011995441|ref|XP_015956128.1| PREDICTED: probable indole-3-acetic acid-amido synthetase GH3.1 [Arachis duranensis]	Probable indole-3-acetic acid-amido synthetase GH3.1
AH11G14590	Inf	Inf	Inf	Chr11	41545659	41547269	+	1477	AH11G14590	GO:0032259;GO:0046983;GO:0008171	K22588	virNOG10358	R	sp|Q9LEL6|6OMT_COPJA (RS)-norcoclaurine 6-O-methyltransferase OS=Coptis japonica PE=1 SV=1	gi|1021470078|ref|XP_016187479.1| PREDICTED: (RS)-norcoclaurine 6-O-methyltransferase-like [Arachis ipaensis]	(R,S)-reticuline 7-O-methyltransferase
AH11G15870	4.23267	2.14464	3.14154	Chr11	49870134	49879617	+	2263	AH11G15870	GO:0005215;GO:0006857;GO:0016021	-	virNOG09195	P	sp|Q05085|PTR7_ARATH Protein NRT1/ PTR FAMILY 6.3 OS=Arabidopsis thaliana GN=NPF6.3 PE=1 SV=1	gi|1021470322|ref|XP_016188679.1| PREDICTED: protein NRT1/ PTR FAMILY 6.3-like isoform X1 [Arachis ipaensis]	Protein NRT1/ PTR FAMILY 6.3
AH11G19130	1.67375	2.18532	2.34688	Chr11	84211954	84214409	+	1308	AH11G19130	-	K22013	virNOG04586	S	sp|A7VLV1|SGRW_PEA Protein STAY-GREEN, chloroplastic OS=Pisum sativum GN=SGR PE=2 SV=1	gi|1021477429|ref|XP_016175813.1| PREDICTED: protein STAY-GREEN, chloroplastic-like [Arachis ipaensis]	Protein STAY-GREEN, chloroplastic
AH11G24030	1.72812	2.38426	1.39094	Chr11	126524747	126527573	-	1621	AH11G24030	-	-	virNOG04271	O	sp|O64654|TRL11_ARATH Thioredoxin-like 1-1, chloroplastic OS=Arabidopsis thaliana GN=At1g08570 PE=2 SV=1	gi|1021471608|ref|XP_016193117.1| PREDICTED: thioredoxin-like 1-1, chloroplastic [Arachis ipaensis]	Thioredoxin-like 1-1, chloroplastic
AH11G25440	1.89006	1.53823	2.30193	Chr11	132250334	132266755	-	1516	AH11G25440	-	-	virNOG08789	S	-	gi|947108824|gb|KRH57150.1| hypothetical protein GLYMA_05G042100 [Glycine max]	Uncharacterized protein
AH11G27570	2.65872	1.97517	3.95857	Chr11	136903424	136910204	+	5050	AH11G27570	GO:0005634;GO:0004842;GO:0016874;GO:0005737;GO:0042787	-	virNOG03723	O	sp|Q9SU29|UPL5_ARATH E3 ubiquitin-protein ligase UPL5 OS=Arabidopsis thaliana GN=UPL5 PE=1 SV=1	gi|1021472227|ref|XP_016195636.1| PREDICTED: E3 ubiquitin-protein ligase UPL5 [Arachis ipaensis]	E3 ubiquitin-protein ligase UPL5
AH11G30610	1.09004	3.72979	3.8568	Chr11	141933863	141939540	-	2544	AH11G30610	GO:0003857;GO:0006631;GO:0055114	K10527	virNOG01566	I	sp|Q9ZPI5|MFP2_ARATH Peroxisomal fatty acid beta-oxidation multifunctional protein MFP2 OS=Arabidopsis thaliana GN=MFP2 PE=1 SV=1	gi|1021472948|ref|XP_016197543.1| PREDICTED: peroxisomal fatty acid beta-oxidation multifunctional protein MFP2 [Arachis ipaensis]	Glyoxysomal fatty acid beta-oxidation multifunctional protein MFP-a
AH11G30660	1.68454	3.08706	1.43811	Chr11	142038388	142040642	+	951	AH11G30660	-	-	virNOG03007	C	sp|Q9M7Z1|ODB2_ARATH Lipoamide acyltransferase component of branched-chain alpha-keto acid dehydrogenase complex, mitochondrial OS=Arabidopsis thaliana GN=BCE2 PE=1 SV=1	gi|1021472958|ref|XP_016197599.1| PREDICTED: lipoamide acyltransferase component of branched-chain alpha-keto acid dehydrogenase complex, mitochondrial [Arachis ipaensis]	Lipoamide acyltransferase component of branched-chain alpha-keto acid dehydrogenase complex, mitochondrial
AH11G30970	1.14041	3.32964	3.04948	Chr11	142465779	142467034	-	918	AH11G30970	GO:0080163;GO:0009738;GO:0004872;GO:0005634;GO:0004864;GO:0043086;GO:0005737;GO:0006952;GO:0009607;GO:0010427	-	virNOG05080	S	sp|P17642|PRS2_SOLTU Pathogenesis-related protein STH-2 OS=Solanum tuberosum GN=STH-2 PE=2 SV=1	gi|1021472994|ref|XP_016197782.1| PREDICTED: pathogenesis-related protein STH-2-like [Arachis ipaensis]	Pathogenesis-related protein STH-2
AH11G30980	2.62292	5.10403	6.15262	Chr11	142473050	142474622	-	998	AH11G30980	GO:0009607;GO:0006952	-	virNOG22362	S	sp|P27047|DRR4_PEA Disease resistance response protein DRRG49-C OS=Pisum sativum PE=2 SV=1	gi|187940332|gb|ACD39391.1| pathogenesis-related class 10 protein [Arachis hypogaea]	Disease resistance response protein DRRG49-C
AH11G30990	1.57914	2.68467	3.26583	Chr11	142506264	142507254	-	910	AH11G30990	-	-	virNOG22362	S	sp|P25986|PR2_PHAVU Pathogenesis-related protein 2 OS=Phaseolus vulgaris PE=2 SV=1	gi|1021472998|ref|XP_016197800.1| PREDICTED: pathogenesis-related protein 2-like [Arachis ipaensis] &gt;gi|1021473001|ref|XP_016197809.1| PREDICTED: pathogenesis-related protein 2-like [Arachis ipaensis]	Pathogenesis-related protein 2
AH11G32800	1.3816	3.8557	4.97984	Chr11	145464026	145466010	+	1586	AH11G32800	GO:0009055;GO:0016021	-	virNOG18485	R	sp|P00302|STEL_TOXVR Stellacyanin OS=Toxicodendron vernicifluum PE=1 SV=1	gi|1021473339|ref|XP_016199237.1| PREDICTED: blue copper protein-like [Arachis ipaensis]	Stellacyanin
AH11G33450	1.01929	3.0608	1.33235	Chr11	146192385	146194000	-	1106	AH11G33450	-	-	virNOG20827;virNOG25924	S	-	gi|1021473470|ref|XP_016199696.1| PREDICTED: uncharacterized protein LOC107640704 [Arachis ipaensis]	uncharacterized protein LOC101509660
AH11G33880	1.8215	3.54688	2.45185	Chr11	146675296	146678517	+	1689	AH11G33880	GO:0016787	K01076	virNOG03616	R	sp|Q7ZVZ7|AB17C_DANRE Protein ABHD17C OS=Danio rerio GN=abhd17c PE=2 SV=1	gi|1012001666|ref|XP_015932675.1| PREDICTED: protein ABHD17C-like [Arachis duranensis] &gt;gi|1021473583|ref|XP_016200053.1| PREDICTED: protein ABHD17C-like [Arachis ipaensis]	Alpha/beta hydrolase domain-containing protein 17C
AH11G34680	6.04975	4.56954	5.92953	Chr11	147444204	147447065	-	1805	AH11G34680	GO:0055085;GO:0016021;GO:0022857	-	virNOG11391;virNOG03139	S	sp|Q9M0B8|WTR37_ARATH WAT1-related protein At4g30420 OS=Arabidopsis thaliana GN=At4g30420 PE=3 SV=1	gi|1021473738|ref|XP_016200664.1| PREDICTED: WAT1-related protein At4g28040 [Arachis ipaensis]	WAT1-related protein At4g30420
AH11G34800	1.03332	5.26477	3.80443	Chr11	147611181	147614627	+	3264	AH11G34800	GO:0005992;GO:0003824	K16055	virNOG04017	G	sp|Q9ZV48|TPS11_ARATH Probable alpha,alpha-trehalose-phosphate synthase [UDP-forming] 11 OS=Arabidopsis thaliana GN=TPS11 PE=2 SV=1	gi|1012002003|ref|XP_015933477.1| PREDICTED: probable alpha,alpha-trehalose-phosphate synthase [UDP-forming] 11 [Arachis duranensis]	Probable alpha,alpha-trehalose-phosphate synthase [UDP-forming] 11
AH11G34870	1.81044	1.23846	1.17485	Chr11	147760902	147761981	+	546	AH11G34870	-	-	virNOG23670;virNOG24558	S	sp|Q9FHH5|GDU3_ARATH Protein GLUTAMINE DUMPER 3 OS=Arabidopsis thaliana GN=GDU3 PE=2 SV=1	gi|1021473782|ref|XP_016200810.1| PREDICTED: protein GLUTAMINE DUMPER 3 [Arachis ipaensis]	Protein GLUTAMINE DUMPER 3
AH11G34920	1.16904	3.99279	5.40169	Chr11	147822013	147825757	-	2969	AH11G34920	GO:0008661;GO:0016114	K01662	virNOG14796;COG1154	H	sp|Q6YU51|DXS2_ORYSJ Probable 1-deoxy-D-xylulose-5-phosphate synthase 2, chloroplastic OS=Oryza sativa subsp. japonica GN=Os07g0190000 PE=2 SV=1	gi|1021473794|ref|XP_016200847.1| PREDICTED: probable 1-deoxy-D-xylulose-5-phosphate synthase 2, chloroplastic [Arachis ipaensis]	Probable 1-deoxy-D-xylulose-5-phosphate synthase 2, chloroplastic
AH11G35480	3.7125	6.17557	4.95678	Chr11	148329519	148335326	+	3207	AH11G35480	GO:0006754;GO:1902600;GO:0043231;GO:0008553;GO:0005524;GO:0051453;GO:0005887;GO:0046872	K01535	virNOG04331;COG0474	P	sp|Q03194|PMA4_NICPL Plasma membrane ATPase 4 OS=Nicotiana plumbaginifolia GN=PMA4 PE=2 SV=1	gi|1021473911|ref|XP_016201453.1| PREDICTED: plasma membrane ATPase 4-like [Arachis ipaensis]	Plasma membrane ATPase 4
AH11G35750	2.77143	6.53377	6.91602	Chr11	148628241	148631729	-	1153	AH11G35750	-	-	virNOG16250;NOG129566	K	sp|Q2HIV9|BH035_ARATH Transcription factor bHLH35 OS=Arabidopsis thaliana GN=BHLH35 PE=2 SV=1	gi|1021477864|ref|XP_016178136.1| PREDICTED: transcription factor bHLH35-like [Arachis ipaensis]	Transcription factor bHLH35
AH11G36250	3.5619	5.54851	6.69683	Chr11	149048800	149052150	+	2630	AH11G36250	GO:0043565;GO:0006355;GO:0003700;GO:0005634	K09419	virNOG12884;virNOG18108;COG5169	K	sp|P41152|HSF30_SOLPE Heat shock factor protein HSF30 OS=Solanum peruvianum GN=HSF30 PE=2 SV=1	gi|1021474076|ref|XP_016202292.1| PREDICTED: heat stress transcription factor A-2-like [Arachis ipaensis]	Heat stress transcription factor A-2
AH12G01040	1.74061	1.74546	2.37808	Chr12	1771162	1774216	-	1004	AH12G01040	GO:0031625;GO:0005737;GO:0061630;GO:0016567;GO:0016874;GO:0006511;GO:0005524	K10576	virNOG05492	O	sp|P42749|UBC5_ARATH Ubiquitin-conjugating enzyme E2 5 OS=Arabidopsis thaliana GN=UBC5 PE=2 SV=2	gi|1012008442|ref|XP_015947505.1| PREDICTED: ubiquitin-conjugating enzyme E2 4-like [Arachis duranensis] &gt;gi|1021478010|ref|XP_016179040.1| PREDICTED: ubiquitin-conjugating enzyme E2 4-like [Arachis ipaensis]	Ubiquitin-conjugating enzyme E2 5
AH12G01540	2.08065	1.01845	4.93551	Chr12	2475569	2477189	+	1621	AH12G01540	-	-	virNOG10932	GC	sp|Q66PF2|URT1_FRAAN Putative UDP-rhamnose:rhamnosyltransferase 1 OS=Fragaria ananassa GN=GT4 PE=2 SV=1	gi|1021486736|ref|XP_016186403.1| PREDICTED: putative UDP-rhamnose:rhamnosyltransferase 1 [Arachis ipaensis]	Putative UDP-rhamnose:rhamnosyltransferase 1
AH12G02880	1.9031	1.83924	2.68947	Chr12	3599594	3604825	+	4218	AH12G02880	-	-	virNOG08654	T	sp|O82345|BAG6_ARATH BAG family molecular chaperone regulator 6 OS=Arabidopsis thaliana GN=BAG6 PE=1 SV=1	gi|1021478363|ref|XP_016180552.1| PREDICTED: BAG family molecular chaperone regulator 6 [Arachis ipaensis]	BAG family molecular chaperone regulator 6
AH12G03370	1.31839	4.09069	3.92106	Chr12	4085356	4087306	+	1951	AH12G03370	GO:0016758;GO:0008152	K08237	virNOG11892	GC	sp|Q9AR73|HQGT_RAUSE Hydroquinone glucosyltransferase OS=Rauvolfia serpentina GN=AS PE=1 SV=1	gi|1021478547|ref|XP_016181161.1| PREDICTED: hydroquinone glucosyltransferase-like [Arachis ipaensis]	Hydroquinone glucosyltransferase
AH12G03980	3.60211	7.56462	7.78825	Chr12	4945539	4947082	-	1276	AH12G03980	-	K09422	virNOG18486	K	sp|Q9FJ07|MY111_ARATH Transcription factor MYB111 OS=Arabidopsis thaliana GN=MYB111 PE=1 SV=1	gi|1021478644|ref|XP_016181640.1| PREDICTED: myb-related protein 308-like [Arachis ipaensis]	Transcription factor MYB3
AH12G04400	1.02238	2.72651	3.63712	Chr12	5704224	5705645	+	1422	AH12G04400	-	-	virNOG15314	K	sp|O23090|BH014_ARATH Transcription factor bHLH14 OS=Arabidopsis thaliana GN=BHLH14 PE=1 SV=1	gi|1012009984|ref|XP_015947924.1| PREDICTED: transcription factor bHLH14 [Arachis duranensis]	Transcription factor MYC4
AH12G04930	Inf	Inf	Inf	Chr12	6637549	6658470	-	1359	AH12G04930	GO:0008168	-	virNOG12973;NOG07059	R	sp|A9X7L0|ANMT_RUTGR Anthranilate N-methyltransferase OS=Ruta graveolens PE=1 SV=1	gi|1021478827|ref|XP_016182455.1| PREDICTED: anthranilate N-methyltransferase-like [Arachis ipaensis]	Anthranilate N-methyltransferase
AH12G04940	Inf	Inf	Inf	Chr12	6668465	6674224	-	1264	AH12G04940	GO:0005506;GO:0055114;GO:0051213	K24028	virNOG03656	Q	sp|Q9ZSA8|DLO1_ARATH Protein DMR6-LIKE OXYGENASE 1 OS=Arabidopsis thaliana GN=DLO1 PE=1 SV=1	gi|1021486797|ref|XP_016186429.1| PREDICTED: protein DMR6-LIKE OXYGENASE 1-like [Arachis ipaensis]	Uncharacterized protein
AH12G05250	8.9716	5.8344	5.88943	Chr12	7238994	7244681	-	2541	AH12G05250	-	-	virNOG07165	CG	sp|Q2V6J9|UFOG7_FRAAN UDP-glucose flavonoid 3-O-glucosyltransferase 7 OS=Fragaria ananassa GN=GT7 PE=1 SV=1	gi|1021478925|ref|XP_016182666.1| PREDICTED: scopoletin glucosyltransferase-like [Arachis ipaensis]	Scopoletin glucosyltransferase
AH12G06220	4.08404	7.10376	6.3158	Chr12	8898226	8959372	-	1658	AH12G06220	-	K08237	KOG1192;virNOG17056;NOG134887	GSC	sp|Q9AR73|HQGT_RAUSE Hydroquinone glucosyltransferase OS=Rauvolfia serpentina GN=AS PE=1 SV=1	gi|1021479058|ref|XP_016182731.1| PREDICTED: hydroquinone glucosyltransferase-like [Arachis ipaensis]	Hydroquinone glucosyltransferase
AH12G06330	4.89528	6.9396	10.541	Chr12	9089777	9091735	+	1656	AH12G06330	GO:0016021	-	virNOG27624	S	sp|Q9SD53|Y3720_ARATH UPF0481 protein At3g47200 OS=Arabidopsis thaliana GN=At3g47200 PE=2 SV=1	gi|1021479074|ref|XP_016182740.1| PREDICTED: UPF0481 protein At3g47200-like [Arachis ipaensis]	UPF0481 protein At3g47200
AH12G06790	1.03436	2.91045	1.1527	Chr12	9958264	9989227	-	2349	AH12G06790	-	K15095	virNOG16529;virNOG01206	Q	sp|Q9M2E2|SDR1_ARATH (+)-neomenthol dehydrogenase OS=Arabidopsis thaliana GN=SDR1 PE=1 SV=1	gi|1021479161|ref|XP_016182783.1| PREDICTED: (+)-neomenthol dehydrogenase-like [Arachis ipaensis]	(+)-neomenthol dehydrogenase
AH12G07090	5.2563	6.76458	9.39742	Chr12	10311005	10316798	+	1154	AH12G07090	-	-	-	-	sp|Q58FX0|BAP2_ARATH BON1-associated protein 2 OS=Arabidopsis thaliana GN=BAP2 PE=1 SV=1	gi|1012012579|ref|XP_015948379.1| PREDICTED: BON1-associated protein 2-like [Arachis duranensis]	BON1-associated protein 2
AH12G07470	1.5235	4.87016	2.60336	Chr12	11031089	11033865	+	1677	AH12G07470	-	-	virNOG01426	R	sp|Q9LEX0|P2A13_ARATH F-box protein PP2-A13 OS=Arabidopsis thaliana GN=PP2A13 PE=1 SV=1	gi|1021479287|ref|XP_016182846.1| PREDICTED: F-box protein PP2-A13-like [Arachis ipaensis]	F-box protein PP2-A13
AH12G08300	1.48581	2.44106	1.06401	Chr12	12815294	12817983	-	2056	AH12G08300	-	-	virNOG23404;virNOG01278	S	sp|Q8LGS1|MARD1_ARATH Protein MARD1 OS=Arabidopsis thaliana GN=MARD1 PE=2 SV=2	gi|1012012814|ref|XP_015948418.1| PREDICTED: homeobox protein 2-like [Arachis duranensis]	Uncharacterized protein
AH12G08390	Inf	Inf	Inf	Chr12	12984008	12985087	-	755	AH12G08390	-	-	virNOG21169;virNOG21641	R	-	gi|1021479427|ref|XP_016182912.1| PREDICTED: non-specific lipid-transfer protein-like protein At2g13820 [Arachis ipaensis]	Non-specific lipid-transfer protein-like protein At2g13820
AH12G11460	3.21707	5.02779	3.35792	Chr12	22390649	22392054	-	1406	AH12G11460	-	-	COG0515;KOG1187	T	sp|Q9SCZ4|FERON_ARATH Receptor-like protein kinase FERONIA OS=Arabidopsis thaliana GN=FER PE=1 SV=1	gi|1021486948|ref|XP_016186496.1| PREDICTED: receptor-like protein kinase FERONIA [Arachis ipaensis]	Receptor-like protein kinase FERONIA
AH12G15030	1.59649	3.9318	3.86087	Chr12	42029262	42032041	+	2780	AH12G15030	-	-	virNOG08071	S	sp|Q39J78|TOLB_BURL3 Protein TolB OS=Burkholderia lata (strain ATCC 17760 / DSM 23089 / LMG 22485 / NCIMB 9086 / R18194 / 383) GN=tolB PE=3 SV=1	gi|1021480476|ref|XP_016183412.1| PREDICTED: uncharacterized protein LOC107625309 [Arachis ipaensis]	Protein TolB
AH12G16010	4.24564	8.60685	12.0265	Chr12	57197852	57198733	+	882	AH12G16010	GO:0004568;GO:0006032;GO:0005975;GO:0008061;GO:0005576	K01183	NOG33376;virNOG16673	G	sp|P36908|CHIA_CICAR Acidic endochitinase OS=Cicer arietinum PE=2 SV=1	gi|1021487079|ref|XP_016186541.1| PREDICTED: acidic endochitinase-like [Arachis ipaensis]	Acidic endochitinase
AH12G16400	3.89075	9.22072	11.0378	Chr12	60268854	60279653	+	716	AH12G16400	-	-	virNOG22216;virNOG35545	SR	sp|Q9ZP41|EGC_CITJA EG45-like domain containing protein OS=Citrus jambhiri GN=CjBAp12 PE=1 SV=1	gi|1021480591|ref|XP_016183455.1| PREDICTED: EG45-like domain containing protein [Arachis ipaensis]	EG45-like domain containing protein
AH12G22040	3.27767	5.45437	4.60327	Chr12	97519864	97537799	-	2234	AH12G22040	-	K16296	COG2939;virNOG14733	OE	sp|Q9C7Z9|SCP18_ARATH Serine carboxypeptidase-like 18 OS=Arabidopsis thaliana GN=SCPL18 PE=2 SV=2	gi|1021485522|ref|XP_016185855.1| PREDICTED: serine carboxypeptidase-like 11 [Arachis ipaensis]	Serine carboxypeptidase-like 10||Serine carboxypeptidase-like 18
AH12G22060	5.14363	8.6901	8.99753	Chr12	97642860	97648764	+	1980	AH12G22060	-	K16296	virNOG14733	O	sp|Q9C7Z9|SCP18_ARATH Serine carboxypeptidase-like 18 OS=Arabidopsis thaliana GN=SCPL18 PE=2 SV=2	gi|1021481223|ref|XP_016183759.1| PREDICTED: serine carboxypeptidase-like 11 [Arachis ipaensis]	Serine carboxypeptidase-like 18
AH12G22710	3.69662	4.20553	5.99632	Chr12	99872146	99873694	-	1035	AH12G22710	GO:0004364;GO:0009407;GO:0005737;GO:0006749	K00799	virNOG17443	O	sp|P32110|GSTX6_SOYBN Probable glutathione S-transferase OS=Glycine max GN=HSP26-A PE=2 SV=1	gi|1021481316|ref|XP_016183805.1| PREDICTED: probable glutathione S-transferase [Arachis ipaensis]	Probable glutathione S-transferase
AH12G23110	1.87368	3.26041	5.6309	Chr12	100847015	100848932	-	936	AH12G23110	-	-	virNOG19040	R	-	gi|1021481376|ref|XP_016183838.1| PREDICTED: uncharacterized protein LOC107625656 [Arachis ipaensis]	Uncharacterized protein
AH12G23980	1.16532	3.82993	2.60975	Chr12	103231329	103233818	+	2242	AH12G23980	GO:0016747	-	virNOG08295	S	sp|Q9FF86|DCR_ARATH BAHD acyltransferase DCR OS=Arabidopsis thaliana GN=DCR PE=2 SV=1	gi|1021481523|ref|XP_016183905.1| PREDICTED: BAHD acyltransferase DCR [Arachis ipaensis]	BAHD acyltransferase DCR
AH12G24600	1.36355	2.96452	2.89643	Chr12	104809055	104814308	-	1471	AH12G24600	GO:0005506;GO:0055114;GO:0050589	-	virNOG07799	Q	sp|Q9FFF6|DIOX5_ARATH Probable 2-oxoglutarate-dependent dioxygenase At5g05600 OS=Arabidopsis thaliana GN=At5g05600 PE=2 SV=1	gi|1021481605|ref|XP_016183946.1| PREDICTED: leucoanthocyanidin dioxygenase-like [Arachis ipaensis]	Leucoanthocyanidin dioxygenase-like protein
AH12G25270	1.85436	3.38089	3.62347	Chr12	106149868	106151943	+	926	AH12G25270	-	-	virNOG17831	R	sp|O26373|Y273_METTH UPF0098 protein MTH_273 OS=Methanothermobacter thermautotrophicus (strain ATCC 29096 / DSM 1053 / JCM 10044 / NBRC 100330 / Delta H) GN=MTH_273 PE=3 SV=1	gi|1021487335|ref|XP_016186616.1| PREDICTED: UPF0098 protein CPn_0877/CP_0992/CPj0877/CpB0906 [Arachis ipaensis]	UPF0098 protein MTH_273
AH12G26600	1.02909	3.48958	5.39543	Chr12	108205193	108211972	-	2025	AH12G26600	GO:0005739;GO:0042802;GO:0008453;GO:0030170	K00827	virNOG14129;COG0160	E	sp|Q9SR86|AGT23_ARATH Alanine--glyoxylate aminotransferase 2 homolog 3, mitochondrial OS=Arabidopsis thaliana GN=At3g08860 PE=2 SV=1	gi|1021482000|ref|XP_016184063.1| PREDICTED: alanine--glyoxylate aminotransferase 2 homolog 3, mitochondrial-like [Arachis ipaensis]	Alanine--glyoxylate aminotransferase 2 homolog 3, mitochondrial
AH12G27780	1.88521	1.60561	1.77242	Chr12	110340036	110344455	-	1751	AH12G27780	GO:0016709;GO:0016020;GO:0046872;GO:0044550	-	virNOG13088	Q	sp|O65782|C83B1_ARATH Cytochrome P450 83B1 OS=Arabidopsis thaliana GN=CYP83B1 PE=1 SV=1	gi|1021482132|ref|XP_016184121.1| PREDICTED: cytochrome P450 83B1-like [Arachis ipaensis]	Cytochrome P450 83B1
AH12G29210	4.31543	8.61304	8.15252	Chr12	112455437	112456132	+	696	AH12G29210	GO:0005509	-	virNOG19253	T	sp|Q9FYK2|CML25_ARATH Probable calcium-binding protein CML25 OS=Arabidopsis thaliana GN=CML25 PE=2 SV=1	gi|1021487450|ref|XP_016186671.1| PREDICTED: calcium-binding protein CML24-like [Arachis ipaensis]	Probable calcium-binding protein CML25
AH12G29660	2.85226	4.273	6.21089	Chr12	112994180	113001598	-	2005	AH12G29660	-	-	COG2124;virNOG06071	Q	sp|Q8VWZ7|C76B6_CATRO Geraniol 8-hydroxylase OS=Catharanthus roseus GN=CYP76B6 PE=1 SV=1	gi|1012025673|ref|XP_015950863.1| PREDICTED: geraniol 8-hydroxylase-like [Arachis duranensis]	Geraniol 8-hydroxylase
AH12G29670	1.42349	4.97683	4.94275	Chr12	113003140	113006639	-	1974	AH12G29670	GO:0016021;GO:0005506;GO:0055114;GO:0044550;GO:0016709;GO:0020037	-	virNOG06071;COG2124	Q	sp|D1MI46|C76BA_SWEMU Geraniol 8-hydroxylase OS=Swertia mussotii GN=CYP76B10 PE=1 SV=1	gi|1021482394|ref|XP_016184259.1| PREDICTED: geraniol 8-hydroxylase-like [Arachis ipaensis]	Geraniol 8-hydroxylase
AH12G31860	1.34095	1.08891	2.74174	Chr12	115949457	115951963	+	998	AH12G31860	GO:0006950	-	virNOG17399;virNOG19172	S	sp|Q8L4N1|PHO34_ARATH Universal stress protein PHOS34 OS=Arabidopsis thaliana GN=PHOS34 PE=1 SV=1	gi|1012026790|ref|XP_015951105.1| PREDICTED: universal stress protein A-like protein isoform X1 [Arachis duranensis] &gt;gi|1021482709|ref|XP_016184421.1| PREDICTED: universal stress protein A-like protein isoform X1 [Arachis ipaensis]	Universal stress protein A-like protein
AH12G32110	1.83983	4.22756	4.73731	Chr12	116168645	116175644	-	2148	AH12G32110	GO:0004553;GO:0005975	-	virNOG05680	G	sp|Q8S3J3|HIUH_SOYBN Hydroxyisourate hydrolase OS=Glycine max GN=HIUH PE=1 SV=1	gi|1021482803|ref|XP_016184435.1| PREDICTED: hydroxyisourate hydrolase-like [Arachis ipaensis]	Hydroxyisourate hydrolase
AH12G33300	1.75647	6.79423	4.20735	Chr12	117370489	117374429	+	2945	AH12G33300	GO:0005524;GO:0004674;GO:0030246;GO:0006468;GO:0016021;GO:0048544	-	virNOG12571;COG0515	T	sp|Q9ZT07|RKS1_ARATH G-type lectin S-receptor-like serine/threonine-protein kinase RKS1 OS=Arabidopsis thaliana GN=RKS1 PE=3 SV=3	gi|1021486525|ref|XP_016186282.1| PREDICTED: G-type lectin S-receptor-like serine/threonine-protein kinase RKS1 [Arachis ipaensis]	G-type lectin S-receptor-like serine/threonine-protein kinase RKS1
AH12G33500	7.22968	7.28666	6.52107	Chr12	117539784	117542092	-	1175	AH12G33500	-	-	-	-	-	gi|1021483082|ref|XP_016184582.1| PREDICTED: early nodulin-75-like [Arachis ipaensis]	Early nodulin-12B
AH12G34500	3.08336	5.53101	6.00067	Chr12	118477008	118478729	-	1722	AH12G34500	GO:0016567;GO:0016874;GO:0004842	-	virNOG07650	O	sp|Q9SVC6|PUB22_ARATH E3 ubiquitin-protein ligase PUB22 OS=Arabidopsis thaliana GN=PUB22 PE=1 SV=1	gi|1012028121|ref|XP_015951373.1| PREDICTED: E3 ubiquitin-protein ligase PUB23-like [Arachis duranensis]	E3 ubiquitin-protein ligase PUB22
AH12G35240	2.35945	2.92339	5.45439	Chr12	119217514	119218173	-	660	AH12G35240	-	-	virNOG23605	S	-	gi|1012029336|ref|XP_015951649.1| PREDICTED: uncharacterized protein LOC107476370 [Arachis duranensis]	uncharacterized protein LOC101490790
AH12G35380	2.47211	6.39183	6.74338	Chr12	119299470	119300996	+	1527	AH12G35380	-	-	virNOG19580;virNOG18677	S	-	gi|1021483400|ref|XP_016184745.1| PREDICTED: uncharacterized protein LOC107626386 [Arachis ipaensis]	uncharacterized protein LOC106771303
AH12G35700	Inf	Inf	Inf	Chr12	119616651	119619994	-	1353	AH12G35700	-	K22684	virNOG07648;virNOG26501	DO	sp|Q9FMG1|MCA3_ARATH Metacaspase-3 OS=Arabidopsis thaliana GN=AMC3 PE=2 SV=1	gi|1021483445|ref|XP_016184770.1| PREDICTED: metacaspase-1-like isoform X1 [Arachis ipaensis]	Metacaspase-1
AH12G36190	4.55999	7.82278	12.0715	Chr12	120063686	120065804	+	971	AH12G36190	-	-	virNOG11766	R	sp|P50694|TLP_PRUAV Glucan endo-1,3-beta-glucosidase OS=Prunus avium PE=1 SV=1	gi|1012028799|ref|XP_015951531.1| PREDICTED: thaumatin-like protein 1b [Arachis duranensis]	Glucan endo-1,3-beta-glucosidase
AH12G36290	1.67981	1.44413	1.84013	Chr12	120132470	120136085	-	1883	AH12G36290	GO:0016021	-	virNOG12333	R	sp|F4I9E1|NFD4_ARATH Protein NUCLEAR FUSION DEFECTIVE 4 OS=Arabidopsis thaliana GN=NFD4 PE=3 SV=1	gi|1012028848|ref|XP_015951543.1| PREDICTED: uncharacterized protein LOC107476267 [Arachis duranensis]	Protein NUCLEAR FUSION DEFECTIVE 4
AH12G36640	1.05594	3.21505	2.3087	Chr12	120413084	120417535	-	2825	AH12G36640	GO:0006559;GO:0009800;GO:0045548;GO:0005737	K10775	virNOG03421	Q	sp|P45732|PALY_STYHU Phenylalanine ammonia-lyase OS=Stylosanthes humilis GN=PAL17.1 PE=2 SV=1	gi|1012029032|ref|XP_015951586.1| PREDICTED: phenylalanine ammonia-lyase [Arachis duranensis]	Phenylalanine ammonia-lyase
AH12G36730	3.35555	5.44873	7.32174	Chr12	120503519	120504046	-	528	AH12G36730	-	-	virNOG24323	S	-	gi|1012029068|ref|XP_015951592.1| PREDICTED: uncharacterized protein LOC107476304 [Arachis duranensis]	uncharacterized protein LOC106771037
AH12G38300	1.77548	1.10234	3.04313	Chr12	122043802	122045360	+	1289	AH12G38300	GO:0098869;GO:0004601;GO:0046872;GO:0055114;GO:0005576;GO:0020037;GO:0042744;GO:0006979	K00430	virNOG05400	G	sp|Q42580|PER21_ARATH Peroxidase 21 OS=Arabidopsis thaliana GN=PER21 PE=1 SV=1	gi|1012229580|ref|XP_015938006.1| PREDICTED: peroxidase 21 [Arachis duranensis]	Peroxidase 21
AH13G00100	1.84553	1.40781	3.28017	Chr13	96805	97775	-	794	AH13G00100	-	-	virNOG26562	S	-	gi|1021499877|ref|XP_016193218.1| PREDICTED: uncharacterized protein LOC107634157 [Arachis ipaensis]	Transmembrane protein, putative
AH13G00980	1.10153	3.07304	2.50038	Chr13	1038223	1045793	-	2019	AH13G00980	GO:0052696;GO:0009813;GO:0080043;GO:0043231;GO:0080044	-	virNOG00244	CG	sp|F8WKW0|UGT1_GARJA Crocetin glucosyltransferase, chloroplastic OS=Gardenia jasminoides GN=UGT75L6 PE=1 SV=1	gi|1021489369|ref|XP_016187689.1| PREDICTED: crocetin glucosyltransferase, chloroplastic-like [Arachis ipaensis]	Crocetin glucosyltransferase, chloroplastic
AH13G02570	1.06774	3.628	3.57353	Chr13	2900644	2903771	+	2814	AH13G02570	-	K20889	virNOG02556	GWM	sp|Q9ZUV3|IRX7_ARATH Probable glucuronoxylan glucuronosyltransferase IRX7 OS=Arabidopsis thaliana GN=IRX7 PE=2 SV=1	gi|1021489017|ref|XP_016187500.1| PREDICTED: probable glucuronoxylan glucuronosyltransferase IRX7 [Arachis ipaensis]	Probable glucuronoxylan glucuronosyltransferase IRX7
AH13G02600	Inf	Inf	Inf	Chr13	2921673	2925851	+	1949	AH13G02600	GO:0004185;GO:0051603;GO:0005773	K16298	virNOG03124	O	sp|Q56WF8|SCP48_ARATH Serine carboxypeptidase-like 48 OS=Arabidopsis thaliana GN=SCPL48 PE=2 SV=2	gi|1021489007|ref|XP_016187496.1| PREDICTED: serine carboxypeptidase-like [Arachis ipaensis]	Serine carboxypeptidase-like 48
AH13G02920	4.19231	7.84801	8.23035	Chr13	3166980	3170409	+	1362	AH13G02920	-	K01674	virNOG00515;virNOG12609	R	sp|Q8L817|ATCA7_ARATH Alpha carbonic anhydrase 7 OS=Arabidopsis thaliana GN=ACA7 PE=2 SV=1	gi|1021488958|ref|XP_016187471.1| PREDICTED: alpha carbonic anhydrase 7-like [Arachis ipaensis]	Alpha carbonic anhydrase 7
AH13G03360	1.54312	4.68043	5.86864	Chr13	3537051	3542457	-	2910	AH13G03360	-	K03526	virNOG03525	H	sp|F4K0E8|ISPG_ARATH 4-hydroxy-3-methylbut-2-en-1-yl diphosphate synthase (ferredoxin), chloroplastic OS=Arabidopsis thaliana GN=ISPG PE=1 SV=1	gi|1021488847|ref|XP_016187413.1| PREDICTED: 4-hydroxy-3-methylbut-2-en-1-yl diphosphate synthase (ferredoxin), chloroplastic-like [Arachis ipaensis]	4-hydroxy-3-methylbut-2-en-1-yl diphosphate synthase (ferredoxin), chloroplastic
AH13G03690	1.91614	6.13322	6.81307	Chr13	3834361	3837097	-	1349	AH13G03690	-	-	virNOG17604	S	sp|Q9SK08|LBD11_ARATH LOB domain-containing protein 11 OS=Arabidopsis thaliana GN=LBD11 PE=2 SV=2	gi|1021488786|ref|XP_016187381.1| PREDICTED: LOB domain-containing protein 1 [Arachis ipaensis]	LOB domain-containing protein 11
AH13G03920	1.71527	4.67905	2.12694	Chr13	4149560	4159243	+	3409	AH13G03920	GO:0007165;GO:0006468;GO:0004672	K20715	virNOG07195	T	sp|O48963|PHOT1_ARATH Phototropin-1 OS=Arabidopsis thaliana GN=PHOT1 PE=1 SV=1	gi|1021488736|ref|XP_016187354.1| PREDICTED: phototropin-1-like isoform X3 [Arachis ipaensis]	Phototropin-1
AH13G04130	6.60614	6.79754	5.49284	Chr13	4424581	4426709	+	1305	AH13G04130	GO:0009705;GO:0015250;GO:0015793;GO:0006833;GO:0042807;GO:0005887;GO:0015254;GO:0034220;GO:0009992	K09873	virNOG08606;virNOG04666	G	sp|P25818|TIP11_ARATH Aquaporin TIP1-1 OS=Arabidopsis thaliana GN=TIP1-1 PE=1 SV=1	gi|1021488679|ref|XP_016187327.1| PREDICTED: aquaporin TIP1-1-like [Arachis ipaensis]	Aquaporin TIP1-3
AH13G05450	1.80231	3.54549	3.64596	Chr13	5586070	5588745	+	1768	AH13G05450	GO:0016740	-	virNOG00041;virNOG02969	GC	sp|U3UA11|UGT7_CATRO UDP-glucose iridoid glucosyltransferase OS=Catharanthus roseus GN=UGT76A2 PE=1 SV=1	gi|1021488442|ref|XP_016187200.1| PREDICTED: UDP-glucose iridoid glucosyltransferase-like [Arachis ipaensis]	UDP-glucose iridoid glucosyltransferase
AH13G06440	1.56626	2.16841	1.49962	Chr13	6603019	6605283	-	989	AH13G06440	GO:0004568;GO:0006032;GO:0016998;GO:0005975	K01183	virNOG22437;virNOG03548	GR	sp|Q9M2U5|CHI5_ARATH Endochitinase EP3 OS=Arabidopsis thaliana GN=EP3 PE=1 SV=1	gi|1021488246|ref|XP_016187095.1| PREDICTED: endochitinase EP3-like [Arachis ipaensis]	Endochitinase EP3
AH13G06720	Inf	Inf	Inf	Chr13	6838502	6839935	-	986	AH13G06720	GO:0019825;GO:0016363;GO:0020037;GO:0005737;GO:0046872	-	virNOG17725;KOG3378	C	sp|Q9FVL0|HBL1_MEDSA Non-symbiotic hemoglobin 1 OS=Medicago sativa GN=MHB1 PE=2 SV=1	gi|1021488176|ref|XP_016187060.1| PREDICTED: non-symbiotic hemoglobin 1 [Arachis ipaensis]	Non-symbiotic hemoglobin 1
AH13G08750	2.89431	5.32174	1.63598	Chr13	9036219	9036983	-	765	AH13G08750	-	-	COG2214;strNOG23406;COG0484;virNOG24453	O	sp|Q9FYB5|DNJ11_ARATH Chaperone protein dnaJ 11, chloroplastic OS=Arabidopsis thaliana GN=ATJ11 PE=1 SV=2	gi|1021499718|ref|XP_016193138.1| PREDICTED: chaperone protein dnaJ 11, chloroplastic-like [Arachis ipaensis]	Chaperone protein dnaJ 11, chloroplastic
AH13G10790	6.81308	5.68839	5.16913	Chr13	11207152	11227329	+	1583	AH13G10790	-	-	virNOG07167	Q	-	gi|1021489715|ref|XP_016187866.1| PREDICTED: uncharacterized protein LOC107629564 [Arachis ipaensis]	Uncharacterized protein
AH13G10820	3.99834	9.13114	12.21	Chr13	11251568	11253784	+	1437	AH13G10820	GO:0004553;GO:0005975	-	virNOG04186	R	sp|A7PQW3|E13B_VITVI Glucan endo-1,3-beta-glucosidase OS=Vitis vinifera GN=VIT_06s0061g00120 PE=1 SV=2	gi|1021489721|ref|XP_016187869.1| PREDICTED: glucan endo-1,3-beta-glucosidase-like [Arachis ipaensis]	Glucan endo-1,3-beta-glucosidase, acidic isoform GL153
AH13G10830	2.51357	3.17538	7.32417	Chr13	11255572	11259897	+	1339	AH13G10830	GO:0030247;GO:0046658;GO:0004553;GO:0005975	-	virNOG04186	R	sp|A7PQW3|E13B_VITVI Glucan endo-1,3-beta-glucosidase OS=Vitis vinifera GN=VIT_06s0061g00120 PE=1 SV=2	gi|1021489719|ref|XP_016187868.1| PREDICTED: glucan endo-1,3-beta-glucosidase-like [Arachis ipaensis]	Glucan endo-1,3-beta-glucosidase
AH13G11070	3.77414	7.29976	7.90883	Chr13	11586300	11591408	-	1770	AH13G11070	GO:0044550;GO:0055114;GO:0005506;GO:0016021;GO:0020037;GO:0016709	-	virNOG08732;virNOG04813;virNOG10453;COG2124;virNOG01377	Q	sp|Q6WNQ8|C81E8_MEDTR Cytochrome P450 81E8 OS=Medicago truncatula GN=CYP81E8 PE=2 SV=1	gi|1021489661|ref|XP_016187844.1| PREDICTED: cytochrome P450 81E8-like [Arachis ipaensis]	Cytochrome P450 81E8
AH13G11940	2.19852	4.14696	2.75094	Chr13	12665277	12668861	+	615	AH13G11940	GO:0016020	-	-	-	-	gi|593103364|ref|XP_007131462.1| hypothetical protein PHAVU_011G015500g [Phaseolus vulgaris] &gt;gi|561004462|gb|ESW03456.1| hypothetical protein PHAVU_011G015500g [Phaseolus vulgaris]	Uncharacterized protein
AH13G12030	3.00676	2.94197	7.44566	Chr13	12728961	12737236	+	2134	AH13G12030	GO:0046872;GO:0016311;GO:0003993	K22390	virNOG04225	G	sp|Q5MAU8|PPA27_ARATH Probable inactive purple acid phosphatase 27 OS=Arabidopsis thaliana GN=PAP27 PE=2 SV=1	gi|1021489916|ref|XP_016187971.1| PREDICTED: probable inactive purple acid phosphatase 27 [Arachis ipaensis]	Probable inactive purple acid phosphatase 27
AH13G13470	1.39064	1.30941	1.00888	Chr13	14673273	14678725	-	2310	AH13G13470	GO:0009117;GO:0004672;GO:0016310;GO:0000166;GO:0019201;GO:0044711;GO:0072528	-	virNOG12387;virNOG08843	FR	sp|Q9SB36|PP337_ARATH Pentatricopeptide repeat-containing protein At4g25270, chloroplastic OS=Arabidopsis thaliana GN=PCMP-E53 PE=3 SV=1	gi|955339174|ref|XP_014617220.1| PREDICTED: pentatricopeptide repeat-containing protein At4g25270, chloroplastic-like [Glycine max]	Pentatricopeptide repeat-containing protein At4g25270, chloroplastic
AH13G15120	Inf	Inf	Inf	Chr13	17259301	17262322	-	1368	AH13G15120	GO:0055085;GO:0016021	-	virNOG01156	P	sp|Q5E930|SLAH1_ARATH S-type anion channel SLAH1 OS=Arabidopsis thaliana GN=SLAH1 PE=2 SV=1	gi|1021500089|ref|XP_016193312.1| PREDICTED: S-type anion channel SLAH1-like [Arachis ipaensis]	S-type anion channel SLAH1
AH13G15690	1.75272	3.91109	4.35939	Chr13	18329569	18329955	-	387	AH13G15690	GO:0008270;GO:0005622	-	virNOG24746	S	sp|Q1G3I2|MIP1A_ARATH B-box domain protein 30 OS=Arabidopsis thaliana GN=MIP1A PE=1 SV=1	gi|922366867|ref|XP_013455600.1| B-box type zinc finger protein [Medicago truncatula] &gt;gi|657387518|gb|KEH29631.1| B-box type zinc finger protein [Medicago truncatula]	B-box type zinc finger protein
AH13G15710	2.79431	4.34961	3.88756	Chr13	18372845	18375613	+	2163	AH13G15710	GO:0016740;GO:0016021	-	virNOG11234;KOG2246	G	-	gi|1021490774|ref|XP_016188395.1| PREDICTED: uncharacterized protein LOC107629945 [Arachis ipaensis]	Uncharacterized protein
AH13G15850	4.13543	7.10562	9.17121	Chr13	18668611	18673729	+	1916	AH13G15850	GO:0000287;GO:0008152;GO:0010333	K12742	virNOG00163	R	sp|Q672F7|TPS2_LOTJA Tricyclene synthase EBOS, chloroplastic OS=Lotus japonicus GN=EBOS PE=1 SV=1	gi|1021490765|ref|XP_016188393.1| PREDICTED: tricyclene synthase EBOS, chloroplastic-like [Arachis ipaensis]	Tricyclene synthase EBOS, chloroplastic
AH13G16590	Inf	Inf	Inf	Chr13	20496566	20498869	-	1230	AH13G16590	-	K09422	virNOG09989;COG5147	K	sp|Q9LDR8|MY102_ARATH Transcription factor MYB102 OS=Arabidopsis thaliana GN=MYB102 PE=2 SV=1	gi|1021497430|ref|XP_016191816.1| PREDICTED: myb-related protein 330-like [Arachis ipaensis]	Transcription factor MYB39
AH13G17270	1.89038	5.14655	2.612	Chr13	22058790	22062027	-	1599	AH13G17270	-	K10666	virNOG02398	O	sp|Q6R567|RMA1_CAPAN E3 ubiquitin-protein ligase RMA1H1 OS=Capsicum annuum GN=RMA1H1 PE=1 SV=1	gi|1021490545|ref|XP_016188292.1| PREDICTED: E3 ubiquitin-protein ligase RMA1H1-like isoform X1 [Arachis ipaensis]	E3 ubiquitin-protein ligase RMA1H1
AH13G17570	1.05535	1.20897	1.0453	Chr13	22654982	22663354	-	2262	AH13G17570	GO:0019432;GO:0047196;GO:0004144;GO:0005886	-	virNOG04546	S	sp|Q93ZR6|WSD1_ARATH O-acyltransferase WSD1 OS=Arabidopsis thaliana GN=WSD1 PE=2 SV=1	gi|1021490481|ref|XP_016188258.1| PREDICTED: O-acyltransferase WSD1-like [Arachis ipaensis]	O-acyltransferase WSD1
AH13G17810	1.02604	2.55432	2.83054	Chr13	22984124	22985536	-	1413	AH13G17810	-	K09286	virNOG23872;virNOG15868	K	sp|Q9FE67|ERF80_ARATH Ethylene-responsive transcription factor 9 OS=Arabidopsis thaliana GN=ERF9 PE=2 SV=1	gi|1021490436|ref|XP_016188234.1| PREDICTED: ethylene-responsive transcription factor 9 [Arachis ipaensis]	Ethylene-responsive transcription factor 9
AH13G17820	Inf	Inf	Inf	Chr13	22987970	22991402	+	714	AH13G17820	GO:0009058;GO:0008483;GO:0006520;GO:0030170	-	virNOG07929	E	sp|Q9FN30|TAT2_ARATH Probable aminotransferase TAT2 OS=Arabidopsis thaliana GN=At5g53970 PE=2 SV=1	gi|1021490422|ref|XP_016188227.1| PREDICTED: probable aminotransferase TAT2 [Arachis ipaensis]	Probable aminotransferase TAT2
AH13G19120	1.98182	1.60138	2.23486	Chr13	26431310	26437166	-	1549	AH13G19120	GO:0005739;GO:0000062;GO:0050660;GO:0033539;GO:0055088;GO:0003995;GO:0009055;GO:0052890	K03522	virNOG04719	C	sp|Q9C6I6|ETFA_ARATH Electron transfer flavoprotein subunit alpha, mitochondrial OS=Arabidopsis thaliana GN=ETFA PE=1 SV=1	gi|1021491364|ref|XP_016188701.1| PREDICTED: electron transfer flavoprotein subunit alpha, mitochondrial [Arachis ipaensis]	Electron transfer flavoprotein subunit alpha, mitochondrial
AH13G19860	1.43254	2.06246	4.23999	Chr13	28046150	28048538	-	2224	AH13G19860	-	K14487	virNOG09400;NOG09151	R	sp|Q9LSQ4|GH36_ARATH Indole-3-acetic acid-amido synthetase GH3.6 OS=Arabidopsis thaliana GN=GH3.6 PE=1 SV=1	gi|1021491285|ref|XP_016188661.1| PREDICTED: indole-3-acetic acid-amido synthetase GH3.6 [Arachis ipaensis]	Indole-3-acetic acid-amido synthetase GH3.6
AH13G20120	1.9069	5.04874	3.80956	Chr13	28617611	28621188	+	3070	AH13G20120	-	-	COG0515;virNOG02323	T	sp|O81832|Y4729_ARATH G-type lectin S-receptor-like serine/threonine-protein kinase At4g27290 OS=Arabidopsis thaliana GN=At4g27290 PE=3 SV=4	gi|1012059080|ref|XP_015953950.1| PREDICTED: G-type lectin S-receptor-like serine/threonine-protein kinase At4g27290 [Arachis duranensis]	G-type lectin S-receptor-like serine/threonine-protein kinase At4g27290
AH13G20510	1.77575	6.36236	6.45217	Chr13	29445908	29447550	-	1471	AH13G20510	GO:0006355;GO:0003677;GO:0005634	-	virNOG15981;virNOG09836	K	sp|Q93VY3|NAC72_ARATH NAC domain-containing protein 72 OS=Arabidopsis thaliana GN=NAC072 PE=2 SV=1	gi|1021491175|ref|XP_016188607.1| PREDICTED: NAC domain-containing protein 72-like isoform X2 [Arachis ipaensis]	NAC domain-containing protein 72
AH13G21120	2.28137	1.73792	1.70893	Chr13	30879301	30880003	+	450	AH13G21120	-	-	-	-	-	gi|1012253627|ref|XP_015944286.1| PREDICTED: uncharacterized protein LOC107469420, partial [Arachis duranensis]	Unknown function
AH13G22370	1.05195	4.17156	2.36652	Chr13	34222242	34225038	-	1801	AH13G22370	GO:0003872;GO:0005737;GO:0046872;GO:0061615;GO:0006002;GO:0005524	K00850	virNOG02541;COG0205	G	sp|Q94AA4|PFKA3_ARATH ATP-dependent 6-phosphofructokinase 3 OS=Arabidopsis thaliana GN=PFK3 PE=1 SV=1	gi|1021500199|ref|XP_016193361.1| PREDICTED: ATP-dependent 6-phosphofructokinase 3-like [Arachis ipaensis]	ATP-dependent 6-phosphofructokinase 3
AH13G24560	4.07342	7.58388	7.52282	Chr13	39036790	39038865	+	1641	AH13G24560	-	K09422	virNOG10834	K	sp|Q9C9G7|MYB62_ARATH Transcription factor MYB62 OS=Arabidopsis thaliana GN=MYB62 PE=2 SV=1	gi|1021500273|ref|XP_016193392.1| PREDICTED: transcription factor MYB21-like [Arachis ipaensis] &gt;gi|1021500275|ref|XP_016193394.1| PREDICTED: transcription factor MYB21-like [Arachis ipaensis]	Transcription factor MYB21
AH13G24790	2.35482	5.52167	5.35571	Chr13	39408116	39411766	+	2351	AH13G24790	GO:0004674;GO:0005524;GO:0006468;GO:0016021	-	NOG122558;virNOG04204	T	sp|F4HQ23|LRL27_ARATH LEAF RUST 10 DISEASE-RESISTANCE LOCUS RECEPTOR-LIKE PROTEIN KINASE-like 2.7 OS=Arabidopsis thaliana GN=LRK10L-2.7 PE=3 SV=3	gi|1021491863|ref|XP_016188931.1| PREDICTED: probable receptor-like protein kinase At1g67000 [Arachis ipaensis]	Putative receptor-like protein kinase
AH13G24920	5.04057	1.67603	3.98656	Chr13	40010446	40012829	-	567	AH13G24920	-	-	virNOG02654	T	sp|Q8RWQ4|RGAP7_ARATH Rho GTPase-activating protein 7 OS=Arabidopsis thaliana GN=ROPGAP7 PE=2 SV=1	gi|1021500287|ref|XP_016193399.1| PREDICTED: uncharacterized protein LOC107634400 isoform X1 [Arachis ipaensis]	Rho GTPase-activating protein 7
AH13G25170	2.74964	5.43833	3.982	Chr13	41147357	41149250	+	1085	AH13G25170	GO:0006355;GO:0043565;GO:0003700;GO:0005634	K09338	virNOG16672;virNOG35038	K	sp|P46604|HAT22_ARATH Homeobox-leucine zipper protein HAT22 OS=Arabidopsis thaliana GN=HAT22 PE=1 SV=1	gi|1021500298|ref|XP_016193404.1| PREDICTED: homeobox-leucine zipper protein HOX19-like [Arachis ipaensis]	Homeobox-leucine zipper protein HOX19
AH13G25560	1.93	3.28711	3.97919	Chr13	42948056	42949224	-	1045	AH13G25560	GO:0016020	-	NOG169717;virNOG26192	S	-	gi|1021491980|ref|XP_016188985.1| PREDICTED: uncharacterized protein LOC107630393 [Arachis ipaensis]	uncharacterized protein LOC101509021
AH13G25870	2.39933	5.19395	6.72769	Chr13	44011695	44015097	+	1784	AH13G25870	GO:0019748;GO:0004185;GO:0016747;GO:0016021;GO:0051603	K16296	virNOG14733	O	sp|Q2V465|SCP11_ARATH Serine carboxypeptidase-like 11 OS=Arabidopsis thaliana GN=SCPL11 PE=2 SV=2	gi|1021492063|ref|XP_016189025.1| PREDICTED: serine carboxypeptidase-like 13 [Arachis ipaensis]	Serine carboxypeptidase-like 11
AH13G27230	2.71758	5.75987	3.23335	Chr13	49817268	49820035	+	912	AH13G27230	-	-	virNOG01752	V	sp|Q9S9N9|CCR1_ARATH Cinnamoyl-CoA reductase 1 OS=Arabidopsis thaliana GN=CCR1 PE=1 SV=1	gi|1021492179|ref|XP_016189085.1| PREDICTED: cinnamoyl-CoA reductase 1-like [Arachis ipaensis]	Cinnamoyl-CoA reductase 1
AH13G30630	1.10092	4.17039	1.33372	Chr13	84189536	84221584	+	2168	AH13G30630	GO:0055114;GO:0004499;GO:0050661;GO:0050660	-	virNOG09533	Q	sp|Q9LMA1|FMO1_ARATH Probable flavin-containing monooxygenase 1 OS=Arabidopsis thaliana GN=FMO1 PE=2 SV=1	gi|1021492579|ref|XP_016189288.1| PREDICTED: probable flavin-containing monooxygenase 1 isoform X2 [Arachis ipaensis]	Probable flavin-containing monooxygenase 1
AH13G30960	2.49455	5.60455	4.81011	Chr13	86496647	86499223	-	1413	AH13G30960	GO:0005506;GO:0055114;GO:0005737;GO:0019310;GO:0050113	K00469	virNOG00518	R	sp|O82200|MIOX2_ARATH Inositol oxygenase 2 OS=Arabidopsis thaliana GN=MIOX2 PE=2 SV=2	gi|1021492631|ref|XP_016189313.1| PREDICTED: inositol oxygenase 2 [Arachis ipaensis]	Inositol oxygenase 2
AH13G31440	1.04506	1.52004	3.05521	Chr13	92670445	92673985	+	2437	AH13G31440	GO:0005524	K09490	virNOG09258	O	sp|Q03685|BIP5_TOBAC Luminal-binding protein 5 OS=Nicotiana tabacum GN=BIP5 PE=2 SV=1	gi|1021492736|ref|XP_016189364.1| PREDICTED: luminal-binding protein-like isoform X1 [Arachis ipaensis] &gt;gi|1021492738|ref|XP_016189365.1| PREDICTED: luminal-binding protein-like isoform X2 [Arachis ipaensis]	Luminal-binding protein 5
AH13G32220	1.98836	1.91759	2.2811	Chr13	99749923	99751549	-	1455	AH13G32220	-	-	virNOG00356;virNOG17853	O	sp|P0CH01|AT21A_ARATH Putative RING-H2 finger protein ATL21A OS=Arabidopsis thaliana GN=ATL21A PE=3 SV=1	gi|1021492796|ref|XP_016189393.1| PREDICTED: putative RING-H2 finger protein ATL21A [Arachis ipaensis]	Putative RING-H2 finger protein ATL21A
AH13G34700	5.36538	10.14	9.03152	Chr13	115276885	115277672	-	697	AH13G34700	GO:0003700;GO:0006355;GO:0043565	-	virNOG19676	K	sp|Q9FYA2|WRK75_ARATH Probable WRKY transcription factor 75 OS=Arabidopsis thaliana GN=WRKY75 PE=2 SV=1	gi|1021500570|ref|XP_016193503.1| PREDICTED: probable WRKY transcription factor 75 [Arachis ipaensis]	Probable WRKY transcription factor 75
AH13G34930	5.23483	2.33814	4.29476	Chr13	116382946	116384692	-	1270	AH13G34930	GO:0034219;GO:0016021;GO:0005886;GO:0051119	K15382	KOG1623;virNOG02611;NOG36052	UR	sp|O82587|SWT12_ARATH Bidirectional sugar transporter SWEET12 OS=Arabidopsis thaliana GN=SWEET12 PE=1 SV=1	gi|1021493188|ref|XP_016189584.1| PREDICTED: bidirectional sugar transporter N3-like [Arachis ipaensis]	Bidirectional sugar transporter SWEET12
AH13G36810	2.9963	4.74825	7.42161	Chr13	122155050	122157247	-	762	AH13G36810	-	-	virNOG26743	S	-	gi|1021500658|ref|XP_016193544.1| PREDICTED: uncharacterized protein LOC107634635 [Arachis ipaensis]	Uncharacterized protein
AH13G37990	1.52051	2.35673	2.39543	Chr13	125810115	125812856	-	1107	AH13G37990	GO:0003700;GO:0043565;GO:0006355	K14431	virNOG03739	K	sp|Q39237|TGA1_ARATH Transcription factor TGA1 OS=Arabidopsis thaliana GN=TGA1 PE=1 SV=2	gi|1021493916|ref|XP_016189946.1| PREDICTED: transcription factor TGA1-like isoform X1 [Arachis ipaensis] &gt;gi|1021493918|ref|XP_016189947.1| PREDICTED: transcription factor TGA1-like isoform X1 [Arachis ipaensis] &gt;gi|1021493920|ref|XP_016189948.1| PREDICTED: transcription factor TGA1-like isoform X1 [Arachis ipaensis]	Transcription factor TGA1
AH13G38160	3.30269	6.68541	7.30205	Chr13	126236113	126239745	-	2071	AH13G38160	GO:0005507;GO:0016491;GO:0055114;GO:0005576	-	virNOG07733	Q	sp|P14133|ASO_CUCSA L-ascorbate oxidase OS=Cucumis sativus PE=1 SV=1	gi|1021493882|ref|XP_016189927.1| PREDICTED: L-ascorbate oxidase isoform X1 [Arachis ipaensis]	L-ascorbate oxidase
AH13G39720	1.08261	4.68839	4.6864	Chr13	128858745	128862801	-	1905	AH13G39720	-	K00422	virNOG08373	S	sp|P43309|PPO_MALDO Polyphenol oxidase, chloroplastic OS=Malus domestica PE=2 SV=1	gi|1021493645|ref|XP_016189808.1| PREDICTED: polyphenol oxidase A1, chloroplastic-like [Arachis ipaensis]	Polyphenol oxidase A1, chloroplastic
AH13G39860	Inf	Inf	Inf	Chr13	129076997	129083012	-	1926	AH13G39860	-	-	virNOG03061	Q	sp|P37117|C71A4_SOLME Cytochrome P450 71A4 OS=Solanum melongena GN=CYP71A4 PE=2 SV=1	gi|1021493617|ref|XP_016189795.1| PREDICTED: cytochrome P450 71A25-like isoform X1 [Arachis ipaensis]	Cytochrome P450 71A25
AH13G40110	Inf	Inf	Inf	Chr13	129386746	129388111	+	607	AH13G40110	GO:0005886;GO:0016021	-	virNOG21715	S	sp|B9RZ92|CSPL2_RICCO CASP-like protein 1C2 OS=Ricinus communis GN=RCOM_0936380 PE=3 SV=1	gi|1021500768|ref|XP_016193598.1| PREDICTED: CASP-like protein 1C2 [Arachis ipaensis]	CASP-like protein 1C2
AH13G40160	Inf	Inf	Inf	Chr13	129440315	129444990	+	3870	AH13G40160	GO:0031408;GO:0046872;GO:0055114;GO:0016702	K00454	virNOG06110	E	sp|O24371|LOX31_SOLTU Linoleate 13S-lipoxygenase 3-1, chloroplastic OS=Solanum tuberosum GN=LOX3.1 PE=1 SV=1	gi|1021494173|ref|XP_016190077.1| PREDICTED: linoleate 13S-lipoxygenase 3-1, chloroplastic-like [Arachis ipaensis]	Linoleate 13S-lipoxygenase 3-1, chloroplastic
AH13G40190	5.49143	9.96307	5.90617	Chr13	129487403	129489888	+	1342	AH13G40190	-	-	virNOG08711	S	-	gi|1021494167|ref|XP_016190074.1| PREDICTED: uncharacterized protein LOC107631222 [Arachis ipaensis]	Uncharacterized protein
AH13G40550	3.08019	4.70047	7.01198	Chr13	130194228	130195770	-	1451	AH13G40550	GO:0032259;GO:0046983;GO:0008171;GO:0009701;GO:0030746	K13259	virNOG01933	R	sp|Q84KK6|I4OMT_GLYEC Isoflavone 4&apos;-O-methyltransferase OS=Glycyrrhiza echinata GN=HI4&apos;OMT PE=1 SV=1	gi|1021494091|ref|XP_016190034.1| PREDICTED: isoflavone 4&apos;-O-methyltransferase-like [Arachis ipaensis]	(+)-6a-hydroxymaackiain 3-O-methyltransferase 1
AH13G40570	2.61654	1.49229	1.62199	Chr13	130234866	130235791	-	926	AH13G40570	GO:0005634;GO:0000786;GO:0006334;GO:0009536;GO:0031492;GO:0046982	K11253	COG2036	B	sp|P59226|H32_ARATH Histone H3.2 OS=Arabidopsis thaliana GN=HTR2 PE=1 SV=2	gi|670445861|ref|XP_008663191.1| PREDICTED: histone H3.2-like [Zea mays] &gt;gi|413918289|gb|AFW58221.1| histone H3.2 [Zea mays]	Histone H3.2
AH13G42220	2.73004	2.27201	3.91113	Chr13	132723437	132724711	+	894	AH13G42220	GO:0006749;GO:0005737;GO:0004364	K00799	virNOG09062	O	sp|Q96324|GSTFB_ARATH Glutathione S-transferase F11 OS=Arabidopsis thaliana GN=GSTF11 PE=2 SV=1	gi|1021494672|ref|XP_016190337.1| PREDICTED: glutathione S-transferase F11-like [Arachis ipaensis]	Glutathione S-transferase F11
AH13G42360	4.52101	7.04274	3.49424	Chr13	133002978	133004437	-	1372	AH13G42360	-	-	virNOG20412	S	-	gi|1021494639|ref|XP_016190321.1| PREDICTED: cell wall integrity and stress response component 1-like [Arachis ipaensis]	Uncharacterized protein
AH13G42720	3.60911	6.17802	8.05261	Chr13	133464682	133468398	+	2679	AH13G42720	GO:0008661;GO:0016114	K01662	virNOG02372	H	sp|Q6YU51|DXS2_ORYSJ Probable 1-deoxy-D-xylulose-5-phosphate synthase 2, chloroplastic OS=Oryza sativa subsp. japonica GN=Os07g0190000 PE=2 SV=1	gi|1021494584|ref|XP_016190291.1| PREDICTED: probable 1-deoxy-D-xylulose-5-phosphate synthase 2, chloroplastic [Arachis ipaensis]	Probable 1-deoxy-D-xylulose-5-phosphate synthase 2, chloroplastic
AH13G43290	1.59701	1.60438	2.13158	Chr13	134253085	134254245	-	1161	AH13G43290	-	-	virNOG10100	R	sp|Q9LDE3|FBK9_ARATH F-box/kelch-repeat protein At1g23390 OS=Arabidopsis thaliana GN=At1g23390 PE=2 SV=1	gi|1021494505|ref|XP_016190251.1| PREDICTED: F-box/kelch-repeat protein At1g23390-like [Arachis ipaensis]	F-box/kelch-repeat protein At1g23390
AH13G43840	1.23381	2.62394	1.77857	Chr13	134885252	134886907	-	779	AH13G43840	-	-	virNOG17277	S	sp|Q93VR4|ML423_ARATH MLP-like protein 423 OS=Arabidopsis thaliana GN=MLP423 PE=2 SV=1	gi|1012099748|ref|XP_015957041.1| PREDICTED: MLP-like protein 423 [Arachis duranensis]	MLP-like protein 423
AH13G44060	1.53183	2.10967	3.7839	Chr13	135056431	135059409	-	1869	AH13G44060	GO:0016787;GO:0008152	K14664	virNOG03368	E	sp|Q8VYX0|ILL6_ARATH IAA-amino acid hydrolase ILR1-like 6 OS=Arabidopsis thaliana GN=ILL6 PE=1 SV=2	gi|1012099665|ref|XP_015957021.1| PREDICTED: IAA-amino acid hydrolase ILR1-like 4 [Arachis duranensis] &gt;gi|1012099669|ref|XP_015957022.1| PREDICTED: IAA-amino acid hydrolase ILR1-like 4 [Arachis duranensis]	IAA-amino acid hydrolase ILR1-like 4
AH13G44190	2.41942	6.83966	3.9656	Chr13	135204421	135206496	+	2076	AH13G44190	-	-	virNOG15739	S	sp|B9S2H4|Y232_RICCO Glycosyltransferase family 92 protein RCOM_0530710 OS=Ricinus communis GN=RCOM_0699480 PE=3 SV=1	gi|1012099601|ref|XP_015957003.1| PREDICTED: glycosyltransferase family 92 protein RCOM_0530710-like [Arachis duranensis]	UPF0392 protein RCOM_0530710
AH13G44270	3.1727	5.69328	7.58439	Chr13	135288075	135289090	+	829	AH13G44270	-	K00799	virNOG13766	O	sp|Q9FUS8|GSTUH_ARATH Glutathione S-transferase U17 OS=Arabidopsis thaliana GN=GSTU17 PE=2 SV=1	gi|1012099582|ref|XP_015956998.1| PREDICTED: glutathione S-transferase U17-like [Arachis duranensis]	Glutathione S-transferase U18
AH13G44480	1.296	4.20118	1.70544	Chr13	135566835	135568248	-	1255	AH13G44480	-	K09338	virNOG17055;KOG0483	K	sp|Q940J1|ATB16_ARATH Homeobox-leucine zipper protein ATHB-16 OS=Arabidopsis thaliana GN=ATHB-16 PE=2 SV=2	gi|1012099520|ref|XP_015956983.1| PREDICTED: homeobox-leucine zipper protein HAT5-like [Arachis duranensis]	Homeobox-leucine zipper protein ATHB-16
AH13G45060	Inf	Inf	Inf	Chr13	136322940	136325810	+	2410	AH13G45060	GO:0016021;GO:0003333;GO:0015171	K15015	virNOG00890	E	sp|F4J1Q9|AVT1I_ARATH Amino acid transporter AVT1I OS=Arabidopsis thaliana GN=AVT1I PE=3 SV=1	gi|1012099266|ref|XP_015956921.1| PREDICTED: vacuolar amino acid transporter 1-like [Arachis duranensis] &gt;gi|1012099270|ref|XP_015956922.1| PREDICTED: vacuolar amino acid transporter 1-like [Arachis duranensis]	Uncharacterized protein
AH13G45100	2.14072	3.51909	7.65831	Chr13	136396881	136398068	+	1099	AH13G45100	GO:0033897;GO:0090502;GO:0003723	K01166	virNOG07186	A	sp|P42813|RNS1_ARATH Ribonuclease 1 OS=Arabidopsis thaliana GN=RNS1 PE=1 SV=1	gi|1021500937|ref|XP_016193686.1| PREDICTED: extracellular ribonuclease LE-like [Arachis ipaensis]	Ribonuclease 1
AH13G45200	2.3	8.81871	7.53774	Chr13	136550667	136552008	-	1269	AH13G45200	GO:0006351	-	virNOG12697	K	sp|O49255|NAC29_ARATH NAC transcription factor 29 OS=Arabidopsis thaliana GN=NAC029 PE=2 SV=1	gi|1012099223|ref|XP_015956910.1| PREDICTED: NAC transcription factor 29-like [Arachis duranensis]	NAC transcription factor 29
AH13G45380	2.0048	3.49606	4.98233	Chr13	136769681	136771273	+	1209	AH13G45380	GO:0016020	-	virNOG14435	S	-	gi|1012098750|ref|XP_015956772.1| PREDICTED: uncharacterized protein LOC107481073 [Arachis duranensis]	Uncharacterized protein
AH13G45730	1.23151	2.56483	1.5521	Chr13	137169731	137172880	-	1994	AH13G45730	-	K13464	virNOG15880	R	sp|Q9LVI4|TIF6B_ARATH Protein TIFY 6B OS=Arabidopsis thaliana GN=TIFY6B PE=1 SV=1	gi|1012100507|ref|XP_015957233.1| PREDICTED: protein TIFY 6A isoform X2 [Arachis duranensis]	Protein TIFY 6B
AH13G46980	Inf	Inf	Inf	Chr13	138268414	138271770	-	1647	AH13G46980	GO:0045735	-	virNOG09232	S	sp|P07730|GLUA2_ORYSJ Glutelin type-A 2 OS=Oryza sativa subsp. japonica GN=GLUA2 PE=1 SV=1	gi|1012102246|ref|XP_015957688.1| PREDICTED: glutelin type-A 2-like [Arachis duranensis]	Glutelin type-A 2
AH13G47030	Inf	Inf	Inf	Chr13	138340141	138340978	-	670	AH13G47030	GO:0009055;GO:0046658	-	virNOG22039;virNOG21395	R	sp|Q8LG89|BABL_ARATH Basic blue protein OS=Arabidopsis thaliana GN=ARPN PE=2 SV=2	gi|1012100989|ref|XP_015957364.1| PREDICTED: basic blue protein [Arachis duranensis]	Basic blue protein
AH13G47970	3.10452	2.8554	6.49667	Chr13	139207699	139212396	-	2388	AH13G47970	-	-	virNOG06274	Q	sp|Q8RXN0|AB11G_ARATH ABC transporter G family member 11 OS=Arabidopsis thaliana GN=ABCG11 PE=1 SV=1	gi|1012100761|ref|XP_015957300.1| PREDICTED: ABC transporter G family member 2-like [Arachis duranensis]	ABC transporter G family member 11
AH13G48320	3.31742	8.17221	6.59714	Chr13	139523318	139523809	+	492	AH13G48320	-	-	virNOG22018;virNOG25505	O	sp|B5YAR4|DNAJ_DICT6 Chaperone protein DnaJ OS=Dictyoglomus thermophilum (strain ATCC 35947 / DSM 3960 / H-6-12) GN=dnaJ PE=3 SV=1	gi|1012101699|ref|XP_015957548.1| PREDICTED: chaperone protein dnaJ 20, chloroplastic-like [Arachis duranensis]	Chaperone protein DnaJ
AH13G48550	3.69679	3.98225	6.14971	Chr13	139707075	139708623	+	1335	AH13G48550	GO:0004398;GO:0019752;GO:0050174;GO:0030170	K25193	virNOG06227	E	sp|Q6ESZ9|SDC1_ORYSJ Serine decarboxylase 1 OS=Oryza sativa subsp. japonica GN=SDC1 PE=3 SV=1	gi|1021495133|ref|XP_016190579.1| PREDICTED: serine decarboxylase 1-like [Arachis ipaensis]	Serine decarboxylase 1
AH13G48880	3.58736	10.0084	5.11164	Chr13	140060205	140061568	+	1364	AH13G48880	-	-	virNOG35571;virNOG07565	R	sp|P35334|PGIP1_PHAVU Polygalacturonase inhibitor 1 OS=Phaseolus vulgaris GN=PGIP1 PE=1 SV=1	gi|1012101506|ref|XP_015957498.1| PREDICTED: polygalacturonase inhibitor 2-like [Arachis duranensis]	Polygalacturonase inhibitor 2
AH13G49150	1.71741	3.71847	6.57577	Chr13	140286064	140288457	+	1752	AH13G49150	-	-	virNOG07172	R	-	gi|1012101406|ref|XP_015957470.1| PREDICTED: uncharacterized protein LOC107481689 isoform X1 [Arachis duranensis]	Uncharacterized protein
AH13G49520	1.08722	1.44686	1.7255	Chr13	140630076	140630472	+	288	AH13G49520	GO:0016021	-	virNOG21122	S	-	gi|1012101233|ref|XP_015957425.1| PREDICTED: uncharacterized protein LOC107481655 [Arachis duranensis] &gt;gi|1021494926|ref|XP_016190467.1| PREDICTED: uncharacterized protein LOC107631517 [Arachis ipaensis]	Uncharacterized protein
AH13G49530	2.64929	2.00537	2.74037	Chr13	140630934	140635913	-	2993	AH13G49530	GO:0005634;GO:0042555;GO:0006270;GO:0003677;GO:0005524;GO:0003678;GO:0032508	K02541	virNOG10054	L	sp|Q9FL33|MCM3_ARATH DNA replication licensing factor MCM3 OS=Arabidopsis thaliana GN=MCM3 PE=1 SV=1	gi|1012101213|ref|XP_015957420.1| PREDICTED: DNA replication licensing factor MCM3 [Arachis duranensis] &gt;gi|1012101217|ref|XP_015957421.1| PREDICTED: DNA replication licensing factor MCM3 [Arachis duranensis] &gt;gi|1012101221|ref|XP_015957422.1| PREDICTED: DNA replication licensing factor MCM3 [Arachis duranensis]	DNA replication licensing factor MCM3
AH13G49640	5.50804	5.40884	6.82501	Chr13	140750355	140751418	+	430	AH13G49640	-	-	-	-	-	-	Unknown function
AH13G50570	6.27975	9.17119	7.66311	Chr13	141675589	141677193	-	1523	AH13G50570	GO:0046872;GO:0055114;GO:0051213	-	virNOG03989	Q	sp|D4N501|DIOX2_PAPSO Probable 2-oxoglutarate/Fe(II)-dependent dioxygenase OS=Papaver somniferum GN=DIOX2 PE=2 SV=1	gi|1012103134|ref|XP_015957921.1| PREDICTED: uncharacterized protein LOC107482055 [Arachis duranensis]	Probable 2-oxoglutarate/Fe(II)-dependent dioxygenase
AH13G50600	1.25294	4.04546	3.25844	Chr13	141714735	141716571	+	1329	AH13G50600	GO:0046872;GO:0055114;GO:0016491	-	virNOG10364;KOG0143	Q	sp|D4N502|DIOX3_PAPSO Codeine O-demethylase OS=Papaver somniferum GN=CODM PE=1 SV=1	gi|1012102701|ref|XP_015957813.1| PREDICTED: codeine O-demethylase-like [Arachis duranensis]	Codeine O-demethylase
AH13G51170	1.13753	1.13172	4.65238	Chr13	142535829	142539434	-	1987	AH13G51170	GO:0022891;GO:0055085;GO:0016021	K08150	virNOG00948	R	sp|Q9C757|INT2_ARATH Probable inositol transporter 2 OS=Arabidopsis thaliana GN=INT2 PE=1 SV=1	gi|1021496267|ref|XP_016191165.1| PREDICTED: probable inositol transporter 2 [Arachis ipaensis]	Probable inositol transporter 2
AH13G51880	1.02763	3.39089	1.48396	Chr13	143355634	143356347	-	399	AH13G51880	GO:0016021	-	virNOG22297	S	-	gi|1012103519|ref|XP_015958019.1| PREDICTED: uncharacterized protein LOC107482134 [Arachis duranensis]	uncharacterized protein LOC101504516
AH13G52100	1.18352	2.55213	1.67017	Chr13	143560909	143563897	+	2989	AH13G52100	GO:0080043;GO:0052696;GO:0009813;GO:0080044;GO:0043231	-	virNOG00244	CG	sp|F8WKW0|UGT1_GARJA Crocetin glucosyltransferase, chloroplastic OS=Gardenia jasminoides GN=UGT75L6 PE=1 SV=1	gi|1012104360|ref|XP_015958243.1| PREDICTED: crocetin glucosyltransferase, chloroplastic-like [Arachis duranensis]	Crocetin glucosyltransferase, chloroplastic
AH13G52590	2.14169	6.17816	2.0131	Chr13	144083982	144085450	+	1469	AH13G52590	-	-	virNOG16268	R	sp|O80582|FBK46_ARATH F-box/kelch-repeat protein At2g44130 OS=Arabidopsis thaliana GN=At2g44130 PE=2 SV=2	gi|1012104184|ref|XP_015958197.1| PREDICTED: F-box/kelch-repeat protein At2g44130-like [Arachis duranensis]	F-box/kelch-repeat protein At2g44130
AH13G53230	3.24372	3.78704	6.2039	Chr13	144653016	144655424	+	1220	AH13G53230	GO:0004364	K00799	virNOG13425;virNOG07449	O	sp|Q9FQA3|GST23_MAIZE Glutathione transferase GST 23 OS=Zea mays PE=2 SV=1	gi|1012103875|ref|XP_015958119.1| PREDICTED: glutathione transferase GST 23-like [Arachis duranensis]	Glutathione transferase GST 23
AH13G53260	3.54802	6.39044	7.663	Chr13	144663642	144664490	+	690	AH13G53260	-	K00799	virNOG13425;virNOG07449	O	sp|Q9FQA3|GST23_MAIZE Glutathione transferase GST 23 OS=Zea mays PE=2 SV=1	gi|1012103879|ref|XP_015958120.1| PREDICTED: glutathione transferase GST 23-like [Arachis duranensis]	Glutathione transferase GST 23
AH13G53940	Inf	Inf	Inf	Chr13	145289764	145290687	-	924	AH13G53940	-	-	-	-	sp|Q8LEJ6|FLA11_ARATH Fasciclin-like arabinogalactan protein 11 OS=Arabidopsis thaliana GN=FLA11 PE=2 SV=2	gi|1021496565|ref|XP_016191323.1| PREDICTED: fasciclin-like arabinogalactan protein 11 [Arachis ipaensis]	Fasciclin-like arabinogalactan protein 11
AH13G53980	4.95206	7.55981	8.61305	Chr13	145306863	145308123	-	1115	AH13G53980	-	K00799	virNOG07449;virNOG13425	O	sp|Q9FQA3|GST23_MAIZE Glutathione transferase GST 23 OS=Zea mays PE=2 SV=1	gi|1021496577|ref|XP_016191330.1| PREDICTED: glutathione transferase GST 23-like [Arachis ipaensis]	Glutathione transferase GST 23
AH13G53990	Inf	Inf	Inf	Chr13	145310073	145310822	-	666	AH13G53990	-	K00799	virNOG13425;virNOG07449	O	sp|P32110|GSTX6_SOYBN Probable glutathione S-transferase OS=Glycine max GN=HSP26-A PE=2 SV=1	gi|1021496583|ref|XP_016191333.1| PREDICTED: probable glutathione S-transferase [Arachis ipaensis]	Probable glutathione S-transferase
AH13G54000	2.66545	6.58805	6.72061	Chr13	145311520	145312362	-	669	AH13G54000	GO:0009407;GO:0004364;GO:0005737;GO:0006749	K00799	virNOG07449;virNOG13425	O	sp|Q9FQA3|GST23_MAIZE Glutathione transferase GST 23 OS=Zea mays PE=2 SV=1	gi|1012103581|ref|XP_015958035.1| PREDICTED: glutathione S-transferase U12-like [Arachis duranensis]	Glutathione transferase GST 23
AH13G54010	1.85244	4.93278	5.87976	Chr13	145318895	145329052	-	1143	AH13G54010	-	K00799	virNOG07449;virNOG13425	O	sp|P32110|GSTX6_SOYBN Probable glutathione S-transferase OS=Glycine max GN=HSP26-A PE=2 SV=1	gi|1012103581|ref|XP_015958035.1| PREDICTED: glutathione S-transferase U12-like [Arachis duranensis]	Probable glutathione S-transferase
AH13G54060	1.0841	3.40002	2.62677	Chr13	145359469	145361075	-	1523	AH13G54060	-	-	virNOG13153	K	sp|Q9LP56|WRK65_ARATH Probable WRKY transcription factor 65 OS=Arabidopsis thaliana GN=WRKY65 PE=2 SV=1	gi|1021496595|ref|XP_016191339.1| PREDICTED: probable WRKY transcription factor 65 [Arachis ipaensis]	Probable WRKY transcription factor 65
AH13G54850	Inf	Inf	Inf	Chr13	146141918	146144760	+	1430	AH13G54850	GO:0046983;GO:0005829;GO:0008171;GO:0019438;GO:0008757;GO:0032259	-	KOG3178;NOG07059	R	sp|P93324|CHOMT_MEDSA Isoliquiritigenin 2&apos;-O-methyltransferase OS=Medicago sativa PE=1 SV=1	gi|1021575014|ref|XP_016178694.1| PREDICTED: isoliquiritigenin 2&apos;-O-methyltransferase-like [Arachis ipaensis]	Isoliquiritigenin 2'-O-methyltransferase
AH13G54860	3.20527	5.6992	7.84227	Chr13	146149164	146151383	+	1456	AH13G54860	-	-	KOG3178;NOG07059	R	sp|P93324|CHOMT_MEDSA Isoliquiritigenin 2&apos;-O-methyltransferase OS=Medicago sativa PE=1 SV=1	gi|1021581005|ref|XP_016179861.1| PREDICTED: isoliquiritigenin 2&apos;-O-methyltransferase-like isoform X1 [Arachis ipaensis]	Isoliquiritigenin 2'-O-methyltransferase
AH13G54980	3.13396	3.72794	7.16572	Chr13	146222981	146225129	-	1939	AH13G54980	GO:0055114;GO:0005506;GO:0016491	-	virNOG08920	Q	sp|Q9FFF6|DIOX5_ARATH Probable 2-oxoglutarate-dependent dioxygenase At5g05600 OS=Arabidopsis thaliana GN=At5g05600 PE=2 SV=1	gi|1021574408|ref|XP_016178367.1| PREDICTED: 1-aminocyclopropane-1-carboxylate oxidase 5-like [Arachis ipaensis]	Uncharacterized protein
AH13G56240	Inf	Inf	Inf	Chr13	147139231	147140465	+	936	AH13G56240	GO:0005524;GO:0004674;GO:0018108;GO:0030246;GO:0016021;GO:0004714	-	virNOG09592;COG0515	T	sp|Q9M2S4|LRKS4_ARATH L-type lectin-domain containing receptor kinase S.4 OS=Arabidopsis thaliana GN=LECRKS4 PE=2 SV=1	gi|1021576164|ref|XP_016179292.1| PREDICTED: L-type lectin-domain containing receptor kinase S.4-like [Arachis ipaensis]	L-type lectin-domain containing receptor kinase S.4
AH13G56520	1.18884	2.87755	2.11494	Chr13	147347650	147348442	+	793	AH13G56520	GO:0016021	-	virNOG26853	S	-	gi|1021585514|ref|XP_016182097.1| PREDICTED: leucine-rich repeat extensin-like protein 6 [Arachis ipaensis]	Uncharacterized protein
AH13G56580	4.33685	6.84797	8.81894	Chr13	147379606	147384994	-	1576	AH13G56580	GO:0055114;GO:0050661;GO:0050660;GO:0004499	-	virNOG09774;virNOG15543	Q	sp|Q9FWW9|GSXL2_ARATH Flavin-containing monooxygenase FMO GS-OX-like 2 OS=Arabidopsis thaliana GN=At1g12200 PE=2 SV=1	gi|1021581158|ref|XP_016179942.1| PREDICTED: flavin-containing monooxygenase FMO GS-OX-like 2 [Arachis ipaensis]	Flavin-containing monooxygenase FMO GS-OX-like 5
AH13G57290	Inf	Inf	Inf	Chr13	148005182	148009813	+	2210	AH13G57290	-	-	COG0515	T	sp|Q8GYA4|CRK10_ARATH Cysteine-rich receptor-like protein kinase 10 OS=Arabidopsis thaliana GN=CRK10 PE=1 SV=3	gi|1021575120|ref|XP_016178754.1| PREDICTED: uncharacterized protein LOC107621234 [Arachis ipaensis]	Cysteine-rich receptor-like protein kinase 10
AH13G58860	1.37826	1.01016	4.02764	Chr13	149505028	149505954	+	927	AH13G58860	-	-	virNOG22084;euNOG17537	S	-	gi|1012262838|ref|XP_015946564.1| PREDICTED: uncharacterized protein LOC107471585 [Arachis duranensis] &gt;gi|1021585092|ref|XP_016181885.1| PREDICTED: uncharacterized protein LOC107623982 [Arachis ipaensis]	Uncharacterized protein
AH14G00470	1.20503	4.32912	3.90352	Chr14	757964	759882	-	1095	AH14G00470	GO:0005634;GO:1903507;GO:2000022;GO:0009611;GO:0003714;GO:0031347	K13464	virNOG10152;virNOG22739	SK	sp|Q9LMA8|TI10A_ARATH Protein TIFY 10A OS=Arabidopsis thaliana GN=TIFY10A PE=1 SV=1	gi|1021507637|ref|XP_016197148.1| PREDICTED: protein TIFY 10A [Arachis ipaensis]	Protein TIFY 10A
AH14G00910	1.38226	4.21332	4.87015	Chr14	1120687	1123122	+	2436	AH14G00910	GO:0055114;GO:0004617;GO:0051287;GO:0016597;GO:0006564	K00058	virNOG03093	E	sp|O04130|SERA2_ARATH D-3-phosphoglycerate dehydrogenase 2, chloroplastic OS=Arabidopsis thaliana GN=PGDH2 PE=1 SV=2	gi|1021507532|ref|XP_016197092.1| PREDICTED: D-3-phosphoglycerate dehydrogenase 2, chloroplastic-like [Arachis ipaensis]	D-3-phosphoglycerate dehydrogenase 2, chloroplastic
AH14G01740	6.48539	9.56265	9.84928	Chr14	2038535	2042923	+	2615	AH14G01740	-	-	virNOG23550;virNOG20784	R	sp|Q00451|PRF1_SOLLC 36.4 kDa proline-rich protein OS=Solanum lycopersicum GN=TPRP-F1 PE=2 SV=1	gi|1012104969|ref|XP_015958413.1| PREDICTED: 36.4 kDa proline-rich protein-like isoform X1 [Arachis duranensis]	36.4 kDa proline-rich protein
AH14G02430	Inf	Inf	Inf	Chr14	2952941	2977979	+	1754	AH14G02430	GO:0050350;GO:0009058	K00660	virNOG10548;COG3424	HQ	sp|P51069|THS3_ARAHY Stilbene synthase 3 OS=Arachis hypogaea PE=2 SV=1	gi|1021507181|ref|XP_016196906.1| PREDICTED: stilbene synthase 3-like [Arachis ipaensis]	Stilbene synthase 3
AH14G03700	1.23223	2.43781	1.28765	Chr14	4456874	4459827	+	2252	AH14G03700	GO:0000272;GO:0016161	-	virNOG11912	R	sp|Q8VYW2|BAM9_ARATH Inactive beta-amylase 9 OS=Arabidopsis thaliana GN=BAM9 PE=2 SV=1	gi|1021507952|ref|XP_016197319.1| PREDICTED: inactive beta-amylase 9 [Arachis ipaensis]	Inactive beta-amylase 9
AH14G04130	1.24338	4.0258	1.33698	Chr14	4969513	4973449	-	1511	AH14G04130	-	-	virNOG14912	R	sp|Q9LIR8|FBK67_ARATH F-box/kelch-repeat protein At3g23880 OS=Arabidopsis thaliana GN=At3g23880 PE=2 SV=1	gi|1021508070|ref|XP_016197382.1| PREDICTED: F-box/kelch-repeat protein At3g23880-like [Arachis ipaensis]	F-box/kelch-repeat protein At3g23880
AH14G04870	3.98326	5.56768	7.65733	Chr14	5688012	5690809	+	1341	AH14G04870	GO:0005975;GO:0004553	K05350	virNOG00545	G	sp|O80689|BGL45_ARATH Beta-glucosidase 45 OS=Arabidopsis thaliana GN=BGLU45 PE=1 SV=1	gi|1012105816|ref|XP_015958640.1| PREDICTED: beta-glucosidase 45-like isoform X2 [Arachis duranensis]	Beta-glucosidase 45
AH14G04890	Inf	Inf	Inf	Chr14	5722138	5724890	+	969	AH14G04890	GO:0005829;GO:0046103;GO:0006154;GO:0004000;GO:0043103	-	virNOG06593	F	sp|Q80SY6|ADAL_MOUSE Adenosine deaminase-like protein OS=Mus musculus GN=Adal PE=2 SV=1	gi|1021508186|ref|XP_016197445.1| PREDICTED: adenosine deaminase-like protein isoform X2 [Arachis ipaensis]	Adenosine deaminase-like protein
AH14G05020	3.08131	4.99357	8.03713	Chr14	5808241	5815594	-	1910	AH14G05020	GO:0006855;GO:0015297;GO:0015238;GO:0016021	K03327	virNOG10422	S	sp|Q9LVD9|DTX40_ARATH Protein DETOXIFICATION 40 OS=Arabidopsis thaliana GN=DTX40 PE=1 SV=1	gi|1012105759|ref|XP_015958626.1| PREDICTED: protein DETOXIFICATION 40-like isoform X1 [Arachis duranensis]	Protein DETOXIFICATION 40
AH14G06980	1.56916	1.53151	2.15445	Chr14	8496080	8496367	-	288	AH14G06980	GO:0016021	-	virNOG25065	S	-	gi|1012106824|ref|XP_015958901.1| PREDICTED: uncharacterized protein LOC107482820 [Arachis duranensis]	Uncharacterized protein
AH14G07980	1.01344	2.15543	1.39763	Chr14	9848540	9851944	+	1137	AH14G07980	GO:0005484;GO:0016021;GO:0006887;GO:0000149;GO:0031201;GO:0006906	K08511	virNOG01860	U	sp|O48850|VA725_ARATH Vesicle-associated membrane protein 725 OS=Arabidopsis thaliana GN=VAMP725 PE=2 SV=2	gi|1012107856|ref|XP_015959181.1| PREDICTED: vesicle-associated membrane protein 721-like [Arachis duranensis] &gt;gi|1021508635|ref|XP_016197671.1| PREDICTED: vesicle-associated membrane protein 721-like [Arachis ipaensis]	Putative vesicle-associated membrane protein 726
AH14G08420	5.40229	7.76966	7.52669	Chr14	10696123	10700141	+	1483	AH14G08420	GO:0020037;GO:0042744;GO:0006979;GO:0055114;GO:0046872;GO:0005576;GO:0098869;GO:0004601	K00430	virNOG30996	G	sp|P24102|PER22_ARATH Peroxidase 22 OS=Arabidopsis thaliana GN=PER22 PE=1 SV=2	gi|1021508724|ref|XP_016197712.1| PREDICTED: peroxidase A2-like [Arachis ipaensis]	Peroxidase 22
AH14G08430	1.35807	2.47881	2.98884	Chr14	10719587	10723300	+	1670	AH14G08430	GO:0098869;GO:0004601;GO:0055114;GO:0046872;GO:0005576;GO:0042744;GO:0020037;GO:0006979	K00430	virNOG30996	G	sp|Q9LEH3|PER15_IPOBA Peroxidase 15 OS=Ipomoea batatas GN=pod PE=1 SV=1	gi|1021508722|ref|XP_016197711.1| PREDICTED: peroxidase A2-like [Arachis ipaensis]	Peroxidase 15
AH14G08450	3.0352	3.71329	4.43924	Chr14	10751626	10756646	+	1331	AH14G08450	GO:0006979;GO:0042744;GO:0020037;GO:0005576;GO:0055114;GO:0046872;GO:0098869;GO:0004601	K00430	-	-	sp|Q9LEH3|PER15_IPOBA Peroxidase 15 OS=Ipomoea batatas GN=pod PE=1 SV=1	gi|1021508726|ref|XP_016197713.1| PREDICTED: peroxidase 15-like [Arachis ipaensis]	Peroxidase 15
AH14G09130	Inf	Inf	Inf	Chr14	12021930	12024114	-	1621	AH14G09130	GO:0009058;GO:0016747	K00660	COG3424;virNOG10548	HQ	sp|P51069|THS3_ARAHY Stilbene synthase 3 OS=Arachis hypogaea PE=2 SV=1	gi|1021508882|ref|XP_016197793.1| PREDICTED: stilbene synthase 1-like isoform X1 [Arachis ipaensis]	Stilbene synthase 1
AH14G09150	Inf	Inf	Inf	Chr14	12074062	12075792	-	1098	AH14G09150	GO:0009058;GO:0016747	-	virNOG10548;COG3424	QH	sp|P20178|THS1_ARAHY Stilbene synthase 1 OS=Arachis hypogaea PE=2 SV=1	gi|1021508882|ref|XP_016197793.1| PREDICTED: stilbene synthase 1-like isoform X1 [Arachis ipaensis]	Stilbene synthase 1
AH14G09160	3.69938	7.73809	3.44264	Chr14	12080144	12081675	-	1170	AH14G09160	GO:0005737;GO:0009058;GO:0050350	K00660	virNOG10548;COG3424	QH	sp|P51069|THS3_ARAHY Stilbene synthase 3 OS=Arachis hypogaea PE=2 SV=1	gi|1012108819|ref|XP_015959434.1| PREDICTED: stilbene synthase 3-like [Arachis duranensis]	Stilbene synthase 3
AH14G09170	5.03719	7.74026	5.28708	Chr14	12184865	12186599	-	1420	AH14G09170	-	K00660	COG3424;virNOG10548	QH	sp|P51069|THS3_ARAHY Stilbene synthase 3 OS=Arachis hypogaea PE=2 SV=1	gi|1021508903|ref|XP_016197803.1| PREDICTED: stilbene synthase 3-like [Arachis ipaensis]	Stilbene synthase 3
AH14G09220	3.72571	8.69041	5.62345	Chr14	12329594	12331089	-	1170	AH14G09220	-	K00660	virNOG10548;COG3424	QH	sp|P51069|THS3_ARAHY Stilbene synthase 3 OS=Arachis hypogaea PE=2 SV=1	gi|1021508905|ref|XP_016197804.1| PREDICTED: stilbene synthase 3-like [Arachis ipaensis]	Stilbene synthase 3
AH14G09230	Inf	Inf	Inf	Chr14	12400163	12401958	-	1466	AH14G09230	-	K00660	COG3424;virNOG10548	HQ	sp|P51069|THS3_ARAHY Stilbene synthase 3 OS=Arachis hypogaea PE=2 SV=1	gi|1021508863|ref|XP_016197784.1| PREDICTED: stilbene synthase 3-like [Arachis ipaensis]	Stilbene synthase 3
AH14G09780	2.56204	6.92474	5.00506	Chr14	13342778	13344653	-	1540	AH14G09780	GO:0016747;GO:0009058	K00660	COG3424;virNOG10548	HQ	sp|P20178|THS1_ARAHY Stilbene synthase 1 OS=Arachis hypogaea PE=2 SV=1	gi|1012108833|ref|XP_015959437.1| PREDICTED: stilbene synthase 1 [Arachis duranensis]	Stilbene synthase 1
AH14G09800	Inf	Inf	Inf	Chr14	13441014	13441975	-	891	AH14G09800	GO:0009058;GO:0016747	-	COG3424;virNOG10548	QH	sp|P20178|THS1_ARAHY Stilbene synthase 1 OS=Arachis hypogaea PE=2 SV=1	gi|5002496|dbj|BAA78617.1| stilbene synthase [Arachis hypogaea] &gt;gi|299150963|gb|ADJ17764.1| resveratrol synthase [Arachis hypogaea] &gt;gi|817649957|gb|AKG06600.1| stilbene synthase [synthetic construct]	Stilbene synthase 1
AH14G09830	6.78787	10.6739	8.402	Chr14	13482085	13483692	-	1170	AH14G09830	GO:0016747;GO:0009058	K00660	virNOG10548;COG3424	QH	sp|P20178|THS1_ARAHY Stilbene synthase 1 OS=Arachis hypogaea PE=2 SV=1	gi|1021508884|ref|XP_016197794.1| PREDICTED: putative stilbene synthase 2 isoform X2 [Arachis ipaensis]	Stilbene synthase 1
AH14G09840	Inf	Inf	Inf	Chr14	13488273	13490003	-	1077	AH14G09840	GO:0009058;GO:0016747	-	COG3424;virNOG10548	HQ	sp|P20178|THS1_ARAHY Stilbene synthase 1 OS=Arachis hypogaea PE=2 SV=1	gi|1021508882|ref|XP_016197793.1| PREDICTED: stilbene synthase 1-like isoform X1 [Arachis ipaensis]	Stilbene synthase 1
AH14G09920	4.86439	9.54514	6.07611	Chr14	13712291	13713950	-	1173	AH14G09920	-	K00660	COG3424;virNOG10548	HQ	sp|P51069|THS3_ARAHY Stilbene synthase 3 OS=Arachis hypogaea PE=2 SV=1	gi|1012108670|ref|XP_015959401.1| PREDICTED: stilbene synthase 3-like [Arachis duranensis]	Stilbene synthase 3
AH14G10820	1.94114	1.91759	2.09929	Chr14	15755931	15756533	+	603	AH14G10820	-	-	-	-	-	-	Unknown function
AH14G10870	Inf	Inf	Inf	Chr14	15824496	15827947	-	1364	AH14G10870	GO:0005975;GO:0004553	-	virNOG04186;euNOG04221	R	sp|Q03467|E13B_PEA Glucan endo-1,3-beta-glucosidase OS=Pisum sativum PE=2 SV=1	gi|1021509062|ref|XP_016197882.1| PREDICTED: glucan endo-1,3-beta-glucosidase, basic isoform-like [Arachis ipaensis]	Glucan endo-1,3-beta-glucosidase
AH14G10930	3.76032	3.28193	1.5672	Chr14	15937163	15937897	-	735	AH14G10930	-	-	-	-	-	gi|1012109299|ref|XP_015959558.1| PREDICTED: uncharacterized protein LOC107483457 [Arachis duranensis]	Uncharacterized protein
AH14G11250	1.4141	1.93123	3.64807	Chr14	16627343	16644318	+	1015	AH14G11250	GO:0009607;GO:0006952	-	-	-	sp|P93333|PR101_MEDTR Class-10 pathogenesis-related protein 1 OS=Medicago truncatula GN=PR10-1 PE=2 SV=1	gi|1012109428|ref|XP_015959593.1| PREDICTED: class-10 pathogenesis-related protein 1-like [Arachis duranensis] &gt;gi|1021509102|ref|XP_016197905.1| PREDICTED: class-10 pathogenesis-related protein 1-like [Arachis ipaensis]	Class-10 pathogenesis-related protein 1
AH14G11270	1.83648	4.30766	3.39174	Chr14	16688490	16690697	+	1061	AH14G11270	GO:0009607;GO:0006952	-	-	-	sp|Q06931|ABR17_PEA ABA-responsive protein ABR17 OS=Pisum sativum PE=2 SV=1	gi|1021509110|ref|XP_016197909.1| PREDICTED: ABA-responsive protein ABR17-like [Arachis ipaensis]	ABA-responsive protein ABR17
AH14G11500	2.297	2.61505	3.74996	Chr14	17172183	17172739	-	557	AH14G11500	-	-	-	-	-	gi|1012332052|gb|KYP43499.1| hypothetical protein KK1_035066 [Cajanus cajan] &gt;gi|1012332054|gb|KYP43501.1| hypothetical protein KK1_035068 [Cajanus cajan]	Uncharacterized protein
AH14G11860	3.39208	2.98522	1.96188	Chr14	17935773	17936350	-	578	AH14G11860	-	-	-	-	-	gi|1021503831|ref|XP_016195176.1| PREDICTED: polygalacturonase-like [Arachis ipaensis]	Uncharacterized protein
AH14G12610	2.91971	1.15702	1.71502	Chr14	19570060	19577715	-	5733	AH14G12610	GO:0042626;GO:0055085;GO:0016021;GO:0005524	-	virNOG02604;COG1132	VQ	sp|Q9LZJ5|AB14C_ARATH ABC transporter C family member 14 OS=Arabidopsis thaliana GN=ABCC14 PE=1 SV=1	gi|1021509208|ref|XP_016197953.1| PREDICTED: ABC transporter C family member 14-like [Arachis ipaensis]	ABC transporter C family member 14
AH14G13690	2.03586	5.41741	4.20913	Chr14	22756369	22758483	+	1251	AH14G13690	GO:0043167	-	virNOG07574	R	sp|Q9CW42|MARC1_MOUSE Mitochondrial amidoxime-reducing component 1 OS=Mus musculus GN=Marc1 PE=1 SV=2	gi|1021509325|ref|XP_016198006.1| PREDICTED: mitochondrial amidoxime-reducing component 1-like [Arachis ipaensis]	Mitochondrial amidoxime reducing component 2
AH14G15380	1.67041	1.6693	1.62994	Chr14	31050692	31050973	-	282	AH14G15380	-	-	virNOG37585	S	-	gi|1021499846|ref|XP_016193202.1| PREDICTED: uncharacterized protein LOC107634140 [Arachis ipaensis]	Phloem specific protein
AH14G15450	1.32181	1.33574	1.9428	Chr14	31096097	31097617	-	774	AH14G15450	-	-	virNOG17584;virNOG22960	S	-	gi|1021489317|ref|XP_016187661.1| PREDICTED: uncharacterized protein LOC107629395 [Arachis ipaensis]	PB1 domain protein
AH14G17460	2.07172	2.78287	3.06132	Chr14	44256666	44258697	-	1174	AH14G17460	-	-	virNOG17631	S	sp|Q6NLC8|Y1648_ARATH Uncharacterized protein At1g66480 OS=Arabidopsis thaliana GN=At1g66480 PE=2 SV=1	gi|1021506383|ref|XP_016196584.1| PREDICTED: uncharacterized protein At1g66480-like [Arachis ipaensis]	Uncharacterized protein At1g66480
AH14G19460	5.03304	6.77984	4.32138	Chr14	71678141	71678874	+	734	AH14G19460	-	-	-	-	-	gi|1021509671|ref|XP_016198171.1| PREDICTED: proline-rich receptor-like protein kinase PERK2 [Arachis ipaensis]	RNA-binding protein 12-like
AH14G19760	2.36683	4.66172	5.66926	Chr14	74188782	74221256	-	1828	AH14G19760	GO:0055114;GO:0046872;GO:0016491	-	virNOG04549;COG3491	QR	sp|Q84MB3|ACCH1_ARATH 1-aminocyclopropane-1-carboxylate oxidase homolog 1 OS=Arabidopsis thaliana GN=At1g06620 PE=2 SV=1	gi|1021510043|ref|XP_016198336.1| PREDICTED: 1-aminocyclopropane-1-carboxylate oxidase homolog 1-like isoform X1 [Arachis ipaensis]	1-aminocyclopropane-1-carboxylate oxidase homolog 1
AH14G22020	1.76829	2.30918	3.52946	Chr14	90873657	90880552	-	2427	AH14G22020	GO:0016021;GO:0098656;GO:0009536;GO:0005315	K08193	virNOG03410	G	sp|Q7XJR2|ANTR3_ARATH Probable anion transporter 3, chloroplastic OS=Arabidopsis thaliana GN=ANTR3 PE=2 SV=2	gi|1021510396|ref|XP_016198494.1| PREDICTED: probable anion transporter 3, chloroplastic [Arachis ipaensis]	Probable anion transporter 3, chloroplastic
AH14G22370	1.89344	2.95918	2.1063	Chr14	92917681	92934193	+	1558	AH14G22370	GO:0008270;GO:0055114;GO:0004022	K00001	virNOG02257	Q	sp|A1L4Y2|ADHL3_ARATH Alcohol dehydrogenase-like 3 OS=Arabidopsis thaliana GN=At1g32780 PE=2 SV=1	gi|1021510563|ref|XP_016198559.1| PREDICTED: alcohol dehydrogenase-like 4 [Arachis ipaensis]	Alcohol dehydrogenase-like 3
AH14G22520	8.46759	9.05011	7.923	Chr14	93483870	93484708	+	839	AH14G22520	-	-	-	-	-	gi|1021504795|ref|XP_016195735.1| PREDICTED: early nodulin-75-like [Arachis ipaensis]	Early nodulin-12B
AH14G22670	1.50598	4.61389	4.52457	Chr14	94494134	94499922	-	1791	AH14G22670	GO:0055114;GO:0005506;GO:0051213	-	virNOG07799	Q	sp|Q9SRM3|DIOX6_ARATH Probable 2-oxoglutarate-dependent dioxygenase At3g111800 OS=Arabidopsis thaliana GN=At3g11180 PE=2 SV=1	gi|1021510602|ref|XP_016198580.1| PREDICTED: probable 2-oxoglutarate/Fe(II)-dependent dioxygenase [Arachis ipaensis]	Leucoanthocyanidin dioxygenase-like protein
AH14G22970	1.40415	3.88397	3.47268	Chr14	96456159	96457595	-	1437	AH14G22970	-	-	virNOG31177	S	sp|Q9LJB4|5MAT_ARATH Malonyl-CoA:anthocyanidin 5-O-glucoside-6&apos;&apos;-O-malonyltransferase OS=Arabidopsis thaliana GN=5MAT PE=1 SV=1	gi|1012115356|ref|XP_015961007.1| PREDICTED: malonyl-CoA:anthocyanidin 5-O-glucoside-6&apos;&apos;-O-malonyltransferase-like [Arachis duranensis]	Malonyl-CoA:anthocyanidin 5-O-glucoside-6''-O-malonyltransferase
AH14G23010	1.16431	3.52194	4.00417	Chr14	96635039	96638883	+	1929	AH14G23010	GO:0008422;GO:1901657;GO:0005975	-	virNOG05680	G	sp|B3H5Q1|BGL11_ARATH Beta-glucosidase 11 OS=Arabidopsis thaliana GN=BGLU11 PE=2 SV=2	gi|1021510626|ref|XP_016198593.1| PREDICTED: beta-glucosidase 10-like [Arachis ipaensis]	Beta-glucosidase 11
AH14G25410	2.16615	4.52229	6.19495	Chr14	105306334	105308969	-	1377	AH14G25410	GO:0006979;GO:0020037;GO:0042744;GO:0005576;GO:0046872;GO:0055114;GO:0004601;GO:0098869	K00430	virNOG09590	R	sp|P22195|PER1_ARAHY Cationic peroxidase 1 OS=Arachis hypogaea GN=PNC1 PE=1 SV=2	gi|1021506638|ref|XP_016196665.1| PREDICTED: cationic peroxidase 1-like isoform X1 [Arachis ipaensis]	Cationic peroxidase 1
AH14G25420	1.13953	3.98612	4.39522	Chr14	105316605	105318951	-	1149	AH14G25420	GO:0055114;GO:0046872;GO:0005576;GO:0004601;GO:0098869;GO:0042744;GO:0020037;GO:0006979	K00430	virNOG09590	R	sp|P22195|PER1_ARAHY Cationic peroxidase 1 OS=Arachis hypogaea GN=PNC1 PE=1 SV=2	gi|1021510723|ref|XP_016198642.1| PREDICTED: cationic peroxidase 1 [Arachis ipaensis] &gt;gi|6093671|sp|P22195.2|PER1_ARAHY RecName: Full=Cationic peroxidase 1; AltName: Full=PNPC1; Flags: Precursor &gt;gi|1491776|gb|AAB06183.1| cationic peroxidase [Arachis hypogaea]	Cationic peroxidase 1
AH14G25990	1.36863	2.53618	1.36619	Chr14	106975288	106976811	+	1524	AH14G25990	-	-	virNOG06596	R	sp|Q9ZVX5|PP156_ARATH Pentatricopeptide repeat-containing protein At2g16880 OS=Arabidopsis thaliana GN=At2g16880 PE=2 SV=1	gi|1021510662|ref|XP_016198611.1| PREDICTED: pentatricopeptide repeat-containing protein At1g62680, mitochondrial-like [Arachis ipaensis]	Pentatricopeptide repeat-containing protein At5g39710
AH14G29290	1.28657	3.91332	2.7048	Chr14	114146377	114159520	+	1146	AH14G29290	-	K15095	virNOG01206	Q	sp|Q9M2E2|SDR1_ARATH (+)-neomenthol dehydrogenase OS=Arabidopsis thaliana GN=SDR1 PE=1 SV=1	gi|1021501123|ref|XP_016193788.1| PREDICTED: (+)-neomenthol dehydrogenase-like [Arachis ipaensis]	(+)-neomenthol dehydrogenase
AH14G31590	Inf	Inf	Inf	Chr14	119710929	119715610	-	1963	AH14G31590	GO:0030170;GO:0016847;GO:0042218	K20772	virNOG02623	E	sp|Q9MB95|1A11_PRUMU 1-aminocyclopropane-1-carboxylate synthase 1 OS=Prunus mume GN=ACS1 PE=2 SV=1	gi|1012118875|ref|XP_015961831.1| PREDICTED: 1-aminocyclopropane-1-carboxylate synthase 1-like, partial [Arachis duranensis]	1-aminocyclopropane-1-carboxylate synthase 1
AH14G33100	2.3409	4.21649	4.07463	Chr14	121893313	121895163	-	1550	AH14G33100	GO:0080044;GO:0043231;GO:0080043;GO:0009813;GO:0052696	K13691	NOG12514;KOG1192;NOG115478	CGS	sp|Q6VAA6|U74G1_STERE UDP-glycosyltransferase 74G1 OS=Stevia rebaudiana GN=UGT74G1 PE=1 SV=1	gi|1021501775|ref|XP_016194088.1| PREDICTED: UDP-glycosyltransferase 74G1-like isoform X2 [Arachis ipaensis]	UDP-glycosyltransferase 74G1
AH14G34740	3.29842	5.58024	6.42712	Chr14	124699671	124700114	+	444	AH14G34740	-	-	-	-	-	gi|1021505615|ref|XP_016196201.1| PREDICTED: repetitive proline-rich cell wall protein 2-like [Arachis ipaensis]	ATP-dependent RNA helicase DBP7
AH14G34780	5.3667	2.75248	3.37558	Chr14	124736447	124741193	-	1664	AH14G34780	GO:0005886;GO:0004144;GO:0019432;GO:0047196	-	virNOG04546	S	sp|Q93ZR6|WSD1_ARATH O-acyltransferase WSD1 OS=Arabidopsis thaliana GN=WSD1 PE=2 SV=1	gi|1021502095|ref|XP_016194254.1| PREDICTED: O-acyltransferase WSD1-like [Arachis ipaensis]	O-acyltransferase WSD1
AH14G35000	Inf	Inf	Inf	Chr14	125121397	125127433	+	2460	AH14G35000	GO:0005215;GO:0006810;GO:0016021	-	COG3104;virNOG05618	EP	sp|Q9LQL2|PTR14_ARATH Protein NRT1/ PTR FAMILY 7.3 OS=Arabidopsis thaliana GN=NPF7.3 PE=1 SV=2	gi|1021502169|ref|XP_016194284.1| PREDICTED: protein NRT1/ PTR FAMILY 7.3-like isoform X1 [Arachis ipaensis]	Protein NRT1/ PTR FAMILY 7.3
AH14G35670	1.87991	1.49651	5.11387	Chr14	125774907	125777100	-	1562	AH14G35670	-	-	KOG1192	CG	sp|Q9SGA8|U83A1_ARATH UDP-glycosyltransferase 83A1 OS=Arabidopsis thaliana GN=UGT83A1 PE=2 SV=1	gi|1012122305|ref|XP_015962697.1| PREDICTED: UDP-glycosyltransferase 83A1-like [Arachis duranensis]	UDP-glycosyltransferase 83A1
AH14G35700	2.2562	4.26893	4.42837	Chr14	125836028	125838674	-	1664	AH14G35700	GO:0080043;GO:0052696;GO:0009813;GO:0080044;GO:0043231	-	KOG1192	GC	sp|Q9SGA8|U83A1_ARATH UDP-glycosyltransferase 83A1 OS=Arabidopsis thaliana GN=UGT83A1 PE=2 SV=1	gi|1021502300|ref|XP_016194348.1| PREDICTED: UDP-glycosyltransferase 83A1-like [Arachis ipaensis]	UDP-glycosyltransferase 83A1
AH14G35750	4.58959	6.25513	8.24145	Chr14	125901638	125904727	-	1712	AH14G35750	-	-	KOG1192	GC	sp|Q9SGA8|U83A1_ARATH UDP-glycosyltransferase 83A1 OS=Arabidopsis thaliana GN=UGT83A1 PE=2 SV=1	gi|1021502308|ref|XP_016194352.1| PREDICTED: UDP-glycosyltransferase 83A1-like [Arachis ipaensis]	UDP-glycosyltransferase 83A1
AH14G35760	2.56623	3.81348	2.36929	Chr14	125906669	125907475	-	807	AH14G35760	GO:0009813;GO:0052696;GO:0080043;GO:0043231;GO:0080044	-	KOG1192	GC	sp|Q9SGA8|U83A1_ARATH UDP-glycosyltransferase 83A1 OS=Arabidopsis thaliana GN=UGT83A1 PE=2 SV=1	gi|1021502312|ref|XP_016194354.1| PREDICTED: UDP-glycosyltransferase 83A1-like [Arachis ipaensis]	UDP-glycosyltransferase 83A1
AH14G35820	3.51027	4.61715	6.47642	Chr14	125938774	125941411	-	1638	AH14G35820	-	-	virNOG12021;virNOG05850	GC	sp|Q9SGA8|U83A1_ARATH UDP-glycosyltransferase 83A1 OS=Arabidopsis thaliana GN=UGT83A1 PE=2 SV=1	gi|1012122251|ref|XP_015962683.1| PREDICTED: UDP-glycosyltransferase 83A1-like [Arachis duranensis]	UDP-glycosyltransferase 83A1
AH14G35850	3.41325	1.71472	2.18583	Chr14	125982018	125982428	-	411	AH14G35850	GO:0009536;GO:0031492;GO:0006334;GO:0046982;GO:0000786;GO:0005634	K11253	COG2036	B	sp|P59226|H32_ARATH Histone H3.2 OS=Arabidopsis thaliana GN=HTR2 PE=1 SV=2	gi|670445861|ref|XP_008663191.1| PREDICTED: histone H3.2-like [Zea mays] &gt;gi|413918289|gb|AFW58221.1| histone H3.2 [Zea mays]	Histone H3.2
AH14G35950	1.75597	3.21146	4.94122	Chr14	126086597	126090973	-	2487	AH14G35950	-	-	virNOG18886	S	sp|Q94F39|AFP3_ARATH Ninja-family protein AFP3 OS=Arabidopsis thaliana GN=AFP3 PE=1 SV=1	gi|1021502347|ref|XP_016194372.1| PREDICTED: ninja-family protein AFP3 [Arachis ipaensis]	Ninja-family protein AFP2
AH14G36360	2.36569	4.23945	4.1365	Chr14	126711795	126713267	-	1473	AH14G36360	GO:0016746	-	virNOG08363	R	sp|Q940Z5|PMAT1_ARATH Phenolic glucoside malonyltransferase 1 OS=Arabidopsis thaliana GN=PMAT1 PE=1 SV=1	gi|1021505701|ref|XP_016196251.1| PREDICTED: malonyl-CoA:anthocyanidin 5-O-glucoside-6&apos;&apos;-O-malonyltransferase-like [Arachis ipaensis]	Malonyl-CoA:anthocyanidin 5-O-glucoside-6''-O-malonyltransferase
AH14G37950	2.40731	3.86168	6.58001	Chr14	128261409	128262140	+	649	AH14G37950	-	-	-	-	-	gi|1012121678|ref|XP_015962545.1| PREDICTED: serine/threonine-protein kinase AfsK-like [Arachis duranensis]	Unknown function
AH14G37970	1.25065	2.96057	2.58872	Chr14	128269457	128270886	+	676	AH14G37970	-	-	-	-	-	gi|1021502622|ref|XP_016194514.1| PREDICTED: uncharacterized protein LOC107635534 [Arachis ipaensis]	Unknown function
AH14G38000	1.46524	3.82061	3.27017	Chr14	128280697	128281262	+	312	AH14G38000	-	-	-	-	-	gi|1021502624|ref|XP_016194515.1| PREDICTED: uncharacterized protein LOC107635535 [Arachis ipaensis]	Unknown function
AH14G38010	1.75348	1.76528	3.81614	Chr14	128283547	128284106	+	237	AH14G38010	-	-	-	-	-	gi|1021502620|ref|XP_016194512.1| PREDICTED: uncharacterized protein LOC107635533 [Arachis ipaensis] &gt;gi|1021502626|ref|XP_016194516.1| PREDICTED: uncharacterized protein LOC107635536 [Arachis ipaensis]	Uncharacterized protein
AH14G38120	2.03189	5.61408	3.64819	Chr14	128452521	128453948	+	1250	AH14G38120	GO:0046423;GO:0009507	K10525	virNOG09346	R	sp|A2XID3|AOC_ORYSI Allene oxide cyclase, chloroplastic OS=Oryza sativa subsp. indica GN=AOC PE=2 SV=1	gi|1021502646|ref|XP_016194527.1| PREDICTED: allene oxide cyclase 4, chloroplastic-like [Arachis ipaensis]	Allene oxide cyclase 4, chloroplastic
AH14G40460	2.09412	2.20157	1.49653	Chr14	130423172	130425861	+	823	AH14G40460	-	-	KOG1603;virNOG20510	P	sp|Q9LF57|HIP21_ARATH Heavy metal-associated isoprenylated plant protein 21 OS=Arabidopsis thaliana GN=HIPP21 PE=1 SV=1	gi|1021507071|ref|XP_016196851.1| PREDICTED: heavy metal-associated isoprenylated plant protein 26-like isoform X1 [Arachis ipaensis]	heavy metal-associated isoprenylated plant protein 26 isoform X1||heavy metal-associated isoprenylated plant protein 26 isoform X2
AH14G41430	2.03024	2.60996	3.89178	Chr14	131201250	131203837	+	1455	AH14G41430	-	-	virNOG02502	C	sp|A2XRZ0|AKR2_ORYSI Probable aldo-keto reductase 2 OS=Oryza sativa subsp. indica GN=OsI_15387 PE=3 SV=1	gi|1012121385|ref|XP_015962477.1| PREDICTED: probable aldo-keto reductase 2 [Arachis duranensis]	Probable aldo-keto reductase 2
AH14G42320	2.15576	2.76789	1.81654	Chr14	131901864	131903360	-	1319	AH14G42320	GO:0009507;GO:0046423	K10525	virNOG09346	R	sp|A2XID3|AOC_ORYSI Allene oxide cyclase, chloroplastic OS=Oryza sativa subsp. indica GN=AOC PE=2 SV=1	gi|1012121640|ref|XP_015962537.1| PREDICTED: allene oxide cyclase 4, chloroplastic-like [Arachis duranensis]	Allene oxide cyclase 5
AH14G42450	3.31732	6.16033	6.21349	Chr14	132085291	132086513	-	675	AH14G42450	-	-	-	-	-	gi|1021502624|ref|XP_016194515.1| PREDICTED: uncharacterized protein LOC107635535 [Arachis ipaensis]	Unknown function
AH14G44180	1.28354	3.79521	3.59313	Chr14	133776509	133778377	+	1515	AH14G44180	-	-	virNOG12021;virNOG05850	CG	sp|Q9SGA8|U83A1_ARATH UDP-glycosyltransferase 83A1 OS=Arabidopsis thaliana GN=UGT83A1 PE=2 SV=1	gi|1012122251|ref|XP_015962683.1| PREDICTED: UDP-glycosyltransferase 83A1-like [Arachis duranensis]	UDP-glycosyltransferase 83A1
AH14G44220	3.42986	5.3038	7.90542	Chr14	133804736	133807814	+	1731	AH14G44220	-	-	KOG1192	GC	sp|Q9SGA8|U83A1_ARATH UDP-glycosyltransferase 83A1 OS=Arabidopsis thaliana GN=UGT83A1 PE=2 SV=1	gi|1012122265|ref|XP_015962687.1| PREDICTED: UDP-glycosyltransferase 83A1-like [Arachis duranensis]	UDP-glycosyltransferase 83A1
AH14G44260	1.63557	5.14798	4.99914	Chr14	133864791	133866557	+	1471	AH14G44260	-	-	KOG1192	GC	sp|Q9SGA8|U83A1_ARATH UDP-glycosyltransferase 83A1 OS=Arabidopsis thaliana GN=UGT83A1 PE=2 SV=1	gi|1012122280|ref|XP_015962691.1| PREDICTED: UDP-glycosyltransferase 83A1-like [Arachis duranensis]	UDP-glycosyltransferase 83A1
AH14G44270	4.81009	7.57287	8.28495	Chr14	133868396	133879851	+	1763	AH14G44270	GO:0043231;GO:0080044;GO:0052696;GO:0009813;GO:0080043	-	KOG1192	GC	sp|Q9SGA8|U83A1_ARATH UDP-glycosyltransferase 83A1 OS=Arabidopsis thaliana GN=UGT83A1 PE=2 SV=1	gi|1012122288|ref|XP_015962693.1| PREDICTED: UDP-glycosyltransferase 83A1-like [Arachis duranensis]	UDP-glycosyltransferase 83A1
AH14G44290	1.90266	3.65681	5.37637	Chr14	133901000	133903223	+	1767	AH14G44290	-	-	KOG1192	CG	sp|Q9SGA8|U83A1_ARATH UDP-glycosyltransferase 83A1 OS=Arabidopsis thaliana GN=UGT83A1 PE=2 SV=1	gi|1012122305|ref|XP_015962697.1| PREDICTED: UDP-glycosyltransferase 83A1-like [Arachis duranensis]	UDP-glycosyltransferase 83A1
AH14G45060	4.8954	4.35978	4.90959	Chr14	134627136	134632749	-	2381	AH14G45060	GO:0005215;GO:0006810;GO:0016021	-	virNOG05618;COG3104	EP	sp|Q9LQL2|PTR14_ARATH Protein NRT1/ PTR FAMILY 7.3 OS=Arabidopsis thaliana GN=NPF7.3 PE=1 SV=2	gi|1012122550|ref|XP_015962762.1| PREDICTED: protein NRT1/ PTR FAMILY 7.3-like [Arachis duranensis]	Protein NRT1/ PTR FAMILY 7.3
AH14G45090	1.38081	2.73027	2.42941	Chr14	134657630	134659904	-	1722	AH14G45090	GO:0015171;GO:0003333;GO:0016021	K15015	virNOG00890	E	sp|F4J1Q9|AVT1I_ARATH Amino acid transporter AVT1I OS=Arabidopsis thaliana GN=AVT1I PE=3 SV=1	gi|1012122578|ref|XP_015962766.1| PREDICTED: vacuolar amino acid transporter 1-like isoform X2 [Arachis duranensis]	Uncharacterized protein
AH15G00370	3.00389	8.79818	4.79374	Chr15	612535	613147	-	613	AH15G00370	-	-	virNOG26903	S	-	gi|920701711|gb|KOM44936.1| hypothetical protein LR48_Vigan06g024200 [Vigna angularis] &gt;gi|965614675|dbj|BAU00308.1| hypothetical protein VIGAN_10189100 [Vigna angularis var. angularis]	VQ motif protein
AH15G00750	3.22945	5.57069	3.74939	Chr15	1110758	1112254	+	1390	AH15G00750	-	-	virNOG19318	S	sp|Q9FN11|LBD37_ARATH LOB domain-containing protein 37 OS=Arabidopsis thaliana GN=LBD37 PE=2 SV=1	gi|1021516334|ref|XP_016201655.1| PREDICTED: LOB domain-containing protein 37-like [Arachis ipaensis]	LOB domain-containing protein 39
AH15G01250	Inf	Inf	Inf	Chr15	1797013	1798869	-	1857	AH15G01250	GO:0102240;GO:0080043;GO:0052696;GO:0009813;GO:0008483;GO:0080044;GO:0043231	K18822	KOG1192;virNOG39271	GC	sp|D4Q9Z4|SGT2_SOYBN Soyasapogenol B glucuronide galactosyltransferase OS=Glycine max GN=GmSGT2 PE=1 SV=1	gi|1021516419|ref|XP_016201700.1| PREDICTED: soyasapogenol B glucuronide galactosyltransferase-like [Arachis ipaensis]	Soyasapogenol B glucuronide galactosyltransferase
AH15G01320	1.23194	1.86049	1.59745	Chr15	2009458	2010828	-	1371	AH15G01320	-	-	virNOG00084	S	sp|Q9FH97|EPS1_ARATH Protein ENHANCED PSEUDOMONAS SUSCEPTIBILTY 1 OS=Arabidopsis thaliana GN=EPS1 PE=2 SV=1	gi|1021516443|ref|XP_016201712.1| PREDICTED: uncharacterized acetyltransferase At3g50280-like [Arachis ipaensis] &gt;gi|1021516445|ref|XP_016201713.1| PREDICTED: uncharacterized acetyltransferase At3g50280-like [Arachis ipaensis]	Putative acetyltransferase At3g50280 family
AH15G01330	8.2776	8.51501	10.5643	Chr15	2110485	2111843	-	1359	AH15G01330	-	-	virNOG00084	S	sp|Q9SND9|Y3028_ARATH Uncharacterized acetyltransferase At3g50280 OS=Arabidopsis thaliana GN=At3g50280 PE=3 SV=1	gi|1012126950|ref|XP_015963899.1| PREDICTED: uncharacterized acetyltransferase At3g50280-like [Arachis duranensis]	Uncharacterized acetyltransferase At3g50280
AH15G01590	1.69302	1.85714	4.39498	Chr15	2791783	2794545	+	1710	AH15G01590	GO:0005634	K09419	virNOG17082	K	sp|P22335|HSF24_SOLPE Heat shock factor protein HSF24 OS=Solanum peruvianum GN=HSF24 PE=2 SV=1	gi|1021516493|ref|XP_016201739.1| PREDICTED: heat shock factor protein HSF24 [Arachis ipaensis]	Heat shock factor protein HSF24
AH15G01950	2.78872	3.44062	4.69554	Chr15	3304847	3309892	-	959	AH15G01950	-	-	virNOG14268	R	sp|O80477|MES3_ARATH Methylesterase 3 OS=Arabidopsis thaliana GN=MES3 PE=2 SV=1	gi|1021516554|ref|XP_016201768.1| PREDICTED: salicylic acid-binding protein 2-like [Arachis ipaensis]	Methylesterase 3
AH15G02010	Inf	Inf	Inf	Chr15	3350586	3352409	-	1440	AH15G02010	GO:0052889;GO:0055114;GO:0052887;GO:0016788;GO:0052886	-	virNOG10226;NOG123842	SR	sp|O80470|GDL38_ARATH GDSL esterase/lipase At2g23540 OS=Arabidopsis thaliana GN=At2g23540 PE=2 SV=1	gi|1021514255|ref|XP_016200637.1| PREDICTED: GDSL esterase/lipase At2g23540 [Arachis ipaensis]	GDSL esterase/lipase At2g23540
AH15G02380	1.087	3.80534	2.50725	Chr15	3861228	3947833	+	3029	AH15G02380	-	-	virNOG01057	Q	sp|O81974|C71D8_SOYBN Cytochrome P450 71D8 OS=Glycine max GN=CYP71D8 PE=2 SV=1	gi|1021516628|ref|XP_016201808.1| PREDICTED: cytochrome P450 71D8-like [Arachis ipaensis]	Cytochrome P450 71D8
AH15G02570	3.25462	4.05663	4.14693	Chr15	4305994	4309184	+	1881	AH15G02570	GO:0080043;GO:0009813;GO:0052696;GO:0080044;GO:0043231	K12356	virNOG06561	GC	sp|Q40287|UFOG5_MANES Anthocyanidin 3-O-glucosyltransferase 5 OS=Manihot esculenta GN=GT5 PE=2 SV=1	gi|1012127596|ref|XP_015964059.1| PREDICTED: anthocyanidin 3-O-glucosyltransferase 5-like [Arachis duranensis]	Anthocyanidin 3-O-glucosyltransferase 5
AH15G02920	3.68858	2.56283	3.16671	Chr15	4756484	4761492	+	2716	AH15G02920	GO:0005524	K19001	virNOG03730	K	sp|Q9XFH4|DDM1_ARATH ATP-dependent DNA helicase DDM1 OS=Arabidopsis thaliana GN=DDM1 PE=1 SV=1	gi|1021516704|ref|XP_016201850.1| PREDICTED: ATP-dependent DNA helicase DDM1 [Arachis ipaensis] &gt;gi|1021516706|ref|XP_016201851.1| PREDICTED: ATP-dependent DNA helicase DDM1 [Arachis ipaensis] &gt;gi|1021516708|ref|XP_016201852.1| PREDICTED: ATP-dependent DNA helicase DDM1 [Arachis ipaensis]	ATP-dependent DNA helicase DDM1
AH15G03690	1.53422	3.31922	6.41322	Chr15	6056272	6058081	+	1810	AH15G03690	GO:0005524	K08900	COG0465;virNOG03873	O	sp|Q8GW96|AATP3_ARATH AAA-ATPase At2g18193 OS=Arabidopsis thaliana GN=At2g18193 PE=2 SV=1	gi|1021516807|ref|XP_016201902.1| PREDICTED: AAA-ATPase At2g18193-like [Arachis ipaensis]	AAA-ATPase At2g18193
AH15G03900	2.23343	2.87852	4.83717	Chr15	6451666	6455703	+	2511	AH15G03900	GO:0016021;GO:0009809;GO:0005506;GO:0055114;GO:0016709;GO:0020037	K09755	virNOG05200;COG2124	Q	sp|Q42600|C84A1_ARATH Cytochrome P450 84A1 OS=Arabidopsis thaliana GN=CYP84A1 PE=1 SV=1	gi|1021516849|ref|XP_016201925.1| PREDICTED: cytochrome P450 84A1-like [Arachis ipaensis]	Cytochrome P450 84A1
AH15G05400	1.25485	1.95906	1.36541	Chr15	9298619	9300073	-	1455	AH15G05400	GO:0006508;GO:0004190	-	virNOG08950;NOG130605	SO	sp|Q940R4|ASP63_ARATH Probable aspartyl protease At4g16563 OS=Arabidopsis thaliana GN=At4g16563 PE=2 SV=1	gi|1021517118|ref|XP_016202062.1| PREDICTED: aspartic proteinase nepenthesin-1 [Arachis ipaensis]	Uncharacterized protein
AH15G05640	1.72437	1.37683	3.19712	Chr15	9686893	9689187	-	2047	AH15G05640	-	K09419	virNOG08850	K	sp|Q9T0D3|HFB2B_ARATH Heat stress transcription factor B-2b OS=Arabidopsis thaliana GN=HSFB2B PE=2 SV=1	gi|1012129041|ref|XP_015964451.1| PREDICTED: heat stress transcription factor B-2b [Arachis duranensis]	Heat stress transcription factor B-2b
AH15G05660	5.64363	6.95685	12.4911	Chr15	9701802	9703061	+	1260	AH15G05660	-	-	virNOG01607	R	sp|P81370|TLP_ACTDE Thaumatin-like protein OS=Actinidia deliciosa GN=tlp PE=1 SV=2	gi|1021517178|ref|XP_016202096.1| PREDICTED: protein P21-like [Arachis ipaensis]	Thaumatin-like protein
AH15G06190	2.46056	1.6982	3.56648	Chr15	10516313	10517300	-	902	AH15G06190	GO:0006952	-	virNOG18680	S	sp|A0MFL4|LOR17_ARATH Protein LURP-one-related 17 OS=Arabidopsis thaliana GN=At5g41590 PE=2 SV=2	gi|1021517294|ref|XP_016202149.1| PREDICTED: protein LURP-one-related 8-like [Arachis ipaensis]	Protein LURP-one-related 17
AH15G08030	2.83945	4.44024	2.82253	Chr15	13508498	13509280	-	525	AH15G08030	GO:0006869;GO:0008289	-	virNOG21169;virNOG21989	R	sp|Q9ZQI8|NLTL2_ARATH Non-specific lipid-transfer protein-like protein At2g13820 OS=Arabidopsis thaliana GN=At2g13820 PE=1 SV=1	gi|1021517582|ref|XP_016202298.1| PREDICTED: non-specific lipid-transfer protein-like protein At2g13820 [Arachis ipaensis]	Protein YLS3
AH15G08040	Inf	Inf	Inf	Chr15	13510250	13511519	+	927	AH15G08040	GO:0016021	-	virNOG20662;virNOG24889	R	-	gi|1021517576|ref|XP_016202295.1| PREDICTED: non-specific lipid-transfer protein-like protein At5g64080 isoform X1 [Arachis ipaensis]	non-specific lipid-transfer protein-like protein At5g64080
AH15G08090	4.5796	9.23125	11.4403	Chr15	13630880	13633195	-	1996	AH15G08090	-	K05894	virNOG00484;COG1902	C	sp|B9FSC8|OPR11_ORYSJ Putative 12-oxophytodienoate reductase 11 OS=Oryza sativa subsp. japonica GN=OPR11 PE=2 SV=1	gi|1021517588|ref|XP_016202301.1| PREDICTED: putative 12-oxophytodienoate reductase 11 [Arachis ipaensis]	Putative 12-oxophytodienoate reductase 11
AH15G11550	3.45814	4.77824	10.1451	Chr15	23663617	23664414	-	798	AH15G11550	-	-	KOG1565	WO	sp|Q9ZUJ5|5MMP_ARATH Metalloendoproteinase 5-MMP OS=Arabidopsis thaliana GN=5MMP PE=1 SV=1	gi|1021518273|ref|XP_016202639.1| PREDICTED: metalloendoproteinase 1-like [Arachis ipaensis]	Metalloendoproteinase 5-MMP
AH15G14190	4.57293	3.60912	5.25522	Chr15	40503366	40506761	+	1188	AH15G14190	-	-	virNOG07773	M	sp|P13708|SUS_SOYBN Sucrose synthase OS=Glycine max GN=SS PE=1 SV=2	gi|1012091788|ref|XP_015955041.1| PREDICTED: sucrose synthase-like [Arachis duranensis]	Sucrose synthase
AH15G14620	2.87582	7.72774	6.68211	Chr15	42975067	42976793	-	1263	AH15G14620	GO:0006355;GO:0003677;GO:0005634	-	virNOG12697	K	sp|O49255|NAC29_ARATH NAC transcription factor 29 OS=Arabidopsis thaliana GN=NAC029 PE=2 SV=1	gi|1021518572|ref|XP_016202769.1| PREDICTED: NAC transcription factor 29-like [Arachis ipaensis]	NAC transcription factor 29
AH15G18100	2.30092	3.7125	7.97952	Chr15	98141008	98144161	+	1380	AH15G18100	GO:0055114;GO:0046872;GO:0051213	-	virNOG03989	Q	sp|Q39224|SRG1_ARATH Protein SRG1 OS=Arabidopsis thaliana GN=SRG1 PE=2 SV=1	gi|1021519047|ref|XP_016202963.1| PREDICTED: protein SRG1-like [Arachis ipaensis] &gt;gi|1021519049|ref|XP_016202964.1| PREDICTED: protein SRG1-like [Arachis ipaensis]	Protein SRG1
AH15G18780	2.45522	7.07978	5.0105	Chr15	106275499	106277691	+	1769	AH15G18780	-	-	virNOG04074	S	-	gi|1021519115|ref|XP_016202995.1| PREDICTED: uncharacterized protein LOC107643774 [Arachis ipaensis] &gt;gi|1021519117|ref|XP_016202996.1| PREDICTED: uncharacterized protein LOC107643774 [Arachis ipaensis]	Uncharacterized protein
AH15G18810	3.37704	4.06406	6.11987	Chr15	106325027	106325880	-	776	AH15G18810	-	K16282	virNOG25335	O	-	gi|1021514699|ref|XP_016200811.1| PREDICTED: E3 ubiquitin-protein ligase RING1-like [Arachis ipaensis]	RING-H2 zinc finger protein RHA2b
AH15G19580	3.52212	6.53109	8.18324	Chr15	113476061	113478405	+	1425	AH15G19580	-	K10525	virNOG09346	R	sp|A2XID3|AOC_ORYSI Allene oxide cyclase, chloroplastic OS=Oryza sativa subsp. indica GN=AOC PE=2 SV=1	gi|1021519121|ref|XP_016202999.1| PREDICTED: allene oxide cyclase 3, chloroplastic-like isoform X1 [Arachis ipaensis]	Allene oxide cyclase 4, chloroplastic
AH15G20060	2.14741	3.66499	2.13413	Chr15	116188570	116193744	+	3347	AH15G20060	GO:0032450;GO:0030246;GO:0004558;GO:0000023	K15925	virNOG00843	G	sp|Q9S7Y7|XYL1_ARATH Alpha-xylosidase 1 OS=Arabidopsis thaliana GN=XYL1 PE=1 SV=1	gi|1021519315|ref|XP_016203079.1| PREDICTED: alpha-xylosidase 1-like [Arachis ipaensis]	Alpha-xylosidase 1
AH15G20140	1.03125	1.46451	1.03656	Chr15	116443474	116445933	-	1257	AH15G20140	GO:0003676;GO:0004519;GO:0006308;GO:0090305	-	virNOG01107;NOG63328	SR	sp|Q9C9G4|ENDO2_ARATH Endonuclease 2 OS=Arabidopsis thaliana GN=ENDO2 PE=1 SV=1	gi|1021519324|ref|XP_016203084.1| PREDICTED: endonuclease 2-like [Arachis ipaensis]	Endonuclease 2
AH15G21690	1.70574	5.33451	4.477	Chr15	123381982	123382353	+	372	AH15G21690	-	-	-	-	-	-	Unknown function
AH15G23030	1.09489	3.3723	1.13806	Chr15	127522748	127524550	-	1803	AH15G23030	-	-	virNOG09105	S	sp|O04203|HSPR2_ARATH Nematode resistance protein-like HSPRO2 OS=Arabidopsis thaliana GN=HSPRO2 PE=1 SV=1	gi|1021519714|ref|XP_016203276.1| PREDICTED: nematode resistance protein-like HSPRO2 isoform X1 [Arachis ipaensis] &gt;gi|1021519716|ref|XP_016203277.1| PREDICTED: nematode resistance protein-like HSPRO2 isoform X2 [Arachis ipaensis]	Nematode resistance protein-like HSPRO2
AH15G24850	2.71187	4.93406	3.96708	Chr15	133082938	133083147	-	210	AH15G24850	GO:0016021	-	virNOG39926;virNOG26472	S	-	gi|734429731|gb|KHN45262.1| hypothetical protein glysoja_041948 [Glycine soja]	Uncharacterized protein
AH15G26800	2.23058	2.46471	4.19978	Chr15	136924528	136925478	+	951	AH15G26800	-	-	-	-	-	-	Dehydrin DHN1
AH15G29990	3.56372	8.15818	3.04807	Chr15	143355863	143357432	-	1269	AH15G29990	-	-	virNOG24891	K	-	gi|1021520823|ref|XP_016203794.1| PREDICTED: uncharacterized protein LOC107644448 [Arachis ipaensis]	Uncharacterized protein
AH15G31650	1.9915	1.0506	1.44178	Chr15	146082399	146086028	+	1647	AH15G31650	GO:0030246;GO:0005975;GO:0016853	K01792	virNOG15762	G	sp|Q40784|AAPC_CENCI Putative glucose-6-phosphate 1-epimerase OS=Cenchrus ciliaris PE=2 SV=1	gi|1021521066|ref|XP_016203918.1| PREDICTED: putative glucose-6-phosphate 1-epimerase [Arachis ipaensis]	Putative glucose-6-phosphate 1-epimerase
AH15G31980	4.19657	4.75302	5.47346	Chr15	146404281	146404929	-	649	AH15G31980	-	-	virNOG25465;virNOG25155	R	sp|P82353|NLTP2_PRUAR Non-specific lipid-transfer protein 2 OS=Prunus armeniaca PE=1 SV=1	gi|1021515028|ref|XP_016200959.1| PREDICTED: non-specific lipid-transfer protein 2-like [Arachis ipaensis]	Non-specific lipid-transfer protein 2
AH15G32730	4.41573	7.15589	4.72286	Chr15	147208098	147208937	-	840	AH15G32730	GO:0004866;GO:0010951	-	virNOG17981	R	sp|Q9LMU2|KTI2_ARATH Kunitz trypsin inhibitor 2 OS=Arabidopsis thaliana GN=KTI2 PE=2 SV=1	gi|1021521195|ref|XP_016203983.1| PREDICTED: 21 kDa seed protein-like [Arachis ipaensis]	Kunitz trypsin inhibitor 4
AH15G32810	Inf	Inf	Inf	Chr15	147284800	147285453	+	654	AH15G32810	-	-	virNOG17981;virNOG35886	R	sp|P13087|MIRA_SYNDU Miraculin OS=Synsepalum dulcificum PE=1 SV=3	gi|1021515043|ref|XP_016200967.1| PREDICTED: miraculin-like [Arachis ipaensis]	Miraculin
AH15G32840	5.89882	7.60639	8.8524	Chr15	147314625	147315275	+	651	AH15G32840	-	-	virNOG17981;virNOG35886	R	sp|P13087|MIRA_SYNDU Miraculin OS=Synsepalum dulcificum PE=1 SV=3	gi|1021521209|ref|XP_016203990.1| PREDICTED: miraculin-like [Arachis ipaensis]	Miraculin
AH15G32850	4.62756	9.64094	10.352	Chr15	147317213	147317854	+	642	AH15G32850	GO:0004866;GO:0010951	-	virNOG35886;virNOG17981	R	sp|P13087|MIRA_SYNDU Miraculin OS=Synsepalum dulcificum PE=1 SV=3	gi|1021521211|ref|XP_016203991.1| PREDICTED: miraculin-like [Arachis ipaensis]	Miraculin
AH15G35200	1.97458	3.27636	2.67484	Chr15	149964269	149966116	-	582	AH15G35200	-	-	virNOG24022;virNOG23469	RS	-	gi|1012321904|gb|KYP34313.1| hypothetical protein KK1_044754 [Cajanus cajan]	Uncharacterized protein
AH15G35590	1.6147	1.76519	3.94017	Chr15	150479602	150481045	-	1113	AH15G35590	-	-	virNOG04549	Q	sp|Q84MB3|ACCH1_ARATH 1-aminocyclopropane-1-carboxylate oxidase homolog 1 OS=Arabidopsis thaliana GN=At1g06620 PE=2 SV=1	gi|1021521630|ref|XP_016204204.1| PREDICTED: 1-aminocyclopropane-1-carboxylate oxidase homolog 1-like [Arachis ipaensis]	1-aminocyclopropane-1-carboxylate oxidase homolog 1
AH15G35600	1.47625	1.81251	1.66339	Chr15	150481448	150483065	+	1307	AH15G35600	-	-	virNOG04549	Q	sp|O04847|DV4H_CATRO Deacetoxyvindoline 4-hydroxylase OS=Catharanthus roseus GN=D4H PE=1 SV=2	gi|1021521632|ref|XP_016204205.1| PREDICTED: deacetoxyvindoline 4-hydroxylase-like isoform X1 [Arachis ipaensis] &gt;gi|1021521634|ref|XP_016204206.1| PREDICTED: deacetoxyvindoline 4-hydroxylase-like isoform X2 [Arachis ipaensis]	Deacetoxyvindoline 4-hydroxylase
AH15G36220	2.90362	5.49855	5.81199	Chr15	151172430	151174137	-	915	AH15G36220	-	-	virNOG18018	R	-	gi|1021515119|ref|XP_016201001.1| PREDICTED: uncharacterized protein LOC107642221 [Arachis ipaensis]	Uncharacterized protein
AH15G37690	2.99157	6.44122	8.4691	Chr15	152635644	152638361	-	1867	AH15G37690	-	-	virNOG17989	K	sp|Q70II3|EF110_ARATH Ethylene-responsive transcription factor ERF110 OS=Arabidopsis thaliana GN=ERF110 PE=2 SV=2	gi|1021522071|ref|XP_016204419.1| PREDICTED: ethylene-responsive transcription factor ABR1-like [Arachis ipaensis]	Ethylene-responsive transcription factor ERF112
AH15G37960	1.13536	6.24323	4.14243	Chr15	152894389	152901154	-	4429	AH15G37960	-	K12124	virNOG06631	S	sp|Q9SQI2|GIGAN_ARATH Protein GIGANTEA OS=Arabidopsis thaliana GN=GI PE=1 SV=2	gi|1021522123|ref|XP_016204447.1| PREDICTED: protein GIGANTEA-like isoform X1 [Arachis ipaensis] &gt;gi|1021522125|ref|XP_016204448.1| PREDICTED: protein GIGANTEA-like isoform X1 [Arachis ipaensis] &gt;gi|1021522127|ref|XP_016204450.1| PREDICTED: protein GIGANTEA-like isoform X1 [Arachis ipaensis]	Protein GIGANTEA
AH15G37970	5.06318	6.50504	11.5037	Chr15	152928389	152934219	-	1424	AH15G37970	GO:0047654;GO:0008483	-	virNOG01177	R	sp|Q93Z38|TAR4_ARATH Tryptophan aminotransferase-related protein 4 OS=Arabidopsis thaliana GN=TAR4 PE=2 SV=2	gi|1021515161|ref|XP_016201022.1| PREDICTED: tryptophan aminotransferase-related protein 4-like [Arachis ipaensis]	Tryptophan aminotransferase-related protein 4
AH16G00440	3.03084	3.27782	5.34657	Chr16	388110	388824	-	715	AH16G00440	GO:0016021	-	virNOG23175	S	-	gi|1012187293|ref|XP_015969780.1| PREDICTED: uncharacterized protein LOC107493208 [Arachis duranensis]	Uncharacterized protein
AH16G02400	3.45085	5.83771	7.49242	Chr16	2429318	2431123	-	1806	AH16G02400	GO:0006508;GO:0004190	-	virNOG03198	O	sp|P13917|7SB1_SOYBN Basic 7S globulin OS=Glycine max GN=BG PE=1 SV=2	gi|1021522432|ref|XP_016204610.1| PREDICTED: basic 7S globulin 2-like [Arachis ipaensis]	Basic 7S globulin 2
AH16G03520	3.15063	4.11077	2.6673	Chr16	7153592	7155287	-	1215	AH16G03520	GO:0055114;GO:0046872;GO:0005576;GO:0098869;GO:0004601;GO:0020037;GO:0042744;GO:0006979	K00430	virNOG02363	G	sp|Q9LEH3|PER15_IPOBA Peroxidase 15 OS=Ipomoea batatas GN=pod PE=1 SV=1	gi|1021523002|ref|XP_016204902.1| PREDICTED: peroxidase A2-like [Arachis ipaensis]	Peroxidase 15
AH16G03870	2.32602	5.34845	1.79279	Chr16	7486508	7487506	+	999	AH16G03870	-	-	virNOG07565	R	sp|Q05091|PGIP_PYRCO Polygalacturonase inhibitor OS=Pyrus communis GN=PGIP PE=1 SV=1	gi|1021523078|ref|XP_016204943.1| PREDICTED: polygalacturonase inhibitor-like [Arachis ipaensis]	Polygalacturonase inhibitor
AH16G04670	3.71938	3.84842	3.18244	Chr16	8571637	8575324	-	1390	AH16G04670	GO:0006355;GO:0043565;GO:0003700;GO:0005634	K09419	virNOG14273	K	sp|O22230|HSFB3_ARATH Heat stress transcription factor B-3 OS=Arabidopsis thaliana GN=HSFB3 PE=1 SV=1	gi|356504777|ref|XP_003521171.1| PREDICTED: heat stress transcription factor B-3 [Glycine max] &gt;gi|734332403|gb|KHN07363.1| Heat stress transcription factor B-3 [Glycine soja] &gt;gi|947118657|gb|KRH66906.1| hypothetical protein GLYMA_03G135800 [Glycine max]	Heat stress transcription factor B-3
AH16G06260	2.76706	4.02919	1.64516	Chr16	11215515	11215823	+	309	AH16G06260	GO:0055114;GO:0005623;GO:0015035;GO:0009055;GO:0045454	K03676	virNOG22291	O	sp|Q9LYC6|GRC11_ARATH Glutaredoxin-C11 OS=Arabidopsis thaliana GN=GRXC11 PE=3 SV=1	gi|1012183915|ref|XP_015968944.1| PREDICTED: glutaredoxin-C11 [Arachis duranensis] &gt;gi|1021527886|ref|XP_016207476.1| PREDICTED: glutaredoxin-C11 [Arachis ipaensis]	Glutaredoxin-C11
AH16G06470	4.47806	6.93211	6.23588	Chr16	11528745	11532917	-	2701	AH16G06470	GO:0016021;GO:0015079;GO:0071805	K03549	virNOG14198	P	sp|Q5JK32|HAK5_ORYSJ Potassium transporter 5 OS=Oryza sativa subsp. japonica GN=HAK5 PE=2 SV=2	gi|1012183899|ref|XP_015968939.1| PREDICTED: potassium transporter 5-like [Arachis duranensis]	Potassium transporter 5
AH16G06880	2.35701	4.17403	3.88442	Chr16	12030089	12030709	+	621	AH16G06880	-	-	NOG143490;virNOG26337	O	sp|Q9LZJ6|ATL5_ARATH RING-H2 finger protein ATL5 OS=Arabidopsis thaliana GN=ATL5 PE=2 SV=1	gi|1021523653|ref|XP_016205214.1| PREDICTED: RING-H2 finger protein ATL5-like [Arachis ipaensis]	RING-H2 finger protein ATL5
AH16G07140	1.69938	2.30491	2.55877	Chr16	12456351	12462590	-	3811	AH16G07140	GO:0016157;GO:0005985	K00695	virNOG07773	M	sp|O24301|SUS2_PEA Sucrose synthase 2 OS=Pisum sativum GN=SUS2 PE=2 SV=1	gi|1021523665|ref|XP_016205220.1| PREDICTED: sucrose synthase 2 [Arachis ipaensis]	Sucrose synthase 2
AH16G07690	1.01039	5.5097	2.32093	Chr16	13209404	13210355	-	693	AH16G07690	GO:0006950	-	virNOG21374	S	sp|Q8LGG8|USPAL_ARATH Universal stress protein A-like protein OS=Arabidopsis thaliana GN=At3g01520 PE=1 SV=2	gi|1012183764|ref|XP_015968899.1| PREDICTED: universal stress protein A-like protein [Arachis duranensis] &gt;gi|1021524745|ref|XP_016205760.1| PREDICTED: universal stress protein A-like protein [Arachis ipaensis]	Universal stress protein A-like protein
AH16G08200	1.68809	3.02783	4.16085	Chr16	13852095	13853779	-	1208	AH16G08200	-	K09422	virNOG10446;virNOG34046;virNOG29802	K	sp|Q10MB4|MYB2_ORYSJ Transcription factor MYB2 OS=Oryza sativa subsp. japonica GN=MYB2 PE=2 SV=1	gi|1021528057|ref|XP_016207555.1| PREDICTED: transcription factor MYB108-like [Arachis ipaensis]	Uncharacterized protein
AH16G09600	2.43688	2.50664	3.94156	Chr16	15938464	15940252	-	1221	AH16G09600	GO:0016757	K18819	NOG28501;virNOG00448	OG	sp|C7G304|GOLS2_SOLLC Galactinol synthase 2 OS=Solanum lycopersicum GN=GOLS2 PE=2 SV=1	gi|1021524455|ref|XP_016205613.1| PREDICTED: galactinol synthase 2-like [Arachis ipaensis]	Galactinol synthase 2
AH16G09760	3.99588	2.54596	2.60942	Chr16	16187650	16188607	-	621	AH16G09760	-	-	virNOG10438	R	-	gi|1021528012|ref|XP_016207533.1| PREDICTED: uncharacterized protein LOC107648017 [Arachis ipaensis]	uncharacterized protein LOC101510029
AH16G10180	1.8427	5.45727	2.705	Chr16	16892116	16893666	+	1260	AH16G10180	-	-	NOG10334;virNOG03114;COG0596	IR	sp|I6YGS0|EPHA_MYCTU Epoxide hydrolase A OS=Mycobacterium tuberculosis (strain ATCC 25618 / H37Rv) GN=ephA PE=1 SV=1	gi|1021524366|ref|XP_016205564.1| PREDICTED: bifunctional epoxide hydrolase 2-like [Arachis ipaensis] &gt;gi|1021524368|ref|XP_016205565.1| PREDICTED: bifunctional epoxide hydrolase 2-like [Arachis ipaensis]	Uncharacterized protein
AH16G10210	2.80351	4.00303	2.33959	Chr16	16909069	16910620	+	1276	AH16G10210	GO:0016787	K08726	NOG10334;virNOG03114;COG0596	IR	sp|I6YGS0|EPHA_MYCTU Epoxide hydrolase A OS=Mycobacterium tuberculosis (strain ATCC 25618 / H37Rv) GN=ephA PE=1 SV=1	gi|1021524372|ref|XP_016205568.1| PREDICTED: bifunctional epoxide hydrolase 2-like [Arachis ipaensis] &gt;gi|1021524374|ref|XP_016205569.1| PREDICTED: bifunctional epoxide hydrolase 2-like [Arachis ipaensis]	Uncharacterized protein
AH16G10440	2.46461	4.52398	5.86015	Chr16	17234670	17241165	-	3105	AH16G10440	GO:0055114;GO:0004601;GO:0098869;GO:0016174;GO:0005509;GO:0016021	K13447	virNOG02879	PQ	sp|Q948T9|RBOHB_SOLTU Respiratory burst oxidase homolog protein B OS=Solanum tuberosum GN=RBOHB PE=1 SV=1	gi|1021524325|ref|XP_016205544.1| PREDICTED: respiratory burst oxidase homolog protein B [Arachis ipaensis]	Respiratory burst oxidase homolog protein B
AH16G10870	2.72571	6.48581	5.76141	Chr16	18034170	18036405	-	2236	AH16G10870	GO:0046872;GO:0016020	K10664	virNOG15947	O	sp|Q8RXX9|ATL6_ARATH E3 ubiquitin-protein ligase ATL6 OS=Arabidopsis thaliana GN=ATL6 PE=1 SV=2	gi|1021524233|ref|XP_016205494.1| PREDICTED: E3 ubiquitin-protein ligase ATL31 [Arachis ipaensis]	E3 ubiquitin-protein ligase ATL6
AH16G11150	1.13439	3.47206	4.13607	Chr16	18591540	18595786	-	2018	AH16G11150	GO:0004764;GO:0055114;GO:0003855	K13832	virNOG08705	E	sp|Q9SQT8|DHQSD_ARATH Bifunctional 3-dehydroquinate dehydratase/shikimate dehydrogenase, chloroplastic OS=Arabidopsis thaliana GN=EMB3004 PE=1 SV=1	gi|1021524190|ref|XP_016205473.1| PREDICTED: bifunctional 3-dehydroquinate dehydratase/shikimate dehydrogenase, chloroplastic-like [Arachis ipaensis]	Bifunctional 3-dehydroquinate dehydratase/shikimate dehydrogenase, chloroplastic
AH16G11360	2.0125	3.79293	5.84801	Chr16	18963702	18966289	-	1740	AH16G11360	-	-	virNOG04369	R	sp|Q8GT20|BEBT_TOBAC Benzyl alcohol O-benzoyltransferase OS=Nicotiana tabacum GN=HSR201 PE=1 SV=1	gi|1021527979|ref|XP_016207518.1| PREDICTED: benzyl alcohol O-benzoyltransferase-like [Arachis ipaensis]	Benzyl alcohol O-benzoyltransferase
AH16G11620	1.64413	1.1616	2.69044	Chr16	19434526	19436832	-	1535	AH16G11620	GO:0055114;GO:0016491	-	virNOG02502	C	sp|C6TBN2|AKR1_SOYBN Probable aldo-keto reductase 1 OS=Glycine max GN=AKR1 PE=2 SV=1	gi|1021524110|ref|XP_016205434.1| PREDICTED: probable aldo-keto reductase 1 [Arachis ipaensis]	Probable aldo-keto reductase 1
AH16G11820	4.91889	5.712	9.80751	Chr16	19912403	19912840	+	438	AH16G11820	GO:0042742;GO:0050832	-	virNOG11661;virNOG19971	R	sp|P09761|WIN1_SOLTU Wound-induced protein WIN1 OS=Solanum tuberosum GN=WIN1 PE=2 SV=1	gi|1021524062|ref|XP_016205410.1| PREDICTED: pathogenesis-related protein PR-4 isoform X1 [Arachis ipaensis] &gt;gi|1021524064|ref|XP_016205412.1| PREDICTED: pathogenesis-related protein PR-4 isoform X2 [Arachis ipaensis]	Wound-induced protein WIN1
AH16G11970	1.57838	2.40169	5.09163	Chr16	20105274	20105940	-	667	AH16G11970	-	-	virNOG26565	S	-	gi|922347264|ref|XP_013450543.1| VQ motif protein [Medicago truncatula] &gt;gi|657380428|gb|KEH24571.1| VQ motif protein [Medicago truncatula]	VQ motif protein
AH16G12150	Inf	Inf	Inf	Chr16	20545249	20546426	+	690	AH16G12150	GO:0003677	K09422	virNOG17373;COG5147;virNOG34248	K	sp|Q7XBH4|MYB4_ORYSJ Transcription factor MYB4 OS=Oryza sativa subsp. japonica GN=MYB4 PE=2 SV=2	gi|1021523987|ref|XP_016205370.1| PREDICTED: myb-related protein Myb4-like isoform X1 [Arachis ipaensis]	Putative R2R3 MYB protein 2
AH16G16260	1.98116	2.69967	2.05006	Chr16	29917899	29918354	-	456	AH16G16260	-	-	-	-	-	-	Unknown function
AH16G16910	3.02496	3.72288	2.03307	Chr16	32646635	32650554	+	1647	AH16G16910	GO:0022857;GO:0016021;GO:0055085;GO:0005886	-	virNOG07144;euNOG21736	S	sp|Q9ZUS1|WTR13_ARATH WAT1-related protein At2g37460 OS=Arabidopsis thaliana GN=At2g37460 PE=2 SV=1	gi|1021528366|ref|XP_016207673.1| PREDICTED: WAT1-related protein At2g37460-like [Arachis ipaensis]	WAT1-related protein At2g37460
AH16G19070	1.0651	1.07304	1.27909	Chr16	47979167	47981651	-	1570	AH16G19070	-	-	virNOG04501;virNOG19563	P	sp|Q9SJL2|HIP5_ARATH Heavy metal-associated isoprenylated plant protein 5 OS=Arabidopsis thaliana GN=HIPP05 PE=1 SV=2	gi|1021528958|ref|XP_016207894.1| PREDICTED: heterogeneous nuclear ribonucleoprotein A/B-like [Arachis ipaensis]	Uncharacterized protein
AH16G23310	Inf	Inf	Inf	Chr16	98780018	98781791	-	1182	AH16G23310	-	-	virNOG01075;virNOG00703	Q	sp|Q7FAE1|MOMAS_ORYSJ Momilactone A synthase OS=Oryza sativa subsp. japonica GN=Os04g0179200 PE=2 SV=1	gi|1021528478|ref|XP_016207708.1| PREDICTED: momilactone A synthase-like [Arachis ipaensis]	Secoisolariciresinol dehydrogenase (Fragment)
AH16G24010	4.0879	4.05762	4.33967	Chr16	104673104	104676261	+	1674	AH16G24010	GO:0022857;GO:0016021;GO:0055085	-	virNOG06126	S	sp|Q9FL41|WTR38_ARATH WAT1-related protein At5g07050 OS=Arabidopsis thaliana GN=At5g07050 PE=2 SV=1	gi|1021529700|ref|XP_016161824.1| PREDICTED: WAT1-related protein At5g07050-like [Arachis ipaensis]	WAT1-related protein At5g07050
AH16G25100	3.4872	3.01012	3.55289	Chr16	111109184	111111638	-	2455	AH16G25100	-	-	virNOG13575	T	sp|Q9FYE2|PKS4_ARATH Protein PHYTOCHROME KINASE SUBSTRATE 4 OS=Arabidopsis thaliana GN=PKS4 PE=1 SV=1	gi|1012191358|ref|XP_015970714.1| PREDICTED: protein PHYTOCHROME KINASE SUBSTRATE 4 [Arachis duranensis]	Protein PHYTOCHROME KINASE SUBSTRATE 4
AH16G26200	1.16237	2.7058	3.60971	Chr16	116685605	116687824	-	2220	AH16G26200	GO:0080044;GO:0043231;GO:0080043;GO:0052696;GO:0009813	K13496	NOG20429;virNOG05770;KOG1192	CSG	sp|Q9ZQ96|U73C3_ARATH UDP-glycosyltransferase 73C3 OS=Arabidopsis thaliana GN=UGT73C3 PE=2 SV=1	gi|1021530020|ref|XP_016161974.1| PREDICTED: UDP-glycosyltransferase 73C1-like [Arachis ipaensis]	UDP-glycosyltransferase 73C1
AH16G27230	3.21619	4.3423	7.0292	Chr16	120148805	120150487	-	1683	AH16G27230	-	K13065	virNOG12790	S	sp|O64470|SHT_ARATH Spermidine hydroxycinnamoyl transferase OS=Arabidopsis thaliana GN=SHT PE=1 SV=1	gi|1021530496|ref|XP_016162198.1| PREDICTED: spermidine hydroxycinnamoyl transferase-like [Arachis ipaensis]	Spermidine hydroxycinnamoyl transferase
AH16G27300	1.52771	2.19656	4.07133	Chr16	120403700	120408682	+	1447	AH16G27300	GO:0005215;GO:0016021;GO:0006810	-	virNOG10763	G	sp|O49725|PUP10_ARATH Probable purine permease 10 OS=Arabidopsis thaliana GN=PUP10 PE=2 SV=2	gi|1021530490|ref|XP_016162195.1| PREDICTED: probable purine permease 9 [Arachis ipaensis]	Probable purine permease 21
AH16G28020	2.2591	3.51547	1.77622	Chr16	122254670	122257590	+	1632	AH16G28020	GO:0044710	-	virNOG04271	O	sp|O64654|TRL11_ARATH Thioredoxin-like 1-1, chloroplastic OS=Arabidopsis thaliana GN=At1g08570 PE=2 SV=1	gi|1021530364|ref|XP_016162136.1| PREDICTED: thioredoxin-like 1-1, chloroplastic [Arachis ipaensis]	Thioredoxin-like 1-1, chloroplastic
AH16G28120	2.07165	7.66173	6.15058	Chr16	122588210	122589013	-	657	AH16G28120	-	-	virNOG14852	S	sp|Q84TD6|NAC47_ARATH NAC transcription factor 47 OS=Arabidopsis thaliana GN=NAC047 PE=2 SV=1	gi|1021530344|ref|XP_016162129.1| PREDICTED: NAC transcription factor 29-like [Arachis ipaensis]	Transcriptional factor NAC11
AH16G30080	3.93636	6.47653	4.38848	Chr16	128706701	128710134	-	1658	AH16G30080	GO:0016747	K15400	virNOG02538	R	sp|Q94CD1|HHT1_ARATH Omega-hydroxypalmitate O-feruloyl transferase OS=Arabidopsis thaliana GN=HHT1 PE=1 SV=1	gi|1021530523|ref|XP_016162213.1| PREDICTED: omega-hydroxypalmitate O-feruloyl transferase [Arachis ipaensis]	Omega-hydroxypalmitate O-feruloyl transferase
AH16G30280	4.67566	7.19314	9.08961	Chr16	129193490	129197208	-	1171	AH16G30280	GO:0003700;GO:0043565;GO:0006355	-	virNOG19676	K	sp|Q9FYA2|WRK75_ARATH Probable WRKY transcription factor 75 OS=Arabidopsis thaliana GN=WRKY75 PE=2 SV=1	gi|1021528640|ref|XP_016207764.1| PREDICTED: probable WRKY transcription factor 75 [Arachis ipaensis]	Probable WRKY transcription factor 75
AH16G30330	Inf	Inf	Inf	Chr16	129421181	129422015	+	835	AH16G30330	-	-	virNOG26831	S	-	gi|1021530548|ref|XP_016162225.1| PREDICTED: uncharacterized protein LOC107605006 [Arachis ipaensis]	Uncharacterized protein
AH16G30490	1.18997	4.42039	4.80947	Chr16	129750596	129753665	-	1410	AH16G30490	GO:0004601;GO:0098869;GO:0055114;GO:0046872;GO:0005576;GO:0042744;GO:0020037;GO:0006979	K00430	virNOG01043	G	sp|Q96509|PER55_ARATH Peroxidase 55 OS=Arabidopsis thaliana GN=PER55 PE=1 SV=1	gi|1021530552|ref|XP_016162228.1| PREDICTED: peroxidase 55-like [Arachis ipaensis]	Peroxidase 55
AH16G30590	1.80111	1.51305	1.23837	Chr16	129897013	129898002	-	990	AH16G30590	GO:0009186;GO:0004748;GO:0055114	K10808	virNOG04833	F	sp|P49730|RIR2_TOBAC Ribonucleoside-diphosphate reductase small chain OS=Nicotiana tabacum PE=2 SV=1	gi|1021530558|ref|XP_016162231.1| PREDICTED: ribonucleoside-diphosphate reductase small chain [Arachis ipaensis]	Ribonucleoside-diphosphate reductase small chain
AH16G32150	1.14119	5.39313	3.72585	Chr16	133126646	133129823	-	2173	AH16G32150	-	K13424	virNOG04752	K	sp|Q6IEQ7|WRK24_ORYSJ WRKY transcription factor WRKY24 OS=Oryza sativa subsp. japonica GN=WRKY24 PE=2 SV=1	gi|1021530764|ref|XP_016162334.1| PREDICTED: probable WRKY transcription factor 33 [Arachis ipaensis]	Probable WRKY transcription factor 33
AH16G32270	1.16119	3.05912	2.95247	Chr16	133285585	133288482	-	1896	AH16G32270	GO:0016787	-	virNOG06529	T	sp|Q944L7|SLP2_ARATH Shewanella-like protein phosphatase 2 OS=Arabidopsis thaliana GN=SLP2 PE=1 SV=1	gi|1012195114|ref|XP_015971630.1| PREDICTED: shewanella-like protein phosphatase 2 [Arachis duranensis]	Uncharacterized protein
AH16G33640	Inf	Inf	Inf	Chr16	136015140	136018752	-	1322	AH16G33640	GO:0019953;GO:0005576	-	virNOG04381	R	sp|Q9SHY6|EXPB2_ARATH Putative expansin-B2 OS=Arabidopsis thaliana GN=EXPB2 PE=3 SV=2	gi|1021531260|ref|XP_016162584.1| PREDICTED: putative expansin-B2 [Arachis ipaensis]	Putative expansin-B2
AH16G34130	Inf	Inf	Inf	Chr16	137067806	137070133	-	1197	AH16G34130	GO:0016021;GO:0051119;GO:0008643	K15382	virNOG11991;KOG1623	PR	sp|Q6NQN5|SWET3_ARATH Bidirectional sugar transporter SWEET3 OS=Arabidopsis thaliana GN=SWEET3 PE=1 SV=1	gi|1021531154|ref|XP_016162530.1| PREDICTED: bidirectional sugar transporter SWEET3-like [Arachis ipaensis]	Bidirectional sugar transporter SWEET3
AH16G34550	2.48013	5.64021	3.94226	Chr16	137922383	137930550	+	2173	AH16G34550	GO:0016021	K24917	virNOG02870	E	sp|P92934|AAP6_ARATH Amino acid permease 6 OS=Arabidopsis thaliana GN=AAP6 PE=1 SV=1	gi|1021531053|ref|XP_016162479.1| PREDICTED: amino acid permease 6-like isoform X2 [Arachis ipaensis]	Amino acid permease 6
AH16G37490	1.46554	6.01931	2.29743	Chr16	142384295	142388032	+	2101	AH16G37490	GO:0003959;GO:0005622;GO:0055114;GO:0016629;GO:0010181	K05894	COG1902;virNOG00484	C	sp|Q8LAH7|OPR1_ARATH 12-oxophytodienoate reductase 1 OS=Arabidopsis thaliana GN=OPR1 PE=1 SV=2	gi|1012197521|ref|XP_015972273.1| PREDICTED: 12-oxophytodienoate reductase 1-like [Arachis duranensis]	12-oxophytodienoate reductase 2
AH16G38100	1.8088	2.20434	2.8895	Chr16	143166300	143167133	+	834	AH16G38100	-	-	virNOG25224	S	-	gi|1012197537|ref|XP_015972277.1| PREDICTED: uncharacterized protein LOC107495623 [Arachis duranensis]	Uncharacterized protein
AH16G39030	3.6859	4.76408	8.8132	Chr16	144273506	144274461	-	640	AH16G39030	-	-	virNOG26147;virNOG25620;virNOG38230	R	sp|O81003|PSK2_ARATH Phytosulfokines 2 OS=Arabidopsis thaliana GN=PSK2 PE=2 SV=1	gi|359807177|ref|NP_001240852.1| phytosulfokines 3-like precursor [Glycine max] &gt;gi|23466385|tpg|DAA00283.1| TPA_exp: putative phytosulfokine peptide precursor [Glycine max] &gt;gi|734364270|gb|KHN17171.1| Phytosulfokines 3 [Glycine soja] &gt;gi|947038881|gb|KRG88754.1| hypothetical protein GLYMA_U029600 [Glycine max]	Phytosulfokines 2
AH16G39080	1.49783	3.01279	1.11095	Chr16	144336474	144337630	+	1157	AH16G39080	-	-	virNOG22732;virNOG25574	S	-	gi|1012198639|ref|XP_015972572.1| PREDICTED: uncharacterized protein LOC107495875 [Arachis duranensis]	uncharacterized protein LOC106761232
AH16G39260	1.88288	1.94751	1.82707	Chr16	144477947	144479408	+	1462	AH16G39260	-	-	virNOG21968	S	-	gi|1012198736|ref|XP_015972600.1| PREDICTED: uncharacterized protein LOC107495898 [Arachis duranensis]	uncharacterized protein LOC101511983
AH16G39930	1.10841	1.854	4.06073	Chr16	145273140	145274425	+	1286	AH16G39930	GO:0006351	K09286	virNOG20552;virNOG21575	K	sp|O22174|ERF08_ARATH Ethylene-responsive transcription factor ERF008 OS=Arabidopsis thaliana GN=ERF008 PE=2 SV=1	gi|1012197920|ref|XP_015972379.1| PREDICTED: ethylene-responsive transcription factor ERF011-like [Arachis duranensis]	Ethylene-responsive transcription factor ERF008
AH16G40060	1.4081	2.33871	2.45174	Chr16	145429456	145430888	+	1357	AH16G40060	-	K02068	virNOG11762	Q	sp|Q9C9W0|AB17I_ARATH ABC transporter I family member 17 OS=Arabidopsis thaliana GN=ABCI17 PE=2 SV=1	gi|1021532288|ref|XP_016163104.1| PREDICTED: ABC transporter I family member 17-like isoform X1 [Arachis ipaensis]	ABC transporter I family member 17
AH16G41330	3.86559	7.65891	8.62762	Chr16	146938102	146939763	-	1222	AH16G41330	-	-	virNOG16332;virNOG19174	SR	-	gi|1012198687|ref|XP_015972586.1| PREDICTED: uncharacterized protein LOC107495886 [Arachis duranensis]	uncharacterized protein LOC101491878
AH16G41620	1.65935	1.39807	2.15372	Chr16	147190389	147194439	+	1778	AH16G41620	GO:0005634;GO:0006260;GO:0000808	K02604	virNOG03560	L	sp|Q38899|ORC2_ARATH Origin of replication complex subunit 2 OS=Arabidopsis thaliana GN=ORC2 PE=1 SV=1	gi|1012198683|ref|XP_015972585.1| PREDICTED: origin of replication complex subunit 2 [Arachis duranensis]	Origin of replication complex subunit 2
AH16G41640	1.31043	3.14428	2.79785	Chr16	147211151	147212884	-	1734	AH16G41640	-	K14499	euNOG24893;virNOG20364	TR	sp|Q9FMZ0|BKI1_ARATH BRI1 kinase inhibitor 1 OS=Arabidopsis thaliana GN=BKI1 PE=1 SV=1	gi|1012198179|ref|XP_015972446.1| PREDICTED: BRI1 kinase inhibitor 1-like [Arachis duranensis]	BRI1 kinase inhibitor 1
AH16G41680	2.45694	2.46683	3.49182	Chr16	147240524	147241112	-	589	AH16G41680	-	-	virNOG26845;virNOG24896	T	-	gi|1012197851|ref|XP_015972359.1| PREDICTED: calmodulin-like protein 5 [Arachis duranensis]	EF hand protein
AH16G41710	1.88931	4.20275	4.89391	Chr16	147295538	147306686	-	1510	AH16G41710	GO:0005509;GO:0048046;GO:0004556;GO:0005975	K01176	virNOG05482	G	sp|P17859|AMYA_VIGMU Alpha-amylase OS=Vigna mungo GN=AMY1.1 PE=2 SV=1	gi|1021527555|ref|XP_016207307.1| PREDICTED: alpha-amylase-like [Arachis ipaensis]	Alpha-amylase
AH16G41980	1.26035	2.9177	4.21089	Chr16	147637039	147638330	-	1292	AH16G41980	GO:0003677;GO:0006355;GO:0005634;GO:0003700	K09286	virNOG21575;virNOG20552	K	sp|O22174|ERF08_ARATH Ethylene-responsive transcription factor ERF008 OS=Arabidopsis thaliana GN=ERF008 PE=2 SV=1	gi|1021528911|ref|XP_016207874.1| PREDICTED: ethylene-responsive transcription factor ERF011-like [Arachis ipaensis]	Ethylene-responsive transcription factor ERF008
AH16G42630	1.32553	3.72839	2.13113	Chr16	148410662	148411408	+	747	AH16G42630	-	-	virNOG22993;virNOG19434	R	sp|Q96289|ZAT10_ARATH Zinc finger protein ZAT10 OS=Arabidopsis thaliana GN=ZAT10 PE=2 SV=1	gi|1021532145|ref|XP_016163030.1| PREDICTED: zinc finger protein ZAT10-like [Arachis ipaensis]	Zinc finger protein ZAT10
AH16G43020	3.01122	3.73994	5.81545	Chr16	148794352	148795251	+	638	AH16G43020	-	-	virNOG26147;virNOG38230	R	sp|Q9FEB4|PSK5_ARATH Phytosulfokines 5 OS=Arabidopsis thaliana GN=PSK5 PE=2 SV=1	gi|359807177|ref|NP_001240852.1| phytosulfokines 3-like precursor [Glycine max] &gt;gi|23466385|tpg|DAA00283.1| TPA_exp: putative phytosulfokine peptide precursor [Glycine max] &gt;gi|734364270|gb|KHN17171.1| Phytosulfokines 3 [Glycine soja] &gt;gi|947038881|gb|KRG88754.1| hypothetical protein GLYMA_U029600 [Glycine max]	Phytosulfokines 3
AH16G44690	4.77466	5.44399	6.35128	Chr16	150705612	150708480	+	2065	AH16G44690	GO:0005524;GO:0006468;GO:0004672	-	virNOG16574	T	sp|Q9ZUF4|RIPK_ARATH Serine/threonine-protein kinase RIPK OS=Arabidopsis thaliana GN=RIPK PE=1 SV=1	gi|1021531772|ref|XP_016162842.1| PREDICTED: putative receptor-like protein kinase At1g72540 [Arachis ipaensis]	Putative receptor-like protein kinase
AH16G45010	2.09254	6.27687	2.9205	Chr16	151107725	151112758	-	2609	AH16G45010	GO:0016629;GO:0010181;GO:0003959;GO:0005622;GO:0055114	K05894	COG1902;virNOG00484	C	sp|Q8LAH7|OPR1_ARATH 12-oxophytodienoate reductase 1 OS=Arabidopsis thaliana GN=OPR1 PE=1 SV=2	gi|1021531718|ref|XP_016162814.1| PREDICTED: 12-oxophytodienoate reductase 1-like [Arachis ipaensis]	12-oxophytodienoate reductase 2
AH16G46300	3.01637	6.54942	5.00151	Chr16	152616369	152618245	-	1555	AH16G46300	-	K00660	COG3424;virNOG10548	QH	sp|P51069|THS3_ARAHY Stilbene synthase 3 OS=Arachis hypogaea PE=2 SV=1	gi|1021531531|ref|XP_016162721.1| PREDICTED: stilbene synthase 3-like isoform X1 [Arachis ipaensis] &gt;gi|1021531533|ref|XP_016162722.1| PREDICTED: stilbene synthase 3-like isoform X2 [Arachis ipaensis]	Stilbene synthase 3
AH16G46310	4.28574	9.22227	7.78428	Chr16	152619430	152621747	+	1826	AH16G46310	-	K00660	virNOG10548;COG3424	HQ	sp|P51069|THS3_ARAHY Stilbene synthase 3 OS=Arachis hypogaea PE=2 SV=1	gi|1021531529|ref|XP_016162720.1| PREDICTED: stilbene synthase 3-like [Arachis ipaensis]	Stilbene synthase 3
AH16G46960	2.21844	2.35339	2.1215	Chr16	153501651	153501911	-	261	AH16G46960	GO:0004674;GO:0005524;GO:0007165;GO:0006468;GO:0009268	-	virNOG06801	T	sp|O22932|CIPKB_ARATH CBL-interacting serine/threonine-protein kinase 11 OS=Arabidopsis thaliana GN=CIPK11 PE=1 SV=1	gi|1012205820|ref|XP_015931858.1| PREDICTED: CBL-interacting serine/threonine-protein kinase 11-like [Arachis duranensis]	CBL-interacting serine/threonine-protein kinase 11
AH17G00950	4.84474	3.98031	9.53942	Chr17	1549723	1551406	+	1253	AH17G00950	GO:0016491;GO:0033808;GO:0055114;GO:0009813	K08243	virNOG00419	R	sp|P26690|6DCS_SOYBN NAD(P)H-dependent 6&apos;-deoxychalcone synthase OS=Glycine max PE=1 SV=1	gi|1021550079|ref|XP_016166431.1| PREDICTED: NAD(P)H-dependent 6&apos;-deoxychalcone synthase-like [Arachis ipaensis]	NAD(P)H-dependent 6'-deoxychalcone synthase
AH17G01090	1.48243	1.58561	1.32537	Chr17	1640891	1644614	-	1839	AH17G01090	-	-	virNOG00904	R	sp|P0C8Q2|PP323_ARATH Pentatricopeptide repeat-containing protein At4g19191, mitochondrial OS=Arabidopsis thaliana GN=PCMP-E1 PE=2 SV=1	gi|1021552483|ref|XP_016167566.1| PREDICTED: pentatricopeptide repeat-containing protein At4g19191, mitochondrial-like [Arachis ipaensis]	Pentatricopeptide repeat-containing protein At4g19191, mitochondrial
AH17G01660	1.10947	2.22721	2.69271	Chr17	2044362	2047289	-	1946	AH17G01660	GO:0016021;GO:0008270;GO:0061630;GO:0016567;GO:0016874;GO:0016787;GO:0043161	-	NOG171335;virNOG05250	O	sp|Q93Z92|RING4_ARATH E3 ubiquitin-protein ligase At4g11680 OS=Arabidopsis thaliana GN=At4g11680 PE=2 SV=1	gi|1021551701|ref|XP_016167207.1| PREDICTED: LOW QUALITY PROTEIN: E3 ubiquitin-protein ligase At4g11680-like [Arachis ipaensis]	E3 ubiquitin-protein ligase At4g11680
AH17G02900	1.10423	3.42084	3.48073	Chr17	3157350	3160671	+	2129	AH17G02900	GO:0005840;GO:0006412;GO:0003735	K02930	virNOG03666	J	sp|Q9XF97|RL4_PRUAR 60S ribosomal protein L4 OS=Prunus armeniaca GN=RPL4 PE=2 SV=1	gi|1021550746|ref|XP_016166753.1| PREDICTED: 60S ribosomal protein L4-like [Arachis ipaensis] &gt;gi|1021550748|ref|XP_016166754.1| PREDICTED: 60S ribosomal protein L4-like [Arachis ipaensis] &gt;gi|1021550750|ref|XP_016166755.1| PREDICTED: 60S ribosomal protein L4-like [Arachis ipaensis]	60S ribosomal protein L4-1
AH17G03460	Inf	Inf	Inf	Chr17	3631968	3637272	-	894	AH17G03460	GO:0006351	-	virNOG00619	S	sp|Q700D9|MYBF_ARATH Putative Myb family transcription factor At1g14600 OS=Arabidopsis thaliana GN=At1g14600 PE=2 SV=2	gi|1021548338|ref|XP_016165630.1| PREDICTED: protein PHR1-LIKE 1-like isoform X1 [Arachis ipaensis]	Putative Myb family transcription factor At1g14600
AH17G04410	1.18828	1.49185	1.83875	Chr17	4979572	4984572	+	1929	AH17G04410	GO:0005507;GO:0016491;GO:0055114;GO:0005576	K00423	virNOG02241	Q	sp|Q40588|ASO_TOBAC L-ascorbate oxidase OS=Nicotiana tabacum GN=AAO PE=2 SV=1	gi|1021552243|ref|XP_016167458.1| PREDICTED: L-ascorbate oxidase-like [Arachis ipaensis]	L-ascorbate oxidase
AH17G05360	3.23987	9.13038	7.22583	Chr17	6159661	6174190	-	4307	AH17G05360	-	-	KOG0504	R	-	gi|1012202670|ref|XP_015973639.1| PREDICTED: uncharacterized protein LOC107496823 [Arachis duranensis]	Uncharacterized protein
AH17G06440	1.90645	2.65626	3.8514	Chr17	8026631	8029509	-	1663	AH17G06440	GO:0016021;GO:0015171;GO:0003333	-	virNOG09261	E	sp|Q9LYM2|AVT6C_ARATH Amino acid transporter AVT6C OS=Arabidopsis thaliana GN=AVT6C PE=2 SV=1	gi|1021551775|ref|XP_016167240.1| PREDICTED: probable sodium-coupled neutral amino acid transporter 6 [Arachis ipaensis]	Uncharacterized protein
AH17G06510	1.71559	4.52385	2.16487	Chr17	8077447	8078571	-	911	AH17G06510	-	-	virNOG24368	S	sp|Q39096|ERD15_ARATH Protein EARLY RESPONSIVE TO DEHYDRATION 15 OS=Arabidopsis thaliana GN=ERD15 PE=1 SV=1	gi|1021551223|ref|XP_016166987.1| PREDICTED: protein EARLY RESPONSIVE TO DEHYDRATION 15-like [Arachis ipaensis]	Polyadenylate-binding protein-interacting protein 2
AH17G07100	Inf	Inf	Inf	Chr17	9054771	9059057	+	1349	AH17G07100	GO:0051213;GO:0005506;GO:0055114	-	virNOG07799	Q	sp|Q9FFF6|DIOX5_ARATH Probable 2-oxoglutarate-dependent dioxygenase At5g05600 OS=Arabidopsis thaliana GN=At5g05600 PE=2 SV=1	gi|1021548120|ref|XP_016165540.1| PREDICTED: codeine O-demethylase-like [Arachis ipaensis]	Uncharacterized protein
AH17G07950	3.42359	3.58633	1.72826	Chr17	10585880	10589947	-	1971	AH17G07950	GO:0055114;GO:0052716;GO:0005507;GO:0046274;GO:0048046	K05909	virNOG28511;COG2132;virNOG01122	Q	sp|Q0IQU1|LAC22_ORYSJ Laccase-22 OS=Oryza sativa subsp. japonica GN=LAC22 PE=2 SV=2	gi|1021549391|ref|XP_016166091.1| PREDICTED: laccase-4-like [Arachis ipaensis]	Laccase-4
AH17G08690	2.92953	4.78322	2.67285	Chr17	12134768	12137894	+	1690	AH17G08690	GO:0008152;GO:0016021;GO:0016746	K13508	virNOG12108	I	sp|Q9CAY3|GPAT5_ARATH Glycerol-3-phosphate acyltransferase 5 OS=Arabidopsis thaliana GN=GPAT5 PE=1 SV=1	gi|1021547902|ref|XP_016165446.1| PREDICTED: glycerol-3-phosphate acyltransferase 5-like [Arachis ipaensis]	Glycerol-3-phosphate acyltransferase 5
AH17G09120	1.38813	5.66382	3.28351	Chr17	13190452	13193810	+	1018	AH17G09120	-	-	virNOG21304	S	sp|Q6NLC8|Y1648_ARATH Uncharacterized protein At1g66480 OS=Arabidopsis thaliana GN=At1g66480 PE=2 SV=1	gi|1021551873|ref|XP_016167291.1| PREDICTED: uncharacterized protein At1g66480 [Arachis ipaensis]	Uncharacterized protein At1g66480
AH17G10310	2.19394	5.32822	4.64155	Chr17	16064301	16065626	+	1326	AH17G10310	GO:0016567;GO:0004842	-	virNOG08973	R	sp|Q5PNY6|PUB21_ARATH U-box domain-containing protein 21 OS=Arabidopsis thaliana GN=PUB21 PE=2 SV=1	gi|1021550901|ref|XP_016166832.1| PREDICTED: U-box domain-containing protein 21 [Arachis ipaensis]	U-box domain-containing protein 20
AH17G10410	1.6778	6.42529	4.25676	Chr17	16159406	16161459	+	1765	AH17G10410	GO:0009813;GO:0052696;GO:0080043;GO:0043231;GO:0080044	K13496	KOG1192;virNOG05770;NOG20429	CSG	sp|Q9ZQ96|U73C3_ARATH UDP-glycosyltransferase 73C3 OS=Arabidopsis thaliana GN=UGT73C3 PE=2 SV=1	gi|1021549291|ref|XP_016166044.1| PREDICTED: UDP-glycosyltransferase 73C3-like [Arachis ipaensis]	UDP-glycosyltransferase 73C2
AH17G10430	2.57999	3.78253	2.87692	Chr17	16252140	16255766	+	2137	AH17G10430	GO:0003677;GO:0006355;GO:0005634	-	virNOG12817;NOG36852	K	sp|F4KGY6|RVE1_ARATH Protein REVEILLE 1 OS=Arabidopsis thaliana GN=RVE1 PE=2 SV=1	gi|1021550891|ref|XP_016166827.1| PREDICTED: protein REVEILLE 1 [Arachis ipaensis]	Protein REVEILLE 1
AH17G11020	1.10155	3.6586	4.21694	Chr17	17387023	17388951	+	1929	AH17G11020	GO:0003824;GO:0008152	-	virNOG14134	I	sp|Q9FFE6|AAE5_ARATH Probable acyl-activating enzyme 5, peroxisomal OS=Arabidopsis thaliana GN=AAE5 PE=1 SV=1	gi|1021550548|ref|XP_016166655.1| PREDICTED: probable acyl-activating enzyme 6 [Arachis ipaensis]	Probable acyl-activating enzyme 5, peroxisomal
AH17G12640	1.29974	3.04745	2.32647	Chr17	22736731	22737665	+	935	AH17G12640	-	-	virNOG21900	R	-	gi|1021547778|ref|XP_016165388.1| PREDICTED: uncharacterized protein LOC107608009 [Arachis ipaensis]	Uncharacterized protein
AH17G13750	1.59861	4.51968	3.87332	Chr17	25912380	25914448	-	1359	AH17G13750	GO:0006468;GO:0004674;GO:0000166	-	virNOG14681	T	sp|O80888|M3K17_ARATH Mitogen-activated protein kinase kinase kinase 17 OS=Arabidopsis thaliana GN=MAPKKK17 PE=1 SV=1	gi|1021551305|ref|XP_016167026.1| PREDICTED: mitogen-activated protein kinase kinase kinase 2-like [Arachis ipaensis]	Uncharacterized protein
AH17G13870	2.64208	1.87376	2.88504	Chr17	26197820	26204300	+	2230	AH17G13870	GO:0004066;GO:0006529	K01953	virNOG03325	E	sp|P49092|ASNS1_LOTJA Asparagine synthetase [glutamine-hydrolyzing] 1 OS=Lotus japonicus GN=AS1 PE=2 SV=2	gi|1012206402|ref|XP_015932001.1| PREDICTED: asparagine synthetase [glutamine-hydrolyzing] 1 [Arachis duranensis] &gt;gi|1021549473|ref|XP_016166134.1| PREDICTED: asparagine synthetase [glutamine-hydrolyzing] 1 [Arachis ipaensis]	Asparagine synthetase [glutamine-hydrolyzing] 1
AH17G14470	Inf	Inf	Inf	Chr17	29194291	29194520	+	156	AH17G14470	GO:0018108;GO:0016021;GO:0004714;GO:0005524;GO:0004674	-	virNOG10392	T	-	gi|1011994517|ref|XP_015952012.1| PREDICTED: probable leucine-rich repeat receptor-like protein kinase At5g49770 [Arachis duranensis] &gt;gi|1011994519|ref|XP_015952020.1| PREDICTED: probable leucine-rich repeat receptor-like protein kinase At5g49770 [Arachis duranensis]	Probable leucine-rich repeat receptor-like protein kinase At5g49770
AH17G15820	2.08365	2.58493	1.26772	Chr17	33915966	33918321	+	1947	AH17G15820	GO:0006855;GO:0015297;GO:0015238;GO:0016021	K03327	virNOG06314	R	sp|Q9SLV0|DTX48_ARATH Protein DETOXIFICATION 48 OS=Arabidopsis thaliana GN=DTX48 PE=2 SV=1	gi|1021552623|ref|XP_016167629.1| PREDICTED: protein DETOXIFICATION 48-like [Arachis ipaensis]	Protein DETOXIFICATION 48
AH17G15960	4.35195	4.28127	4.37226	Chr17	35133059	35135682	-	1550	AH17G15960	-	-	virNOG01698;virNOG13045	K	sp|Q9LSL1|BH093_ARATH Transcription factor bHLH93 OS=Arabidopsis thaliana GN=BHLH93 PE=1 SV=1	gi|1021551841|ref|XP_016167273.1| PREDICTED: transcription factor bHLH93-like [Arachis ipaensis]	Transcription factor bHLH93
AH17G16080	1.21669	3.85962	5.00837	Chr17	35782753	35787382	+	1179	AH17G16080	-	-	virNOG01271	G	sp|Q9FGF0|PGML1_ARATH Phosphoglycerate mutase-like protein 1 OS=Arabidopsis thaliana GN=At5g64460 PE=2 SV=1	gi|1021551165|ref|XP_016166959.1| PREDICTED: phosphoglycerate mutase-like protein [Arachis ipaensis]	Phosphoglycerate mutase-like protein 1
AH17G17450	3.1658	5.21899	4.57079	Chr17	44052176	44053078	-	903	AH17G17450	-	-	-	-	-	-	Uncharacterized protein
AH17G21950	3.81555	1.15212	3.75493	Chr17	98443870	98446281	-	2230	AH17G21950	GO:0015992;GO:0005887;GO:0046323;GO:0005351;GO:0005355;GO:1904659	-	virNOG02802	R	sp|Q8VZ80|PLT5_ARATH Polyol transporter 5 OS=Arabidopsis thaliana GN=PLT5 PE=1 SV=2	gi|1021551296|ref|XP_016167024.1| PREDICTED: polyol transporter 5-like [Arachis ipaensis]	Polyol transporter 5
AH17G23660	1.16605	2.53794	2.02229	Chr17	108311686	108312418	-	733	AH17G23660	GO:0016021	-	virNOG23175	S	-	gi|590594446|ref|XP_007017853.1| Uncharacterized protein TCM_034258 [Theobroma cacao] &gt;gi|508723181|gb|EOY15078.1| Uncharacterized protein TCM_034258 [Theobroma cacao]	Uncharacterized protein
AH17G24010	1.39118	2.98923	1.07948	Chr17	109666952	109669012	-	1086	AH17G24010	GO:0016799;GO:0009691;GO:0005634;GO:0005829	K22522	virNOG16227	S	sp|Q8L8B8|LOG3_ARATH Cytokinin riboside 5&apos;-monophosphate phosphoribohydrolase LOG3 OS=Arabidopsis thaliana GN=LOG3 PE=1 SV=1	gi|1012214260|ref|XP_015933997.1| PREDICTED: cytokinin riboside 5&apos;-monophosphate phosphoribohydrolase LOG3-like [Arachis duranensis] &gt;gi|1021552323|ref|XP_016167494.1| PREDICTED: cytokinin riboside 5&apos;-monophosphate phosphoribohydrolase LOG3-like [Arachis ipaensis]	Cytokinin riboside 5'-monophosphate phosphoribohydrolase LOG3
AH17G26450	Inf	Inf	Inf	Chr17	117817355	117818411	+	978	AH17G26450	GO:0009055	-	virNOG21758	R	-	gi|1021548546|ref|XP_016165716.1| PREDICTED: uncharacterized protein LOC107608436 [Arachis ipaensis]	Uncharacterized protein
AH17G27040	2.20835	1.27341	1.65273	Chr17	119534621	119535997	-	1377	AH17G27040	GO:0016747	-	virNOG08162	S	sp|Q9SND9|Y3028_ARATH Uncharacterized acetyltransferase At3g50280 OS=Arabidopsis thaliana GN=At3g50280 PE=3 SV=1	gi|1021532573|ref|XP_016163254.1| PREDICTED: uncharacterized acetyltransferase At3g50280-like [Arachis ipaensis]	Uncharacterized acetyltransferase At3g50280
AH17G28070	2.08107	1.61213	6.05927	Chr17	121799062	121802133	+	1869	AH17G28070	-	-	virNOG02646	T	sp|P93604|LRK10_WHEAT Rust resistance kinase Lr10 OS=Triticum aestivum GN=LRK10 PE=2 SV=1	gi|1021538948|ref|XP_016165113.1| PREDICTED: rust resistance kinase Lr10-like [Arachis ipaensis]	probable receptor-like protein kinase At5g39030 isoform X2
AH17G29520	2.82376	3.40481	6.79905	Chr17	124658452	124663165	-	1770	AH17G29520	-	-	virNOG01267;virNOG16201	T	sp|Q9LMP1|WAK2_ARATH Wall-associated receptor kinase 2 OS=Arabidopsis thaliana GN=WAK2 PE=1 SV=1	gi|1021547365|ref|XP_016165172.1| PREDICTED: LOW QUALITY PROTEIN: wall-associated receptor kinase 3-like [Arachis ipaensis]	Wall-associated receptor kinase 2
AH17G30320	1.57526	3.08826	2.67541	Chr17	126018247	126023766	+	2075	AH17G30320	GO:0004029;GO:0006081;GO:0004030;GO:0055114;GO:0004028	K00128	virNOG09738	C	sp|Q70DU8|AL3H1_ARATH Aldehyde dehydrogenase family 3 member H1 OS=Arabidopsis thaliana GN=ALDH3H1 PE=1 SV=2	gi|1021533064|ref|XP_016163498.1| PREDICTED: aldehyde dehydrogenase family 3 member H1-like [Arachis ipaensis]	Aldehyde dehydrogenase family 3 member H1
AH17G30680	2.07271	4.58033	1.35047	Chr17	126621674	126627504	-	1504	AH17G30680	GO:0015171;GO:0016021;GO:0032973;GO:0080144;GO:0003333;GO:0043090;GO:0005886	-	virNOG03343	S	sp|Q9SUF1|WTR31_ARATH WAT1-related protein At4g08290 OS=Arabidopsis thaliana GN=At4g08290 PE=2 SV=1	gi|1021533111|ref|XP_016163522.1| PREDICTED: WAT1-related protein At4g08290-like [Arachis ipaensis]	WAT1-related protein At4g08290
AH17G32810	1.99037	5.09543	4.20598	Chr17	130062869	130063804	-	936	AH17G32810	-	-	virNOG09480	S	sp|Q9LTA2|AHL17_ARATH AT-hook motif nuclear-localized protein 17 OS=Arabidopsis thaliana GN=AHL17 PE=2 SV=1	gi|1021533482|ref|XP_016163700.1| PREDICTED: AT-hook motif nuclear-localized protein 17-like [Arachis ipaensis]	AT-hook motif nuclear-localized protein 17
AH17G33510	3.4297	5.32574	8.08251	Chr17	131185378	131187258	+	1036	AH17G33510	-	-	virNOG22521	K	sp|Q8VWQ5|WRK50_ARATH Probable WRKY transcription factor 50 OS=Arabidopsis thaliana GN=WRKY50 PE=2 SV=1	gi|1021548637|ref|XP_016165754.1| PREDICTED: probable WRKY transcription factor 50 [Arachis ipaensis]	Probable WRKY transcription factor 50
AH17G34020	1.3692	5.52172	1.60151	Chr17	131751131	131755644	-	3399	AH17G34020	-	K12125	virNOG04967	S	sp|O82804|ELF3_ARATH Protein EARLY FLOWERING 3 OS=Arabidopsis thaliana GN=ELF3 PE=1 SV=1	gi|1021533814|ref|XP_016163872.1| PREDICTED: protein EARLY FLOWERING 3-like [Arachis ipaensis]	Protein EARLY FLOWERING 3
AH17G34030	2.12349	1.38252	1.25235	Chr17	131778838	131779146	+	309	AH17G34030	-	-	-	-	-	-	Unknown function
AH17G34090	2.40227	6.24663	7.75955	Chr17	131928947	131934325	+	1620	AH17G34090	GO:0052656;GO:0009081;GO:0052655;GO:0052654	K00826	virNOG03879	E	sp|Q9M439|BCAT2_ARATH Branched-chain-amino-acid aminotransferase 2, chloroplastic OS=Arabidopsis thaliana GN=BCAT2 PE=1 SV=1	gi|1021533820|ref|XP_016163875.1| PREDICTED: branched-chain-amino-acid aminotransferase 2, chloroplastic-like isoform X2 [Arachis ipaensis]	Branched-chain-amino-acid aminotransferase 2, chloroplastic
AH17G34370	2.7081	2.60462	2.03989	Chr17	132272684	132273910	-	1227	AH17G34370	GO:0004842;GO:0016567	-	virNOG10770	R	sp|Q058P4|PUB30_ARATH U-box domain-containing protein 30 OS=Arabidopsis thaliana GN=PUB30 PE=2 SV=1	gi|1021548673|ref|XP_016165769.1| PREDICTED: U-box domain-containing protein 30-like [Arachis ipaensis]	U-box domain-containing protein 30
AH17G34390	3.22071	5.56486	5.8416	Chr17	132284874	132285844	+	971	AH17G34390	-	-	virNOG25574;virNOG22732	S	-	gi|1021548675|ref|XP_016165770.1| PREDICTED: uncharacterized protein LOC107608515 [Arachis ipaensis] &gt;gi|1021548677|ref|XP_016165771.1| PREDICTED: uncharacterized protein LOC107608515 [Arachis ipaensis]	Uncharacterized protein
AH18G01200	3.37195	2.58178	2.83756	Chr18	924659	927535	-	752	AH18G01200	GO:0009734;GO:0005634;GO:0006355	K14484	virNOG19800	K	sp|P13088|AUX22_SOYBN Auxin-induced protein AUX22 OS=Glycine max GN=AUX22 PE=2 SV=1	gi|1012211579|ref|XP_015933306.1| PREDICTED: auxin-induced protein 22C [Arachis duranensis]	Auxin-induced protein 22A
AH18G01270	2.05953	2.48802	3.47103	Chr18	1001024	1005004	+	2536	AH18G01270	GO:1902358;GO:0008271;GO:0005887	K17471	virNOG09083	P	sp|Q9LW86|SUT34_ARATH Probable sulfate transporter 3.4 OS=Arabidopsis thaliana GN=SULTR3;4 PE=2 SV=1	gi|1012211906|ref|XP_015933380.1| PREDICTED: probable sulfate transporter 3.4 [Arachis duranensis]	Probable sulfate transporter 3.4
AH18G01890	1.89591	6.1925	5.9395	Chr18	1494137	1502398	+	5119	AH18G01890	GO:0016887;GO:0005524;GO:0006810;GO:0016021	-	virNOG03762	Q	sp|Q9XIE2|AB36G_ARATH ABC transporter G family member 36 OS=Arabidopsis thaliana GN=ABCG36 PE=1 SV=1	gi|1012209190|ref|XP_015932666.1| PREDICTED: ABC transporter G family member 36-like [Arachis duranensis]	ABC transporter G family member 36
AH18G02500	3.15468	5.8447	8.38404	Chr18	2057011	2060794	+	2005	AH18G02500	GO:0004553;GO:0005975	K01193	virNOG12187	G	sp|Q43089|INV1_PEA Beta-fructofuranosidase, cell wall isozyme OS=Pisum sativum GN=BFRUCT1 PE=2 SV=1	gi|1021561721|ref|XP_016172057.1| PREDICTED: beta-fructofuranosidase, cell wall isozyme-like [Arachis ipaensis]	Beta-fructofuranosidase, cell wall isozyme
AH18G02890	2.01603	1.20053	3.84685	Chr18	2403572	2406100	+	1676	AH18G02890	GO:0008270;GO:0051903;GO:0004022;GO:0055114	K18857	virNOG12359;COG1062	CQ	sp|P13603|ADH1_TRIRP Alcohol dehydrogenase 1 OS=Trifolium repens GN=ADH1 PE=2 SV=1	gi|1021559045|ref|XP_016170815.1| PREDICTED: alcohol dehydrogenase 1-like [Arachis ipaensis]	Alcohol dehydrogenase 1
AH18G02950	1.31939	6.52185	6.27559	Chr18	2438130	2439413	+	1037	AH18G02950	GO:0043170;GO:0009056	K01183	virNOG22437;virNOG03548;virNOG31627	RG	sp|P27054|CHI4_PHAVU Endochitinase PR4 OS=Phaseolus vulgaris GN=CHI4 PE=2 SV=1	gi|1021557592|ref|XP_016170119.1| PREDICTED: endochitinase PR4-like [Arachis ipaensis]	Endochitinase PR4
AH18G03610	1.70369	3.96282	6.17882	Chr18	3049507	3051200	+	1107	AH18G03610	GO:0005743;GO:0005215;GO:0055085;GO:0016021	K05863	virNOG09086;KOG0749	C	sp|P27081|ADT2_SOLTU ADP,ATP carrier protein, mitochondrial (Fragment) OS=Solanum tuberosum GN=ANT1 PE=2 SV=1	gi|1021562043|ref|XP_016172195.1| PREDICTED: ADP,ATP carrier protein 1, mitochondrial-like [Arachis ipaensis]	ADP,ATP carrier protein 2, mitochondrial
AH18G03900	1.02848	2.07519	1.70691	Chr18	3256881	3259184	-	1272	AH18G03900	-	-	virNOG15604	O	sp|Q45552|DNAJ_GEOSE Chaperone protein DnaJ OS=Geobacillus stearothermophilus GN=dnaJ PE=3 SV=1	gi|1021561513|ref|XP_016171975.1| PREDICTED: dnaJ homolog subfamily B member 9 isoform X2 [Arachis ipaensis]	Chaperone protein DnaJ
AH18G04730	1.2155	3.06991	7.23895	Chr18	4129689	4137394	-	1196	AH18G04730	-	-	virNOG17594	R	sp|P84527|KIWEL_ACTDE Kiwellin OS=Actinidia deliciosa PE=1 SV=1	gi|1012221217|ref|XP_015935800.1| PREDICTED: kiwellin-like [Arachis duranensis] &gt;gi|1012221221|ref|XP_015935801.1| PREDICTED: kiwellin-like [Arachis duranensis]	Kiwellin
AH18G05710	3.76395	5.11957	7.09029	Chr18	5497906	5504621	-	1711	AH18G05710	GO:0055114;GO:0080019	K13356	virNOG07071	I	sp|Q93ZB9|FACR3_ARATH Fatty acyl-CoA reductase 3 OS=Arabidopsis thaliana GN=FAR3 PE=1 SV=1	gi|1021560882|ref|XP_016171692.1| PREDICTED: fatty acyl-CoA reductase 3-like [Arachis ipaensis]	Fatty acyl-CoA reductase 3
AH18G05880	1.83574	1.29933	1.00464	Chr18	5727472	5729582	+	1263	AH18G05880	-	-	virNOG07497	K	sp|Q9SQQ9|PHL9_ARATH Myb-related protein 2 OS=Arabidopsis thaliana GN=MYR2 PE=1 SV=1	gi|1021557308|ref|XP_016169976.1| PREDICTED: uncharacterized protein LOC107612761 isoform X2 [Arachis ipaensis]	Uncharacterized protein
AH18G06120	1.75804	6.34146	4.5769	Chr18	5962316	5963613	+	1298	AH18G06120	GO:0016020	-	virNOG13414	R	sp|Q9XIN8|FB119_ARATH F-box protein At2g27310 OS=Arabidopsis thaliana GN=At2g27310 PE=2 SV=1	gi|1021561200|ref|XP_016171840.1| PREDICTED: F-box protein At2g27310 [Arachis ipaensis]	F-box protein At2g27310
AH18G07900	Inf	Inf	Inf	Chr18	8724068	8725908	+	1214	AH18G07900	-	K09422	virNOG19595;COG5147	K	sp|Q7XBH4|MYB4_ORYSJ Transcription factor MYB4 OS=Oryza sativa subsp. japonica GN=MYB4 PE=2 SV=2	gi|1021556315|ref|XP_016169531.1| PREDICTED: myb-related protein Myb4-like [Arachis ipaensis]	Myb-related protein Myb4
AH18G08640	1.23033	2.08719	1.12413	Chr18	10089336	10090897	+	378	AH18G08640	-	-	-	-	-	-	Unknown function
AH18G10570	3.5301	5.32915	4.89476	Chr18	14253176	14256433	+	1312	AH18G10570	GO:0004601;GO:0098869;GO:0046872;GO:0055114;GO:0005576;GO:0042744;GO:0020037;GO:0006979	K00430	virNOG06856;virNOG31351	R	sp|Q9FLC0|PER52_ARATH Peroxidase 52 OS=Arabidopsis thaliana GN=PER52 PE=2 SV=1	gi|1021560477|ref|XP_016171496.1| PREDICTED: peroxidase P7-like [Arachis ipaensis]	Peroxidase 52
AH18G10630	Inf	Inf	Inf	Chr18	14412153	14414211	+	1295	AH18G10630	-	-	COG4870	O	sp|A2XQE8|SAG39_ORYSI Senescence-specific cysteine protease SAG39 OS=Oryza sativa subsp. indica GN=OsI_14861 PE=3 SV=1	gi|1021555739|ref|XP_016169285.1| PREDICTED: senescence-specific cysteine protease SAG39-like [Arachis ipaensis]	Senescence-specific cysteine protease SAG39
AH18G12340	1.73943	2.97537	4.68067	Chr18	18528744	18531239	-	1689	AH18G12340	-	-	COG0515;virNOG30432;virNOG02323	T	sp|O81833|SD11_ARATH G-type lectin S-receptor-like serine/threonine-protein kinase SD1-1 OS=Arabidopsis thaliana GN=SD11 PE=1 SV=1	gi|1021556680|ref|XP_016169668.1| PREDICTED: putative receptor-like protein kinase At4g00960 [Arachis ipaensis]	G-type lectin S-receptor-like serine/threonine-protein kinase SD1-1
AH18G12480	5.22464	1.82039	1.5426	Chr18	19081214	19093733	-	1482	AH18G12480	-	-	virNOG03696;virNOG40467	R	sp|Q08298|RD22_ARATH BURP domain protein RD22 OS=Arabidopsis thaliana GN=RD22 PE=2 SV=1	gi|1021558792|ref|XP_016170686.1| PREDICTED: unknown seed protein USP-like [Arachis ipaensis]	Dehydration-responsive protein RD22
AH18G14100	3.32196	7.99667	7.62316	Chr18	23296684	23298567	-	1690	AH18G14100	GO:0005634;GO:0003677;GO:0006355	-	virNOG09836;virNOG15981	K	sp|Q93VY3|NAC72_ARATH NAC domain-containing protein 72 OS=Arabidopsis thaliana GN=NAC072 PE=2 SV=1	gi|1021558411|ref|XP_016170502.1| PREDICTED: NAC domain-containing protein 72 [Arachis ipaensis]	NAC domain-containing protein 72
AH18G14210	2.83904	1.97872	1.11648	Chr18	23417814	23419246	-	993	AH18G14210	GO:0015793;GO:0015250;GO:0009705;GO:0006833;GO:0042807;GO:0009992;GO:0034220;GO:0005887;GO:0015254	K09873	virNOG08606;virNOG04666	G	sp|O82598|TIP13_ARATH Aquaporin TIP1-3 OS=Arabidopsis thaliana GN=TIP1-3 PE=1 SV=1	gi|1021558777|ref|XP_016170679.1| PREDICTED: aquaporin TIP1-3-like [Arachis ipaensis]	Aquaporin TIP1-3
AH18G14940	5.37464	5.67009	8.58044	Chr18	24955080	24955396	-	225	AH18G14940	GO:0031640;GO:0050832	-	-	-	sp|B3EWP3|DEF1_ARAHY Defensin 1 (Fragment) OS=Arachis hypogaea PE=1 SV=1	gi|1012224637|ref|XP_015936675.1| PREDICTED: defensin-1-like [Arachis duranensis]	Putative defensin 2.1
AH18G16070	Inf	Inf	Inf	Chr18	28350941	28351427	+	417	AH18G16070	-	-	-	-	-	gi|1021557362|ref|XP_016170000.1| PREDICTED: uncharacterized protein LOC107612775 [Arachis ipaensis]	Unknown function
AH18G17800	3.09622	5.6111	6.19004	Chr18	37532190	37534221	+	1898	AH18G17800	-	-	virNOG06071;COG2124	Q	sp|O23976|C76B1_HELTU 7-ethoxycoumarin O-deethylase OS=Helianthus tuberosus GN=CYP76B1 PE=1 SV=1	gi|1021555760|ref|XP_016169294.1| PREDICTED: 7-ethoxycoumarin O-deethylase-like [Arachis ipaensis]	Geraniol 8-hydroxylase
AH18G19020	4.95812	7.84496	6.77446	Chr18	45508426	45510926	-	1606	AH18G19020	GO:0055114;GO:0005506;GO:0016491	K04125	virNOG07456	Q	sp|Q9SQ80|G2OX1_PEA Gibberellin 2-beta-dioxygenase 1 OS=Pisum sativum GN=GA2OX1 PE=1 SV=1	gi|1021559097|ref|XP_016170836.1| PREDICTED: gibberellin 2-beta-dioxygenase 1-like [Arachis ipaensis]	Gibberellin 2-beta-dioxygenase 1
AH18G24850	1.01209	1.60301	1.50198	Chr18	111143566	111145154	+	1314	AH18G24850	-	-	virNOG04492	R	sp|Q9LNU6|PPR53_ARATH Pentatricopeptide repeat-containing protein At1g20230 OS=Arabidopsis thaliana GN=PCMP-H21 PE=2 SV=2	gi|1021561507|ref|XP_016171972.1| PREDICTED: pentatricopeptide repeat-containing protein At1g59720, chloroplastic/mitochondrial-like isoform X2 [Arachis ipaensis]	Pentatricopeptide repeat-containing protein At1g20230
AH18G25520	1.61102	4.39414	1.92766	Chr18	114169527	114173422	-	2288	AH18G25520	GO:0006366;GO:0005488	-	virNOG15548	K	sp|Q66GR3|BH130_ARATH Transcription factor bHLH130 OS=Arabidopsis thaliana GN=BHLH130 PE=1 SV=1	gi|1012225060|ref|XP_015936790.1| PREDICTED: transcription factor bHLH130-like [Arachis duranensis]	Transcription factor bHLH130
AH18G26640	1.25278	3.51447	2.38233	Chr18	119084903	119089980	+	2116	AH18G26640	-	-	virNOG05010	I	sp|Q4PIP8|PNS1_USTMA Protein PNS1 OS=Ustilago maydis (strain 521 / FGSC 9021) GN=PNS1 PE=3 SV=2	gi|1021559780|ref|XP_016171172.1| PREDICTED: protein PNS1-like [Arachis ipaensis]	Protein PNS1
AH18G27260	4.67413	4.36602	5.90541	Chr18	120985854	120990390	+	1545	AH18G27260	-	-	virNOG04838	I	sp|Q8L518|CK2_ARATH Probable choline kinase 2 OS=Arabidopsis thaliana GN=At1g74320 PE=2 SV=1	gi|1021560791|ref|XP_016171648.1| PREDICTED: probable choline kinase 2 [Arachis ipaensis]	Probable choline kinase 2
AH18G27380	4.4283	5.68396	8.62347	Chr18	121888496	121895464	-	1645	AH18G27380	-	K09833	virNOG01055;COG0382	H	sp|B1B5P4|N8DT2_SOPFL Naringenin 8-dimethylallyltransferase 2, chloroplastic OS=Sophora flavescens GN=N8DT-2 PE=1 SV=1	gi|1021559741|ref|XP_016171158.1| PREDICTED: naringenin 8-dimethylallyltransferase 2, chloroplastic-like [Arachis ipaensis]	Naringenin 8-dimethylallyltransferase 2, chloroplastic
AH18G28270	Inf	Inf	Inf	Chr18	124906998	124911974	+	3432	AH18G28270	GO:0016020;GO:0004672	-	COG0515	T	sp|Q9M0X5|CRK25_ARATH Cysteine-rich receptor-like protein kinase 25 OS=Arabidopsis thaliana GN=CRK25 PE=3 SV=1	gi|1021555846|ref|XP_016169329.1| PREDICTED: cysteine-rich receptor-like protein kinase 10 [Arachis ipaensis]	Cysteine-rich receptor-like protein kinase 25
AH18G29410	Inf	Inf	Inf	Chr18	127576087	127580567	-	819	AH18G29410	GO:0030170;GO:0016831;GO:0019752	-	COG0076;virNOG06227	E	sp|Q9MA74|SDC1_ARATH Serine decarboxylase OS=Arabidopsis thaliana GN=SDC PE=1 SV=1	gi|1021555008|ref|XP_016168922.1| PREDICTED: serine decarboxylase-like [Arachis ipaensis]	Serine decarboxylase
AH18G29420	Inf	Inf	Inf	Chr18	127581433	127584814	-	867	AH18G29420	GO:0016829	-	virNOG06227;COG0076	E	sp|Q9MA74|SDC1_ARATH Serine decarboxylase OS=Arabidopsis thaliana GN=SDC PE=1 SV=1	gi|1021555008|ref|XP_016168922.1| PREDICTED: serine decarboxylase-like [Arachis ipaensis]	Serine decarboxylase
AH18G29990	2.83257	4.46962	7.19703	Chr18	128688531	128691092	+	2562	AH18G29990	GO:0004674;GO:0000166;GO:0006468;GO:0005886	-	virNOG06319	T	sp|Q25AG3|LERK3_ORYSI G-type lectin S-receptor-like serine/threonine-protein kinase LECRK3 OS=Oryza sativa subsp. indica GN=LECRK3 PE=3 SV=2	gi|1021562088|ref|XP_016172218.1| PREDICTED: G-type lectin S-receptor-like serine/threonine-protein kinase RLK1 [Arachis ipaensis]	Uncharacterized protein
AH18G30480	1.77054	2.5754	1.2558	Chr18	129417408	129418842	+	1345	AH18G30480	-	-	virNOG23258	K	-	gi|1021561154|ref|XP_016171823.1| PREDICTED: uncharacterized protein LOC107614103 [Arachis ipaensis]	uncharacterized protein LOC106762772
AH18G30520	1.32673	1.95187	2.17593	Chr18	129452246	129453361	-	1116	AH18G30520	-	-	virNOG14778	R	sp|Q8LAW2|AFR_ARATH F-box protein AFR OS=Arabidopsis thaliana GN=AFR PE=1 SV=2	gi|1021561631|ref|XP_016172018.1| PREDICTED: F-box protein AFR [Arachis ipaensis]	F-box protein AFR
AH18G31270	4.83131	4.6365	4.5149	Chr18	131030895	131036512	+	2551	AH18G31270	-	-	virNOG05092;NOG126252	RS	sp|B9SCB6|TPS2_RICCO Probable terpene synthase 2 OS=Ricinus communis GN=TPS2 PE=3 SV=1	gi|1021557112|ref|XP_016169875.1| PREDICTED: probable terpene synthase 2 [Arachis ipaensis]	(-)-germacrene D synthase
AH18G32700	1.78908	6.2226	3.59853	Chr18	133481637	133483831	+	1728	AH18G32700	GO:0005634;GO:0003677;GO:0006355	-	virNOG09836	K	sp|Q9C598|NAC81_ARATH Protein ATAF2 OS=Arabidopsis thaliana GN=NAC081 PE=1 SV=1	gi|1021559893|ref|XP_016171224.1| PREDICTED: NAC domain-containing protein 2-like [Arachis ipaensis]	NAC domain-containing protein 2
AH18G34060	3.84365	5.42977	4.90573	Chr18	135458478	135461088	-	1181	AH18G34060	GO:0006351	-	virNOG31524;virNOG21376;virNOG17914	K	sp|Q9LY29|EF115_ARATH Ethylene-responsive transcription factor ERF115 OS=Arabidopsis thaliana GN=ERF115 PE=1 SV=1	gi|1021555422|ref|XP_016169154.1| PREDICTED: ethylene-responsive transcription factor ERF114-like, partial [Arachis ipaensis]	Ethylene-responsive transcription factor ERF114
AH18G34400	3.39977	4.25497	4.79272	Chr18	135990836	135997431	-	1769	AH18G34400	GO:0047172	K15400	virNOG02538	R	sp|Q94CD1|HHT1_ARATH Omega-hydroxypalmitate O-feruloyl transferase OS=Arabidopsis thaliana GN=HHT1 PE=1 SV=1	gi|1021561067|ref|XP_016171782.1| PREDICTED: omega-hydroxypalmitate O-feruloyl transferase [Arachis ipaensis]	Omega-hydroxypalmitate O-feruloyl transferase
AH19G00350	2.85739	5.41422	4.39549	Chr19	276987	278576	-	1590	AH19G00350	GO:0050660;GO:0055114;GO:0016614	-	virNOG10800	R	sp|Q9SUC6|BBE22_ARATH Berberine bridge enzyme-like 22 OS=Arabidopsis thaliana GN=FAD-OXR PE=2 SV=1	gi|1021522328|ref|XP_016204553.1| PREDICTED: flavin-dependent oxidoreductase FOX4-like [Arachis ipaensis]	Reticuline oxidase-like protein
AH19G01030	2.09645	5.31812	4.44632	Chr19	744838	748669	-	2697	AH19G01030	-	-	virNOG03571;virNOG30330	S	-	gi|1021568271|ref|XP_016175357.1| PREDICTED: uncharacterized protein LOC107617971 [Arachis ipaensis]	Uncharacterized protein
AH19G01400	1.69976	5.08688	1.71916	Chr19	1046603	1048606	+	1022	AH19G01400	-	-	virNOG20324	O	sp|Q9SAG8|DNAJ8_ARATH Chaperone protein dnaJ 8, chloroplastic OS=Arabidopsis thaliana GN=ATJ8 PE=2 SV=1	gi|1012230260|ref|XP_015938183.1| PREDICTED: chaperone protein dnaJ 8, chloroplastic-like [Arachis duranensis]	Chaperone protein dnaJ 8, chloroplastic
AH19G02620	Inf	Inf	Inf	Chr19	2356424	2357930	-	863	AH19G02620	GO:0008270	-	virNOG19137	R	sp|O13801|YE04_SCHPO Uncharacterized RNA-binding protein C17H9.04c OS=Schizosaccharomyces pombe (strain 972 / ATCC 24843) GN=SPAC17H9.04c PE=1 SV=1	gi|1021567843|ref|XP_016175143.1| PREDICTED: RNA-binding protein cabeza-like [Arachis ipaensis]	Uncharacterized RNA-binding protein C17H9.04c
AH19G02810	2.11243	3.48274	3.78539	Chr19	2530447	2545515	+	4882	AH19G02810	-	-	virNOG02670	Q	sp|Q76CU2|PDR1_TOBAC Pleiotropic drug resistance protein 1 OS=Nicotiana tabacum GN=PDR1 PE=2 SV=1	gi|1021567878|ref|XP_016175162.1| PREDICTED: pleiotropic drug resistance protein 1-like [Arachis ipaensis]	Pleiotropic drug resistance protein 1
AH19G03010	2.23692	2.22078	3.14994	Chr19	2829025	2839853	+	4001	AH19G03010	-	-	COG4886;NOG132809	S	-	gi|1021572226|ref|XP_016177235.1| PREDICTED: LRR receptor-like serine/threonine-protein kinase ERECTA isoform X1 [Arachis ipaensis]	Probable LRR receptor-like serine/threonine-protein kinase At3g47570
AH19G05510	1.18754	1.58945	1.82414	Chr19	5430053	5434798	-	3336	AH19G05510	-	-	virNOG10857	T	sp|C0LGG4|Y1518_ARATH Probable LRR receptor-like serine/threonine-protein kinase At1g51860 OS=Arabidopsis thaliana GN=At1g51860 PE=2 SV=2	gi|1021564314|ref|XP_016173475.1| PREDICTED: probable LRR receptor-like serine/threonine-protein kinase At1g51880 [Arachis ipaensis]	Uncharacterized protein
AH19G05800	1.60318	2.09802	2.15931	Chr19	5864603	5867031	-	1465	AH19G05800	-	-	virNOG17942	K	sp|Q8S3D2|BH087_ARATH Transcription factor bHLH87 OS=Arabidopsis thaliana GN=BHLH87 PE=1 SV=1	gi|1021565302|ref|XP_016174009.1| PREDICTED: transcription factor bHLH87-like [Arachis ipaensis] &gt;gi|1021565304|ref|XP_016174010.1| PREDICTED: transcription factor bHLH87-like [Arachis ipaensis]	Transcription factor bHLH87
AH19G05870	1.24186	6.33511	5.83043	Chr19	5937206	5941386	-	1588	AH19G05870	-	K14664	virNOG03368	E	sp|Q9SWX9|ILL5_ARATH IAA-amino acid hydrolase ILR1-like 5 OS=Arabidopsis thaliana GN=ILL5 PE=3 SV=1	gi|1021566536|ref|XP_016174518.1| PREDICTED: IAA-amino acid hydrolase ILR1-like 4 [Arachis ipaensis]	IAA-amino acid hydrolase ILR1-like 4
AH19G05890	2.99284	6.77558	8.35378	Chr19	5949336	5953833	-	2304	AH19G05890	-	-	virNOG03368	E	sp|Q9SWX9|ILL5_ARATH IAA-amino acid hydrolase ILR1-like 5 OS=Arabidopsis thaliana GN=ILL5 PE=3 SV=1	gi|1021566538|ref|XP_016174519.1| PREDICTED: IAA-amino acid hydrolase ILR1-like 4 [Arachis ipaensis]	IAA-amino acid hydrolase ILR1-like 4
AH19G06580	6.90935	8.51614	10.2955	Chr19	6996498	6999082	+	1158	AH19G06580	GO:0016311;GO:0016791	K13248	virNOG06564;NOG48757	R	sp|Q9FZ62|PPSP2_ARATH Inorganic pyrophosphatase 2 OS=Arabidopsis thaliana GN=At1g17710 PE=2 SV=1	gi|1021571939|ref|XP_016177089.1| PREDICTED: inorganic pyrophosphatase 2-like [Arachis ipaensis]	Inorganic pyrophosphatase 2
AH19G07420	7.53393	8.77575	6.9597	Chr19	8474197	8475829	-	1633	AH19G07420	-	-	-	-	-	gi|1021571346|ref|XP_016176824.1| PREDICTED: periaxin-like [Arachis ipaensis]	Periaxin
AH19G09110	1.89565	1.98391	4.51906	Chr19	10989507	10996298	+	1854	AH19G09110	GO:0005516;GO:0006952;GO:0016021;GO:0005886;GO:0009607	K08472	virNOG06480;NOG21040	DS	sp|O49621|MLO1_ARATH MLO-like protein 1 OS=Arabidopsis thaliana GN=MLO1 PE=1 SV=1	gi|1021571361|ref|XP_016176829.1| PREDICTED: MLO-like protein 1 [Arachis ipaensis]	MLO-like protein 1
AH19G09490	1.40365	3.72392	5.71138	Chr19	11646312	11649122	-	1593	AH19G09490	GO:0016491;GO:0055114;GO:0008270	-	COG2130;virNOG06682	R	sp|Q9SLN8|DBR_TOBAC 2-alkenal reductase (NADP(+)-dependent) OS=Nicotiana tabacum GN=DBR PE=1 SV=1	gi|1021569772|ref|XP_016176094.1| PREDICTED: 2-alkenal reductase (NADP(+)-dependent)-like [Arachis ipaensis]	2-alkenal reductase (NADP(+)-dependent)
AH19G10890	3.40204	4.6073	3.50239	Chr19	14131827	14154233	+	1172	AH19G10890	-	-	virNOG24009;virNOG21720	S	sp|Q9SSK7|MLP34_ARATH MLP-like protein 34 OS=Arabidopsis thaliana GN=MLP34 PE=2 SV=1	gi|1012234402|ref|XP_015939257.1| PREDICTED: MLP-like protein 43 isoform X1 [Arachis duranensis]	MLP-like protein 34
AH19G12070	Inf	Inf	Inf	Chr19	16244296	16245276	-	981	AH19G12070	GO:0045735;GO:0005576;GO:0030145	-	virNOG16992;virNOG13595	R	sp|O04011|ABP20_PRUPE Auxin-binding protein ABP20 OS=Prunus persica GN=ABP20 PE=2 SV=1	gi|1021568601|ref|XP_016175518.1| PREDICTED: auxin-binding protein ABP20-like [Arachis ipaensis]	Auxin-binding protein ABP20
AH19G13750	Inf	Inf	Inf	Chr19	21138987	21140579	-	1593	AH19G13750	GO:0006351	K09286	virNOG20617	K	sp|Q8L9K1|ERF99_ARATH Ethylene-responsive transcription factor 13 OS=Arabidopsis thaliana GN=ERF13 PE=2 SV=2	gi|1021565712|ref|XP_016174193.1| PREDICTED: ethylene-responsive transcription factor 13-like [Arachis ipaensis]	Ethylene-responsive transcription factor 13
AH19G14450	2.32917	4.84067	5.79689	Chr19	22747348	22748601	-	1254	AH19G14450	GO:0016021	-	virNOG02571	S	-	gi|1021570544|ref|XP_016176451.1| PREDICTED: uncharacterized protein LOC107618802 [Arachis ipaensis]	Uncharacterized protein
AH19G14470	1.03547	6.59351	3.48744	Chr19	22819227	22820082	-	856	AH19G14470	-	-	virNOG23430;virNOG22046	RS	sp|Q9LZP9|CP122_ARATH Calvin cycle protein CP12-2, chloroplastic OS=Arabidopsis thaliana GN=CP12-2 PE=1 SV=1	gi|1021571909|ref|XP_016177075.1| PREDICTED: calvin cycle protein CP12-1, chloroplastic-like [Arachis ipaensis]	Calvin cycle protein CP12-2, chloroplastic
AH19G17670	1.47006	6.52021	2.65395	Chr19	36819828	36822033	+	1287	AH19G17670	-	-	virNOG18328;virNOG15018	R	sp|O80494|P2B15_ARATH F-box protein PP2-B15 OS=Arabidopsis thaliana GN=PP2B15 PE=2 SV=2	gi|1021572422|ref|XP_016177323.1| PREDICTED: F-box protein PP2-B15-like [Arachis ipaensis]	F-box protein PP2-B15
AH19G17920	1.64487	3.32393	1.31014	Chr19	37702338	37704470	-	898	AH19G17920	-	-	virNOG19725	S	sp|Q8LD26|DRMH3_ARATH Dormancy-associated protein homolog 3 OS=Arabidopsis thaliana GN=At1g56220 PE=1 SV=1	gi|1012236356|ref|XP_015939763.1| PREDICTED: uncharacterized protein LOC107465295 isoform X2 [Arachis duranensis] &gt;gi|1021570261|ref|XP_016176318.1| PREDICTED: uncharacterized protein LOC107618695 isoform X2 [Arachis ipaensis]	Uncharacterized protein
AH19G18480	3.84336	5.12539	3.27834	Chr19	42493392	42493724	+	333	AH19G18480	-	-	virNOG37585	S	-	gi|1012359034|gb|KYP70218.1| hypothetical protein KK1_009429 [Cajanus cajan]	Uncharacterized protein
AH19G20060	1.87962	2.66364	1.60907	Chr19	53568146	53584841	+	1718	AH19G20060	GO:0016740	-	virNOG04369	R	sp|Q8GT20|BEBT_TOBAC Benzyl alcohol O-benzoyltransferase OS=Nicotiana tabacum GN=HSR201 PE=1 SV=1	gi|1021568473|ref|XP_016175460.1| PREDICTED: benzyl alcohol O-benzoyltransferase-like [Arachis ipaensis]	Benzyl alcohol O-benzoyltransferase
AH19G20440	4.96608	5.10497	4.23935	Chr19	58609506	58611201	-	831	AH19G20440	GO:0005829;GO:0047974;GO:0009451	-	virNOG01432	F	sp|O34598|GUAD_BACSU Guanine deaminase OS=Bacillus subtilis (strain 168) GN=guaD PE=1 SV=1	gi|1021565553|ref|XP_016174128.1| PREDICTED: guanine deaminase-like isoform X2 [Arachis ipaensis]	Guanine deaminase
AH19G20530	3.58924	3.15503	3.631	Chr19	59110040	59113855	+	1206	AH19G20530	-	-	virNOG01963	S	sp|Q9LDG2|TBL10_ARATH Protein trichome birefringence-like 10 OS=Arabidopsis thaliana GN=TBL10 PE=2 SV=1	gi|1021527213|ref|XP_016207118.1| PREDICTED: uncharacterized protein LOC107647562 [Arachis ipaensis]	Protein trichome birefringence-like 10
AH19G22920	1.08048	4.87737	3.45702	Chr19	95048515	95051028	+	1198	AH19G22920	-	K18045	virNOG13241;COG2365	VT	sp|Q9ZVN4|Y1500_ARATH Probable tyrosine-protein phosphatase At1g05000 OS=Arabidopsis thaliana GN=At1g05000 PE=1 SV=1	gi|1021566790|ref|XP_016174635.1| PREDICTED: probable tyrosine-protein phosphatase At1g05000 [Arachis ipaensis]	Probable tyrosine-protein phosphatase At1g05000
AH19G24870	2.67085	3.39309	3.92358	Chr19	113659945	113661794	-	963	AH19G24870	GO:0005509	K13448	virNOG18442;COG5126;virNOG29035	TZD	sp|P0DH95|CALM1_ARATH Calmodulin-1 OS=Arabidopsis thaliana GN=CAM1 PE=1 SV=1	gi|1012239755|ref|XP_015940562.1| PREDICTED: calmodulin-like protein 11 [Arachis duranensis] &gt;gi|1021572457|ref|XP_016177338.1| PREDICTED: calmodulin-like protein 11 [Arachis ipaensis]	Calmodulin-like protein 11
AH19G27120	2.94781	7.95703	6.77624	Chr19	127091582	127092286	-	705	AH19G27120	-	K14516	virNOG19226	K	sp|Q8LDC8|ERF92_ARATH Ethylene-responsive transcription factor 1B OS=Arabidopsis thaliana GN=ERF1B PE=1 SV=2	gi|1021565335|ref|XP_016174025.1| PREDICTED: ethylene-responsive transcription factor 1B [Arachis ipaensis]	Ethylene-responsive transcription factor 1B
AH19G27720	Inf	Inf	Inf	Chr19	130598723	130599037	-	315	AH19G27720	-	-	-	-	-	-	Unknown function
AH19G28190	Inf	Inf	Inf	Chr19	132689544	132696880	-	1747	AH19G28190	GO:0051539;GO:0016836;GO:0008652	K01703	COG0065;virNOG10869	E	sp|Q94AR8|LEUC_ARATH 3-isopropylmalate dehydratase large subunit, chloroplastic OS=Arabidopsis thaliana GN=IIL1 PE=1 SV=1	gi|1021572326|ref|XP_016177279.1| PREDICTED: 3-isopropylmalate dehydratase large subunit-like [Arachis ipaensis]	3-isopropylmalate dehydratase large subunit
AH19G28710	2.15874	4.70537	5.63589	Chr19	134281786	134345883	-	944	AH19G28710	-	K00799	virNOG03173;virNOG34654;KOG0406	O	sp|Q03664|GSTX3_TOBAC Probable glutathione S-transferase OS=Nicotiana tabacum PE=2 SV=1	gi|1012241579|ref|XP_015941033.1| PREDICTED: probable glutathione S-transferase [Arachis duranensis]	Glutathione transferase GST 23
AH19G28730	2.30232	2.58785	7.14868	Chr19	134501579	134503081	-	904	AH19G28730	-	K00799	virNOG34654;KOG0406;virNOG03173	O	sp|Q03664|GSTX3_TOBAC Probable glutathione S-transferase OS=Nicotiana tabacum PE=2 SV=1	gi|1021570956|ref|XP_016176649.1| PREDICTED: probable glutathione S-transferase [Arachis ipaensis]	Glutathione transferase GST 23
AH19G30450	1.3825	2.9675	5.09014	Chr19	140719606	140722318	+	1460	AH19G30450	-	-	virNOG01126	TO	sp|Q8LBZ4|OTU_ARATH OTU domain-containing protein At3g57810 OS=Arabidopsis thaliana GN=At3g57810 PE=2 SV=1	gi|1021572447|ref|XP_016177333.1| PREDICTED: uncharacterized protein LOC107619558 [Arachis ipaensis]	OTU domain-containing protein At3g57810
AH19G32160	3.8156	7.92165	8.63703	Chr19	145423314	145424503	-	1190	AH19G32160	GO:0030246	-	NOG80837	S	sp|P42088|LEC_LEUMI Lectin OS=Leucomphalos mildbraedii PE=1 SV=1	gi|1021572792|ref|XP_016177490.1| PREDICTED: lectin-like [Arachis ipaensis]	Lectin
AH19G32310	Inf	Inf	Inf	Chr19	145722546	145723659	-	1114	AH19G32310	GO:0005488	-	NOG80837	S	sp|Q39529|LEC2_CLAKE Agglutinin-2 OS=Cladrastis kentukea PE=1 SV=1	gi|1021571121|ref|XP_016176720.1| PREDICTED: lectin-like [Arachis ipaensis]	Agglutinin-2
AH19G32590	1.12556	2.37598	1.08629	Chr19	146464059	146465377	-	1319	AH19G32590	-	-	NOG80837	S	sp|Q39529|LEC2_CLAKE Agglutinin-2 OS=Cladrastis kentukea PE=1 SV=1	gi|1021568349|ref|XP_016175396.1| PREDICTED: agglutinin-2-like [Arachis ipaensis]	Agglutinin-2
AH19G33850	2.23187	2.2058	3.22448	Chr19	148662088	148662486	+	399	AH19G33850	GO:0005524;GO:0042626;GO:0005886;GO:0055085;GO:0016021	-	KOG0061;virNOG15592	Q	sp|Q84TH5|AB25G_ARATH ABC transporter G family member 25 OS=Arabidopsis thaliana GN=ABCG25 PE=2 SV=1	gi|1012247177|ref|XP_015942564.1| PREDICTED: LOW QUALITY PROTEIN: ABC transporter G family member 25 [Arachis duranensis]	ABC transporter G family member 25
AH19G33970	8.20405	7.22798	11.6307	Chr19	148873430	148877686	-	1820	AH19G33970	GO:0016021	K15378	virNOG03948	G	sp|Q39231|SUC2_ARATH Sucrose transport protein SUC2 OS=Arabidopsis thaliana GN=SUC2 PE=1 SV=2	gi|1021565500|ref|XP_016174105.1| PREDICTED: sucrose transport protein SUC5-like [Arachis ipaensis]	Sucrose transport protein SUC5
AH19G34820	Inf	Inf	Inf	Chr19	150095543	150097495	-	1867	AH19G34820	-	-	virNOG17989	K	sp|Q70II3|EF110_ARATH Ethylene-responsive transcription factor ERF110 OS=Arabidopsis thaliana GN=ERF110 PE=2 SV=2	gi|1021565491|ref|XP_016174101.1| PREDICTED: ethylene-responsive transcription factor ERF112 [Arachis ipaensis]	Ethylene-responsive transcription factor ERF112
AH19G35130	1.41477	2.26041	1.83194	Chr19	150579432	150580115	-	684	AH19G35130	GO:0098662;GO:0046916;GO:0016020;GO:0000041;GO:0046915	K22736	virNOG10707	S	sp|Q9LPU9|VITH1_ARATH Vacuolar iron transporter homolog 1 OS=Arabidopsis thaliana GN=At1g21140 PE=2 SV=1	gi|1021565688|ref|XP_016174185.1| PREDICTED: vacuolar iron transporter homolog 1-like [Arachis ipaensis]	Vacuolar iron transporter homolog 4
AH19G35340	Inf	Inf	Inf	Chr19	151082685	151190105	+	1310	AH19G35340	-	K01183	virNOG08992;NOG132868	GS	sp|P23472|CHLY_HEVBR Hevamine-A OS=Hevea brasiliensis PE=1 SV=2	gi|1021565639|ref|XP_016174163.1| PREDICTED: hevamine-A-like [Arachis ipaensis]	Hevamine-A
AH19G36400	2.93661	6.33631	8.00696	Chr19	152544926	152547086	-	977	AH19G36400	GO:0009813;GO:0045430	K01859	virNOG04834	G	sp|Q93XE6|CFI1A_SOYBN Chalcone--flavonone isomerase 1A OS=Glycine max GN=CHI1A PE=2 SV=1	gi|1021566590|ref|XP_016174542.1| PREDICTED: chalcone--flavonone isomerase 1A-like [Arachis ipaensis]	Chalcone--flavonone isomerase 1A
AH19G38160	1.82588	3.25325	2.24251	Chr19	154300555	154301181	-	627	AH19G38160	GO:0045735;GO:0005576;GO:0030145	-	virNOG07355	R	sp|Q9SR72|GL32_ARATH Germin-like protein subfamily 3 member 2 OS=Arabidopsis thaliana GN=At3g10080 PE=2 SV=1	gi|1021570422|ref|XP_016176394.1| PREDICTED: germin-like protein subfamily 3 member 2 [Arachis ipaensis]	Germin-like protein subfamily 3 member 2
AH19G39530	1.6051	5.0753	4.1812	Chr19	155814420	155817415	+	2037	AH19G39530	-	-	COG0531;virNOG00379	E	sp|Q9ZU50|BAT1_ARATH Amino-acid permease BAT1 OS=Arabidopsis thaliana GN=BAT1 PE=2 SV=2	gi|1021567103|ref|XP_016174789.1| PREDICTED: amino-acid permease BAT1 homolog isoform X1 [Arachis ipaensis]	Amino-acid permease BAT1
AH19G40240	1.58527	3.86799	3.59411	Chr19	156438852	156439553	-	702	AH19G40240	-	-	virNOG12093	R	sp|C0HJG8|BSP_BOSSE Basic secretory protease (Fragments) OS=Boswellia serrata PE=1 SV=1	gi|1021567659|ref|XP_016175050.1| PREDICTED: uncharacterized protein LOC107617722 [Arachis ipaensis]	Basic secretory protease (Fragments)
AH19G42940	1.46685	1.20315	4.41456	Chr19	158596740	158599896	+	2458	AH19G42940	-	-	virNOG26979;virNOG20724	TR	-	gi|1021566237|ref|XP_016174395.1| PREDICTED: low-temperature-induced 65 kDa protein-like [Arachis ipaensis]	Low-temperature-induced 65 kDa protein
AH20G00720	4.42454	4.00179	6.32968	Chr20	664695	668325	-	1344	AH20G00720	GO:0006032;GO:0004568;GO:0016998;GO:0005975;GO:0008061	K20547	virNOG01205	G	sp|P36907|CHIX_PEA Endochitinase OS=Pisum sativum PE=2 SV=1	gi|1011994878|ref|XP_015953515.1| PREDICTED: endochitinase-like [Arachis duranensis]	Endochitinase
AH20G02550	2.77754	5.17657	10.6162	Chr20	2799913	2800395	-	483	AH20G02550	GO:0005576	K13449	virNOG22019	S	sp|P09042|PR1C_TOBAC Pathogenesis-related protein 1C OS=Nicotiana tabacum PE=2 SV=3	gi|1021580985|ref|XP_016179850.1| PREDICTED: pathogenesis-related protein 1C-like [Arachis ipaensis]	Pathogenesis-related protein 1C
AH20G03280	2.29564	5.85245	2.45502	Chr20	4429960	4430748	+	789	AH20G03280	-	-	virNOG23901;virNOG23235;virNOG23059	S	-	gi|1021585584|ref|XP_016182137.1| PREDICTED: uncharacterized protein LOC107624174 [Arachis ipaensis]	Uncharacterized protein
AH20G03760	1.72216	2.8851	5.4425	Chr20	5394808	5397088	+	1536	AH20G03760	-	K00083	virNOG02608	Q	sp|Q9CAI3|CADH1_ARATH Probable cinnamyl alcohol dehydrogenase 1 OS=Arabidopsis thaliana GN=CAD1 PE=2 SV=1	gi|1021581975|ref|XP_016180372.1| PREDICTED: probable cinnamyl alcohol dehydrogenase 1 [Arachis ipaensis]	Probable cinnamyl alcohol dehydrogenase 1
AH20G04300	Inf	Inf	Inf	Chr20	5923266	5924475	+	1210	AH20G04300	-	-	virNOG39580	R	sp|Q8LEJ6|FLA11_ARATH Fasciclin-like arabinogalactan protein 11 OS=Arabidopsis thaliana GN=FLA11 PE=2 SV=2	gi|1021585611|ref|XP_016182151.1| PREDICTED: fasciclin-like arabinogalactan protein 12 [Arachis ipaensis]	Fasciclin-like arabinogalactan protein 11
AH20G05680	Inf	Inf	Inf	Chr20	7695562	7697793	-	822	AH20G05680	-	-	virNOG34172;virNOG11063	R	sp|Q9ASJ1|MFT2_ORYSJ Protein MOTHER of FT and TFL1 homolog 2 OS=Oryza sativa subsp. japonica GN=MFT2 PE=2 SV=1	gi|1021576187|ref|XP_016179304.1| PREDICTED: protein MOTHER of FT and TF 1-like [Arachis ipaensis]	Uncharacterized protein
AH20G06250	1.7063	1.80343	1.68817	Chr20	8314349	8316218	-	1312	AH20G06250	-	-	virNOG09217	K	sp|Q9LD44|NAC56_ARATH NAC transcription factor 56 OS=Arabidopsis thaliana GN=NAC056 PE=2 SV=1	gi|1021585655|ref|XP_016182173.1| PREDICTED: NAC transcription factor 25-like [Arachis ipaensis]	NAC transcription factor 25
AH20G06310	Inf	Inf	Inf	Chr20	8401384	8403141	-	1758	AH20G06310	GO:0004097;GO:0046148;GO:0055114;GO:0046872	K00422	virNOG08373	S	sp|P43309|PPO_MALDO Polyphenol oxidase, chloroplastic OS=Malus domestica PE=2 SV=1	gi|1021585493|ref|XP_016182086.1| PREDICTED: polyphenol oxidase, chloroplastic-like [Arachis ipaensis]	Polyphenol oxidase, chloroplastic
AH20G06510	1.4985	1.96194	1.36779	Chr20	8565964	8568844	+	1534	AH20G06510	GO:0008270	-	virNOG07151	O	-	gi|1021584037|ref|XP_016181395.1| PREDICTED: uncharacterized protein LOC107623587 [Arachis ipaensis] &gt;gi|1021584039|ref|XP_016181396.1| PREDICTED: uncharacterized protein LOC107623587 [Arachis ipaensis]	RING finger protein 141
AH20G06740	4.02454	6.85109	3.75413	Chr20	8861657	8864552	+	1286	AH20G06740	-	-	virNOG08711	S	-	gi|1021585359|ref|XP_016182014.1| PREDICTED: uncharacterized protein LOC107624081 [Arachis ipaensis]	Uncharacterized protein
AH20G07050	2.80629	4.85034	1.02975	Chr20	9140478	9141305	-	828	AH20G07050	-	-	virNOG26876;virNOG33826	R	-	gi|1021584499|ref|XP_016181607.1| PREDICTED: protein E6 [Arachis ipaensis]	Protein E6
AH20G07900	1.36431	1.21414	1.96481	Chr20	9757496	9758056	-	561	AH20G07900	-	-	virNOG17330	S	-	gi|1012249324|ref|XP_015943145.1| PREDICTED: uncharacterized protein LOC107468374 [Arachis duranensis]	uncharacterized protein LOC106775429
AH20G08230	5.3513	6.3671	4.5411	Chr20	10172287	10173228	+	942	AH20G08230	-	-	-	-	-	gi|1012250667|ref|XP_015943500.1| PREDICTED: RNA-binding protein 12 [Arachis duranensis]	Uncharacterized protein
AH20G08380	Inf	Inf	Inf	Chr20	10318928	10322249	+	2452	AH20G08380	GO:0016021;GO:0005524;GO:0016887	-	virNOG06274	Q	sp|Q8RXN0|AB11G_ARATH ABC transporter G family member 11 OS=Arabidopsis thaliana GN=ABCG11 PE=1 SV=1	gi|1021573378|ref|XP_016177793.1| PREDICTED: ABC transporter G family member 11-like [Arachis ipaensis]	ABC transporter G family member 11
AH20G08410	1.46022	2.00071	2.49698	Chr20	10332349	10333242	-	894	AH20G08410	-	-	virNOG00164	R	sp|Q9FE06|EXOL2_ARATH Protein EXORDIUM-like 2 OS=Arabidopsis thaliana GN=EXL2 PE=2 SV=1	gi|1021584132|ref|XP_016181434.1| PREDICTED: protein EXORDIUM-like 2 [Arachis ipaensis]	Protein EXORDIUM-like 2
AH20G08430	2.40803	3.81823	6.05627	Chr20	10392008	10393803	+	1342	AH20G08430	GO:0051213;GO:0005829;GO:0055114;GO:0018580	-	virNOG10196	S	sp|Q9I4V0|2NPD_PSEAE Nitronate monooxygenase OS=Pseudomonas aeruginosa (strain ATCC 15692 / DSM 22644 / CIP 104116 / JCM 14847 / LMG 12228 / 1C / PRS 101 / PAO1) GN=PA1024 PE=1 SV=1	gi|1021583118|ref|XP_016180951.1| PREDICTED: nitronate monooxygenase [Arachis ipaensis]	Probable nitronate monooxygenase
AH20G08490	2.2823	2.88148	2.46359	Chr20	10453296	10454820	+	1122	AH20G08490	-	K22684	virNOG07648;virNOG26501	DO	sp|Q9FMG1|MCA3_ARATH Metacaspase-3 OS=Arabidopsis thaliana GN=AMC3 PE=2 SV=1	gi|1021582929|ref|XP_016180860.1| PREDICTED: metacaspase-3-like isoform X1 [Arachis ipaensis]	Metacaspase-1
AH20G08850	4.19277	6.99306	11.3666	Chr20	10889361	10892288	-	1728	AH20G08850	GO:0009089;GO:0030170;GO:0010285	K10206	virNOG15221	E	sp|Q9ZQI7|ALD1_ARATH Aminotransferase ALD1, chloroplastic OS=Arabidopsis thaliana GN=ALD1 PE=1 SV=2	gi|1021576384|ref|XP_016179390.1| PREDICTED: aminotransferase ALD1-like [Arachis ipaensis]	Aminotransferase ALD1
AH20G09210	Inf	Inf	Inf	Chr20	11281798	11282202	-	405	AH20G09210	GO:0003700;GO:0006355;GO:0043565	K14432	virNOG14881;virNOG20717	K	sp|P42777|GBF4_ARATH G-box-binding factor 4 OS=Arabidopsis thaliana GN=GBF4 PE=1 SV=1	gi|1021585969|ref|XP_016182310.1| PREDICTED: G-box-binding factor 4-like isoform X1 [Arachis ipaensis]	G-box-binding factor 4
AH20G09270	1.23107	3.05062	1.82112	Chr20	11358838	11361606	+	1927	AH20G09270	GO:0006468;GO:0004702;GO:0005737;GO:0000166	-	virNOG05049;NOG03491	T	sp|Q39008|M3K1_ARATH Mitogen-activated protein kinase kinase kinase 1 OS=Arabidopsis thaliana GN=MEKK1 PE=1 SV=2	gi|1021585022|ref|XP_016181857.1| PREDICTED: mitogen-activated protein kinase kinase kinase 1-like [Arachis ipaensis]	Mitogen-activated protein kinase kinase kinase 9
AH20G09980	1.49864	3.03425	4.2483	Chr20	12409331	12411097	-	1270	AH20G09980	-	K00799	virNOG13696	O	sp|O80852|GSTF9_ARATH Glutathione S-transferase F9 OS=Arabidopsis thaliana GN=GSTF9 PE=1 SV=1	gi|1021582573|ref|XP_016180683.1| PREDICTED: glutathione S-transferase F9-like [Arachis ipaensis]	Glutathione S-transferase F9
AH20G11110	2.22818	1.93998	2.82074	Chr20	14930077	14933583	-	1467	AH20G11110	GO:0051287;GO:0055114;GO:0006006;GO:0050661;GO:0016620	-	virNOG03816	G	sp|Q9FX54|G3PC2_ARATH Glyceraldehyde-3-phosphate dehydrogenase GAPC2, cytosolic OS=Arabidopsis thaliana GN=GAPC2 PE=1 SV=1	gi|1021582899|ref|XP_016180845.1| PREDICTED: glyceraldehyde-3-phosphate dehydrogenase GAPC2, cytosolic-like [Arachis ipaensis]	Glyceraldehyde-3-phosphate dehydrogenase GAPC2, cytosolic
AH20G12290	3.57807	6.04716	5.22516	Chr20	17603356	17604516	+	366	AH20G12290	-	-	-	-	-	gi|1021585195|ref|XP_016181937.1| PREDICTED: uncharacterized protein LOC107624017 [Arachis ipaensis]	Unknown function
AH20G12680	2.59912	6.27032	6.55929	Chr20	18558898	18559407	+	510	AH20G12680	-	-	virNOG26763	S	-	gi|1021585740|ref|XP_016182205.1| PREDICTED: uncharacterized protein LOC107624236 [Arachis ipaensis]	uncharacterized protein LOC101514805
AH20G12810	3.73835	6.1413	5.37072	Chr20	18955194	18959886	-	2014	AH20G12810	GO:0003849;GO:0009073	K01626	virNOG05672	E	sp|P27608|AROF_TOBAC Phospho-2-dehydro-3-deoxyheptonate aldolase 1, chloroplastic OS=Nicotiana tabacum GN=DHAPS-1 PE=2 SV=1	gi|1021583701|ref|XP_016181231.1| PREDICTED: phospho-2-dehydro-3-deoxyheptonate aldolase 1, chloroplastic-like [Arachis ipaensis]	Phospho-2-dehydro-3-deoxyheptonate aldolase 1, chloroplastic
AH20G17390	1.79131	6.00273	2.88367	Chr20	37907248	37908678	-	1431	AH20G17390	-	-	virNOG09105	S	sp|O04203|HSPR2_ARATH Nematode resistance protein-like HSPRO2 OS=Arabidopsis thaliana GN=HSPRO2 PE=1 SV=1	gi|1021583984|ref|XP_016181375.1| PREDICTED: nematode resistance protein-like HSPRO2 [Arachis ipaensis]	Nematode resistance protein-like HSPRO2
AH20G18270	2.37854	1.38879	2.63167	Chr20	43863723	43866539	+	1585	AH20G18270	GO:0016491;GO:0055114;GO:0005506	-	virNOG08920	Q	sp|Q9FFF6|DIOX5_ARATH Probable 2-oxoglutarate-dependent dioxygenase At5g05600 OS=Arabidopsis thaliana GN=At5g05600 PE=2 SV=1	gi|1012254237|ref|XP_015944422.1| PREDICTED: protein DMR6-LIKE OXYGENASE 2-like [Arachis duranensis]	Uncharacterized protein
AH20G18450	1.13668	1.48184	1.58511	Chr20	44850339	44853344	+	1296	AH20G18450	GO:0051213;GO:0005506;GO:0055114	-	virNOG08920	Q	sp|Q9FFF6|DIOX5_ARATH Probable 2-oxoglutarate-dependent dioxygenase At5g05600 OS=Arabidopsis thaliana GN=At5g05600 PE=2 SV=1	gi|1021586171|ref|XP_016182401.1| PREDICTED: protein DMR6-LIKE OXYGENASE 2-like [Arachis ipaensis]	Uncharacterized protein
AH20G20450	7.07435	6.39165	5.46654	Chr20	72568298	72570037	+	968	AH20G20450	-	-	virNOG21758	R	-	gi|1021576335|ref|XP_016179371.1| PREDICTED: uncharacterized protein LOC107621919 [Arachis ipaensis]	Uncharacterized protein
AH20G21060	2.97638	5.36065	3.62942	Chr20	82414797	82419759	-	1556	AH20G21060	GO:0015171;GO:0016021;GO:0032973;GO:0080144;GO:0003333;GO:0005886;GO:0043090	-	virNOG03343	S	sp|Q9SUF1|WTR31_ARATH WAT1-related protein At4g08290 OS=Arabidopsis thaliana GN=At4g08290 PE=2 SV=1	gi|1021585530|ref|XP_016182107.1| PREDICTED: WAT1-related protein At4g08290-like [Arachis ipaensis]	WAT1-related protein At4g08290
AH20G23580	2.73086	4.43073	4.16093	Chr20	107122890	107125106	+	1284	AH20G23580	GO:0098869;GO:0004601;GO:0005576;GO:0055114;GO:0046872;GO:0006979;GO:0020037;GO:0042744	K00430	virNOG05361	G	sp|Q9FLC0|PER52_ARATH Peroxidase 52 OS=Arabidopsis thaliana GN=PER52 PE=2 SV=1	gi|1021585037|ref|XP_016181866.1| PREDICTED: peroxidase P7 [Arachis ipaensis]	Peroxidase 4
AH20G25870	1.78117	1.57771	1.83282	Chr20	118170510	118170905	+	396	AH20G25870	-	-	-	-	-	gi|1012257886|ref|XP_015945324.1| PREDICTED: uncharacterized protein LOC107470435 [Arachis duranensis]	Uncharacterized protein
AH20G27990	1.08338	3.6526	2.19647	Chr20	124907935	124912763	-	2240	AH20G27990	GO:0008360;GO:0005634;GO:0004674;GO:0006897;GO:0005524;GO:0016055;GO:0005737;GO:0018105	K08960	KOG1164;virNOG07392	T	sp|Q93Z18|CKL3_ARATH Casein kinase 1-like protein 3 OS=Arabidopsis thaliana GN=CKL3 PE=1 SV=1	gi|1021582700|ref|XP_016180749.1| PREDICTED: casein kinase I-like [Arachis ipaensis] &gt;gi|1021582702|ref|XP_016180750.1| PREDICTED: casein kinase I-like [Arachis ipaensis]	Uncharacterized protein
AH20G28840	3.24272	3.96054	4.0098	Chr20	126983598	126987888	+	1300	AH20G28840	-	-	virNOG03696;virNOG40467	R	sp|Q08298|RD22_ARATH BURP domain protein RD22 OS=Arabidopsis thaliana GN=RD22 PE=2 SV=1	gi|1021575682|ref|XP_016179070.1| PREDICTED: BURP domain protein RD22-like isoform X1 [Arachis ipaensis]	Dehydration-responsive protein RD22
AH20G29720	1.80026	3.64925	4.34455	Chr20	129030598	129034732	+	2320	AH20G29720	GO:0004634;GO:0000287;GO:0000015;GO:0006096	K01689	virNOG06901	G	sp|Q9C9C4|ENO1_ARATH Enolase 1, chloroplastic OS=Arabidopsis thaliana GN=ENO1 PE=1 SV=1	gi|1021582901|ref|XP_016180846.1| PREDICTED: enolase 1, chloroplastic isoform X1 [Arachis ipaensis]	Enolase 1, chloroplastic
AH20G30540	1.02466	1.24701	2.51376	Chr20	131423055	131424956	+	845	AH20G30540	GO:0051537;GO:0005506;GO:0016226;GO:0005759	K22068	virNOG18316;virNOG33896	C	sp|O49627|ISU1_ARATH Iron-sulfur cluster assembly protein 1 OS=Arabidopsis thaliana GN=ISU1 PE=2 SV=1	gi|1012261595|ref|XP_015946232.1| PREDICTED: iron-sulfur cluster assembly protein 1-like [Arachis duranensis]	Iron-sulfur cluster assembly protein 1
AH20G32970	2.9246	3.4722	5.61798	Chr20	136863979	136869286	-	1557	AH20G32970	-	-	virNOG05850	CG	sp|Q9SGA8|U83A1_ARATH UDP-glycosyltransferase 83A1 OS=Arabidopsis thaliana GN=UGT83A1 PE=2 SV=1	gi|1012261391|ref|XP_015946181.1| PREDICTED: UDP-glycosyltransferase 83A1-like [Arachis duranensis]	UDP-glycosyltransferase 83A1
AH20G33110	1.98483	2.72411	2.97474	Chr20	137099420	137102505	-	1586	AH20G33110	-	-	virNOG05850	GC	sp|Q9SGA8|U83A1_ARATH UDP-glycosyltransferase 83A1 OS=Arabidopsis thaliana GN=UGT83A1 PE=2 SV=1	gi|1021585924|ref|XP_016182290.1| PREDICTED: UDP-glycosyltransferase 83A1-like [Arachis ipaensis]	UDP-glycosyltransferase 83A1

## Sheet: Sheet2
The common down-regulated DEGs among R24 vs R0, R36 vs R0 and R72 vs R0.
id	log2FoldChange(R24/R0)(R24/R0)	log2FoldChange(R36/R0)(R36/R0)	log2FoldChange(R72/R0)(R72/R0)	Chromosome	Start Site	End Site	Direction	Length	Name	GO	KEGG	eggNOG	eggNOG_Category	Swissprot	NR	Description
AH01G02240	-Inf	-Inf	-Inf	Chr01	2923711	2928190	-	1036	AH01G02240	-	-	-	-	-	-	Unknown function
AH01G05070	-Inf	-Inf	-Inf	Chr01	6588242	6588571	-	330	AH01G05070	-	-	NOG134350;virNOG08063	SR	sp|Q9SZP8|IF4B3_ARATH Eukaryotic translation initiation factor 4B3 OS=Arabidopsis thaliana GN=EIF4B3 PE=1 SV=1	gi|1011994019|ref|XP_015949666.1| PREDICTED: eukaryotic translation initiation factor 4B3-like, partial [Arachis duranensis]	Eukaryotic translation initiation factor 4B3
AH01G05300	-1.03682	-3.46356	-1.2832	Chr01	6797366	6797836	+	471	AH01G05300	GO:0005509	K13448	virNOG21315	T	sp|Q9LPK5|CML44_ARATH Probable calcium-binding protein CML44 OS=Arabidopsis thaliana GN=CML44 PE=2 SV=2	gi|1011993670|ref|XP_015948663.1| PREDICTED: probable calcium-binding protein CML44 [Arachis duranensis]	Probable calcium-binding protein CML44
AH01G08180	-Inf	-Inf	-Inf	Chr01	10439348	10440106	+	597	AH01G08180	GO:0044710;GO:0005488;GO:0009058;GO:0016705;GO:0004497;GO:0016020	-	virNOG07387	Q	sp|O48928|C77A3_SOYBN Cytochrome P450 77A3 OS=Glycine max GN=CYP77A3 PE=2 SV=1	gi|1012242544|ref|XP_015941279.1| PREDICTED: cytochrome P450 77A3-like [Arachis duranensis]	Cytochrome P450 77A3
AH01G09720	-1.13613	-1.22305	-1.70477	Chr01	12266452	12271327	+	1724	AH01G09720	GO:0055085;GO:0016021	K24139	virNOG06802	S	sp|F4HWB6|PILS1_ARATH Protein PIN-LIKES 1 OS=Arabidopsis thaliana GN=PILS1 PE=2 SV=1	gi|1021581455|ref|XP_016180099.1| PREDICTED: uncharacterized transporter YBR287W-like [Arachis ipaensis]	Putative transporter C5D6.04
AH01G29360	-2.58121	-1.57905	-1.7784	Chr01	103248353	103249840	+	1063	AH01G29360	-	-	-	-	-	-	Glutamate-rich protein
AH02G00600	-2.34936	-3.12362	-2.94674	Chr02	776928	781289	+	1465	AH02G00600	GO:0016491;GO:0008270;GO:0055114	-	virNOG06682	R	sp|Q9SLN8|DBR_TOBAC 2-alkenal reductase (NADP(+)-dependent) OS=Nicotiana tabacum GN=DBR PE=1 SV=1	gi|1012008634|ref|XP_015947667.1| PREDICTED: 2-alkenal reductase (NADP(+)-dependent)-like [Arachis duranensis]	2-alkenal reductase (NADP(+)-dependent)
AH02G03080	-1.27558	-1.28041	-1.48329	Chr02	3282349	3284339	-	1246	AH02G03080	-	-	virNOG37825;virNOG37227;COG0545	SO	-	gi|1012214929|ref|XP_015934171.1| PREDICTED: uncharacterized protein LOC107460326 [Arachis duranensis] &gt;gi|1012214933|ref|XP_015934172.1| PREDICTED: uncharacterized protein LOC107460326 [Arachis duranensis]	Uncharacterized protein
AH02G03140	-1.03905	-4.1135	-1.9781	Chr02	3368201	3369539	-	690	AH02G03140	-	-	virNOG37825;COG0545	SO	-	gi|1012008233|ref|XP_015947310.1| PREDICTED: uncharacterized protein LOC107472271 isoform X3 [Arachis duranensis]	Uncharacterized protein
AH02G23900	-2.72907	-3.94634	-2.28233	Chr02	93732977	93735274	-	1147	AH02G23900	GO:0055114;GO:0006281;GO:0051213	-	virNOG07770	A	sp|O60066|ALKBH_SCHPO Alpha-ketoglutarate-dependent dioxygenase abh1 OS=Schizosaccharomyces pombe (strain 972 / ATCC 24843) GN=abh1 PE=2 SV=3	gi|1021482002|ref|XP_016184064.1| PREDICTED: alpha-ketoglutarate-dependent dioxygenase abh1-like [Arachis ipaensis]	Alpha-ketoglutarate-dependent dioxygenase AlkB
AH03G05710	-3.02908	-2.24482	-2.25588	Chr03	5819199	5820728	+	1530	AH03G05710	-	-	virNOG08458;COG2124	Q	sp|Q9FVS9|C96AF_ARATH Alkane hydroxylase MAH1 OS=Arabidopsis thaliana GN=CYP96A15 PE=2 SV=1	gi|1021496754|ref|XP_016191428.1| PREDICTED: alkane hydroxylase MAH1-like [Arachis ipaensis]	Alkane hydroxylase MAH1
AH03G23420	-2.17578	-2.70606	-1.56942	Chr03	44058150	44061585	+	1732	AH03G23420	GO:0032041;GO:0006355;GO:0070932;GO:0005634	K06067	virNOG04149;COG0123	QB	sp|Q9FML2|HDA6_ARATH Histone deacetylase 6 OS=Arabidopsis thaliana GN=HDA6 PE=1 SV=1	gi|1012089923|ref|XP_015954674.1| PREDICTED: histone deacetylase 6 [Arachis duranensis] &gt;gi|1012089926|ref|XP_015954675.1| PREDICTED: histone deacetylase 6 [Arachis duranensis]	Histone deacetylase 6
AH03G23560	-2.76561	-Inf	-Inf	Chr03	44241702	44245618	-	2952	AH03G23560	-	-	-	-	-	gi|1012089805|ref|XP_015954648.1| PREDICTED: uncharacterized protein LOC107479009 [Arachis duranensis]	uncharacterized protein LOC101514250
AH03G24990	-2.17425	-2.73188	-2.02576	Chr03	54444263	54447434	+	1051	AH03G24990	-	K14488	virNOG19843	S	sp|P32295|ARG7_VIGRR Indole-3-acetic acid-induced protein ARG7 OS=Vigna radiata var. radiata GN=ARG7 PE=2 SV=1	gi|1012091770|ref|XP_015955035.1| PREDICTED: auxin-responsive protein SAUR72-like isoform X1 [Arachis duranensis] &gt;gi|1012091772|ref|XP_015955036.1| PREDICTED: auxin-responsive protein SAUR72-like isoform X1 [Arachis duranensis] &gt;gi|1012091774|ref|XP_015955037.1| PREDICTED: auxin-responsive protein SAUR72-like isoform X1 [Arachis duranensis]	Indole-3-acetic acid-induced protein ARG7
AH03G39850	-1.02764	-1.00676	-1.45814	Chr03	132696226	132698760	+	1264	AH03G39850	-	K09286	virNOG20244;virNOG20857	K	sp|P42736|RAP23_ARATH Ethylene-responsive transcription factor RAP2-3 OS=Arabidopsis thaliana GN=RAP2-3 PE=1 SV=2	gi|1012098222|ref|XP_015956635.1| PREDICTED: ethylene-responsive transcription factor RAP2-3-like [Arachis duranensis]	Ethylene-responsive transcription factor RAP2-3
AH03G48430	-1.70839	-1.46723	-1.04987	Chr03	142307815	142311403	+	1488	AH03G48430	GO:0042802;GO:0010121;GO:0005737;GO:0004587;GO:0030170;GO:0019544	-	virNOG08804	E	sp|Q9FNK4|OAT_ARATH Ornithine aminotransferase, mitochondrial OS=Arabidopsis thaliana GN=DELTA-OAT PE=1 SV=1	gi|1021496284|ref|XP_016191172.1| PREDICTED: ornithine aminotransferase, mitochondrial [Arachis ipaensis]	Ornithine aminotransferase, mitochondrial
AH03G48500	-1.56396	-5.64121	-1.55247	Chr03	142411967	142415877	-	2044	AH03G48500	GO:0055085;GO:0016021;GO:0022891	K08150	virNOG00948	R	sp|Q9C757|INT2_ARATH Probable inositol transporter 2 OS=Arabidopsis thaliana GN=INT2 PE=1 SV=1	gi|1021496267|ref|XP_016191165.1| PREDICTED: probable inositol transporter 2 [Arachis ipaensis]	Probable inositol transporter 2
AH04G05080	-2.90451	-3.29303	-3.74678	Chr04	6221732	6224669	-	468	AH04G05080	-	-	-	-	-	-	Unknown function
AH04G24520	-Inf	-Inf	-Inf	Chr04	113398033	113399104	-	829	AH04G24520	-	-	-	-	-	-	Unknown function
AH04G25860	-Inf	-6.22846	-Inf	Chr04	115845711	115849507	-	525	AH04G25860	GO:0016021;GO:0006810;GO:0005215	-	virNOG05537	P	sp|Q9LVE0|PTR33_ARATH Protein NRT1/ PTR FAMILY 6.4 OS=Arabidopsis thaliana GN=NPF6.4 PE=1 SV=1	gi|1012202504|ref|XP_015973594.1| PREDICTED: protein NRT1/ PTR FAMILY 6.4 [Arachis duranensis]	Protein NRT1/ PTR FAMILY 6.4
AH04G25870	-Inf	-Inf	-Inf	Chr04	115852768	115853188	-	150	AH04G25870	GO:0004674;GO:0005524;GO:0005886;GO:0006468;GO:0016021	-	virNOG00985	T	sp|Q93ZS4|NIK3_ARATH Protein NSP-INTERACTING KINASE 3 OS=Arabidopsis thaliana GN=NIK3 PE=1 SV=1	gi|1012168153|ref|XP_015965060.1| PREDICTED: protein NSP-INTERACTING KINASE 3-like isoform X1 [Arachis duranensis]	Protein NSP-INTERACTING KINASE 3
AH05G27080	-1.57229	-1.25882	-1.94951	Chr05	97494732	97495729	+	998	AH05G27080	-	-	-	-	-	gi|1012174956|ref|XP_015966689.1| PREDICTED: dehydrin DHN3-like [Arachis duranensis]	Dehydrin
AH05G28360	-2.92661	-1.76465	-1.64502	Chr05	99899252	99902169	+	2267	AH05G28360	-	-	-	-	-	gi|1012176008|ref|XP_015966943.1| PREDICTED: pentatricopeptide repeat-containing protein At1g62930, chloroplastic-like [Arachis duranensis]	Pentatricopeptide repeat-containing protein At1g62930, chloroplastic
AH06G11370	-2.98162	-2.69766	-2.14791	Chr06	15370835	15373635	-	2521	AH06G11370	-	-	euNOG10154;virNOG06075	R	sp|Q04672|SBP_SOYBN Sucrose-binding protein OS=Glycine max GN=SBP PE=1 SV=1	gi|1012186477|ref|XP_015969573.1| PREDICTED: sucrose-binding protein-like [Arachis duranensis]	Sucrose-binding protein
AH06G12490	-1.98127	-1.33014	-1.12048	Chr06	16956849	16959403	-	2383	AH06G12490	-	K12200	virNOG02356	R	sp|F4HXZ1|BRO1_ARATH Vacuolar-sorting protein BRO1 OS=Arabidopsis thaliana GN=BRO1 PE=1 SV=1	gi|1012186882|ref|XP_015969678.1| PREDICTED: uncharacterized protein LOC107493116 [Arachis duranensis]	Uncharacterized protein
AH07G02150	-1.64866	-9.24428	-1.17863	Chr07	1889454	1892080	+	1515	AH07G02150	-	-	virNOG00331;COG2124	Q	sp|O48923|C71DA_SOYBN Cytochrome P450 71D10 OS=Glycine max GN=CYP71D10 PE=2 SV=1	gi|1012200263|ref|XP_015972981.1| PREDICTED: cytochrome P450 71D10-like [Arachis duranensis]	Cytochrome P450 71D10
AH07G05060	-2.49418	-1.85416	-1.04072	Chr07	4702622	4702921	-	300	AH07G05060	-	-	-	-	-	-	Unknown function
AH07G05100	-Inf	-4.1875	-Inf	Chr07	4771946	4774291	+	1605	AH07G05100	GO:0004674;GO:0005524;GO:0005509;GO:0006468	K13412	virNOG01312	T	sp|Q9FMP5|CDPKH_ARATH Calcium-dependent protein kinase 17 OS=Arabidopsis thaliana GN=CPK17 PE=2 SV=1	gi|1012201758|ref|XP_015973385.1| PREDICTED: calcium-dependent protein kinase 17 [Arachis duranensis]	Calcium-dependent protein kinase 17
AH07G07070	-1.12992	-2.65613	-2.29365	Chr07	7478185	7479630	+	844	AH07G07070	-	-	-	-	-	gi|1012202768|ref|XP_015973665.1| PREDICTED: abscisic acid and environmental stress-inducible protein-like [Arachis duranensis] &gt;gi|1021550176|ref|XP_016166480.1| PREDICTED: abscisic acid and environmental stress-inducible protein-like [Arachis ipaensis] &gt;gi|1021550178|ref|XP_016166481.1| PREDICTED: abscisic acid and environmental stress-inducible protein-like [Arachis ipaensis]	Unknown function
AH07G07090	-1.77718	-2.26913	-3.32131	Chr07	7486195	7487546	+	563	AH07G07090	-	-	-	-	-	gi|1012202754|ref|XP_015973661.1| PREDICTED: glycine-rich protein-like [Arachis duranensis]	Glycine-rich protein
AH07G15330	-4.24579	-4.42553	-1.67713	Chr07	29562228	29572959	+	1480	AH07G15330	GO:0016765	K11778	virNOG13209	I	sp|Q56Y11|DDPS2_ARATH Dehydrodolichyl diphosphate synthase 2 OS=Arabidopsis thaliana GN=At5g58770 PE=2 SV=2	gi|1012206737|ref|XP_015932074.1| PREDICTED: dehydrodolichyl diphosphate synthase 2-like isoform X1 [Arachis duranensis]	Dehydrodolichyl diphosphate synthase 2
AH07G21660	-1.4063	-1.80345	-1.55845	Chr07	70462626	70466463	+	2265	AH07G21660	GO:0005524;GO:0005737;GO:0035556;GO:0004674;GO:0005634;GO:0006468	K04688	virNOG01318;NOG00132	T	sp|Q39030|KPK2_ARATH Serine/threonine-protein kinase AtPK2/AtPK19 OS=Arabidopsis thaliana GN=ATPK2 PE=1 SV=2	gi|1012210768|ref|XP_015933079.1| PREDICTED: serine/threonine-protein kinase AtPK2/AtPK19-like [Arachis duranensis] &gt;gi|1012210772|ref|XP_015933081.1| PREDICTED: serine/threonine-protein kinase AtPK2/AtPK19-like [Arachis duranensis] &gt;gi|1012210776|ref|XP_015933082.1| PREDICTED: serine/threonine-protein kinase AtPK2/AtPK19-like [Arachis duranensis]	Serine/threonine-protein kinase AtPK2/AtPK19
AH08G06790	-1.12124	-2.61579	-1.12739	Chr08	12237585	12241117	+	2722	AH08G06790	GO:0006544;GO:0006563;GO:0004372;GO:0035999;GO:0030170	K00600	virNOG01900;COG0112	E	sp|Q84WV0|GLYC7_ARATH Serine hydroxymethyltransferase 7 OS=Arabidopsis thaliana GN=SHM7 PE=2 SV=1	gi|1012217133|ref|XP_015934748.1| PREDICTED: serine hydroxymethyltransferase 7 [Arachis duranensis]	Serine hydroxymethyltransferase 6
AH08G06940	-2.05558	-5.48087	-1.08469	Chr08	12543173	12545313	+	790	AH08G06940	GO:0005737;GO:0030001;GO:0046914;GO:0046916	-	virNOG19267	P	sp|O81464|HIP24_ARATH Heavy metal-associated isoprenylated plant protein 24 OS=Arabidopsis thaliana GN=HIPP24 PE=1 SV=1	gi|1012217071|ref|XP_015934735.1| PREDICTED: heavy metal-associated isoprenylated plant protein 26 [Arachis duranensis] &gt;gi|1021533261|ref|XP_016163589.1| PREDICTED: heavy metal-associated isoprenylated plant protein 26 [Arachis ipaensis]	heavy metal-associated isoprenylated plant protein 26
AH08G09080	-1.06996	-1.7527	-2.04584	Chr08	16653084	16653560	+	477	AH08G09080	-	K13993	virNOG19864	O	sp|P05477|HSP21_SOYBN 17.9 kDa class II heat shock protein OS=Glycine max GN=HSP17.9-D PE=3 SV=1	gi|1012218175|ref|XP_015935030.1| PREDICTED: 17.9 kDa class II heat shock protein-like [Arachis duranensis] &gt;gi|1021533713|ref|XP_016163819.1| PREDICTED: 17.9 kDa class II heat shock protein-like [Arachis ipaensis]	17.9 kDa class II heat shock protein
AH08G27260	-1.78796	-1.17229	-1.55459	Chr08	47557284	47564283	+	1695	AH08G27260	GO:0008289;GO:0016021	-	virNOG05821	R	sp|A0JJX5|SYT4_ARATH Synaptotagmin-4 OS=Arabidopsis thaliana GN=SYT4 PE=2 SV=1	gi|1012227158|ref|XP_015937357.1| PREDICTED: synaptotagmin-4 [Arachis duranensis]	Synaptotagmin-4
AH08G28860	-1.38051	-1.67698	-1.23738	Chr08	49340356	49351313	+	1116	AH08G28860	GO:0005509	K06268	virNOG06998	T	sp|Q3HRP0|CNBL7_ORYSJ Calcineurin B-like protein 7 OS=Oryza sativa subsp. japonica GN=CBL7 PE=2 SV=1	gi|1012228190|ref|XP_015937650.1| PREDICTED: calcineurin B-like protein 7 [Arachis duranensis]	Calcineurin B-like protein 7
AH09G07690	-1.3635	-3.58747	-1.42405	Chr09	10340782	10342341	+	695	AH09G07690	-	-	-	-	sp|Q9SSK5|MLP43_ARATH MLP-like protein 43 OS=Arabidopsis thaliana GN=MLP43 PE=1 SV=1	gi|1012233415|ref|XP_015939004.1| PREDICTED: MLP-like protein 43 [Arachis duranensis]	MLP-like protein 43
AH09G23670	-1.30028	-6.41748	-2.02586	Chr09	106886823	106887462	-	403	AH09G23670	-	-	-	-	-	-	Unknown function
AH09G23860	-2.22506	-1.23484	-1.34838	Chr09	107370252	107373140	-	1068	AH09G23860	GO:0016020;GO:0009536	-	virNOG26663	S	-	gi|1012242210|ref|XP_015941207.1| PREDICTED: uncharacterized protein LOC107466712 [Arachis duranensis]	Uncharacterized protein
AH09G29780	-2.10018	-1.77481	-2.17961	Chr09	114861597	114866222	-	1404	AH09G29780	GO:0016597;GO:0009570;GO:0009535;GO:0008152	-	virNOG07069	S	sp|Q9LZ23|ACR12_ARATH ACT domain-containing protein ACR12 OS=Arabidopsis thaliana GN=ACR12 PE=2 SV=1	gi|1012244969|ref|XP_015941953.1| PREDICTED: ACT domain-containing protein ACR12 [Arachis duranensis]	ACT domain-containing protein ACR12
AH10G10620	-1.45448	-4.10187	-1.49439	Chr10	17609047	17612606	-	1997	AH10G10620	GO:0022891;GO:0055085;GO:0016021	K08150	virNOG06787	R	sp|Q8VZR6|INT1_ARATH Inositol transporter 1 OS=Arabidopsis thaliana GN=INT1 PE=1 SV=1	gi|1012253152|ref|XP_015944165.1| PREDICTED: inositol transporter 1-like [Arachis duranensis]	Inositol transporter 1
AH10G25750	-1.73475	-1.68719	-1.08531	Chr10	107526691	107529945	+	1734	AH10G25750	-	-	virNOG31177	S	sp|Q9LJB4|5MAT_ARATH Malonyl-CoA:anthocyanidin 5-O-glucoside-6&apos;&apos;-O-malonyltransferase OS=Arabidopsis thaliana GN=5MAT PE=1 SV=1	gi|1012261509|ref|XP_015946213.1| PREDICTED: malonyl-CoA:anthocyanidin 5-O-glucoside-6&apos;&apos;-O-malonyltransferase-like [Arachis duranensis]	Phenolic glucoside malonyltransferase 2
AH11G00910	-1.22344	-1.49106	-1.79362	Chr11	930449	939707	+	3096	AH11G00910	GO:0005802;GO:0005886;GO:0016311;GO:0052833;GO:0016021;GO:0052832;GO:0008934	K24195	virNOG07223	P	sp|Q93ZF5|PHO11_ARATH Phosphate transporter PHO1 homolog 1 OS=Arabidopsis thaliana GN=PHO1-H1 PE=2 SV=1	gi|1021467748|ref|XP_016185997.1| PREDICTED: phosphate transporter PHO1 homolog 1-like [Arachis ipaensis]	Phosphate transporter PHO1 homolog 1
AH11G03390	-1.80654	-1.4484	-2.48341	Chr11	3701089	3710617	-	1624	AH11G03390	-	-	virNOG03216;KOG1192	CG	sp|O64733|U87A2_ARATH UDP-glycosyltransferase 87A2 OS=Arabidopsis thaliana GN=UGT87A2 PE=1 SV=1	gi|1021468228|ref|XP_016206025.1| PREDICTED: UDP-glycosyltransferase 87A1-like [Arachis ipaensis]	UDP-glycosyltransferase 87A2
AH11G05570	-1.02332	-1.14533	-1.33817	Chr11	7600642	7604274	-	1804	AH11G05570	GO:0016787;GO:0043161;GO:0016021;GO:0008270;GO:0061630;GO:0016874;GO:0016567	-	virNOG05250;NOG171335	O	sp|Q9LN71|RING1_ARATH E3 ubiquitin-protein ligase At1g12760 OS=Arabidopsis thaliana GN=At1g12760 PE=1 SV=1	gi|571543833|ref|XP_006602119.1| PREDICTED: E3 ubiquitin-protein ligase At4g11680-like isoform X1 [Glycine max] &gt;gi|947048920|gb|KRG98448.1| hypothetical protein GLYMA_18G074600 [Glycine max]	E3 ubiquitin-protein ligase At4g11680
AH11G11240	-2.38817	-1.15772	-3.01442	Chr11	23350130	23353398	+	522	AH11G11240	-	-	-	-	-	-	Unknown function
AH11G24400	-1.21078	-3.98417	-1.32577	Chr11	127859476	127863511	+	3279	AH11G24400	GO:0019538;GO:0005524	K03695	virNOG04497	O	sp|P42730|CLPB1_ARATH Chaperone protein ClpB1 OS=Arabidopsis thaliana GN=CLPB1 PE=1 SV=2	gi|1021471677|ref|XP_016193387.1| PREDICTED: chaperone protein ClpB1 [Arachis ipaensis]	Chaperone protein ClpB1
AH11G27230	-1.83117	-3.06021	-2.08052	Chr11	136316419	136316964	-	546	AH11G27230	GO:0005634;GO:0046982;GO:0006355;GO:0043565	K08065	virNOG19243	K	sp|O23310|NFYB3_ARATH Nuclear transcription factor Y subunit B-3 OS=Arabidopsis thaliana GN=NFYB3 PE=1 SV=1	gi|1012005249|ref|XP_015941917.1| PREDICTED: nuclear transcription factor Y subunit B-3-like [Arachis duranensis]	Nuclear transcription factor Y subunit B-3
AH11G27570	-1.75122	-1.25633	-1.16339	Chr11	136903424	136910204	+	5050	AH11G27570	GO:0005634;GO:0004842;GO:0016874;GO:0005737;GO:0042787	-	virNOG03723	O	sp|Q9SU29|UPL5_ARATH E3 ubiquitin-protein ligase UPL5 OS=Arabidopsis thaliana GN=UPL5 PE=1 SV=1	gi|1021472227|ref|XP_016195636.1| PREDICTED: E3 ubiquitin-protein ligase UPL5 [Arachis ipaensis]	E3 ubiquitin-protein ligase UPL5
AH11G30560	-3.06346	-1.54524	-2.58712	Chr11	141873026	141873394	+	303	AH11G30560	GO:0006950	-	virNOG24779;virNOG23244	S	sp|Q39644|LEA5_CITSI Late embryogenesis abundant protein Lea5 OS=Citrus sinensis GN=LEA5 PE=2 SV=1	gi|1021472944|ref|XP_016197527.1| PREDICTED: late embryogenesis abundant protein Lea5-like isoform X1 [Arachis ipaensis]	Late embryogenesis abundant protein Lea5
AH12G15340	-1.2593	-3.055	-1.32194	Chr12	44968591	44974914	+	2118	AH12G15340	-	-	virNOG10639;virNOG40816;virNOG14354	RS	sp|Q9SK53|COL3_ARATH Zinc finger protein CONSTANS-LIKE 3 OS=Arabidopsis thaliana GN=COL3 PE=1 SV=1	gi|1021480508|ref|XP_016183425.1| PREDICTED: proline and serine-rich protein 1-like [Arachis ipaensis]	Zinc finger protein CONSTANS-LIKE 3
AH12G35700	-1.51421	-4.07738	-1.59969	Chr12	119616651	119619994	-	1353	AH12G35700	-	K22684	virNOG07648;virNOG26501	DO	sp|Q9FMG1|MCA3_ARATH Metacaspase-3 OS=Arabidopsis thaliana GN=AMC3 PE=2 SV=1	gi|1021483445|ref|XP_016184770.1| PREDICTED: metacaspase-1-like isoform X1 [Arachis ipaensis]	Metacaspase-1
AH12G36730	-1.4501	-1.60989	-1.27962	Chr12	120503519	120504046	-	528	AH12G36730	-	-	virNOG24323	S	-	gi|1012029068|ref|XP_015951592.1| PREDICTED: uncharacterized protein LOC107476304 [Arachis duranensis]	uncharacterized protein LOC106771037
AH13G01040	-1.09935	-1.40514	-1.55308	Chr13	1084079	1086252	-	1329	AH13G01040	GO:0016021;GO:0042546;GO:0004553;GO:0071555;GO:0005618;GO:0016762;GO:0048046;GO:0010411	K08235	virNOG09548	G	sp|P35694|XTH2_SOYBN Xyloglucan endotransglucosylase/hydrolase 2 OS=Glycine max PE=2 SV=1	gi|1021489362|ref|XP_016187686.1| PREDICTED: xyloglucan endotransglucosylase/hydrolase 2-like [Arachis ipaensis]	Xyloglucan endotransglucosylase/hydrolase 2
AH13G12920	-Inf	-1.34025	-6.24984	Chr13	13928765	13929418	+	270	AH13G12920	GO:0022857;GO:0016021;GO:0055085	-	virNOG02775;virNOG32684;KOG0252	P	sp|O48639|PHT13_ARATH Probable inorganic phosphate transporter 1-3 OS=Arabidopsis thaliana GN=PHT1-3 PE=2 SV=1	gi|1012000358|ref|XP_015972860.1| PREDICTED: LOW QUALITY PROTEIN: probable inorganic phosphate transporter 1-7 [Arachis duranensis]	Probable inorganic phosphate transporter 1-3
AH13G51170	-1.46898	-3.54088	-1.30095	Chr13	142535829	142539434	-	1987	AH13G51170	GO:0022891;GO:0055085;GO:0016021	K08150	virNOG00948	R	sp|Q9C757|INT2_ARATH Probable inositol transporter 2 OS=Arabidopsis thaliana GN=INT2 PE=1 SV=1	gi|1021496267|ref|XP_016191165.1| PREDICTED: probable inositol transporter 2 [Arachis ipaensis]	Probable inositol transporter 2
AH13G52050	-1.07855	-2.30319	-1.53126	Chr13	143517368	143519594	+	1369	AH13G52050	GO:0010411;GO:0048046;GO:0016762;GO:0005618;GO:0071555;GO:0004553;GO:0042546;GO:0016021	K08235	virNOG09548	G	sp|P35694|XTH2_SOYBN Xyloglucan endotransglucosylase/hydrolase 2 OS=Glycine max PE=2 SV=1	gi|1012104384|ref|XP_015958249.1| PREDICTED: xyloglucan endotransglucosylase/hydrolase 2 [Arachis duranensis]	Xyloglucan endotransglucosylase/hydrolase 2
AH13G55150	-Inf	-Inf	-Inf	Chr13	146331483	146331788	-	306	AH13G55150	-	-	-	-	-	gi|1021553252|ref|XP_016167939.1| PREDICTED: uncharacterized protein LOC107610397 [Arachis ipaensis]	uncharacterized protein LOC106763514
AH13G55240	-1.04436	-2.05713	-1.31351	Chr13	146384996	146385374	+	270	AH13G55240	-	-	-	-	-	-	Unknown function
AH14G00430	-1.67662	-3.61484	-2.87511	Chr14	733504	736300	+	1098	AH14G00430	-	-	KOG0851	L	-	gi|1012256859|ref|XP_015945066.1| PREDICTED: uncharacterized protein LOC107470193 [Arachis duranensis]	Replication factor-A carboxy-terminal domain protein
AH14G21580	-1.13357	-2.17016	-4.21171	Chr14	88745607	88750098	-	1125	AH14G21580	GO:0003677	K09422	virNOG19228;virNOG29601	K	sp|Q9FNV8|MY114_ARATH Transcription factor MYB114 OS=Arabidopsis thaliana GN=MYB114 PE=1 SV=1	gi|1021506567|ref|XP_016196641.1| PREDICTED: transcription factor MYB113-like isoform X2 [Arachis ipaensis]	Transcription factor MYB113
AH14G31810	-Inf	-5.16556	-Inf	Chr14	120061168	120061539	+	372	AH14G31810	-	-	virNOG03551	E	sp|Q944B6|TYRA1_ARATH Arogenate dehydrogenase 1, chloroplastic OS=Arabidopsis thaliana GN=TYRAAT1 PE=1 SV=1	gi|1012007003|ref|XP_015944828.1| PREDICTED: arogenate dehydrogenase 1, chloroplastic-like isoform X1 [Arachis duranensis] &gt;gi|1012007009|ref|XP_015944832.1| PREDICTED: arogenate dehydrogenase 1, chloroplastic-like isoform X1 [Arachis duranensis] &gt;gi|1012007014|ref|XP_015944837.1| PREDICTED: arogenate dehydrogenase 1, chloroplastic-like isoform X1 [Arachis duranensis] &gt;gi|1012007020|ref|…	Arogenate dehydrogenase 1, chloroplastic
AH14G36050	-1.68793	-Inf	-1.91756	Chr14	126268495	126295040	+	2479	AH14G36050	GO:0004144;GO:0005886;GO:0047196;GO:0019432	-	virNOG04546	S	sp|Q93ZR6|WSD1_ARATH O-acyltransferase WSD1 OS=Arabidopsis thaliana GN=WSD1 PE=2 SV=1	gi|1021502095|ref|XP_016194254.1| PREDICTED: O-acyltransferase WSD1-like [Arachis ipaensis]	O-acyltransferase WSD1
AH14G38180	-1.52466	-3.55123	-2.06768	Chr14	128505910	128507073	-	1164	AH14G38180	-	-	virNOG29022;virNOG35357	R	sp|Q8GXC7|FBK50_ARATH F-box/kelch-repeat protein At3g06240 OS=Arabidopsis thaliana GN=At3g06240 PE=2 SV=1	gi|1021505797|ref|XP_016196305.1| PREDICTED: F-box/kelch-repeat protein At3g06240-like [Arachis ipaensis]	F-box/kelch-repeat protein At3g06240
AH15G01950	-1.99344	-2.80914	-1.09419	Chr15	3304847	3309892	-	959	AH15G01950	-	-	virNOG14268	R	sp|O80477|MES3_ARATH Methylesterase 3 OS=Arabidopsis thaliana GN=MES3 PE=2 SV=1	gi|1021516554|ref|XP_016201768.1| PREDICTED: salicylic acid-binding protein 2-like [Arachis ipaensis]	Methylesterase 3
AH15G09170	-1.7884	-3.11957	-1.69955	Chr15	15593496	15595627	-	1906	AH15G09170	GO:0016021	K25380	virNOG04871	S	sp|Q9LMU1|EGY3_ARATH Probable zinc metallopeptidase EGY3, chloroplastic OS=Arabidopsis thaliana GN=EGY3 PE=1 SV=1	gi|1021517737|ref|XP_016202372.1| PREDICTED: probable zinc metallopeptidase EGY3, chloroplastic [Arachis ipaensis]	Probable zinc metallopeptidase EGY3, chloroplastic
AH15G11610	-1.77694	-3.74408	-2.66976	Chr15	23845390	23847345	+	762	AH15G11610	-	-	KOG1565	WO	sp|O04529|2MMP_ARATH Metalloendoproteinase 2-MMP OS=Arabidopsis thaliana GN=2MMP PE=1 SV=1	gi|1012169010|ref|XP_015965253.1| PREDICTED: metalloendoproteinase 5-MMP-like [Arachis duranensis]	Metalloendoproteinase 2-MMP
AH15G14190	-2.43539	-2.01853	-1.53867	Chr15	40503366	40506761	+	1188	AH15G14190	-	-	virNOG07773	M	sp|P13708|SUS_SOYBN Sucrose synthase OS=Glycine max GN=SS PE=1 SV=2	gi|1012091788|ref|XP_015955041.1| PREDICTED: sucrose synthase-like [Arachis duranensis]	Sucrose synthase
AH15G26800	-1.08831	-1.0811	-1.71231	Chr15	136924528	136925478	+	951	AH15G26800	-	-	-	-	-	-	Dehydrin DHN1
AH16G07340	-1.88439	-1.29699	-1.6368	Chr16	12759825	12760951	-	1051	AH16G07340	-	-	virNOG01846	S	-	gi|1021523693|ref|XP_016205234.1| PREDICTED: uncharacterized protein LOC107645675 [Arachis ipaensis]	Uncharacterized protein
AH16G13180	-3.47263	-5.05021	-1.59123	Chr16	22036934	22037714	-	519	AH16G13180	-	-	-	-	-	gi|1021474797|ref|XP_016206957.1| PREDICTED: uncharacterized protein LOC107647390 [Arachis ipaensis]	Ulp1 protease family, carboxy-terminal domain protein
AH16G15320	-1.96785	-1.10952	-1.46008	Chr16	27314871	27317466	+	1550	AH16G15320	-	-	virNOG17408	S	sp|O82268|LSH3_ARATH Protein LIGHT-DEPENDENT SHORT HYPOCOTYLS 3 OS=Arabidopsis thaliana GN=LSH3 PE=1 SV=1	gi|1012180484|ref|XP_015968040.1| PREDICTED: protein LIGHT-DEPENDENT SHORT HYPOCOTYLS 4-like [Arachis duranensis] &gt;gi|1012180487|ref|XP_015968041.1| PREDICTED: protein LIGHT-DEPENDENT SHORT HYPOCOTYLS 4-like [Arachis duranensis]	Protein LIGHT-DEPENDENT SHORT HYPOCOTYLS 3
AH16G20450	-2.53704	-1.73028	-1.89902	Chr16	67496874	67498724	+	600	AH16G20450	-	-	-	-	-	-	Unknown function
AH16G22420	-2.25754	-4.1909	-1.64968	Chr16	93408340	93409796	-	746	AH16G22420	-	K06910	KOG3346;virNOG01728	R	sp|Q9ZNV5|CEN_ARATH Protein CENTRORADIALIS-like OS=Arabidopsis thaliana GN=CEN PE=2 SV=1	gi|1021528426|ref|XP_016207689.1| PREDICTED: protein CENTRORADIALIS-like [Arachis ipaensis]	Protein CENTRORADIALIS-like
AH16G43290	-1.3441	-1.15494	-1.45946	Chr16	149112924	149121012	+	3085	AH16G43290	GO:0016021	K21989	virNOG04408	R	sp|F4IBD7|CSCLA_ARATH CSC1-like protein RXW8 OS=Arabidopsis thaliana GN=RXW8 PE=2 SV=1	gi|1021532016|ref|XP_016162966.1| PREDICTED: CSC1-like protein RXW8 [Arachis ipaensis]	CSC1-like protein RXW8
AH17G14180	-2.61171	-2.87663	-1.65133	Chr17	27634782	27658936	-	1775	AH17G14180	-	K11778	virNOG13209	I	sp|Q56Y11|DDPS2_ARATH Dehydrodolichyl diphosphate synthase 2 OS=Arabidopsis thaliana GN=At5g58770 PE=2 SV=2	gi|1021550602|ref|XP_016166681.1| PREDICTED: dehydrodolichyl diphosphate synthase 2 isoform X2 [Arachis ipaensis]	Dehydrodolichyl diphosphate synthase 2
AH17G15570	-1.65083	-1.42244	-1.50382	Chr17	32510699	32514600	-	2316	AH17G15570	GO:0005634;GO:0006468;GO:0005737;GO:0005524;GO:0004674;GO:0035556	K04688	virNOG01318;NOG00132	T	sp|Q39030|KPK2_ARATH Serine/threonine-protein kinase AtPK2/AtPK19 OS=Arabidopsis thaliana GN=ATPK2 PE=1 SV=2	gi|1021552012|ref|XP_016167352.1| PREDICTED: serine/threonine-protein kinase AtPK2/AtPK19-like [Arachis ipaensis] &gt;gi|1021552014|ref|XP_016167353.1| PREDICTED: serine/threonine-protein kinase AtPK2/AtPK19-like [Arachis ipaensis] &gt;gi|1021552016|ref|XP_016167354.1| PREDICTED: serine/threonine-protein kinase AtPK2/AtPK19-like [Arachis ipaensis]	Serine/threonine-protein kinase AtPK2/AtPK19
AH17G26470	-Inf	-Inf	-Inf	Chr17	117917327	117918130	+	435	AH17G26470	GO:0008152;GO:0016874	-	virNOG00612;COG0318	I	sp|Q9M0X9|4CLL7_ARATH 4-coumarate--CoA ligase-like 7 OS=Arabidopsis thaliana GN=4CLL7 PE=1 SV=1	gi|1012029974|ref|XP_015951793.1| PREDICTED: 4-coumarate--CoA ligase-like 7 [Arachis duranensis]	4-coumarate--CoA ligase-like 7
AH18G01270	-1.31158	-1.35385	-1.86249	Chr18	1001024	1005004	+	2536	AH18G01270	GO:1902358;GO:0008271;GO:0005887	K17471	virNOG09083	P	sp|Q9LW86|SUT34_ARATH Probable sulfate transporter 3.4 OS=Arabidopsis thaliana GN=SULTR3;4 PE=2 SV=1	gi|1012211906|ref|XP_015933380.1| PREDICTED: probable sulfate transporter 3.4 [Arachis duranensis]	Probable sulfate transporter 3.4
AH19G25980	-1.00156	-1.06388	-1.08756	Chr19	121426515	121427771	-	1257	AH19G25980	-	-	virNOG24775	S	-	gi|1021565306|ref|XP_016174011.1| PREDICTED: uncharacterized protein LOC107616572 [Arachis ipaensis]	uncharacterized protein LOC106770987
AH19G31380	-1.32826	-3.0792	-1.0807	Chr19	143253883	143257944	+	1848	AH19G31380	GO:0005488;GO:0006366	-	virNOG00566	K	sp|Q9FYJ6|BH111_ARATH Transcription factor bHLH111 OS=Arabidopsis thaliana GN=BHLH111 PE=2 SV=1	gi|1021572846|ref|XP_016177515.1| PREDICTED: transcription factor bHLH111 [Arachis ipaensis]	Transcription factor bHLH111
AH19G39780	-3.59745	-2.95348	-2.0542	Chr19	156071191	156071942	+	752	AH19G39780	-	-	virNOG19559;virNOG20982	S	-	gi|1021572724|ref|XP_016177460.1| PREDICTED: uncharacterized protein LOC107619678 [Arachis ipaensis]	Uncharacterized protein
AH20G14060	-3.37372	-4.59872	-3.08387	Chr20	22776487	22809049	+	2550	AH20G14060	GO:1902358;GO:0008271;GO:0005887	K17469	virNOG09091	P	sp|O04722|SUT21_ARATH Sulfate transporter 2.1 OS=Arabidopsis thaliana GN=SULTR2;1 PE=2 SV=1	gi|1021586327|ref|XP_016182476.1| PREDICTED: sulfate transporter 2.1-like [Arachis ipaensis]	Sulfate transporter 2.1
AH20G18270	-1.3083	-1.52945	-1.72629	Chr20	43863723	43866539	+	1585	AH20G18270	GO:0016491;GO:0055114;GO:0005506	-	virNOG08920	Q	sp|Q9FFF6|DIOX5_ARATH Probable 2-oxoglutarate-dependent dioxygenase At5g05600 OS=Arabidopsis thaliana GN=At5g05600 PE=2 SV=1	gi|1012254237|ref|XP_015944422.1| PREDICTED: protein DMR6-LIKE OXYGENASE 2-like [Arachis duranensis]	Uncharacterized protein
AH20G27140	-1.05138	-2.72816	-1.76687	Chr20	121648006	121650294	-	1824	AH20G27140	GO:0005506;GO:0055114;GO:0004497;GO:0016021;GO:0020037;GO:0016705	-	virNOG14861	Q	sp|H2DH21|C7A29_PANGI Cytochrome P450 CYP72A219 OS=Panax ginseng PE=2 SV=1	gi|1021584352|ref|XP_016181545.1| PREDICTED: cytochrome P450 CYP72A219-like [Arachis ipaensis]	Cytochrome P450 CYP72A219
AH20G29100	-3.53699	-3.56047	-1.02958	Chr20	127603433	127606896	-	1235	AH20G29100	GO:0016021	-	virNOG16139	S	-	gi|1012259743|ref|XP_015945779.1| PREDICTED: uncharacterized protein LOC107470875 [Arachis duranensis]	Uncharacterized protein

## Sheet: Sheet3
The common DEGs between up-regulated DEGs in Ss vs S0 and down-regulated DEGs in Rs vs R0.
id	log2FoldChange(S24/S0)(S24/S0)	log2FoldChange(S36/S0)(S36/S0)	log2FoldChange(S72/S0)(S72/S0)	log2FoldChange(R24/R0)(R24/R0)	log2FoldChange(R36/R0)(R36/R0)	log2FoldChange(R72/R0)(R72/R0)	Chromosome	Start Site	End Site	Direction	Length	Name	GO	KEGG	eggNOG	eggNOG_Category	Swissprot	NR	Description
AH01G09720	2.17478	4.63346	4.88879	-1.13613	-1.22305	-1.70477	Chr01	12266452	12271327	+	1724	AH01G09720	GO:0055085;GO:0016021	K24139	virNOG06802	S	sp|F4HWB6|PILS1_ARATH Protein PIN-LIKES 1 OS=Arabidopsis thaliana GN=PILS1 PE=2 SV=1	gi|1021581455|ref|XP_016180099.1| PREDICTED: uncharacterized transporter YBR287W-like [Arachis ipaensis]	Putative transporter C5D6.04
AH01G29360	4.44045	3.11974	5.53685	-2.58121	-1.57905	-1.7784	Chr01	103248353	103249840	+	1063	AH01G29360	-	-	-	-	-	-	Glutamate-rich protein
AH05G27080	2.50969	2.53358	5.03063	-1.57229	-1.25882	-1.94951	Chr05	97494732	97495729	+	998	AH05G27080	-	-	-	-	-	gi|1012174956|ref|XP_015966689.1| PREDICTED: dehydrin DHN3-like [Arachis duranensis]	Dehydrin
AH07G07090	4.80613	5.57455	2.62539	-1.77718	-2.26913	-3.32131	Chr07	7486195	7487546	+	563	AH07G07090	-	-	-	-	-	gi|1012202754|ref|XP_015973661.1| PREDICTED: glycine-rich protein-like [Arachis duranensis]	Glycine-rich protein
AH07G15330	1.46985	2.95424	4.52868	-4.24579	-4.42553	-1.67713	Chr07	29562228	29572959	+	1480	AH07G15330	GO:0016765	K11778	virNOG13209	I	sp|Q56Y11|DDPS2_ARATH Dehydrodolichyl diphosphate synthase 2 OS=Arabidopsis thaliana GN=At5g58770 PE=2 SV=2	gi|1012206737|ref|XP_015932074.1| PREDICTED: dehydrodolichyl diphosphate synthase 2-like isoform X1 [Arachis duranensis]	Dehydrodolichyl diphosphate synthase 2
AH07G21660	3.42596	3.53258	6.06804	-1.4063	-1.80345	-1.55845	Chr07	70462626	70466463	+	2265	AH07G21660	GO:0005524;GO:0005737;GO:0035556;GO:0004674;GO:0005634;GO:0006468	K04688	virNOG01318;NOG00132	T	sp|Q39030|KPK2_ARATH Serine/threonine-protein kinase AtPK2/AtPK19 OS=Arabidopsis thaliana GN=ATPK2 PE=1 SV=2	gi|1012210768|ref|XP_015933079.1| PREDICTED: serine/threonine-protein kinase AtPK2/AtPK19-like [Arachis duranensis] &gt;gi|1012210772|ref|XP_015933081.1| PREDICTED: serine/threonine-protein kinase AtPK2/AtPK19-like [Arachis duranensis] &gt;gi|1012210776|ref|XP_015933082.1| PREDICTED: serine/threonine-protein kinase AtPK2/AtPK19-like [Arachis duranensis]	Serine/threonine-protein kinase AtPK2/AtPK19
AH11G27570	2.65872	1.97517	3.95857	-1.75122	-1.25633	-1.16339	Chr11	136903424	136910204	+	5050	AH11G27570	GO:0005634;GO:0004842;GO:0016874;GO:0005737;GO:0042787	-	virNOG03723	O	sp|Q9SU29|UPL5_ARATH E3 ubiquitin-protein ligase UPL5 OS=Arabidopsis thaliana GN=UPL5 PE=1 SV=1	gi|1021472227|ref|XP_016195636.1| PREDICTED: E3 ubiquitin-protein ligase UPL5 [Arachis ipaensis]	E3 ubiquitin-protein ligase UPL5
AH12G35700	Inf	Inf	Inf	-1.51421	-4.07738	-1.59969	Chr12	119616651	119619994	-	1353	AH12G35700	-	K22684	virNOG07648;virNOG26501	DO	sp|Q9FMG1|MCA3_ARATH Metacaspase-3 OS=Arabidopsis thaliana GN=AMC3 PE=2 SV=1	gi|1021483445|ref|XP_016184770.1| PREDICTED: metacaspase-1-like isoform X1 [Arachis ipaensis]	Metacaspase-1
AH12G36730	3.35555	5.44873	7.32174	-1.4501	-1.60989	-1.27962	Chr12	120503519	120504046	-	528	AH12G36730	-	-	virNOG24323	S	-	gi|1012029068|ref|XP_015951592.1| PREDICTED: uncharacterized protein LOC107476304 [Arachis duranensis]	uncharacterized protein LOC106771037
AH13G51170	1.13753	1.13172	4.65238	-1.46898	-3.54088	-1.30095	Chr13	142535829	142539434	-	1987	AH13G51170	GO:0022891;GO:0055085;GO:0016021	K08150	virNOG00948	R	sp|Q9C757|INT2_ARATH Probable inositol transporter 2 OS=Arabidopsis thaliana GN=INT2 PE=1 SV=1	gi|1021496267|ref|XP_016191165.1| PREDICTED: probable inositol transporter 2 [Arachis ipaensis]	Probable inositol transporter 2
AH15G01950	2.78872	3.44062	4.69554	-1.99344	-2.80914	-1.09419	Chr15	3304847	3309892	-	959	AH15G01950	-	-	virNOG14268	R	sp|O80477|MES3_ARATH Methylesterase 3 OS=Arabidopsis thaliana GN=MES3 PE=2 SV=1	gi|1021516554|ref|XP_016201768.1| PREDICTED: salicylic acid-binding protein 2-like [Arachis ipaensis]	Methylesterase 3
AH15G14190	4.57293	3.60912	5.25522	-2.43539	-2.01853	-1.53867	Chr15	40503366	40506761	+	1188	AH15G14190	-	-	virNOG07773	M	sp|P13708|SUS_SOYBN Sucrose synthase OS=Glycine max GN=SS PE=1 SV=2	gi|1012091788|ref|XP_015955041.1| PREDICTED: sucrose synthase-like [Arachis duranensis]	Sucrose synthase
AH15G26800	2.23058	2.46471	4.19978	-1.08831	-1.0811	-1.71231	Chr15	136924528	136925478	+	951	AH15G26800	-	-	-	-	-	-	Dehydrin DHN1
AH18G01270	2.05953	2.48802	3.47103	-1.31158	-1.35385	-1.86249	Chr18	1001024	1005004	+	2536	AH18G01270	GO:1902358;GO:0008271;GO:0005887	K17471	virNOG09083	P	sp|Q9LW86|SUT34_ARATH Probable sulfate transporter 3.4 OS=Arabidopsis thaliana GN=SULTR3;4 PE=2 SV=1	gi|1012211906|ref|XP_015933380.1| PREDICTED: probable sulfate transporter 3.4 [Arachis duranensis]	Probable sulfate transporter 3.4
AH20G18270	2.37854	1.38879	2.63167	-1.3083	-1.52945	-1.72629	Chr20	43863723	43866539	+	1585	AH20G18270	GO:0016491;GO:0055114;GO:0005506	-	virNOG08920	Q	sp|Q9FFF6|DIOX5_ARATH Probable 2-oxoglutarate-dependent dioxygenase At5g05600 OS=Arabidopsis thaliana GN=At5g05600 PE=2 SV=1	gi|1012254237|ref|XP_015944422.1| PREDICTED: protein DMR6-LIKE OXYGENASE 2-like [Arachis duranensis]	Uncharacterized protein
