# Supplementary material for: Comparative transcriptome analysis revealed molecular mechanisms of peanut leaves responding to Ralstonia solanacearum and its type III secretion system mutant
Source: Front Microbiol. 2022 Aug 25;13:998817. doi: 10.3389/fmicb.2022.998817 (PMC9453164; doi:10.3389/fmicb.2022.998817)
Supplement: Supplementary Table S3 — All up-regulated or down-regulated DEGs in different comparison groups. [file Data_Sheet_2.ZIP › Additional Tables/Table S8.xlsx]

## Sheet: Common-1
PathwayID	Pathway	level1	level2	List	Total	Pvalue	adjustPvalue	List_gene	URL
adu00943	Isoflavonoid biosynthesis	Metabolism	Biosynthesis of other secondary metabolites	17	58	1.43384e-14	1.16141e-12	AH09G01720(K13262);AH13G40560(K13257);AH03G37390(K13257);AH13G40550(K13259);AH05G07230(K05281);AH15G03380(K05281);AH13G56960(K13265);AH01G11300(K13260);AH03G37380(K13259);AH19G41470(K13258);AH11G11030(K13260);AH09G26620(K13258);AH13G50130(K13260);AH15G01050(K13260);AH10G30300(K13265);AH03G47430(K13260);AH04G11070(K13260)	http://www.kegg.jp/kegg-bin/show_pathway?map00943/K13262%09%23FFFFFF,red/K13257%09%23FFFFFF,red/K13259%09%23FFFFFF,red/K05281%09%23FFFFFF,red/K13265%09%23FFFFFF,red/K13260%09%23FFFFFF,red/K13258%09%23FFFFFF,red
adu00940	Phenylpropanoid biosynthesis	Metabolism	Biosynthesis of other secondary metabolites	34	303	3.83848e-14	1.55459e-12	AH14G25420(K00430);AH14G25410(K00430);AH04G21700(K00430);AH05G25050(K00588);AH03G46620(K22395);AH04G09870(K00430);AH03G46610(K22395);AH14G08420(K00430);AH20G03770(K00083);AH01G05760(K00430);AH20G23580(K00430);AH19G01590(K09753);AH14G08450(K00430);AH15G30330(K00588);AH17G04670(K05349);AH04G09840(K00430);AH16G27230(K13065);AH20G19520(K23260);AH20G03760(K00083);AH13G49230(K22395);AH10G05020(K00083);…	http://www.kegg.jp/kegg-bin/show_pathway?map00940/K00430%09%23FFFFFF,red/K00588%09%23FFFFFF,red/K22395%09%23FFFFFF,red/K00083%09%23FFFFFF,red/K09753%09%23FFFFFF,red/K05349%09%23FFFFFF,red/K13065%09%23FFFFFF,red/K23260%09%23FFFFFF,red/K05350%09%23FFFFFF,red/K12356%09%23FFFFFF,red/K09755%09%23FFFFFF,red/K18368%09%23FFFFFF,red
adu00941	Flavonoid biosynthesis	Metabolism	Biosynthesis of other secondary metabolites	19	123	9.16228e-11	2.47382e-09	AH17G00950(K08243);AH04G01670(K00660);AH04G08650(K00660);AH07G00640(K08243);AH01G02310(K00660);AH04G08640(K00660);AH03G08660(K00660);AH11G06850(K00660);AH05G25050(K00588);AH14G09890(K00660);AH19G36390(K01859);AH07G00630(K08243);AH14G09790(K00660);AH09G31640(K01859);AH15G30330(K00588);AH09G31630(K01859);AH16G27230(K13065);AH09G07080(K13065);AH06G23390(K00660)	http://www.kegg.jp/kegg-bin/show_pathway?map00941/K08243%09%23FFFFFF,red/K00660%09%23FFFFFF,red/K00588%09%23FFFFFF,red/K01859%09%23FFFFFF,red/K13065%09%23FFFFFF,red
adu00480	Glutathione metabolism	Metabolism	Metabolism of other amino acids	23	207	8.33151e-10	1.68713e-08	AH19G28710(K00799);AH09G22740(K00799);AH09G22730(K00799);AH03G41590(K00799);AH02G20430(K00799);AH13G53260(K00799);AH13G53230(K00799);AH13G44270(K00799);AH19G28730(K00799);AH13G53250(K00799);AH07G11060(K00031);AH13G53240(K00799);AH17G10380(K00031);AH12G22710(K00799);AH13G53990(K00799);AH13G54010(K00799);AH13G27760(K00799);AH09G07550(K00799);AH13G37280(K10807);AH12G22780(K00799);AH07G22980(K00799);…	http://www.kegg.jp/kegg-bin/show_pathway?map00480/K00799%09%23FFFFFF,red/K00031%09%23FFFFFF,red/K10807%09%23FFFFFF,red/K10808%09%23FFFFFF,red
adu04712	Circadian rhythm - plant	Organismal Systems	Environmental adaptation	9	114	0.00169686	0.0274891	AH04G01670(K00660);AH04G08650(K00660);AH01G02310(K00660);AH04G08640(K00660);AH03G08660(K00660);AH11G06850(K00660);AH14G09890(K00660);AH14G09790(K00660);AH06G23390(K00660)	http://www.kegg.jp/kegg-bin/show_pathway?map04712/K00660%09%23FFFFFF,red
adu00591	Linoleic acid metabolism	Metabolism	Lipid metabolism	5	39	0.00229875	0.0310332	AH09G09740(K15718);AH09G09800(K15718);AH19G12820(K15718);AH19G12870(K15718);AH16G38200(K00454)	http://www.kegg.jp/kegg-bin/show_pathway?map00591/K15718%09%23FFFFFF,red/K00454%09%23FFFFFF,red
adu00950	Isoquinoline alkaloid biosynthesis	Metabolism	Biosynthesis of other secondary metabolites	5	49	0.00626784	0.0725278	AH13G39720(K00422);AH13G39740(K00422);AH20G06310(K00422);AH10G03190(K00422);AH19G41680(K00276)	http://www.kegg.jp/kegg-bin/show_pathway?map00950/K00422%09%23FFFFFF,red/K00276%09%23FFFFFF,red
adu00240	Pyrimidine metabolism	Metabolism	Nucleotide metabolism	8	126	0.0111008	0.100931	AH11G05410(K00876);AH01G03370(K00876);AH13G37280(K10807);AH06G24820(K10808);AH03G33500(K10807);AH14G06790(K00857);AH07G11740(K01520);AH08G21610(K00943)	http://www.kegg.jp/kegg-bin/show_pathway?map00240/K00876%09%23FFFFFF,red/K10807%09%23FFFFFF,red/K10808%09%23FFFFFF,red/K00857%09%23FFFFFF,red/K01520%09%23FFFFFF,red/K00943%09%23FFFFFF,red
adu00998	Biosynthesis of various secondary metabolites - part 2	Metabolism	Biosynthesis of other secondary metabolites	2	7	0.0112146	0.100931	AH05G00270(K21568);AH01G10140(K21568)	http://www.kegg.jp/kegg-bin/show_pathway?map00998/K21568%09%23FFFFFF,red
adu00730	Thiamine metabolism	Metabolism	Metabolism of cofactors and vitamins	4	44	0.0210153	0.154749	AH15G08960(K03146);AH05G13940(K03146);AH11G04450(K03147);AH13G42720(K01662)	http://www.kegg.jp/kegg-bin/show_pathway?map00730/K03146%09%23FFFFFF,red/K03147%09%23FFFFFF,red/K01662%09%23FFFFFF,red
adu00945	Stilbenoid, diarylheptanoid and gingerol biosynthesis	Metabolism	Biosynthesis of other secondary metabolites	4	44	0.0210153	0.154749	AH05G25050(K00588);AH15G30330(K00588);AH16G27230(K13065);AH09G07080(K13065)	http://www.kegg.jp/kegg-bin/show_pathway?map00945/K00588%09%23FFFFFF,red/K13065%09%23FFFFFF,red
adu00520	Amino sugar and nucleotide sugar metabolism	Metabolism	Carbohydrate metabolism	12	260	0.0235026	0.156576	AH20G00720(K20547);AH08G11570(K01183);AH18G02950(K01183);AH01G09220(K20547);AH03G04390(K01183);AH13G06440(K01183);AH19G35340(K01183);AH09G32500(K01183);AH12G16010(K01183);AH07G04090(K12450);AH11G24360(K00012);AH01G33420(K00012)	http://www.kegg.jp/kegg-bin/show_pathway?map00520/K20547%09%23FFFFFF,red/K01183%09%23FFFFFF,red/K12450%09%23FFFFFF,red/K00012%09%23FFFFFF,red
adu00073	Cutin, suberine and wax biosynthesis	Metabolism	Lipid metabolism	5	69	0.0251294	0.156576	AH16G30080(K15400);AH06G24380(K15400);AH18G05710(K13356);AH03G07490(K15402);AH03G03620(K13356)	http://www.kegg.jp/kegg-bin/show_pathway?map00073/K15400%09%23FFFFFF,red/K13356%09%23FFFFFF,red/K15402%09%23FFFFFF,red
adu00592	alpha-Linolenic acid metabolism	Metabolism	Lipid metabolism	6	99	0.032193	0.18626	AH05G31020(K10529);AH16G38200(K00454);AH15G08090(K05894);AH05G14770(K05894);AH13G06600(K01723);AH19G29720(K10526)	http://www.kegg.jp/kegg-bin/show_pathway?map00592/K10529%09%23FFFFFF,red/K00454%09%23FFFFFF,red/K05894%09%23FFFFFF,red/K01723%09%23FFFFFF,red/K10526%09%23FFFFFF,red
adu00040	Pentose and glucuronate interconversions	Metabolism	Carbohydrate metabolism	10	232	0.0541716	0.292527	AH10G27930(K01728);AH13G12000(K01184);AH02G24950(K01051);AH12G28010(K01051);AH11G24360(K00012);AH01G33420(K00012);AH12G32390(K01051);AH15G08950(K01051);AH05G14000(K01051);AH12G28140(K01051)	http://www.kegg.jp/kegg-bin/show_pathway?map00040/K01728%09%23FFFFFF,red/K01184%09%23FFFFFF,red/K01051%09%23FFFFFF,red/K00012%09%23FFFFFF,red
adu00020	Citrate cycle (TCA cycle)	Metabolism	Carbohydrate metabolism	5	100	0.0936465	0.474086	AH07G11060(K00031);AH17G10380(K00031);AH11G31280(K00382);AH00G00130(K01610);AH08G08500(K01610)	http://www.kegg.jp/kegg-bin/show_pathway?map00020/K00031%09%23FFFFFF,red/K00382%09%23FFFFFF,red/K01610%09%23FFFFFF,red
adu00350	Tyrosine metabolism	Metabolism	Amino acid metabolism	5	106	0.112711	0.537034	AH13G39720(K00422);AH13G39740(K00422);AH20G06310(K00422);AH10G03190(K00422);AH19G41680(K00276)	http://www.kegg.jp/kegg-bin/show_pathway?map00350/K00422%09%23FFFFFF,red/K00276%09%23FFFFFF,red
adu00908	Zeatin biosynthesis	Metabolism	Metabolism of terpenoids and polyketides	3	52	0.129743	0.583842	AH01G21650(K00279);AH11G36140(K00279);AH16G26200(K13496)	http://www.kegg.jp/kegg-bin/show_pathway?map00908/K00279%09%23FFFFFF,red/K13496%09%23FFFFFF,red
adu00500	Starch and sucrose metabolism	Metabolism	Carbohydrate metabolism	10	279	0.136974	0.583943	AH13G32350(K01179);AH17G04670(K05349);AH03G42840(K00688);AH18G02500(K01193);AH13G45460(K00688);AH14G04870(K05350);AH19G00220(K01179);AH05G37660(K01179);AH07G05950(K05349);AH06G19470(K00705)	http://www.kegg.jp/kegg-bin/show_pathway?map00500/K01179%09%23FFFFFF,red/K05349%09%23FFFFFF,red/K00688%09%23FFFFFF,red/K01193%09%23FFFFFF,red/K05350%09%23FFFFFF,red/K00705%09%23FFFFFF,red
adu00531	Glycosaminoglycan degradation	Metabolism	Glycan biosynthesis and metabolism	2	30	0.162483	0.59749	AH18G34990(K10532);AH06G06510(K10532)	http://www.kegg.jp/kegg-bin/show_pathway?map00531/K10532%09%23FFFFFF,red
adu04146	Peroxisome	Cellular Processes	Transport and catabolism	7	186	0.162494	0.59749	AH18G30390(K00306);AH07G11060(K00031);AH17G10380(K00031);AH10G00320(K11517);AH16G10210(K08726);AH18G05710(K13356);AH03G03620(K13356)	http://www.kegg.jp/kegg-bin/show_pathway?map04146/K00306%09%23FFFFFF,red/K00031%09%23FFFFFF,red/K11517%09%23FFFFFF,red/K08726%09%23FFFFFF,red/K13356%09%23FFFFFF,red
adu04016	MAPK signaling pathway - plant	Environmental Information Processing	Signal transduction	11	328	0.168796	0.59749	AH20G02550(K13449);AH20G00720(K20547);AH01G09220(K20547);AH10G04560(K13449);AH16G32150(K13424);AH06G06590(K13447);AH06G25830(K13424);AH09G21370(K14516);AH03G23680(K20603);AH16G10440(K13447);AH11G24530(K13447)	http://www.kegg.jp/kegg-bin/show_pathway?map04016/K13449%09%23FFFFFF,red/K20547%09%23FFFFFF,red/K13424%09%23FFFFFF,red/K13447%09%23FFFFFF,red/K14516%09%23FFFFFF,red/K20603%09%23FFFFFF,red
adu00910	Nitrogen metabolism	Metabolism	Energy metabolism	3	59	0.169658	0.59749	AH03G40290(K02575);AH12G36250(K01674);AH16G32240(K02575)	http://www.kegg.jp/kegg-bin/show_pathway?map00910/K02575%09%23FFFFFF,red/K01674%09%23FFFFFF,red
adu00310	Lysine degradation	Metabolism	Amino acid metabolism	3	63	0.193872	0.644999	AH18G30390(K00306);AH11G31280(K00382);AH03G40790(K00128)	http://www.kegg.jp/kegg-bin/show_pathway?map00310/K00306%09%23FFFFFF,red/K00382%09%23FFFFFF,red/K00128%09%23FFFFFF,red
adu00062	Fatty acid elongation	Metabolism	Lipid metabolism	3	64	0.200056	0.644999	AH02G03240(K01068);AH16G40350(K15397);AH13G59720(K15397)	http://www.kegg.jp/kegg-bin/show_pathway?map00062/K01068%09%23FFFFFF,red/K15397%09%23FFFFFF,red
adu00460	Cyanoamino acid metabolism	Metabolism	Metabolism of other amino acids	3	66	0.212561	0.644999	AH17G04670(K05349);AH14G04870(K05350);AH07G05950(K05349)	http://www.kegg.jp/kegg-bin/show_pathway?map00460/K05349%09%23FFFFFF,red/K05350%09%23FFFFFF,red
adu00290	Valine, leucine and isoleucine biosynthesis	Metabolism	Amino acid metabolism	2	36	0.215	0.644999	AH08G18790(K00053);AH14G04710(K01687)	http://www.kegg.jp/kegg-bin/show_pathway?map00290/K00053%09%23FFFFFF,red/K01687%09%23FFFFFF,red
adu04626	Plant-pathogen interaction	Organismal Systems	Environmental adaptation	13	427	0.230787	0.661162	AH20G02550(K13449);AH10G04560(K13449);AH16G32150(K13424);AH20G07350(K13433);AH06G06590(K13447);AH19G24870(K13448);AH06G25830(K13424);AH16G10440(K13447);AH10G02190(K13433);AH17G01230(K09487);AH16G40350(K15397);AH13G59720(K15397);AH11G24530(K13447)	http://www.kegg.jp/kegg-bin/show_pathway?map04626/K13449%09%23FFFFFF,red/K13424%09%23FFFFFF,red/K13433%09%23FFFFFF,red/K13447%09%23FFFFFF,red/K13448%09%23FFFFFF,red/K09487%09%23FFFFFF,red/K15397%09%23FFFFFF,red
adu00900	Terpenoid backbone biosynthesis	Metabolism	Metabolism of terpenoids and polyketides	4	103	0.236712	0.661162	AH03G01290(K03526);AH13G03360(K03526);AH13G42720(K01662);AH20G01180(K00021)	http://www.kegg.jp/kegg-bin/show_pathway?map00900/K03526%09%23FFFFFF,red/K01662%09%23FFFFFF,red/K00021%09%23FFFFFF,red
adu00430	Taurine and hypotaurine metabolism	Metabolism	Metabolism of other amino acids	1	12	0.253935	0.685625	AH17G10120(K01580)	http://www.kegg.jp/kegg-bin/show_pathway?map00430/K01580%09%23FFFFFF,red
adu00909	Sesquiterpenoid and triterpenoid biosynthesis	Metabolism	Metabolism of terpenoids and polyketides	2	45	0.29575	0.772767	AH14G00680(K15813);AH04G16130(K15814)	http://www.kegg.jp/kegg-bin/show_pathway?map00909/K15813%09%23FFFFFF,red/K15814%09%23FFFFFF,red
adu03018	RNA degradation	Genetic Information Processing	Folding, sorting and degradation	6	190	0.309031	0.782234	AH20G29720(K01689);AH09G22830(K04077);AH10G04890(K04043);AH09G05620(K04077);AH09G22820(K04077);AH06G00370(K03679)	http://www.kegg.jp/kegg-bin/show_pathway?map03018/K01689%09%23FFFFFF,red/K04077%09%23FFFFFF,red/K04043%09%23FFFFFF,red/K03679%09%23FFFFFF,red
adu03030	DNA replication	Genetic Information Processing	Replication and repair	3	84	0.330055	0.810134	AH11G31590(K02540);AH01G32420(K03111);AH03G46860(K02541)	http://www.kegg.jp/kegg-bin/show_pathway?map03030/K02540%09%23FFFFFF,red/K03111%09%23FFFFFF,red/K02541%09%23FFFFFF,red
adu00514	Other types of O-glycan biosynthesis	Metabolism	Glycan biosynthesis and metabolism	1	20	0.386419	0.886101	AH20G01330(K20784)	http://www.kegg.jp/kegg-bin/show_pathway?map00514/K20784%09%23FFFFFF,red
adu00770	Pantothenate and CoA biosynthesis	Metabolism	Metabolism of cofactors and vitamins	3	93	0.389466	0.886101	AH08G18790(K00053);AH03G40790(K00128);AH14G04710(K01687)	http://www.kegg.jp/kegg-bin/show_pathway?map00770/K00053%09%23FFFFFF,red/K00128%09%23FFFFFF,red/K01687%09%23FFFFFF,red
adu00410	beta-Alanine metabolism	Metabolism	Metabolism of other amino acids	3	96	0.409026	0.886101	AH03G40790(K00128);AH17G10120(K01580);AH19G41680(K00276)	http://www.kegg.jp/kegg-bin/show_pathway?map00410/K00128%09%23FFFFFF,red/K01580%09%23FFFFFF,red/K00276%09%23FFFFFF,red
adu00300	Lysine biosynthesis	Metabolism	Amino acid metabolism	1	22	0.415702	0.886101	AH10G05900(K10206)	http://www.kegg.jp/kegg-bin/show_pathway?map00300/K10206%09%23FFFFFF,red
adu00903	Limonene and pinene degradation	Metabolism	Metabolism of terpenoids and polyketides	1	22	0.415702	0.886101	AH03G40790(K00128)	http://www.kegg.jp/kegg-bin/show_pathway?map00903/K00128%09%23FFFFFF,red
adu03430	Mismatch repair	Genetic Information Processing	Replication and repair	2	62	0.44282	0.91267	AH05G01830(K08739);AH01G32420(K03111)	http://www.kegg.jp/kegg-bin/show_pathway?map03430/K08739%09%23FFFFFF,red/K03111%09%23FFFFFF,red
adu00710	Carbon fixation in photosynthetic organisms	Metabolism	Energy metabolism	4	143	0.453692	0.91267	AH10G07730(K00134);AH13G22790(K00029);AH00G00130(K01610);AH08G08500(K01610)	http://www.kegg.jp/kegg-bin/show_pathway?map00710/K00134%09%23FFFFFF,red/K00029%09%23FFFFFF,red/K01610%09%23FFFFFF,red
adu00620	Pyruvate metabolism	Metabolism	Carbohydrate metabolism	5	185	0.461969	0.91267	AH13G22790(K00029);AH11G31280(K00382);AH03G40790(K00128);AH00G00130(K01610);AH08G08500(K01610)	http://www.kegg.jp/kegg-bin/show_pathway?map00620/K00029%09%23FFFFFF,red/K00382%09%23FFFFFF,red/K00128%09%23FFFFFF,red/K01610%09%23FFFFFF,red
adu00052	Galactose metabolism	Metabolism	Carbohydrate metabolism	3	111	0.503299	0.935328	AH16G09600(K18819);AH18G02500(K01193);AH17G01490(K06617)	http://www.kegg.jp/kegg-bin/show_pathway?map00052/K18819%09%23FFFFFF,red/K01193%09%23FFFFFF,red/K06617%09%23FFFFFF,red
adu00130	Ubiquinone and other terpenoid-quinone biosynthesis	Metabolism	Metabolism of cofactors and vitamins	3	112	0.509319	0.935328	AH08G23290(K09833);AH18G27380(K09833);AH11G35440(K09833)	http://www.kegg.jp/kegg-bin/show_pathway?map00130/K09833%09%23FFFFFF,red
adu00260	Glycine, serine and threonine metabolism	Metabolism	Amino acid metabolism	3	113	0.515302	0.935328	AH18G30390(K00306);AH11G31280(K00382);AH19G41680(K00276)	http://www.kegg.jp/kegg-bin/show_pathway?map00260/K00306%09%23FFFFFF,red/K00382%09%23FFFFFF,red/K00276%09%23FFFFFF,red
adu04130	SNARE interactions in vesicular transport	Genetic Information Processing	Folding, sorting and degradation	2	72	0.521235	0.935328	AH20G34230(K08486);AH10G26480(K08486)	http://www.kegg.jp/kegg-bin/show_pathway?map04130/K08486%09%23FFFFFF,red
adu00450	Selenocompound metabolism	Metabolism	Metabolism of other amino acids	1	31	0.531174	0.935328	AH19G23250(K01761)	http://www.kegg.jp/kegg-bin/show_pathway?map00450/K01761%09%23FFFFFF,red
adu00590	Arachidonic acid metabolism	Metabolism	Lipid metabolism	1	36	0.58519	0.989164	AH16G10210(K08726)	http://www.kegg.jp/kegg-bin/show_pathway?map00590/K08726%09%23FFFFFF,red
adu00010	Glycolysis / Gluconeogenesis	Metabolism	Carbohydrate metabolism	6	257	0.589757	0.989164	AH20G29720(K01689);AH10G07730(K00134);AH11G31280(K00382);AH03G40790(K00128);AH00G00130(K01610);AH08G08500(K01610)	http://www.kegg.jp/kegg-bin/show_pathway?map00010/K01689%09%23FFFFFF,red/K00134%09%23FFFFFF,red/K00382%09%23FFFFFF,red/K00128%09%23FFFFFF,red/K01610%09%23FFFFFF,red
adu00561	Glycerolipid metabolism	Metabolism	Lipid metabolism	4	172	0.599002	0.989164	AH03G40790(K00128);AH17G08690(K13508);AH07G09690(K13508);AH13G41350(K13508)	http://www.kegg.jp/kegg-bin/show_pathway?map00561/K00128%09%23FFFFFF,red/K13508%09%23FFFFFF,red
adu00053	Ascorbate and aldarate metabolism	Metabolism	Carbohydrate metabolism	3	130	0.610595	0.989164	AH03G40790(K00128);AH11G24360(K00012);AH01G33420(K00012)	http://www.kegg.jp/kegg-bin/show_pathway?map00053/K00128%09%23FFFFFF,red/K00012%09%23FFFFFF,red
adu00400	Phenylalanine, tyrosine and tryptophan biosynthesis	Metabolism	Amino acid metabolism	2	91	0.64873	0.999999	AH20G12810(K01626);AH14G35350(K01850)	http://www.kegg.jp/kegg-bin/show_pathway?map00400/K01626%09%23FFFFFF,red/K01850%09%23FFFFFF,red
adu00650	Butanoate metabolism	Metabolism	Carbohydrate metabolism	1	46	0.675332	0.999999	AH17G10120(K01580)	http://www.kegg.jp/kegg-bin/show_pathway?map00650/K01580%09%23FFFFFF,red
adu00340	Histidine metabolism	Metabolism	Amino acid metabolism	1	47	0.683195	0.999999	AH03G40790(K00128)	http://www.kegg.jp/kegg-bin/show_pathway?map00340/K00128%09%23FFFFFF,red
adu01040	Biosynthesis of unsaturated fatty acids	Metabolism	Lipid metabolism	1	47	0.683195	0.999999	AH02G03240(K01068)	http://www.kegg.jp/kegg-bin/show_pathway?map01040/K01068%09%23FFFFFF,red
adu00960	Tropane, piperidine and pyridine alkaloid biosynthesis	Metabolism	Biosynthesis of other secondary metabolites	1	48	0.690868	0.999999	AH19G41680(K00276)	http://www.kegg.jp/kegg-bin/show_pathway?map00960/K00276%09%23FFFFFF,red
adu00250	Alanine, aspartate and glutamate metabolism	Metabolism	Amino acid metabolism	2	104	0.719471	0.999999	AH11G03850(K01953);AH17G10120(K01580)	http://www.kegg.jp/kegg-bin/show_pathway?map00250/K01953%09%23FFFFFF,red/K01580%09%23FFFFFF,red
adu00904	Diterpenoid biosynthesis	Metabolism	Metabolism of terpenoids and polyketides	1	53	0.726545	0.999999	AH08G26170(K04124)	http://www.kegg.jp/kegg-bin/show_pathway?map00904/K04124%09%23FFFFFF,red
adu00280	Valine, leucine and isoleucine degradation	Metabolism	Amino acid metabolism	2	111	0.752364	0.999999	AH11G31280(K00382);AH03G40790(K00128)	http://www.kegg.jp/kegg-bin/show_pathway?map00280/K00382%09%23FFFFFF,red/K00128%09%23FFFFFF,red
adu00380	Tryptophan metabolism	Metabolism	Amino acid metabolism	2	119	0.785851	0.999999	AH11G31280(K00382);AH03G40790(K00128)	http://www.kegg.jp/kegg-bin/show_pathway?map00380/K00382%09%23FFFFFF,red/K00128%09%23FFFFFF,red
adu00360	Phenylalanine metabolism	Metabolism	Amino acid metabolism	1	69	0.815383	0.999999	AH19G41680(K00276)	http://www.kegg.jp/kegg-bin/show_pathway?map00360/K00276%09%23FFFFFF,red
adu02010	ABC transporters	Environmental Information Processing	Membrane transport	1	69	0.815383	0.999999	AH01G10250(K05658)	http://www.kegg.jp/kegg-bin/show_pathway?map02010/K05658%09%23FFFFFF,red
adu00230	Purine metabolism	Metabolism	Nucleotide metabolism	4	234	0.820481	0.999999	AH13G37280(K10807);AH13G33870(K01951);AH06G24820(K10808);AH03G33500(K10807)	http://www.kegg.jp/kegg-bin/show_pathway?map00230/K10807%09%23FFFFFF,red/K01951%09%23FFFFFF,red/K10808%09%23FFFFFF,red
adu00920	Sulfur metabolism	Metabolism	Energy metabolism	1	74	0.836734	0.999999	AH03G37830(K01738)	http://www.kegg.jp/kegg-bin/show_pathway?map00920/K01738%09%23FFFFFF,red
adu00630	Glyoxylate and dicarboxylate metabolism	Metabolism	Carbohydrate metabolism	2	136	0.844084	0.999999	AH11G31280(K00382);AH10G00320(K11517)	http://www.kegg.jp/kegg-bin/show_pathway?map00630/K00382%09%23FFFFFF,red/K11517%09%23FFFFFF,red
adu00640	Propanoate metabolism	Metabolism	Carbohydrate metabolism	1	81	0.862557	0.999999	AH11G31280(K00382)	http://www.kegg.jp/kegg-bin/show_pathway?map00640/K00382%09%23FFFFFF,red
adu03440	Homologous recombination	Genetic Information Processing	Replication and repair	1	88	0.884311	0.999999	AH01G32420(K03111)	http://www.kegg.jp/kegg-bin/show_pathway?map03440/K03111%09%23FFFFFF,red
adu00270	Cysteine and methionine metabolism	Metabolism	Amino acid metabolism	3	213	0.891788	0.999999	AH03G37830(K01738);AH19G23250(K01761);AH05G02170(K00558)	http://www.kegg.jp/kegg-bin/show_pathway?map00270/K01738%09%23FFFFFF,red/K01761%09%23FFFFFF,red/K00558%09%23FFFFFF,red
adu03020	RNA polymerase	Genetic Information Processing	Transcription	1	98	0.909573	0.999999	AH19G29380(K03006)	http://www.kegg.jp/kegg-bin/show_pathway?map03020/K03006%09%23FFFFFF,red
adu00564	Glycerophospholipid metabolism	Metabolism	Lipid metabolism	3	225	0.911996	0.999999	AH17G08690(K13508);AH07G09690(K13508);AH13G41350(K13508)	http://www.kegg.jp/kegg-bin/show_pathway?map00564/K13508%09%23FFFFFF,red
adu03050	Proteasome	Genetic Information Processing	Folding, sorting and degradation	1	103	0.920061	0.999999	AH09G26200(K02734)	http://www.kegg.jp/kegg-bin/show_pathway?map03050/K02734%09%23FFFFFF,red
adu00030	Pentose phosphate pathway	Metabolism	Carbohydrate metabolism	1	104	0.922009	0.999999	AH15G07290(K00851)	http://www.kegg.jp/kegg-bin/show_pathway?map00030/K00851%09%23FFFFFF,red
adu00071	Fatty acid degradation	Metabolism	Lipid metabolism	1	115	0.940551	0.999999	AH03G40790(K00128)	http://www.kegg.jp/kegg-bin/show_pathway?map00071/K00128%09%23FFFFFF,red
adu00330	Arginine and proline metabolism	Metabolism	Amino acid metabolism	1	125	0.953565	0.999999	AH03G40790(K00128)	http://www.kegg.jp/kegg-bin/show_pathway?map00330/K00128%09%23FFFFFF,red
adu04145	Phagosome	Cellular Processes	Transport and catabolism	1	151	0.975603	0.999999	AH03G06220(K04392)	http://www.kegg.jp/kegg-bin/show_pathway?map04145/K04392%09%23FFFFFF,red
adu03008	Ribosome biogenesis in eukaryotes	Genetic Information Processing	Translation	1	156	0.978448	0.999999	AH11G28350(K14557)	http://www.kegg.jp/kegg-bin/show_pathway?map03008/K14557%09%23FFFFFF,red
adu04141	Protein processing in endoplasmic reticulum	Genetic Information Processing	Folding, sorting and degradation	4	379	0.983281	0.999999	AH14G40970(K03283);AH14G40980(K03283);AH13G17270(K10666);AH17G01230(K09487)	http://www.kegg.jp/kegg-bin/show_pathway?map04141/K03283%09%23FFFFFF,red/K10666%09%23FFFFFF,red/K09487%09%23FFFFFF,red
adu03013	RNA transport	Genetic Information Processing	Translation	2	301	0.995012	0.999999	AH18G30760(K02516);AH01G23450(K14305)	http://www.kegg.jp/kegg-bin/show_pathway?map03013/K02516%09%23FFFFFF,red/K14305%09%23FFFFFF,red
adu03040	Spliceosome	Genetic Information Processing	Transcription	2	334	0.997613	0.999999	AH14G40970(K03283);AH14G40980(K03283)	http://www.kegg.jp/kegg-bin/show_pathway?map03040/K03283%09%23FFFFFF,red
adu04075	Plant hormone signal transduction	Environmental Information Processing	Signal transduction	5	549	0.99762	0.999999	AH20G02550(K13449);AH10G04560(K13449);AH09G21370(K14516);AH13G19860(K14487);AH16G03040(K14487)	http://www.kegg.jp/kegg-bin/show_pathway?map04075/K13449%09%23FFFFFF,red/K14516%09%23FFFFFF,red/K14487%09%23FFFFFF,red
adu04144	Endocytosis	Cellular Processes	Transport and catabolism	2	381	0.999179	0.999999	AH14G40970(K03283);AH14G40980(K03283)	http://www.kegg.jp/kegg-bin/show_pathway?map04144/K03283%09%23FFFFFF,red
adu03010	Ribosome	Genetic Information Processing	Translation	2	651	0.999999	0.999999	AH06G21740(K02934);AH01G00140(K02897)	http://www.kegg.jp/kegg-bin/show_pathway?map03010/K02934%09%23FFFFFF,red/K02897%09%23FFFFFF,red

## Sheet: Common-2
PathwayID	Pathway	level1	level2	List	Total	Pvalue	adjustPvalue	List_gene	URL
adu00941	Flavonoid biosynthesis	Metabolism	Biosynthesis of other secondary metabolites	36	123	2.13423e-32	1.28054e-30	AH01G02310(K00660);AH04G01670(K00660);AH04G08640(K00660);AH04G08650(K00660);AH07G00640(K08243);AH11G06850(K00660);AH14G09890(K00660);AH04G08660(K00660);AH07G00630(K08243);AH19G36390(K01859);AH05G25050(K00588);AH16G46300(K00660);AH14G09830(K00660);AH17G00950(K08243);AH14G02430(K00660);AH14G09170(K00660);AH14G09230(K00660);AH04G08590(K00660);AH04G08600(K00660);AH14G09910(K00660);AH15G30330(K00588);…	http://www.kegg.jp/kegg-bin/show_pathway?map00941/K00660%09%23FFFFFF,red/K08243%09%23FFFFFF,red/K01859%09%23FFFFFF,red/K00588%09%23FFFFFF,red/K13065%09%23FFFFFF,red
adu04712	Circadian rhythm - plant	Organismal Systems	Environmental adaptation	28	114	5.73317e-23	1.71995e-21	AH01G02310(K00660);AH04G01670(K00660);AH04G08640(K00660);AH04G08650(K00660);AH11G06850(K00660);AH14G09890(K00660);AH04G08660(K00660);AH16G46300(K00660);AH14G09830(K00660);AH14G02430(K00660);AH14G09170(K00660);AH14G09230(K00660);AH04G08590(K00660);AH04G08600(K00660);AH14G09910(K00660);AH16G46310(K00660);AH03G08660(K00660);AH14G09790(K00660);AH14G09220(K00660);AH14G09130(K00660);AH05G15380(K00660);…	http://www.kegg.jp/kegg-bin/show_pathway?map04712/K00660%09%23FFFFFF,red
adu00940	Phenylpropanoid biosynthesis	Metabolism	Biosynthesis of other secondary metabolites	34	303	2.49887e-16	4.99774e-15	AH04G21700(K00430);AH05G25050(K00588);AH04G09870(K00430);AH03G46620(K22395);AH15G30330(K00588);AH14G08420(K00430);AH16G27230(K13065);AH04G09850(K00430);AH03G46610(K22395);AH20G03760(K00083);AH04G09840(K00430);AH20G19520(K23260);AH07G12590(K00430);AH14G08450(K00430);AH20G23580(K00430);AH11G08010(K09755);AH01G05760(K00430);AH19G01590(K09753);AH14G04870(K05350);AH18G10570(K00430);AH14G08440(K00430);…	http://www.kegg.jp/kegg-bin/show_pathway?map00940/K00430%09%23FFFFFF,red/K00588%09%23FFFFFF,red/K22395%09%23FFFFFF,red/K13065%09%23FFFFFF,red/K00083%09%23FFFFFF,red/K23260%09%23FFFFFF,red/K09755%09%23FFFFFF,red/K09753%09%23FFFFFF,red/K05350%09%23FFFFFF,red/K12356%09%23FFFFFF,red/K05349%09%23FFFFFF,red
adu00943	Isoflavonoid biosynthesis	Metabolism	Biosynthesis of other secondary metabolites	15	58	3.78099e-13	5.67149e-12	AH03G37390(K13257);AH03G37380(K13259);AH13G40550(K13259);AH09G01720(K13262);AH13G50130(K13260);AH13G40560(K13257);AH15G03380(K05281);AH13G56960(K13265);AH03G47430(K13260);AH09G26620(K13258);AH19G41470(K13258);AH04G11070(K13260);AH10G30300(K13265);AH05G07230(K05281);AH15G01050(K13260)	http://www.kegg.jp/kegg-bin/show_pathway?map00943/K13257%09%23FFFFFF,red/K13259%09%23FFFFFF,red/K13262%09%23FFFFFF,red/K13260%09%23FFFFFF,red/K05281%09%23FFFFFF,red/K13265%09%23FFFFFF,red/K13258%09%23FFFFFF,red
adu00480	Glutathione metabolism	Metabolism	Metabolism of other amino acids	15	207	2.18253e-05	0.000261903	AH13G53980(K00799);AH13G53260(K00799);AH03G41590(K00799);AH13G53250(K00799);AH13G53990(K00799);AH13G53230(K00799);AH02G20430(K00799);AH13G44270(K00799);AH12G22710(K00799);AH03G33500(K10807);AH12G22780(K00799);AH05G31630(K00797);AH06G24820(K10808);AH02G20530(K00799);AH16G30590(K10808)	http://www.kegg.jp/kegg-bin/show_pathway?map00480/K00799%09%23FFFFFF,red/K10807%09%23FFFFFF,red/K00797%09%23FFFFFF,red/K10808%09%23FFFFFF,red
adu00500	Starch and sucrose metabolism	Metabolism	Carbohydrate metabolism	15	279	0.000604579	0.00604579	AH13G32350(K01179);AH03G28640(K01179);AH08G12720(K01193);AH11G34800(K16055);AH18G02500(K01193);AH14G04870(K05350);AH19G00220(K01179);AH05G37660(K01179);AH01G23120(K16055);AH17G04670(K05349);AH16G41710(K01176);AH07G05950(K05349);AH14G04840(K00975);AH13G45460(K00688);AH03G42840(K00688)	http://www.kegg.jp/kegg-bin/show_pathway?map00500/K01179%09%23FFFFFF,red/K01193%09%23FFFFFF,red/K16055%09%23FFFFFF,red/K05350%09%23FFFFFF,red/K05349%09%23FFFFFF,red/K01176%09%23FFFFFF,red/K00975%09%23FFFFFF,red/K00688%09%23FFFFFF,red
adu00073	Cutin, suberine and wax biosynthesis	Metabolism	Lipid metabolism	6	69	0.00281024	0.0240878	AH16G30080(K15400);AH06G24380(K15400);AH18G05710(K13356);AH03G07490(K15402);AH03G03620(K13356);AH01G04250(K15401)	http://www.kegg.jp/kegg-bin/show_pathway?map00073/K15400%09%23FFFFFF,red/K13356%09%23FFFFFF,red/K15402%09%23FFFFFF,red/K15401%09%23FFFFFF,red
adu00040	Pentose and glucuronate interconversions	Metabolism	Carbohydrate metabolism	11	232	0.00816615	0.0546086	AH10G27930(K01728);AH11G06880(K01728);AH01G02260(K01728);AH03G22860(K01728);AH01G16900(K01728);AH11G17580(K01728);AH01G33420(K00012);AH13G01560(K01728);AH05G14000(K01051);AH13G12000(K01184);AH12G05630(K01051)	http://www.kegg.jp/kegg-bin/show_pathway?map00040/K01728%09%23FFFFFF,red/K00012%09%23FFFFFF,red/K01051%09%23FFFFFF,red/K01184%09%23FFFFFF,red
adu00998	Biosynthesis of various secondary metabolites - part 2	Metabolism	Biosynthesis of other secondary metabolites	2	7	0.00819129	0.0546086	AH01G10140(K21568);AH20G01550(K21568)	http://www.kegg.jp/kegg-bin/show_pathway?map00998/K21568%09%23FFFFFF,red
adu00520	Amino sugar and nucleotide sugar metabolism	Metabolism	Carbohydrate metabolism	11	260	0.0179601	0.107761	AH08G11570(K01183);AH20G00720(K20547);AH12G16010(K01183);AH01G09220(K20547);AH03G04390(K01183);AH13G06440(K01183);AH01G33420(K00012);AH13G00300(K20547);AH07G04090(K12450);AH19G35340(K01183);AH14G04840(K00975)	http://www.kegg.jp/kegg-bin/show_pathway?map00520/K01183%09%23FFFFFF,red/K20547%09%23FFFFFF,red/K00012%09%23FFFFFF,red/K12450%09%23FFFFFF,red/K00975%09%23FFFFFF,red
adu00945	Stilbenoid, diarylheptanoid and gingerol biosynthesis	Metabolism	Biosynthesis of other secondary metabolites	3	44	0.0607533	0.331382	AH05G25050(K00588);AH15G30330(K00588);AH16G27230(K13065)	http://www.kegg.jp/kegg-bin/show_pathway?map00945/K00588%09%23FFFFFF,red/K13065%09%23FFFFFF,red
adu00460	Cyanoamino acid metabolism	Metabolism	Metabolism of other amino acids	3	66	0.152832	0.689565	AH14G04870(K05350);AH17G04670(K05349);AH07G05950(K05349)	http://www.kegg.jp/kegg-bin/show_pathway?map00460/K05350%09%23FFFFFF,red/K05349%09%23FFFFFF,red
adu00900	Terpenoid backbone biosynthesis	Metabolism	Metabolism of terpenoids and polyketides	4	103	0.160488	0.689565	AH03G01290(K03526);AH13G03360(K03526);AH03G39780(K01662);AH13G42720(K01662)	http://www.kegg.jp/kegg-bin/show_pathway?map00900/K03526%09%23FFFFFF,red/K01662%09%23FFFFFF,red
adu00590	Arachidonic acid metabolism	Metabolism	Lipid metabolism	2	36	0.167719	0.689565	AH06G06410(K08726);AH16G10210(K08726)	http://www.kegg.jp/kegg-bin/show_pathway?map00590/K08726%09%23FFFFFF,red
adu00350	Tyrosine metabolism	Metabolism	Amino acid metabolism	4	106	0.172391	0.689565	AH20G06310(K00422);AH11G26720(K01800);AH14G22370(K00001);AH08G11630(K18857)	http://www.kegg.jp/kegg-bin/show_pathway?map00350/K00422%09%23FFFFFF,red/K01800%09%23FFFFFF,red/K00001%09%23FFFFFF,red/K18857%09%23FFFFFF,red
adu00591	Linoleic acid metabolism	Metabolism	Lipid metabolism	2	39	0.189845	0.71192	AH09G09800(K15718);AH09G14390(K15718)	http://www.kegg.jp/kegg-bin/show_pathway?map00591/K15718%09%23FFFFFF,red
adu00730	Thiamine metabolism	Metabolism	Metabolism of cofactors and vitamins	2	44	0.227469	0.768191	AH03G39780(K01662);AH13G42720(K01662)	http://www.kegg.jp/kegg-bin/show_pathway?map00730/K01662%09%23FFFFFF,red
adu04016	MAPK signaling pathway - plant	Environmental Information Processing	Signal transduction	9	328	0.230457	0.768191	AH20G00720(K20547);AH01G09220(K20547);AH20G02550(K13449);AH09G21370(K14516);AH16G10440(K13447);AH06G06590(K13447);AH19G27120(K14516);AH10G01420(K13420);AH13G00300(K20547)	http://www.kegg.jp/kegg-bin/show_pathway?map04016/K20547%09%23FFFFFF,red/K13449%09%23FFFFFF,red/K14516%09%23FFFFFF,red/K13447%09%23FFFFFF,red/K13420%09%23FFFFFF,red
adu00330	Arginine and proline metabolism	Metabolism	Amino acid metabolism	4	125	0.253723	0.801231	AH13G12450(K01426);AH08G22860(K13366);AH05G31630(K00797);AH13G00430(K00472)	http://www.kegg.jp/kegg-bin/show_pathway?map00330/K01426%09%23FFFFFF,red/K13366%09%23FFFFFF,red/K00797%09%23FFFFFF,red/K00472%09%23FFFFFF,red
adu00601	Glycosphingolipid biosynthesis - lacto and neolacto series	Metabolism	Glycan biosynthesis and metabolism	1	16	0.282064	0.827258	AH14G19110(K01988)	http://www.kegg.jp/kegg-bin/show_pathway?map00601/K01988%09%23FFFFFF,red
adu00904	Diterpenoid biosynthesis	Metabolism	Metabolism of terpenoids and polyketides	2	53	0.296056	0.827258	AH07G23390(K04125);AH05G03720(K04123)	http://www.kegg.jp/kegg-bin/show_pathway?map00904/K04125%09%23FFFFFF,red/K04123%09%23FFFFFF,red
adu00564	Glycerophospholipid metabolism	Metabolism	Lipid metabolism	6	225	0.314133	0.827258	AH17G08690(K13508);AH13G41350(K13508);AH07G09690(K13508);AH06G24260(K18696);AH03G38280(K13508);AH06G02320(K00006)	http://www.kegg.jp/kegg-bin/show_pathway?map00564/K13508%09%23FFFFFF,red/K18696%09%23FFFFFF,red/K00006%09%23FFFFFF,red
adu00261	Monobactam biosynthesis	Metabolism	Biosynthesis of other secondary metabolites	1	19	0.325356	0.827258	AH18G32310(K01714)	http://www.kegg.jp/kegg-bin/show_pathway?map00261/K01714%09%23FFFFFF,red
adu00592	alpha-Linolenic acid metabolism	Metabolism	Lipid metabolism	3	99	0.330903	0.827258	AH16G45010(K05894);AH15G08090(K05894);AH08G11630(K18857)	http://www.kegg.jp/kegg-bin/show_pathway?map00592/K05894%09%23FFFFFF,red/K18857%09%23FFFFFF,red
adu00300	Lysine biosynthesis	Metabolism	Amino acid metabolism	1	22	0.366049	0.878519	AH18G32310(K01714)	http://www.kegg.jp/kegg-bin/show_pathway?map00300/K01714%09%23FFFFFF,red
adu00052	Galactose metabolism	Metabolism	Carbohydrate metabolism	3	111	0.398064	0.918609	AH08G12720(K01193);AH03G19810(K00850);AH18G02500(K01193)	http://www.kegg.jp/kegg-bin/show_pathway?map00052/K01193%09%23FFFFFF,red/K00850%09%23FFFFFF,red
adu00071	Fatty acid degradation	Metabolism	Lipid metabolism	3	115	0.420103	0.927437	AH14G22370(K00001);AH08G11630(K18857);AH01G04250(K15401)	http://www.kegg.jp/kegg-bin/show_pathway?map00071/K00001%09%23FFFFFF,red/K18857%09%23FFFFFF,red/K15401%09%23FFFFFF,red
adu00603	Glycosphingolipid biosynthesis - globo and isoglobo series	Metabolism	Glycan biosynthesis and metabolism	1	29	0.451752	0.927437	AH14G19110(K01988)	http://www.kegg.jp/kegg-bin/show_pathway?map00603/K01988%09%23FFFFFF,red
adu00561	Glycerolipid metabolism	Metabolism	Lipid metabolism	4	172	0.470446	0.927437	AH17G08690(K13508);AH13G41350(K13508);AH07G09690(K13508);AH03G38280(K13508)	http://www.kegg.jp/kegg-bin/show_pathway?map00561/K13508%09%23FFFFFF,red
adu00780	Biotin metabolism	Metabolism	Metabolism of cofactors and vitamins	1	31	0.474047	0.927437	AH06G22540(K00059)	http://www.kegg.jp/kegg-bin/show_pathway?map00780/K00059%09%23FFFFFF,red
adu00240	Pyrimidine metabolism	Metabolism	Nucleotide metabolism	3	126	0.479176	0.927437	AH03G33500(K10807);AH06G24820(K10808);AH16G30590(K10808)	http://www.kegg.jp/kegg-bin/show_pathway?map00240/K10807%09%23FFFFFF,red/K10808%09%23FFFFFF,red
adu03030	DNA replication	Genetic Information Processing	Replication and repair	2	84	0.516339	0.938443	AH04G10750(K02542);AH06G04390(K02210)	http://www.kegg.jp/kegg-bin/show_pathway?map03030/K02542%09%23FFFFFF,red/K02210%09%23FFFFFF,red
adu00230	Purine metabolism	Metabolism	Nucleotide metabolism	5	234	0.52567	0.938443	AH03G33500(K10807);AH06G24820(K10808);AH04G03900(K01488);AH10G05770(K13484);AH16G30590(K10808)	http://www.kegg.jp/kegg-bin/show_pathway?map00230/K10807%09%23FFFFFF,red/K10808%09%23FFFFFF,red/K01488%09%23FFFFFF,red/K13484%09%23FFFFFF,red
adu04146	Peroxisome	Cellular Processes	Transport and catabolism	4	186	0.531784	0.938443	AH18G05710(K13356);AH06G06410(K08726);AH16G10210(K08726);AH03G03620(K13356)	http://www.kegg.jp/kegg-bin/show_pathway?map04146/K13356%09%23FFFFFF,red/K08726%09%23FFFFFF,red
adu00400	Phenylalanine, tyrosine and tryptophan biosynthesis	Metabolism	Amino acid metabolism	2	91	0.559645	0.959391	AH20G12810(K01626);AH10G08960(K01626)	http://www.kegg.jp/kegg-bin/show_pathway?map00400/K01626%09%23FFFFFF,red
adu00909	Sesquiterpenoid and triterpenoid biosynthesis	Metabolism	Metabolism of terpenoids and polyketides	1	45	0.60679	0.999999	AH14G00680(K15813)	http://www.kegg.jp/kegg-bin/show_pathway?map00909/K15813%09%23FFFFFF,red
adu00950	Isoquinoline alkaloid biosynthesis	Metabolism	Biosynthesis of other secondary metabolites	1	49	0.638175	0.999999	AH20G06310(K00422)	http://www.kegg.jp/kegg-bin/show_pathway?map00950/K00422%09%23FFFFFF,red
adu00908	Zeatin biosynthesis	Metabolism	Metabolism of terpenoids and polyketides	1	52	0.660066	0.999999	AH01G21600(K00279)	http://www.kegg.jp/kegg-bin/show_pathway?map00908/K00279%09%23FFFFFF,red
adu00051	Fructose and mannose metabolism	Metabolism	Carbohydrate metabolism	2	111	0.667781	0.999999	AH03G19810(K00850);AH05G07370(K19355)	http://www.kegg.jp/kegg-bin/show_pathway?map00051/K00850%09%23FFFFFF,red/K19355%09%23FFFFFF,red
adu00910	Nitrogen metabolism	Metabolism	Energy metabolism	1	59	0.706155	0.999999	AH12G36250(K01674)	http://www.kegg.jp/kegg-bin/show_pathway?map00910/K01674%09%23FFFFFF,red
adu00360	Phenylalanine metabolism	Metabolism	Amino acid metabolism	1	69	0.761416	0.999999	AH13G12450(K01426)	http://www.kegg.jp/kegg-bin/show_pathway?map00360/K01426%09%23FFFFFF,red
adu02010	ABC transporters	Environmental Information Processing	Membrane transport	1	69	0.761416	0.999999	AH19G33830(K05681)	http://www.kegg.jp/kegg-bin/show_pathway?map02010/K05681%09%23FFFFFF,red
adu00270	Cysteine and methionine metabolism	Metabolism	Amino acid metabolism	3	213	0.816495	0.999999	AH14G00910(K00058);AH05G31630(K00797);AH05G02170(K00558)	http://www.kegg.jp/kegg-bin/show_pathway?map00270/K00058%09%23FFFFFF,red/K00797%09%23FFFFFF,red/K00558%09%23FFFFFF,red
adu00410	beta-Alanine metabolism	Metabolism	Metabolism of other amino acids	1	96	0.864207	0.999999	AH08G22860(K13366)	http://www.kegg.jp/kegg-bin/show_pathway?map00410/K13366%09%23FFFFFF,red
adu03020	RNA polymerase	Genetic Information Processing	Transcription	1	98	0.869767	0.999999	AH09G23440(K03006)	http://www.kegg.jp/kegg-bin/show_pathway?map03020/K03006%09%23FFFFFF,red
adu03050	Proteasome	Genetic Information Processing	Folding, sorting and degradation	1	103	0.882698	0.999999	AH09G26200(K02734)	http://www.kegg.jp/kegg-bin/show_pathway?map03050/K02734%09%23FFFFFF,red
adu00030	Pentose phosphate pathway	Metabolism	Carbohydrate metabolism	1	104	0.885126	0.999999	AH03G19810(K00850)	http://www.kegg.jp/kegg-bin/show_pathway?map00030/K00850%09%23FFFFFF,red
adu00061	Fatty acid biosynthesis	Metabolism	Lipid metabolism	1	111	0.900781	0.999999	AH06G22540(K00059)	http://www.kegg.jp/kegg-bin/show_pathway?map00061/K00059%09%23FFFFFF,red
adu00010	Glycolysis / Gluconeogenesis	Metabolism	Carbohydrate metabolism	3	257	0.901382	0.999999	AH03G19810(K00850);AH14G22370(K00001);AH08G11630(K18857)	http://www.kegg.jp/kegg-bin/show_pathway?map00010/K00850%09%23FFFFFF,red/K00001%09%23FFFFFF,red/K18857%09%23FFFFFF,red
adu00130	Ubiquinone and other terpenoid-quinone biosynthesis	Metabolism	Metabolism of cofactors and vitamins	1	112	0.902836	0.999999	AH18G27380(K09833)	http://www.kegg.jp/kegg-bin/show_pathway?map00130/K09833%09%23FFFFFF,red
adu00260	Glycine, serine and threonine metabolism	Metabolism	Amino acid metabolism	1	113	0.90485	0.999999	AH14G00910(K00058)	http://www.kegg.jp/kegg-bin/show_pathway?map00260/K00058%09%23FFFFFF,red
adu00380	Tryptophan metabolism	Metabolism	Amino acid metabolism	1	119	0.916088	0.999999	AH13G12450(K01426)	http://www.kegg.jp/kegg-bin/show_pathway?map00380/K01426%09%23FFFFFF,red
adu00053	Ascorbate and aldarate metabolism	Metabolism	Carbohydrate metabolism	1	130	0.933371	0.999999	AH01G33420(K00012)	http://www.kegg.jp/kegg-bin/show_pathway?map00053/K00012%09%23FFFFFF,red
adu04075	Plant hormone signal transduction	Environmental Information Processing	Signal transduction	7	549	0.938283	0.999999	AH20G02550(K13449);AH09G21370(K14516);AH19G27120(K14516);AH16G03850(K14431);AH13G19860(K14487);AH06G12970(K14486);AH16G00690(K14486)	http://www.kegg.jp/kegg-bin/show_pathway?map04075/K13449%09%23FFFFFF,red/K14516%09%23FFFFFF,red/K14431%09%23FFFFFF,red/K14487%09%23FFFFFF,red/K14486%09%23FFFFFF,red
adu04626	Plant-pathogen interaction	Organismal Systems	Environmental adaptation	5	427	0.941729	0.999999	AH20G02550(K13449);AH16G10440(K13447);AH06G06590(K13447);AH19G24870(K13448);AH10G01420(K13420)	http://www.kegg.jp/kegg-bin/show_pathway?map04626/K13449%09%23FFFFFF,red/K13447%09%23FFFFFF,red/K13448%09%23FFFFFF,red/K13420%09%23FFFFFF,red
adu04145	Phagosome	Cellular Processes	Transport and catabolism	1	151	0.957133	0.999999	AH03G31620(K08054)	http://www.kegg.jp/kegg-bin/show_pathway?map04145/K08054%09%23FFFFFF,red
adu03018	RNA degradation	Genetic Information Processing	Folding, sorting and degradation	1	190	0.981152	0.999999	AH03G19810(K00850)	http://www.kegg.jp/kegg-bin/show_pathway?map03018/K00850%09%23FFFFFF,red
adu04141	Protein processing in endoplasmic reticulum	Genetic Information Processing	Folding, sorting and degradation	3	379	0.985591	0.999999	AH13G17270(K10666);AH03G31620(K08054);AH03G14710(K10666)	http://www.kegg.jp/kegg-bin/show_pathway?map04141/K10666%09%23FFFFFF,red/K08054%09%23FFFFFF,red
adu04120	Ubiquitin mediated proteolysis	Genetic Information Processing	Folding, sorting and degradation	1	220	0.990006	0.999999	AH05G16070(K06688)	http://www.kegg.jp/kegg-bin/show_pathway?map04120/K06688%09%23FFFFFF,red
adu03010	Ribosome	Genetic Information Processing	Translation	1	651	0.999999	0.999999	AH13G29000(K02914)	http://www.kegg.jp/kegg-bin/show_pathway?map03010/K02914%09%23FFFFFF,red

## Sheet: RH24 vs RH0_Up
PathwayID	Pathway	level1	level2	List	Total	Pvalue	adjustPvalue	List_gene	URL
adu00941	Flavonoid biosynthesis	Metabolism	Biosynthesis of other secondary metabolites	56	123	1.76907e-31	1.92829e-29	AH17G00950(K08243);AH04G01670(K00660);AH04G08650(K00660);AH07G00640(K08243);AH01G02310(K00660);AH04G08640(K00660);AH03G08660(K00660);AH11G06850(K00660);AH05G25050(K00588);AH14G09890(K00660);AH04G08600(K00660);AH04G08660(K00660);AH19G36390(K01859);AH07G00630(K08243);AH04G08590(K00660);AH14G09830(K00660);AH14G09910(K00660);AH14G09790(K00660);AH09G31640(K01859);AH15G30330(K00588);AH16G46300(K00660);…	http://www.kegg.jp/kegg-bin/show_pathway?map00941/K08243%09%23FFFFFF,red/K00660%09%23FFFFFF,red/K00588%09%23FFFFFF,red/K01859%09%23FFFFFF,red/K13065%09%23FFFFFF,red/K05280%09%23FFFFFF,red/K22845%09%23FFFFFF,red/K00487%09%23FFFFFF,red/K23179%09%23FFFFFF,red
adu00940	Phenylpropanoid biosynthesis	Metabolism	Biosynthesis of other secondary metabolites	75	303	8.22185e-22	4.48091e-20	AH04G21680(K00430);AH14G25420(K00430);AH14G25410(K00430);AH04G21700(K00430);AH16G30490(K00430);AH01G11780(K00430);AH11G11550(K00430);AH04G09850(K00430);AH05G25050(K00588);AH06G15330(K10775);AH03G46620(K22395);AH04G09870(K00430);AH03G46610(K22395);AH14G08420(K00430);AH20G03770(K00083);AH01G05760(K00430);AH13G49240(K22395);AH17G11990(K00430);AH20G23580(K00430);AH14G08430(K00430);AH19G01590(K09753);…	http://www.kegg.jp/kegg-bin/show_pathway?map00940/K00430%09%23FFFFFF,red/K00588%09%23FFFFFF,red/K10775%09%23FFFFFF,red/K22395%09%23FFFFFF,red/K00083%09%23FFFFFF,red/K09753%09%23FFFFFF,red/K05349%09%23FFFFFF,red/K12355%09%23FFFFFF,red/K13065%09%23FFFFFF,red/K23260%09%23FFFFFF,red/K05350%09%23FFFFFF,red/K09755%09%23FFFFFF,red/K12356%09%23FFFFFF,red/K00487%09%23FFFFFF,red/K18368%09%23FFFFFF,red
adu04712	Circadian rhythm - plant	Organismal Systems	Environmental adaptation	34	114	5.53988e-13	2.01282e-11	AH04G01670(K00660);AH04G08650(K00660);AH01G02310(K00660);AH04G08640(K00660);AH03G08660(K00660);AH11G06850(K00660);AH14G09890(K00660);AH04G08600(K00660);AH04G08660(K00660);AH04G08590(K00660);AH14G09830(K00660);AH14G09910(K00660);AH14G09790(K00660);AH16G46300(K00660);AH14G02430(K00660);AH16G46310(K00660);AH14G09220(K00660);AH09G11770(K12126);AH14G09920(K00660);AH14G09170(K00660);AH14G09130(K00660);…	http://www.kegg.jp/kegg-bin/show_pathway?map04712/K00660%09%23FFFFFF,red/K12126%09%23FFFFFF,red/K12130%09%23FFFFFF,red
adu00943	Isoflavonoid biosynthesis	Metabolism	Biosynthesis of other secondary metabolites	23	58	4.39058e-12	1.19643e-10	AH09G01720(K13262);AH13G40560(K13257);AH03G37390(K13257);AH13G40550(K13259);AH05G07230(K05281);AH15G03380(K05281);AH13G56960(K13265);AH01G11300(K13260);AH03G37380(K13259);AH19G41470(K13258);AH11G11030(K13260);AH09G26620(K13258);AH13G50130(K13260);AH05G05040(K13260);AH15G01050(K13260);AH10G30300(K13265);AH03G47430(K13260);AH15G01090(K13260);AH04G11070(K13260);AH03G47350(K22932);AH03G02210(K23179);…	http://www.kegg.jp/kegg-bin/show_pathway?map00943/K13262%09%23FFFFFF,red/K13257%09%23FFFFFF,red/K13259%09%23FFFFFF,red/K05281%09%23FFFFFF,red/K13265%09%23FFFFFF,red/K13260%09%23FFFFFF,red/K13258%09%23FFFFFF,red/K22932%09%23FFFFFF,red/K23179%09%23FFFFFF,red
adu00480	Glutathione metabolism	Metabolism	Metabolism of other amino acids	44	207	8.07944e-11	1.76132e-09	AH19G28710(K00799);AH09G22740(K00799);AH10G06980(K00799);AH09G22730(K00799);AH20G09980(K00799);AH03G41590(K00799);AH02G20430(K00799);AH07G22970(K00799);AH13G53260(K00799);AH13G53230(K00799);AH13G44270(K00799);AH19G28730(K00799);AH13G53980(K00799);AH13G53250(K00799);AH07G11060(K00031);AH05G31630(K00797);AH13G53240(K00799);AH17G10380(K00031);AH12G22710(K00799);AH13G53990(K00799);AH09G22680(K00383);…	http://www.kegg.jp/kegg-bin/show_pathway?map00480/K00799%09%23FFFFFF,red/K00031%09%23FFFFFF,red/K00797%09%23FFFFFF,red/K00383%09%23FFFFFF,red/K00036%09%23FFFFFF,red/K18592%09%23FFFFFF,red/K10807%09%23FFFFFF,red/K10808%09%23FFFFFF,red
adu00998	Biosynthesis of various secondary metabolites - part 2	Metabolism	Biosynthesis of other secondary metabolites	6	7	1.0101e-06	1.83501e-05	AH05G00270(K21568);AH01G10140(K21568);AH20G01550(K21568);AH20G01560(K21568);AH05G00280(K21568);AH01G10150(K21568)	http://www.kegg.jp/kegg-bin/show_pathway?map00998/K21568%09%23FFFFFF,red
adu00592	alpha-Linolenic acid metabolism	Metabolism	Lipid metabolism	22	99	2.08419e-06	3.24539e-05	AH05G31020(K10529);AH03G15670(K00232);AH12G21120(K07513);AH16G38200(K00454);AH15G08090(K05894);AH19G13310(K00454);AH09G10220(K00454);AH16G37490(K05894);AH15G22600(K10529);AH02G17890(K07513);AH05G14770(K05894);AH16G45010(K05894);AH05G14760(K05894);AH05G33050(K10525);AH13G06600(K01723);AH19G29720(K10526);AH14G38120(K10525);AH15G19580(K10525);AH05G31010(K10529);AH14G42320(K10525);AH05G14790(K05894);…	http://www.kegg.jp/kegg-bin/show_pathway?map00592/K10529%09%23FFFFFF,red/K00232%09%23FFFFFF,red/K07513%09%23FFFFFF,red/K00454%09%23FFFFFF,red/K05894%09%23FFFFFF,red/K10525%09%23FFFFFF,red/K01723%09%23FFFFFF,red/K10526%09%23FFFFFF,red
adu00591	Linoleic acid metabolism	Metabolism	Lipid metabolism	11	39	7.74196e-05	0.00105484	AH09G09740(K15718);AH09G09800(K15718);AH19G12820(K15718);AH19G12870(K15718);AH16G38200(K00454);AH19G13310(K00454);AH09G10220(K00454);AH09G14390(K15718);AH16G10590(K15718);AH06G06730(K15718);AH06G07550(K00454)	http://www.kegg.jp/kegg-bin/show_pathway?map00591/K15718%09%23FFFFFF,red/K00454%09%23FFFFFF,red
adu00945	Stilbenoid, diarylheptanoid and gingerol biosynthesis	Metabolism	Biosynthesis of other secondary metabolites	10	44	0.00107604	0.013032	AH05G25050(K00588);AH15G30330(K00588);AH16G27230(K13065);AH16G27270(K13065);AH06G22020(K13065);AH19G38680(K00487);AH09G29400(K00487);AH09G07080(K13065);AH01G06170(K00487);AH13G01200(K13065)	http://www.kegg.jp/kegg-bin/show_pathway?map00945/K00588%09%23FFFFFF,red/K13065%09%23FFFFFF,red/K00487%09%23FFFFFF,red
adu00909	Sesquiterpenoid and triterpenoid biosynthesis	Metabolism	Metabolism of terpenoids and polyketides	10	45	0.00129419	0.0141066	AH12G33400(K14175);AH14G00680(K15813);AH04G16130(K15814);AH03G35710(K14175);AH20G02070(K14175);AH07G18600(K00801);AH16G46230(K15803);AH10G04180(K14175);AH15G31030(K20659);AH08G19970(K15803)	http://www.kegg.jp/kegg-bin/show_pathway?map00909/K14175%09%23FFFFFF,red/K15813%09%23FFFFFF,red/K15814%09%23FFFFFF,red/K00801%09%23FFFFFF,red/K15803%09%23FFFFFF,red/K20659%09%23FFFFFF,red
adu04626	Plant-pathogen interaction	Organismal Systems	Environmental adaptation	48	427	0.0019007	0.0188342	AH20G02550(K13449);AH17G23680(K09487);AH10G04560(K13449);AH08G01560(K09487);AH09G00620(K05391);AH13G48350(K13416);AH16G32150(K13424);AH03G45710(K13416);AH20G07350(K13433);AH05G31950(K18875);AH05G31910(K18875);AH06G06590(K13447);AH19G24870(K13448);AH03G31710(K13412);AH06G25830(K13424);AH16G10440(K13447);AH15G07610(K05391);AH15G02440(K13448);AH10G02190(K13433);AH17G01230(K09487);AH15G21310(K18875);…	http://www.kegg.jp/kegg-bin/show_pathway?map04626/K13449%09%23FFFFFF,red/K09487%09%23FFFFFF,red/K05391%09%23FFFFFF,red/K13416%09%23FFFFFF,red/K13424%09%23FFFFFF,red/K13433%09%23FFFFFF,red/K18875%09%23FFFFFF,red/K13447%09%23FFFFFF,red/K13448%09%23FFFFFF,red/K13412%09%23FFFFFF,red/K04079%09%23FFFFFF,red/K13456%09%23FFFFFF,red/K02358%09%23FFFFFF,red/K15397%09%23FFFFFF,red/K13459%09%23FFFFFF,red/K134…
adu00950	Isoquinoline alkaloid biosynthesis	Metabolism	Biosynthesis of other secondary metabolites	10	49	0.0025543	0.0223837	AH13G39720(K00422);AH13G39740(K00422);AH20G06310(K00422);AH03G36470(K00422);AH03G34380(K15849);AH03G15370(K00815);AH13G38180(K15849);AH03G36510(K00422);AH10G03190(K00422);AH19G41680(K00276)	http://www.kegg.jp/kegg-bin/show_pathway?map00950/K00422%09%23FFFFFF,red/K15849%09%23FFFFFF,red/K00815%09%23FFFFFF,red/K00276%09%23FFFFFF,red
adu03010	Ribosome	Genetic Information Processing	Translation	67	651	0.00266961	0.0223837	AH09G32930(K02925);AH19G34860(K02925);AH14G34870(K02915);AH05G17180(K02877);AH20G00030(K02882);AH09G26090(K02984);AH16G03840(K02875);AH10G01390(K02998);AH03G43470(K02960);AH20G03980(K02998);AH10G00130(K02882);AH13G00500(K02912);AH12G35160(K02962);AH19G20490(K02974);AH13G52660(K02912);AH05G04570(K02898);AH09G31560(K02918);AH13G03280(K02870);AH15G00580(K02898);AH06G01230(K02875);AH14G45210(K02915);…	http://www.kegg.jp/kegg-bin/show_pathway?map03010/K02925%09%23FFFFFF,red/K02915%09%23FFFFFF,red/K02877%09%23FFFFFF,red/K02882%09%23FFFFFF,red/K02984%09%23FFFFFF,red/K02875%09%23FFFFFF,red/K02998%09%23FFFFFF,red/K02960%09%23FFFFFF,red/K02912%09%23FFFFFF,red/K02962%09%23FFFFFF,red/K02974%09%23FFFFFF,red/K02898%09%23FFFFFF,red/K02918%09%23FFFFFF,red/K02870%09%23FFFFFF,red/K02989%09%23FFFFFF,red/K029…
adu00350	Tyrosine metabolism	Metabolism	Amino acid metabolism	16	106	0.00439542	0.0342215	AH13G39720(K00422);AH13G39740(K00422);AH03G09110(K00121);AH20G06310(K00422);AH03G36470(K00422);AH03G34380(K15849);AH11G26720(K01800);AH03G15370(K00815);AH13G38180(K15849);AH14G22370(K00001);AH03G36510(K00422);AH03G09100(K00121);AH03G09080(K00121);AH05G22230(K00001);AH10G03190(K00422);AH19G41680(K00276)	http://www.kegg.jp/kegg-bin/show_pathway?map00350/K00422%09%23FFFFFF,red/K00121%09%23FFFFFF,red/K15849%09%23FFFFFF,red/K01800%09%23FFFFFF,red/K00815%09%23FFFFFF,red/K00001%09%23FFFFFF,red/K00276%09%23FFFFFF,red
adu00966	Glucosinolate biosynthesis	Metabolism	Biosynthesis of other secondary metabolites	5	17	0.00619718	0.0450328	AH17G34090(K00826);AH05G11320(K11820);AH15G11370(K11820);AH19G28190(K01703);AH09G22400(K01703)	http://www.kegg.jp/kegg-bin/show_pathway?map00966/K00826%09%23FFFFFF,red/K11820%09%23FFFFFF,red/K01703%09%23FFFFFF,red
adu00052	Galactose metabolism	Metabolism	Carbohydrate metabolism	15	111	0.0154476	0.105237	AH13G13340(K01193);AH20G31490(K01785);AH05G38140(K00850);AH16G09600(K18819);AH18G02500(K01193);AH03G19810(K00850);AH17G01490(K06617);AH08G12720(K01193);AH13G22370(K00850);AH09G11340(K18819);AH19G14820(K18819);AH03G40020(K00850);AH19G14790(K18819);AH19G08060(K01193);AH20G31500(K01785)	http://www.kegg.jp/kegg-bin/show_pathway?map00052/K01193%09%23FFFFFF,red/K01785%09%23FFFFFF,red/K00850%09%23FFFFFF,red/K18819%09%23FFFFFF,red/K06617%09%23FFFFFF,red
adu04146	Peroxisome	Cellular Processes	Transport and catabolism	22	186	0.0176771	0.113341	AH08G02210(K03781);AH17G22740(K03781);AH03G15670(K00232);AH12G21120(K07513);AH08G14600(K04565);AH18G05000(K04565);AH18G30390(K00306);AH07G11060(K00031);AH17G10380(K00031);AH14G05350(K13347);AH02G17890(K07513);AH06G06410(K08726);AH10G00320(K11517);AH16G10210(K08726);AH20G05270(K11517);AH18G05710(K13356);AH19G26330(K13347);AH10G00330(K11517);AH20G05240(K11517);AH18G17540(K13356);AH08G15410(K13356);…	http://www.kegg.jp/kegg-bin/show_pathway?map04146/K03781%09%23FFFFFF,red/K00232%09%23FFFFFF,red/K07513%09%23FFFFFF,red/K04565%09%23FFFFFF,red/K00306%09%23FFFFFF,red/K00031%09%23FFFFFF,red/K13347%09%23FFFFFF,red/K08726%09%23FFFFFF,red/K11517%09%23FFFFFF,red/K13356%09%23FFFFFF,red
adu00400	Phenylalanine, tyrosine and tryptophan biosynthesis	Metabolism	Amino acid metabolism	12	91	0.0336525	0.203785	AH17G18260(K01626);AH20G12810(K01626);AH07G19690(K01626);AH08G15170(K05359);AH03G34380(K15849);AH01G28750(K05359);AH10G08960(K01626);AH03G15370(K00815);AH14G35350(K01850);AH16G11150(K13832);AH13G38180(K15849);AH14G44700(K01850)	http://www.kegg.jp/kegg-bin/show_pathway?map00400/K01626%09%23FFFFFF,red/K05359%09%23FFFFFF,red/K15849%09%23FFFFFF,red/K00815%09%23FFFFFF,red/K01850%09%23FFFFFF,red/K13832%09%23FFFFFF,red
adu00290	Valine, leucine and isoleucine biosynthesis	Metabolism	Amino acid metabolism	6	36	0.0451915	0.259257	AH08G18790(K00053);AH17G34090(K00826);AH14G04710(K01687);AH04G03730(K01687);AH19G28190(K01703);AH09G22400(K01703)	http://www.kegg.jp/kegg-bin/show_pathway?map00290/K00053%09%23FFFFFF,red/K00826%09%23FFFFFF,red/K01687%09%23FFFFFF,red/K01703%09%23FFFFFF,red
adu00360	Phenylalanine metabolism	Metabolism	Amino acid metabolism	9	69	0.0643457	0.342639	AH13G12440(K01426);AH06G15330(K10775);AH17G00670(K10775);AH07G00380(K10775);AH03G34380(K15849);AH03G15370(K00815);AH13G38180(K15849);AH13G08850(K01426);AH19G41680(K00276)	http://www.kegg.jp/kegg-bin/show_pathway?map00360/K01426%09%23FFFFFF,red/K10775%09%23FFFFFF,red/K15849%09%23FFFFFF,red/K00815%09%23FFFFFF,red/K00276%09%23FFFFFF,red
adu00520	Amino sugar and nucleotide sugar metabolism	Metabolism	Carbohydrate metabolism	26	260	0.0660129	0.342639	AH20G00720(K20547);AH08G11570(K01183);AH18G02950(K01183);AH01G09220(K20547);AH03G04390(K01183);AH11G33850(K01183);AH13G06440(K01183);AH19G35340(K01183);AH09G32500(K01183);AH12G16010(K01183);AH07G04090(K12450);AH11G24800(K13379);AH13G00300(K20547);AH09G09670(K01183);AH17G02810(K12450);AH07G17630(K12373);AH16G36900(K01183);AH11G24360(K00012);AH01G33420(K00012);AH06G04210(K00770);AH16G07300(K00770);…	http://www.kegg.jp/kegg-bin/show_pathway?map00520/K20547%09%23FFFFFF,red/K01183%09%23FFFFFF,red/K12450%09%23FFFFFF,red/K13379%09%23FFFFFF,red/K12373%09%23FFFFFF,red/K00012%09%23FFFFFF,red/K00770%09%23FFFFFF,red/K15920%09%23FFFFFF,red
adu03030	DNA replication	Genetic Information Processing	Replication and repair	10	84	0.0870822	0.431453	AH11G31590(K02540);AH01G32420(K03111);AH15G24080(K02325);AH14G13120(K02542);AH01G26290(K02540);AH06G01770(K04802);AH03G07060(K02212);AH01G22560(K10739);AH04G10750(K02542);AH03G46860(K02541)	http://www.kegg.jp/kegg-bin/show_pathway?map03030/K02540%09%23FFFFFF,red/K03111%09%23FFFFFF,red/K02325%09%23FFFFFF,red/K02542%09%23FFFFFF,red/K04802%09%23FFFFFF,red/K02212%09%23FFFFFF,red/K10739%09%23FFFFFF,red/K02541%09%23FFFFFF,red
adu00730	Thiamine metabolism	Metabolism	Metabolism of cofactors and vitamins	6	44	0.100629	0.47329	AH15G08960(K03146);AH05G13940(K03146);AH03G39780(K01662);AH11G04450(K03147);AH13G42720(K01662);AH11G34920(K01662)	http://www.kegg.jp/kegg-bin/show_pathway?map00730/K03146%09%23FFFFFF,red/K01662%09%23FFFFFF,red/K03147%09%23FFFFFF,red
adu03018	RNA degradation	Genetic Information Processing	Folding, sorting and degradation	19	190	0.104211	0.47329	AH20G29720(K01689);AH05G38140(K00850);AH09G22830(K04077);AH19G28800(K04077);AH10G04890(K04043);AH03G19810(K00850);AH20G02840(K04043);AH06G22620(K12580);AH09G05620(K04077);AH19G28790(K04077);AH13G22370(K00850);AH09G22820(K04077);AH16G02950(K03679);AH19G07310(K04077);AH06G00370(K03679);AH13G03040(K12587);AH03G40020(K00850);AH09G33240(K13126);AH03G01140(K12587)	http://www.kegg.jp/kegg-bin/show_pathway?map03018/K01689%09%23FFFFFF,red/K00850%09%23FFFFFF,red/K04077%09%23FFFFFF,red/K04043%09%23FFFFFF,red/K12580%09%23FFFFFF,red/K03679%09%23FFFFFF,red/K12587%09%23FFFFFF,red/K13126%09%23FFFFFF,red
adu00073	Cutin, suberine and wax biosynthesis	Metabolism	Lipid metabolism	8	69	0.131746	0.574414	AH16G30080(K15400);AH06G24380(K15400);AH18G05710(K13356);AH18G17540(K13356);AH03G07490(K15402);AH18G28150(K17991);AH08G15410(K13356);AH03G03620(K13356)	http://www.kegg.jp/kegg-bin/show_pathway?map00073/K15400%09%23FFFFFF,red/K13356%09%23FFFFFF,red/K15402%09%23FFFFFF,red/K17991%09%23FFFFFF,red
adu00910	Nitrogen metabolism	Metabolism	Energy metabolism	7	59	0.139739	0.58583	AH05G29250(K01915);AH15G24830(K01915);AH03G40290(K02575);AH12G36250(K01674);AH13G43220(K02575);AH16G32240(K02575);AH01G14170(K00261)	http://www.kegg.jp/kegg-bin/show_pathway?map00910/K01915%09%23FFFFFF,red/K02575%09%23FFFFFF,red/K01674%09%23FFFFFF,red/K00261%09%23FFFFFF,red
adu00380	Tryptophan metabolism	Metabolism	Amino acid metabolism	12	119	0.163212	0.645652	AH13G12440(K01426);AH08G02210(K03781);AH17G22740(K03781);AH03G23460(K16903);AH11G31280(K00382);AH03G40790(K00128);AH05G11320(K11820);AH15G11370(K11820);AH13G08850(K01426);AH10G02290(K22588);AH06G10560(K11816);AH20G07220(K22588)	http://www.kegg.jp/kegg-bin/show_pathway?map00380/K01426%09%23FFFFFF,red/K03781%09%23FFFFFF,red/K16903%09%23FFFFFF,red/K00382%09%23FFFFFF,red/K00128%09%23FFFFFF,red/K11820%09%23FFFFFF,red/K22588%09%23FFFFFF,red/K11816%09%23FFFFFF,red
adu00410	beta-Alanine metabolism	Metabolism	Metabolism of other amino acids	10	96	0.165856	0.645652	AH03G15670(K00232);AH03G40790(K00128);AH03G39450(K17839);AH13G42350(K17839);AH18G26540(K13366);AH08G22860(K13366);AH17G10120(K01580);AH19G41680(K00276);AH15G34310(K05605);AH16G45440(K05605)	http://www.kegg.jp/kegg-bin/show_pathway?map00410/K00232%09%23FFFFFF,red/K00128%09%23FFFFFF,red/K17839%09%23FFFFFF,red/K13366%09%23FFFFFF,red/K01580%09%23FFFFFF,red/K00276%09%23FFFFFF,red/K05605%09%23FFFFFF,red
adu00040	Pentose and glucuronate interconversions	Metabolism	Carbohydrate metabolism	21	232	0.186667	0.681647	AH10G27930(K01728);AH13G12000(K01184);AH02G24950(K01051);AH12G32400(K01051);AH10G29810(K01051);AH12G37320(K01051);AH12G28010(K01051);AH11G24360(K00012);AH01G33420(K00012);AH03G22860(K01728);AH12G32390(K01051);AH08G22630(K01184);AH12G37330(K01051);AH13G57490(K01051);AH18G26210(K01184);AH15G08950(K01051);AH16G09510(K01213);AH01G20430(K01051);AH05G14000(K01051);AH09G29550(K01728);AH12G28140(K01051)	http://www.kegg.jp/kegg-bin/show_pathway?map00040/K01728%09%23FFFFFF,red/K01184%09%23FFFFFF,red/K01051%09%23FFFFFF,red/K00012%09%23FFFFFF,red/K01213%09%23FFFFFF,red
adu00010	Glycolysis / Gluconeogenesis	Metabolism	Carbohydrate metabolism	23	257	0.187609	0.681647	AH20G29720(K01689);AH03G09110(K00121);AH20G31490(K01785);AH10G07730(K00134);AH05G38140(K00850);AH06G17350(K01623);AH11G31280(K00382);AH03G19810(K00850);AH05G13650(K00873);AH03G40790(K00128);AH00G00130(K01610);AH11G15710(K00016);AH14G00860(K01792);AH15G09160(K00873);AH13G22370(K00850);AH08G08500(K01610);AH14G22370(K00001);AH03G09100(K00121);AH01G15120(K00016);AH03G09080(K00121);AH03G40020(K00850);…	http://www.kegg.jp/kegg-bin/show_pathway?map00010/K01689%09%23FFFFFF,red/K00121%09%23FFFFFF,red/K01785%09%23FFFFFF,red/K00134%09%23FFFFFF,red/K00850%09%23FFFFFF,red/K01623%09%23FFFFFF,red/K00382%09%23FFFFFF,red/K00873%09%23FFFFFF,red/K00128%09%23FFFFFF,red/K01610%09%23FFFFFF,red/K00016%09%23FFFFFF,red/K01792%09%23FFFFFF,red/K00001%09%23FFFFFF,red
adu00130	Ubiquinone and other terpenoid-quinone biosynthesis	Metabolism	Metabolism of cofactors and vitamins	11	112	0.198776	0.698921	AH08G23290(K09833);AH18G27380(K09833);AH11G35440(K09833);AH08G20240(K03809);AH15G07950(K05928);AH03G15370(K00815);AH19G38680(K00487);AH09G29400(K00487);AH13G06880(K03809);AH01G06170(K00487);AH13G19960(K03809)	http://www.kegg.jp/kegg-bin/show_pathway?map00130/K09833%09%23FFFFFF,red/K03809%09%23FFFFFF,red/K05928%09%23FFFFFF,red/K00815%09%23FFFFFF,red/K00487%09%23FFFFFF,red
adu00300	Lysine biosynthesis	Metabolism	Amino acid metabolism	3	22	0.216565	0.7226	AH16G29280(K00928);AH10G05900(K10206);AH20G08850(K10206)	http://www.kegg.jp/kegg-bin/show_pathway?map00300/K00928%09%23FFFFFF,red/K10206%09%23FFFFFF,red
adu00430	Taurine and hypotaurine metabolism	Metabolism	Metabolism of other amino acids	2	12	0.218769	0.7226	AH10G10320(K18592);AH17G10120(K01580)	http://www.kegg.jp/kegg-bin/show_pathway?map00430/K18592%09%23FFFFFF,red/K01580%09%23FFFFFF,red
adu00590	Arachidonic acid metabolism	Metabolism	Lipid metabolism	4	36	0.270281	0.866488	AH06G06410(K08726);AH16G10210(K08726);AH10G10320(K18592);AH05G28430(K05309)	http://www.kegg.jp/kegg-bin/show_pathway?map00590/K08726%09%23FFFFFF,red/K18592%09%23FFFFFF,red/K05309%09%23FFFFFF,red
adu00660	C5-Branched dibasic acid metabolism	Metabolism	Carbohydrate metabolism	2	15	0.302882	0.917509	AH19G28190(K01703);AH09G22400(K01703)	http://www.kegg.jp/kegg-bin/show_pathway?map00660/K01703%09%23FFFFFF,red
adu00020	Citrate cycle (TCA cycle)	Metabolism	Carbohydrate metabolism	9	100	0.31275	0.917509	AH07G17820(K01648);AH18G25020(K01648);AH07G11060(K00031);AH17G10380(K00031);AH11G31280(K00382);AH14G10580(K01648);AH00G00130(K01610);AH18G24510(K00030);AH08G08500(K01610)	http://www.kegg.jp/kegg-bin/show_pathway?map00020/K01648%09%23FFFFFF,red/K00031%09%23FFFFFF,red/K00382%09%23FFFFFF,red/K01610%09%23FFFFFF,red/K00030%09%23FFFFFF,red
adu00240	Pyrimidine metabolism	Metabolism	Nucleotide metabolism	11	126	0.320277	0.917509	AH11G05410(K00876);AH01G03370(K00876);AH13G37280(K10807);AH06G24820(K10808);AH03G33500(K10807);AH14G06790(K00857);AH16G30590(K10808);AH07G11740(K01520);AH20G00550(K16904);AH08G21610(K00943);AH15G19060(K01520)	http://www.kegg.jp/kegg-bin/show_pathway?map00240/K00876%09%23FFFFFF,red/K10807%09%23FFFFFF,red/K10808%09%23FFFFFF,red/K00857%09%23FFFFFF,red/K01520%09%23FFFFFF,red/K16904%09%23FFFFFF,red/K00943%09%23FFFFFF,red
adu00601	Glycosphingolipid biosynthesis - lacto and neolacto series	Metabolism	Glycan biosynthesis and metabolism	2	16	0.330717	0.917509	AH04G19280(K01988);AH14G19110(K01988)	http://www.kegg.jp/kegg-bin/show_pathway?map00601/K01988%09%23FFFFFF,red
adu00908	Zeatin biosynthesis	Metabolism	Metabolism of terpenoids and polyketides	5	52	0.33428	0.917509	AH01G21650(K00279);AH11G36140(K00279);AH16G26200(K13496);AH17G10410(K13496);AH07G11080(K13496)	http://www.kegg.jp/kegg-bin/show_pathway?map00908/K00279%09%23FFFFFF,red/K13496%09%23FFFFFF,red
adu00071	Fatty acid degradation	Metabolism	Lipid metabolism	10	115	0.336701	0.917509	AH03G09110(K00121);AH03G15670(K00232);AH12G21120(K07513);AH02G17890(K07513);AH03G40790(K00128);AH14G22370(K00001);AH14G40910(K07517);AH03G09100(K00121);AH03G09080(K00121);AH05G22230(K00001)	http://www.kegg.jp/kegg-bin/show_pathway?map00071/K00121%09%23FFFFFF,red/K00232%09%23FFFFFF,red/K07513%09%23FFFFFF,red/K00128%09%23FFFFFF,red/K00001%09%23FFFFFF,red/K07517%09%23FFFFFF,red
adu00460	Cyanoamino acid metabolism	Metabolism	Metabolism of other amino acids	6	66	0.35602	0.933521	AH17G04670(K05349);AH15G26260(K05350);AH14G04870(K05350);AH10G10320(K18592);AH07G05950(K05349);AH01G28470(K05350)	http://www.kegg.jp/kegg-bin/show_pathway?map00460/K05349%09%23FFFFFF,red/K05350%09%23FFFFFF,red/K18592%09%23FFFFFF,red
adu00603	Glycosphingolipid biosynthesis - globo and isoglobo series	Metabolism	Glycan biosynthesis and metabolism	3	29	0.359705	0.933521	AH07G17630(K12373);AH04G19280(K01988);AH14G19110(K01988)	http://www.kegg.jp/kegg-bin/show_pathway?map00603/K12373%09%23FFFFFF,red/K01988%09%23FFFFFF,red
adu00531	Glycosaminoglycan degradation	Metabolism	Glycan biosynthesis and metabolism	3	30	0.380247	0.963881	AH07G17630(K12373);AH18G34990(K10532);AH06G06510(K10532)	http://www.kegg.jp/kegg-bin/show_pathway?map00531/K12373%09%23FFFFFF,red/K10532%09%23FFFFFF,red
adu00604	Glycosphingolipid biosynthesis - ganglio series	Metabolism	Glycan biosynthesis and metabolism	1	7	0.413833	1	AH07G17630(K12373)	http://www.kegg.jp/kegg-bin/show_pathway?map00604/K12373%09%23FFFFFF,red
adu00630	Glyoxylate and dicarboxylate metabolism	Metabolism	Carbohydrate metabolism	11	136	0.41534	1	AH08G02210(K03781);AH17G22740(K03781);AH05G29250(K01915);AH15G24830(K01915);AH11G31280(K00382);AH14G07350(K19269);AH10G00320(K11517);AH20G05270(K11517);AH10G00330(K11517);AH20G05240(K11517);AH02G26400(K15919)	http://www.kegg.jp/kegg-bin/show_pathway?map00630/K03781%09%23FFFFFF,red/K01915%09%23FFFFFF,red/K00382%09%23FFFFFF,red/K19269%09%23FFFFFF,red/K11517%09%23FFFFFF,red/K15919%09%23FFFFFF,red
adu01040	Biosynthesis of unsaturated fatty acids	Metabolism	Lipid metabolism	4	47	0.456891	1	AH03G15670(K00232);AH12G21120(K07513);AH02G17890(K07513);AH02G03240(K01068)	http://www.kegg.jp/kegg-bin/show_pathway?map01040/K00232%09%23FFFFFF,red/K07513%09%23FFFFFF,red/K01068%09%23FFFFFF,red
adu00960	Tropane, piperidine and pyridine alkaloid biosynthesis	Metabolism	Biosynthesis of other secondary metabolites	4	48	0.473381	1	AH03G34380(K15849);AH03G15370(K00815);AH13G38180(K15849);AH19G41680(K00276)	http://www.kegg.jp/kegg-bin/show_pathway?map00960/K15849%09%23FFFFFF,red/K00815%09%23FFFFFF,red/K00276%09%23FFFFFF,red
adu00900	Terpenoid backbone biosynthesis	Metabolism	Metabolism of terpenoids and polyketides	8	103	0.488381	1	AH03G01290(K03526);AH13G03360(K03526);AH03G39780(K01662);AH13G42720(K01662);AH20G01180(K00021);AH08G16990(K12742);AH11G34920(K01662);AH00G04830(K13789)	http://www.kegg.jp/kegg-bin/show_pathway?map00900/K03526%09%23FFFFFF,red/K01662%09%23FFFFFF,red/K00021%09%23FFFFFF,red/K12742%09%23FFFFFF,red/K13789%09%23FFFFFF,red
adu00270	Cysteine and methionine metabolism	Metabolism	Amino acid metabolism	16	213	0.500726	1	AH14G00910(K00058);AH04G00320(K00058);AH13G40980(K01738);AH05G31630(K00797);AH03G37830(K01738);AH16G29280(K00928);AH19G23250(K01761);AH17G34090(K00826);AH11G15710(K00016);AH03G15370(K00815);AH17G05330(K05933);AH14G31590(K20772);AH01G15120(K00016);AH05G02170(K00558);AH04G26840(K20772);AH06G20580(K22846)	http://www.kegg.jp/kegg-bin/show_pathway?map00270/K00058%09%23FFFFFF,red/K01738%09%23FFFFFF,red/K00797%09%23FFFFFF,red/K00928%09%23FFFFFF,red/K01761%09%23FFFFFF,red/K00826%09%23FFFFFF,red/K00016%09%23FFFFFF,red/K00815%09%23FFFFFF,red/K05933%09%23FFFFFF,red/K20772%09%23FFFFFF,red/K00558%09%23FFFFFF,red/K22846%09%23FFFFFF,red
adu00770	Pantothenate and CoA biosynthesis	Metabolism	Metabolism of cofactors and vitamins	7	93	0.530155	1	AH08G18790(K00053);AH03G40790(K00128);AH17G34090(K00826);AH03G39450(K17839);AH14G04710(K01687);AH04G03730(K01687);AH13G42350(K17839)	http://www.kegg.jp/kegg-bin/show_pathway?map00770/K00053%09%23FFFFFF,red/K00128%09%23FFFFFF,red/K00826%09%23FFFFFF,red/K17839%09%23FFFFFF,red/K01687%09%23FFFFFF,red
adu00905	Brassinosteroid biosynthesis	Metabolism	Metabolism of terpenoids and polyketides	2	24	0.535047	1	AH19G13340(K20623);AH09G10230(K20623)	http://www.kegg.jp/kegg-bin/show_pathway?map00905/K20623%09%23FFFFFF,red
adu00220	Arginine biosynthesis	Metabolism	Amino acid metabolism	4	53	0.55259	1	AH05G29250(K01915);AH15G24830(K01915);AH12G05660(K00814);AH01G14170(K00261)	http://www.kegg.jp/kegg-bin/show_pathway?map00220/K01915%09%23FFFFFF,red/K00814%09%23FFFFFF,red/K00261%09%23FFFFFF,red
adu00640	Propanoate metabolism	Metabolism	Carbohydrate metabolism	6	81	0.552619	1	AH03G15670(K00232);AH11G31280(K00382);AH11G15710(K00016);AH01G15120(K00016);AH15G34310(K05605);AH16G45440(K05605)	http://www.kegg.jp/kegg-bin/show_pathway?map00640/K00232%09%23FFFFFF,red/K00382%09%23FFFFFF,red/K00016%09%23FFFFFF,red/K05605%09%23FFFFFF,red
adu02010	ABC transporters	Environmental Information Processing	Membrane transport	5	69	0.579031	1	AH09G32520(K05666);AH01G30700(K05658);AH01G10250(K05658);AH09G32540(K05666);AH10G16930(K05658)	http://www.kegg.jp/kegg-bin/show_pathway?map02010/K05666%09%23FFFFFF,red/K05658%09%23FFFFFF,red
adu00500	Starch and sucrose metabolism	Metabolism	Carbohydrate metabolism	20	279	0.57959	1	AH13G13340(K01193);AH13G32350(K01179);AH14G35060(K00703);AH14G44970(K00703);AH17G04670(K05349);AH03G28640(K01179);AH15G26260(K05350);AH03G42840(K00688);AH18G02500(K01193);AH13G45460(K00688);AH14G04870(K05350);AH19G00220(K01179);AH05G37660(K01179);AH07G05950(K05349);AH08G12720(K01193);AH06G19470(K00705);AH01G28470(K05350);AH19G08060(K01193);AH04G02100(K19892);AH13G00520(K19892)	http://www.kegg.jp/kegg-bin/show_pathway?map00500/K01193%09%23FFFFFF,red/K01179%09%23FFFFFF,red/K00703%09%23FFFFFF,red/K05349%09%23FFFFFF,red/K05350%09%23FFFFFF,red/K00688%09%23FFFFFF,red/K00705%09%23FFFFFF,red/K19892%09%23FFFFFF,red
adu00260	Glycine, serine and threonine metabolism	Metabolism	Amino acid metabolism	8	113	0.595663	1	AH14G00910(K00058);AH04G00320(K00058);AH18G30390(K00306);AH16G29280(K00928);AH11G31280(K00382);AH08G12490(K01733);AH02G26400(K15919);AH19G41680(K00276)	http://www.kegg.jp/kegg-bin/show_pathway?map00260/K00058%09%23FFFFFF,red/K00306%09%23FFFFFF,red/K00928%09%23FFFFFF,red/K00382%09%23FFFFFF,red/K01733%09%23FFFFFF,red/K15919%09%23FFFFFF,red/K00276%09%23FFFFFF,red
adu00030	Pentose phosphate pathway	Metabolism	Carbohydrate metabolism	7	104	0.650001	1	AH05G38140(K00850);AH06G17350(K01623);AH16G09530(K00036);AH03G19810(K00850);AH13G22370(K00850);AH03G40020(K00850);AH15G07290(K00851)	http://www.kegg.jp/kegg-bin/show_pathway?map00030/K00850%09%23FFFFFF,red/K01623%09%23FFFFFF,red/K00036%09%23FFFFFF,red/K00851%09%23FFFFFF,red
adu04141	Protein processing in endoplasmic reticulum	Genetic Information Processing	Folding, sorting and degradation	26	379	0.673042	1	AH17G23680(K09487);AH04G27720(K08057);AH13G31500(K09490);AH08G01560(K09487);AH14G32620(K08057);AH17G30260(K09580);AH13G31440(K09490);AH03G31490(K08054);AH14G40970(K03283);AH19G17250(K08057);AH14G40980(K03283);AH09G13290(K08057);AH13G35580(K08054);AH13G17270(K10666);AH14G40960(K03283);AH13G06870(K12670);AH20G04460(K03283);AH16G07630(K09517);AH03G26710(K09490);AH17G01230(K09487);AH10G00920(K03283);…	http://www.kegg.jp/kegg-bin/show_pathway?map04141/K09487%09%23FFFFFF,red/K08057%09%23FFFFFF,red/K09490%09%23FFFFFF,red/K09580%09%23FFFFFF,red/K08054%09%23FFFFFF,red/K03283%09%23FFFFFF,red/K10666%09%23FFFFFF,red/K12670%09%23FFFFFF,red/K09517%09%23FFFFFF,red/K12666%09%23FFFFFF,red/K04079%09%23FFFFFF,red
adu03430	Mismatch repair	Genetic Information Processing	Replication and repair	4	62	0.677318	1	AH05G01830(K08739);AH01G32420(K03111);AH06G01770(K04802);AH01G22560(K10739)	http://www.kegg.jp/kegg-bin/show_pathway?map03430/K08739%09%23FFFFFF,red/K03111%09%23FFFFFF,red/K04802%09%23FFFFFF,red/K10739%09%23FFFFFF,red
adu04145	Phagosome	Cellular Processes	Transport and catabolism	10	151	0.679512	1	AH04G27720(K08057);AH14G32620(K08057);AH03G31490(K08054);AH19G17250(K08057);AH09G13290(K08057);AH13G35580(K08054);AH03G06220(K04392);AH20G07330(K04392);AH10G02200(K04392);AH13G08450(K04392)	http://www.kegg.jp/kegg-bin/show_pathway?map04145/K08057%09%23FFFFFF,red/K08054%09%23FFFFFF,red/K04392%09%23FFFFFF,red
adu04016	MAPK signaling pathway - plant	Environmental Information Processing	Signal transduction	22	328	0.704616	1	AH20G02550(K13449);AH20G00720(K20547);AH08G02210(K03781);AH01G09220(K20547);AH17G22740(K03781);AH10G04560(K13449);AH13G48350(K13416);AH16G32150(K13424);AH03G45710(K13416);AH06G06590(K13447);AH06G25830(K13424);AH09G21370(K14516);AH03G23680(K20603);AH16G10440(K13447);AH13G00300(K20547);AH11G14350(K14498);AH14G31590(K20772);AH11G24530(K13447);AH19G27120(K14516);AH10G01420(K13420);AH13G26600(K20603);…	http://www.kegg.jp/kegg-bin/show_pathway?map04016/K13449%09%23FFFFFF,red/K20547%09%23FFFFFF,red/K03781%09%23FFFFFF,red/K13416%09%23FFFFFF,red/K13424%09%23FFFFFF,red/K13447%09%23FFFFFF,red/K14516%09%23FFFFFF,red/K20603%09%23FFFFFF,red/K14498%09%23FFFFFF,red/K20772%09%23FFFFFF,red/K13420%09%23FFFFFF,red
adu00330	Arginine and proline metabolism	Metabolism	Amino acid metabolism	8	125	0.707797	1	AH13G12440(K01426);AH05G31630(K00797);AH03G40790(K00128);AH03G39450(K17839);AH13G42350(K17839);AH18G26540(K13366);AH13G08850(K01426);AH08G22860(K13366)	http://www.kegg.jp/kegg-bin/show_pathway?map00330/K01426%09%23FFFFFF,red/K00797%09%23FFFFFF,red/K00128%09%23FFFFFF,red/K17839%09%23FFFFFF,red/K13366%09%23FFFFFF,red
adu00051	Fructose and mannose metabolism	Metabolism	Carbohydrate metabolism	7	111	0.716002	1	AH16G09010(K19355);AH05G38140(K00850);AH06G17350(K01623);AH03G19810(K00850);AH13G22370(K00850);AH03G40020(K00850);AH05G07370(K19355)	http://www.kegg.jp/kegg-bin/show_pathway?map00051/K19355%09%23FFFFFF,red/K00850%09%23FFFFFF,red/K01623%09%23FFFFFF,red
adu00280	Valine, leucine and isoleucine degradation	Metabolism	Amino acid metabolism	7	111	0.716002	1	AH12G21120(K07513);AH02G17890(K07513);AH11G31280(K00382);AH03G40790(K00128);AH17G34090(K00826);AH15G34310(K05605);AH16G45440(K05605)	http://www.kegg.jp/kegg-bin/show_pathway?map00280/K07513%09%23FFFFFF,red/K00382%09%23FFFFFF,red/K00128%09%23FFFFFF,red/K00826%09%23FFFFFF,red/K05605%09%23FFFFFF,red
adu00904	Diterpenoid biosynthesis	Metabolism	Metabolism of terpenoids and polyketides	3	53	0.75762	1	AH09G07960(K17961);AH08G26170(K04124);AH03G18530(K04125)	http://www.kegg.jp/kegg-bin/show_pathway?map00904/K17961%09%23FFFFFF,red/K04124%09%23FFFFFF,red/K04125%09%23FFFFFF,red
adu00261	Monobactam biosynthesis	Metabolism	Biosynthesis of other secondary metabolites	1	19	0.765611	1	AH16G29280(K00928)	http://www.kegg.jp/kegg-bin/show_pathway?map00261/K00928%09%23FFFFFF,red
adu00511	Other glycan degradation	Metabolism	Glycan biosynthesis and metabolism	2	37	0.766728	1	AH17G06680(K01227);AH07G17630(K12373)	http://www.kegg.jp/kegg-bin/show_pathway?map00511/K01227%09%23FFFFFF,red/K12373%09%23FFFFFF,red
adu00514	Other types of O-glycan biosynthesis	Metabolism	Glycan biosynthesis and metabolism	1	20	0.78286	1	AH20G01330(K20784)	http://www.kegg.jp/kegg-bin/show_pathway?map00514/K20784%09%23FFFFFF,red
adu00944	Flavone and flavonol biosynthesis	Metabolism	Biosynthesis of other secondary metabolites	1	20	0.78286	1	AH10G23440(K05280)	http://www.kegg.jp/kegg-bin/show_pathway?map00944/K05280%09%23FFFFFF,red
adu00250	Alanine, aspartate and glutamate metabolism	Metabolism	Amino acid metabolism	6	104	0.785279	1	AH05G29250(K01915);AH15G24830(K01915);AH12G05660(K00814);AH11G03850(K01953);AH17G10120(K01580);AH01G14170(K00261)	http://www.kegg.jp/kegg-bin/show_pathway?map00250/K01915%09%23FFFFFF,red/K00814%09%23FFFFFF,red/K01953%09%23FFFFFF,red/K01580%09%23FFFFFF,red/K00261%09%23FFFFFF,red
adu00620	Pyruvate metabolism	Metabolism	Carbohydrate metabolism	11	185	0.808011	1	AH01G28760(K01759);AH13G22790(K00029);AH11G28450(K01759);AH11G31280(K00382);AH05G13650(K00873);AH03G40790(K00128);AH00G00130(K01610);AH11G15710(K00016);AH15G09160(K00873);AH08G08500(K01610);AH01G15120(K00016)	http://www.kegg.jp/kegg-bin/show_pathway?map00620/K01759%09%23FFFFFF,red/K00029%09%23FFFFFF,red/K00382%09%23FFFFFF,red/K00873%09%23FFFFFF,red/K00128%09%23FFFFFF,red/K01610%09%23FFFFFF,red/K00016%09%23FFFFFF,red
adu00903	Limonene and pinene degradation	Metabolism	Metabolism of terpenoids and polyketides	1	22	0.813648	1	AH03G40790(K00128)	http://www.kegg.jp/kegg-bin/show_pathway?map00903/K00128%09%23FFFFFF,red
adu00513	Various types of N-glycan biosynthesis	Metabolism	Glycan biosynthesis and metabolism	3	59	0.818489	1	AH13G06870(K12670);AH17G22320(K12666);AH07G17630(K12373)	http://www.kegg.jp/kegg-bin/show_pathway?map00513/K12670%09%23FFFFFF,red/K12666%09%23FFFFFF,red/K12373%09%23FFFFFF,red
adu00750	Vitamin B6 metabolism	Metabolism	Metabolism of cofactors and vitamins	1	24	0.840075	1	AH08G12490(K01733)	http://www.kegg.jp/kegg-bin/show_pathway?map00750/K01733%09%23FFFFFF,red
adu00310	Lysine degradation	Metabolism	Amino acid metabolism	3	63	0.851427	1	AH18G30390(K00306);AH11G31280(K00382);AH03G40790(K00128)	http://www.kegg.jp/kegg-bin/show_pathway?map00310/K00306%09%23FFFFFF,red/K00382%09%23FFFFFF,red/K00128%09%23FFFFFF,red
adu00062	Fatty acid elongation	Metabolism	Lipid metabolism	3	64	0.858801	1	AH02G03240(K01068);AH16G40350(K15397);AH13G59720(K15397)	http://www.kegg.jp/kegg-bin/show_pathway?map00062/K01068%09%23FFFFFF,red/K15397%09%23FFFFFF,red
adu03060	Protein export	Genetic Information Processing	Folding, sorting and degradation	5	99	0.861624	1	AH13G31500(K09490);AH13G31440(K09490);AH03G26710(K09490);AH03G26780(K09490);AH09G10870(K03104)	http://www.kegg.jp/kegg-bin/show_pathway?map03060/K09490%09%23FFFFFF,red/K03104%09%23FFFFFF,red
adu00340	Histidine metabolism	Metabolism	Amino acid metabolism	2	47	0.869597	1	AH03G40790(K00128);AH07G03130(K01663)	http://www.kegg.jp/kegg-bin/show_pathway?map00340/K00128%09%23FFFFFF,red/K01663%09%23FFFFFF,red
adu00565	Ether lipid metabolism	Metabolism	Lipid metabolism	3	66	0.872593	1	AH11G00200(K01115);AH19G09070(K01114);AH10G19760(K16860)	http://www.kegg.jp/kegg-bin/show_pathway?map00565/K01115%09%23FFFFFF,red/K01114%09%23FFFFFF,red/K16860%09%23FFFFFF,red
adu00450	Selenocompound metabolism	Metabolism	Metabolism of other amino acids	1	31	0.906387	1	AH19G23250(K01761)	http://www.kegg.jp/kegg-bin/show_pathway?map00450/K01761%09%23FFFFFF,red
adu00780	Biotin metabolism	Metabolism	Metabolism of cofactors and vitamins	1	31	0.906387	1	AH06G22540(K00059)	http://www.kegg.jp/kegg-bin/show_pathway?map00780/K00059%09%23FFFFFF,red
adu00230	Purine metabolism	Metabolism	Nucleotide metabolism	12	234	0.931755	1	AH16G25890(K19964);AH05G13650(K00873);AH16G36430(K00088);AH13G37280(K10807);AH15G09160(K00873);AH12G34950(K01945);AH18G33560(K00759);AH13G33870(K01951);AH08G27220(K00759);AH06G24820(K10808);AH03G33500(K10807);AH16G30590(K10808)	http://www.kegg.jp/kegg-bin/show_pathway?map00230/K19964%09%23FFFFFF,red/K00873%09%23FFFFFF,red/K00088%09%23FFFFFF,red/K10807%09%23FFFFFF,red/K01945%09%23FFFFFF,red/K00759%09%23FFFFFF,red/K01951%09%23FFFFFF,red/K10808%09%23FFFFFF,red
adu00564	Glycerophospholipid metabolism	Metabolism	Lipid metabolism	11	225	0.947527	1	AH11G00200(K01115);AH17G08690(K13508);AH07G09690(K13508);AH08G26540(K06130);AH13G41350(K13508);AH06G24260(K18696);AH01G28530(K08744);AH01G31380(K00894);AH19G09070(K01114);AH10G19760(K16860);AH16G08090(K13508)	http://www.kegg.jp/kegg-bin/show_pathway?map00564/K01115%09%23FFFFFF,red/K13508%09%23FFFFFF,red/K06130%09%23FFFFFF,red/K18696%09%23FFFFFF,red/K08744%09%23FFFFFF,red/K00894%09%23FFFFFF,red/K01114%09%23FFFFFF,red/K16860%09%23FFFFFF,red
adu00710	Carbon fixation in photosynthetic organisms	Metabolism	Energy metabolism	6	143	0.956702	1	AH10G07730(K00134);AH13G22790(K00029);AH06G17350(K01623);AH12G05660(K00814);AH00G00130(K01610);AH08G08500(K01610)	http://www.kegg.jp/kegg-bin/show_pathway?map00710/K00134%09%23FFFFFF,red/K00029%09%23FFFFFF,red/K01623%09%23FFFFFF,red/K00814%09%23FFFFFF,red/K01610%09%23FFFFFF,red
adu03440	Homologous recombination	Genetic Information Processing	Replication and repair	3	88	0.961696	1	AH01G32420(K03111);AH04G02390(K10901);AH01G22560(K10739)	http://www.kegg.jp/kegg-bin/show_pathway?map03440/K03111%09%23FFFFFF,red/K10901%09%23FFFFFF,red/K10739%09%23FFFFFF,red
adu03410	Base excision repair	Genetic Information Processing	Replication and repair	2	69	0.966936	1	AH15G24080(K02325);AH06G01770(K04802)	http://www.kegg.jp/kegg-bin/show_pathway?map03410/K02325%09%23FFFFFF,red/K04802%09%23FFFFFF,red
adu00650	Butanoate metabolism	Metabolism	Carbohydrate metabolism	1	46	0.970327	1	AH17G10120(K01580)	http://www.kegg.jp/kegg-bin/show_pathway?map00650/K01580%09%23FFFFFF,red
adu04130	SNARE interactions in vesicular transport	Genetic Information Processing	Folding, sorting and degradation	2	72	0.97277	1	AH20G34230(K08486);AH10G26480(K08486)	http://www.kegg.jp/kegg-bin/show_pathway?map04130/K08486%09%23FFFFFF,red
adu00920	Sulfur metabolism	Metabolism	Energy metabolism	2	74	0.976094	1	AH13G40980(K01738);AH03G37830(K01738)	http://www.kegg.jp/kegg-bin/show_pathway?map00920/K01738%09%23FFFFFF,red
adu03020	RNA polymerase	Genetic Information Processing	Transcription	3	98	0.97857	1	AH19G29380(K03006);AH01G21060(K03026);AH09G23440(K03006)	http://www.kegg.jp/kegg-bin/show_pathway?map03020/K03006%09%23FFFFFF,red/K03026%09%23FFFFFF,red
adu00510	N-Glycan biosynthesis	Metabolism	Glycan biosynthesis and metabolism	2	77	0.980356	1	AH13G06870(K12670);AH17G22320(K12666)	http://www.kegg.jp/kegg-bin/show_pathway?map00510/K12670%09%23FFFFFF,red/K12666%09%23FFFFFF,red
adu03420	Nucleotide excision repair	Genetic Information Processing	Replication and repair	3	100	0.98096	1	AH15G24080(K02325);AH06G01770(K04802);AH01G22560(K10739)	http://www.kegg.jp/kegg-bin/show_pathway?map03420/K02325%09%23FFFFFF,red/K04802%09%23FFFFFF,red/K10739%09%23FFFFFF,red
adu00561	Glycerolipid metabolism	Metabolism	Lipid metabolism	6	172	0.989269	1	AH20G01240(K22848);AH03G40790(K00128);AH17G08690(K13508);AH07G09690(K13508);AH13G41350(K13508);AH16G08090(K13508)	http://www.kegg.jp/kegg-bin/show_pathway?map00561/K22848%09%23FFFFFF,red/K00128%09%23FFFFFF,red/K13508%09%23FFFFFF,red
adu03008	Ribosome biogenesis in eukaryotes	Genetic Information Processing	Translation	5	156	0.991326	1	AH03G01990(K14563);AH15G25950(K14564);AH12G03810(K11131);AH16G27700(K11128);AH11G28350(K14557)	http://www.kegg.jp/kegg-bin/show_pathway?map03008/K14563%09%23FFFFFF,red/K14564%09%23FFFFFF,red/K11131%09%23FFFFFF,red/K11128%09%23FFFFFF,red/K14557%09%23FFFFFF,red
adu04075	Plant hormone signal transduction	Environmental Information Processing	Signal transduction	27	549	0.992688	1	AH20G02550(K13449);AH13G45730(K13464);AH10G04560(K13449);AH03G43120(K13464);AH13G48350(K13416);AH03G45710(K13416);AH09G11770(K12126);AH09G21370(K14516);AH09G10020(K13464);AH14G00470(K13464);AH05G03310(K13464);AH19G13080(K13464);AH11G14350(K14498);AH01G20740(K13464);AH13G16910(K14487);AH13G19860(K14487);AH18G01200(K14484);AH06G07800(K14490);AH16G03040(K14487);AH12G35320(K14488);AH19G27120(K14516);…	http://www.kegg.jp/kegg-bin/show_pathway?map04075/K13449%09%23FFFFFF,red/K13464%09%23FFFFFF,red/K13416%09%23FFFFFF,red/K12126%09%23FFFFFF,red/K14516%09%23FFFFFF,red/K14498%09%23FFFFFF,red/K14487%09%23FFFFFF,red/K14484%09%23FFFFFF,red/K14490%09%23FFFFFF,red/K14488%09%23FFFFFF,red/K14431%09%23FFFFFF,red/K14486%09%23FFFFFF,red/K14504%09%23FFFFFF,red
adu00100	Steroid biosynthesis	Metabolism	Lipid metabolism	1	69	0.994922	1	AH07G18600(K00801)	http://www.kegg.jp/kegg-bin/show_pathway?map00100/K00801%09%23FFFFFF,red
adu04070	Phosphatidylinositol signaling system	Environmental Information Processing	Signal transduction	3	129	0.996783	1	AH14G44510(K01110);AH20G31290(K13024);AH17G14060(K05857)	http://www.kegg.jp/kegg-bin/show_pathway?map04070/K01110%09%23FFFFFF,red/K13024%09%23FFFFFF,red/K05857%09%23FFFFFF,red
adu00053	Ascorbate and aldarate metabolism	Metabolism	Carbohydrate metabolism	3	130	0.99698	1	AH03G40790(K00128);AH11G24360(K00012);AH01G33420(K00012)	http://www.kegg.jp/kegg-bin/show_pathway?map00053/K00128%09%23FFFFFF,red/K00012%09%23FFFFFF,red
adu00061	Fatty acid biosynthesis	Metabolism	Lipid metabolism	2	111	0.99802	1	AH18G19380(K00648);AH06G22540(K00059)	http://www.kegg.jp/kegg-bin/show_pathway?map00061/K00648%09%23FFFFFF,red/K00059%09%23FFFFFF,red
adu00562	Inositol phosphate metabolism	Metabolism	Carbohydrate metabolism	3	152	0.999265	1	AH14G44510(K01110);AH19G09070(K01114);AH17G14060(K05857)	http://www.kegg.jp/kegg-bin/show_pathway?map00562/K01110%09%23FFFFFF,red/K01114%09%23FFFFFF,red/K05857%09%23FFFFFF,red
adu00860	Porphyrin and chlorophyll metabolism	Metabolism	Metabolism of cofactors and vitamins	1	99	0.999496	1	AH11G19130(K22013)	http://www.kegg.jp/kegg-bin/show_pathway?map00860/K22013%09%23FFFFFF,red
adu03050	Proteasome	Genetic Information Processing	Folding, sorting and degradation	1	103	0.999629	1	AH09G26200(K02734)	http://www.kegg.jp/kegg-bin/show_pathway?map03050/K02734%09%23FFFFFF,red
adu03013	RNA transport	Genetic Information Processing	Translation	8	301	0.999899	1	AH08G09180(K03257);AH17G33630(K03257);AH03G12590(K03113);AH18G30760(K02516);AH08G25800(K02516);AH11G34450(K14305);AH09G33240(K13126);AH01G23450(K14305)	http://www.kegg.jp/kegg-bin/show_pathway?map03013/K03257%09%23FFFFFF,red/K03113%09%23FFFFFF,red/K02516%09%23FFFFFF,red/K14305%09%23FFFFFF,red/K13126%09%23FFFFFF,red
adu04120	Ubiquitin mediated proteolysis	Genetic Information Processing	Folding, sorting and degradation	4	220	0.999953	1	AH14G37430(K02977);AH14G42920(K02977);AH02G24220(K02927);AH07G09820(K03364)	http://www.kegg.jp/kegg-bin/show_pathway?map04120/K02977%09%23FFFFFF,red/K02927%09%23FFFFFF,red/K03364%09%23FFFFFF,red
adu00195	Photosynthesis	Metabolism	Energy metabolism	2	190	0.999993	1	AH03G03680(K02639);AH09G29740(K02639)	http://www.kegg.jp/kegg-bin/show_pathway?map00195/K02639%09%23FFFFFF,red
adu04144	Endocytosis	Cellular Processes	Transport and catabolism	8	381	0.999999	1	AH14G40970(K03283);AH14G40980(K03283);AH14G40960(K03283);AH03G03650(K12196);AH20G04460(K03283);AH10G00920(K03283);AH11G00200(K01115);AH08G15440(K12196)	http://www.kegg.jp/kegg-bin/show_pathway?map04144/K03283%09%23FFFFFF,red/K12196%09%23FFFFFF,red/K01115%09%23FFFFFF,red
adu03040	Spliceosome	Genetic Information Processing	Transcription	6	334	0.999999	1	AH14G40970(K03283);AH14G40980(K03283);AH14G40960(K03283);AH20G04460(K03283);AH10G00920(K03283);AH17G02630(K11086)	http://www.kegg.jp/kegg-bin/show_pathway?map03040/K03283%09%23FFFFFF,red/K11086%09%23FFFFFF,red
adu03015	mRNA surveillance pathway	Genetic Information Processing	Translation	2	231	1	1	AH16G10240(K06269);AH09G33240(K13126)	http://www.kegg.jp/kegg-bin/show_pathway?map03015/K06269%09%23FFFFFF,red/K13126%09%23FFFFFF,red
adu00190	Oxidative phosphorylation	Metabolism	Energy metabolism	1	308	1	1	AH01G22440(K01535)	http://www.kegg.jp/kegg-bin/show_pathway?map00190/K01535%09%23FFFFFF,red

## Sheet: RH36 vs RH0_Up
PathwayID	Pathway	level1	level2	List	Total	Pvalue	adjustPvalue	List_gene	URL
adu04712	Circadian rhythm - plant	Organismal Systems	Environmental adaptation	47	114	6.37587e-17	4.43022e-15	AH11G23570(K12127);AH15G37960(K12124);AH03G43330(K12116);AH01G33790(K12127);AH05G36540(K12124);AH13G45960(K12116);AH08G09480(K12125);AH05G04770(K03097);AH17G34020(K12125);AH19G34600(K12124);AH15G00820(K03097);AH04G08650(K00660);AH16G43420(K12125);AH04G01670(K00660);AH04G12180(K12115);AH06G05500(K12120);AH04G08640(K00660);AH01G02310(K00660);AH14G09890(K00660);AH14G14840(K12115);AH04G08600(K00660);…	http://www.kegg.jp/kegg-bin/show_pathway?map04712/K12127%09%23FFFFFF,red/K12124%09%23FFFFFF,red/K12116%09%23FFFFFF,red/K12125%09%23FFFFFF,red/K03097%09%23FFFFFF,red/K00660%09%23FFFFFF,red/K12115%09%23FFFFFF,red/K12120%09%23FFFFFF,red
adu00941	Flavonoid biosynthesis	Metabolism	Biosynthesis of other secondary metabolites	49	123	7.44575e-17	4.43022e-15	AH04G08650(K00660);AH04G01670(K00660);AH17G00950(K08243);AH04G08640(K00660);AH01G02310(K00660);AH14G09890(K00660);AH04G08600(K00660);AH04G08660(K00660);AH19G36390(K01859);AH11G06850(K00660);AH04G08590(K00660);AH14G09830(K00660);AH07G00640(K08243);AH03G08660(K00660);AH07G00630(K08243);AH16G37380(K08243);AH14G09920(K00660);AH16G46310(K00660);AH14G09910(K00660);AH16G46300(K00660);AH14G09220(K00660);…	http://www.kegg.jp/kegg-bin/show_pathway?map00941/K00660%09%23FFFFFF,red/K08243%09%23FFFFFF,red/K01859%09%23FFFFFF,red/K00588%09%23FFFFFF,red/K22845%09%23FFFFFF,red/K13065%09%23FFFFFF,red/K00487%09%23FFFFFF,red
adu00940	Phenylpropanoid biosynthesis	Metabolism	Biosynthesis of other secondary metabolites	75	303	5.33534e-12	2.11635e-10	AH14G25420(K00430);AH04G21680(K00430);AH14G25430(K00430);AH20G19520(K23260);AH01G11780(K00430);AH04G21700(K00430);AH11G11550(K00430);AH16G30490(K00430);AH19G36480(K18368);AH01G05780(K00430);AH11G02890(K00430);AH04G09840(K00430);AH14G25410(K00430);AH06G24750(K00430);AH17G04670(K05349);AH20G23580(K00430);AH01G01320(K09755);AH20G03760(K00083);AH03G46620(K22395);AH07G12530(K00430);AH10G17560(K00430);…	http://www.kegg.jp/kegg-bin/show_pathway?map00940/K00430%09%23FFFFFF,red/K23260%09%23FFFFFF,red/K18368%09%23FFFFFF,red/K05349%09%23FFFFFF,red/K09755%09%23FFFFFF,red/K00083%09%23FFFFFF,red/K22395%09%23FFFFFF,red/K00588%09%23FFFFFF,red/K01188%09%23FFFFFF,red/K09753%09%23FFFFFF,red/K05350%09%23FFFFFF,red/K10775%09%23FFFFFF,red/K13065%09%23FFFFFF,red/K12356%09%23FFFFFF,red/K00487%09%23FFFFFF,red
adu00480	Glutathione metabolism	Metabolism	Metabolism of other amino acids	54	207	7.11835e-10	2.11771e-08	AH16G00190(K00799);AH07G11060(K00031);AH06G13590(K00799);AH17G10380(K00031);AH15G12540(K00799);AH20G08240(K01469);AH09G07550(K00799);AH07G22990(K00799);AH13G33650(K01256);AH10G10320(K18592);AH03G18610(K00799);AH16G09530(K00036);AH05G31630(K00797);AH19G10610(K00799);AH20G14370(K18592);AH09G22730(K00799);AH16G17510(K00799);AH06G05880(K00036);AH19G28710(K00799);AH07G22980(K00799);AH18G20180(K00799);…	http://www.kegg.jp/kegg-bin/show_pathway?map00480/K00799%09%23FFFFFF,red/K00031%09%23FFFFFF,red/K01469%09%23FFFFFF,red/K01256%09%23FFFFFF,red/K18592%09%23FFFFFF,red/K00036%09%23FFFFFF,red/K00797%09%23FFFFFF,red/K10807%09%23FFFFFF,red/K00383%09%23FFFFFF,red/K10808%09%23FFFFFF,red
adu00943	Isoflavonoid biosynthesis	Metabolism	Biosynthesis of other secondary metabolites	21	58	3.77624e-07	8.98744e-06	AH09G01720(K13262);AH13G40560(K13257);AH05G05030(K13260);AH03G37390(K13257);AH15G01050(K13260);AH05G07230(K05281);AH15G03380(K05281);AH05G05040(K13260);AH13G40550(K13259);AH03G37380(K13259);AH09G26620(K13258);AH10G30300(K13265);AH13G56960(K13265);AH11G11030(K13260);AH19G41470(K13258);AH15G01090(K13260);AH13G50130(K13260);AH01G11300(K13260);AH04G11070(K13260);AH11G06150(K13267);AH03G47430(K13260)	http://www.kegg.jp/kegg-bin/show_pathway?map00943/K13262%09%23FFFFFF,red/K13257%09%23FFFFFF,red/K13260%09%23FFFFFF,red/K05281%09%23FFFFFF,red/K13259%09%23FFFFFF,red/K13258%09%23FFFFFF,red/K13265%09%23FFFFFF,red/K13267%09%23FFFFFF,red
adu00998	Biosynthesis of various secondary metabolites - part 2	Metabolism	Biosynthesis of other secondary metabolites	6	7	1.1136e-05	0.000220864	AH20G01560(K21568);AH20G01550(K21568);AH05G00270(K21568);AH05G00280(K21568);AH01G10140(K21568);AH01G10150(K21568)	http://www.kegg.jp/kegg-bin/show_pathway?map00998/K21568%09%23FFFFFF,red
adu00430	Taurine and hypotaurine metabolism	Metabolism	Metabolism of other amino acids	7	12	9.22219e-05	0.00156777	AH15G24040(K01580);AH05G29990(K01580);AH10G10320(K18592);AH20G14370(K18592);AH04G01860(K01580);AH14G02610(K01580);AH17G10120(K01580)	http://www.kegg.jp/kegg-bin/show_pathway?map00430/K01580%09%23FFFFFF,red/K18592%09%23FFFFFF,red
adu00591	Linoleic acid metabolism	Metabolism	Lipid metabolism	13	39	0.000169045	0.00251454	AH09G09800(K15718);AH19G12870(K15718);AH16G05150(K14674);AH19G12820(K15718);AH09G14390(K15718);AH16G38200(K00454);AH09G09740(K15718);AH06G02630(K14674);AH16G10590(K15718);AH06G07550(K00454);AH19G18560(K15718);AH16G14860(K00454);AH18G02730(K15718)	http://www.kegg.jp/kegg-bin/show_pathway?map00591/K15718%09%23FFFFFF,red/K14674%09%23FFFFFF,red/K00454%09%23FFFFFF,red
adu00052	Galactose metabolism	Metabolism	Carbohydrate metabolism	25	111	0.000346744	0.00458473	AH13G34540(K01784);AH17G01490(K06617);AH07G01370(K06617);AH09G12530(K18819);AH20G31490(K01785);AH06G01900(K06617);AH01G25000(K06617);AH11G32960(K06617);AH05G38140(K00850);AH14G09590(K01187);AH18G02500(K01193);AH05G28800(K01785);AH01G30160(K01784);AH16G04370(K06617);AH20G14960(K07407);AH03G19810(K00850);AH16G09600(K18819);AH13G22370(K00850);AH19G08060(K01193);AH08G12720(K01193);AH11G26670(K01784);…	http://www.kegg.jp/kegg-bin/show_pathway?map00052/K01784%09%23FFFFFF,red/K06617%09%23FFFFFF,red/K18819%09%23FFFFFF,red/K01785%09%23FFFFFF,red/K00850%09%23FFFFFF,red/K01187%09%23FFFFFF,red/K01193%09%23FFFFFF,red/K07407%09%23FFFFFF,red
adu00410	beta-Alanine metabolism	Metabolism	Metabolism of other amino acids	21	96	0.00148677	0.0176925	AH10G01320(K01578);AH20G04080(K01578);AH15G24040(K01580);AH05G29990(K01580);AH03G40790(K00128);AH13G43620(K00128);AH05G13080(K00276);AH03G39450(K17839);AH15G09630(K00276);AH16G45440(K05605);AH13G42350(K17839);AH16G37140(K05605);AH04G09410(K23146);AH17G30320(K00128);AH04G01860(K01580);AH14G02610(K01580);AH19G41680(K00276);AH15G22820(K00128);AH17G10120(K01580);AH18G26540(K13366);AH08G22860(K13366)	http://www.kegg.jp/kegg-bin/show_pathway?map00410/K01578%09%23FFFFFF,red/K01580%09%23FFFFFF,red/K00128%09%23FFFFFF,red/K00276%09%23FFFFFF,red/K17839%09%23FFFFFF,red/K05605%09%23FFFFFF,red/K23146%09%23FFFFFF,red/K13366%09%23FFFFFF,red
adu00500	Starch and sucrose metabolism	Metabolism	Carbohydrate metabolism	47	279	0.0018479	0.0199909	AH01G04110(K00688);AH03G42840(K00688);AH11G04620(K00688);AH11G14070(K01177);AH16G24260(K00705);AH01G23120(K16055);AH13G45460(K00688);AH06G19470(K00705);AH11G34800(K16055);AH01G13750(K01177);AH13G32350(K01179);AH03G26990(K01214);AH19G00220(K01179);AH05G37660(K01179);AH03G28640(K01179);AH20G32820(K00688);AH17G04670(K05349);AH13G31870(K01214);AH00G02070(K19893);AH07G05950(K05349);AH01G02020(K00700);…	http://www.kegg.jp/kegg-bin/show_pathway?map00500/K00688%09%23FFFFFF,red/K01177%09%23FFFFFF,red/K00705%09%23FFFFFF,red/K16055%09%23FFFFFF,red/K01179%09%23FFFFFF,red/K01214%09%23FFFFFF,red/K05349%09%23FFFFFF,red/K19893%09%23FFFFFF,red/K00700%09%23FFFFFF,red/K01188%09%23FFFFFF,red/K19892%09%23FFFFFF,red/K01187%09%23FFFFFF,red/K01193%09%23FFFFFF,red/K05350%09%23FFFFFF,red/K01176%09%23FFFFFF,red/K009…
adu04626	Plant-pathogen interaction	Organismal Systems	Environmental adaptation	65	427	0.00388987	0.0385745	AH20G02550(K13449);AH06G25830(K13424);AH16G32150(K13424);AH10G04560(K13449);AH17G31090(K13414);AH17G23680(K09487);AH13G03760(K20536);AH07G12970(K13424);AH08G06670(K13414);AH06G12760(K01373);AH03G01930(K20536);AH08G01560(K09487);AH17G12570(K13424);AH16G05160(K13448);AH13G04010(K15397);AH03G31710(K13412);AH05G02950(K13412);AH03G45720(K13416);AH08G04690(K05391);AH15G24000(K05391);AH16G40350(K15397);…	http://www.kegg.jp/kegg-bin/show_pathway?map04626/K13449%09%23FFFFFF,red/K13424%09%23FFFFFF,red/K13414%09%23FFFFFF,red/K09487%09%23FFFFFF,red/K20536%09%23FFFFFF,red/K01373%09%23FFFFFF,red/K13448%09%23FFFFFF,red/K15397%09%23FFFFFF,red/K13412%09%23FFFFFF,red/K13416%09%23FFFFFF,red/K05391%09%23FFFFFF,red/K00864%09%23FFFFFF,red/K13436%09%23FFFFFF,red/K13447%09%23FFFFFF,red/K13433%09%23FFFFFF,red/K134…
adu00592	alpha-Linolenic acid metabolism	Metabolism	Lipid metabolism	19	99	0.0107755	0.0967423	AH05G14770(K05894);AH16G37490(K05894);AH16G05150(K14674);AH16G45010(K05894);AH16G38200(K00454);AH15G08090(K05894);AH06G02630(K14674);AH11G30610(K10527);AH14G32660(K22389);AH05G14760(K05894);AH06G07550(K00454);AH12G21260(K18857);AH16G14860(K00454);AH05G14790(K05894);AH17G28950(K18857);AH13G06600(K01723);AH19G29720(K10526);AH05G33050(K10525);AH05G31020(K10529)	http://www.kegg.jp/kegg-bin/show_pathway?map00592/K05894%09%23FFFFFF,red/K14674%09%23FFFFFF,red/K00454%09%23FFFFFF,red/K10527%09%23FFFFFF,red/K22389%09%23FFFFFF,red/K18857%09%23FFFFFF,red/K01723%09%23FFFFFF,red/K10526%09%23FFFFFF,red/K10525%09%23FFFFFF,red/K10529%09%23FFFFFF,red
adu00460	Cyanoamino acid metabolism	Metabolism	Metabolism of other amino acids	14	66	0.0113814	0.0967423	AH11G11620(K01455);AH10G10320(K18592);AH17G04670(K05349);AH20G14370(K18592);AH07G05950(K05349);AH13G05930(K01188);AH06G21960(K05349);AH05G28240(K05350);AH17G14370(K05349);AH03G03570(K01188);AH13G19790(K01188);AH14G04870(K05350);AH16G27160(K05349);AH18G29950(K01188)	http://www.kegg.jp/kegg-bin/show_pathway?map00460/K01455%09%23FFFFFF,red/K18592%09%23FFFFFF,red/K05349%09%23FFFFFF,red/K01188%09%23FFFFFF,red/K05350%09%23FFFFFF,red
adu00040	Pentose and glucuronate interconversions	Metabolism	Carbohydrate metabolism	37	232	0.0128148	0.101664	AH10G27930(K01728);AH09G29550(K01728);AH19G38510(K01728);AH15G31710(K16190);AH01G16900(K01728);AH11G17580(K01728);AH03G22860(K01728);AH05G23660(K16190);AH02G12450(K01728);AH13G12000(K01184);AH12G28010(K01051);AH15G16630(K00012);AH11G06880(K01728);AH02G18000(K01728);AH02G24950(K01051);AH14G00220(K01051);AH20G31470(K01051);AH10G24330(K01051);AH00G03100(K00012);AH12G37320(K01051);AH12G05630(K01051);…	http://www.kegg.jp/kegg-bin/show_pathway?map00040/K01728%09%23FFFFFF,red/K16190%09%23FFFFFF,red/K01184%09%23FFFFFF,red/K01051%09%23FFFFFF,red/K00012%09%23FFFFFF,red
adu00514	Other types of O-glycan biosynthesis	Metabolism	Glycan biosynthesis and metabolism	6	20	0.0174856	0.130049	AH07G05010(K20782);AH10G10370(K03691);AH20G01330(K20784);AH13G06900(K20783);AH03G04780(K20783);AH18G28180(K20782)	http://www.kegg.jp/kegg-bin/show_pathway?map00514/K20782%09%23FFFFFF,red/K03691%09%23FFFFFF,red/K20784%09%23FFFFFF,red/K20783%09%23FFFFFF,red
adu00130	Ubiquinone and other terpenoid-quinone biosynthesis	Metabolism	Metabolism of cofactors and vitamins	20	112	0.0194381	0.136067	AH11G35440(K09833);AH01G22470(K09833);AH08G23290(K09833);AH18G09670(K00815);AH18G27380(K09833);AH11G01050(K14759);AH05G14930(K05928);AH01G07820(K14759);AH15G07950(K05928);AH05G12850(K23095);AH18G12240(K03809);AH08G20240(K03809);AH08G24440(K09833);AH10G20990(K06125);AH04G22950(K06125);AH03G17260(K03809);AH03G04770(K03809);AH18G27290(K09833);AH09G29400(K00487);AH13G06880(K03809)	http://www.kegg.jp/kegg-bin/show_pathway?map00130/K09833%09%23FFFFFF,red/K00815%09%23FFFFFF,red/K14759%09%23FFFFFF,red/K05928%09%23FFFFFF,red/K23095%09%23FFFFFF,red/K03809%09%23FFFFFF,red/K06125%09%23FFFFFF,red/K00487%09%23FFFFFF,red
adu00520	Amino sugar and nucleotide sugar metabolism	Metabolism	Carbohydrate metabolism	39	260	0.0272141	0.179916	AH08G11570(K01183);AH18G02950(K01183);AH01G24150(K01183);AH13G34540(K01784);AH20G00720(K20547);AH01G09220(K20547);AH13G00300(K20547);AH15G31710(K16190);AH06G28370(K12446);AH05G23660(K16190);AH11G33850(K01183);AH19G35340(K01183);AH07G23950(K12450);AH16G35060(K12446);AH03G04390(K01183);AH15G16630(K00012);AH13G06440(K01183);AH11G24800(K13379);AH00G03100(K00012);AH13G47040(K12448);AH09G32500(K01183);…	http://www.kegg.jp/kegg-bin/show_pathway?map00520/K01183%09%23FFFFFF,red/K01784%09%23FFFFFF,red/K20547%09%23FFFFFF,red/K16190%09%23FFFFFF,red/K12446%09%23FFFFFF,red/K12450%09%23FFFFFF,red/K00012%09%23FFFFFF,red/K13379%09%23FFFFFF,red/K12448%09%23FFFFFF,red/K17497%09%23FFFFFF,red/K00770%09%23FFFFFF,red/K08679%09%23FFFFFF,red/K00975%09%23FFFFFF,red
adu00590	Arachidonic acid metabolism	Metabolism	Lipid metabolism	8	36	0.0386217	0.241894	AH16G05150(K14674);AH10G10320(K18592);AH20G14370(K18592);AH19G36090(K01254);AH06G02630(K14674);AH09G31880(K01254);AH16G10210(K08726);AH09G33310(K15730)	http://www.kegg.jp/kegg-bin/show_pathway?map00590/K14674%09%23FFFFFF,red/K18592%09%23FFFFFF,red/K01254%09%23FFFFFF,red/K08726%09%23FFFFFF,red/K15730%09%23FFFFFF,red
adu00511	Other glycan degradation	Metabolism	Glycan biosynthesis and metabolism	8	37	0.044705	0.265995	AH08G29420(K01191);AH18G34200(K01191);AH07G07760(K01227);AH09G25660(K01206);AH16G29070(K01191);AH19G42400(K01206);AH19G40310(K15923);AH09G27770(K15923)	http://www.kegg.jp/kegg-bin/show_pathway?map00511/K01191%09%23FFFFFF,red/K01227%09%23FFFFFF,red/K01206%09%23FFFFFF,red/K15923%09%23FFFFFF,red
adu00780	Biotin metabolism	Metabolism	Metabolism of cofactors and vitamins	7	31	0.0476529	0.266515	AH06G22520(K00059);AH17G20290(K00208);AH16G27800(K00059);AH07G19540(K00208);AH10G07700(K00059);AH12G12170(K09458);AH06G22540(K00059)	http://www.kegg.jp/kegg-bin/show_pathway?map00780/K00059%09%23FFFFFF,red/K00208%09%23FFFFFF,red/K09458%09%23FFFFFF,red
adu04016	MAPK signaling pathway - plant	Environmental Information Processing	Signal transduction	46	328	0.0492717	0.266515	AH20G02550(K13449);AH08G02210(K03781);AH17G22740(K03781);AH15G01880(K14498);AH06G25830(K13424);AH09G25780(K20718);AH20G00720(K20547);AH16G32150(K13424);AH10G04560(K13449);AH17G31090(K13414);AH13G03760(K20536);AH01G09220(K20547);AH07G12970(K13424);AH13G41210(K14497);AH03G38070(K14497);AH08G06670(K13414);AH13G00300(K20547);AH19G42320(K20718);AH11G14350(K14498);AH17G08530(K14497);AH03G01930(K20536);…	http://www.kegg.jp/kegg-bin/show_pathway?map04016/K13449%09%23FFFFFF,red/K03781%09%23FFFFFF,red/K14498%09%23FFFFFF,red/K13424%09%23FFFFFF,red/K20718%09%23FFFFFF,red/K20547%09%23FFFFFF,red/K13414%09%23FFFFFF,red/K20536%09%23FFFFFF,red/K14497%09%23FFFFFF,red/K14516%09%23FFFFFF,red/K17686%09%23FFFFFF,red/K13416%09%23FFFFFF,red/K20603%09%23FFFFFF,red/K13447%09%23FFFFFF,red/K14509%09%23FFFFFF,red/K134…
adu00908	Zeatin biosynthesis	Metabolism	Metabolism of terpenoids and polyketides	10	52	0.0545188	0.282075	AH07G11080(K13496);AH01G21650(K00279);AH18G16200(K00791);AH07G25460(K00791);AH17G10410(K13496);AH03G13410(K13495);AH11G36140(K00279);AH12G17980(K13495);AH10G24680(K13496);AH16G26200(K13496)	http://www.kegg.jp/kegg-bin/show_pathway?map00908/K13496%09%23FFFFFF,red/K00279%09%23FFFFFF,red/K00791%09%23FFFFFF,red/K13495%09%23FFFFFF,red
adu00071	Fatty acid degradation	Metabolism	Lipid metabolism	18	115	0.0781011	0.387251	AH03G40790(K00128);AH13G43620(K00128);AH15G08600(K01897);AH02G11070(K00121);AH04G09970(K00249);AH11G30610(K10527);AH11G27110(K00626);AH05G14330(K01897);AH14G02420(K01897);AH12G21260(K18857);AH04G01660(K01897);AH14G22370(K00001);AH17G30320(K00128);AH17G28950(K18857);AH05G22230(K00001);AH15G22820(K00128);AH04G19570(K00001);AH01G04250(K15401)	http://www.kegg.jp/kegg-bin/show_pathway?map00071/K00128%09%23FFFFFF,red/K01897%09%23FFFFFF,red/K00121%09%23FFFFFF,red/K00249%09%23FFFFFF,red/K10527%09%23FFFFFF,red/K00626%09%23FFFFFF,red/K18857%09%23FFFFFF,red/K00001%09%23FFFFFF,red/K15401%09%23FFFFFF,red
adu00950	Isoquinoline alkaloid biosynthesis	Metabolism	Biosynthesis of other secondary metabolites	9	49	0.0839255	0.399485	AH13G39740(K00422);AH13G39720(K00422);AH05G13080(K00276);AH20G06310(K00422);AH18G09670(K00815);AH15G09630(K00276);AH03G36510(K00422);AH10G03190(K00422);AH19G41680(K00276)	http://www.kegg.jp/kegg-bin/show_pathway?map00950/K00422%09%23FFFFFF,red/K00276%09%23FFFFFF,red/K00815%09%23FFFFFF,red
adu00280	Valine, leucine and isoleucine degradation	Metabolism	Amino acid metabolism	17	111	0.0993694	0.430097	AH03G40790(K00128);AH11G31280(K00382);AH13G43620(K00128);AH18G24350(K00166);AH05G03130(K05607);AH13G37980(K00827);AH07G17420(K00166);AH11G30770(K09699);AH04G09970(K00249);AH10G15570(K01969);AH11G27110(K00626);AH16G45440(K05605);AH16G37140(K05605);AH13G03530(K00253);AH04G09410(K23146);AH17G30320(K00128);AH15G22820(K00128)	http://www.kegg.jp/kegg-bin/show_pathway?map00280/K00128%09%23FFFFFF,red/K00382%09%23FFFFFF,red/K00166%09%23FFFFFF,red/K05607%09%23FFFFFF,red/K00827%09%23FFFFFF,red/K09699%09%23FFFFFF,red/K00249%09%23FFFFFF,red/K01969%09%23FFFFFF,red/K00626%09%23FFFFFF,red/K05605%09%23FFFFFF,red/K00253%09%23FFFFFF,red/K23146%09%23FFFFFF,red
adu00380	Tryptophan metabolism	Metabolism	Amino acid metabolism	18	119	0.100709	0.430097	AH08G02210(K03781);AH17G22740(K03781);AH03G40790(K00128);AH11G31280(K00382);AH13G43620(K00128);AH15G21570(K11820);AH05G31770(K11820);AH11G27110(K00626);AH15G28990(K11816);AH13G51940(K01426);AH13G08850(K01426);AH17G30320(K00128);AH13G51950(K01426);AH05G11320(K11820);AH14G15590(K01426);AH20G07220(K22588);AH15G22820(K00128);AH10G02290(K22588)	http://www.kegg.jp/kegg-bin/show_pathway?map00380/K03781%09%23FFFFFF,red/K00128%09%23FFFFFF,red/K00382%09%23FFFFFF,red/K11820%09%23FFFFFF,red/K00626%09%23FFFFFF,red/K11816%09%23FFFFFF,red/K01426%09%23FFFFFF,red/K22588%09%23FFFFFF,red
adu00730	Thiamine metabolism	Metabolism	Metabolism of cofactors and vitamins	8	44	0.104491	0.430097	AH01G04230(K03147);AH05G13940(K03146);AH11G04450(K03147);AH15G08960(K03146);AH14G03200(K14153);AH03G39780(K01662);AH13G42720(K01662);AH11G31360(K20896)	http://www.kegg.jp/kegg-bin/show_pathway?map00730/K03147%09%23FFFFFF,red/K03146%09%23FFFFFF,red/K14153%09%23FFFFFF,red/K01662%09%23FFFFFF,red/K20896%09%23FFFFFF,red
adu00531	Glycosaminoglycan degradation	Metabolism	Glycan biosynthesis and metabolism	6	30	0.104813	0.430097	AH16G10320(K10532);AH06G06510(K10532);AH18G34990(K10532);AH03G22640(K10532);AH04G06350(K07964);AH08G24120(K01205)	http://www.kegg.jp/kegg-bin/show_pathway?map00531/K10532%09%23FFFFFF,red/K07964%09%23FFFFFF,red/K01205%09%23FFFFFF,red
adu00910	Nitrogen metabolism	Metabolism	Energy metabolism	10	59	0.108737	0.430187	AH07G20530(K01673);AH17G16890(K01673);AH11G11620(K01455);AH05G29250(K01915);AH15G24830(K01915);AH03G40290(K02575);AH11G29570(K01915);AH16G32240(K02575);AH12G36250(K01674);AH13G43220(K02575)	http://www.kegg.jp/kegg-bin/show_pathway?map00910/K01673%09%23FFFFFF,red/K01455%09%23FFFFFF,red/K01915%09%23FFFFFF,red/K02575%09%23FFFFFF,red/K01674%09%23FFFFFF,red
adu00785	Lipoic acid metabolism	Metabolism	Metabolism of cofactors and vitamins	3	11	0.112066	0.430187	AH09G27400(K23735);AH06G20110(K23735);AH19G40700(K23735)	http://www.kegg.jp/kegg-bin/show_pathway?map00785/K23735%09%23FFFFFF,red
adu00350	Tyrosine metabolism	Metabolism	Amino acid metabolism	16	106	0.118259	0.439775	AH13G39740(K00422);AH11G26720(K01800);AH13G39720(K00422);AH05G13080(K00276);AH02G11070(K00121);AH20G06310(K00422);AH18G09670(K00815);AH15G09630(K00276);AH12G21260(K18857);AH14G22370(K00001);AH17G28950(K18857);AH03G36510(K00422);AH05G22230(K00001);AH10G03190(K00422);AH19G41680(K00276);AH04G19570(K00001)	http://www.kegg.jp/kegg-bin/show_pathway?map00350/K00422%09%23FFFFFF,red/K01800%09%23FFFFFF,red/K00276%09%23FFFFFF,red/K00121%09%23FFFFFF,red/K00815%09%23FFFFFF,red/K18857%09%23FFFFFF,red/K00001%09%23FFFFFF,red
adu00650	Butanoate metabolism	Metabolism	Carbohydrate metabolism	8	46	0.127135	0.452483	AH15G24040(K01580);AH05G29990(K01580);AH18G02520(K18121);AH11G27110(K00626);AH04G01860(K01580);AH14G02610(K01580);AH10G28720(K00109);AH17G10120(K01580)	http://www.kegg.jp/kegg-bin/show_pathway?map00650/K01580%09%23FFFFFF,red/K18121%09%23FFFFFF,red/K00626%09%23FFFFFF,red/K00109%09%23FFFFFF,red
adu04075	Plant hormone signal transduction	Environmental Information Processing	Signal transduction	69	549	0.129281	0.452483	AH20G02550(K13449);AH15G01880(K14498);AH16G41640(K14499);AH10G04560(K13449);AH13G41210(K14497);AH03G38070(K14497);AH11G14350(K14498);AH17G08530(K14497);AH03G35950(K14485);AH12G31180(K14493);AH01G13840(K14498);AH07G04560(K14508);AH12G33140(K14485);AH18G10580(K14502);AH08G19130(K14502);AH09G21370(K14516);AH06G07800(K14490);AH16G03040(K14487);AH03G45720(K13416);AH17G01200(K14489);AH08G17640(K14487);…	http://www.kegg.jp/kegg-bin/show_pathway?map04075/K13449%09%23FFFFFF,red/K14498%09%23FFFFFF,red/K14499%09%23FFFFFF,red/K14497%09%23FFFFFF,red/K14485%09%23FFFFFF,red/K14493%09%23FFFFFF,red/K14508%09%23FFFFFF,red/K14502%09%23FFFFFF,red/K14516%09%23FFFFFF,red/K14490%09%23FFFFFF,red/K14487%09%23FFFFFF,red/K13416%09%23FFFFFF,red/K14489%09%23FFFFFF,red/K14500%09%23FFFFFF,red/K13946%09%23FFFFFF,red/K144…
adu00563	Glycosylphosphatidylinositol (GPI)-anchor biosynthesis	Metabolism	Glycan biosynthesis and metabolism	8	47	0.139338	0.468021	AH10G29560(K05289);AH04G22510(K05291);AH04G20730(K05291);AH16G31330(K05294);AH01G30530(K05288);AH14G23620(K05291);AH01G04160(K05286);AH06G27000(K05285)	http://www.kegg.jp/kegg-bin/show_pathway?map00563/K05289%09%23FFFFFF,red/K05291%09%23FFFFFF,red/K05294%09%23FFFFFF,red/K05288%09%23FFFFFF,red/K05286%09%23FFFFFF,red/K05285%09%23FFFFFF,red
adu00330	Arginine and proline metabolism	Metabolism	Amino acid metabolism	18	125	0.141586	0.468021	AH03G40790(K00128);AH13G43620(K00128);AH01G34330(K00294);AH05G31630(K00797);AH03G39450(K17839);AH13G42350(K17839);AH09G32290(K00472);AH13G51940(K01426);AH19G35590(K00472);AH13G08850(K01426);AH17G30320(K00128);AH13G51950(K01426);AH14G15590(K01426);AH13G00430(K00472);AH05G35170(K00472);AH15G22820(K00128);AH18G26540(K13366);AH08G22860(K13366)	http://www.kegg.jp/kegg-bin/show_pathway?map00330/K00128%09%23FFFFFF,red/K00294%09%23FFFFFF,red/K00797%09%23FFFFFF,red/K17839%09%23FFFFFF,red/K00472%09%23FFFFFF,red/K01426%09%23FFFFFF,red/K13366%09%23FFFFFF,red
adu00310	Lysine degradation	Metabolism	Amino acid metabolism	10	63	0.149888	0.482073	AH03G40790(K00128);AH11G31280(K00382);AH13G43620(K00128);AH14G00210(K14157);AH01G20410(K14157);AH11G27110(K00626);AH18G30390(K00306);AH17G30320(K00128);AH15G22820(K00128);AH16G34230(K24406)	http://www.kegg.jp/kegg-bin/show_pathway?map00310/K00128%09%23FFFFFF,red/K00382%09%23FFFFFF,red/K14157%09%23FFFFFF,red/K00626%09%23FFFFFF,red/K00306%09%23FFFFFF,red/K24406%09%23FFFFFF,red
adu00630	Glyoxylate and dicarboxylate metabolism	Metabolism	Carbohydrate metabolism	19	136	0.164109	0.51392	AH08G02210(K03781);AH17G22740(K03781);AH11G31280(K00382);AH10G00320(K11517);AH11G11620(K01455);AH08G16610(K01681);AH20G05270(K11517);AH13G15330(K01681);AH05G29250(K01915);AH18G02520(K18121);AH15G24830(K01915);AH11G27110(K00626);AH15G23220(K00122);AH20G05240(K11517);AH12G29820(K15919);AH09G05060(K15919);AH10G00330(K11517);AH02G26400(K15919);AH11G29570(K01915)	http://www.kegg.jp/kegg-bin/show_pathway?map00630/K03781%09%23FFFFFF,red/K00382%09%23FFFFFF,red/K11517%09%23FFFFFF,red/K01455%09%23FFFFFF,red/K01681%09%23FFFFFF,red/K01915%09%23FFFFFF,red/K18121%09%23FFFFFF,red/K00626%09%23FFFFFF,red/K00122%09%23FFFFFF,red/K15919%09%23FFFFFF,red
adu00640	Propanoate metabolism	Metabolism	Carbohydrate metabolism	12	81	0.176065	0.537223	AH10G01320(K01578);AH20G04080(K01578);AH11G31280(K00382);AH18G24350(K00166);AH07G17420(K00166);AH11G30770(K09699);AH11G27110(K00626);AH16G45440(K05605);AH16G37140(K05605);AH04G09410(K23146);AH11G15710(K00016);AH01G15120(K00016)	http://www.kegg.jp/kegg-bin/show_pathway?map00640/K01578%09%23FFFFFF,red/K00382%09%23FFFFFF,red/K00166%09%23FFFFFF,red/K09699%09%23FFFFFF,red/K00626%09%23FFFFFF,red/K05605%09%23FFFFFF,red/K23146%09%23FFFFFF,red/K00016%09%23FFFFFF,red
adu00290	Valine, leucine and isoleucine biosynthesis	Metabolism	Amino acid metabolism	6	36	0.198862	0.591613	AH19G35900(K01649);AH09G32000(K01649);AH12G05510(K00053);AH08G18790(K00053);AH04G03730(K01687);AH14G04710(K01687)	http://www.kegg.jp/kegg-bin/show_pathway?map00290/K01649%09%23FFFFFF,red/K00053%09%23FFFFFF,red/K01687%09%23FFFFFF,red
adu00300	Lysine biosynthesis	Metabolism	Amino acid metabolism	4	22	0.218015	0.605609	AH14G27650(K01714);AH12G29270(K01714);AH12G02760(K00215);AH10G05900(K10206)	http://www.kegg.jp/kegg-bin/show_pathway?map00300/K01714%09%23FFFFFF,red/K00215%09%23FFFFFF,red/K10206%09%23FFFFFF,red
adu00903	Limonene and pinene degradation	Metabolism	Metabolism of terpenoids and polyketides	4	22	0.218015	0.605609	AH03G40790(K00128);AH13G43620(K00128);AH17G30320(K00128);AH15G22820(K00128)	http://www.kegg.jp/kegg-bin/show_pathway?map00903/K00128%09%23FFFFFF,red
adu00360	Phenylalanine metabolism	Metabolism	Amino acid metabolism	10	69	0.223923	0.605609	AH05G13080(K00276);AH18G09670(K00815);AH15G09630(K00276);AH13G51940(K01426);AH13G08850(K01426);AH07G00380(K10775);AH13G51950(K01426);AH14G15590(K01426);AH17G00670(K10775);AH19G41680(K00276)	http://www.kegg.jp/kegg-bin/show_pathway?map00360/K00276%09%23FFFFFF,red/K00815%09%23FFFFFF,red/K01426%09%23FFFFFF,red/K10775%09%23FFFFFF,red
adu02010	ABC transporters	Environmental Information Processing	Membrane transport	10	69	0.223923	0.605609	AH01G30700(K05658);AH05G39130(K05658);AH10G24430(K05658);AH20G01630(K05658);AH01G10250(K05658);AH20G31650(K05658);AH06G15810(K05658);AH13G19320(K05658);AH11G06310(K05666);AH14G25290(K05658)	http://www.kegg.jp/kegg-bin/show_pathway?map02010/K05658%09%23FFFFFF,red/K05666%09%23FFFFFF,red
adu00061	Fatty acid biosynthesis	Metabolism	Lipid metabolism	15	111	0.236841	0.626313	AH15G08600(K01897);AH06G22520(K00059);AH05G14330(K01897);AH14G02420(K01897);AH17G20290(K00208);AH16G27800(K00059);AH07G19540(K00208);AH04G01660(K01897);AH10G07700(K00059);AH12G12170(K09458);AH02G01350(K03921);AH06G22540(K00059);AH04G05500(K03955);AH16G33680(K03921);AH12G01400(K03921)	http://www.kegg.jp/kegg-bin/show_pathway?map00061/K01897%09%23FFFFFF,red/K00059%09%23FFFFFF,red/K00208%09%23FFFFFF,red/K09458%09%23FFFFFF,red/K03921%09%23FFFFFF,red/K03955%09%23FFFFFF,red
adu00010	Glycolysis / Gluconeogenesis	Metabolism	Carbohydrate metabolism	32	257	0.253509	0.655816	AH03G40790(K00128);AH12G35870(K00873);AH11G31280(K00382);AH13G43620(K00128);AH00G00130(K01610);AH08G08500(K01610);AH20G31490(K01785);AH02G11070(K00121);AH01G10400(K01792);AH19G30350(K00873);AH11G09990(K01792);AH05G38140(K00850);AH14G00860(K01792);AH20G29720(K01689);AH05G28800(K01785);AH15G09160(K00873);AH12G21260(K18857);AH14G22370(K00001);AH03G19810(K00850);AH05G13650(K00873);AH17G30320(K00128);…	http://www.kegg.jp/kegg-bin/show_pathway?map00010/K00128%09%23FFFFFF,red/K00873%09%23FFFFFF,red/K00382%09%23FFFFFF,red/K01610%09%23FFFFFF,red/K01785%09%23FFFFFF,red/K00121%09%23FFFFFF,red/K01792%09%23FFFFFF,red/K00850%09%23FFFFFF,red/K01689%09%23FFFFFF,red/K18857%09%23FFFFFF,red/K00001%09%23FFFFFF,red/K00016%09%23FFFFFF,red/K00134%09%23FFFFFF,red
adu00960	Tropane, piperidine and pyridine alkaloid biosynthesis	Metabolism	Biosynthesis of other secondary metabolites	7	48	0.27316	0.691619	AH05G13080(K00276);AH18G09670(K00815);AH15G09630(K00276);AH15G34930(K13610);AH13G04940(K08081);AH03G38080(K08081);AH19G41680(K00276)	http://www.kegg.jp/kegg-bin/show_pathway?map00960/K00276%09%23FFFFFF,red/K00815%09%23FFFFFF,red/K13610%09%23FFFFFF,red/K08081%09%23FFFFFF,red
adu00966	Glucosinolate biosynthesis	Metabolism	Biosynthesis of other secondary metabolites	3	17	0.286012	0.709072	AH15G21570(K11820);AH05G31770(K11820);AH05G11320(K11820)	http://www.kegg.jp/kegg-bin/show_pathway?map00966/K11820%09%23FFFFFF,red
adu04145	Phagosome	Cellular Processes	Transport and catabolism	19	151	0.30239	0.732381	AH04G27720(K08057);AH14G32620(K08057);AH02G05070(K00921);AH12G05690(K00921);AH19G17250(K08057);AH08G01520(K07375);AH17G23710(K07375);AH09G13290(K08057);AH04G15140(K00921);AH13G49200(K07375);AH13G35580(K08054);AH03G46580(K07375);AH06G13180(K07375);AH13G34040(K07375);AH05G35070(K07375);AH03G06220(K04392);AH12G23240(K07375);AH20G17920(K07889);AH20G07330(K04392)	http://www.kegg.jp/kegg-bin/show_pathway?map04145/K08057%09%23FFFFFF,red/K00921%09%23FFFFFF,red/K07375%09%23FFFFFF,red/K08054%09%23FFFFFF,red/K04392%09%23FFFFFF,red/K07889%09%23FFFFFF,red
adu04146	Peroxisome	Cellular Processes	Transport and catabolism	23	186	0.307723	0.732381	AH10G01320(K01578);AH08G02210(K03781);AH20G04080(K01578);AH17G22740(K03781);AH07G11060(K00031);AH17G10380(K00031);AH10G00320(K11517);AH20G05270(K11517);AH15G08600(K01897);AH18G05730(K13356);AH05G14330(K01897);AH14G02420(K01897);AH18G30390(K00306);AH20G05240(K11517);AH18G05710(K13356);AH04G01660(K01897);AH13G56430(K13347);AH16G10210(K08726);AH10G00330(K11517);AH03G03620(K13356);AH05G36760(K13348);…	http://www.kegg.jp/kegg-bin/show_pathway?map04146/K01578%09%23FFFFFF,red/K03781%09%23FFFFFF,red/K00031%09%23FFFFFF,red/K11517%09%23FFFFFF,red/K01897%09%23FFFFFF,red/K13356%09%23FFFFFF,red/K00306%09%23FFFFFF,red/K13347%09%23FFFFFF,red/K08726%09%23FFFFFF,red/K13348%09%23FFFFFF,red
adu00770	Pantothenate and CoA biosynthesis	Metabolism	Metabolism of cofactors and vitamins	12	93	0.324385	0.756899	AH03G40790(K00128);AH13G43620(K00128);AH03G39450(K17839);AH12G05510(K00053);AH08G18790(K00053);AH11G20230(K09680);AH13G42350(K17839);AH04G03730(K01687);AH17G30320(K00128);AH15G35730(K01598);AH14G04710(K01687);AH15G22820(K00128)	http://www.kegg.jp/kegg-bin/show_pathway?map00770/K00128%09%23FFFFFF,red/K17839%09%23FFFFFF,red/K00053%09%23FFFFFF,red/K09680%09%23FFFFFF,red/K01687%09%23FFFFFF,red/K01598%09%23FFFFFF,red
adu00261	Monobactam biosynthesis	Metabolism	Biosynthesis of other secondary metabolites	3	19	0.349184	0.78612	AH14G27650(K01714);AH12G29270(K01714);AH12G02760(K00215)	http://www.kegg.jp/kegg-bin/show_pathway?map00261/K01714%09%23FFFFFF,red/K00215%09%23FFFFFF,red
adu00945	Stilbenoid, diarylheptanoid and gingerol biosynthesis	Metabolism	Biosynthesis of other secondary metabolites	6	44	0.354521	0.78612	AH05G25050(K00588);AH15G30330(K00588);AH10G07820(K13065);AH09G07080(K13065);AH09G29400(K00487);AH16G27230(K13065)	http://www.kegg.jp/kegg-bin/show_pathway?map00945/K00588%09%23FFFFFF,red/K13065%09%23FFFFFF,red/K00487%09%23FFFFFF,red
adu00250	Alanine, aspartate and glutamate metabolism	Metabolism	Amino acid metabolism	13	104	0.356727	0.78612	AH13G07970(K00764);AH15G24040(K01580);AH05G29990(K01580);AH01G34330(K00294);AH05G29250(K01915);AH15G24830(K01915);AH13G37980(K00827);AH10G09270(K01953);AH11G29570(K01915);AH11G03850(K01953);AH04G01860(K01580);AH14G02610(K01580);AH17G10120(K01580)	http://www.kegg.jp/kegg-bin/show_pathway?map00250/K00764%09%23FFFFFF,red/K01580%09%23FFFFFF,red/K00294%09%23FFFFFF,red/K01915%09%23FFFFFF,red/K00827%09%23FFFFFF,red/K01953%09%23FFFFFF,red
adu03440	Homologous recombination	Genetic Information Processing	Replication and repair	11	88	0.374957	0.811271	AH05G03390(K10875);AH06G26260(K10875);AH15G32670(K10880);AH15G09480(K10875);AH14G01460(K08775);AH13G04080(K10871);AH01G32420(K03111);AH04G02390(K10901);AH10G00500(K10683);AH16G32730(K10875);AH19G13890(K10728)	http://www.kegg.jp/kegg-bin/show_pathway?map03440/K10875%09%23FFFFFF,red/K10880%09%23FFFFFF,red/K08775%09%23FFFFFF,red/K10871%09%23FFFFFF,red/K03111%09%23FFFFFF,red/K10901%09%23FFFFFF,red/K10683%09%23FFFFFF,red/K10728%09%23FFFFFF,red
adu00340	Histidine metabolism	Metabolism	Amino acid metabolism	6	47	0.41603	0.868555	AH03G40790(K00128);AH13G43620(K00128);AH07G03130(K01663);AH00G04960(K01663);AH17G30320(K00128);AH15G22820(K00128)	http://www.kegg.jp/kegg-bin/show_pathway?map00340/K00128%09%23FFFFFF,red/K01663%09%23FFFFFF,red
adu01040	Biosynthesis of unsaturated fatty acids	Metabolism	Lipid metabolism	6	47	0.41603	0.868555	AH10G08080(K10251);AH20G11550(K10251);AH02G01350(K03921);AH02G03240(K01068);AH16G33680(K03921);AH12G01400(K03921)	http://www.kegg.jp/kegg-bin/show_pathway?map01040/K10251%09%23FFFFFF,red/K03921%09%23FFFFFF,red/K01068%09%23FFFFFF,red
adu00564	Glycerophospholipid metabolism	Metabolism	Lipid metabolism	26	225	0.42681	0.875697	AH16G05150(K14674);AH06G24260(K18696);AH11G04370(K18696);AH16G10360(K13511);AH06G02630(K14674);AH17G25560(K13510);AH14G32660(K22389);AH01G28530(K08744);AH13G56220(K01115);AH11G32490(K08744);AH09G31920(K00995);AH11G28720(K08744);AH19G17510(K01115);AH19G39510(K18693);AH01G04540(K18696);AH17G15770(K00006);AH19G02680(K06130);AH17G08690(K13508);AH03G38280(K13508);AH07G09690(K13508);AH01G31380(K00894);…	http://www.kegg.jp/kegg-bin/show_pathway?map00564/K14674%09%23FFFFFF,red/K18696%09%23FFFFFF,red/K13511%09%23FFFFFF,red/K13510%09%23FFFFFF,red/K22389%09%23FFFFFF,red/K08744%09%23FFFFFF,red/K01115%09%23FFFFFF,red/K00995%09%23FFFFFF,red/K18693%09%23FFFFFF,red/K00006%09%23FFFFFF,red/K06130%09%23FFFFFF,red/K13508%09%23FFFFFF,red/K00894%09%23FFFFFF,red/K01114%09%23FFFFFF,red/K00901%09%23FFFFFF,red
adu00073	Cutin, suberine and wax biosynthesis	Metabolism	Lipid metabolism	8	69	0.494456	0.980671	AH18G05730(K13356);AH06G24380(K15400);AH16G30080(K15400);AH18G05710(K13356);AH03G03620(K13356);AH18G17540(K13356);AH03G07490(K15402);AH01G04250(K15401)	http://www.kegg.jp/kegg-bin/show_pathway?map00073/K13356%09%23FFFFFF,red/K15400%09%23FFFFFF,red/K15402%09%23FFFFFF,red/K15401%09%23FFFFFF,red
adu00100	Steroid biosynthesis	Metabolism	Lipid metabolism	8	69	0.494456	0.980671	AH16G05150(K14674);AH06G02630(K14674);AH13G43940(K14424);AH13G27020(K00559);AH07G18600(K00801);AH10G00150(K09832);AH03G24050(K00559);AH20G29410(K23558)	http://www.kegg.jp/kegg-bin/show_pathway?map00100/K14674%09%23FFFFFF,red/K14424%09%23FFFFFF,red/K00559%09%23FFFFFF,red/K00801%09%23FFFFFF,red/K09832%09%23FFFFFF,red/K23558%09%23FFFFFF,red
adu00240	Pyrimidine metabolism	Metabolism	Nucleotide metabolism	14	126	0.527533	1	AH06G17840(K01240);AH11G05410(K00876);AH01G03370(K00876);AH03G33500(K10807);AH02G10910(K01465);AH13G37280(K10807);AH12G11930(K01465);AH06G24820(K10808);AH07G11740(K01520);AH08G21610(K00943);AH14G06790(K00857);AH20G00550(K16904);AH04G05270(K00857);AH16G30590(K10808)	http://www.kegg.jp/kegg-bin/show_pathway?map00240/K01240%09%23FFFFFF,red/K00876%09%23FFFFFF,red/K10807%09%23FFFFFF,red/K01465%09%23FFFFFF,red/K10808%09%23FFFFFF,red/K01520%09%23FFFFFF,red/K00943%09%23FFFFFF,red/K00857%09%23FFFFFF,red/K16904%09%23FFFFFF,red
adu00561	Glycerolipid metabolism	Metabolism	Lipid metabolism	19	172	0.529956	1	AH03G40790(K00128);AH13G43620(K00128);AH16G05150(K14674);AH06G02630(K14674);AH13G39620(K01054);AH09G08210(K00864);AH20G14960(K07407);AH17G30320(K00128);AH19G39510(K18693);AH09G29140(K01054);AH17G08690(K13508);AH03G38280(K13508);AH07G09690(K13508);AH15G22820(K00128);AH13G41350(K13508);AH06G04690(K13508);AH16G08090(K13508);AH19G39000(K01054);AH13G20300(K00901)	http://www.kegg.jp/kegg-bin/show_pathway?map00561/K00128%09%23FFFFFF,red/K14674%09%23FFFFFF,red/K01054%09%23FFFFFF,red/K00864%09%23FFFFFF,red/K07407%09%23FFFFFF,red/K18693%09%23FFFFFF,red/K13508%09%23FFFFFF,red/K00901%09%23FFFFFF,red
adu00906	Carotenoid biosynthesis	Metabolism	Metabolism of terpenoids and polyketides	6	53	0.535608	1	AH17G04650(K09842);AH20G19580(K14595);AH05G01230(K09843);AH07G05930(K09842);AH01G09900(K09843);AH20G01350(K09843)	http://www.kegg.jp/kegg-bin/show_pathway?map00906/K09842%09%23FFFFFF,red/K14595%09%23FFFFFF,red/K09843%09%23FFFFFF,red
adu04070	Phosphatidylinositol signaling system	Environmental Information Processing	Signal transduction	14	129	0.564605	1	AH02G05070(K00921);AH12G05690(K00921);AH04G15140(K00921);AH04G29370(K13024);AH14G34250(K13024);AH05G39100(K00913);AH13G47000(K00889);AH16G01140(K10572);AH10G24110(K13024);AH20G16870(K05857);AH17G14060(K05857);AH10G11880(K05857);AH20G31290(K13024);AH13G20300(K00901)	http://www.kegg.jp/kegg-bin/show_pathway?map04070/K00921%09%23FFFFFF,red/K13024%09%23FFFFFF,red/K00913%09%23FFFFFF,red/K00889%09%23FFFFFF,red/K10572%09%23FFFFFF,red/K05857%09%23FFFFFF,red/K00901%09%23FFFFFF,red
adu00062	Fatty acid elongation	Metabolism	Lipid metabolism	7	64	0.566419	1	AH10G08080(K10251);AH20G11550(K10251);AH13G04010(K15397);AH16G40350(K15397);AH03G02130(K15397);AH13G59720(K15397);AH02G03240(K01068)	http://www.kegg.jp/kegg-bin/show_pathway?map00062/K10251%09%23FFFFFF,red/K15397%09%23FFFFFF,red/K01068%09%23FFFFFF,red
adu00920	Sulfur metabolism	Metabolism	Energy metabolism	8	74	0.576862	1	AH13G40980(K01738);AH03G37830(K01738);AH19G19980(K01738);AH09G15970(K01738);AH00G03920(K01738);AH07G01950(K01738);AH18G13830(K01082);AH03G36230(K01082)	http://www.kegg.jp/kegg-bin/show_pathway?map00920/K01738%09%23FFFFFF,red/K01082%09%23FFFFFF,red
adu00260	Glycine, serine and threonine metabolism	Metabolism	Amino acid metabolism	12	113	0.597592	1	AH11G31280(K00382);AH05G13080(K00276);AH13G37980(K00827);AH15G09630(K00276);AH14G00910(K00058);AH04G00320(K00058);AH18G30390(K00306);AH12G29820(K15919);AH09G05060(K15919);AH02G26400(K15919);AH19G41680(K00276);AH19G42600(K00108)	http://www.kegg.jp/kegg-bin/show_pathway?map00260/K00382%09%23FFFFFF,red/K00276%09%23FFFFFF,red/K00827%09%23FFFFFF,red/K00058%09%23FFFFFF,red/K00306%09%23FFFFFF,red/K15919%09%23FFFFFF,red/K00108%09%23FFFFFF,red
adu03018	RNA degradation	Genetic Information Processing	Folding, sorting and degradation	20	190	0.619461	1	AH08G15890(K12581);AH08G22120(K13126);AH18G06200(K12581);AH18G25310(K13126);AH06G22620(K12580);AH05G38140(K00850);AH09G22830(K04077);AH20G29720(K01689);AH03G19810(K00850);AH13G03040(K12587);AH13G22370(K00850);AH10G04890(K04043);AH19G12620(K03654);AH06G00370(K03679);AH09G05620(K04077);AH11G26930(K00850);AH03G01140(K12587);AH09G22820(K04077);AH19G34390(K13126);AH09G33240(K13126)	http://www.kegg.jp/kegg-bin/show_pathway?map03018/K12581%09%23FFFFFF,red/K13126%09%23FFFFFF,red/K12580%09%23FFFFFF,red/K00850%09%23FFFFFF,red/K04077%09%23FFFFFF,red/K01689%09%23FFFFFF,red/K12587%09%23FFFFFF,red/K04043%09%23FFFFFF,red/K03654%09%23FFFFFF,red/K03679%09%23FFFFFF,red
adu03410	Base excision repair	Genetic Information Processing	Replication and repair	7	69	0.647954	1	AH16G01230(K24070);AH18G24050(K01246);AH06G12240(K24070);AH12G02680(K03575);AH02G02540(K03575);AH09G00680(K01246);AH15G24080(K02325)	http://www.kegg.jp/kegg-bin/show_pathway?map03410/K24070%09%23FFFFFF,red/K01246%09%23FFFFFF,red/K03575%09%23FFFFFF,red/K02325%09%23FFFFFF,red
adu00620	Pyruvate metabolism	Metabolism	Carbohydrate metabolism	19	185	0.661735	1	AH15G29690(K00029);AH05G25720(K00029);AH03G40790(K00128);AH19G35900(K01649);AH12G35870(K00873);AH11G31280(K00382);AH13G43620(K00128);AH00G00130(K01610);AH13G22790(K00029);AH09G32000(K01649);AH08G08500(K01610);AH19G30350(K00873);AH11G27110(K00626);AH15G09160(K00873);AH05G13650(K00873);AH17G30320(K00128);AH11G15710(K00016);AH01G15120(K00016);AH15G22820(K00128)	http://www.kegg.jp/kegg-bin/show_pathway?map00620/K00029%09%23FFFFFF,red/K00128%09%23FFFFFF,red/K01649%09%23FFFFFF,red/K00873%09%23FFFFFF,red/K00382%09%23FFFFFF,red/K01610%09%23FFFFFF,red/K00626%09%23FFFFFF,red/K00016%09%23FFFFFF,red
adu03450	Non-homologous end-joining	Genetic Information Processing	Replication and repair	2	20	0.66305	1	AH14G14490(K10777);AH19G35470(K10884)	http://www.kegg.jp/kegg-bin/show_pathway?map03450/K10777%09%23FFFFFF,red/K10884%09%23FFFFFF,red
adu00020	Citrate cycle (TCA cycle)	Metabolism	Carbohydrate metabolism	10	100	0.674109	1	AH07G11060(K00031);AH17G10380(K00031);AH11G31280(K00382);AH00G00130(K01610);AH08G16610(K01681);AH13G15330(K01681);AH08G08500(K01610);AH09G03680(K00030);AH18G25020(K01648);AH07G17820(K01648)	http://www.kegg.jp/kegg-bin/show_pathway?map00020/K00031%09%23FFFFFF,red/K00382%09%23FFFFFF,red/K01610%09%23FFFFFF,red/K01681%09%23FFFFFF,red/K00030%09%23FFFFFF,red/K01648%09%23FFFFFF,red
adu00450	Selenocompound metabolism	Metabolism	Metabolism of other amino acids	3	31	0.678793	1	AH12G35140(K08247);AH13G58160(K00549);AH19G23250(K01761)	http://www.kegg.jp/kegg-bin/show_pathway?map00450/K08247%09%23FFFFFF,red/K00549%09%23FFFFFF,red/K01761%09%23FFFFFF,red
adu00053	Ascorbate and aldarate metabolism	Metabolism	Carbohydrate metabolism	13	130	0.685437	1	AH03G40790(K00128);AH13G43620(K00128);AH15G31710(K16190);AH05G23660(K16190);AH15G16630(K00012);AH00G03100(K00012);AH17G30320(K00128);AH01G33420(K00012);AH01G01370(K00423);AH03G27330(K00469);AH11G24360(K00012);AH15G22820(K00128);AH13G30960(K00469)	http://www.kegg.jp/kegg-bin/show_pathway?map00053/K00128%09%23FFFFFF,red/K16190%09%23FFFFFF,red/K00012%09%23FFFFFF,red/K00423%09%23FFFFFF,red/K00469%09%23FFFFFF,red
adu00904	Diterpenoid biosynthesis	Metabolism	Metabolism of terpenoids and polyketides	5	53	0.707858	1	AH18G19020(K04125);AH18G00120(K04122);AH18G01160(K04124);AH08G26170(K04124);AH11G32030(K04125)	http://www.kegg.jp/kegg-bin/show_pathway?map00904/K04125%09%23FFFFFF,red/K04122%09%23FFFFFF,red/K04124%09%23FFFFFF,red
adu03030	DNA replication	Genetic Information Processing	Replication and repair	8	84	0.719671	1	AH03G46860(K02541);AH04G10750(K02542);AH20G11010(K02321);AH06G24980(K10742);AH11G31590(K02540);AH16G30860(K10742);AH01G32420(K03111);AH15G24080(K02325)	http://www.kegg.jp/kegg-bin/show_pathway?map03030/K02541%09%23FFFFFF,red/K02542%09%23FFFFFF,red/K02321%09%23FFFFFF,red/K10742%09%23FFFFFF,red/K02540%09%23FFFFFF,red/K03111%09%23FFFFFF,red/K02325%09%23FFFFFF,red
adu00270	Cysteine and methionine metabolism	Metabolism	Amino acid metabolism	21	213	0.737479	1	AH13G40980(K01738);AH03G37830(K01738);AH19G19980(K01738);AH09G15970(K01738);AH05G31630(K00797);AH13G58160(K00549);AH13G37980(K00827);AH18G09670(K00815);AH19G16150(K22207);AH14G00910(K00058);AH04G00320(K00058);AH01G10160(K00558);AH20G01570(K00558);AH00G03920(K01738);AH07G01950(K01738);AH19G23250(K01761);AH11G15710(K00016);AH05G02170(K00558);AH01G15120(K00016);AH06G20580(K22846);AH11G27770(K05933)	http://www.kegg.jp/kegg-bin/show_pathway?map00270/K01738%09%23FFFFFF,red/K00797%09%23FFFFFF,red/K00549%09%23FFFFFF,red/K00827%09%23FFFFFF,red/K00815%09%23FFFFFF,red/K22207%09%23FFFFFF,red/K00058%09%23FFFFFF,red/K00558%09%23FFFFFF,red/K01761%09%23FFFFFF,red/K00016%09%23FFFFFF,red/K22846%09%23FFFFFF,red/K05933%09%23FFFFFF,red
adu00740	Riboflavin metabolism	Metabolism	Metabolism of cofactors and vitamins	4	45	0.745168	1	AH14G32250(K11752);AH04G27460(K11752);AH13G49910(K00794);AH03G47150(K00794)	http://www.kegg.jp/kegg-bin/show_pathway?map00740/K11752%09%23FFFFFF,red/K00794%09%23FFFFFF,red
adu00565	Ether lipid metabolism	Metabolism	Lipid metabolism	6	66	0.748235	1	AH16G05150(K14674);AH06G02630(K14674);AH17G25560(K13510);AH13G56220(K01115);AH19G17510(K01115);AH09G07240(K01114)	http://www.kegg.jp/kegg-bin/show_pathway?map00565/K14674%09%23FFFFFF,red/K13510%09%23FFFFFF,red/K01115%09%23FFFFFF,red/K01114%09%23FFFFFF,red
adu00230	Purine metabolism	Metabolism	Nucleotide metabolism	23	234	0.749958	1	AH03G41740(K01490);AH13G07970(K00764);AH16G07150(K00951);AH06G04100(K00951);AH12G35870(K00873);AH04G03900(K01488);AH13G44390(K01490);AH12G34950(K01945);AH19G30350(K00873);AH03G33500(K10807);AH12G24840(K01490);AH09G07250(K13484);AH13G37280(K10807);AH15G09160(K00873);AH16G04310(K00942);AH11G28950(K01488);AH05G13650(K00873);AH13G33870(K01951);AH06G24820(K10808);AH11G02150(K01522);AH01G06540(K01522);…	http://www.kegg.jp/kegg-bin/show_pathway?map00230/K01490%09%23FFFFFF,red/K00764%09%23FFFFFF,red/K00951%09%23FFFFFF,red/K00873%09%23FFFFFF,red/K01488%09%23FFFFFF,red/K01945%09%23FFFFFF,red/K10807%09%23FFFFFF,red/K13484%09%23FFFFFF,red/K00942%09%23FFFFFF,red/K01951%09%23FFFFFF,red/K10808%09%23FFFFFF,red/K01522%09%23FFFFFF,red/K00759%09%23FFFFFF,red
adu00750	Vitamin B6 metabolism	Metabolism	Metabolism of cofactors and vitamins	2	24	0.758714	1	AH09G04930(K13248);AH19G06580(K13248)	http://www.kegg.jp/kegg-bin/show_pathway?map00750/K13248%09%23FFFFFF,red
adu00905	Brassinosteroid biosynthesis	Metabolism	Metabolism of terpenoids and polyketides	2	24	0.758714	1	AH19G13340(K20623);AH17G07320(K09588)	http://www.kegg.jp/kegg-bin/show_pathway?map00905/K20623%09%23FFFFFF,red/K09588%09%23FFFFFF,red
adu00051	Fructose and mannose metabolism	Metabolism	Carbohydrate metabolism	10	111	0.793035	1	AH06G05390(K19355);AH16G09010(K19355);AH05G07370(K19355);AH15G03530(K19355);AH05G38140(K00850);AH13G17650(K17497);AH03G19810(K00850);AH13G22370(K00850);AH03G14850(K19355);AH11G26930(K00850)	http://www.kegg.jp/kegg-bin/show_pathway?map00051/K19355%09%23FFFFFF,red/K00850%09%23FFFFFF,red/K17497%09%23FFFFFF,red
adu00562	Inositol phosphate metabolism	Metabolism	Carbohydrate metabolism	14	152	0.798029	1	AH02G05070(K00921);AH12G05690(K00921);AH04G15140(K00921);AH16G14920(K22913);AH05G39100(K00913);AH13G47000(K00889);AH06G07470(K22913);AH16G01140(K10572);AH20G16870(K05857);AH03G27330(K00469);AH13G30960(K00469);AH17G14060(K05857);AH10G11880(K05857);AH09G07240(K01114)	http://www.kegg.jp/kegg-bin/show_pathway?map00562/K00921%09%23FFFFFF,red/K22913%09%23FFFFFF,red/K00913%09%23FFFFFF,red/K00889%09%23FFFFFF,red/K10572%09%23FFFFFF,red/K05857%09%23FFFFFF,red/K00469%09%23FFFFFF,red/K01114%09%23FFFFFF,red
adu00072	Synthesis and degradation of ketone bodies	Metabolism	Lipid metabolism	1	16	0.845452	1	AH11G27110(K00626)	http://www.kegg.jp/kegg-bin/show_pathway?map00072/K00626%09%23FFFFFF,red
adu04141	Protein processing in endoplasmic reticulum	Genetic Information Processing	Folding, sorting and degradation	36	379	0.851525	1	AH13G17270(K10666);AH04G27720(K08057);AH03G14710(K10666);AH14G32620(K08057);AH17G23680(K09487);AH13G31440(K09490);AH13G31500(K09490);AH19G17250(K08057);AH17G30260(K09580);AH08G01560(K09487);AH09G13290(K08057);AH14G40960(K03283);AH14G40970(K03283);AH14G04960(K13993);AH13G35580(K08054);AH18G04410(K09580);AH14G40980(K03283);AH13G06870(K12670);AH20G04460(K03283);AH15G18060(K09487);AH08G13540(K09580);…	http://www.kegg.jp/kegg-bin/show_pathway?map04141/K10666%09%23FFFFFF,red/K08057%09%23FFFFFF,red/K09487%09%23FFFFFF,red/K09490%09%23FFFFFF,red/K09580%09%23FFFFFF,red/K03283%09%23FFFFFF,red/K13993%09%23FFFFFF,red/K08054%09%23FFFFFF,red/K12670%09%23FFFFFF,red/K01456%09%23FFFFFF,red/K12667%09%23FFFFFF,red/K09517%09%23FFFFFF,red/K12666%09%23FFFFFF,red/K13989%09%23FFFFFF,red/K03094%09%23FFFFFF,red
adu04136	Autophagy - other	Cellular Processes	Transport and catabolism	6	76	0.856282	1	AH10G01290(K08266);AH15G05370(K08341);AH03G33040(K08331);AH20G04140(K08266);AH18G06880(K08341);AH03G19930(K08333)	http://www.kegg.jp/kegg-bin/show_pathway?map04136/K08266%09%23FFFFFF,red/K08341%09%23FFFFFF,red/K08331%09%23FFFFFF,red/K08333%09%23FFFFFF,red
adu03060	Protein export	Genetic Information Processing	Folding, sorting and degradation	8	99	0.866231	1	AH13G31440(K09490);AH13G31500(K09490);AH17G26360(K03100);AH08G03190(K03100);AH03G36530(K03217);AH03G26780(K09490);AH03G26710(K09490);AH09G10870(K03104)	http://www.kegg.jp/kegg-bin/show_pathway?map03060/K09490%09%23FFFFFF,red/K03100%09%23FFFFFF,red/K03217%09%23FFFFFF,red/K03104%09%23FFFFFF,red
adu00196	Photosynthesis - antenna proteins	Metabolism	Energy metabolism	2	32	0.881633	1	AH13G27630(K08908);AH03G24550(K08908)	http://www.kegg.jp/kegg-bin/show_pathway?map00196/K08908%09%23FFFFFF,red
adu00909	Sesquiterpenoid and triterpenoid biosynthesis	Metabolism	Metabolism of terpenoids and polyketides	3	45	0.886344	1	AH14G00680(K15813);AH04G16130(K15814);AH07G18600(K00801)	http://www.kegg.jp/kegg-bin/show_pathway?map00909/K15813%09%23FFFFFF,red/K15814%09%23FFFFFF,red/K00801%09%23FFFFFF,red
adu00030	Pentose phosphate pathway	Metabolism	Carbohydrate metabolism	8	104	0.898385	1	AH16G09530(K00036);AH06G05880(K00036);AH19G05350(K00036);AH05G38140(K00850);AH15G07290(K00851);AH03G19810(K00850);AH13G22370(K00850);AH11G26930(K00850)	http://www.kegg.jp/kegg-bin/show_pathway?map00030/K00036%09%23FFFFFF,red/K00850%09%23FFFFFF,red/K00851%09%23FFFFFF,red
adu00513	Various types of N-glycan biosynthesis	Metabolism	Glycan biosynthesis and metabolism	4	59	0.902009	1	AH13G06870(K12670);AH02G09080(K12667);AH17G22320(K12666);AH05G19080(K14413)	http://www.kegg.jp/kegg-bin/show_pathway?map00513/K12670%09%23FFFFFF,red/K12667%09%23FFFFFF,red/K12666%09%23FFFFFF,red/K14413%09%23FFFFFF,red
adu04130	SNARE interactions in vesicular transport	Genetic Information Processing	Folding, sorting and degradation	5	72	0.909913	1	AH12G34390(K08486);AH12G34380(K08486);AH20G34230(K08486);AH20G08950(K08486);AH10G26480(K08486)	http://www.kegg.jp/kegg-bin/show_pathway?map04130/K08486%09%23FFFFFF,red
adu00600	Sphingolipid metabolism	Metabolism	Lipid metabolism	3	49	0.917865	1	AH16G39870(K00654);AH20G14960(K07407);AH09G33330(K04713)	http://www.kegg.jp/kegg-bin/show_pathway?map00600/K00654%09%23FFFFFF,red/K07407%09%23FFFFFF,red/K04713%09%23FFFFFF,red
adu00860	Porphyrin and chlorophyll metabolism	Metabolism	Metabolism of cofactors and vitamins	7	99	0.929812	1	AH12G38400(K08099);AH05G16090(K03404);AH07G01600(K13545);AH16G01790(K08099);AH17G01790(K13545);AH05G16020(K01749);AH08G03380(K01719)	http://www.kegg.jp/kegg-bin/show_pathway?map00860/K08099%09%23FFFFFF,red/K03404%09%23FFFFFF,red/K13545%09%23FFFFFF,red/K01749%09%23FFFFFF,red/K01719%09%23FFFFFF,red
adu00510	N-Glycan biosynthesis	Metabolism	Glycan biosynthesis and metabolism	5	77	0.936411	1	AH13G06870(K12670);AH02G09080(K12667);AH17G22320(K12666);AH03G13240(K01001);AH13G02710(K00902)	http://www.kegg.jp/kegg-bin/show_pathway?map00510/K12670%09%23FFFFFF,red/K12667%09%23FFFFFF,red/K12666%09%23FFFFFF,red/K01001%09%23FFFFFF,red/K00902%09%23FFFFFF,red
adu00220	Arginine biosynthesis	Metabolism	Amino acid metabolism	3	53	0.941209	1	AH05G29250(K01915);AH15G24830(K01915);AH11G29570(K01915)	http://www.kegg.jp/kegg-bin/show_pathway?map00220/K01915%09%23FFFFFF,red
adu00400	Phenylalanine, tyrosine and tryptophan biosynthesis	Metabolism	Amino acid metabolism	6	91	0.944744	1	AH17G06520(K15227);AH18G09670(K00815);AH13G37820(K00891);AH20G12810(K01626);AH08G15170(K05359);AH14G35350(K01850)	http://www.kegg.jp/kegg-bin/show_pathway?map00400/K15227%09%23FFFFFF,red/K00815%09%23FFFFFF,red/K00891%09%23FFFFFF,red/K01626%09%23FFFFFF,red/K05359%09%23FFFFFF,red/K01850%09%23FFFFFF,red
adu00900	Terpenoid backbone biosynthesis	Metabolism	Metabolism of terpenoids and polyketides	7	103	0.945507	1	AH00G04830(K13789);AH03G01290(K03526);AH11G27110(K00626);AH03G39780(K01662);AH13G03360(K03526);AH13G42720(K01662);AH20G01180(K00021)	http://www.kegg.jp/kegg-bin/show_pathway?map00900/K13789%09%23FFFFFF,red/K03526%09%23FFFFFF,red/K00626%09%23FFFFFF,red/K01662%09%23FFFFFF,red/K00021%09%23FFFFFF,red
adu00603	Glycosphingolipid biosynthesis - globo and isoglobo series	Metabolism	Glycan biosynthesis and metabolism	1	29	0.966184	1	AH20G14960(K07407)	http://www.kegg.jp/kegg-bin/show_pathway?map00603/K07407%09%23FFFFFF,red
adu03430	Mismatch repair	Genetic Information Processing	Replication and repair	3	62	0.973097	1	AH05G01830(K08739);AH06G04380(K08737);AH01G32420(K03111)	http://www.kegg.jp/kegg-bin/show_pathway?map03430/K08739%09%23FFFFFF,red/K08737%09%23FFFFFF,red/K03111%09%23FFFFFF,red
adu03022	Basal transcription factors	Genetic Information Processing	Transcription	5	89	0.973806	1	AH19G00850(K03139);AH11G27640(K03138);AH04G22720(K03127);AH05G37020(K03139);AH02G27350(K03135)	http://www.kegg.jp/kegg-bin/show_pathway?map03022/K03139%09%23FFFFFF,red/K03138%09%23FFFFFF,red/K03127%09%23FFFFFF,red/K03135%09%23FFFFFF,red
adu00670	One carbon pool by folate	Metabolism	Metabolism of cofactors and vitamins	1	39	0.989508	1	AH09G31820(K01938)	http://www.kegg.jp/kegg-bin/show_pathway?map00670/K01938%09%23FFFFFF,red
adu00760	Nicotinate and nicotinamide metabolism	Metabolism	Metabolism of cofactors and vitamins	1	39	0.989508	1	AH06G17840(K01240)	http://www.kegg.jp/kegg-bin/show_pathway?map00760/K01240%09%23FFFFFF,red
adu00970	Aminoacyl-tRNA biosynthesis	Genetic Information Processing	Translation	4	96	0.995295	1	AH14G39680(K01880);AH05G25390(K01887);AH09G06750(K14164);AH15G29980(K01887)	http://www.kegg.jp/kegg-bin/show_pathway?map00970/K01880%09%23FFFFFF,red/K01887%09%23FFFFFF,red/K14164%09%23FFFFFF,red
adu03020	RNA polymerase	Genetic Information Processing	Transcription	4	98	0.996063	1	AH09G23440(K03006);AH19G29380(K03006);AH13G57030(K03024);AH10G30240(K03024)	http://www.kegg.jp/kegg-bin/show_pathway?map03020/K03006%09%23FFFFFF,red/K03024%09%23FFFFFF,red
adu00790	Folate biosynthesis	Metabolism	Metabolism of cofactors and vitamins	1	56	0.99857	1	AH08G21860(K18482)	http://www.kegg.jp/kegg-bin/show_pathway?map00790/K18482%09%23FFFFFF,red
adu00710	Carbon fixation in photosynthetic organisms	Metabolism	Energy metabolism	6	143	0.999009	1	AH15G29690(K00029);AH05G25720(K00029);AH00G00130(K01610);AH13G22790(K00029);AH08G08500(K01610);AH10G07730(K00134)	http://www.kegg.jp/kegg-bin/show_pathway?map00710/K00029%09%23FFFFFF,red/K01610%09%23FFFFFF,red/K00134%09%23FFFFFF,red
adu04120	Ubiquitin mediated proteolysis	Genetic Information Processing	Folding, sorting and degradation	11	220	0.999495	1	AH03G00560(K10144);AH13G02500(K10144);AH17G29290(K03875);AH01G27550(K10144);AH07G04450(K03352);AH17G03270(K03352);AH12G01040(K10576);AH04G08850(K04506);AH17G08850(K03364);AH15G06830(K06688);AH18G22750(K03094)	http://www.kegg.jp/kegg-bin/show_pathway?map04120/K10144%09%23FFFFFF,red/K03875%09%23FFFFFF,red/K03352%09%23FFFFFF,red/K10576%09%23FFFFFF,red/K04506%09%23FFFFFF,red/K03364%09%23FFFFFF,red/K06688%09%23FFFFFF,red/K03094%09%23FFFFFF,red
adu03008	Ribosome biogenesis in eukaryotes	Genetic Information Processing	Translation	6	156	0.999677	1	AH05G04770(K03097);AH15G00820(K03097);AH05G27260(K14572);AH15G27030(K14572);AH03G01990(K14563);AH11G28350(K14557)	http://www.kegg.jp/kegg-bin/show_pathway?map03008/K03097%09%23FFFFFF,red/K14572%09%23FFFFFF,red/K14563%09%23FFFFFF,red/K14557%09%23FFFFFF,red
adu04144	Endocytosis	Cellular Processes	Transport and catabolism	23	381	0.999761	1	AH14G40960(K03283);AH14G40970(K03283);AH14G40980(K03283);AH20G04460(K03283);AH19G34300(K10365);AH03G44970(K07904);AH13G56220(K01115);AH02G10100(K12192);AH10G00920(K03283);AH20G17920(K07889);AH08G22440(K18467);AH13G47000(K00889);AH09G33300(K10365);AH12G29200(K18442);AH01G29160(K12483);AH19G17510(K01115);AH17G01750(K12200);AH07G24990(K07904);AH13G04220(K07901);AH17G13740(K04646);AH18G34180(K12489);…	http://www.kegg.jp/kegg-bin/show_pathway?map04144/K03283%09%23FFFFFF,red/K10365%09%23FFFFFF,red/K07904%09%23FFFFFF,red/K01115%09%23FFFFFF,red/K12192%09%23FFFFFF,red/K07889%09%23FFFFFF,red/K18467%09%23FFFFFF,red/K00889%09%23FFFFFF,red/K18442%09%23FFFFFF,red/K12483%09%23FFFFFF,red/K12200%09%23FFFFFF,red/K07901%09%23FFFFFF,red/K04646%09%23FFFFFF,red/K12489%09%23FFFFFF,red/K12471%09%23FFFFFF,red
adu03013	RNA transport	Genetic Information Processing	Translation	16	301	0.999844	1	AH00G03410(K03231);AH08G13770(K03231);AH08G22120(K13126);AH18G25310(K13126);AH03G07600(K14311);AH15G31470(K14314);AH05G24000(K14314);AH08G12550(K03257);AH18G30760(K02516);AH10G00530(K14315);AH05G14570(K03252);AH06G28080(K14304);AH06G09180(K03236);AH19G34390(K13126);AH09G33240(K13126);AH01G23450(K14305)	http://www.kegg.jp/kegg-bin/show_pathway?map03013/K03231%09%23FFFFFF,red/K13126%09%23FFFFFF,red/K14311%09%23FFFFFF,red/K14314%09%23FFFFFF,red/K03257%09%23FFFFFF,red/K02516%09%23FFFFFF,red/K14315%09%23FFFFFF,red/K03252%09%23FFFFFF,red/K14304%09%23FFFFFF,red/K03236%09%23FFFFFF,red/K14305%09%23FFFFFF,red
adu03050	Proteasome	Genetic Information Processing	Folding, sorting and degradation	2	103	0.999921	1	AH02G23300(K02728);AH09G26200(K02734)	http://www.kegg.jp/kegg-bin/show_pathway?map03050/K02728%09%23FFFFFF,red/K02734%09%23FFFFFF,red
adu03420	Nucleotide excision repair	Genetic Information Processing	Replication and repair	1	100	0.999992	1	AH15G24080(K02325)	http://www.kegg.jp/kegg-bin/show_pathway?map03420/K02325%09%23FFFFFF,red
adu03015	mRNA surveillance pathway	Genetic Information Processing	Translation	7	231	0.999999	1	AH08G22120(K13126);AH18G25310(K13126);AH16G10240(K06269);AH06G06440(K06269);AH05G20980(K14401);AH19G34390(K13126);AH09G33240(K13126)	http://www.kegg.jp/kegg-bin/show_pathway?map03015/K13126%09%23FFFFFF,red/K06269%09%23FFFFFF,red/K14401%09%23FFFFFF,red
adu03040	Spliceosome	Genetic Information Processing	Transcription	13	334	0.999999	1	AH12G30700(K12893);AH11G02430(K12823);AH08G12900(K12823);AH14G40960(K03283);AH01G06250(K12823);AH14G40970(K03283);AH14G40980(K03283);AH20G04460(K03283);AH09G25310(K12893);AH10G00920(K03283);AH20G12580(K12818);AH12G30830(K12869);AH12G30240(K12869)	http://www.kegg.jp/kegg-bin/show_pathway?map03040/K12893%09%23FFFFFF,red/K12823%09%23FFFFFF,red/K03283%09%23FFFFFF,red/K12818%09%23FFFFFF,red/K12869%09%23FFFFFF,red
adu00195	Photosynthesis	Metabolism	Energy metabolism	2	190	1	1	AH08G19780(K08901);AH18G11520(K08901)	http://www.kegg.jp/kegg-bin/show_pathway?map00195/K08901%09%23FFFFFF,red
adu00190	Oxidative phosphorylation	Metabolism	Energy metabolism	3	308	1	1	AH01G22440(K01535);AH04G05500(K03955);AH04G29070(K01535)	http://www.kegg.jp/kegg-bin/show_pathway?map00190/K01535%09%23FFFFFF,red/K03955%09%23FFFFFF,red
adu03010	Ribosome	Genetic Information Processing	Translation	14	651	1	1	AH05G24300(K02935);AH14G34870(K02915);AH18G08610(K02873);AH05G13190(K02943);AH08G17430(K02873);AH03G46010(K02925);AH10G15040(K02960);AH12G00450(K02965);AH08G00070(K02965);AH14G28880(K02902);AH01G00140(K02897);AH06G21740(K02934);AH13G15660(K02961);AH03G22660(K02933)	http://www.kegg.jp/kegg-bin/show_pathway?map03010/K02935%09%23FFFFFF,red/K02915%09%23FFFFFF,red/K02873%09%23FFFFFF,red/K02943%09%23FFFFFF,red/K02925%09%23FFFFFF,red/K02960%09%23FFFFFF,red/K02965%09%23FFFFFF,red/K02902%09%23FFFFFF,red/K02897%09%23FFFFFF,red/K02934%09%23FFFFFF,red/K02961%09%23FFFFFF,red/K02933%09%23FFFFFF,red

## Sheet: RH72 vs RH0_Up
PathwayID	Pathway	level1	level2	List	Total	Pvalue	adjustPvalue	List_gene	URL
adu00940	Phenylpropanoid biosynthesis	Metabolism	Biosynthesis of other secondary metabolites	51	303	7.56268e-17	7.48705e-15	AH04G09840(K00430);AH09G00740(K09753);AH15G18730(K00430);AH19G01590(K09753);AH05G33570(K00430);AH01G01320(K09755);AH16G00320(K00083);AH05G25050(K00588);AH14G08440(K00430);AH03G46620(K22395);AH04G21700(K00430);AH15G30330(K00588);AH14G08450(K00430);AH20G23580(K00430);AH17G06350(K00430);AH03G20910(K12355);AH17G04670(K05349);AH20G19520(K23260);AH06G03930(K18368);AH10G07820(K13065);AH20G03760(K00083);…	http://www.kegg.jp/kegg-bin/show_pathway?map00940/K00430%09%23FFFFFF,red/K09753%09%23FFFFFF,red/K09755%09%23FFFFFF,red/K00083%09%23FFFFFF,red/K00588%09%23FFFFFF,red/K22395%09%23FFFFFF,red/K12355%09%23FFFFFF,red/K05349%09%23FFFFFF,red/K23260%09%23FFFFFF,red/K18368%09%23FFFFFF,red/K13065%09%23FFFFFF,red/K01188%09%23FFFFFF,red/K05350%09%23FFFFFF,red/K12356%09%23FFFFFF,red
adu00943	Isoflavonoid biosynthesis	Metabolism	Biosynthesis of other secondary metabolites	19	58	2.77082e-12	1.37156e-10	AH09G01720(K13262);AH13G40560(K13257);AH03G37390(K13257);AH15G03380(K05281);AH13G56960(K13265);AH05G07230(K05281);AH03G37380(K13259);AH13G40550(K13259);AH10G30300(K13265);AH19G41470(K13258);AH04G11070(K13260);AH15G01050(K13260);AH13G50130(K13260);AH03G47430(K13260);AH01G11300(K13260);AH03G02210(K23179);AH14G44230(K13262);AH09G26620(K13258);AH11G11030(K13260)	http://www.kegg.jp/kegg-bin/show_pathway?map00943/K13262%09%23FFFFFF,red/K13257%09%23FFFFFF,red/K05281%09%23FFFFFF,red/K13265%09%23FFFFFF,red/K13259%09%23FFFFFF,red/K13258%09%23FFFFFF,red/K13260%09%23FFFFFF,red/K23179%09%23FFFFFF,red
adu00480	Glutathione metabolism	Metabolism	Metabolism of other amino acids	32	207	5.57844e-10	1.84089e-08	AH07G22970(K00799);AH18G20120(K00799);AH07G22960(K00799);AH07G11060(K00031);AH17G10380(K00031);AH07G22990(K00799);AH13G44270(K00799);AH19G28710(K00799);AH03G41590(K00799);AH09G22730(K00799);AH09G22740(K00799);AH13G53230(K00799);AH03G18610(K00799);AH18G20180(K00799);AH19G28730(K00799);AH13G53260(K00799);AH13G53990(K00799);AH13G37280(K10807);AH12G22710(K00799);AH13G54010(K00799);AH09G07550(K00799);…	http://www.kegg.jp/kegg-bin/show_pathway?map00480/K00799%09%23FFFFFF,red/K00031%09%23FFFFFF,red/K10807%09%23FFFFFF,red/K10808%09%23FFFFFF,red
adu00073	Cutin, suberine and wax biosynthesis	Metabolism	Lipid metabolism	17	69	5.5718e-09	1.37902e-07	AH06G24380(K15400);AH16G30080(K15400);AH11G04390(K15401);AH01G04250(K15401);AH17G14300(K15401);AH07G15220(K15401);AH03G07490(K15402);AH18G05710(K13356);AH13G09780(K15402);AH18G34400(K15400);AH03G03620(K13356);AH18G28150(K17991);AH03G11340(K13356);AH13G14200(K13356);AH13G02000(K13356);AH13G14240(K13356);AH03G03630(K13356)	http://www.kegg.jp/kegg-bin/show_pathway?map00073/K15400%09%23FFFFFF,red/K15401%09%23FFFFFF,red/K15402%09%23FFFFFF,red/K13356%09%23FFFFFF,red/K17991%09%23FFFFFF,red
adu00941	Flavonoid biosynthesis	Metabolism	Biosynthesis of other secondary metabolites	21	123	9.67827e-08	1.9163e-06	AH17G00950(K08243);AH04G08650(K00660);AH14G09890(K00660);AH07G00640(K08243);AH05G25050(K00588);AH07G00630(K08243);AH15G30330(K00588);AH19G36390(K01859);AH10G07820(K13065);AH01G02310(K00660);AH09G31640(K01859);AH04G01670(K00660);AH11G06850(K00660);AH03G02210(K23179);AH09G07080(K13065);AH09G31630(K01859);AH14G09790(K00660);AH04G08640(K00660);AH03G08660(K00660);AH16G27230(K13065);AH06G23390(K00660)	http://www.kegg.jp/kegg-bin/show_pathway?map00941/K08243%09%23FFFFFF,red/K00660%09%23FFFFFF,red/K00588%09%23FFFFFF,red/K01859%09%23FFFFFF,red/K13065%09%23FFFFFF,red/K23179%09%23FFFFFF,red
adu04712	Circadian rhythm - plant	Organismal Systems	Environmental adaptation	18	114	2.60556e-06	4.29917e-05	AH19G34600(K12124);AH04G08650(K00660);AH09G11770(K12126);AH14G09890(K00660);AH03G43330(K12116);AH15G37960(K12124);AH13G45960(K12116);AH05G36540(K12124);AH19G15340(K12126);AH20G22120(K12130);AH01G02310(K00660);AH04G01670(K00660);AH10G16480(K12130);AH11G06850(K00660);AH14G09790(K00660);AH04G08640(K00660);AH03G08660(K00660);AH06G23390(K00660)	http://www.kegg.jp/kegg-bin/show_pathway?map04712/K12124%09%23FFFFFF,red/K00660%09%23FFFFFF,red/K12126%09%23FFFFFF,red/K12116%09%23FFFFFF,red/K12130%09%23FFFFFF,red
adu00591	Linoleic acid metabolism	Metabolism	Lipid metabolism	9	39	4.11061e-05	0.000581358	AH09G09800(K15718);AH19G12870(K15718);AH09G09740(K15718);AH03G03520(K00454);AH16G44290(K00454);AH19G12820(K15718);AH18G02730(K15718);AH16G38200(K00454);AH13G40160(K00454)	http://www.kegg.jp/kegg-bin/show_pathway?map00591/K15718%09%23FFFFFF,red/K00454%09%23FFFFFF,red
adu00950	Isoquinoline alkaloid biosynthesis	Metabolism	Biosynthesis of other secondary metabolites	9	49	0.000268207	0.00331906	AH13G39720(K00422);AH20G06310(K00422);AH13G39740(K00422);AH13G38180(K15849);AH03G34380(K15849);AH19G41680(K00276);AH13G21490(K01593);AH03G18940(K01593);AH10G03190(K00422)	http://www.kegg.jp/kegg-bin/show_pathway?map00950/K00422%09%23FFFFFF,red/K15849%09%23FFFFFF,red/K00276%09%23FFFFFF,red/K01593%09%23FFFFFF,red
adu00350	Tyrosine metabolism	Metabolism	Amino acid metabolism	12	106	0.00260422	0.0286465	AH03G09110(K00121);AH13G39720(K00422);AH08G11630(K18857);AH20G06310(K00422);AH13G39740(K00422);AH13G38180(K15849);AH03G09100(K00121);AH03G34380(K15849);AH19G41680(K00276);AH13G21490(K01593);AH03G18940(K01593);AH10G03190(K00422)	http://www.kegg.jp/kegg-bin/show_pathway?map00350/K00121%09%23FFFFFF,red/K00422%09%23FFFFFF,red/K18857%09%23FFFFFF,red/K15849%09%23FFFFFF,red/K00276%09%23FFFFFF,red/K01593%09%23FFFFFF,red
adu00592	alpha-Linolenic acid metabolism	Metabolism	Lipid metabolism	10	99	0.0125967	0.11453	AH03G03520(K00454);AH16G44290(K00454);AH08G11630(K18857);AH05G14770(K05894);AH05G31020(K10529);AH16G38200(K00454);AH13G40160(K00454);AH19G29720(K10526);AH15G08090(K05894);AH13G06600(K01723)	http://www.kegg.jp/kegg-bin/show_pathway?map00592/K00454%09%23FFFFFF,red/K18857%09%23FFFFFF,red/K05894%09%23FFFFFF,red/K10529%09%23FFFFFF,red/K10526%09%23FFFFFF,red/K01723%09%23FFFFFF,red
adu00730	Thiamine metabolism	Metabolism	Metabolism of cofactors and vitamins	6	44	0.0127256	0.11453	AH15G08960(K03146);AH05G13940(K03146);AH01G04230(K03147);AH11G04450(K03147);AH11G34920(K01662);AH13G42720(K01662)	http://www.kegg.jp/kegg-bin/show_pathway?map00730/K03146%09%23FFFFFF,red/K03147%09%23FFFFFF,red/K01662%09%23FFFFFF,red
adu00909	Sesquiterpenoid and triterpenoid biosynthesis	Metabolism	Metabolism of terpenoids and polyketides	6	45	0.0141476	0.116718	AH12G33400(K14175);AH03G35710(K14175);AH14G00680(K15813);AH08G20030(K15803);AH04G16130(K15814);AH08G26210(K15803)	http://www.kegg.jp/kegg-bin/show_pathway?map00909/K14175%09%23FFFFFF,red/K15813%09%23FFFFFF,red/K15803%09%23FFFFFF,red/K15814%09%23FFFFFF,red
adu00380	Tryptophan metabolism	Metabolism	Amino acid metabolism	11	119	0.0169854	0.125951	AH16G16410(K11816);AH03G23460(K16903);AH06G10560(K11816);AH11G31280(K00382);AH03G40790(K00128);AH14G15600(K01426);AH13G43620(K00128);AH13G12450(K01426);AH00G04540(K11816);AH13G21490(K01593);AH03G18940(K01593)	http://www.kegg.jp/kegg-bin/show_pathway?map00380/K11816%09%23FFFFFF,red/K16903%09%23FFFFFF,red/K00382%09%23FFFFFF,red/K00128%09%23FFFFFF,red/K01426%09%23FFFFFF,red/K01593%09%23FFFFFF,red
adu00960	Tropane, piperidine and pyridine alkaloid biosynthesis	Metabolism	Biosynthesis of other secondary metabolites	6	48	0.0190706	0.125951	AH14G20040(K08081);AH13G38180(K15849);AH03G34380(K15849);AH13G04940(K08081);AH19G41680(K00276);AH08G23020(K13610)	http://www.kegg.jp/kegg-bin/show_pathway?map00960/K08081%09%23FFFFFF,red/K15849%09%23FFFFFF,red/K00276%09%23FFFFFF,red/K13610%09%23FFFFFF,red
adu04146	Peroxisome	Cellular Processes	Transport and catabolism	15	186	0.0190835	0.125951	AH07G11060(K00031);AH17G10380(K00031);AH18G05710(K13356);AH10G32030(K01897);AH16G10210(K08726);AH06G06410(K08726);AH14G05350(K13347);AH18G30390(K00306);AH03G03620(K13356);AH03G11340(K13356);AH13G14200(K13356);AH10G00320(K11517);AH13G02000(K13356);AH13G14240(K13356);AH03G03630(K13356)	http://www.kegg.jp/kegg-bin/show_pathway?map04146/K00031%09%23FFFFFF,red/K13356%09%23FFFFFF,red/K01897%09%23FFFFFF,red/K08726%09%23FFFFFF,red/K13347%09%23FFFFFF,red/K00306%09%23FFFFFF,red/K11517%09%23FFFFFF,red
adu00062	Fatty acid elongation	Metabolism	Lipid metabolism	7	64	0.0231927	0.142203	AH13G59720(K15397);AH16G40350(K15397);AH18G17500(K15397);AH17G19230(K15397);AH07G19000(K15397);AH07G24530(K15397);AH02G03240(K01068)	http://www.kegg.jp/kegg-bin/show_pathway?map00062/K15397%09%23FFFFFF,red/K01068%09%23FFFFFF,red
adu04626	Plant-pathogen interaction	Organismal Systems	Environmental adaptation	28	427	0.0259131	0.142203	AH20G02550(K13449);AH10G04560(K13449);AH05G33840(K09487);AH15G18060(K09487);AH11G03310(K13448);AH17G01230(K09487);AH11G24530(K13447);AH07G01060(K09487);AH05G00140(K13457);AH06G06590(K13447);AH16G10440(K13447);AH20G02420(K13449);AH13G59720(K15397);AH16G40350(K15397);AH19G24870(K13448);AH18G17500(K15397);AH20G07350(K13433);AH01G33260(K13447);AH10G02190(K13433);AH20G02560(K13449);AH17G19230(K15397);…	http://www.kegg.jp/kegg-bin/show_pathway?map04626/K13449%09%23FFFFFF,red/K09487%09%23FFFFFF,red/K13448%09%23FFFFFF,red/K13447%09%23FFFFFF,red/K13457%09%23FFFFFF,red/K15397%09%23FFFFFF,red/K13433%09%23FFFFFF,red/K02358%09%23FFFFFF,red/K13424%09%23FFFFFF,red/K04368%09%23FFFFFF,red
adu00460	Cyanoamino acid metabolism	Metabolism	Metabolism of other amino acids	7	66	0.0269706	0.142203	AH17G04670(K05349);AH13G19790(K01188);AH16G27160(K05349);AH17G14370(K05349);AH07G05950(K05349);AH06G21960(K05349);AH14G04870(K05350)	http://www.kegg.jp/kegg-bin/show_pathway?map00460/K05349%09%23FFFFFF,red/K01188%09%23FFFFFF,red/K05350%09%23FFFFFF,red
adu00908	Zeatin biosynthesis	Metabolism	Metabolism of terpenoids and polyketides	6	52	0.0272914	0.142203	AH01G21650(K00279);AH07G25460(K00791);AH10G24680(K13496);AH11G36140(K00279);AH16G26200(K13496);AH01G21600(K00279)	http://www.kegg.jp/kegg-bin/show_pathway?map00908/K00279%09%23FFFFFF,red/K00791%09%23FFFFFF,red/K13496%09%23FFFFFF,red
adu00071	Fatty acid degradation	Metabolism	Lipid metabolism	10	115	0.0323263	0.157407	AH11G04390(K15401);AH01G04250(K15401);AH03G09110(K00121);AH17G14300(K15401);AH07G15220(K15401);AH08G11630(K18857);AH10G32030(K01897);AH03G40790(K00128);AH13G43620(K00128);AH03G09100(K00121)	http://www.kegg.jp/kegg-bin/show_pathway?map00071/K15401%09%23FFFFFF,red/K00121%09%23FFFFFF,red/K18857%09%23FFFFFF,red/K01897%09%23FFFFFF,red/K00128%09%23FFFFFF,red
adu00360	Phenylalanine metabolism	Metabolism	Amino acid metabolism	7	69	0.0333894	0.157407	AH14G15600(K01426);AH13G38180(K15849);AH03G34380(K15849);AH13G12450(K01426);AH19G41680(K00276);AH13G21490(K01593);AH03G18940(K01593)	http://www.kegg.jp/kegg-bin/show_pathway?map00360/K01426%09%23FFFFFF,red/K15849%09%23FFFFFF,red/K00276%09%23FFFFFF,red/K01593%09%23FFFFFF,red
adu00998	Biosynthesis of various secondary metabolites - part 2	Metabolism	Biosynthesis of other secondary metabolites	2	7	0.0358837	0.161477	AH05G00270(K21568);AH01G10140(K21568)	http://www.kegg.jp/kegg-bin/show_pathway?map00998/K21568%09%23FFFFFF,red
adu00945	Stilbenoid, diarylheptanoid and gingerol biosynthesis	Metabolism	Biosynthesis of other secondary metabolites	5	44	0.0448486	0.193044	AH05G25050(K00588);AH15G30330(K00588);AH10G07820(K13065);AH09G07080(K13065);AH16G27230(K13065)	http://www.kegg.jp/kegg-bin/show_pathway?map00945/K00588%09%23FFFFFF,red/K13065%09%23FFFFFF,red
adu00400	Phenylalanine, tyrosine and tryptophan biosynthesis	Metabolism	Amino acid metabolism	8	91	0.0496335	0.204738	AH20G12810(K01626);AH14G35350(K01850);AH10G08960(K01626);AH16G11150(K13832);AH13G38180(K15849);AH14G44700(K01850);AH05G14040(K01696);AH03G34380(K15849)	http://www.kegg.jp/kegg-bin/show_pathway?map00400/K01626%09%23FFFFFF,red/K01850%09%23FFFFFF,red/K13832%09%23FFFFFF,red/K15849%09%23FFFFFF,red/K01696%09%23FFFFFF,red
adu00520	Amino sugar and nucleotide sugar metabolism	Metabolism	Carbohydrate metabolism	17	260	0.073176	0.289777	AH20G00720(K20547);AH05G02160(K20547);AH08G11570(K01183);AH01G09220(K20547);AH12G16010(K01183);AH18G02950(K01183);AH19G35340(K01183);AH09G32500(K01183);AH06G28370(K12446);AH12G02350(K01183);AH13G06440(K01183);AH01G33420(K00012);AH13G32110(K01784);AH11G24360(K00012);AH07G04090(K12450);AH09G09670(K01183);AH03G04390(K01183)	http://www.kegg.jp/kegg-bin/show_pathway?map00520/K20547%09%23FFFFFF,red/K01183%09%23FFFFFF,red/K12446%09%23FFFFFF,red/K00012%09%23FFFFFF,red/K01784%09%23FFFFFF,red/K12450%09%23FFFFFF,red
adu00965	Betalain biosynthesis	Metabolism	Biosynthesis of other secondary metabolites	2	11	0.0835927	0.318295	AH13G21490(K01593);AH03G18940(K01593)	http://www.kegg.jp/kegg-bin/show_pathway?map00965/K01593%09%23FFFFFF,red
adu04016	MAPK signaling pathway - plant	Environmental Information Processing	Signal transduction	20	328	0.0961022	0.352375	AH20G02550(K13449);AH20G00720(K20547);AH10G04560(K13449);AH05G02160(K20547);AH01G09220(K20547);AH16G33920(K14497);AH06G27360(K14497);AH19G22710(K14509);AH09G17730(K14509);AH11G24530(K13447);AH06G06590(K13447);AH16G10440(K13447);AH20G02420(K13449);AH09G21370(K14516);AH01G33260(K13447);AH20G02560(K13449);AH03G23680(K20603);AH02G08810(K14516);AH16G32150(K13424);AH06G25830(K13424)	http://www.kegg.jp/kegg-bin/show_pathway?map04016/K13449%09%23FFFFFF,red/K20547%09%23FFFFFF,red/K14497%09%23FFFFFF,red/K14509%09%23FFFFFF,red/K13447%09%23FFFFFF,red/K14516%09%23FFFFFF,red/K20603%09%23FFFFFF,red/K13424%09%23FFFFFF,red
adu00240	Pyrimidine metabolism	Metabolism	Nucleotide metabolism	9	126	0.109603	0.387524	AH11G05410(K00876);AH01G03370(K00876);AH13G37280(K10807);AH14G06790(K00857);AH08G21610(K00943);AH03G33500(K10807);AH04G05270(K00857);AH06G24820(K10808);AH07G11740(K01520)	http://www.kegg.jp/kegg-bin/show_pathway?map00240/K00876%09%23FFFFFF,red/K10807%09%23FFFFFF,red/K00857%09%23FFFFFF,red/K00943%09%23FFFFFF,red/K10808%09%23FFFFFF,red/K01520%09%23FFFFFF,red
adu00500	Starch and sucrose metabolism	Metabolism	Carbohydrate metabolism	17	279	0.118542	0.404678	AH16G41710(K01176);AH06G19470(K00705);AH17G04670(K05349);AH13G32350(K01179);AH13G19790(K01188);AH18G02500(K01193);AH16G27160(K05349);AH13G45460(K00688);AH03G42840(K00688);AH01G02020(K00700);AH05G37660(K01179);AH17G14370(K05349);AH19G00220(K01179);AH10G09400(K01087);AH07G05950(K05349);AH06G21960(K05349);AH14G04870(K05350)	http://www.kegg.jp/kegg-bin/show_pathway?map00500/K01176%09%23FFFFFF,red/K00705%09%23FFFFFF,red/K05349%09%23FFFFFF,red/K01179%09%23FFFFFF,red/K01188%09%23FFFFFF,red/K01193%09%23FFFFFF,red/K00688%09%23FFFFFF,red/K00700%09%23FFFFFF,red/K01087%09%23FFFFFF,red/K05350%09%23FFFFFF,red
adu00040	Pentose and glucuronate interconversions	Metabolism	Carbohydrate metabolism	14	232	0.154317	0.498492	AH10G27930(K01728);AH13G12000(K01184);AH05G14000(K01051);AH15G08950(K01051);AH01G02630(K01051);AH07G02000(K01051);AH00G03850(K01051);AH12G28010(K01051);AH11G06510(K01051);AH12G32390(K01051);AH01G33420(K00012);AH02G24950(K01051);AH11G24360(K00012);AH12G28140(K01051)	http://www.kegg.jp/kegg-bin/show_pathway?map00040/K01728%09%23FFFFFF,red/K01184%09%23FFFFFF,red/K01051%09%23FFFFFF,red/K00012%09%23FFFFFF,red
adu01040	Biosynthesis of unsaturated fatty acids	Metabolism	Lipid metabolism	4	47	0.156093	0.498492	AH02G01350(K03921);AH12G01400(K03921);AH06G27080(K03921);AH02G03240(K01068)	http://www.kegg.jp/kegg-bin/show_pathway?map01040/K03921%09%23FFFFFF,red/K01068%09%23FFFFFF,red
adu00900	Terpenoid backbone biosynthesis	Metabolism	Metabolism of terpenoids and polyketides	7	103	0.17561	0.543292	AH01G09670(K00021);AH08G16990(K12742);AH11G34920(K01662);AH20G01180(K00021);AH13G03360(K03526);AH13G42720(K01662);AH03G01290(K03526)	http://www.kegg.jp/kegg-bin/show_pathway?map00900/K00021%09%23FFFFFF,red/K12742%09%23FFFFFF,red/K01662%09%23FFFFFF,red/K03526%09%23FFFFFF,red
adu00290	Valine, leucine and isoleucine biosynthesis	Metabolism	Amino acid metabolism	3	36	0.215318	0.626512	AH08G18790(K00053);AH19G28190(K01703);AH14G04710(K01687)	http://www.kegg.jp/kegg-bin/show_pathway?map00290/K00053%09%23FFFFFF,red/K01703%09%23FFFFFF,red/K01687%09%23FFFFFF,red
adu00514	Other types of O-glycan biosynthesis	Metabolism	Glycan biosynthesis and metabolism	2	20	0.223436	0.626512	AH16G12800(K09667);AH20G01330(K20784)	http://www.kegg.jp/kegg-bin/show_pathway?map00514/K09667%09%23FFFFFF,red/K20784%09%23FFFFFF,red
adu00052	Galactose metabolism	Metabolism	Carbohydrate metabolism	7	111	0.22592	0.626512	AH16G09600(K18819);AH18G02500(K01193);AH17G01490(K06617);AH01G25000(K06617);AH06G04610(K06611);AH13G32110(K01784);AH16G04370(K06617)	http://www.kegg.jp/kegg-bin/show_pathway?map00052/K18819%09%23FFFFFF,red/K01193%09%23FFFFFF,red/K06617%09%23FFFFFF,red/K06611%09%23FFFFFF,red/K01784%09%23FFFFFF,red
adu03018	RNA degradation	Genetic Information Processing	Folding, sorting and degradation	11	190	0.227823	0.626512	AH20G29720(K01689);AH09G22830(K04077);AH18G25310(K13126);AH19G28800(K04077);AH05G24180(K00962);AH06G00370(K03679);AH19G07310(K04077);AH10G04890(K04043);AH09G05620(K04077);AH09G22820(K04077);AH16G02950(K03679)	http://www.kegg.jp/kegg-bin/show_pathway?map03018/K01689%09%23FFFFFF,red/K04077%09%23FFFFFF,red/K13126%09%23FFFFFF,red/K00962%09%23FFFFFF,red/K03679%09%23FFFFFF,red/K04043%09%23FFFFFF,red
adu00903	Limonene and pinene degradation	Metabolism	Metabolism of terpenoids and polyketides	2	22	0.256946	0.687505	AH03G40790(K00128);AH13G43620(K00128)	http://www.kegg.jp/kegg-bin/show_pathway?map00903/K00128%09%23FFFFFF,red
adu00910	Nitrogen metabolism	Metabolism	Energy metabolism	4	59	0.268459	0.699407	AH12G36250(K01674);AH03G40290(K02575);AH13G02940(K01674);AH16G32240(K02575)	http://www.kegg.jp/kegg-bin/show_pathway?map00910/K01674%09%23FFFFFF,red/K02575%09%23FFFFFF,red
adu00310	Lysine degradation	Metabolism	Amino acid metabolism	4	63	0.308829	0.783951	AH11G31280(K00382);AH03G40790(K00128);AH18G30390(K00306);AH13G43620(K00128)	http://www.kegg.jp/kegg-bin/show_pathway?map00310/K00382%09%23FFFFFF,red/K00128%09%23FFFFFF,red/K00306%09%23FFFFFF,red
adu03030	DNA replication	Genetic Information Processing	Replication and repair	5	84	0.32007	0.784613	AH06G24980(K10742);AH11G31590(K02540);AH01G32420(K03111);AH03G46860(K02541);AH11G35340(K10739)	http://www.kegg.jp/kegg-bin/show_pathway?map03030/K10742%09%23FFFFFF,red/K02540%09%23FFFFFF,red/K03111%09%23FFFFFF,red/K02541%09%23FFFFFF,red/K10739%09%23FFFFFF,red
adu04075	Plant hormone signal transduction	Environmental Information Processing	Signal transduction	27	549	0.324941	0.784613	AH20G02550(K13449);AH10G04560(K13449);AH13G45730(K13464);AH09G11770(K12126);AH16G33920(K14497);AH06G27360(K14497);AH19G22710(K14509);AH09G17730(K14509);AH16G03040(K14487);AH05G03310(K13464);AH19G15340(K12126);AH01G21860(K14504);AH13G19860(K14487);AH20G02420(K13449);AH09G21370(K14516);AH08G06850(K14431);AH16G03850(K14431);AH20G02560(K13449);AH09G28080(K14505);AH05G33750(K14487);AH02G08810(K14516);…	http://www.kegg.jp/kegg-bin/show_pathway?map04075/K13449%09%23FFFFFF,red/K13464%09%23FFFFFF,red/K12126%09%23FFFFFF,red/K14497%09%23FFFFFF,red/K14509%09%23FFFFFF,red/K14487%09%23FFFFFF,red/K14504%09%23FFFFFF,red/K14516%09%23FFFFFF,red/K14431%09%23FFFFFF,red/K14505%09%23FFFFFF,red/K13946%09%23FFFFFF,red
adu00531	Glycosaminoglycan degradation	Metabolism	Glycan biosynthesis and metabolism	2	30	0.389265	0.908637	AH18G34990(K10532);AH06G06510(K10532)	http://www.kegg.jp/kegg-bin/show_pathway?map00531/K10532%09%23FFFFFF,red
adu00785	Lipoic acid metabolism	Metabolism	Metabolism of cofactors and vitamins	1	11	0.394661	0.908637	AH09G27400(K23735)	http://www.kegg.jp/kegg-bin/show_pathway?map00785/K23735%09%23FFFFFF,red
adu00430	Taurine and hypotaurine metabolism	Metabolism	Metabolism of other amino acids	1	12	0.42168	0.919343	AH17G10120(K01580)	http://www.kegg.jp/kegg-bin/show_pathway?map00430/K01580%09%23FFFFFF,red
adu00904	Diterpenoid biosynthesis	Metabolism	Metabolism of terpenoids and polyketides	3	53	0.422987	0.919343	AH09G07960(K17961);AH05G03720(K04123);AH08G26170(K04124)	http://www.kegg.jp/kegg-bin/show_pathway?map00904/K17961%09%23FFFFFF,red/K04123%09%23FFFFFF,red/K04124%09%23FFFFFF,red
adu00410	beta-Alanine metabolism	Metabolism	Metabolism of other amino acids	5	96	0.427169	0.919343	AH03G40790(K00128);AH13G43620(K00128);AH15G34290(K05605);AH17G10120(K01580);AH19G41680(K00276)	http://www.kegg.jp/kegg-bin/show_pathway?map00410/K00128%09%23FFFFFF,red/K05605%09%23FFFFFF,red/K01580%09%23FFFFFF,red/K00276%09%23FFFFFF,red
adu00020	Citrate cycle (TCA cycle)	Metabolism	Carbohydrate metabolism	5	100	0.4624	0.973991	AH07G11060(K00031);AH17G10380(K00031);AH11G31280(K00382);AH08G08500(K01610);AH00G00130(K01610)	http://www.kegg.jp/kegg-bin/show_pathway?map00020/K00031%09%23FFFFFF,red/K00382%09%23FFFFFF,red/K01610%09%23FFFFFF,red
adu00590	Arachidonic acid metabolism	Metabolism	Lipid metabolism	2	36	0.481491	0.993076	AH16G10210(K08726);AH06G06410(K08726)	http://www.kegg.jp/kegg-bin/show_pathway?map00590/K08726%09%23FFFFFF,red
adu00660	C5-Branched dibasic acid metabolism	Metabolism	Carbohydrate metabolism	1	15	0.49573	1	AH19G28190(K01703)	http://www.kegg.jp/kegg-bin/show_pathway?map00660/K01703%09%23FFFFFF,red
adu00601	Glycosphingolipid biosynthesis - lacto and neolacto series	Metabolism	Glycan biosynthesis and metabolism	1	16	0.518248	1	AH12G24300(K01988)	http://www.kegg.jp/kegg-bin/show_pathway?map00601/K01988%09%23FFFFFF,red
adu03430	Mismatch repair	Genetic Information Processing	Replication and repair	3	62	0.526752	1	AH05G01830(K08739);AH01G32420(K03111);AH11G35340(K10739)	http://www.kegg.jp/kegg-bin/show_pathway?map03430/K08739%09%23FFFFFF,red/K03111%09%23FFFFFF,red/K10739%09%23FFFFFF,red
adu00966	Glucosinolate biosynthesis	Metabolism	Biosynthesis of other secondary metabolites	1	17	0.539762	1	AH19G28190(K01703)	http://www.kegg.jp/kegg-bin/show_pathway?map00966/K01703%09%23FFFFFF,red
adu00564	Glycerophospholipid metabolism	Metabolism	Lipid metabolism	10	225	0.55044	1	AH13G41350(K13508);AH03G38280(K13508);AH17G08690(K13508);AH15G25920(K05929);AH07G09690(K13508);AH17G15770(K00006);AH05G28760(K05929);AH07G21510(K00006);AH03G13370(K00006);AH19G09070(K01114)	http://www.kegg.jp/kegg-bin/show_pathway?map00564/K13508%09%23FFFFFF,red/K05929%09%23FFFFFF,red/K00006%09%23FFFFFF,red/K01114%09%23FFFFFF,red
adu00061	Fatty acid biosynthesis	Metabolism	Lipid metabolism	5	111	0.555286	1	AH10G32030(K01897);AH02G01350(K03921);AH12G01400(K03921);AH17G20290(K00208);AH06G27080(K03921)	http://www.kegg.jp/kegg-bin/show_pathway?map00061/K01897%09%23FFFFFF,red/K03921%09%23FFFFFF,red/K00208%09%23FFFFFF,red
adu00010	Glycolysis / Gluconeogenesis	Metabolism	Carbohydrate metabolism	11	257	0.599551	1	AH03G09110(K00121);AH08G11630(K18857);AH11G31280(K00382);AH20G29720(K01689);AH03G40790(K00128);AH08G08500(K01610);AH13G43620(K00128);AH00G00130(K01610);AH10G07730(K00134);AH03G09100(K00121);AH11G29830(K01006)	http://www.kegg.jp/kegg-bin/show_pathway?map00010/K00121%09%23FFFFFF,red/K18857%09%23FFFFFF,red/K00382%09%23FFFFFF,red/K01689%09%23FFFFFF,red/K00128%09%23FFFFFF,red/K01610%09%23FFFFFF,red/K00134%09%23FFFFFF,red/K01006%09%23FFFFFF,red
adu02010	ABC transporters	Environmental Information Processing	Membrane transport	3	69	0.599883	1	AH11G06310(K05666);AH01G10250(K05658);AH10G16930(K05658)	http://www.kegg.jp/kegg-bin/show_pathway?map02010/K05666%09%23FFFFFF,red/K05658%09%23FFFFFF,red
adu00770	Pantothenate and CoA biosynthesis	Metabolism	Metabolism of cofactors and vitamins	4	93	0.600539	1	AH08G18790(K00053);AH03G40790(K00128);AH14G04710(K01687);AH13G43620(K00128)	http://www.kegg.jp/kegg-bin/show_pathway?map00770/K00053%09%23FFFFFF,red/K00128%09%23FFFFFF,red/K01687%09%23FFFFFF,red
adu00340	Histidine metabolism	Metabolism	Amino acid metabolism	2	47	0.626332	1	AH03G40790(K00128);AH13G43620(K00128)	http://www.kegg.jp/kegg-bin/show_pathway?map00340/K00128%09%23FFFFFF,red
adu04130	SNARE interactions in vesicular transport	Genetic Information Processing	Folding, sorting and degradation	3	72	0.628867	1	AH10G26480(K08486);AH20G34230(K08486);AH20G08950(K08486)	http://www.kegg.jp/kegg-bin/show_pathway?map04130/K08486%09%23FFFFFF,red
adu00300	Lysine biosynthesis	Metabolism	Amino acid metabolism	1	22	0.633779	1	AH10G05900(K10206)	http://www.kegg.jp/kegg-bin/show_pathway?map00300/K10206%09%23FFFFFF,red
adu00920	Sulfur metabolism	Metabolism	Energy metabolism	3	74	0.647369	1	AH03G37830(K01738);AH09G15970(K01738);AH19G19980(K01738)	http://www.kegg.jp/kegg-bin/show_pathway?map00920/K01738%09%23FFFFFF,red
adu00330	Arginine and proline metabolism	Metabolism	Amino acid metabolism	5	125	0.660792	1	AH12G22370(K12657);AH03G40790(K00128);AH14G15600(K01426);AH13G43620(K00128);AH13G12450(K01426)	http://www.kegg.jp/kegg-bin/show_pathway?map00330/K12657%09%23FFFFFF,red/K00128%09%23FFFFFF,red/K01426%09%23FFFFFF,red
adu00906	Carotenoid biosynthesis	Metabolism	Metabolism of terpenoids and polyketides	2	53	0.691133	1	AH05G01230(K09843);AH10G14230(K09843)	http://www.kegg.jp/kegg-bin/show_pathway?map00906/K09843%09%23FFFFFF,red
adu00053	Ascorbate and aldarate metabolism	Metabolism	Carbohydrate metabolism	5	130	0.694295	1	AH03G40790(K00128);AH13G43620(K00128);AH01G33420(K00012);AH13G45630(K00423);AH11G24360(K00012)	http://www.kegg.jp/kegg-bin/show_pathway?map00053/K00128%09%23FFFFFF,red/K00012%09%23FFFFFF,red/K00423%09%23FFFFFF,red
adu00620	Pyruvate metabolism	Metabolism	Carbohydrate metabolism	7	185	0.724336	1	AH11G31280(K00382);AH13G22790(K00029);AH03G40790(K00128);AH08G08500(K01610);AH13G43620(K00128);AH00G00130(K01610);AH11G29830(K01006)	http://www.kegg.jp/kegg-bin/show_pathway?map00620/K00382%09%23FFFFFF,red/K00029%09%23FFFFFF,red/K00128%09%23FFFFFF,red/K01610%09%23FFFFFF,red/K01006%09%23FFFFFF,red
adu00603	Glycosphingolipid biosynthesis - globo and isoglobo series	Metabolism	Glycan biosynthesis and metabolism	1	29	0.734098	1	AH12G24300(K01988)	http://www.kegg.jp/kegg-bin/show_pathway?map00603/K01988%09%23FFFFFF,red
adu00280	Valine, leucine and isoleucine degradation	Metabolism	Amino acid metabolism	4	111	0.735683	1	AH11G31280(K00382);AH03G40790(K00128);AH13G43620(K00128);AH15G34290(K05605)	http://www.kegg.jp/kegg-bin/show_pathway?map00280/K00382%09%23FFFFFF,red/K00128%09%23FFFFFF,red/K05605%09%23FFFFFF,red
adu00130	Ubiquinone and other terpenoid-quinone biosynthesis	Metabolism	Metabolism of cofactors and vitamins	4	112	0.742066	1	AH08G23290(K09833);AH11G35440(K09833);AH18G27380(K09833);AH01G22470(K09833)	http://www.kegg.jp/kegg-bin/show_pathway?map00130/K09833%09%23FFFFFF,red
adu00260	Glycine, serine and threonine metabolism	Metabolism	Amino acid metabolism	4	113	0.748331	1	AH11G31280(K00382);AH18G30390(K00306);AH05G14040(K01696);AH19G41680(K00276)	http://www.kegg.jp/kegg-bin/show_pathway?map00260/K00382%09%23FFFFFF,red/K00306%09%23FFFFFF,red/K01696%09%23FFFFFF,red/K00276%09%23FFFFFF,red
adu00450	Selenocompound metabolism	Metabolism	Metabolism of other amino acids	1	31	0.757349	1	AH19G23250(K01761)	http://www.kegg.jp/kegg-bin/show_pathway?map00450/K01761%09%23FFFFFF,red
adu00780	Biotin metabolism	Metabolism	Metabolism of cofactors and vitamins	1	31	0.757349	1	AH17G20290(K00208)	http://www.kegg.jp/kegg-bin/show_pathway?map00780/K00208%09%23FFFFFF,red
adu03440	Homologous recombination	Genetic Information Processing	Replication and repair	3	88	0.75844	1	AH01G32420(K03111);AH16G32730(K10875);AH11G35340(K10739)	http://www.kegg.jp/kegg-bin/show_pathway?map03440/K03111%09%23FFFFFF,red/K10875%09%23FFFFFF,red/K10739%09%23FFFFFF,red
adu00196	Photosynthesis - antenna proteins	Metabolism	Energy metabolism	1	32	0.768203	1	AH13G27630(K08908)	http://www.kegg.jp/kegg-bin/show_pathway?map00196/K08908%09%23FFFFFF,red
adu00710	Carbon fixation in photosynthetic organisms	Metabolism	Energy metabolism	5	143	0.770477	1	AH13G22790(K00029);AH08G08500(K01610);AH00G00130(K01610);AH10G07730(K00134);AH11G29830(K01006)	http://www.kegg.jp/kegg-bin/show_pathway?map00710/K00029%09%23FFFFFF,red/K01610%09%23FFFFFF,red/K00134%09%23FFFFFF,red/K01006%09%23FFFFFF,red
adu00561	Glycerolipid metabolism	Metabolism	Lipid metabolism	6	172	0.785206	1	AH13G41350(K13508);AH03G38280(K13508);AH17G08690(K13508);AH03G40790(K00128);AH07G09690(K13508);AH13G43620(K00128)	http://www.kegg.jp/kegg-bin/show_pathway?map00561/K13508%09%23FFFFFF,red/K00128%09%23FFFFFF,red
adu00270	Cysteine and methionine metabolism	Metabolism	Amino acid metabolism	7	213	0.843787	1	AH06G05820(K00789);AH03G37830(K01738);AH09G15970(K01738);AH19G19980(K01738);AH16G09440(K00789);AH19G23250(K01761);AH05G02170(K00558)	http://www.kegg.jp/kegg-bin/show_pathway?map00270/K00789%09%23FFFFFF,red/K01738%09%23FFFFFF,red/K01761%09%23FFFFFF,red/K00558%09%23FFFFFF,red
adu00650	Butanoate metabolism	Metabolism	Carbohydrate metabolism	1	46	0.877914	1	AH17G10120(K01580)	http://www.kegg.jp/kegg-bin/show_pathway?map00650/K01580%09%23FFFFFF,red
adu00640	Propanoate metabolism	Metabolism	Carbohydrate metabolism	2	81	0.8822	1	AH11G31280(K00382);AH15G34290(K05605)	http://www.kegg.jp/kegg-bin/show_pathway?map00640/K00382%09%23FFFFFF,red/K05605%09%23FFFFFF,red
adu00563	Glycosylphosphatidylinositol (GPI)-anchor biosynthesis	Metabolism	Glycan biosynthesis and metabolism	1	47	0.883384	1	AH04G22510(K05291)	http://www.kegg.jp/kegg-bin/show_pathway?map00563/K05291%09%23FFFFFF,red
adu04145	Phagosome	Cellular Processes	Transport and catabolism	4	151	0.909975	1	AH16G27440(K07374);AH06G22220(K07374);AH03G06220(K04392);AH13G08450(K04392)	http://www.kegg.jp/kegg-bin/show_pathway?map04145/K07374%09%23FFFFFF,red/K04392%09%23FFFFFF,red
adu03008	Ribosome biogenesis in eukaryotes	Genetic Information Processing	Translation	4	156	0.922273	1	AH12G18250(K03539);AH12G03810(K11131);AH11G07900(K14554);AH11G28350(K14557)	http://www.kegg.jp/kegg-bin/show_pathway?map03008/K03539%09%23FFFFFF,red/K11131%09%23FFFFFF,red/K14554%09%23FFFFFF,red/K14557%09%23FFFFFF,red
adu00250	Alanine, aspartate and glutamate metabolism	Metabolism	Amino acid metabolism	2	104	0.949868	1	AH17G10120(K01580);AH11G03850(K01953)	http://www.kegg.jp/kegg-bin/show_pathway?map00250/K01580%09%23FFFFFF,red/K01953%09%23FFFFFF,red
adu00565	Ether lipid metabolism	Metabolism	Lipid metabolism	1	66	0.951228	1	AH19G09070(K01114)	http://www.kegg.jp/kegg-bin/show_pathway?map00565/K01114%09%23FFFFFF,red
adu04136	Autophagy - other	Cellular Processes	Transport and catabolism	1	76	0.969196	1	AH03G19930(K08333)	http://www.kegg.jp/kegg-bin/show_pathway?map04136/K08333%09%23FFFFFF,red
adu04120	Ubiquitin mediated proteolysis	Genetic Information Processing	Folding, sorting and degradation	5	220	0.970961	1	AH03G00560(K10144);AH13G02500(K10144);AH17G08850(K03364);AH07G09820(K03364);AH15G07430(K03363)	http://www.kegg.jp/kegg-bin/show_pathway?map04120/K10144%09%23FFFFFF,red/K03364%09%23FFFFFF,red/K03363%09%23FFFFFF,red
adu00630	Glyoxylate and dicarboxylate metabolism	Metabolism	Carbohydrate metabolism	2	136	0.985602	1	AH11G31280(K00382);AH10G00320(K11517)	http://www.kegg.jp/kegg-bin/show_pathway?map00630/K00382%09%23FFFFFF,red/K11517%09%23FFFFFF,red
adu03020	RNA polymerase	Genetic Information Processing	Transcription	1	98	0.988811	1	AH19G29380(K03006)	http://www.kegg.jp/kegg-bin/show_pathway?map03020/K03006%09%23FFFFFF,red
adu04141	Protein processing in endoplasmic reticulum	Genetic Information Processing	Folding, sorting and degradation	9	379	0.989312	1	AH13G17270(K10666);AH05G33840(K09487);AH15G18060(K09487);AH03G14710(K10666);AH17G01230(K09487);AH07G01060(K09487);AH14G40970(K03283);AH14G40980(K03283);AH10G27890(K13993)	http://www.kegg.jp/kegg-bin/show_pathway?map04141/K10666%09%23FFFFFF,red/K09487%09%23FFFFFF,red/K03283%09%23FFFFFF,red/K13993%09%23FFFFFF,red
adu00860	Porphyrin and chlorophyll metabolism	Metabolism	Metabolism of cofactors and vitamins	1	99	0.989315	1	AH11G19130(K22013)	http://www.kegg.jp/kegg-bin/show_pathway?map00860/K22013%09%23FFFFFF,red
adu03420	Nucleotide excision repair	Genetic Information Processing	Replication and repair	1	100	0.989796	1	AH11G35340(K10739)	http://www.kegg.jp/kegg-bin/show_pathway?map03420/K10739%09%23FFFFFF,red
adu03050	Proteasome	Genetic Information Processing	Folding, sorting and degradation	1	103	0.991114	1	AH09G26200(K02734)	http://www.kegg.jp/kegg-bin/show_pathway?map03050/K02734%09%23FFFFFF,red
adu00030	Pentose phosphate pathway	Metabolism	Carbohydrate metabolism	1	104	0.991514	1	AH15G07290(K00851)	http://www.kegg.jp/kegg-bin/show_pathway?map00030/K00851%09%23FFFFFF,red
adu03013	RNA transport	Genetic Information Processing	Translation	6	301	0.993466	1	AH18G25310(K13126);AH07G25740(K00784);AH18G30760(K02516);AH12G18250(K03539);AH06G28080(K14304);AH01G23450(K14305)	http://www.kegg.jp/kegg-bin/show_pathway?map03013/K13126%09%23FFFFFF,red/K00784%09%23FFFFFF,red/K02516%09%23FFFFFF,red/K03539%09%23FFFFFF,red/K14304%09%23FFFFFF,red/K14305%09%23FFFFFF,red
adu00230	Purine metabolism	Metabolism	Nucleotide metabolism	4	234	0.993835	1	AH13G37280(K10807);AH13G33870(K01951);AH03G33500(K10807);AH06G24820(K10808)	http://www.kegg.jp/kegg-bin/show_pathway?map00230/K10807%09%23FFFFFF,red/K01951%09%23FFFFFF,red/K10808%09%23FFFFFF,red
adu00562	Inositol phosphate metabolism	Metabolism	Carbohydrate metabolism	1	152	0.999078	1	AH19G09070(K01114)	http://www.kegg.jp/kegg-bin/show_pathway?map00562/K01114%09%23FFFFFF,red
adu03015	mRNA surveillance pathway	Genetic Information Processing	Translation	2	231	0.999719	1	AH18G25310(K13126);AH05G20980(K14401)	http://www.kegg.jp/kegg-bin/show_pathway?map03015/K13126%09%23FFFFFF,red/K14401%09%23FFFFFF,red
adu03040	Spliceosome	Genetic Information Processing	Transcription	2	334	0.999997	1	AH14G40970(K03283);AH14G40980(K03283)	http://www.kegg.jp/kegg-bin/show_pathway?map03040/K03283%09%23FFFFFF,red
adu04144	Endocytosis	Cellular Processes	Transport and catabolism	2	381	1	1	AH14G40970(K03283);AH14G40980(K03283)	http://www.kegg.jp/kegg-bin/show_pathway?map04144/K03283%09%23FFFFFF,red
adu03010	Ribosome	Genetic Information Processing	Translation	3	651	1	1	AH01G00140(K02897);AH06G21740(K02934);AH11G01630(K02874)	http://www.kegg.jp/kegg-bin/show_pathway?map03010/K02897%09%23FFFFFF,red/K02934%09%23FFFFFF,red/K02874%09%23FFFFFF,red

## Sheet: SH24 vs SH0_Up
PathwayID	Pathway	level1	level2	List	Total	Pvalue	adjustPvalue	List_gene	URL
adu00941	Flavonoid biosynthesis	Metabolism	Biosynthesis of other secondary metabolites	59	123	5.63653e-37	6.36928e-35	AH01G02310(K00660);AH04G01670(K00660);AH04G08640(K00660);AH04G08650(K00660);AH07G00640(K08243);AH11G06850(K00660);AH14G09890(K00660);AH04G08660(K00660);AH07G00630(K08243);AH19G36390(K01859);AH05G25050(K00588);AH16G46300(K00660);AH14G09830(K00660);AH17G00950(K08243);AH14G02430(K00660);AH14G09170(K00660);AH14G09230(K00660);AH04G08590(K00660);AH04G08600(K00660);AH14G09910(K00660);AH15G30330(K00588);…	http://www.kegg.jp/kegg-bin/show_pathway?map00941/K00660%09%23FFFFFF,red/K08243%09%23FFFFFF,red/K01859%09%23FFFFFF,red/K00588%09%23FFFFFF,red/K13065%09%23FFFFFF,red/K00487%09%23FFFFFF,red/K05280%09%23FFFFFF,red
adu00940	Phenylpropanoid biosynthesis	Metabolism	Biosynthesis of other secondary metabolites	71	303	1.59022e-21	8.98476e-20	AH12G36640(K10775);AH14G25420(K00430);AH04G21700(K00430);AH14G25410(K00430);AH17G11990(K00430);AH04G21680(K00430);AH05G25050(K00588);AH04G09870(K00430);AH16G30490(K00430);AH06G15330(K10775);AH15G28770(K12355);AH03G46620(K22395);AH07G00380(K10775);AH15G30330(K00588);AH14G08420(K00430);AH07G12530(K00430);AH16G27230(K13065);AH17G00670(K10775);AH04G09850(K00430);AH15G07580(K01904);AH03G46610(K22395);…	http://www.kegg.jp/kegg-bin/show_pathway?map00940/K10775%09%23FFFFFF,red/K00430%09%23FFFFFF,red/K00588%09%23FFFFFF,red/K12355%09%23FFFFFF,red/K22395%09%23FFFFFF,red/K13065%09%23FFFFFF,red/K01904%09%23FFFFFF,red/K00487%09%23FFFFFF,red/K00083%09%23FFFFFF,red/K23260%09%23FFFFFF,red/K09755%09%23FFFFFF,red/K09753%09%23FFFFFF,red/K05350%09%23FFFFFF,red/K12356%09%23FFFFFF,red/K05349%09%23FFFFFF,red/K183…
adu00943	Isoflavonoid biosynthesis	Metabolism	Biosynthesis of other secondary metabolites	29	58	2.37062e-19	8.92932e-18	AH03G37390(K13257);AH03G37380(K13259);AH13G40550(K13259);AH09G01720(K13262);AH13G50130(K13260);AH13G40560(K13257);AH14G44230(K13262);AH15G03380(K05281);AH11G11030(K13260);AH13G56960(K13265);AH03G47430(K13260);AH05G05030(K13260);AH09G26620(K13258);AH19G41470(K13258);AH04G11070(K13260);AH10G30300(K13265);AH05G07230(K05281);AH01G11300(K13260);AH15G01090(K13260);AH14G37200(K13262);AH15G01050(K13260);…	http://www.kegg.jp/kegg-bin/show_pathway?map00943/K13257%09%23FFFFFF,red/K13259%09%23FFFFFF,red/K13262%09%23FFFFFF,red/K13260%09%23FFFFFF,red/K05281%09%23FFFFFF,red/K13265%09%23FFFFFF,red/K13258%09%23FFFFFF,red/K22932%09%23FFFFFF,red
adu04712	Circadian rhythm - plant	Organismal Systems	Environmental adaptation	36	114	9.10332e-16	2.57169e-14	AH01G02310(K00660);AH04G01670(K00660);AH04G08640(K00660);AH04G08650(K00660);AH11G06850(K00660);AH14G09890(K00660);AH04G08660(K00660);AH16G46300(K00660);AH14G09830(K00660);AH14G02430(K00660);AH14G09170(K00660);AH14G09230(K00660);AH04G08590(K00660);AH04G08600(K00660);AH14G09910(K00660);AH16G46310(K00660);AH03G08660(K00660);AH14G09790(K00660);AH14G09220(K00660);AH14G09130(K00660);AH05G15380(K00660);…	http://www.kegg.jp/kegg-bin/show_pathway?map04712/K00660%09%23FFFFFF,red/K16223%09%23FFFFFF,red
adu00480	Glutathione metabolism	Metabolism	Metabolism of other amino acids	47	207	5.11024e-14	1.15491e-12	AH20G09980(K00799);AH09G22740(K00799);AH10G06980(K00799);AH13G53980(K00799);AH19G28710(K00799);AH13G53260(K00799);AH03G41590(K00799);AH09G22680(K00383);AH19G28640(K00383);AH14G43090(K00033);AH13G53250(K00799);AH14G37320(K00033);AH13G53990(K00799);AH13G53230(K00799);AH19G28730(K00799);AH01G08810(K00036);AH02G20430(K00799);AH07G11060(K00031);AH13G53240(K00799);AH13G44270(K00799);AH09G22760(K00799);…	http://www.kegg.jp/kegg-bin/show_pathway?map00480/K00799%09%23FFFFFF,red/K00383%09%23FFFFFF,red/K00033%09%23FFFFFF,red/K00036%09%23FFFFFF,red/K00031%09%23FFFFFF,red/K10807%09%23FFFFFF,red/K00797%09%23FFFFFF,red/K10808%09%23FFFFFF,red
adu00998	Biosynthesis of various secondary metabolites - part 2	Metabolism	Biosynthesis of other secondary metabolites	6	7	5.86031e-07	1.10369e-05	AH01G10140(K21568);AH20G01550(K21568);AH05G00270(K21568);AH20G01560(K21568);AH05G00280(K21568);AH01G10150(K21568)	http://www.kegg.jp/kegg-bin/show_pathway?map00998/K21568%09%23FFFFFF,red
adu00350	Tyrosine metabolism	Metabolism	Amino acid metabolism	21	106	5.78381e-06	9.33671e-05	AH20G06310(K00422);AH10G03190(K00422);AH13G39720(K00422);AH11G26720(K01800);AH07G04440(K00457);AH10G09920(K15849);AH13G39740(K00422);AH03G34380(K15849);AH03G09080(K00121);AH13G38180(K15849);AH13G11680(K00121);AH19G41680(K00276);AH14G22370(K00001);AH09G26400(K00276);AH03G15370(K00815);AH03G36470(K00422);AH02G23410(K07253);AH08G11630(K18857);AH04G19570(K00001);AH10G18740(K18857);AH17G32190(K00121)	http://www.kegg.jp/kegg-bin/show_pathway?map00350/K00422%09%23FFFFFF,red/K01800%09%23FFFFFF,red/K00457%09%23FFFFFF,red/K15849%09%23FFFFFF,red/K00121%09%23FFFFFF,red/K00276%09%23FFFFFF,red/K00001%09%23FFFFFF,red/K00815%09%23FFFFFF,red/K07253%09%23FFFFFF,red/K18857%09%23FFFFFF,red
adu00360	Phenylalanine metabolism	Metabolism	Amino acid metabolism	16	69	9.30428e-06	0.000131423	AH12G36640(K10775);AH13G12440(K01426);AH06G15330(K10775);AH07G00380(K10775);AH17G00670(K10775);AH07G04440(K00457);AH10G09920(K15849);AH03G34380(K15849);AH13G12450(K01426);AH03G09820(K01426);AH13G38180(K15849);AH19G41680(K00276);AH13G08850(K01426);AH09G26400(K00276);AH03G15370(K00815);AH02G23410(K07253)	http://www.kegg.jp/kegg-bin/show_pathway?map00360/K10775%09%23FFFFFF,red/K01426%09%23FFFFFF,red/K00457%09%23FFFFFF,red/K15849%09%23FFFFFF,red/K00276%09%23FFFFFF,red/K00815%09%23FFFFFF,red/K07253%09%23FFFFFF,red
adu00400	Phenylalanine, tyrosine and tryptophan biosynthesis	Metabolism	Amino acid metabolism	18	91	2.72486e-05	0.000342121	AH17G18260(K01626);AH07G19690(K01626);AH16G11150(K13832);AH06G07880(K13832);AH20G12810(K01626);AH02G25250(K00800);AH10G08960(K01626);AH10G09920(K15849);AH12G28340(K00800);AH03G34380(K15849);AH18G05460(K05359);AH13G38180(K15849);AH03G34030(K00891);AH01G28750(K05359);AH08G15170(K05359);AH17G06520(K15227);AH11G28460(K05359);AH03G15370(K00815)	http://www.kegg.jp/kegg-bin/show_pathway?map00400/K01626%09%23FFFFFF,red/K13832%09%23FFFFFF,red/K00800%09%23FFFFFF,red/K15849%09%23FFFFFF,red/K05359%09%23FFFFFF,red/K00891%09%23FFFFFF,red/K15227%09%23FFFFFF,red/K00815%09%23FFFFFF,red
adu00591	Linoleic acid metabolism	Metabolism	Lipid metabolism	10	39	0.000183319	0.0020715	AH19G12870(K15718);AH16G44290(K00454);AH09G09800(K15718);AH19G12820(K15718);AH09G09740(K15718);AH16G38200(K00454);AH16G10590(K15718);AH06G06730(K15718);AH09G14390(K15718);AH02G15220(K14674)	http://www.kegg.jp/kegg-bin/show_pathway?map00591/K15718%09%23FFFFFF,red/K00454%09%23FFFFFF,red/K14674%09%23FFFFFF,red
adu00950	Isoquinoline alkaloid biosynthesis	Metabolism	Biosynthesis of other secondary metabolites	11	49	0.000314433	0.00323009	AH20G06310(K00422);AH10G03190(K00422);AH13G39720(K00422);AH10G09920(K15849);AH13G39740(K00422);AH03G34380(K15849);AH13G38180(K15849);AH19G41680(K00276);AH09G26400(K00276);AH03G15370(K00815);AH03G36470(K00422)	http://www.kegg.jp/kegg-bin/show_pathway?map00950/K00422%09%23FFFFFF,red/K15849%09%23FFFFFF,red/K00276%09%23FFFFFF,red/K00815%09%23FFFFFF,red
adu00966	Glucosinolate biosynthesis	Metabolism	Biosynthesis of other secondary metabolites	6	17	0.000578703	0.00544945	AH09G22400(K01703);AH03G35570(K00826);AH12G33520(K00826);AH19G28190(K01703);AH17G34090(K00826);AH05G11320(K11820)	http://www.kegg.jp/kegg-bin/show_pathway?map00966/K01703%09%23FFFFFF,red/K00826%09%23FFFFFF,red/K11820%09%23FFFFFF,red
adu00592	alpha-Linolenic acid metabolism	Metabolism	Lipid metabolism	16	99	0.000837048	0.00727588	AH16G44290(K00454);AH16G38200(K00454);AH16G37490(K05894);AH16G45010(K05894);AH05G14760(K05894);AH15G22600(K10529);AH15G08090(K05894);AH05G33050(K10525);AH05G31020(K10529);AH05G14750(K05894);AH05G14790(K05894);AH08G11630(K18857);AH10G18740(K18857);AH15G19580(K10525);AH14G38120(K10525);AH02G15220(K14674)	http://www.kegg.jp/kegg-bin/show_pathway?map00592/K00454%09%23FFFFFF,red/K05894%09%23FFFFFF,red/K10529%09%23FFFFFF,red/K10525%09%23FFFFFF,red/K18857%09%23FFFFFF,red/K14674%09%23FFFFFF,red
adu00130	Ubiquinone and other terpenoid-quinone biosynthesis	Metabolism	Metabolism of cofactors and vitamins	17	112	0.00120632	0.00973675	AH15G07580(K01904);AH17G11590(K00487);AH18G27380(K09833);AH07G04440(K00457);AH09G29400(K00487);AH05G15330(K01904);AH19G38680(K00487);AH13G19960(K03809);AH01G06170(K00487);AH08G23290(K09833);AH03G15370(K00815);AH03G25550(K19222);AH08G23410(K09833);AH13G28560(K19222);AH03G04770(K03809);AH18G27360(K09833);AH13G06880(K03809)	http://www.kegg.jp/kegg-bin/show_pathway?map00130/K01904%09%23FFFFFF,red/K00487%09%23FFFFFF,red/K09833%09%23FFFFFF,red/K00457%09%23FFFFFF,red/K03809%09%23FFFFFF,red/K00815%09%23FFFFFF,red/K19222%09%23FFFFFF,red
adu00040	Pentose and glucuronate interconversions	Metabolism	Carbohydrate metabolism	28	232	0.00172003	0.0129576	AH10G27930(K01728);AH02G24950(K01051);AH11G06880(K01728);AH01G02260(K01728);AH03G22860(K01728);AH01G16900(K01728);AH02G19920(K00002);AH12G22230(K00002);AH11G17580(K01728);AH12G28010(K01051);AH01G33420(K00012);AH13G01560(K01728);AH12G32400(K01051);AH05G14000(K01051);AH13G12000(K01184);AH12G37320(K01051);AH12G05630(K01051);AH11G24360(K00012);AH02G18000(K01728);AH08G22630(K01184);AH12G37330(K01051);…	http://www.kegg.jp/kegg-bin/show_pathway?map00040/K01728%09%23FFFFFF,red/K01051%09%23FFFFFF,red/K00002%09%23FFFFFF,red/K00012%09%23FFFFFF,red/K01184%09%23FFFFFF,red/K01213%09%23FFFFFF,red
adu00945	Stilbenoid, diarylheptanoid and gingerol biosynthesis	Metabolism	Biosynthesis of other secondary metabolites	9	44	0.00219538	0.0155049	AH05G25050(K00588);AH15G30330(K00588);AH16G27230(K13065);AH17G11590(K00487);AH09G29400(K00487);AH19G38680(K00487);AH01G10690(K00588);AH01G06170(K00487);AH06G22020(K13065)	http://www.kegg.jp/kegg-bin/show_pathway?map00945/K00588%09%23FFFFFF,red/K13065%09%23FFFFFF,red/K00487%09%23FFFFFF,red
adu00270	Cysteine and methionine metabolism	Metabolism	Amino acid metabolism	25	213	0.00429869	0.0285736	AH14G00910(K00058);AH07G06600(K05933);AH04G00320(K00058);AH07G06710(K05933);AH13G40980(K01738);AH12G01010(K13034);AH19G23250(K01761);AH14G31590(K20772);AH02G00080(K13034);AH03G35570(K00826);AH17G05330(K05933);AH09G27810(K00899);AH04G26840(K20772);AH12G33520(K00826);AH01G15120(K00016);AH03G15370(K00815);AH17G34090(K00826);AH05G31630(K00797);AH02G01920(K20772);AH06G20580(K22846);AH05G02170(K00558);…	http://www.kegg.jp/kegg-bin/show_pathway?map00270/K00058%09%23FFFFFF,red/K05933%09%23FFFFFF,red/K01738%09%23FFFFFF,red/K13034%09%23FFFFFF,red/K01761%09%23FFFFFF,red/K20772%09%23FFFFFF,red/K00826%09%23FFFFFF,red/K00899%09%23FFFFFF,red/K00016%09%23FFFFFF,red/K00815%09%23FFFFFF,red/K00797%09%23FFFFFF,red/K22846%09%23FFFFFF,red/K00558%09%23FFFFFF,red
adu00520	Amino sugar and nucleotide sugar metabolism	Metabolism	Carbohydrate metabolism	27	260	0.0152091	0.0954793	AH08G11570(K01183);AH20G00720(K20547);AH12G16010(K01183);AH01G09220(K20547);AH11G33850(K01183);AH18G02950(K01183);AH03G04390(K01183);AH13G06440(K01183);AH05G02160(K20547);AH11G24800(K13379);AH01G33420(K00012);AH07G17630(K12373);AH11G24360(K00012);AH12G37100(K08678);AH13G00300(K20547);AH07G04090(K12450);AH19G35340(K01183);AH01G24120(K01183);AH09G09670(K01183);AH14G36840(K13379);AH14G04840(K00975);…	http://www.kegg.jp/kegg-bin/show_pathway?map00520/K01183%09%23FFFFFF,red/K20547%09%23FFFFFF,red/K13379%09%23FFFFFF,red/K00012%09%23FFFFFF,red/K12373%09%23FFFFFF,red/K08678%09%23FFFFFF,red/K12450%09%23FFFFFF,red/K00975%09%23FFFFFF,red
adu00904	Diterpenoid biosynthesis	Metabolism	Metabolism of terpenoids and polyketides	8	53	0.0237689	0.141362	AH09G07960(K17961);AH18G19020(K04125);AH07G23390(K04125);AH05G03720(K04123);AH09G01580(K04124);AH08G26170(K04124);AH18G31170(K04124);AH03G18530(K04125)	http://www.kegg.jp/kegg-bin/show_pathway?map00904/K17961%09%23FFFFFF,red/K04125%09%23FFFFFF,red/K04123%09%23FFFFFF,red/K04124%09%23FFFFFF,red
adu00290	Valine, leucine and isoleucine biosynthesis	Metabolism	Amino acid metabolism	6	36	0.0308124	0.17409	AH09G01360(K01704);AH09G22400(K01703);AH03G35570(K00826);AH12G33520(K00826);AH19G28190(K01703);AH17G34090(K00826)	http://www.kegg.jp/kegg-bin/show_pathway?map00290/K01704%09%23FFFFFF,red/K01703%09%23FFFFFF,red/K00826%09%23FFFFFF,red
adu00010	Glycolysis / Gluconeogenesis	Metabolism	Carbohydrate metabolism	25	257	0.0382585	0.204966	AH20G29720(K01689);AH06G17350(K01623);AH03G19810(K00850);AH20G31490(K01785);AH13G22370(K00850);AH05G38140(K00850);AH10G07730(K00134);AH02G19920(K00002);AH12G22230(K00002);AH03G09080(K00121);AH13G11680(K00121);AH13G43620(K00128);AH03G40790(K00128);AH17G30320(K00128);AH05G13650(K00873);AH08G07050(K01834);AH01G15120(K00016);AH14G22370(K00001);AH05G35890(K00873);AH08G11630(K18857);AH04G19570(K00001);…	http://www.kegg.jp/kegg-bin/show_pathway?map00010/K01689%09%23FFFFFF,red/K01623%09%23FFFFFF,red/K00850%09%23FFFFFF,red/K01785%09%23FFFFFF,red/K00134%09%23FFFFFF,red/K00002%09%23FFFFFF,red/K00121%09%23FFFFFF,red/K00128%09%23FFFFFF,red/K00873%09%23FFFFFF,red/K01834%09%23FFFFFF,red/K00016%09%23FFFFFF,red/K00001%09%23FFFFFF,red/K18857%09%23FFFFFF,red
adu00073	Cutin, suberine and wax biosynthesis	Metabolism	Lipid metabolism	9	69	0.0399048	0.204966	AH16G30080(K15400);AH06G24380(K15400);AH18G05710(K13356);AH16G01310(K13407);AH03G07490(K15402);AH13G02010(K13356);AH03G03620(K13356);AH08G15410(K13356);AH01G04250(K15401)	http://www.kegg.jp/kegg-bin/show_pathway?map00073/K15400%09%23FFFFFF,red/K13356%09%23FFFFFF,red/K13407%09%23FFFFFF,red/K15402%09%23FFFFFF,red/K15401%09%23FFFFFF,red
adu00910	Nitrogen metabolism	Metabolism	Energy metabolism	8	59	0.0419918	0.206308	AH15G24830(K01915);AH05G29250(K01915);AH13G43220(K02575);AH03G40290(K02575);AH03G01030(K01674);AH12G36250(K01674);AH10G29320(K00261);AH03G01040(K01674)	http://www.kegg.jp/kegg-bin/show_pathway?map00910/K01915%09%23FFFFFF,red/K02575%09%23FFFFFF,red/K01674%09%23FFFFFF,red/K00261%09%23FFFFFF,red
adu00030	Pentose phosphate pathway	Metabolism	Carbohydrate metabolism	12	104	0.0450433	0.212079	AH06G17350(K01623);AH14G43090(K00033);AH03G19810(K00850);AH14G37320(K00033);AH13G22370(K00850);AH05G38140(K00850);AH01G08810(K00036);AH11G00170(K00036);AH14G02250(K00851);AH04G01490(K00851);AH15G07290(K00851);AH12G35710(K01623)	http://www.kegg.jp/kegg-bin/show_pathway?map00030/K01623%09%23FFFFFF,red/K00033%09%23FFFFFF,red/K00850%09%23FFFFFF,red/K00036%09%23FFFFFF,red/K00851%09%23FFFFFF,red
adu03030	DNA replication	Genetic Information Processing	Replication and repair	10	84	0.0535406	0.242003	AH01G32420(K03111);AH13G49530(K02541);AH14G13120(K02542);AH04G10750(K02542);AH13G51900(K02685);AH01G23460(K10745);AH06G04390(K02210);AH01G24230(K02209);AH01G22560(K10739);AH11G34440(K10745)	http://www.kegg.jp/kegg-bin/show_pathway?map03030/K03111%09%23FFFFFF,red/K02541%09%23FFFFFF,red/K02542%09%23FFFFFF,red/K02685%09%23FFFFFF,red/K10745%09%23FFFFFF,red/K02210%09%23FFFFFF,red/K02209%09%23FFFFFF,red/K10739%09%23FFFFFF,red
adu00410	beta-Alanine metabolism	Metabolism	Metabolism of other amino acids	11	96	0.0557687	0.242379	AH20G09970(K05605);AH10G06960(K05605);AH13G43620(K00128);AH03G40790(K00128);AH17G30320(K00128);AH19G41680(K00276);AH17G10120(K01580);AH09G26400(K00276);AH08G22860(K13366);AH04G01860(K01580);AH18G26540(K13366)	http://www.kegg.jp/kegg-bin/show_pathway?map00410/K05605%09%23FFFFFF,red/K00128%09%23FFFFFF,red/K00276%09%23FFFFFF,red/K01580%09%23FFFFFF,red/K13366%09%23FFFFFF,red
adu00460	Cyanoamino acid metabolism	Metabolism	Metabolism of other amino acids	8	66	0.072728	0.293323	AH12G01010(K13034);AH14G04870(K05350);AH02G00080(K13034);AH17G04670(K05349);AH15G26260(K05350);AH06G21960(K05349);AH07G05950(K05349);AH16G27160(K05349)	http://www.kegg.jp/kegg-bin/show_pathway?map00460/K13034%09%23FFFFFF,red/K05350%09%23FFFFFF,red/K05349%09%23FFFFFF,red
adu00660	C5-Branched dibasic acid metabolism	Metabolism	Carbohydrate metabolism	3	15	0.0746004	0.293323	AH09G01360(K01704);AH09G22400(K01703);AH19G28190(K01703)	http://www.kegg.jp/kegg-bin/show_pathway?map00660/K01704%09%23FFFFFF,red/K01703%09%23FFFFFF,red
adu00330	Arginine and proline metabolism	Metabolism	Amino acid metabolism	13	125	0.0752777	0.293323	AH13G12440(K01426);AH13G07910(K01583);AH03G06800(K01583);AH13G12450(K01426);AH03G09820(K01426);AH13G43620(K00128);AH03G40790(K00128);AH17G30320(K00128);AH13G08850(K01426);AH08G22860(K13366);AH05G31630(K00797);AH13G00430(K00472);AH18G26540(K13366)	http://www.kegg.jp/kegg-bin/show_pathway?map00330/K01426%09%23FFFFFF,red/K01583%09%23FFFFFF,red/K00128%09%23FFFFFF,red/K13366%09%23FFFFFF,red/K00797%09%23FFFFFF,red/K00472%09%23FFFFFF,red
adu00071	Fatty acid degradation	Metabolism	Lipid metabolism	12	115	0.0834686	0.314398	AH03G09080(K00121);AH13G11680(K00121);AH13G43620(K00128);AH03G40790(K00128);AH14G40910(K07517);AH17G30320(K00128);AH14G22370(K00001);AH08G11630(K18857);AH04G19570(K00001);AH10G18740(K18857);AH01G04250(K15401);AH17G32190(K00121)	http://www.kegg.jp/kegg-bin/show_pathway?map00071/K00121%09%23FFFFFF,red/K00128%09%23FFFFFF,red/K07517%09%23FFFFFF,red/K00001%09%23FFFFFF,red/K18857%09%23FFFFFF,red/K15401%09%23FFFFFF,red
adu00960	Tropane, piperidine and pyridine alkaloid biosynthesis	Metabolism	Biosynthesis of other secondary metabolites	6	48	0.0996888	0.363382	AH10G09920(K15849);AH03G34380(K15849);AH13G38180(K15849);AH19G41680(K00276);AH09G26400(K00276);AH03G15370(K00815)	http://www.kegg.jp/kegg-bin/show_pathway?map00960/K15849%09%23FFFFFF,red/K00276%09%23FFFFFF,red/K00815%09%23FFFFFF,red
adu00908	Zeatin biosynthesis	Metabolism	Metabolism of terpenoids and polyketides	6	52	0.132908	0.469331	AH01G21650(K00279);AH11G36160(K00279);AH11G36140(K00279);AH01G21600(K00279);AH17G10410(K13496);AH16G04810(K13495)	http://www.kegg.jp/kegg-bin/show_pathway?map00908/K00279%09%23FFFFFF,red/K13496%09%23FFFFFF,red/K13495%09%23FFFFFF,red
adu00500	Starch and sucrose metabolism	Metabolism	Carbohydrate metabolism	23	279	0.176525	0.571763	AH13G32350(K01179);AH03G28640(K01179);AH08G12720(K01193);AH11G34800(K16055);AH18G02500(K01193);AH14G04870(K05350);AH19G00220(K01179);AH05G37660(K01179);AH01G23120(K16055);AH17G04670(K05349);AH15G26260(K05350);AH06G21960(K05349);AH16G41710(K01176);AH07G05950(K05349);AH14G05950(K19892);AH14G04840(K00975);AH17G31670(K01087);AH16G27160(K05349);AH13G45460(K00688);AH04G02100(K19892);AH03G42840(K00688);…	http://www.kegg.jp/kegg-bin/show_pathway?map00500/K01179%09%23FFFFFF,red/K01193%09%23FFFFFF,red/K16055%09%23FFFFFF,red/K05350%09%23FFFFFF,red/K05349%09%23FFFFFF,red/K01176%09%23FFFFFF,red/K19892%09%23FFFFFF,red/K00975%09%23FFFFFF,red/K01087%09%23FFFFFF,red/K00688%09%23FFFFFF,red
adu00300	Lysine biosynthesis	Metabolism	Amino acid metabolism	3	22	0.179916	0.571763	AH10G05900(K10206);AH20G08850(K10206);AH18G32310(K01714)	http://www.kegg.jp/kegg-bin/show_pathway?map00300/K10206%09%23FFFFFF,red/K01714%09%23FFFFFF,red
adu00903	Limonene and pinene degradation	Metabolism	Metabolism of terpenoids and polyketides	3	22	0.179916	0.571763	AH13G43620(K00128);AH03G40790(K00128);AH17G30320(K00128)	http://www.kegg.jp/kegg-bin/show_pathway?map00903/K00128%09%23FFFFFF,red
adu04146	Peroxisome	Cellular Processes	Transport and catabolism	16	186	0.182155	0.571763	AH07G11060(K00031);AH05G23310(K12261);AH18G05710(K13356);AH09G19200(K00306);AH18G05000(K04565);AH06G06410(K08726);AH08G14600(K04565);AH16G10210(K08726);AH15G32100(K12261);AH10G00330(K11517);AH20G05240(K11517);AH09G20810(K13347);AH19G26330(K13347);AH13G02010(K13356);AH03G03620(K13356);AH08G15410(K13356)	http://www.kegg.jp/kegg-bin/show_pathway?map04146/K00031%09%23FFFFFF,red/K12261%09%23FFFFFF,red/K13356%09%23FFFFFF,red/K00306%09%23FFFFFF,red/K04565%09%23FFFFFF,red/K08726%09%23FFFFFF,red/K11517%09%23FFFFFF,red/K13347%09%23FFFFFF,red
adu00430	Taurine and hypotaurine metabolism	Metabolism	Metabolism of other amino acids	2	12	0.190058	0.580448	AH17G10120(K01580);AH04G01860(K01580)	http://www.kegg.jp/kegg-bin/show_pathway?map00430/K01580%09%23FFFFFF,red
adu00280	Valine, leucine and isoleucine degradation	Metabolism	Amino acid metabolism	10	111	0.209501	0.622989	AH20G09970(K05605);AH10G06960(K05605);AH05G03130(K05607);AH03G35570(K00826);AH13G43620(K00128);AH05G34110(K01641);AH12G33520(K00826);AH03G40790(K00128);AH17G30320(K00128);AH17G34090(K00826)	http://www.kegg.jp/kegg-bin/show_pathway?map00280/K05605%09%23FFFFFF,red/K05607%09%23FFFFFF,red/K00826%09%23FFFFFF,red/K00128%09%23FFFFFF,red/K01641%09%23FFFFFF,red
adu00561	Glycerolipid metabolism	Metabolism	Lipid metabolism	14	172	0.263247	0.754046	AH02G19920(K00002);AH12G22230(K00002);AH13G43620(K00128);AH03G40790(K00128);AH17G30320(K00128);AH17G08690(K13508);AH13G41350(K13508);AH07G09690(K13508);AH05G29540(K01054);AH15G24490(K01054);AH03G38280(K13508);AH08G13190(K13523);AH19G39000(K01054);AH02G15220(K14674)	http://www.kegg.jp/kegg-bin/show_pathway?map00561/K00002%09%23FFFFFF,red/K00128%09%23FFFFFF,red/K13508%09%23FFFFFF,red/K01054%09%23FFFFFF,red/K13523%09%23FFFFFF,red/K14674%09%23FFFFFF,red
adu00380	Tryptophan metabolism	Metabolism	Amino acid metabolism	10	119	0.275127	0.754046	AH13G12440(K01426);AH13G12450(K01426);AH03G09820(K01426);AH13G43620(K00128);AH03G40790(K00128);AH17G30320(K00128);AH13G08850(K01426);AH20G07220(K22588);AH05G11320(K11820);AH10G02290(K22588)	http://www.kegg.jp/kegg-bin/show_pathway?map00380/K01426%09%23FFFFFF,red/K00128%09%23FFFFFF,red/K22588%09%23FFFFFF,red/K11820%09%23FFFFFF,red
adu04016	MAPK signaling pathway - plant	Environmental Information Processing	Signal transduction	25	328	0.279232	0.754046	AH10G04560(K13449);AH20G00720(K20547);AH01G09220(K20547);AH20G02550(K13449);AH13G48350(K13416);AH09G21370(K14516);AH20G02420(K13449);AH16G32150(K13424);AH16G10440(K13447);AH03G45710(K13416);AH06G06590(K13447);AH14G31590(K20772);AH05G02160(K20547);AH06G25830(K13424);AH19G27120(K14516);AH04G26840(K20772);AH12G10250(K14516);AH10G01420(K13420);AH18G33890(K13447);AH13G00300(K20547);AH02G01920(K20772);…	http://www.kegg.jp/kegg-bin/show_pathway?map04016/K13449%09%23FFFFFF,red/K20547%09%23FFFFFF,red/K13416%09%23FFFFFF,red/K14516%09%23FFFFFF,red/K13424%09%23FFFFFF,red/K13447%09%23FFFFFF,red/K20772%09%23FFFFFF,red/K13420%09%23FFFFFF,red/K02183%09%23FFFFFF,red
adu00565	Ether lipid metabolism	Metabolism	Lipid metabolism	6	66	0.280265	0.754046	AH11G00200(K01115);AH19G09070(K01114);AH01G08770(K01115);AH10G19760(K16860);AH20G26080(K16860);AH02G15220(K14674)	http://www.kegg.jp/kegg-bin/show_pathway?map00565/K01115%09%23FFFFFF,red/K01114%09%23FFFFFF,red/K16860%09%23FFFFFF,red/K14674%09%23FFFFFF,red
adu00052	Galactose metabolism	Metabolism	Carbohydrate metabolism	9	111	0.326617	0.858318	AH08G12720(K01193);AH03G19810(K00850);AH18G02500(K01193);AH20G31490(K01785);AH13G22370(K00850);AH05G38140(K00850);AH16G09600(K18819);AH17G01490(K06617);AH07G01370(K06617)	http://www.kegg.jp/kegg-bin/show_pathway?map00052/K01193%09%23FFFFFF,red/K00850%09%23FFFFFF,red/K01785%09%23FFFFFF,red/K18819%09%23FFFFFF,red/K06617%09%23FFFFFF,red
adu03060	Protein export	Genetic Information Processing	Folding, sorting and degradation	8	99	0.344954	0.875666	AH13G31500(K09490);AH13G31440(K09490);AH03G26710(K09490);AH03G26780(K09490);AH14G26240(K09647);AH18G00800(K13280);AH09G10870(K03104);AH06G06610(K09490)	http://www.kegg.jp/kegg-bin/show_pathway?map03060/K09490%09%23FFFFFF,red/K09647%09%23FFFFFF,red/K13280%09%23FFFFFF,red/K03104%09%23FFFFFF,red
adu00020	Citrate cycle (TCA cycle)	Metabolism	Carbohydrate metabolism	8	100	0.355255	0.875666	AH14G10580(K01648);AH04G08100(K01648);AH18G06970(K01681);AH07G11060(K00031);AH05G12680(K01648);AH16G09460(K01648);AH14G41030(K00164);AH07G17820(K01648)	http://www.kegg.jp/kegg-bin/show_pathway?map00020/K01648%09%23FFFFFF,red/K01681%09%23FFFFFF,red/K00031%09%23FFFFFF,red/K00164%09%23FFFFFF,red
adu00909	Sesquiterpenoid and triterpenoid biosynthesis	Metabolism	Metabolism of terpenoids and polyketides	4	45	0.356466	0.875666	AH12G33400(K14175);AH03G35710(K14175);AH08G19910(K15803);AH14G00680(K15813)	http://www.kegg.jp/kegg-bin/show_pathway?map00909/K14175%09%23FFFFFF,red/K15803%09%23FFFFFF,red/K15813%09%23FFFFFF,red
adu00053	Ascorbate and aldarate metabolism	Metabolism	Carbohydrate metabolism	10	130	0.373287	0.897477	AH02G19920(K00002);AH15G30160(K00469);AH12G22230(K00002);AH05G25220(K00469);AH01G33420(K00012);AH13G43620(K00128);AH03G40790(K00128);AH17G30320(K00128);AH11G24360(K00012);AH06G17720(K08232)	http://www.kegg.jp/kegg-bin/show_pathway?map00053/K00002%09%23FFFFFF,red/K00469%09%23FFFFFF,red/K00012%09%23FFFFFF,red/K00128%09%23FFFFFF,red/K08232%09%23FFFFFF,red
adu00604	Glycosphingolipid biosynthesis - ganglio series	Metabolism	Glycan biosynthesis and metabolism	1	7	0.384825	0.905942	AH07G17630(K12373)	http://www.kegg.jp/kegg-bin/show_pathway?map00604/K12373%09%23FFFFFF,red
adu00590	Arachidonic acid metabolism	Metabolism	Lipid metabolism	3	36	0.437607	0.995768	AH06G06410(K08726);AH16G10210(K08726);AH02G15220(K14674)	http://www.kegg.jp/kegg-bin/show_pathway?map00590/K08726%09%23FFFFFF,red/K14674%09%23FFFFFF,red
adu00564	Glycerophospholipid metabolism	Metabolism	Lipid metabolism	16	225	0.440605	0.995768	AH11G24600(K01126);AH11G00200(K01115);AH17G08690(K13508);AH13G41350(K13508);AH07G09690(K13508);AH06G24260(K18696);AH19G09070(K01114);AH01G28530(K08744);AH03G38280(K13508);AH06G02320(K00006);AH08G13190(K13523);AH01G08770(K01115);AH10G19760(K16860);AH20G26080(K16860);AH01G04540(K18696);AH02G15220(K14674)	http://www.kegg.jp/kegg-bin/show_pathway?map00564/K01126%09%23FFFFFF,red/K01115%09%23FFFFFF,red/K13508%09%23FFFFFF,red/K18696%09%23FFFFFF,red/K01114%09%23FFFFFF,red/K08744%09%23FFFFFF,red/K00006%09%23FFFFFF,red/K13523%09%23FFFFFF,red/K16860%09%23FFFFFF,red/K14674%09%23FFFFFF,red
adu00220	Arginine biosynthesis	Metabolism	Amino acid metabolism	4	53	0.479088	1	AH15G24830(K01915);AH05G29250(K01915);AH12G05660(K00814);AH10G29320(K00261)	http://www.kegg.jp/kegg-bin/show_pathway?map00220/K01915%09%23FFFFFF,red/K00814%09%23FFFFFF,red/K00261%09%23FFFFFF,red
adu02010	ABC transporters	Environmental Information Processing	Membrane transport	5	69	0.495926	1	AH11G26140(K05658);AH19G35310(K05666);AH19G33830(K05681);AH19G02780(K05658);AH09G32540(K05666)	http://www.kegg.jp/kegg-bin/show_pathway?map02010/K05658%09%23FFFFFF,red/K05666%09%23FFFFFF,red/K05681%09%23FFFFFF,red
adu00965	Betalain biosynthesis	Metabolism	Biosynthesis of other secondary metabolites	1	11	0.534032	1	AH05G21700(K15777)	http://www.kegg.jp/kegg-bin/show_pathway?map00965/K15777%09%23FFFFFF,red
adu04141	Protein processing in endoplasmic reticulum	Genetic Information Processing	Folding, sorting and degradation	25	379	0.564534	1	AH17G23680(K09487);AH14G40960(K03283);AH13G31500(K09490);AH08G01560(K09487);AH13G31440(K09490);AH13G17270(K10666);AH14G40970(K03283);AH19G17250(K08057);AH14G40980(K03283);AH03G31620(K08054);AH17G30260(K09580);AH03G14710(K10666);AH06G04330(K09517);AH03G26710(K09490);AH19G00960(K03283);AH01G03250(K03094);AH19G18140(K13993);AH03G26780(K09490);AH07G08050(K12668);AH11G34280(K03283);AH07G09260(K13993);…	http://www.kegg.jp/kegg-bin/show_pathway?map04141/K09487%09%23FFFFFF,red/K03283%09%23FFFFFF,red/K09490%09%23FFFFFF,red/K10666%09%23FFFFFF,red/K08057%09%23FFFFFF,red/K08054%09%23FFFFFF,red/K09580%09%23FFFFFF,red/K09517%09%23FFFFFF,red/K03094%09%23FFFFFF,red/K13993%09%23FFFFFF,red/K12668%09%23FFFFFF,red
adu00513	Various types of N-glycan biosynthesis	Metabolism	Glycan biosynthesis and metabolism	4	59	0.564788	1	AH03G42500(K14413);AH13G45110(K14413);AH07G17630(K12373);AH07G08050(K12668)	http://www.kegg.jp/kegg-bin/show_pathway?map00513/K14413%09%23FFFFFF,red/K12373%09%23FFFFFF,red/K12668%09%23FFFFFF,red
adu00730	Thiamine metabolism	Metabolism	Metabolism of cofactors and vitamins	3	44	0.573375	1	AH03G39780(K01662);AH13G42720(K01662);AH01G17440(K00939)	http://www.kegg.jp/kegg-bin/show_pathway?map00730/K01662%09%23FFFFFF,red/K00939%09%23FFFFFF,red
adu00603	Glycosphingolipid biosynthesis - globo and isoglobo series	Metabolism	Glycan biosynthesis and metabolism	2	29	0.5881	1	AH07G17630(K12373);AH14G19110(K01988)	http://www.kegg.jp/kegg-bin/show_pathway?map00603/K12373%09%23FFFFFF,red/K01988%09%23FFFFFF,red
adu00770	Pantothenate and CoA biosynthesis	Metabolism	Metabolism of cofactors and vitamins	6	93	0.598653	1	AH03G35570(K00826);AH13G43620(K00128);AH12G33520(K00826);AH03G40790(K00128);AH17G30320(K00128);AH17G34090(K00826)	http://www.kegg.jp/kegg-bin/show_pathway?map00770/K00826%09%23FFFFFF,red/K00128%09%23FFFFFF,red
adu00650	Butanoate metabolism	Metabolism	Carbohydrate metabolism	3	46	0.603995	1	AH05G34110(K01641);AH17G10120(K01580);AH04G01860(K01580)	http://www.kegg.jp/kegg-bin/show_pathway?map00650/K01641%09%23FFFFFF,red/K01580%09%23FFFFFF,red
adu00531	Glycosaminoglycan degradation	Metabolism	Glycan biosynthesis and metabolism	2	30	0.606803	1	AH01G33460(K07964);AH07G17630(K12373)	http://www.kegg.jp/kegg-bin/show_pathway?map00531/K07964%09%23FFFFFF,red/K12373%09%23FFFFFF,red
adu00230	Purine metabolism	Metabolism	Nucleotide metabolism	15	234	0.610332	1	AH12G36620(K00856);AH17G32480(K01923);AH05G13650(K00873);AH13G37280(K10807);AH05G35890(K00873);AH03G33500(K10807);AH08G27220(K00759);AH01G17440(K00939);AH16G36430(K00088);AH06G24820(K10808);AH04G03900(K01488);AH10G05770(K13484);AH18G33560(K00759);AH18G27920(K13484);AH16G30590(K10808)	http://www.kegg.jp/kegg-bin/show_pathway?map00230/K00856%09%23FFFFFF,red/K01923%09%23FFFFFF,red/K00873%09%23FFFFFF,red/K10807%09%23FFFFFF,red/K00759%09%23FFFFFF,red/K00939%09%23FFFFFF,red/K00088%09%23FFFFFF,red/K10808%09%23FFFFFF,red/K01488%09%23FFFFFF,red/K13484%09%23FFFFFF,red
adu00240	Pyrimidine metabolism	Metabolism	Nucleotide metabolism	8	126	0.615199	1	AH11G00720(K01937);AH11G05410(K00876);AH13G37280(K10807);AH03G33500(K10807);AH06G24820(K10808);AH08G21610(K00943);AH07G11740(K01520);AH16G30590(K10808)	http://www.kegg.jp/kegg-bin/show_pathway?map00240/K01937%09%23FFFFFF,red/K00876%09%23FFFFFF,red/K10807%09%23FFFFFF,red/K10808%09%23FFFFFF,red/K00943%09%23FFFFFF,red/K01520%09%23FFFFFF,red
adu00310	Lysine degradation	Metabolism	Amino acid metabolism	4	63	0.617391	1	AH09G19200(K00306);AH13G43620(K00128);AH03G40790(K00128);AH17G30320(K00128)	http://www.kegg.jp/kegg-bin/show_pathway?map00310/K00306%09%23FFFFFF,red/K00128%09%23FFFFFF,red
adu00340	Histidine metabolism	Metabolism	Amino acid metabolism	3	47	0.61875	1	AH13G43620(K00128);AH03G40790(K00128);AH17G30320(K00128)	http://www.kegg.jp/kegg-bin/show_pathway?map00340/K00128%09%23FFFFFF,red
adu01040	Biosynthesis of unsaturated fatty acids	Metabolism	Lipid metabolism	3	47	0.61875	1	AH12G00790(K01068);AH02G03240(K01068);AH10G08080(K10251)	http://www.kegg.jp/kegg-bin/show_pathway?map01040/K01068%09%23FFFFFF,red/K10251%09%23FFFFFF,red
adu00051	Fructose and mannose metabolism	Metabolism	Carbohydrate metabolism	7	111	0.621753	1	AH06G17350(K01623);AH03G19810(K00850);AH13G22370(K00850);AH05G38140(K00850);AH15G03530(K19355);AH05G07370(K19355);AH12G35710(K01623)	http://www.kegg.jp/kegg-bin/show_pathway?map00051/K01623%09%23FFFFFF,red/K00850%09%23FFFFFF,red/K19355%09%23FFFFFF,red
adu00780	Biotin metabolism	Metabolism	Metabolism of cofactors and vitamins	2	31	0.624854	1	AH16G27820(K00059);AH06G22540(K00059)	http://www.kegg.jp/kegg-bin/show_pathway?map00780/K00059%09%23FFFFFF,red
adu00062	Fatty acid elongation	Metabolism	Lipid metabolism	4	64	0.629904	1	AH16G40350(K15397);AH12G00790(K01068);AH02G03240(K01068);AH10G08080(K10251)	http://www.kegg.jp/kegg-bin/show_pathway?map00062/K15397%09%23FFFFFF,red/K01068%09%23FFFFFF,red/K10251%09%23FFFFFF,red
adu00072	Synthesis and degradation of ketone bodies	Metabolism	Lipid metabolism	1	16	0.670786	1	AH05G34110(K01641)	http://www.kegg.jp/kegg-bin/show_pathway?map00072/K01641%09%23FFFFFF,red
adu00601	Glycosphingolipid biosynthesis - lacto and neolacto series	Metabolism	Glycan biosynthesis and metabolism	1	16	0.670786	1	AH14G19110(K01988)	http://www.kegg.jp/kegg-bin/show_pathway?map00601/K01988%09%23FFFFFF,red
adu00250	Alanine, aspartate and glutamate metabolism	Metabolism	Amino acid metabolism	6	104	0.705798	1	AH15G24830(K01915);AH05G29250(K01915);AH12G05660(K00814);AH17G10120(K01580);AH04G01860(K01580);AH10G29320(K00261)	http://www.kegg.jp/kegg-bin/show_pathway?map00250/K01915%09%23FFFFFF,red/K00814%09%23FFFFFF,red/K01580%09%23FFFFFF,red/K00261%09%23FFFFFF,red
adu00511	Other glycan degradation	Metabolism	Glycan biosynthesis and metabolism	2	37	0.719803	1	AH17G06680(K01227);AH07G17630(K12373)	http://www.kegg.jp/kegg-bin/show_pathway?map00511/K01227%09%23FFFFFF,red/K12373%09%23FFFFFF,red
adu04626	Plant-pathogen interaction	Organismal Systems	Environmental adaptation	26	427	0.726327	1	AH10G04560(K13449);AH20G02550(K13449);AH17G23680(K09487);AH08G01560(K09487);AH13G48350(K13416);AH20G02420(K13449);AH16G32150(K13424);AH16G10440(K13447);AH03G45710(K13416);AH06G06590(K13447);AH19G24870(K13448);AH06G25830(K13424);AH08G06260(K13448);AH20G07350(K13433);AH16G40350(K15397);AH10G02190(K13433);AH10G01420(K13420);AH18G33890(K13447);AH09G19680(K13448);AH17G29650(K13448);AH20G03950(K13420);…	http://www.kegg.jp/kegg-bin/show_pathway?map04626/K13449%09%23FFFFFF,red/K09487%09%23FFFFFF,red/K13416%09%23FFFFFF,red/K13424%09%23FFFFFF,red/K13447%09%23FFFFFF,red/K13448%09%23FFFFFF,red/K13433%09%23FFFFFF,red/K15397%09%23FFFFFF,red/K13420%09%23FFFFFF,red/K13412%09%23FFFFFF,red/K02183%09%23FFFFFF,red
adu00261	Monobactam biosynthesis	Metabolism	Biosynthesis of other secondary metabolites	1	19	0.732752	1	AH18G32310(K01714)	http://www.kegg.jp/kegg-bin/show_pathway?map00261/K01714%09%23FFFFFF,red
adu00514	Other types of O-glycan biosynthesis	Metabolism	Glycan biosynthesis and metabolism	1	20	0.750702	1	AH20G01330(K20784)	http://www.kegg.jp/kegg-bin/show_pathway?map00514/K20784%09%23FFFFFF,red
adu00944	Flavone and flavonol biosynthesis	Metabolism	Biosynthesis of other secondary metabolites	1	20	0.750702	1	AH10G23440(K05280)	http://www.kegg.jp/kegg-bin/show_pathway?map00944/K05280%09%23FFFFFF,red
adu00260	Glycine, serine and threonine metabolism	Metabolism	Amino acid metabolism	6	113	0.77772	1	AH14G00910(K00058);AH04G00320(K00058);AH09G19200(K00306);AH19G41680(K00276);AH08G07050(K01834);AH09G26400(K00276)	http://www.kegg.jp/kegg-bin/show_pathway?map00260/K00058%09%23FFFFFF,red/K00306%09%23FFFFFF,red/K00276%09%23FFFFFF,red/K01834%09%23FFFFFF,red
adu00640	Propanoate metabolism	Metabolism	Carbohydrate metabolism	4	81	0.801162	1	AH20G09970(K05605);AH10G06960(K05605);AH01G15120(K00016);AH05G17490(K00016)	http://www.kegg.jp/kegg-bin/show_pathway?map00640/K05605%09%23FFFFFF,red/K00016%09%23FFFFFF,red
adu00900	Terpenoid backbone biosynthesis	Metabolism	Metabolism of terpenoids and polyketides	5	103	0.829038	1	AH03G01290(K03526);AH13G03360(K03526);AH03G39780(K01662);AH13G42720(K01662);AH05G34110(K01641)	http://www.kegg.jp/kegg-bin/show_pathway?map00900/K03526%09%23FFFFFF,red/K01662%09%23FFFFFF,red/K01641%09%23FFFFFF,red
adu04130	SNARE interactions in vesicular transport	Genetic Information Processing	Folding, sorting and degradation	3	72	0.869896	1	AH20G34230(K08486);AH10G26480(K08486);AH10G06020(K08486)	http://www.kegg.jp/kegg-bin/show_pathway?map04130/K08486%09%23FFFFFF,red
adu00920	Sulfur metabolism	Metabolism	Energy metabolism	3	74	0.881615	1	AH13G40980(K01738);AH12G01010(K13034);AH02G00080(K13034)	http://www.kegg.jp/kegg-bin/show_pathway?map00920/K01738%09%23FFFFFF,red/K13034%09%23FFFFFF,red
adu00450	Selenocompound metabolism	Metabolism	Metabolism of other amino acids	1	31	0.884026	1	AH19G23250(K01761)	http://www.kegg.jp/kegg-bin/show_pathway?map00450/K01761%09%23FFFFFF,red
adu03018	RNA degradation	Genetic Information Processing	Folding, sorting and degradation	9	190	0.898003	1	AH20G29720(K01689);AH03G19810(K00850);AH13G22370(K00850);AH05G38140(K00850);AH10G04890(K04043);AH09G22820(K04077);AH16G02950(K03679);AH19G28790(K04077);AH19G34390(K13126)	http://www.kegg.jp/kegg-bin/show_pathway?map03018/K01689%09%23FFFFFF,red/K00850%09%23FFFFFF,red/K04043%09%23FFFFFF,red/K04077%09%23FFFFFF,red/K03679%09%23FFFFFF,red/K13126%09%23FFFFFF,red
adu03020	RNA polymerase	Genetic Information Processing	Transcription	4	98	0.902017	1	AH19G29380(K03006);AH11G36630(K03026);AH01G21060(K03026);AH09G23440(K03006)	http://www.kegg.jp/kegg-bin/show_pathway?map03020/K03006%09%23FFFFFF,red/K03026%09%23FFFFFF,red
adu04075	Plant hormone signal transduction	Environmental Information Processing	Signal transduction	30	549	0.903174	1	AH10G04560(K13449);AH20G02550(K13449);AH13G48350(K13416);AH09G21370(K14516);AH20G02420(K13449);AH02G04010(K14488);AH03G45710(K13416);AH19G27120(K14516);AH01G11330(K14487);AH12G10250(K14516);AH16G03850(K14431);AH13G19860(K14487);AH16G11080(K14490);AH13G56780(K14492);AH12G19950(K14431);AH02G16860(K14431);AH06G01240(K14431);AH02G08810(K14516);AH03G30730(K14488);AH06G12970(K14486);AH13G34860(K14488);…	http://www.kegg.jp/kegg-bin/show_pathway?map04075/K13449%09%23FFFFFF,red/K13416%09%23FFFFFF,red/K14516%09%23FFFFFF,red/K14488%09%23FFFFFF,red/K14487%09%23FFFFFF,red/K14431%09%23FFFFFF,red/K14490%09%23FFFFFF,red/K14492%09%23FFFFFF,red/K14486%09%23FFFFFF,red/K14484%09%23FFFFFF,red/K14500%09%23FFFFFF,red
adu03430	Mismatch repair	Genetic Information Processing	Replication and repair	2	62	0.926756	1	AH01G32420(K03111);AH01G22560(K10739)	http://www.kegg.jp/kegg-bin/show_pathway?map03430/K03111%09%23FFFFFF,red/K10739%09%23FFFFFF,red
adu00670	One carbon pool by folate	Metabolism	Metabolism of cofactors and vitamins	1	39	0.933564	1	AH01G10280(K00297)	http://www.kegg.jp/kegg-bin/show_pathway?map00670/K00297%09%23FFFFFF,red
adu00620	Pyruvate metabolism	Metabolism	Carbohydrate metabolism	8	185	0.935136	1	AH13G22790(K00029);AH13G43620(K00128);AH03G40790(K00128);AH17G30320(K00128);AH05G13650(K00873);AH01G15120(K00016);AH05G35890(K00873);AH05G17490(K00016)	http://www.kegg.jp/kegg-bin/show_pathway?map00620/K00029%09%23FFFFFF,red/K00128%09%23FFFFFF,red/K00873%09%23FFFFFF,red/K00016%09%23FFFFFF,red
adu03440	Homologous recombination	Genetic Information Processing	Replication and repair	3	88	0.940414	1	AH01G32420(K03111);AH01G22560(K10739);AH03G22470(K03553)	http://www.kegg.jp/kegg-bin/show_pathway?map03440/K03111%09%23FFFFFF,red/K10739%09%23FFFFFF,red/K03553%09%23FFFFFF,red
adu00100	Steroid biosynthesis	Metabolism	Lipid metabolism	2	69	0.95091	1	AH15G30830(K01853);AH02G15220(K14674)	http://www.kegg.jp/kegg-bin/show_pathway?map00100/K01853%09%23FFFFFF,red/K14674%09%23FFFFFF,red
adu00630	Glyoxylate and dicarboxylate metabolism	Metabolism	Carbohydrate metabolism	5	136	0.955314	1	AH15G24830(K01915);AH05G29250(K01915);AH18G06970(K01681);AH10G00330(K11517);AH20G05240(K11517)	http://www.kegg.jp/kegg-bin/show_pathway?map00630/K01915%09%23FFFFFF,red/K01681%09%23FFFFFF,red/K11517%09%23FFFFFF,red
adu00600	Sphingolipid metabolism	Metabolism	Lipid metabolism	1	49	0.966913	1	AH16G39870(K00654)	http://www.kegg.jp/kegg-bin/show_pathway?map00600/K00654%09%23FFFFFF,red
adu00710	Carbon fixation in photosynthetic organisms	Metabolism	Energy metabolism	5	143	0.967268	1	AH06G17350(K01623);AH13G22790(K00029);AH10G07730(K00134);AH12G05660(K00814);AH12G35710(K01623)	http://www.kegg.jp/kegg-bin/show_pathway?map00710/K01623%09%23FFFFFF,red/K00029%09%23FFFFFF,red/K00134%09%23FFFFFF,red/K00814%09%23FFFFFF,red
adu00790	Folate biosynthesis	Metabolism	Metabolism of cofactors and vitamins	1	56	0.979698	1	AH17G04610(K15376)	http://www.kegg.jp/kegg-bin/show_pathway?map00790/K15376%09%23FFFFFF,red
adu03410	Base excision repair	Genetic Information Processing	Replication and repair	1	69	0.991812	1	AH12G02680(K03575)	http://www.kegg.jp/kegg-bin/show_pathway?map03410/K03575%09%23FFFFFF,red
adu00510	N-Glycan biosynthesis	Metabolism	Glycan biosynthesis and metabolism	1	77	0.99532	1	AH07G08050(K12668)	http://www.kegg.jp/kegg-bin/show_pathway?map00510/K12668%09%23FFFFFF,red
adu00061	Fatty acid biosynthesis	Metabolism	Lipid metabolism	2	111	0.996082	1	AH16G27820(K00059);AH06G22540(K00059)	http://www.kegg.jp/kegg-bin/show_pathway?map00061/K00059%09%23FFFFFF,red
adu04145	Phagosome	Cellular Processes	Transport and catabolism	3	151	0.998127	1	AH19G17250(K08057);AH03G31620(K08054);AH10G02200(K04392)	http://www.kegg.jp/kegg-bin/show_pathway?map04145/K08057%09%23FFFFFF,red/K08054%09%23FFFFFF,red/K04392%09%23FFFFFF,red
adu00562	Inositol phosphate metabolism	Metabolism	Carbohydrate metabolism	3	152	0.998233	1	AH15G30160(K00469);AH05G25220(K00469);AH19G09070(K01114)	http://www.kegg.jp/kegg-bin/show_pathway?map00562/K00469%09%23FFFFFF,red/K01114%09%23FFFFFF,red
adu00970	Aminoacyl-tRNA biosynthesis	Genetic Information Processing	Translation	1	96	0.998763	1	AH16G45550(K22503)	http://www.kegg.jp/kegg-bin/show_pathway?map00970/K22503%09%23FFFFFF,red
adu00860	Porphyrin and chlorophyll metabolism	Metabolism	Metabolism of cofactors and vitamins	1	99	0.998998	1	AH06G13460(K01845)	http://www.kegg.jp/kegg-bin/show_pathway?map00860/K01845%09%23FFFFFF,red
adu03420	Nucleotide excision repair	Genetic Information Processing	Replication and repair	1	100	0.999066	1	AH01G22560(K10739)	http://www.kegg.jp/kegg-bin/show_pathway?map03420/K10739%09%23FFFFFF,red
adu03050	Proteasome	Genetic Information Processing	Folding, sorting and degradation	1	103	0.999243	1	AH09G26200(K02734)	http://www.kegg.jp/kegg-bin/show_pathway?map03050/K02734%09%23FFFFFF,red
adu03008	Ribosome biogenesis in eukaryotes	Genetic Information Processing	Translation	2	156	0.999774	1	AH03G01990(K14563);AH13G03850(K14563)	http://www.kegg.jp/kegg-bin/show_pathway?map03008/K14563%09%23FFFFFF,red
adu04070	Phosphatidylinositol signaling system	Environmental Information Processing	Signal transduction	1	129	0.999878	1	AH06G11630(K02183)	http://www.kegg.jp/kegg-bin/show_pathway?map04070/K02183%09%23FFFFFF,red
adu04144	Endocytosis	Cellular Processes	Transport and catabolism	9	381	0.999974	1	AH14G40960(K03283);AH14G40970(K03283);AH14G40980(K03283);AH11G00200(K01115);AH19G00960(K03283);AH03G02630(K12471);AH11G34280(K03283);AH01G08770(K01115);AH14G40570(K12471)	http://www.kegg.jp/kegg-bin/show_pathway?map04144/K03283%09%23FFFFFF,red/K01115%09%23FFFFFF,red/K12471%09%23FFFFFF,red
adu04120	Ubiquitin mediated proteolysis	Genetic Information Processing	Folding, sorting and degradation	2	220	0.999997	1	AH01G03250(K03094);AH05G16070(K06688)	http://www.kegg.jp/kegg-bin/show_pathway?map04120/K03094%09%23FFFFFF,red/K06688%09%23FFFFFF,red
adu00195	Photosynthesis	Metabolism	Energy metabolism	1	190	0.999998	1	AH09G29740(K02639)	http://www.kegg.jp/kegg-bin/show_pathway?map00195/K02639%09%23FFFFFF,red
adu03013	RNA transport	Genetic Information Processing	Translation	4	301	0.999999	1	AH08G09180(K03257);AH17G33630(K03257);AH19G34390(K13126);AH03G12590(K03113)	http://www.kegg.jp/kegg-bin/show_pathway?map03013/K03257%09%23FFFFFF,red/K13126%09%23FFFFFF,red/K03113%09%23FFFFFF,red
adu03040	Spliceosome	Genetic Information Processing	Transcription	5	334	0.999999	1	AH14G40960(K03283);AH14G40970(K03283);AH14G40980(K03283);AH19G00960(K03283);AH11G34280(K03283)	http://www.kegg.jp/kegg-bin/show_pathway?map03040/K03283%09%23FFFFFF,red
adu00190	Oxidative phosphorylation	Metabolism	Energy metabolism	3	308	1	1	AH01G22440(K01535);AH11G35480(K01535);AH09G08320(K03946)	http://www.kegg.jp/kegg-bin/show_pathway?map00190/K01535%09%23FFFFFF,red/K03946%09%23FFFFFF,red
adu03015	mRNA surveillance pathway	Genetic Information Processing	Translation	1	231	1	1	AH19G34390(K13126)	http://www.kegg.jp/kegg-bin/show_pathway?map03015/K13126%09%23FFFFFF,red
adu03010	Ribosome	Genetic Information Processing	Translation	10	651	1	1	AH14G34870(K02915);AH12G35160(K02962);AH13G00500(K02912);AH13G15000(K02993);AH17G02900(K02930);AH05G13190(K02943);AH09G30220(K02914);AH13G29000(K02914);AH10G15040(K02960);AH16G26130(K02897)	http://www.kegg.jp/kegg-bin/show_pathway?map03010/K02915%09%23FFFFFF,red/K02962%09%23FFFFFF,red/K02912%09%23FFFFFF,red/K02993%09%23FFFFFF,red/K02930%09%23FFFFFF,red/K02943%09%23FFFFFF,red/K02914%09%23FFFFFF,red/K02960%09%23FFFFFF,red/K02897%09%23FFFFFF,red

## Sheet: SH36 vs SH0_Up
PathwayID	Pathway	level1	level2	List	Total	Pvalue	adjustPvalue	List_gene	URL
adu04712	Circadian rhythm - plant	Organismal Systems	Environmental adaptation	48	114	2.00328e-21	2.34384e-19	AH01G33790(K12127);AH03G43330(K12116);AH05G36540(K12124);AH11G23570(K12127);AH15G37960(K12124);AH17G34020(K12125);AH05G04770(K03097);AH08G09480(K12125);AH13G45960(K12116);AH15G00820(K03097);AH16G43420(K12125);AH06G05500(K12120);AH05G03360(K03115);AH04G12180(K12115);AH14G14840(K12115);AH19G34600(K12124);AH16G38640(K12125);AH04G01670(K00660);AH16G09150(K12120);AH01G02310(K00660);AH04G08650(K00660);…	http://www.kegg.jp/kegg-bin/show_pathway?map04712/K12127%09%23FFFFFF,red/K12116%09%23FFFFFF,red/K12124%09%23FFFFFF,red/K12125%09%23FFFFFF,red/K03097%09%23FFFFFF,red/K12120%09%23FFFFFF,red/K03115%09%23FFFFFF,red/K12115%09%23FFFFFF,red/K00660%09%23FFFFFF,red
adu00941	Flavonoid biosynthesis	Metabolism	Biosynthesis of other secondary metabolites	47	123	6.4431e-19	3.76922e-17	AH16G37380(K08243);AH09G31640(K01859);AH07G00630(K08243);AH04G01670(K00660);AH07G00690(K08243);AH01G02310(K00660);AH19G36390(K01859);AH04G08650(K00660);AH17G00980(K08243);AH17G00950(K08243);AH14G09890(K00660);AH04G08660(K00660);AH10G07820(K13065);AH04G08600(K00660);AH07G00640(K08243);AH14G09910(K00660);AH11G06850(K00660);AH20G11300(K13065);AH14G02430(K00660);AH14G09920(K00660);AH17G00960(K08243);…	http://www.kegg.jp/kegg-bin/show_pathway?map00941/K08243%09%23FFFFFF,red/K01859%09%23FFFFFF,red/K00660%09%23FFFFFF,red/K13065%09%23FFFFFF,red/K00588%09%23FFFFFF,red
adu00940	Phenylpropanoid biosynthesis	Metabolism	Biosynthesis of other secondary metabolites	64	303	4.3922e-11	1.71296e-09	AH19G36480(K18368);AH20G19520(K23260);AH04G21680(K00430);AH10G05010(K00083);AH14G25430(K00430);AH04G09850(K00430);AH14G25420(K00430);AH01G11780(K00430);AH09G31550(K18368);AH17G11990(K00430);AH16G30490(K00430);AH13G48270(K00430);AH04G09840(K00430);AH11G11550(K00430);AH06G24750(K00430);AH04G09870(K00430);AH20G19530(K23260);AH03G46620(K22395);AH10G05000(K00083);AH07G12530(K00430);AH01G01320(K09755);…	http://www.kegg.jp/kegg-bin/show_pathway?map00940/K18368%09%23FFFFFF,red/K23260%09%23FFFFFF,red/K00430%09%23FFFFFF,red/K00083%09%23FFFFFF,red/K22395%09%23FFFFFF,red/K09755%09%23FFFFFF,red/K05349%09%23FFFFFF,red/K01188%09%23FFFFFF,red/K13065%09%23FFFFFF,red/K00588%09%23FFFFFF,red/K09753%09%23FFFFFF,red/K05350%09%23FFFFFF,red/K12356%09%23FFFFFF,red
adu00480	Glutathione metabolism	Metabolism	Metabolism of other amino acids	45	207	1.44671e-08	4.23163e-07	AH06G13590(K00799);AH07G11060(K00031);AH16G00190(K00799);AH17G10380(K00031);AH15G12540(K00799);AH07G22990(K00799);AH20G08240(K01469);AH13G33650(K01256);AH09G07550(K00799);AH07G23030(K00799);AH18G20180(K00799);AH16G17510(K00799);AH20G14370(K18592);AH10G10320(K18592);AH07G22980(K00799);AH10G05310(K01469);AH17G30310(K00434);AH19G10610(K00799);AH16G09530(K00036);AH13G54010(K00799);AH19G05350(K00036);…	http://www.kegg.jp/kegg-bin/show_pathway?map00480/K00799%09%23FFFFFF,red/K00031%09%23FFFFFF,red/K01469%09%23FFFFFF,red/K01256%09%23FFFFFF,red/K18592%09%23FFFFFF,red/K00434%09%23FFFFFF,red/K00036%09%23FFFFFF,red/K10807%09%23FFFFFF,red/K22596%09%23FFFFFF,red/K10808%09%23FFFFFF,red/K00383%09%23FFFFFF,red/K00797%09%23FFFFFF,red
adu00943	Isoflavonoid biosynthesis	Metabolism	Biosynthesis of other secondary metabolites	17	58	7.88648e-06	0.000184544	AH05G05030(K13260);AH15G01050(K13260);AH03G37390(K13257);AH09G01720(K13262);AH13G40560(K13257);AH15G03380(K05281);AH05G07230(K05281);AH10G30300(K13265);AH13G40550(K13259);AH09G26620(K13258);AH03G37380(K13259);AH11G06150(K13267);AH13G56960(K13265);AH19G41470(K13258);AH13G50130(K13260);AH04G11070(K13260);AH03G47430(K13260)	http://www.kegg.jp/kegg-bin/show_pathway?map00943/K13260%09%23FFFFFF,red/K13257%09%23FFFFFF,red/K13262%09%23FFFFFF,red/K05281%09%23FFFFFF,red/K13265%09%23FFFFFF,red/K13259%09%23FFFFFF,red/K13258%09%23FFFFFF,red/K13267%09%23FFFFFF,red
adu04016	MAPK signaling pathway - plant	Environmental Information Processing	Signal transduction	51	328	6.50949e-05	0.00126935	AH20G00720(K20547);AH08G02210(K03781);AH15G01880(K14498);AH13G00300(K20547);AH01G09220(K20547);AH09G25780(K20718);AH05G29380(K20604);AH12G03600(K14496);AH15G24640(K20604);AH19G42320(K20718);AH17G31090(K13414);AH13G03760(K20536);AH09G21370(K14516);AH11G14350(K14498);AH13G41210(K14497);AH08G06670(K13414);AH16G07190(K14509);AH17G08530(K14497);AH06G25830(K13424);AH01G13840(K14498);AH08G28280(K14498);…	http://www.kegg.jp/kegg-bin/show_pathway?map04016/K20547%09%23FFFFFF,red/K03781%09%23FFFFFF,red/K14498%09%23FFFFFF,red/K20718%09%23FFFFFF,red/K20604%09%23FFFFFF,red/K14496%09%23FFFFFF,red/K13414%09%23FFFFFF,red/K20536%09%23FFFFFF,red/K14516%09%23FFFFFF,red/K14497%09%23FFFFFF,red/K14509%09%23FFFFFF,red/K13424%09%23FFFFFF,red/K17686%09%23FFFFFF,red/K13416%09%23FFFFFF,red/K20717%09%23FFFFFF,red/K134…
adu00410	beta-Alanine metabolism	Metabolism	Metabolism of other amino acids	21	96	9.51015e-05	0.00158955	AH20G04080(K01578);AH10G01320(K01578);AH05G29990(K01580);AH15G24040(K01580);AH03G40790(K00128);AH13G43620(K00128);AH13G27440(K14085);AH05G13080(K00276);AH01G14690(K00232);AH15G22820(K00128);AH17G30320(K00128);AH05G30860(K00128);AH13G17110(K00276);AH04G09410(K23146);AH16G45440(K05605);AH14G02610(K01580);AH16G37140(K05605);AH13G25330(K12259);AH04G01860(K01580);AH08G22860(K13366);AH17G16150(K05605)	http://www.kegg.jp/kegg-bin/show_pathway?map00410/K01578%09%23FFFFFF,red/K01580%09%23FFFFFF,red/K00128%09%23FFFFFF,red/K14085%09%23FFFFFF,red/K00276%09%23FFFFFF,red/K00232%09%23FFFFFF,red/K23146%09%23FFFFFF,red/K05605%09%23FFFFFF,red/K12259%09%23FFFFFF,red/K13366%09%23FFFFFF,red
adu00430	Taurine and hypotaurine metabolism	Metabolism	Metabolism of other amino acids	6	12	0.000296331	0.00433384	AH05G29990(K01580);AH15G24040(K01580);AH20G14370(K18592);AH10G10320(K18592);AH14G02610(K01580);AH04G01860(K01580)	http://www.kegg.jp/kegg-bin/show_pathway?map00430/K01580%09%23FFFFFF,red/K18592%09%23FFFFFF,red
adu00071	Fatty acid degradation	Metabolism	Lipid metabolism	22	115	0.000499899	0.00649868	AH03G40790(K00128);AH15G08600(K01897);AH13G43620(K00128);AH13G27440(K14085);AH01G14690(K00232);AH15G22820(K00128);AH02G11070(K00121);AH11G30610(K10527);AH05G14330(K01897);AH17G30320(K00128);AH17G28950(K18857);AH05G30860(K00128);AH04G01660(K01897);AH14G22370(K00001);AH04G19570(K00001);AH14G02420(K01897);AH08G11630(K18857);AH10G32030(K01897);AH01G04250(K15401);AH11G04390(K15401);AH10G31440(K20495);…	http://www.kegg.jp/kegg-bin/show_pathway?map00071/K00128%09%23FFFFFF,red/K01897%09%23FFFFFF,red/K14085%09%23FFFFFF,red/K00232%09%23FFFFFF,red/K00121%09%23FFFFFF,red/K10527%09%23FFFFFF,red/K18857%09%23FFFFFF,red/K00001%09%23FFFFFF,red/K15401%09%23FFFFFF,red/K20495%09%23FFFFFF,red
adu00592	alpha-Linolenic acid metabolism	Metabolism	Lipid metabolism	19	99	0.00113248	0.01325	AH16G45010(K05894);AH05G14770(K05894);AH16G37490(K05894);AH16G41020(K01723);AH06G02630(K14674);AH16G05150(K14674);AH01G14690(K00232);AH16G38200(K00454);AH11G30610(K10527);AH17G28950(K18857);AH14G32660(K22389);AH04G27740(K22389);AH15G08090(K05894);AH08G11630(K18857);AH14G38120(K10525);AH05G33050(K10525);AH05G14790(K05894);AH02G15220(K14674);AH08G05160(K18857)	http://www.kegg.jp/kegg-bin/show_pathway?map00592/K05894%09%23FFFFFF,red/K01723%09%23FFFFFF,red/K14674%09%23FFFFFF,red/K00232%09%23FFFFFF,red/K00454%09%23FFFFFF,red/K10527%09%23FFFFFF,red/K18857%09%23FFFFFF,red/K22389%09%23FFFFFF,red/K10525%09%23FFFFFF,red
adu00998	Biosynthesis of various secondary metabolites - part 2	Metabolism	Biosynthesis of other secondary metabolites	4	7	0.00181076	0.018546	AH01G10140(K21568);AH20G01560(K21568);AH20G01550(K21568);AH01G10150(K21568)	http://www.kegg.jp/kegg-bin/show_pathway?map00998/K21568%09%23FFFFFF,red
adu00280	Valine, leucine and isoleucine degradation	Metabolism	Amino acid metabolism	20	111	0.00190216	0.018546	AH03G40790(K00128);AH18G24350(K00166);AH13G43620(K00128);AH13G27440(K14085);AH13G37980(K00827);AH07G17420(K00166);AH11G31280(K00382);AH15G22820(K00128);AH05G03130(K05607);AH10G15570(K01969);AH13G03530(K00253);AH17G30320(K00128);AH11G30770(K09699);AH11G19790(K05607);AH05G30860(K00128);AH04G09410(K23146);AH16G45440(K05605);AH16G37140(K05605);AH17G34090(K00826);AH17G16150(K05605)	http://www.kegg.jp/kegg-bin/show_pathway?map00280/K00128%09%23FFFFFF,red/K00166%09%23FFFFFF,red/K14085%09%23FFFFFF,red/K00827%09%23FFFFFF,red/K00382%09%23FFFFFF,red/K05607%09%23FFFFFF,red/K01969%09%23FFFFFF,red/K00253%09%23FFFFFF,red/K09699%09%23FFFFFF,red/K23146%09%23FFFFFF,red/K05605%09%23FFFFFF,red/K00826%09%23FFFFFF,red
adu00500	Starch and sucrose metabolism	Metabolism	Carbohydrate metabolism	39	279	0.00347192	0.0310409	AH01G04110(K00688);AH01G23120(K16055);AH11G04620(K00688);AH11G14070(K01177);AH11G34800(K16055);AH16G24260(K00705);AH01G13750(K01177);AH06G19470(K00705);AH03G26990(K01214);AH03G42840(K00688);AH13G45460(K00688);AH13G32350(K01179);AH13G46050(K16055);AH13G31870(K01214);AH03G28640(K01179);AH20G32820(K00688);AH05G37660(K01179);AH00G02070(K19893);AH19G00220(K01179);AH17G04670(K05349);AH20G07080(K00688);…	http://www.kegg.jp/kegg-bin/show_pathway?map00500/K00688%09%23FFFFFF,red/K16055%09%23FFFFFF,red/K01177%09%23FFFFFF,red/K00705%09%23FFFFFF,red/K01214%09%23FFFFFF,red/K01179%09%23FFFFFF,red/K19893%09%23FFFFFF,red/K05349%09%23FFFFFF,red/K01188%09%23FFFFFF,red/K01187%09%23FFFFFF,red/K01193%09%23FFFFFF,red/K19892%09%23FFFFFF,red/K05350%09%23FFFFFF,red/K01176%09%23FFFFFF,red/K00975%09%23FFFFFF,red/K010…
adu00590	Arachidonic acid metabolism	Metabolism	Lipid metabolism	9	36	0.00371429	0.0310409	AH06G02630(K14674);AH20G14370(K18592);AH16G05150(K14674);AH10G10320(K18592);AH09G31880(K01254);AH19G36090(K01254);AH16G10210(K08726);AH02G15220(K14674);AH06G06410(K08726)	http://www.kegg.jp/kegg-bin/show_pathway?map00590/K14674%09%23FFFFFF,red/K18592%09%23FFFFFF,red/K01254%09%23FFFFFF,red/K08726%09%23FFFFFF,red
adu00460	Cyanoamino acid metabolism	Metabolism	Metabolism of other amino acids	13	66	0.00520561	0.0406037	AH11G11620(K01455);AH20G14370(K18592);AH01G11820(K01455);AH10G10320(K18592);AH17G04670(K05349);AH13G05930(K01188);AH07G05950(K05349);AH12G01010(K13034);AH06G21960(K05349);AH14G04870(K05350);AH17G14370(K05349);AH03G03570(K01188);AH05G28240(K05350)	http://www.kegg.jp/kegg-bin/show_pathway?map00460/K01455%09%23FFFFFF,red/K18592%09%23FFFFFF,red/K05349%09%23FFFFFF,red/K01188%09%23FFFFFF,red/K13034%09%23FFFFFF,red/K05350%09%23FFFFFF,red
adu00908	Zeatin biosynthesis	Metabolism	Metabolism of terpenoids and polyketides	11	52	0.00562907	0.0411626	AH07G11080(K13496);AH18G16200(K00791);AH17G10410(K13496);AH07G25460(K00791);AH10G24680(K13496);AH12G17980(K13495);AH03G13410(K13495);AH20G31890(K13496);AH10G24690(K13496);AH01G21650(K00279);AH01G21600(K00279)	http://www.kegg.jp/kegg-bin/show_pathway?map00908/K13496%09%23FFFFFF,red/K00791%09%23FFFFFF,red/K13495%09%23FFFFFF,red/K00279%09%23FFFFFF,red
adu00073	Cutin, suberine and wax biosynthesis	Metabolism	Lipid metabolism	13	69	0.00766469	0.0527511	AH18G05730(K13356);AH06G24380(K15400);AH18G05710(K13356);AH16G30080(K15400);AH19G07030(K15403);AH09G05340(K15403);AH03G03620(K13356);AH16G01310(K13407);AH01G04250(K15401);AH08G15410(K13356);AH03G07490(K15402);AH11G04390(K15401);AH10G31440(K20495)	http://www.kegg.jp/kegg-bin/show_pathway?map00073/K13356%09%23FFFFFF,red/K15400%09%23FFFFFF,red/K15403%09%23FFFFFF,red/K13407%09%23FFFFFF,red/K15401%09%23FFFFFF,red/K15402%09%23FFFFFF,red/K20495%09%23FFFFFF,red
adu04075	Plant hormone signal transduction	Environmental Information Processing	Signal transduction	65	549	0.0117623	0.0764552	AH15G01880(K14498);AH16G41640(K14499);AH12G31180(K14493);AH05G03310(K13464);AH12G03600(K14496);AH09G21370(K14516);AH03G35950(K14485);AH11G14350(K14498);AH13G41210(K14497);AH06G07800(K14490);AH08G19130(K14502);AH07G04560(K14508);AH16G07190(K14509);AH18G01960(K14484);AH17G08530(K14497);AH12G33140(K14485);AH01G13840(K14498);AH08G17640(K14487);AH08G28280(K14498);AH18G10580(K14502);AH03G45720(K13416);…	http://www.kegg.jp/kegg-bin/show_pathway?map04075/K14498%09%23FFFFFF,red/K14499%09%23FFFFFF,red/K14493%09%23FFFFFF,red/K13464%09%23FFFFFF,red/K14496%09%23FFFFFF,red/K14516%09%23FFFFFF,red/K14485%09%23FFFFFF,red/K14497%09%23FFFFFF,red/K14490%09%23FFFFFF,red/K14502%09%23FFFFFF,red/K14508%09%23FFFFFF,red/K14509%09%23FFFFFF,red/K14484%09%23FFFFFF,red/K14487%09%23FFFFFF,red/K13416%09%23FFFFFF,red/K139…
adu00730	Thiamine metabolism	Metabolism	Metabolism of cofactors and vitamins	9	44	0.0146517	0.0902239	AH01G04230(K03147);AH05G13940(K03146);AH11G04450(K03147);AH15G08960(K03146);AH13G19270(K03146);AH14G03200(K14153);AH03G39780(K01662);AH11G31360(K20896);AH13G42720(K01662)	http://www.kegg.jp/kegg-bin/show_pathway?map00730/K03147%09%23FFFFFF,red/K03146%09%23FFFFFF,red/K14153%09%23FFFFFF,red/K01662%09%23FFFFFF,red/K20896%09%23FFFFFF,red
adu00520	Amino sugar and nucleotide sugar metabolism	Metabolism	Carbohydrate metabolism	34	260	0.016211	0.0935468	AH20G00720(K20547);AH08G11570(K01183);AH01G24150(K01183);AH13G00300(K20547);AH01G09220(K20547);AH06G28370(K12446);AH15G31710(K16190);AH13G34540(K01784);AH18G02950(K01183);AH03G30440(K01784);AH11G33850(K01183);AH16G35060(K12446);AH03G04390(K01183);AH05G23660(K16190);AH13G06440(K01183);AH13G13560(K08679);AH01G30160(K01784);AH13G17650(K17497);AH02G02190(K01183);AH03G44370(K12448);AH01G33420(K00012);…	http://www.kegg.jp/kegg-bin/show_pathway?map00520/K20547%09%23FFFFFF,red/K01183%09%23FFFFFF,red/K12446%09%23FFFFFF,red/K16190%09%23FFFFFF,red/K01784%09%23FFFFFF,red/K08679%09%23FFFFFF,red/K17497%09%23FFFFFF,red/K12448%09%23FFFFFF,red/K00012%09%23FFFFFF,red/K00770%09%23FFFFFF,red/K15920%09%23FFFFFF,red/K00975%09%23FFFFFF,red/K12450%09%23FFFFFF,red/K00844%09%23FFFFFF,red
adu03030	DNA replication	Genetic Information Processing	Replication and repair	14	84	0.0167904	0.0935468	AH16G30860(K10742);AH03G46860(K02541);AH06G04390(K02210);AH03G07060(K02212);AH04G10750(K02542);AH03G03580(K02324);AH14G13120(K02542);AH09G29710(K10743);AH01G26290(K02540);AH11G33780(K02209);AH13G49530(K02541);AH16G07730(K02210);AH01G24230(K02209);AH13G51900(K02685)	http://www.kegg.jp/kegg-bin/show_pathway?map03030/K10742%09%23FFFFFF,red/K02541%09%23FFFFFF,red/K02210%09%23FFFFFF,red/K02212%09%23FFFFFF,red/K02542%09%23FFFFFF,red/K02324%09%23FFFFFF,red/K10743%09%23FFFFFF,red/K02540%09%23FFFFFF,red/K02209%09%23FFFFFF,red/K02685%09%23FFFFFF,red
adu00310	Lysine degradation	Metabolism	Amino acid metabolism	11	63	0.0233157	0.123997	AH01G20410(K14157);AH03G40790(K00128);AH14G00210(K14157);AH13G43620(K00128);AH13G27440(K14085);AH11G31280(K00382);AH15G22820(K00128);AH05G03270(K11420);AH17G30320(K00128);AH05G30860(K00128);AH16G34230(K24406)	http://www.kegg.jp/kegg-bin/show_pathway?map00310/K14157%09%23FFFFFF,red/K00128%09%23FFFFFF,red/K14085%09%23FFFFFF,red/K00382%09%23FFFFFF,red/K11420%09%23FFFFFF,red/K24406%09%23FFFFFF,red
adu00330	Arginine and proline metabolism	Metabolism	Amino acid metabolism	18	125	0.0299712	0.151881	AH03G40790(K00128);AH01G34330(K00294);AH13G43620(K00128);AH13G27440(K14085);AH15G22820(K00128);AH13G51940(K01426);AH17G30320(K00128);AH05G30860(K00128);AH09G32290(K00472);AH11G25190(K10536);AH14G15590(K01426);AH13G25330(K12259);AH13G00430(K00472);AH05G31630(K00797);AH13G51950(K01426);AH01G08970(K00472);AH08G22860(K13366);AH13G12450(K01426)	http://www.kegg.jp/kegg-bin/show_pathway?map00330/K00128%09%23FFFFFF,red/K00294%09%23FFFFFF,red/K14085%09%23FFFFFF,red/K01426%09%23FFFFFF,red/K00472%09%23FFFFFF,red/K10536%09%23FFFFFF,red/K12259%09%23FFFFFF,red/K00797%09%23FFFFFF,red/K13366%09%23FFFFFF,red
adu00920	Sulfur metabolism	Metabolism	Energy metabolism	12	74	0.0311551	0.151881	AH09G15970(K01738);AH11G11910(K00860);AH19G19980(K01738);AH01G12110(K00860);AH03G36230(K01082);AH10G03660(K01082);AH01G02880(K00640);AH13G39470(K01082);AH12G01010(K13034);AH07G01950(K01738);AH00G03920(K01738);AH08G21130(K01082)	http://www.kegg.jp/kegg-bin/show_pathway?map00920/K01738%09%23FFFFFF,red/K00860%09%23FFFFFF,red/K01082%09%23FFFFFF,red/K00640%09%23FFFFFF,red/K13034%09%23FFFFFF,red
adu00380	Tryptophan metabolism	Metabolism	Amino acid metabolism	17	119	0.036602	0.171297	AH08G02210(K03781);AH15G21570(K11820);AH03G40790(K00128);AH13G43620(K00128);AH05G31770(K11820);AH13G27440(K14085);AH11G31280(K00382);AH15G22820(K00128);AH13G51940(K01426);AH17G30320(K00128);AH05G30860(K00128);AH15G28990(K11816);AH14G15590(K01426);AH13G23560(K11816);AH13G51950(K01426);AH13G12450(K01426);AH10G02290(K22588)	http://www.kegg.jp/kegg-bin/show_pathway?map00380/K03781%09%23FFFFFF,red/K11820%09%23FFFFFF,red/K00128%09%23FFFFFF,red/K14085%09%23FFFFFF,red/K00382%09%23FFFFFF,red/K01426%09%23FFFFFF,red/K11816%09%23FFFFFF,red/K22588%09%23FFFFFF,red
adu00052	Galactose metabolism	Metabolism	Carbohydrate metabolism	16	111	0.0388446	0.174801	AH17G01490(K06617);AH07G01370(K06617);AH13G34540(K01784);AH03G30440(K01784);AH20G31490(K01785);AH14G09590(K01187);AH09G12530(K18819);AH18G02500(K01193);AH01G30160(K01784);AH08G12720(K01193);AH05G28800(K01785);AH06G01900(K06617);AH19G08060(K01193);AH03G19810(K00850);AH03G08100(K00844);AH10G24350(K01785)	http://www.kegg.jp/kegg-bin/show_pathway?map00052/K06617%09%23FFFFFF,red/K01784%09%23FFFFFF,red/K01785%09%23FFFFFF,red/K01187%09%23FFFFFF,red/K18819%09%23FFFFFF,red/K01193%09%23FFFFFF,red/K00850%09%23FFFFFF,red/K00844%09%23FFFFFF,red
adu00903	Limonene and pinene degradation	Metabolism	Metabolism of terpenoids and polyketides	5	22	0.0419218	0.181661	AH03G40790(K00128);AH13G43620(K00128);AH15G22820(K00128);AH17G30320(K00128);AH05G30860(K00128)	http://www.kegg.jp/kegg-bin/show_pathway?map00903/K00128%09%23FFFFFF,red
adu00511	Other glycan degradation	Metabolism	Glycan biosynthesis and metabolism	7	37	0.0437499	0.182812	AH08G29420(K01191);AH18G34200(K01191);AH07G07760(K01227);AH09G25660(K01206);AH19G42400(K01206);AH09G27770(K15923);AH19G40310(K15923)	http://www.kegg.jp/kegg-bin/show_pathway?map00511/K01191%09%23FFFFFF,red/K01227%09%23FFFFFF,red/K01206%09%23FFFFFF,red/K15923%09%23FFFFFF,red
adu00650	Butanoate metabolism	Metabolism	Carbohydrate metabolism	8	46	0.0501183	0.202202	AH05G29990(K01580);AH15G24040(K01580);AH18G02520(K18121);AH08G12700(K18121);AH03G08040(K16871);AH14G02610(K01580);AH10G28720(K00109);AH04G01860(K01580)	http://www.kegg.jp/kegg-bin/show_pathway?map00650/K01580%09%23FFFFFF,red/K18121%09%23FFFFFF,red/K16871%09%23FFFFFF,red/K00109%09%23FFFFFF,red
adu00340	Histidine metabolism	Metabolism	Amino acid metabolism	8	47	0.0558577	0.217845	AH03G40790(K00128);AH13G43620(K00128);AH13G27440(K14085);AH15G22820(K00128);AH17G30320(K00128);AH00G04960(K01663);AH05G30860(K00128);AH07G03130(K01663)	http://www.kegg.jp/kegg-bin/show_pathway?map00340/K00128%09%23FFFFFF,red/K14085%09%23FFFFFF,red/K01663%09%23FFFFFF,red
adu04146	Peroxisome	Cellular Processes	Transport and catabolism	23	186	0.0712143	0.268776	AH20G04080(K01578);AH10G01320(K01578);AH08G02210(K03781);AH07G11060(K00031);AH17G10380(K00031);AH18G05730(K13356);AH15G08600(K01897);AH01G14690(K00232);AH05G14330(K01897);AH18G05710(K13356);AH20G05240(K11517);AH10G00320(K11517);AH04G01660(K01897);AH10G00330(K11517);AH16G10210(K08726);AH14G02420(K01897);AH03G03620(K13356);AH10G32030(K01897);AH08G15410(K13356);AH05G36760(K13348);AH04G04750(K11147);…	http://www.kegg.jp/kegg-bin/show_pathway?map04146/K01578%09%23FFFFFF,red/K03781%09%23FFFFFF,red/K00031%09%23FFFFFF,red/K13356%09%23FFFFFF,red/K01897%09%23FFFFFF,red/K00232%09%23FFFFFF,red/K11517%09%23FFFFFF,red/K08726%09%23FFFFFF,red/K13348%09%23FFFFFF,red/K11147%09%23FFFFFF,red/K13347%09%23FFFFFF,red
adu00010	Glycolysis / Gluconeogenesis	Metabolism	Carbohydrate metabolism	30	257	0.0813309	0.297366	AH07G01410(K01623);AH09G32660(K03841);AH03G40790(K00128);AH12G35870(K00873);AH13G43620(K00128);AH12G22240(K00002);AH12G22210(K00002);AH13G27440(K14085);AH13G39100(K03841);AH11G31280(K00382);AH15G22820(K00128);AH08G08500(K01610);AH02G11070(K00121);AH00G00130(K01610);AH03G35060(K03841);AH20G31490(K01785);AH17G30320(K00128);AH19G30350(K00873);AH17G28950(K18857);AH05G30860(K00128);AH01G10400(K01792);…	http://www.kegg.jp/kegg-bin/show_pathway?map00010/K01623%09%23FFFFFF,red/K03841%09%23FFFFFF,red/K00128%09%23FFFFFF,red/K00873%09%23FFFFFF,red/K00002%09%23FFFFFF,red/K14085%09%23FFFFFF,red/K00382%09%23FFFFFF,red/K01610%09%23FFFFFF,red/K00121%09%23FFFFFF,red/K01785%09%23FFFFFF,red/K18857%09%23FFFFFF,red/K01792%09%23FFFFFF,red/K00001%09%23FFFFFF,red/K00850%09%23FFFFFF,red/K00844%09%23FFFFFF,red
adu00350	Tyrosine metabolism	Metabolism	Amino acid metabolism	14	106	0.0915945	0.324744	AH11G26720(K01800);AH05G13080(K00276);AH02G11070(K00121);AH13G39740(K00422);AH18G09670(K00815);AH17G28950(K18857);AH20G06310(K00422);AH13G17110(K00276);AH14G22370(K00001);AH20G06290(K00422);AH04G19570(K00001);AH08G11630(K18857);AH10G03190(K00422);AH08G05160(K18857)	http://www.kegg.jp/kegg-bin/show_pathway?map00350/K01800%09%23FFFFFF,red/K00276%09%23FFFFFF,red/K00121%09%23FFFFFF,red/K00422%09%23FFFFFF,red/K00815%09%23FFFFFF,red/K18857%09%23FFFFFF,red/K00001%09%23FFFFFF,red
adu00514	Other types of O-glycan biosynthesis	Metabolism	Glycan biosynthesis and metabolism	4	20	0.0984683	0.338847	AH07G05010(K20782);AH10G10370(K03691);AH20G01330(K20784);AH03G04780(K20783)	http://www.kegg.jp/kegg-bin/show_pathway?map00514/K20782%09%23FFFFFF,red/K03691%09%23FFFFFF,red/K20784%09%23FFFFFF,red/K20783%09%23FFFFFF,red
adu00640	Propanoate metabolism	Metabolism	Carbohydrate metabolism	11	81	0.107853	0.360536	AH20G04080(K01578);AH10G01320(K01578);AH18G24350(K00166);AH01G14690(K00232);AH07G17420(K00166);AH11G31280(K00382);AH11G30770(K09699);AH04G09410(K23146);AH16G45440(K05605);AH16G37140(K05605);AH17G16150(K05605)	http://www.kegg.jp/kegg-bin/show_pathway?map00640/K01578%09%23FFFFFF,red/K00166%09%23FFFFFF,red/K00232%09%23FFFFFF,red/K00382%09%23FFFFFF,red/K09699%09%23FFFFFF,red/K23146%09%23FFFFFF,red/K05605%09%23FFFFFF,red
adu00053	Ascorbate and aldarate metabolism	Metabolism	Carbohydrate metabolism	16	130	0.120893	0.389326	AH03G40790(K00128);AH15G31710(K16190);AH13G43620(K00128);AH12G22240(K00002);AH12G22210(K00002);AH13G27440(K14085);AH17G30310(K00434);AH15G22820(K00128);AH17G30320(K00128);AH05G23660(K16190);AH05G30860(K00128);AH01G01370(K00423);AH01G33420(K00012);AH13G30960(K00469);AH03G27330(K00469);AH05G25200(K00469)	http://www.kegg.jp/kegg-bin/show_pathway?map00053/K00128%09%23FFFFFF,red/K16190%09%23FFFFFF,red/K00002%09%23FFFFFF,red/K14085%09%23FFFFFF,red/K00434%09%23FFFFFF,red/K00423%09%23FFFFFF,red/K00012%09%23FFFFFF,red/K00469%09%23FFFFFF,red
adu00563	Glycosylphosphatidylinositol (GPI)-anchor biosynthesis	Metabolism	Glycan biosynthesis and metabolism	7	47	0.12447	0.389326	AH10G29560(K05289);AH16G31330(K05294);AH01G30530(K05288);AH14G23620(K05291);AH04G20730(K05291);AH04G22510(K05291);AH06G27000(K05285)	http://www.kegg.jp/kegg-bin/show_pathway?map00563/K05289%09%23FFFFFF,red/K05294%09%23FFFFFF,red/K05288%09%23FFFFFF,red/K05291%09%23FFFFFF,red/K05285%09%23FFFFFF,red
adu00531	Glycosaminoglycan degradation	Metabolism	Glycan biosynthesis and metabolism	5	30	0.126448	0.389326	AH16G10320(K10532);AH06G06510(K10532);AH03G22640(K10532);AH18G34990(K10532);AH08G24120(K01205)	http://www.kegg.jp/kegg-bin/show_pathway?map00531/K10532%09%23FFFFFF,red/K01205%09%23FFFFFF,red
adu00591	Linoleic acid metabolism	Metabolism	Lipid metabolism	6	39	0.132637	0.39791	AH06G02630(K14674);AH16G05150(K14674);AH09G09800(K15718);AH16G38200(K00454);AH09G14390(K15718);AH02G15220(K14674)	http://www.kegg.jp/kegg-bin/show_pathway?map00591/K14674%09%23FFFFFF,red/K15718%09%23FFFFFF,red/K00454%09%23FFFFFF,red
adu00040	Pentose and glucuronate interconversions	Metabolism	Carbohydrate metabolism	26	232	0.13967	0.403038	AH09G29550(K01728);AH10G27930(K01728);AH01G16900(K01728);AH19G38510(K01728);AH15G31710(K16190);AH11G17580(K01728);AH12G22240(K00002);AH12G22210(K00002);AH11G06880(K01728);AH03G22860(K01728);AH01G02260(K01728);AH02G12450(K01728);AH05G23660(K16190);AH13G12000(K01184);AH13G01560(K01728);AH10G24330(K01051);AH02G18000(K01728);AH12G37320(K01051);AH12G05630(K01051);AH01G33420(K00012);AH05G14000(K01051);…	http://www.kegg.jp/kegg-bin/show_pathway?map00040/K01728%09%23FFFFFF,red/K16190%09%23FFFFFF,red/K00002%09%23FFFFFF,red/K01184%09%23FFFFFF,red/K01051%09%23FFFFFF,red/K00012%09%23FFFFFF,red
adu04136	Autophagy - other	Cellular Processes	Transport and catabolism	10	76	0.141235	0.403038	AH15G05370(K08341);AH13G37050(K08331);AH10G01290(K08266);AH03G33040(K08331);AH20G04140(K08266);AH11G28490(K08341);AH18G06880(K08341);AH03G19930(K08333);AH14G24390(K08331);AH13G22530(K08333)	http://www.kegg.jp/kegg-bin/show_pathway?map04136/K08341%09%23FFFFFF,red/K08331%09%23FFFFFF,red/K08266%09%23FFFFFF,red/K08333%09%23FFFFFF,red
adu00950	Isoquinoline alkaloid biosynthesis	Metabolism	Biosynthesis of other secondary metabolites	7	49	0.146235	0.407369	AH05G13080(K00276);AH13G39740(K00422);AH18G09670(K00815);AH20G06310(K00422);AH13G17110(K00276);AH20G06290(K00422);AH10G03190(K00422)	http://www.kegg.jp/kegg-bin/show_pathway?map00950/K00276%09%23FFFFFF,red/K00422%09%23FFFFFF,red/K00815%09%23FFFFFF,red
adu00910	Nitrogen metabolism	Metabolism	Energy metabolism	8	59	0.156062	0.424319	AH11G11620(K01455);AH17G16890(K01673);AH07G20530(K01673);AH01G11820(K01455);AH05G29250(K01915);AH13G02820(K02575);AH10G29320(K00261);AH12G36250(K01674)	http://www.kegg.jp/kegg-bin/show_pathway?map00910/K01455%09%23FFFFFF,red/K01673%09%23FFFFFF,red/K01915%09%23FFFFFF,red/K02575%09%23FFFFFF,red/K00261%09%23FFFFFF,red/K01674%09%23FFFFFF,red
adu00630	Glyoxylate and dicarboxylate metabolism	Metabolism	Carbohydrate metabolism	16	136	0.159573	0.424319	AH11G11620(K01455);AH08G02210(K03781);AH13G15330(K01681);AH05G02490(K01681);AH01G11820(K01455);AH18G02520(K18121);AH05G29250(K01915);AH08G16610(K01681);AH08G12700(K18121);AH11G31280(K00382);AH20G05240(K11517);AH10G00320(K11517);AH09G05060(K15919);AH10G00330(K11517);AH12G29820(K15919);AH02G26400(K15919)	http://www.kegg.jp/kegg-bin/show_pathway?map00630/K01455%09%23FFFFFF,red/K03781%09%23FFFFFF,red/K01681%09%23FFFFFF,red/K18121%09%23FFFFFF,red/K01915%09%23FFFFFF,red/K00382%09%23FFFFFF,red/K11517%09%23FFFFFF,red/K15919%09%23FFFFFF,red
adu02010	ABC transporters	Environmental Information Processing	Membrane transport	9	69	0.1633	0.42458	AH01G30700(K05658);AH05G39130(K05658);AH10G24430(K05658);AH20G31650(K05658);AH06G15810(K05658);AH16G19190(K05658);AH11G06310(K05666);AH19G33830(K05681);AH10G16930(K05658)	http://www.kegg.jp/kegg-bin/show_pathway?map02010/K05658%09%23FFFFFF,red/K05666%09%23FFFFFF,red/K05681%09%23FFFFFF,red
adu00966	Glucosinolate biosynthesis	Metabolism	Biosynthesis of other secondary metabolites	3	17	0.191672	0.485167	AH15G21570(K11820);AH05G31770(K11820);AH17G34090(K00826)	http://www.kegg.jp/kegg-bin/show_pathway?map00966/K11820%09%23FFFFFF,red/K00826%09%23FFFFFF,red
adu00051	Fructose and mannose metabolism	Metabolism	Carbohydrate metabolism	13	111	0.194896	0.485167	AH06G05390(K19355);AH16G09010(K19355);AH07G01410(K01623);AH09G32660(K03841);AH13G39100(K03841);AH03G35060(K03841);AH05G07370(K19355);AH15G03530(K19355);AH13G17650(K17497);AH03G14850(K19355);AH03G19810(K00850);AH13G17450(K19355);AH03G08100(K00844)	http://www.kegg.jp/kegg-bin/show_pathway?map00051/K19355%09%23FFFFFF,red/K01623%09%23FFFFFF,red/K03841%09%23FFFFFF,red/K17497%09%23FFFFFF,red/K00850%09%23FFFFFF,red/K00844%09%23FFFFFF,red
adu00561	Glycerolipid metabolism	Metabolism	Lipid metabolism	19	172	0.201953	0.486337	AH03G40790(K00128);AH06G02630(K14674);AH16G05150(K14674);AH13G43620(K00128);AH12G22240(K00002);AH12G22210(K00002);AH13G27440(K14085);AH15G22820(K00128);AH09G08210(K00864);AH19G39500(K18693);AH17G30320(K00128);AH13G39620(K01054);AH17G08690(K13508);AH03G36400(K01054);AH05G30860(K00128);AH13G41350(K13508);AH07G09690(K13508);AH03G38280(K13508);AH02G15220(K14674)	http://www.kegg.jp/kegg-bin/show_pathway?map00561/K00128%09%23FFFFFF,red/K14674%09%23FFFFFF,red/K00002%09%23FFFFFF,red/K14085%09%23FFFFFF,red/K00864%09%23FFFFFF,red/K18693%09%23FFFFFF,red/K01054%09%23FFFFFF,red/K13508%09%23FFFFFF,red
adu00130	Ubiquinone and other terpenoid-quinone biosynthesis	Metabolism	Metabolism of cofactors and vitamins	13	112	0.20368	0.486337	AH11G35440(K09833);AH01G22470(K09833);AH18G09670(K00815);AH05G14930(K05928);AH13G28560(K19222);AH18G27380(K09833);AH03G25550(K19222);AH10G20990(K06125);AH05G12850(K23095);AH08G20240(K03809);AH05G12400(K23095);AH13G19930(K03809);AH03G04770(K03809)	http://www.kegg.jp/kegg-bin/show_pathway?map00130/K09833%09%23FFFFFF,red/K00815%09%23FFFFFF,red/K05928%09%23FFFFFF,red/K19222%09%23FFFFFF,red/K06125%09%23FFFFFF,red/K23095%09%23FFFFFF,red/K03809%09%23FFFFFF,red
adu00740	Riboflavin metabolism	Metabolism	Metabolism of cofactors and vitamins	6	45	0.213431	0.499427	AH08G12400(K14652);AH18G14250(K14652);AH14G32250(K11752);AH03G47150(K00794);AH04G27460(K11752);AH13G49910(K00794)	http://www.kegg.jp/kegg-bin/show_pathway?map00740/K14652%09%23FFFFFF,red/K11752%09%23FFFFFF,red/K00794%09%23FFFFFF,red
adu00960	Tropane, piperidine and pyridine alkaloid biosynthesis	Metabolism	Biosynthesis of other secondary metabolites	6	48	0.258984	0.59414	AH05G13080(K00276);AH18G09670(K00815);AH14G20040(K08081);AH13G17110(K00276);AH03G38080(K08081);AH15G34970(K13610)	http://www.kegg.jp/kegg-bin/show_pathway?map00960/K00276%09%23FFFFFF,red/K00815%09%23FFFFFF,red/K08081%09%23FFFFFF,red/K13610%09%23FFFFFF,red
adu00260	Glycine, serine and threonine metabolism	Metabolism	Amino acid metabolism	12	113	0.31448	0.707581	AH13G27440(K14085);AH05G13080(K00276);AH13G37980(K00827);AH11G31280(K00382);AH05G31800(K00130);AH13G17110(K00276);AH10G27440(K06001);AH09G05060(K15919);AH14G00910(K00058);AH10G23360(K01079);AH12G29820(K15919);AH02G26400(K15919)	http://www.kegg.jp/kegg-bin/show_pathway?map00260/K14085%09%23FFFFFF,red/K00276%09%23FFFFFF,red/K00827%09%23FFFFFF,red/K00382%09%23FFFFFF,red/K00130%09%23FFFFFF,red/K06001%09%23FFFFFF,red/K15919%09%23FFFFFF,red/K00058%09%23FFFFFF,red/K01079%09%23FFFFFF,red
adu00250	Alanine, aspartate and glutamate metabolism	Metabolism	Amino acid metabolism	11	104	0.330266	0.729078	AH13G07970(K00764);AH05G29990(K01580);AH15G24040(K01580);AH01G34330(K00294);AH05G29250(K01915);AH03G08040(K16871);AH13G37980(K00827);AH14G02610(K01580);AH11G03850(K01953);AH04G01860(K01580);AH10G29320(K00261)	http://www.kegg.jp/kegg-bin/show_pathway?map00250/K00764%09%23FFFFFF,red/K01580%09%23FFFFFF,red/K00294%09%23FFFFFF,red/K01915%09%23FFFFFF,red/K16871%09%23FFFFFF,red/K00827%09%23FFFFFF,red/K01953%09%23FFFFFF,red/K00261%09%23FFFFFF,red
adu00904	Diterpenoid biosynthesis	Metabolism	Metabolism of terpenoids and polyketides	6	53	0.339485	0.735551	AH18G19020(K04125);AH18G00120(K04122);AH07G23390(K04125);AH05G03720(K04123);AH11G32030(K04125);AH18G01160(K04124)	http://www.kegg.jp/kegg-bin/show_pathway?map00904/K04125%09%23FFFFFF,red/K04122%09%23FFFFFF,red/K04123%09%23FFFFFF,red/K04124%09%23FFFFFF,red
adu00062	Fatty acid elongation	Metabolism	Lipid metabolism	7	64	0.350799	0.746244	AH13G04010(K15397);AH10G08080(K10251);AH16G40350(K15397);AH20G11550(K10251);AH03G02130(K15397);AH13G59720(K15397);AH14G12460(K15397)	http://www.kegg.jp/kegg-bin/show_pathway?map00062/K15397%09%23FFFFFF,red/K10251%09%23FFFFFF,red
adu00945	Stilbenoid, diarylheptanoid and gingerol biosynthesis	Metabolism	Biosynthesis of other secondary metabolites	5	44	0.36087	0.75396	AH10G07820(K13065);AH20G11300(K13065);AH15G30330(K00588);AH05G25050(K00588);AH16G27230(K13065)	http://www.kegg.jp/kegg-bin/show_pathway?map00945/K13065%09%23FFFFFF,red/K00588%09%23FFFFFF,red
adu00564	Glycerophospholipid metabolism	Metabolism	Lipid metabolism	22	225	0.369255	0.757944	AH06G02630(K14674);AH11G04370(K18696);AH16G05150(K14674);AH16G10360(K13511);AH19G39500(K18693);AH17G25560(K13510);AH01G04350(K01114);AH09G31920(K00995);AH17G08690(K13508);AH14G32660(K22389);AH04G27740(K22389);AH01G04540(K18696);AH13G56220(K01115);AH01G28530(K08744);AH11G28720(K08744);AH13G41350(K13508);AH02G13740(K00111);AH06G24260(K18696);AH07G09690(K13508);AH03G38280(K13508);AH06G02320(K00006);…	http://www.kegg.jp/kegg-bin/show_pathway?map00564/K14674%09%23FFFFFF,red/K18696%09%23FFFFFF,red/K13511%09%23FFFFFF,red/K18693%09%23FFFFFF,red/K13510%09%23FFFFFF,red/K01114%09%23FFFFFF,red/K00995%09%23FFFFFF,red/K13508%09%23FFFFFF,red/K22389%09%23FFFFFF,red/K01115%09%23FFFFFF,red/K08744%09%23FFFFFF,red/K00111%09%23FFFFFF,red/K00006%09%23FFFFFF,red
adu00620	Pyruvate metabolism	Metabolism	Carbohydrate metabolism	18	185	0.396257	0.799346	AH15G29690(K00029);AH05G25720(K00029);AH03G40790(K00128);AH12G35870(K00873);AH13G22790(K00029);AH19G35900(K01649);AH13G20990(K01595);AH13G43620(K00128);AH13G27440(K14085);AH09G32000(K01649);AH11G31280(K00382);AH15G22820(K00128);AH08G08500(K01610);AH00G00130(K01610);AH17G30320(K00128);AH19G30350(K00873);AH05G30860(K00128);AH17G10890(K18881)	http://www.kegg.jp/kegg-bin/show_pathway?map00620/K00029%09%23FFFFFF,red/K00128%09%23FFFFFF,red/K00873%09%23FFFFFF,red/K01649%09%23FFFFFF,red/K01595%09%23FFFFFF,red/K14085%09%23FFFFFF,red/K00382%09%23FFFFFF,red/K01610%09%23FFFFFF,red/K18881%09%23FFFFFF,red
adu00100	Steroid biosynthesis	Metabolism	Lipid metabolism	7	69	0.426524	0.807343	AH06G02630(K14674);AH16G05150(K14674);AH13G27020(K00559);AH10G00150(K09832);AH03G24050(K00559);AH15G11090(K14424);AH02G15220(K14674)	http://www.kegg.jp/kegg-bin/show_pathway?map00100/K14674%09%23FFFFFF,red/K00559%09%23FFFFFF,red/K09832%09%23FFFFFF,red/K14424%09%23FFFFFF,red
adu00360	Phenylalanine metabolism	Metabolism	Amino acid metabolism	7	69	0.426524	0.807343	AH05G13080(K00276);AH18G09670(K00815);AH13G51940(K01426);AH13G17110(K00276);AH14G15590(K01426);AH13G51950(K01426);AH13G12450(K01426)	http://www.kegg.jp/kegg-bin/show_pathway?map00360/K00276%09%23FFFFFF,red/K00815%09%23FFFFFF,red/K01426%09%23FFFFFF,red
adu03410	Base excision repair	Genetic Information Processing	Replication and repair	7	69	0.426524	0.807343	AH16G01230(K24070);AH06G12240(K24070);AH18G24050(K01246);AH12G02680(K03575);AH03G03580(K02324);AH19G01530(K01246);AH09G00680(K01246)	http://www.kegg.jp/kegg-bin/show_pathway?map03410/K24070%09%23FFFFFF,red/K01246%09%23FFFFFF,red/K03575%09%23FFFFFF,red/K02324%09%23FFFFFF,red
adu00601	Glycosphingolipid biosynthesis - lacto and neolacto series	Metabolism	Glycan biosynthesis and metabolism	2	16	0.427823	0.807343	AH14G19110(K01988);AH02G22020(K01988)	http://www.kegg.jp/kegg-bin/show_pathway?map00601/K01988%09%23FFFFFF,red
adu00230	Purine metabolism	Metabolism	Nucleotide metabolism	22	234	0.443145	0.822984	AH13G07970(K00764);AH16G07150(K00951);AH03G41740(K01490);AH06G04100(K00951);AH12G35870(K00873);AH13G44390(K01490);AH11G11910(K00860);AH01G12110(K00860);AH10G05770(K13484);AH12G34950(K01945);AH12G24840(K01490);AH19G30350(K00873);AH03G33500(K10807);AH19G09080(K13484);AH06G24820(K10808);AH04G03900(K01488);AH13G37280(K10807);AH11G28950(K01488);AH11G02150(K01522);AH16G30590(K10808);AH01G06540(K01522);…	http://www.kegg.jp/kegg-bin/show_pathway?map00230/K00764%09%23FFFFFF,red/K00951%09%23FFFFFF,red/K01490%09%23FFFFFF,red/K00873%09%23FFFFFF,red/K00860%09%23FFFFFF,red/K13484%09%23FFFFFF,red/K01945%09%23FFFFFF,red/K10807%09%23FFFFFF,red/K10808%09%23FFFFFF,red/K01488%09%23FFFFFF,red/K01522%09%23FFFFFF,red
adu00270	Cysteine and methionine metabolism	Metabolism	Amino acid metabolism	20	213	0.451324	0.825076	AH09G15970(K01738);AH19G19980(K01738);AH13G37980(K00827);AH18G09670(K00815);AH01G02880(K00640);AH19G16150(K22207);AH20G01570(K00558);AH13G58160(K00549);AH01G10160(K00558);AH12G01010(K13034);AH07G01950(K01738);AH14G00910(K00058);AH00G03920(K01738);AH05G25510(K00558);AH04G01870(K01251);AH05G02170(K00558);AH09G12320(K22207);AH17G34090(K00826);AH05G31630(K00797);AH06G16040(K00789)	http://www.kegg.jp/kegg-bin/show_pathway?map00270/K01738%09%23FFFFFF,red/K00827%09%23FFFFFF,red/K00815%09%23FFFFFF,red/K00640%09%23FFFFFF,red/K22207%09%23FFFFFF,red/K00558%09%23FFFFFF,red/K00549%09%23FFFFFF,red/K13034%09%23FFFFFF,red/K00058%09%23FFFFFF,red/K01251%09%23FFFFFF,red/K00826%09%23FFFFFF,red/K00797%09%23FFFFFF,red/K00789%09%23FFFFFF,red
adu00261	Monobactam biosynthesis	Metabolism	Biosynthesis of other secondary metabolites	2	19	0.519112	0.927385	AH14G27650(K01714);AH18G32310(K01714)	http://www.kegg.jp/kegg-bin/show_pathway?map00261/K01714%09%23FFFFFF,red
adu00906	Carotenoid biosynthesis	Metabolism	Metabolism of terpenoids and polyketides	5	53	0.52314	0.927385	AH20G19580(K14595);AH17G04650(K09842);AH07G05930(K09842);AH12G36090(K09837);AH10G21080(K17913)	http://www.kegg.jp/kegg-bin/show_pathway?map00906/K14595%09%23FFFFFF,red/K09842%09%23FFFFFF,red/K09837%09%23FFFFFF,red/K17913%09%23FFFFFF,red
adu00020	Citrate cycle (TCA cycle)	Metabolism	Carbohydrate metabolism	9	100	0.548337	0.946306	AH07G11060(K00031);AH17G10380(K00031);AH13G15330(K01681);AH05G02490(K01681);AH08G16610(K01681);AH11G31280(K00382);AH14G41030(K00164);AH08G08500(K01610);AH00G00130(K01610)	http://www.kegg.jp/kegg-bin/show_pathway?map00020/K00031%09%23FFFFFF,red/K01681%09%23FFFFFF,red/K00382%09%23FFFFFF,red/K00164%09%23FFFFFF,red/K01610%09%23FFFFFF,red
adu00565	Ether lipid metabolism	Metabolism	Lipid metabolism	6	66	0.54999	0.946306	AH06G02630(K14674);AH16G05150(K14674);AH17G25560(K13510);AH01G04350(K01114);AH13G56220(K01115);AH02G15220(K14674)	http://www.kegg.jp/kegg-bin/show_pathway?map00565/K14674%09%23FFFFFF,red/K13510%09%23FFFFFF,red/K01114%09%23FFFFFF,red/K01115%09%23FFFFFF,red
adu00030	Pentose phosphate pathway	Metabolism	Carbohydrate metabolism	9	104	0.596895	0.9979	AH07G01410(K01623);AH09G32660(K03841);AH13G39100(K03841);AH16G09530(K00036);AH03G35060(K03841);AH19G05350(K00036);AH06G05880(K00036);AH15G07290(K00851);AH03G19810(K00850)	http://www.kegg.jp/kegg-bin/show_pathway?map00030/K01623%09%23FFFFFF,red/K03841%09%23FFFFFF,red/K00036%09%23FFFFFF,red/K00851%09%23FFFFFF,red/K00850%09%23FFFFFF,red
adu00300	Lysine biosynthesis	Metabolism	Amino acid metabolism	2	22	0.600153	0.9979	AH14G27650(K01714);AH18G32310(K01714)	http://www.kegg.jp/kegg-bin/show_pathway?map00300/K01714%09%23FFFFFF,red
adu04626	Plant-pathogen interaction	Organismal Systems	Environmental adaptation	37	427	0.617525	0.9979	AH06G12760(K01373);AH13G04010(K15397);AH16G00890(K01373);AH17G31090(K13414);AH13G03760(K20536);AH08G06670(K13414);AH16G40350(K15397);AH06G25830(K13424);AH09G08210(K00864);AH16G32150(K13424);AH03G45720(K13416);AH03G02130(K15397);AH20G02550(K13449);AH16G10440(K13447);AH15G23550(K05391);AH14G05090(K13412);AH05G00140(K13457);AH04G06840(K13420);AH13G59720(K15397);AH01G11240(K13412);AH18G03210(K13448);…	http://www.kegg.jp/kegg-bin/show_pathway?map04626/K01373%09%23FFFFFF,red/K15397%09%23FFFFFF,red/K13414%09%23FFFFFF,red/K20536%09%23FFFFFF,red/K13424%09%23FFFFFF,red/K00864%09%23FFFFFF,red/K13416%09%23FFFFFF,red/K13449%09%23FFFFFF,red/K13447%09%23FFFFFF,red/K05391%09%23FFFFFF,red/K13412%09%23FFFFFF,red/K13457%09%23FFFFFF,red/K13420%09%23FFFFFF,red/K13448%09%23FFFFFF,red/K13425%09%23FFFFFF,red/K040…
adu01040	Biosynthesis of unsaturated fatty acids	Metabolism	Lipid metabolism	4	47	0.61945	0.9979	AH10G08080(K10251);AH01G14690(K00232);AH20G11550(K10251);AH16G33680(K03921)	http://www.kegg.jp/kegg-bin/show_pathway?map01040/K10251%09%23FFFFFF,red/K00232%09%23FFFFFF,red/K03921%09%23FFFFFF,red
adu00290	Valine, leucine and isoleucine biosynthesis	Metabolism	Amino acid metabolism	3	36	0.639255	0.9979	AH19G35900(K01649);AH09G32000(K01649);AH17G34090(K00826)	http://www.kegg.jp/kegg-bin/show_pathway?map00290/K01649%09%23FFFFFF,red/K00826%09%23FFFFFF,red
adu00785	Lipoic acid metabolism	Metabolism	Metabolism of cofactors and vitamins	1	11	0.64493	0.9979	AH06G20110(K23735)	http://www.kegg.jp/kegg-bin/show_pathway?map00785/K23735%09%23FFFFFF,red
adu00965	Betalain biosynthesis	Metabolism	Biosynthesis of other secondary metabolites	1	11	0.64493	0.9979	AH15G34090(K15777)	http://www.kegg.jp/kegg-bin/show_pathway?map00965/K15777%09%23FFFFFF,red
adu00750	Vitamin B6 metabolism	Metabolism	Metabolism of cofactors and vitamins	2	24	0.648208	0.9979	AH09G04930(K13248);AH19G06580(K13248)	http://www.kegg.jp/kegg-bin/show_pathway?map00750/K13248%09%23FFFFFF,red
adu00061	Fatty acid biosynthesis	Metabolism	Lipid metabolism	9	111	0.675247	1	AH15G08600(K01897);AH05G14330(K01897);AH06G22520(K00059);AH04G01660(K01897);AH06G22540(K00059);AH14G02420(K01897);AH10G32030(K01897);AH04G05500(K03955);AH16G33680(K03921)	http://www.kegg.jp/kegg-bin/show_pathway?map00061/K01897%09%23FFFFFF,red/K00059%09%23FFFFFF,red/K03955%09%23FFFFFF,red/K03921%09%23FFFFFF,red
adu00240	Pyrimidine metabolism	Metabolism	Nucleotide metabolism	10	126	0.705243	1	AH06G17840(K01240);AH03G33500(K10807);AH11G05410(K00876);AH06G24820(K10808);AH13G37280(K10807);AH12G11930(K01465);AH16G30590(K10808);AH08G21610(K00943);AH09G00100(K00857);AH07G11740(K01520)	http://www.kegg.jp/kegg-bin/show_pathway?map00240/K01240%09%23FFFFFF,red/K10807%09%23FFFFFF,red/K00876%09%23FFFFFF,red/K10808%09%23FFFFFF,red/K01465%09%23FFFFFF,red/K00943%09%23FFFFFF,red/K00857%09%23FFFFFF,red/K01520%09%23FFFFFF,red
adu00562	Inositol phosphate metabolism	Metabolism	Carbohydrate metabolism	12	152	0.722406	1	AH12G05690(K00921);AH02G05070(K00921);AH04G15140(K00921);AH16G14920(K22913);AH01G04350(K01114);AH05G39100(K00913);AH13G47000(K00889);AH03G44330(K00889);AH06G07470(K22913);AH13G30960(K00469);AH03G27330(K00469);AH05G25200(K00469)	http://www.kegg.jp/kegg-bin/show_pathway?map00562/K00921%09%23FFFFFF,red/K22913%09%23FFFFFF,red/K01114%09%23FFFFFF,red/K00913%09%23FFFFFF,red/K00889%09%23FFFFFF,red/K00469%09%23FFFFFF,red
adu00770	Pantothenate and CoA biosynthesis	Metabolism	Metabolism of cofactors and vitamins	7	93	0.741096	1	AH03G40790(K00128);AH13G43620(K00128);AH15G22820(K00128);AH11G20230(K09680);AH17G30320(K00128);AH05G30860(K00128);AH17G34090(K00826)	http://www.kegg.jp/kegg-bin/show_pathway?map00770/K00128%09%23FFFFFF,red/K09680%09%23FFFFFF,red/K00826%09%23FFFFFF,red
adu00603	Glycosphingolipid biosynthesis - globo and isoglobo series	Metabolism	Glycan biosynthesis and metabolism	2	29	0.74823	1	AH14G19110(K01988);AH02G22020(K01988)	http://www.kegg.jp/kegg-bin/show_pathway?map00603/K01988%09%23FFFFFF,red
adu00450	Selenocompound metabolism	Metabolism	Metabolism of other amino acids	2	31	0.780839	1	AH12G35140(K08247);AH13G58160(K00549)	http://www.kegg.jp/kegg-bin/show_pathway?map00450/K08247%09%23FFFFFF,red/K00549%09%23FFFFFF,red
adu00780	Biotin metabolism	Metabolism	Metabolism of cofactors and vitamins	2	31	0.780839	1	AH06G22520(K00059);AH06G22540(K00059)	http://www.kegg.jp/kegg-bin/show_pathway?map00780/K00059%09%23FFFFFF,red
adu00196	Photosynthesis - antenna proteins	Metabolism	Energy metabolism	2	32	0.795712	1	AH03G24550(K08908);AH13G27630(K08908)	http://www.kegg.jp/kegg-bin/show_pathway?map00196/K08908%09%23FFFFFF,red
adu00860	Porphyrin and chlorophyll metabolism	Metabolism	Metabolism of cofactors and vitamins	7	99	0.797097	1	AH12G38400(K08099);AH16G01790(K08099);AH06G11490(K08099);AH05G16090(K03404);AH07G01600(K13545);AH03G37580(K03405);AH17G01790(K13545)	http://www.kegg.jp/kegg-bin/show_pathway?map00860/K08099%09%23FFFFFF,red/K03404%09%23FFFFFF,red/K13545%09%23FFFFFF,red/K03405%09%23FFFFFF,red
adu00710	Carbon fixation in photosynthetic organisms	Metabolism	Energy metabolism	10	143	0.83771	1	AH15G29690(K00029);AH05G25720(K00029);AH07G01410(K01623);AH09G32660(K03841);AH13G22790(K00029);AH13G20990(K01595);AH13G39100(K03841);AH08G08500(K01610);AH00G00130(K01610);AH03G35060(K03841)	http://www.kegg.jp/kegg-bin/show_pathway?map00710/K00029%09%23FFFFFF,red/K01623%09%23FFFFFF,red/K03841%09%23FFFFFF,red/K01595%09%23FFFFFF,red/K01610%09%23FFFFFF,red
adu00400	Phenylalanine, tyrosine and tryptophan biosynthesis	Metabolism	Amino acid metabolism	6	91	0.837825	1	AH17G06520(K15227);AH18G09670(K00815);AH10G27440(K06001);AH06G07880(K13832);AH20G12810(K01626);AH10G08960(K01626)	http://www.kegg.jp/kegg-bin/show_pathway?map00400/K15227%09%23FFFFFF,red/K00815%09%23FFFFFF,red/K06001%09%23FFFFFF,red/K13832%09%23FFFFFF,red/K01626%09%23FFFFFF,red
adu00670	One carbon pool by folate	Metabolism	Metabolism of cofactors and vitamins	2	39	0.876911	1	AH09G31820(K01938);AH15G12090(K01934)	http://www.kegg.jp/kegg-bin/show_pathway?map00670/K01938%09%23FFFFFF,red/K01934%09%23FFFFFF,red
adu04145	Phagosome	Cellular Processes	Transport and catabolism	10	151	0.881515	1	AH12G05690(K00921);AH02G05070(K00921);AH05G04070(K07374);AH04G09290(K07375);AH17G23710(K07375);AH03G31620(K08054);AH04G15140(K00921);AH08G01520(K07375);AH06G13180(K07375);AH13G34040(K07375)	http://www.kegg.jp/kegg-bin/show_pathway?map04145/K00921%09%23FFFFFF,red/K07374%09%23FFFFFF,red/K07375%09%23FFFFFF,red/K08054%09%23FFFFFF,red
adu00790	Folate biosynthesis	Metabolism	Metabolism of cofactors and vitamins	3	56	0.889886	1	AH08G12400(K14652);AH18G14250(K14652);AH08G21860(K18482)	http://www.kegg.jp/kegg-bin/show_pathway?map00790/K14652%09%23FFFFFF,red/K18482%09%23FFFFFF,red
adu00905	Brassinosteroid biosynthesis	Metabolism	Metabolism of terpenoids and polyketides	1	24	0.895727	1	AH20G03320(K15639)	http://www.kegg.jp/kegg-bin/show_pathway?map00905/K15639%09%23FFFFFF,red
adu04070	Phosphatidylinositol signaling system	Environmental Information Processing	Signal transduction	8	129	0.903027	1	AH12G05690(K00921);AH02G05070(K00921);AH04G15140(K00921);AH04G29370(K13024);AH05G39100(K00913);AH13G47000(K00889);AH03G44330(K00889);AH10G24110(K13024)	http://www.kegg.jp/kegg-bin/show_pathway?map04070/K00921%09%23FFFFFF,red/K13024%09%23FFFFFF,red/K00913%09%23FFFFFF,red/K00889%09%23FFFFFF,red
adu00900	Terpenoid backbone biosynthesis	Metabolism	Metabolism of terpenoids and polyketides	6	103	0.910294	1	AH00G04830(K13789);AH03G39780(K01662);AH20G01180(K00021);AH13G03360(K03526);AH13G42720(K01662);AH03G01290(K03526)	http://www.kegg.jp/kegg-bin/show_pathway?map00900/K13789%09%23FFFFFF,red/K01662%09%23FFFFFF,red/K00021%09%23FFFFFF,red/K03526%09%23FFFFFF,red
adu00600	Sphingolipid metabolism	Metabolism	Lipid metabolism	2	49	0.942373	1	AH16G39870(K00654);AH04G03810(K04708)	http://www.kegg.jp/kegg-bin/show_pathway?map00600/K00654%09%23FFFFFF,red/K04708%09%23FFFFFF,red
adu03020	RNA polymerase	Genetic Information Processing	Transcription	5	98	0.946867	1	AH19G29380(K03006);AH09G23440(K03006);AH13G57030(K03024);AH15G22390(K03011);AH10G30240(K03024)	http://www.kegg.jp/kegg-bin/show_pathway?map03020/K03006%09%23FFFFFF,red/K03024%09%23FFFFFF,red/K03011%09%23FFFFFF,red
adu00220	Arginine biosynthesis	Metabolism	Amino acid metabolism	2	53	0.957839	1	AH05G29250(K01915);AH10G29320(K00261)	http://www.kegg.jp/kegg-bin/show_pathway?map00220/K01915%09%23FFFFFF,red/K00261%09%23FFFFFF,red
adu04120	Ubiquitin mediated proteolysis	Genetic Information Processing	Folding, sorting and degradation	13	220	0.964704	1	AH03G00560(K10144);AH13G02500(K10144);AH17G29290(K03875);AH11G30120(K10144);AH01G27550(K10144);AH12G01040(K10576);AH17G03270(K03352);AH02G00110(K10576);AH07G04450(K03352);AH08G04270(K04506);AH17G27780(K04506);AH04G08850(K04506);AH05G16070(K06688)	http://www.kegg.jp/kegg-bin/show_pathway?map04120/K10144%09%23FFFFFF,red/K03875%09%23FFFFFF,red/K10576%09%23FFFFFF,red/K03352%09%23FFFFFF,red/K04506%09%23FFFFFF,red/K06688%09%23FFFFFF,red
adu00760	Nicotinate and nicotinamide metabolism	Metabolism	Metabolism of cofactors and vitamins	1	39	0.974694	1	AH06G17840(K01240)	http://www.kegg.jp/kegg-bin/show_pathway?map00760/K01240%09%23FFFFFF,red
adu03430	Mismatch repair	Genetic Information Processing	Replication and repair	2	62	0.979431	1	AH06G04380(K08737);AH05G01830(K08739)	http://www.kegg.jp/kegg-bin/show_pathway?map03430/K08737%09%23FFFFFF,red/K08739%09%23FFFFFF,red
adu00909	Sesquiterpenoid and triterpenoid biosynthesis	Metabolism	Metabolism of terpenoids and polyketides	1	45	0.985646	1	AH14G00680(K15813)	http://www.kegg.jp/kegg-bin/show_pathway?map00909/K15813%09%23FFFFFF,red
adu03440	Homologous recombination	Genetic Information Processing	Replication and repair	3	88	0.988357	1	AH05G03390(K10875);AH15G32670(K10880);AH04G00820(K08775)	http://www.kegg.jp/kegg-bin/show_pathway?map03440/K10875%09%23FFFFFF,red/K10880%09%23FFFFFF,red/K08775%09%23FFFFFF,red
adu03022	Basal transcription factors	Genetic Information Processing	Transcription	3	89	0.989194	1	AH03G30390(K03137);AH19G00850(K03139);AH05G37020(K03139)	http://www.kegg.jp/kegg-bin/show_pathway?map03022/K03137%09%23FFFFFF,red/K03139%09%23FFFFFF,red
adu04130	SNARE interactions in vesicular transport	Genetic Information Processing	Folding, sorting and degradation	2	72	0.990911	1	AH12G34380(K08486);AH20G08950(K08486)	http://www.kegg.jp/kegg-bin/show_pathway?map04130/K08486%09%23FFFFFF,red
adu00970	Aminoacyl-tRNA biosynthesis	Genetic Information Processing	Translation	3	96	0.993626	1	AH14G39680(K01880);AH05G25390(K01887);AH15G29980(K01887)	http://www.kegg.jp/kegg-bin/show_pathway?map00970/K01880%09%23FFFFFF,red/K01887%09%23FFFFFF,red
adu03060	Protein export	Genetic Information Processing	Folding, sorting and degradation	3	99	0.994931	1	AH17G26360(K03100);AH08G03190(K03100);AH14G26240(K09647)	http://www.kegg.jp/kegg-bin/show_pathway?map03060/K03100%09%23FFFFFF,red/K09647%09%23FFFFFF,red
adu03008	Ribosome biogenesis in eukaryotes	Genetic Information Processing	Translation	4	156	0.999715	1	AH05G04770(K03097);AH15G00820(K03097);AH05G03360(K03115);AH15G11140(K14561)	http://www.kegg.jp/kegg-bin/show_pathway?map03008/K03097%09%23FFFFFF,red/K03115%09%23FFFFFF,red/K14561%09%23FFFFFF,red
adu03420	Nucleotide excision repair	Genetic Information Processing	Replication and repair	1	100	0.999922	1	AH03G03580(K02324)	http://www.kegg.jp/kegg-bin/show_pathway?map03420/K02324%09%23FFFFFF,red
adu03050	Proteasome	Genetic Information Processing	Folding, sorting and degradation	1	103	0.999941	1	AH09G26200(K02734)	http://www.kegg.jp/kegg-bin/show_pathway?map03050/K02734%09%23FFFFFF,red
adu04144	Endocytosis	Cellular Processes	Transport and catabolism	13	381	0.999996	1	AH02G10100(K12192);AH13G41260(K18443);AH19G34300(K10365);AH13G47000(K00889);AH13G56220(K01115);AH03G44330(K00889);AH12G29200(K18442);AH09G33300(K10365);AH01G29160(K12483);AH13G04220(K07901);AH13G40630(K07904);AH13G30040(K12191);AH17G13740(K04646)	http://www.kegg.jp/kegg-bin/show_pathway?map04144/K12192%09%23FFFFFF,red/K18443%09%23FFFFFF,red/K10365%09%23FFFFFF,red/K00889%09%23FFFFFF,red/K01115%09%23FFFFFF,red/K18442%09%23FFFFFF,red/K12483%09%23FFFFFF,red/K07901%09%23FFFFFF,red/K07904%09%23FFFFFF,red/K12191%09%23FFFFFF,red/K04646%09%23FFFFFF,red
adu03018	RNA degradation	Genetic Information Processing	Folding, sorting and degradation	3	190	0.999997	1	AH08G15890(K12581);AH03G01140(K12587);AH03G19810(K00850)	http://www.kegg.jp/kegg-bin/show_pathway?map03018/K12581%09%23FFFFFF,red/K12587%09%23FFFFFF,red/K00850%09%23FFFFFF,red
adu04141	Protein processing in endoplasmic reticulum	Genetic Information Processing	Folding, sorting and degradation	12	379	0.999999	1	AH13G17270(K10666);AH03G14710(K10666);AH14G04960(K13993);AH03G31620(K08054);AH08G13540(K09580);AH03G01320(K09580);AH01G19980(K10084);AH04G03970(K13993);AH10G02920(K10666);AH03G13400(K13989);AH03G29480(K04079);AH13G04710(K14016)	http://www.kegg.jp/kegg-bin/show_pathway?map04141/K10666%09%23FFFFFF,red/K13993%09%23FFFFFF,red/K08054%09%23FFFFFF,red/K09580%09%23FFFFFF,red/K10084%09%23FFFFFF,red/K13989%09%23FFFFFF,red/K04079%09%23FFFFFF,red/K14016%09%23FFFFFF,red
adu00195	Photosynthesis	Metabolism	Energy metabolism	2	190	1	1	AH08G19780(K08901);AH18G11520(K08901)	http://www.kegg.jp/kegg-bin/show_pathway?map00195/K08901%09%23FFFFFF,red
adu03013	RNA transport	Genetic Information Processing	Translation	5	301	1	1	AH00G03410(K03231);AH08G13770(K03231);AH13G09280(K03231);AH05G14570(K03252);AH06G09180(K03236)	http://www.kegg.jp/kegg-bin/show_pathway?map03013/K03231%09%23FFFFFF,red/K03252%09%23FFFFFF,red/K03236%09%23FFFFFF,red
adu03040	Spliceosome	Genetic Information Processing	Transcription	6	334	1	1	AH12G30700(K12893);AH11G02430(K12823);AH01G06250(K12823);AH08G12900(K12823);AH09G25310(K12893);AH10G04840(K12817)	http://www.kegg.jp/kegg-bin/show_pathway?map03040/K12893%09%23FFFFFF,red/K12823%09%23FFFFFF,red/K12817%09%23FFFFFF,red
adu03015	mRNA surveillance pathway	Genetic Information Processing	Translation	1	231	1	1	AH19G38530(K11584)	http://www.kegg.jp/kegg-bin/show_pathway?map03015/K11584%09%23FFFFFF,red
adu00190	Oxidative phosphorylation	Metabolism	Energy metabolism	1	308	1	1	AH04G05500(K03955)	http://www.kegg.jp/kegg-bin/show_pathway?map00190/K03955%09%23FFFFFF,red
adu03010	Ribosome	Genetic Information Processing	Translation	4	651	1	1	AH05G24300(K02935);AH08G00070(K02965);AH12G00450(K02965);AH13G29000(K02914)	http://www.kegg.jp/kegg-bin/show_pathway?map03010/K02935%09%23FFFFFF,red/K02965%09%23FFFFFF,red/K02914%09%23FFFFFF,red

## Sheet: SH72 vs SH0_Up
PathwayID	Pathway	level1	level2	List	Total	Pvalue	adjustPvalue	List_gene	URL
adu00941	Flavonoid biosynthesis	Metabolism	Biosynthesis of other secondary metabolites	40	123	2.54625e-28	2.2407e-26	AH07G00640(K08243);AH01G02310(K00660);AH17G00950(K08243);AH04G08650(K00660);AH04G01670(K00660);AH11G06850(K00660);AH04G08640(K00660);AH05G25050(K00588);AH04G08600(K00660);AH07G00630(K08243);AH15G30330(K00588);AH14G09890(K00660);AH16G46300(K00660);AH04G08590(K00660);AH03G08660(K00660);AH14G09830(K00660);AH14G09910(K00660);AH09G31640(K01859);AH14G09790(K00660);AH19G36390(K01859);AH14G09220(K00660);…	http://www.kegg.jp/kegg-bin/show_pathway?map00941/K08243%09%23FFFFFF,red/K00660%09%23FFFFFF,red/K00588%09%23FFFFFF,red/K01859%09%23FFFFFF,red/K13065%09%23FFFFFF,red/K00487%09%23FFFFFF,red
adu00940	Phenylpropanoid biosynthesis	Metabolism	Biosynthesis of other secondary metabolites	49	303	1.02995e-19	4.32757e-18	AH20G03750(K00083);AH04G09840(K00430);AH04G09850(K00430);AH20G03760(K00083);AH14G08440(K00430);AH09G00740(K09753);AH03G46620(K22395);AH03G46610(K22395);AH10G05010(K00083);AH05G25050(K00588);AH12G38300(K00430);AH15G26260(K05350);AH04G09870(K00430);AH20G19520(K23260);AH01G05780(K00430);AH19G01590(K09753);AH07G07450(K00430);AH14G08450(K00430);AH15G30330(K00588);AH14G08430(K00430);AH15G18730(K00430);…	http://www.kegg.jp/kegg-bin/show_pathway?map00940/K00083%09%23FFFFFF,red/K00430%09%23FFFFFF,red/K09753%09%23FFFFFF,red/K22395%09%23FFFFFF,red/K00588%09%23FFFFFF,red/K05350%09%23FFFFFF,red/K23260%09%23FFFFFF,red/K05349%09%23FFFFFF,red/K13065%09%23FFFFFF,red/K18368%09%23FFFFFF,red/K12356%09%23FFFFFF,red/K00487%09%23FFFFFF,red/K10775%09%23FFFFFF,red/K09755%09%23FFFFFF,red
adu04712	Circadian rhythm - plant	Organismal Systems	Environmental adaptation	31	114	1.47531e-19	4.32757e-18	AH01G02310(K00660);AH04G08650(K00660);AH04G01670(K00660);AH11G06850(K00660);AH04G08640(K00660);AH04G08600(K00660);AH14G09890(K00660);AH16G46300(K00660);AH04G08590(K00660);AH03G08660(K00660);AH14G09830(K00660);AH14G09910(K00660);AH14G09790(K00660);AH14G09220(K00660);AH14G02430(K00660);AH14G09230(K00660);AH14G09170(K00660);AH16G46310(K00660);AH04G08660(K00660);AH14G09160(K00660);AH05G15380(K00660);…	http://www.kegg.jp/kegg-bin/show_pathway?map04712/K00660%09%23FFFFFF,red/K16223%09%23FFFFFF,red
adu00943	Isoflavonoid biosynthesis	Metabolism	Biosynthesis of other secondary metabolites	17	58	7.57268e-12	1.66599e-10	AH09G01720(K13262);AH03G37390(K13257);AH13G40560(K13257);AH13G40550(K13259);AH03G37380(K13259);AH15G03380(K05281);AH13G56960(K13265);AH10G30300(K13265);AH04G11070(K13260);AH15G01050(K13260);AH01G11300(K13260);AH13G50130(K13260);AH11G11030(K13260);AH03G47430(K13260);AH09G26620(K13258);AH05G07230(K05281);AH19G41470(K13258)	http://www.kegg.jp/kegg-bin/show_pathway?map00943/K13262%09%23FFFFFF,red/K13257%09%23FFFFFF,red/K13259%09%23FFFFFF,red/K05281%09%23FFFFFF,red/K13265%09%23FFFFFF,red/K13260%09%23FFFFFF,red/K13258%09%23FFFFFF,red
adu00480	Glutathione metabolism	Metabolism	Metabolism of other amino acids	26	207	1.67559e-08	2.94903e-07	AH19G28730(K00799);AH07G23030(K00799);AH13G53230(K00799);AH09G22740(K00799);AH03G41590(K00799);AH13G53980(K00799);AH09G07550(K00799);AH13G53260(K00799);AH13G44270(K00799);AH07G23010(K00799);AH06G24820(K10808);AH09G22760(K00799);AH16G30590(K10808);AH18G20190(K00799);AH07G23000(K00799);AH13G53240(K00799);AH03G33500(K10807);AH12G22710(K00799);AH13G53250(K00799);AH12G22780(K00799);AH13G27760(K00799);…	http://www.kegg.jp/kegg-bin/show_pathway?map00480/K00799%09%23FFFFFF,red/K10808%09%23FFFFFF,red/K10807%09%23FFFFFF,red/K00797%09%23FFFFFF,red
adu00073	Cutin, suberine and wax biosynthesis	Metabolism	Lipid metabolism	13	69	6.97789e-07	1.02342e-05	AH06G24380(K15400);AH16G30080(K15400);AH11G04390(K15401);AH01G04250(K15401);AH03G07490(K15402);AH07G15220(K15401);AH17G14300(K15401);AH18G05710(K13356);AH13G02000(K13356);AH03G03630(K13356);AH03G03620(K13356);AH13G14240(K13356);AH13G02010(K13356)	http://www.kegg.jp/kegg-bin/show_pathway?map00073/K15400%09%23FFFFFF,red/K15401%09%23FFFFFF,red/K15402%09%23FFFFFF,red/K13356%09%23FFFFFF,red
adu00040	Pentose and glucuronate interconversions	Metabolism	Carbohydrate metabolism	20	232	0.000208547	0.00262173	AH10G27930(K01728);AH05G14000(K01051);AH01G16900(K01728);AH13G01560(K01728);AH01G02260(K01728);AH13G12000(K01184);AH03G22860(K01728);AH15G08950(K01051);AH11G06510(K01051);AH11G17580(K01728);AH11G06880(K01728);AH16G09510(K01213);AH01G02630(K01051);AH01G33420(K00012);AH12G05630(K01051);AH06G04080(K01051);AH00G03850(K01051);AH07G02000(K01051);AH19G38510(K01728);AH12G32400(K01051)	http://www.kegg.jp/kegg-bin/show_pathway?map00040/K01728%09%23FFFFFF,red/K01051%09%23FFFFFF,red/K01184%09%23FFFFFF,red/K01213%09%23FFFFFF,red/K00012%09%23FFFFFF,red
adu00998	Biosynthesis of various secondary metabolites - part 2	Metabolism	Biosynthesis of other secondary metabolites	3	7	0.00138163	0.015198	AH05G00270(K21568);AH01G10140(K21568);AH20G01550(K21568)	http://www.kegg.jp/kegg-bin/show_pathway?map00998/K21568%09%23FFFFFF,red
adu00500	Starch and sucrose metabolism	Metabolism	Carbohydrate metabolism	19	279	0.0047754	0.0466928	AH11G34800(K16055);AH01G23120(K16055);AH13G32350(K01179);AH15G26260(K05350);AH03G28640(K01179);AH16G41710(K01176);AH14G04870(K05350);AH19G00220(K01179);AH17G04670(K05349);AH05G37660(K01179);AH07G05950(K05349);AH13G45460(K00688);AH18G02500(K01193);AH05G28240(K05350);AH08G12720(K01193);AH14G04840(K00975);AH16G27160(K05349);AH03G08100(K00844);AH03G42840(K00688)	http://www.kegg.jp/kegg-bin/show_pathway?map00500/K16055%09%23FFFFFF,red/K01179%09%23FFFFFF,red/K05350%09%23FFFFFF,red/K01176%09%23FFFFFF,red/K05349%09%23FFFFFF,red/K00688%09%23FFFFFF,red/K01193%09%23FFFFFF,red/K00975%09%23FFFFFF,red/K00844%09%23FFFFFF,red
adu00591	Linoleic acid metabolism	Metabolism	Lipid metabolism	5	39	0.0115371	0.101526	AH09G09800(K15718);AH19G12870(K15718);AH19G12820(K15718);AH09G09740(K15718);AH09G14390(K15718)	http://www.kegg.jp/kegg-bin/show_pathway?map00591/K15718%09%23FFFFFF,red
adu00601	Glycosphingolipid biosynthesis - lacto and neolacto series	Metabolism	Glycan biosynthesis and metabolism	3	16	0.0174499	0.138348	AH14G19110(K01988);AH14G22350(K01988);AH12G24300(K01988)	http://www.kegg.jp/kegg-bin/show_pathway?map00601/K01988%09%23FFFFFF,red
adu00945	Stilbenoid, diarylheptanoid and gingerol biosynthesis	Metabolism	Biosynthesis of other secondary metabolites	5	44	0.0188656	0.138348	AH05G25050(K00588);AH15G30330(K00588);AH16G27230(K13065);AH10G07820(K13065);AH09G29400(K00487)	http://www.kegg.jp/kegg-bin/show_pathway?map00945/K00588%09%23FFFFFF,red/K13065%09%23FFFFFF,red/K00487%09%23FFFFFF,red
adu00460	Cyanoamino acid metabolism	Metabolism	Metabolism of other amino acids	6	66	0.0287484	0.194604	AH15G26260(K05350);AH14G04870(K05350);AH17G04670(K05349);AH07G05950(K05349);AH05G28240(K05350);AH16G27160(K05349)	http://www.kegg.jp/kegg-bin/show_pathway?map00460/K05350%09%23FFFFFF,red/K05349%09%23FFFFFF,red
adu00904	Diterpenoid biosynthesis	Metabolism	Metabolism of terpenoids and polyketides	5	53	0.0386241	0.24278	AH09G07960(K17961);AH09G01580(K04124);AH05G03720(K04123);AH07G23390(K04125);AH18G01160(K04124)	http://www.kegg.jp/kegg-bin/show_pathway?map00904/K17961%09%23FFFFFF,red/K04124%09%23FFFFFF,red/K04123%09%23FFFFFF,red/K04125%09%23FFFFFF,red
adu00909	Sesquiterpenoid and triterpenoid biosynthesis	Metabolism	Metabolism of terpenoids and polyketides	4	45	0.073766	0.421865	AH12G33400(K14175);AH03G35710(K14175);AH14G00680(K15813);AH04G16130(K15814)	http://www.kegg.jp/kegg-bin/show_pathway?map00909/K14175%09%23FFFFFF,red/K15813%09%23FFFFFF,red/K15814%09%23FFFFFF,red
adu00520	Amino sugar and nucleotide sugar metabolism	Metabolism	Carbohydrate metabolism	14	260	0.077725	0.421865	AH01G09220(K20547);AH20G00720(K20547);AH05G02160(K20547);AH08G11570(K01183);AH19G35340(K01183);AH13G00300(K20547);AH03G04390(K01183);AH12G16010(K01183);AH13G06440(K01183);AH07G04090(K12450);AH01G33420(K00012);AH14G04840(K00975);AH17G02810(K12450);AH03G08100(K00844)	http://www.kegg.jp/kegg-bin/show_pathway?map00520/K20547%09%23FFFFFF,red/K01183%09%23FFFFFF,red/K12450%09%23FFFFFF,red/K00012%09%23FFFFFF,red/K00975%09%23FFFFFF,red/K00844%09%23FFFFFF,red
adu00603	Glycosphingolipid biosynthesis - globo and isoglobo series	Metabolism	Glycan biosynthesis and metabolism	3	29	0.0814966	0.421865	AH14G19110(K01988);AH14G22350(K01988);AH12G24300(K01988)	http://www.kegg.jp/kegg-bin/show_pathway?map00603/K01988%09%23FFFFFF,red
adu00052	Galactose metabolism	Metabolism	Carbohydrate metabolism	7	111	0.0982298	0.480235	AH05G38140(K00850);AH03G19810(K00850);AH16G09600(K18819);AH18G02500(K01193);AH08G12720(K01193);AH13G22370(K00850);AH03G08100(K00844)	http://www.kegg.jp/kegg-bin/show_pathway?map00052/K00850%09%23FFFFFF,red/K18819%09%23FFFFFF,red/K01193%09%23FFFFFF,red/K00844%09%23FFFFFF,red
adu00071	Fatty acid degradation	Metabolism	Lipid metabolism	7	115	0.112898	0.522896	AH11G04390(K15401);AH01G04250(K15401);AH07G15220(K15401);AH17G14300(K15401);AH08G11630(K18857);AH10G32030(K01897);AH14G22370(K00001)	http://www.kegg.jp/kegg-bin/show_pathway?map00071/K15401%09%23FFFFFF,red/K18857%09%23FFFFFF,red/K01897%09%23FFFFFF,red/K00001%09%23FFFFFF,red
adu04016	MAPK signaling pathway - plant	Environmental Information Processing	Signal transduction	16	328	0.120539	0.53037	AH01G09220(K20547);AH20G00720(K20547);AH05G02160(K20547);AH20G02550(K13449);AH13G00300(K20547);AH16G10440(K13447);AH06G27360(K14497);AH09G21370(K14516);AH11G24530(K13447);AH06G06590(K13447);AH01G33260(K13447);AH20G02560(K13449);AH10G04580(K13449);AH19G27120(K14516);AH10G01420(K13420);AH12G02120(K13425)	http://www.kegg.jp/kegg-bin/show_pathway?map04016/K20547%09%23FFFFFF,red/K13449%09%23FFFFFF,red/K13447%09%23FFFFFF,red/K14497%09%23FFFFFF,red/K14516%09%23FFFFFF,red/K13420%09%23FFFFFF,red/K13425%09%23FFFFFF,red
adu00592	alpha-Linolenic acid metabolism	Metabolism	Lipid metabolism	6	99	0.138058	0.578531	AH16G45010(K05894);AH08G11630(K18857);AH05G14750(K05894);AH05G14760(K05894);AH15G08090(K05894);AH05G31020(K10529)	http://www.kegg.jp/kegg-bin/show_pathway?map00592/K05894%09%23FFFFFF,red/K18857%09%23FFFFFF,red/K10529%09%23FFFFFF,red
adu00750	Vitamin B6 metabolism	Metabolism	Metabolism of cofactors and vitamins	2	24	0.207818	0.800029	AH09G04930(K13248);AH19G06580(K13248)	http://www.kegg.jp/kegg-bin/show_pathway?map00750/K13248%09%23FFFFFF,red
adu04146	Peroxisome	Cellular Processes	Transport and catabolism	9	186	0.213193	0.800029	AH18G05710(K13356);AH06G06410(K08726);AH10G32030(K01897);AH16G10210(K08726);AH13G02000(K13356);AH03G03630(K13356);AH03G03620(K13356);AH13G14240(K13356);AH13G02010(K13356)	http://www.kegg.jp/kegg-bin/show_pathway?map04146/K13356%09%23FFFFFF,red/K08726%09%23FFFFFF,red/K01897%09%23FFFFFF,red
adu00360	Phenylalanine metabolism	Metabolism	Amino acid metabolism	4	69	0.227281	0.800029	AH18G09670(K00815);AH13G08850(K01426);AH07G00380(K10775);AH13G12450(K01426)	http://www.kegg.jp/kegg-bin/show_pathway?map00360/K00815%09%23FFFFFF,red/K01426%09%23FFFFFF,red/K10775%09%23FFFFFF,red
adu02010	ABC transporters	Environmental Information Processing	Membrane transport	4	69	0.227281	0.800029	AH19G35310(K05666);AH19G33830(K05681);AH11G06310(K05666);AH01G30690(K05658)	http://www.kegg.jp/kegg-bin/show_pathway?map02010/K05666%09%23FFFFFF,red/K05681%09%23FFFFFF,red/K05658%09%23FFFFFF,red
adu00350	Tyrosine metabolism	Metabolism	Amino acid metabolism	5	106	0.321252	1	AH11G26720(K01800);AH08G11630(K18857);AH20G06310(K00422);AH18G09670(K00815);AH14G22370(K00001)	http://www.kegg.jp/kegg-bin/show_pathway?map00350/K01800%09%23FFFFFF,red/K18857%09%23FFFFFF,red/K00422%09%23FFFFFF,red/K00815%09%23FFFFFF,red/K00001%09%23FFFFFF,red
adu03030	DNA replication	Genetic Information Processing	Replication and repair	4	84	0.346237	1	AH04G10750(K02542);AH06G04390(K02210);AH11G33780(K02209);AH03G07060(K02212)	http://www.kegg.jp/kegg-bin/show_pathway?map03030/K02542%09%23FFFFFF,red/K02210%09%23FFFFFF,red/K02209%09%23FFFFFF,red/K02212%09%23FFFFFF,red
adu00051	Fructose and mannose metabolism	Metabolism	Carbohydrate metabolism	5	111	0.356491	1	AH05G38140(K00850);AH03G19810(K00850);AH13G22370(K00850);AH03G08100(K00844);AH05G07370(K19355)	http://www.kegg.jp/kegg-bin/show_pathway?map00051/K00850%09%23FFFFFF,red/K00844%09%23FFFFFF,red/K19355%09%23FFFFFF,red
adu00130	Ubiquinone and other terpenoid-quinone biosynthesis	Metabolism	Metabolism of cofactors and vitamins	5	112	0.363565	1	AH18G09670(K00815);AH18G27380(K09833);AH09G29400(K00487);AH01G01950(K09833);AH20G01900(K03809)	http://www.kegg.jp/kegg-bin/show_pathway?map00130/K00815%09%23FFFFFF,red/K09833%09%23FFFFFF,red/K00487%09%23FFFFFF,red/K03809%09%23FFFFFF,red
adu00590	Arachidonic acid metabolism	Metabolism	Lipid metabolism	2	36	0.365701	1	AH06G06410(K08726);AH16G10210(K08726)	http://www.kegg.jp/kegg-bin/show_pathway?map00590/K08726%09%23FFFFFF,red
adu00660	C5-Branched dibasic acid metabolism	Metabolism	Carbohydrate metabolism	1	15	0.417651	1	AH09G22400(K01703)	http://www.kegg.jp/kegg-bin/show_pathway?map00660/K01703%09%23FFFFFF,red
adu00010	Glycolysis / Gluconeogenesis	Metabolism	Carbohydrate metabolism	10	257	0.425036	1	AH08G11630(K18857);AH10G07730(K00134);AH20G29720(K01689);AH05G23780(K01792);AH05G38140(K00850);AH00G00130(K01610);AH03G19810(K00850);AH13G22370(K00850);AH03G08100(K00844);AH14G22370(K00001)	http://www.kegg.jp/kegg-bin/show_pathway?map00010/K18857%09%23FFFFFF,red/K00134%09%23FFFFFF,red/K01689%09%23FFFFFF,red/K01792%09%23FFFFFF,red/K00850%09%23FFFFFF,red/K01610%09%23FFFFFF,red/K00844%09%23FFFFFF,red/K00001%09%23FFFFFF,red
adu00330	Arginine and proline metabolism	Metabolism	Amino acid metabolism	5	125	0.455019	1	AH13G08850(K01426);AH13G00430(K00472);AH13G12450(K01426);AH05G31630(K00797);AH08G22860(K13366)	http://www.kegg.jp/kegg-bin/show_pathway?map00330/K01426%09%23FFFFFF,red/K00472%09%23FFFFFF,red/K00797%09%23FFFFFF,red/K13366%09%23FFFFFF,red
adu00966	Glucosinolate biosynthesis	Metabolism	Biosynthesis of other secondary metabolites	1	17	0.45819	1	AH09G22400(K01703)	http://www.kegg.jp/kegg-bin/show_pathway?map00966/K01703%09%23FFFFFF,red
adu00730	Thiamine metabolism	Metabolism	Metabolism of cofactors and vitamins	2	44	0.464634	1	AH03G39780(K01662);AH13G42720(K01662)	http://www.kegg.jp/kegg-bin/show_pathway?map00730/K01662%09%23FFFFFF,red
adu00261	Monobactam biosynthesis	Metabolism	Biosynthesis of other secondary metabolites	1	19	0.495916	1	AH18G32310(K01714)	http://www.kegg.jp/kegg-bin/show_pathway?map00261/K01714%09%23FFFFFF,red
adu00900	Terpenoid backbone biosynthesis	Metabolism	Metabolism of terpenoids and polyketides	4	103	0.497231	1	AH03G39780(K01662);AH13G42720(K01662);AH03G01290(K03526);AH13G03360(K03526)	http://www.kegg.jp/kegg-bin/show_pathway?map00900/K01662%09%23FFFFFF,red/K03526%09%23FFFFFF,red
adu00950	Isoquinoline alkaloid biosynthesis	Metabolism	Biosynthesis of other secondary metabolites	2	49	0.521695	1	AH20G06310(K00422);AH18G09670(K00815)	http://www.kegg.jp/kegg-bin/show_pathway?map00950/K00422%09%23FFFFFF,red/K00815%09%23FFFFFF,red
adu00564	Glycerophospholipid metabolism	Metabolism	Lipid metabolism	8	225	0.54544	1	AH11G24600(K01126);AH13G41350(K13508);AH03G38280(K13508);AH17G08690(K13508);AH06G02320(K00006);AH06G24260(K18696);AH11G00200(K01115);AH07G09690(K13508)	http://www.kegg.jp/kegg-bin/show_pathway?map00564/K01126%09%23FFFFFF,red/K13508%09%23FFFFFF,red/K00006%09%23FFFFFF,red/K18696%09%23FFFFFF,red/K01115%09%23FFFFFF,red
adu00300	Lysine biosynthesis	Metabolism	Amino acid metabolism	1	22	0.547649	1	AH18G32310(K01714)	http://www.kegg.jp/kegg-bin/show_pathway?map00300/K01714%09%23FFFFFF,red
adu00561	Glycerolipid metabolism	Metabolism	Lipid metabolism	6	172	0.572499	1	AH13G41350(K13508);AH03G38280(K13508);AH05G29540(K01054);AH17G08690(K13508);AH07G09690(K13508);AH15G24490(K01054)	http://www.kegg.jp/kegg-bin/show_pathway?map00561/K13508%09%23FFFFFF,red/K01054%09%23FFFFFF,red
adu04075	Plant hormone signal transduction	Environmental Information Processing	Signal transduction	19	549	0.57451	1	AH20G02550(K13449);AH06G27360(K14497);AH09G21370(K14516);AH17G30230(K14492);AH06G01240(K14431);AH13G19860(K14487);AH16G03850(K14431);AH18G05860(K14431);AH06G07800(K14490);AH04G15000(K14431);AH13G31290(K14488);AH20G02560(K13449);AH10G04580(K13449);AH19G27120(K14516);AH06G12970(K14486);AH13G56780(K14492);AH16G00690(K14486);AH06G20060(K14432);AH05G05100(K14505)	http://www.kegg.jp/kegg-bin/show_pathway?map04075/K13449%09%23FFFFFF,red/K14497%09%23FFFFFF,red/K14516%09%23FFFFFF,red/K14492%09%23FFFFFF,red/K14431%09%23FFFFFF,red/K14487%09%23FFFFFF,red/K14490%09%23FFFFFF,red/K14488%09%23FFFFFF,red/K14486%09%23FFFFFF,red/K14432%09%23FFFFFF,red/K14505%09%23FFFFFF,red
adu00910	Nitrogen metabolism	Metabolism	Energy metabolism	2	59	0.623026	1	AH13G43220(K02575);AH12G36250(K01674)	http://www.kegg.jp/kegg-bin/show_pathway?map00910/K02575%09%23FFFFFF,red/K01674%09%23FFFFFF,red
adu00400	Phenylalanine, tyrosine and tryptophan biosynthesis	Metabolism	Amino acid metabolism	3	91	0.629864	1	AH20G12810(K01626);AH18G09670(K00815);AH10G08960(K01626)	http://www.kegg.jp/kegg-bin/show_pathway?map00400/K01626%09%23FFFFFF,red/K00815%09%23FFFFFF,red
adu00270	Cysteine and methionine metabolism	Metabolism	Amino acid metabolism	7	213	0.632758	1	AH14G00910(K00058);AH07G06600(K05933);AH05G02170(K00558);AH18G09670(K00815);AH19G23250(K01761);AH01G29130(K05933);AH05G31630(K00797)	http://www.kegg.jp/kegg-bin/show_pathway?map00270/K00058%09%23FFFFFF,red/K05933%09%23FFFFFF,red/K00558%09%23FFFFFF,red/K00815%09%23FFFFFF,red/K01761%09%23FFFFFF,red/K00797%09%23FFFFFF,red
adu04626	Plant-pathogen interaction	Organismal Systems	Environmental adaptation	14	427	0.654969	1	AH20G02550(K13449);AH20G07350(K13433);AH16G10440(K13447);AH11G24530(K13447);AH02G02960(K13448);AH06G06590(K13447);AH19G24870(K13448);AH01G33260(K13447);AH20G02560(K13449);AH17G19230(K15397);AH10G04580(K13449);AH10G01420(K13420);AH07G19000(K15397);AH12G02120(K13425)	http://www.kegg.jp/kegg-bin/show_pathway?map04626/K13449%09%23FFFFFF,red/K13433%09%23FFFFFF,red/K13447%09%23FFFFFF,red/K13448%09%23FFFFFF,red/K15397%09%23FFFFFF,red/K13420%09%23FFFFFF,red/K13425%09%23FFFFFF,red
adu00240	Pyrimidine metabolism	Metabolism	Nucleotide metabolism	4	126	0.656624	1	AH06G24820(K10808);AH16G30590(K10808);AH03G33500(K10807);AH15G37840(K00857)	http://www.kegg.jp/kegg-bin/show_pathway?map00240/K10808%09%23FFFFFF,red/K10807%09%23FFFFFF,red/K00857%09%23FFFFFF,red
adu00531	Glycosaminoglycan degradation	Metabolism	Glycan biosynthesis and metabolism	1	30	0.661159	1	AH01G33460(K07964)	http://www.kegg.jp/kegg-bin/show_pathway?map00531/K07964%09%23FFFFFF,red
adu00062	Fatty acid elongation	Metabolism	Lipid metabolism	2	64	0.667132	1	AH17G19230(K15397);AH07G19000(K15397)	http://www.kegg.jp/kegg-bin/show_pathway?map00062/K15397%09%23FFFFFF,red
adu03018	RNA degradation	Genetic Information Processing	Folding, sorting and degradation	6	190	0.668986	1	AH20G29720(K01689);AH05G38140(K00850);AH03G19810(K00850);AH10G04890(K04043);AH16G02950(K03679);AH13G22370(K00850)	http://www.kegg.jp/kegg-bin/show_pathway?map03018/K01689%09%23FFFFFF,red/K00850%09%23FFFFFF,red/K04043%09%23FFFFFF,red/K03679%09%23FFFFFF,red
adu00450	Selenocompound metabolism	Metabolism	Metabolism of other amino acids	1	31	0.673184	1	AH19G23250(K01761)	http://www.kegg.jp/kegg-bin/show_pathway?map00450/K01761%09%23FFFFFF,red
adu00780	Biotin metabolism	Metabolism	Metabolism of cofactors and vitamins	1	31	0.673184	1	AH06G22540(K00059)	http://www.kegg.jp/kegg-bin/show_pathway?map00780/K00059%09%23FFFFFF,red
adu00196	Photosynthesis - antenna proteins	Metabolism	Energy metabolism	1	32	0.684784	1	AH03G24550(K08908)	http://www.kegg.jp/kegg-bin/show_pathway?map00196/K08908%09%23FFFFFF,red
adu00020	Citrate cycle (TCA cycle)	Metabolism	Carbohydrate metabolism	3	100	0.692567	1	AH00G00130(K01610);AH07G17820(K01648);AH18G25020(K01648)	http://www.kegg.jp/kegg-bin/show_pathway?map00020/K01610%09%23FFFFFF,red/K01648%09%23FFFFFF,red
adu00030	Pentose phosphate pathway	Metabolism	Carbohydrate metabolism	3	104	0.717748	1	AH05G38140(K00850);AH03G19810(K00850);AH13G22370(K00850)	http://www.kegg.jp/kegg-bin/show_pathway?map00030/K00850%09%23FFFFFF,red
adu00290	Valine, leucine and isoleucine biosynthesis	Metabolism	Amino acid metabolism	1	36	0.727218	1	AH09G22400(K01703)	http://www.kegg.jp/kegg-bin/show_pathway?map00290/K01703%09%23FFFFFF,red
adu04130	SNARE interactions in vesicular transport	Genetic Information Processing	Folding, sorting and degradation	2	72	0.728938	1	AH09G32530(K08486);AH10G06020(K08486)	http://www.kegg.jp/kegg-bin/show_pathway?map04130/K08486%09%23FFFFFF,red
adu00511	Other glycan degradation	Metabolism	Glycan biosynthesis and metabolism	1	37	0.736905	1	AH17G06680(K01227)	http://www.kegg.jp/kegg-bin/show_pathway?map00511/K01227%09%23FFFFFF,red
adu00760	Nicotinate and nicotinamide metabolism	Metabolism	Metabolism of cofactors and vitamins	1	39	0.755261	1	AH09G11910(K18551)	http://www.kegg.jp/kegg-bin/show_pathway?map00760/K18551%09%23FFFFFF,red
adu00650	Butanoate metabolism	Metabolism	Carbohydrate metabolism	1	46	0.810016	1	AH18G02520(K18121)	http://www.kegg.jp/kegg-bin/show_pathway?map00650/K18121%09%23FFFFFF,red
adu00960	Tropane, piperidine and pyridine alkaloid biosynthesis	Metabolism	Biosynthesis of other secondary metabolites	1	48	0.823284	1	AH18G09670(K00815)	http://www.kegg.jp/kegg-bin/show_pathway?map00960/K00815%09%23FFFFFF,red
adu00908	Zeatin biosynthesis	Metabolism	Metabolism of terpenoids and polyketides	1	52	0.847111	1	AH01G21600(K00279)	http://www.kegg.jp/kegg-bin/show_pathway?map00908/K00279%09%23FFFFFF,red
adu00906	Carotenoid biosynthesis	Metabolism	Metabolism of terpenoids and polyketides	1	53	0.852549	1	AH13G54760(K09843)	http://www.kegg.jp/kegg-bin/show_pathway?map00906/K09843%09%23FFFFFF,red
adu03020	RNA polymerase	Genetic Information Processing	Transcription	2	98	0.866685	1	AH09G23440(K03006);AH11G36630(K03026)	http://www.kegg.jp/kegg-bin/show_pathway?map03020/K03006%09%23FFFFFF,red/K03026%09%23FFFFFF,red
adu04145	Phagosome	Cellular Processes	Transport and catabolism	3	151	0.90717	1	AH03G31620(K08054);AH05G26190(K04392);AH15G29280(K04392)	http://www.kegg.jp/kegg-bin/show_pathway?map04145/K08054%09%23FFFFFF,red/K04392%09%23FFFFFF,red
adu00565	Ether lipid metabolism	Metabolism	Lipid metabolism	1	66	0.907951	1	AH11G00200(K01115)	http://www.kegg.jp/kegg-bin/show_pathway?map00565/K01115%09%23FFFFFF,red
adu00061	Fatty acid biosynthesis	Metabolism	Lipid metabolism	2	111	0.908222	1	AH10G32030(K01897);AH06G22540(K00059)	http://www.kegg.jp/kegg-bin/show_pathway?map00061/K01897%09%23FFFFFF,red/K00059%09%23FFFFFF,red
adu00230	Purine metabolism	Metabolism	Nucleotide metabolism	5	234	0.921545	1	AH10G05770(K13484);AH06G24820(K10808);AH16G30590(K10808);AH03G33500(K10807);AH04G03900(K01488)	http://www.kegg.jp/kegg-bin/show_pathway?map00230/K13484%09%23FFFFFF,red/K10808%09%23FFFFFF,red/K10807%09%23FFFFFF,red/K01488%09%23FFFFFF,red
adu00380	Tryptophan metabolism	Metabolism	Amino acid metabolism	2	119	0.927413	1	AH13G08850(K01426);AH13G12450(K01426)	http://www.kegg.jp/kegg-bin/show_pathway?map00380/K01426%09%23FFFFFF,red
adu03440	Homologous recombination	Genetic Information Processing	Replication and repair	1	88	0.958592	1	AH13G26440(K03553)	http://www.kegg.jp/kegg-bin/show_pathway?map03440/K03553%09%23FFFFFF,red
adu00710	Carbon fixation in photosynthetic organisms	Metabolism	Energy metabolism	2	143	0.96474	1	AH10G07730(K00134);AH00G00130(K01610)	http://www.kegg.jp/kegg-bin/show_pathway?map00710/K00134%09%23FFFFFF,red/K01610%09%23FFFFFF,red
adu00410	beta-Alanine metabolism	Metabolism	Metabolism of other amino acids	1	96	0.969046	1	AH08G22860(K13366)	http://www.kegg.jp/kegg-bin/show_pathway?map00410/K13366%09%23FFFFFF,red
adu00970	Aminoacyl-tRNA biosynthesis	Genetic Information Processing	Translation	1	96	0.969046	1	AH16G45550(K22503)	http://www.kegg.jp/kegg-bin/show_pathway?map00970/K22503%09%23FFFFFF,red
adu00562	Inositol phosphate metabolism	Metabolism	Carbohydrate metabolism	2	152	0.973266	1	AH03G34420(K01858);AH13G38220(K01858)	http://www.kegg.jp/kegg-bin/show_pathway?map00562/K01858%09%23FFFFFF,red
adu03050	Proteasome	Genetic Information Processing	Folding, sorting and degradation	1	103	0.976008	1	AH09G26200(K02734)	http://www.kegg.jp/kegg-bin/show_pathway?map03050/K02734%09%23FFFFFF,red
adu00250	Alanine, aspartate and glutamate metabolism	Metabolism	Amino acid metabolism	1	104	0.976866	1	AH01G04960(K01953)	http://www.kegg.jp/kegg-bin/show_pathway?map00250/K01953%09%23FFFFFF,red
adu00260	Glycine, serine and threonine metabolism	Metabolism	Amino acid metabolism	1	113	0.983333	1	AH14G00910(K00058)	http://www.kegg.jp/kegg-bin/show_pathway?map00260/K00058%09%23FFFFFF,red
adu00053	Ascorbate and aldarate metabolism	Metabolism	Carbohydrate metabolism	1	130	0.991036	1	AH01G33420(K00012)	http://www.kegg.jp/kegg-bin/show_pathway?map00053/K00012%09%23FFFFFF,red
adu00630	Glyoxylate and dicarboxylate metabolism	Metabolism	Carbohydrate metabolism	1	136	0.992801	1	AH18G02520(K18121)	http://www.kegg.jp/kegg-bin/show_pathway?map00630/K18121%09%23FFFFFF,red
adu00190	Oxidative phosphorylation	Metabolism	Energy metabolism	4	308	0.995682	1	AH20G31310(K01535);AH01G22440(K01535);AH11G35480(K01535);AH09G08300(K03946)	http://www.kegg.jp/kegg-bin/show_pathway?map00190/K01535%09%23FFFFFF,red/K03946%09%23FFFFFF,red
adu03008	Ribosome biogenesis in eukaryotes	Genetic Information Processing	Translation	1	156	0.996536	1	AH11G28350(K14557)	http://www.kegg.jp/kegg-bin/show_pathway?map03008/K14557%09%23FFFFFF,red
adu04120	Ubiquitin mediated proteolysis	Genetic Information Processing	Folding, sorting and degradation	2	220	0.996945	1	AH15G06830(K06688);AH05G16070(K06688)	http://www.kegg.jp/kegg-bin/show_pathway?map04120/K06688%09%23FFFFFF,red
adu00620	Pyruvate metabolism	Metabolism	Carbohydrate metabolism	1	185	0.998804	1	AH00G00130(K01610)	http://www.kegg.jp/kegg-bin/show_pathway?map00620/K01610%09%23FFFFFF,red
adu04141	Protein processing in endoplasmic reticulum	Genetic Information Processing	Folding, sorting and degradation	4	379	0.999449	1	AH14G40970(K03283);AH03G31620(K08054);AH13G17270(K10666);AH03G14710(K10666)	http://www.kegg.jp/kegg-bin/show_pathway?map04141/K03283%09%23FFFFFF,red/K08054%09%23FFFFFF,red/K10666%09%23FFFFFF,red
adu03013	RNA transport	Genetic Information Processing	Translation	1	301	0.999984	1	AH08G09180(K03257)	http://www.kegg.jp/kegg-bin/show_pathway?map03013/K03257%09%23FFFFFF,red
adu04144	Endocytosis	Cellular Processes	Transport and catabolism	2	381	0.999987	1	AH14G40970(K03283);AH11G00200(K01115)	http://www.kegg.jp/kegg-bin/show_pathway?map04144/K03283%09%23FFFFFF,red/K01115%09%23FFFFFF,red
adu03040	Spliceosome	Genetic Information Processing	Transcription	1	334	0.999995	1	AH14G40970(K03283)	http://www.kegg.jp/kegg-bin/show_pathway?map03040/K03283%09%23FFFFFF,red
adu03010	Ribosome	Genetic Information Processing	Translation	4	651	1	1	AH09G30220(K02914);AH17G02900(K02930);AH13G29000(K02914);AH05G24300(K02935)	http://www.kegg.jp/kegg-bin/show_pathway?map03010/K02914%09%23FFFFFF,red/K02930%09%23FFFFFF,red/K02935%09%23FFFFFF,red
