# Supplementary material for: Comparative transcriptome analysis revealed molecular mechanisms of peanut leaves responding to Ralstonia solanacearum and its type III secretion system mutant
Source: Front Microbiol. 2022 Aug 25;13:998817. doi: 10.3389/fmicb.2022.998817 (PMC9453164; doi:10.3389/fmicb.2022.998817)
Supplement: Supplementary Table S3 — All up-regulated or down-regulated DEGs in different comparison groups. [file Data_Sheet_2.ZIP › Additional Tables/Table S9.xlsx]

## Sheet: Sheet1
The common up-regulated DEGs among RH24 vs RH0, RH36 vs RH0 and RH72 vs RH0.
id	log2FoldChange(RH24/RH0)(RH24/RH0)	log2FoldChange(RH36/RH0)(RH36/RH0)	log2FoldChange(RH72/RH0)(RH72/RH0)	Chromosome	Start Site	End Site	Direction	Length	Name	GO	KEGG	eggNOG	eggNOG_Category	Swissprot	NR	Description
AH00G00130	1.50381	3.54607	1.37141	Unassemble_00	45347	51508	-	2430	AH00G00130	GO:0006094;GO:0005524;GO:0004612	K01610	COG1866;virNOG02962	C	sp|Q9T074|PCKA_ARATH Phosphoenolpyruvate carboxykinase (ATP) OS=Arabidopsis thaliana GN=PCKA PE=1 SV=1	gi|1021533596|ref|XP_016163760.1| PREDICTED: phosphoenolpyruvate carboxykinase [ATP]-like [Arachis ipaensis]	Phosphoenolpyruvate carboxykinase [ATP]
AH00G00920	5.51076	3.69815	2.71027	Unassemble_00	922242	923075	-	834	AH00G00920	GO:0046872;GO:0030246	-	NOG80837	S	sp|Q41160|LCB3_ROBPS Putative bark agglutinin LECRPA3 (Fragment) OS=Robinia pseudoacacia PE=2 SV=2	gi|1012242232|ref|XP_015941212.1| PREDICTED: putative bark agglutinin LECRPA3 [Arachis duranensis]	Putative bark agglutinin LECRPA3 (Fragment)
AH00G01320	2.27151	2.19944	1.49521	Unassemble_00	1684075	1688167	-	2952	AH00G01320	-	-	virNOG02323;COG0515	T	sp|O81832|Y4729_ARATH G-type lectin S-receptor-like serine/threonine-protein kinase At4g27290 OS=Arabidopsis thaliana GN=At4g27290 PE=3 SV=4	gi|1021558262|ref|XP_016170436.1| PREDICTED: G-type lectin S-receptor-like serine/threonine-protein kinase At4g27290 isoform X1 [Arachis ipaensis]	G-type lectin S-receptor-like serine/threonine-protein kinase At4g27290||Receptor-like serine/threonine-protein kinase SD1-8
AH00G03390	Inf	Inf	Inf	Unassemble_00	4492796	4494913	+	1253	AH00G03390	GO:0004088	-	virNOG17604	S	sp|Q9SK08|LBD11_ARATH LOB domain-containing protein 11 OS=Arabidopsis thaliana GN=LBD11 PE=2 SV=2	gi|1021555810|ref|XP_016169312.1| PREDICTED: LOB domain-containing protein 1-like [Arachis ipaensis]	LOB domain-containing protein 11
AH00G03710	1.03397	1.24929	1.3971	Unassemble_00	4801067	4803471	-	1792	AH00G03710	-	-	COG2124;virNOG00331	Q	sp|O48923|C71DA_SOYBN Cytochrome P450 71D10 OS=Glycine max GN=CYP71D10 PE=2 SV=1	gi|1021547695|ref|XP_016165350.1| PREDICTED: cytochrome P450 71D10-like isoform X1 [Arachis ipaensis]	Cytochrome P450 71D10
AH00G03760	3.5537	2.25706	1.59772	Unassemble_00	4914661	4918182	+	3522	AH00G03760	-	-	virNOG15625;virNOG05170;COG4886	SR	sp|Q9C9H7|RLP12_ARATH Receptor-like protein 12 OS=Arabidopsis thaliana GN=RLP12 PE=2 SV=2	gi|1021551653|ref|XP_016167187.1| PREDICTED: receptor-like protein 12 [Arachis ipaensis]	Receptor-like protein 12
AH00G04880	4.25581	3.76179	2.77411	Unassemble_00	7678385	7683002	+	3337	AH00G04880	-	-	virNOG09497	R	sp|Q9ZUT5|PP191_ARATH Pentatricopeptide repeat-containing protein At2g37310 OS=Arabidopsis thaliana GN=PCMP-E49 PE=2 SV=1	gi|1021550140|ref|XP_016166462.1| PREDICTED: pentatricopeptide repeat-containing protein At2g37310-like [Arachis ipaensis]	Pentatricopeptide repeat-containing protein At2g37310
AH01G00140	1.32064	1.49165	1.45464	Chr01	214577	218223	-	1316	AH01G00140	GO:0008097;GO:0003735;GO:0005840;GO:0006412	K02897	virNOG13272	J	sp|Q5P9A5|RL25_ANAMM 50S ribosomal protein L25 OS=Anaplasma marginale (strain St. Maries) GN=rplY PE=3 SV=1	gi|1011992327|ref|XP_015956172.1| PREDICTED: 50S ribosomal protein L25 [Arachis duranensis]	50S ribosomal protein L25
AH01G00360	4.86291	4.16334	3.90387	Chr01	610803	615501	+	874	AH01G00360	-	-	euNOG07025;virNOG12013	R	sp|Q8S8S9|MES1_ARATH Methylesterase 1 OS=Arabidopsis thaliana GN=MES1 PE=1 SV=1	gi|1011992804|ref|XP_015965124.1| PREDICTED: salicylic acid-binding protein 2-like [Arachis duranensis]	Methylesterase 1
AH01G00370	2.70579	2.56683	1.42934	Chr01	628368	632963	+	1240	AH01G00370	-	-	euNOG07025;virNOG12013	R	sp|Q6RYA0|SABP2_TOBAC Salicylic acid-binding protein 2 OS=Nicotiana tabacum GN=SABP2 PE=1 SV=1	gi|1011992356|ref|XP_015968631.1| PREDICTED: salicylic acid-binding protein 2-like isoform X1 [Arachis duranensis]	Salicylic acid-binding protein 2
AH01G01040	3.99369	4.17005	4.50307	Chr01	1423984	1425645	-	1662	AH01G01040	-	-	virNOG11621;NOG21893	SR	sp|Q9FYG4|GLOX1_ARATH Aldehyde oxidase GLOX1 OS=Arabidopsis thaliana GN=GLOX1 PE=2 SV=1	gi|1011992539|ref|XP_015952861.1| PREDICTED: WSC domain-containing protein ARB_07867-like [Arachis duranensis]	Uncharacterized protein
AH01G01320	1.39485	2.51748	3.01326	Chr01	1776827	1781655	+	2029	AH01G01320	GO:0016709;GO:0020037;GO:0016021;GO:0009809;GO:0005506;GO:0055114	K09755	COG2124;virNOG05200	Q	sp|Q42600|C84A1_ARATH Cytochrome P450 84A1 OS=Arabidopsis thaliana GN=CYP84A1 PE=1 SV=1	gi|1011992576|ref|XP_015954493.1| PREDICTED: cytochrome P450 84A1-like [Arachis duranensis]	Cytochrome P450 84A1
AH01G02170	1.98175	2.45254	2.07758	Chr01	2852290	2855289	-	1569	AH01G02170	GO:0003924;GO:0005525;GO:0005737;GO:0005874;GO:0051301;GO:0007017	K03531	virNOG02838	R	sp|Q42545|FTSZ1_ARATH Cell division protein FtsZ homolog 1, chloroplastic OS=Arabidopsis thaliana GN=FTSZ1 PE=1 SV=2	gi|1021468718|ref|XP_016179199.1| PREDICTED: cell division protein FtsZ homolog 1, chloroplastic-like [Arachis ipaensis]	Cell division protein FtsZ homolog 1, chloroplastic
AH01G02310	8.39735	6.89349	4.32694	Chr01	3005925	3007942	+	1689	AH01G02310	GO:0009058;GO:0050350	K00660	virNOG10548;COG3424	QH	sp|P51069|THS3_ARAHY Stilbene synthase 3 OS=Arachis hypogaea PE=2 SV=1	gi|1021468752|ref|XP_016180692.1| PREDICTED: stilbene synthase 3-like [Arachis ipaensis]	Stilbene synthase 3
AH01G03370	1.36609	1.85831	2.13705	Chr01	4199504	4205738	+	1935	AH01G03370	GO:0016757;GO:0044211;GO:0006206;GO:0044206;GO:0005829;GO:0016310;GO:0005524;GO:0004849	K00876	virNOG15168	F	sp|O65583|UKL4_ARATH Uridine kinase-like protein 4 OS=Arabidopsis thaliana GN=UKL4 PE=2 SV=2	gi|1011993044|ref|XP_015932780.1| PREDICTED: uridine kinase-like protein 3 [Arachis duranensis] &gt;gi|1011993046|ref|XP_015932842.1| PREDICTED: uridine kinase-like protein 3 [Arachis duranensis] &gt;gi|1021468544|ref|XP_016172271.1| PREDICTED: uridine kinase-like protein 3 [Arachis ipaensis] &gt;gi|1021468546|ref|XP_016172334.1| PREDICTED: uridine kinase-like protein 3 [Arachis ipaensis]	Uridine kinase-like protein 4
AH01G04040	1.7054	4.85846	2.11782	Chr01	5104891	5107123	+	1014	AH01G04040	-	-	virNOG17918	S	-	gi|1011992958|ref|XP_015971459.1| PREDICTED: uncharacterized protein LOC107494906 [Arachis duranensis]	Uncharacterized protein
AH01G05360	Inf	Inf	Inf	Chr01	6861176	6864067	-	2470	AH01G05360	GO:0055114;GO:0052716;GO:0046274;GO:0048046;GO:0005507;GO:0016722	K05909	virNOG15999	Q	sp|Q56YT0|LAC3_ARATH Laccase-3 OS=Arabidopsis thaliana GN=LAC3 PE=2 SV=2	gi|1011993702|ref|XP_015948744.1| PREDICTED: laccase-3-like [Arachis duranensis]	Laccase-3
AH01G05760	Inf	Inf	Inf	Chr01	7328473	7331851	+	1332	AH01G05760	GO:0042744;GO:0020037;GO:0006979;GO:0046872;GO:0055114;GO:0005576;GO:0004601;GO:0098869	K00430	virNOG09590	R	sp|P22195|PER1_ARAHY Cationic peroxidase 1 OS=Arachis hypogaea GN=PNC1 PE=1 SV=2	gi|1011993755|ref|XP_015948859.1| PREDICTED: cationic peroxidase 1-like [Arachis duranensis]	Cationic peroxidase 1
AH01G05780	3.04833	6.45563	2.11687	Chr01	7348917	7354795	-	1212	AH01G05780	GO:0006979;GO:0042744;GO:0020037;GO:0098869;GO:0004601;GO:0005576;GO:0055114;GO:0046872	K00430	virNOG11614;virNOG16256	R	sp|A7NY33|PER4_VITVI Peroxidase 4 OS=Vitis vinifera GN=GSVIVT00023967001 PE=1 SV=1	gi|1011993752|ref|XP_015948850.1| PREDICTED: peroxidase P7-like [Arachis duranensis]	Cationic peroxidase 1
AH01G05970	7.11952	8.31308	5.18885	Chr01	7640254	7641723	-	661	AH01G05970	GO:0006869;GO:0008289	-	virNOG24353;virNOG23426;virNOG21781	STR	sp|Q39950|NLTP_HELAN Non-specific lipid-transfer protein OS=Helianthus annuus PE=3 SV=1	gi|1011994132|ref|XP_015950277.1| PREDICTED: non-specific lipid-transfer protein 1-like [Arachis duranensis]	Non-specific lipid-transfer protein
AH01G06060	4.07823	2.93208	3.4327	Chr01	7777027	7780229	+	1852	AH01G06060	-	-	virNOG03590	Q	sp|Q6J540|C79D4_LOTJA Isoleucine N-monooxygenase 2 OS=Lotus japonicus GN=CYP79D4 PE=1 SV=1	gi|1011994137|ref|XP_015950294.1| PREDICTED: isoleucine N-monooxygenase 2-like [Arachis duranensis]	Isoleucine N-monooxygenase 2
AH01G06670	4.17617	4.26075	4.44418	Chr01	8485537	8487292	+	1103	AH01G06670	GO:0016021	-	virNOG00828;virNOG11125	S	sp|Q8LD98|NHL6_ARATH NDR1/HIN1-like protein 6 OS=Arabidopsis thaliana GN=NHL6 PE=1 SV=1	gi|1011993991|ref|XP_015949519.1| PREDICTED: protein YLS9 [Arachis duranensis]	Uncharacterized protein
AH01G06700	7.22925	6.17952	6.29984	Chr01	8509558	8510205	-	648	AH01G06700	-	-	virNOG21649;virNOG20237	R	sp|Q8RXD5|KTI1_ARATH Kunitz trypsin inhibitor 1 OS=Arabidopsis thaliana GN=KTI1 PE=2 SV=1	gi|1011993993|ref|XP_015949529.1| PREDICTED: miraculin-like [Arachis duranensis]	Uncharacterized protein
AH01G07750	1.30456	1.25239	1.22948	Chr01	9961519	9969291	+	3973	AH01G07750	GO:0003677;GO:0006351;GO:0003899	K10908	virNOG03599	K	sp|Q93Y94|RPOT1_NICSY DNA-directed RNA polymerase 1, mitochondrial OS=Nicotiana sylvestris GN=RPOT1 PE=2 SV=1	gi|1011994663|ref|XP_015952625.1| PREDICTED: DNA-directed RNA polymerase 1, mitochondrial [Arachis duranensis]	DNA-directed RNA polymerase 1B, mitochondrial
AH01G09220	10.2395	9.00492	10.6598	Chr01	11694691	11697393	-	1423	AH01G09220	GO:0004568;GO:0006032;GO:0005975;GO:0016998;GO:0008061	K20547	virNOG01205	G	sp|P36907|CHIX_PEA Endochitinase OS=Pisum sativum PE=2 SV=1	gi|1011994878|ref|XP_015953515.1| PREDICTED: endochitinase-like [Arachis duranensis]	Endochitinase
AH01G10140	3.86709	2.02089	1.38647	Chr01	12991933	12993258	+	1246	AH01G10140	GO:0016491;GO:0055114	K21568	virNOG06401;COG0702	GMR	sp|P52581|IFRH_LUPAL Isoflavone reductase homolog OS=Lupinus albus PE=2 SV=1	gi|1011994149|ref|XP_015950374.1| PREDICTED: isoflavone reductase homolog [Arachis duranensis] &gt;gi|1021585752|ref|XP_016182212.1| PREDICTED: isoflavone reductase homolog [Arachis ipaensis]	Isoflavone reductase homolog
AH01G10250	1.59872	2.82238	1.66099	Chr01	13121211	13127207	-	4430	AH01G10250	-	K05658	virNOG12908	Q	sp|Q8LPK2|AB2B_ARATH ABC transporter B family member 2 OS=Arabidopsis thaliana GN=ABCB2 PE=1 SV=3	gi|1011995132|ref|XP_015954686.1| PREDICTED: ABC transporter B family member 2-like isoform X1 [Arachis duranensis] &gt;gi|1011995134|ref|XP_015954693.1| PREDICTED: ABC transporter B family member 2-like isoform X1 [Arachis duranensis] &gt;gi|1011995136|ref|XP_015954701.1| PREDICTED: ABC transporter B family member 2-like isoform X1 [Arachis duranensis]	ABC transporter B family member 2
AH01G11260	2.42279	4.45144	1.87351	Chr01	17626205	17628163	+	1959	AH01G11260	GO:0016740	K13692	virNOG00121;virNOG12785	GC	sp|O22182|U84B1_ARATH UDP-glycosyltransferase 84B1 OS=Arabidopsis thaliana GN=UGT84B1 PE=2 SV=1	gi|1011995417|ref|XP_015955977.1| PREDICTED: UDP-glycosyltransferase 84B2-like [Arachis duranensis]	UDP-glycosyltransferase 84B1
AH01G11300	Inf	Inf	Inf	Chr01	17879572	17882038	-	1863	AH01G11300	GO:0055114;GO:0005506;GO:0016021;GO:0004497;GO:0020037;GO:0016705	K13260	COG2124;virNOG10453	Q	sp|Q6WNQ8|C81E8_MEDTR Cytochrome P450 81E8 OS=Medicago truncatula GN=CYP81E8 PE=2 SV=1	gi|1011995445|ref|XP_015956154.1| PREDICTED: cytochrome P450 81E8-like [Arachis duranensis]	Cytochrome P450 81E8
AH01G12120	1.13218	1.53887	1.01273	Chr01	20961510	20963810	-	894	AH01G12120	-	-	virNOG16848	S	-	gi|1011995594|ref|XP_015956924.1| PREDICTED: uncharacterized protein LOC107481214 [Arachis duranensis]	Uncharacterized protein
AH01G12720	Inf	Inf	Inf	Chr01	23982642	23983199	+	558	AH01G12720	GO:0008999;GO:0006474	-	virNOG20831	R	sp|P05332|YP20_BACLI Uncharacterized N-acetyltransferase p20 OS=Bacillus licheniformis GN=p20 PE=4 SV=1	gi|1021517612|ref|XP_016202312.1| PREDICTED: uncharacterized N-acetyltransferase p20-like [Arachis ipaensis]	Uncharacterized N-acetyltransferase p20
AH01G13190	2.25769	4.99824	2.00906	Chr01	28233694	28236097	-	997	AH01G13190	-	-	virNOG19630	S	sp|Q0J7V9|LSD1_ORYSJ Protein LSD1 OS=Oryza sativa subsp. japonica GN=LSD1 PE=2 SV=1	gi|1011995966|ref|XP_015959245.1| PREDICTED: protein LOL1 isoform X2 [Arachis duranensis] &gt;gi|1021477276|ref|XP_016174844.1| PREDICTED: protein LOL1 isoform X1 [Arachis ipaensis] &gt;gi|574139402|emb|CCW28769.1| putative LSD1 zinc finger domain protein [Arachis duranensis]	Protein LOL1
AH01G13450	2.75846	5.15857	1.66121	Chr01	30501152	30503250	+	1486	AH01G13450	GO:0016021;GO:0006810;GO:0005215	-	virNOG03972	S	sp|Q9LPF6|PUP11_ARATH Probable purine permease 11 OS=Arabidopsis thaliana GN=PUP11 PE=1 SV=1	gi|1011996196|ref|XP_015960089.1| PREDICTED: probable purine permease 11 isoform X1 [Arachis duranensis]	Probable purine permease 21
AH01G21650	7.87233	7.12348	5.53272	Chr01	93714583	93718497	-	2462	AH01G21650	-	K00279	COG0277;virNOG07505	C	sp|Q9FUJ2|CKX4_ARATH Cytokinin dehydrogenase 4 OS=Arabidopsis thaliana GN=CKX4 PE=1 SV=2	gi|1012000674|ref|XP_015973490.1| PREDICTED: cytokinin dehydrogenase 2-like [Arachis duranensis]	Cytokinin dehydrogenase 4
AH01G23440	1.06022	3.17339	1.10506	Chr01	95892488	95892956	-	372	AH01G23440	GO:0016021	-	virNOG25848	S	-	gi|1012002491|ref|XP_015935080.1| PREDICTED: uncharacterized protein LOC107461126 [Arachis duranensis] &gt;gi|1021477836|ref|XP_016178040.1| PREDICTED: uncharacterized protein LOC107620388 [Arachis ipaensis]	Transmembrane protein, putative
AH01G23450	1.36965	1.09753	1.26606	Chr01	95893088	95895600	+	1575	AH01G23450	GO:0031080	K14305	virNOG09445	R	sp|Q24JJ9|NUP43_ARATH Nuclear pore complex protein NUP43 OS=Arabidopsis thaliana GN=NUP43 PE=1 SV=1	gi|1012001895|ref|XP_015933200.1| PREDICTED: nuclear pore complex protein NUP43 [Arachis duranensis]	Nuclear pore complex protein NUP43
AH01G24070	2.35609	2.64462	2.00878	Chr01	96484085	96484693	-	609	AH01G24070	-	-	-	-	-	-	Unknown function
AH01G25130	5.36612	3.98989	3.18979	Chr01	97653500	97655438	-	1588	AH01G25130	GO:0016021;GO:0009055	-	virNOG18485	R	sp|P00302|STEL_TOXVR Stellacyanin OS=Toxicodendron vernicifluum PE=1 SV=1	gi|1012002716|ref|XP_015935717.1| PREDICTED: blue copper protein-like [Arachis duranensis]	Stellacyanin
AH01G26390	Inf	Inf	Inf	Chr01	99688867	99689781	-	915	AH01G26390	-	-	-	-	-	gi|1021477782|ref|XP_016177826.1| PREDICTED: glycine-rich cell wall structural protein-like [Arachis ipaensis]	Unknown function
AH01G26810	4.01828	2.45029	2.17242	Chr01	100161232	100188538	+	1060	AH01G26810	GO:0050896	-	virNOG22362	S	sp|Q06930|ABR18_PEA ABA-responsive protein ABR18 OS=Pisum sativum PE=2 SV=1	gi|1012003363|ref|XP_015937459.1| PREDICTED: pathogenesis-related protein 2-like [Arachis duranensis]	ABA-responsive protein ABR18
AH01G27520	1.79054	1.52933	1.06023	Chr01	101052104	101052412	-	309	AH01G27520	GO:0009055;GO:0005623;GO:0015035;GO:0055114;GO:0045454	K03676	KOG1752;virNOG22047	O	sp|Q8L8Z8|GRXS2_ARATH Monothiol glutaredoxin-S2 OS=Arabidopsis thaliana GN=GRXS2 PE=3 SV=1	gi|1012003897|ref|XP_015938975.1| PREDICTED: monothiol glutaredoxin-S2-like [Arachis duranensis] &gt;gi|1021477757|ref|XP_016177719.1| PREDICTED: monothiol glutaredoxin-S2-like [Arachis ipaensis]	Monothiol glutaredoxin-S2
AH01G28390	3.86678	4.43442	2.39643	Chr01	102262008	102264485	-	1679	AH01G28390	GO:0061630;GO:0046872;GO:0043161;GO:0042787;GO:0000209	K19043	virNOG03306	O	sp|Q4TU14|RHF1A_ARATH E3 ubiquitin-protein ligase RHF1A OS=Arabidopsis thaliana GN=RHF1A PE=1 SV=1	gi|1012005031|ref|XP_015941377.1| PREDICTED: E3 ubiquitin-protein ligase RHF1A-like [Arachis duranensis]	E3 ubiquitin-protein ligase RHF1A
AH01G30120	1.83698	2.78116	1.17711	Chr01	104139695	104144945	+	3328	AH01G30120	-	-	virNOG09451	T	sp|Q9LT96|Y5977_ARATH Probable leucine-rich repeat receptor-like protein kinase At5g49770 OS=Arabidopsis thaliana GN=At5g49770 PE=2 SV=1	gi|1021472082|ref|XP_016195115.1| PREDICTED: probable leucine-rich repeat receptor-like protein kinase At5g49770 isoform X1 [Arachis ipaensis]	Probable leucine-rich repeat receptor-like protein kinase At5g49770
AH01G30420	4.32547	3.4693	3.01209	Chr01	104478185	104482194	+	2176	AH01G30420	GO:0016491;GO:0055114	-	virNOG08303	H	sp|Q2VEX9|CRTSO_DAUCA Prolycopene isomerase, chloroplastic OS=Daucus carota GN=CRTISO PE=2 SV=1	gi|1012007395|ref|XP_015945405.1| PREDICTED: prolycopene isomerase, chloroplastic-like [Arachis duranensis]	Prolycopene isomerase, chloroplastic
AH01G31140	3.40419	3.16721	1.44149	Chr01	105542272	105544713	+	2442	AH01G31140	-	-	virNOG11817;virNOG03175	T	sp|A2XQD3|LERK2_ORYSI G-type lectin S-receptor-like serine/threonine-protein kinase LECRK2 OS=Oryza sativa subsp. indica GN=LECRK2 PE=2 SV=1	gi|1012007083|ref|XP_015944927.1| PREDICTED: G-type lectin S-receptor-like serine/threonine-protein kinase RLK1 [Arachis duranensis]	Uncharacterized protein
AH01G31160	4.48976	4.09052	1.81431	Chr01	105566392	105569224	-	2729	AH01G31160	-	-	virNOG03175;virNOG11817	T	sp|Q0JEU6|LERK3_ORYSJ G-type lectin S-receptor-like serine/threonine-protein kinase LECRK3 OS=Oryza sativa subsp. japonica GN=LECRK3 PE=3 SV=2	gi|1012007073|ref|XP_015944908.1| PREDICTED: G-type lectin S-receptor-like serine/threonine-protein kinase RLK1 [Arachis duranensis]	Uncharacterized protein
AH01G32420	2.02257	1.25687	1.18848	Chr01	107490218	107492847	-	1074	AH01G32420	-	K03111	virNOG18199	L	sp|Q84J78|SSBP_ARATH Single-stranded DNA-binding protein, mitochondrial OS=Arabidopsis thaliana GN=At4g11060 PE=2 SV=1	gi|1012006501|ref|XP_015944139.1| PREDICTED: single-stranded DNA-binding protein, mitochondrial [Arachis duranensis]	Single-stranded DNA-binding protein, mitochondrial
AH01G33420	2.00366	1.50599	1.1996	Chr01	109273015	109275708	+	2071	AH01G33420	GO:0006065;GO:0051287;GO:0006024;GO:0005829;GO:0005975;GO:0005634;GO:0055114;GO:0003979	K00012	COG1004;virNOG12190	MG	sp|Q96558|UGDH1_SOYBN UDP-glucose 6-dehydrogenase 1 OS=Glycine max GN=UGD1 PE=2 SV=1	gi|1012005986|ref|XP_015943274.1| PREDICTED: UDP-glucose 6-dehydrogenase 3-like [Arachis duranensis]	UDP-glucose 6-dehydrogenase 1
AH02G00620	1.269	2.6569	1.17691	Chr02	800297	803015	-	1356	AH02G00620	GO:0016491;GO:0008270;GO:0055114	-	virNOG06682	R	sp|Q9SLN8|DBR_TOBAC 2-alkenal reductase (NADP(+)-dependent) OS=Nicotiana tabacum GN=DBR PE=1 SV=1	gi|1012008629|ref|XP_015947666.1| PREDICTED: 2-alkenal reductase (NADP(+)-dependent)-like [Arachis duranensis] &gt;gi|1021566400|ref|XP_016174460.1| PREDICTED: 2-alkenal reductase (NADP(+)-dependent)-like [Arachis ipaensis]	2-alkenal reductase (NADP(+)-dependent)
AH02G01130	1.82003	2.00872	1.64792	Chr02	1314961	1321372	-	1868	AH02G01130	GO:0005886;GO:0016021;GO:0009607;GO:0005516;GO:0006952	K08472	NOG21040;virNOG06480	DS	sp|O49621|MLO1_ARATH MLO-like protein 1 OS=Arabidopsis thaliana GN=MLO1 PE=1 SV=1	gi|1012008909|ref|XP_015947724.1| PREDICTED: MLO-like protein 1 [Arachis duranensis]	MLO-like protein 1
AH02G01500	Inf	Inf	Inf	Chr02	1743910	1744704	+	795	AH02G01500	-	-	virNOG01607	R	sp|P25096|P21_SOYBN Protein P21 OS=Glycine max PE=1 SV=1	gi|1012094207|ref|XP_015955601.1| PREDICTED: protein P21-like [Arachis duranensis]	Protein P21
AH02G01690	1.52625	1.18859	1.36767	Chr02	1881710	1887951	+	2438	AH02G01690	GO:0005975;GO:0004650	-	virNOG05862	R	sp|A7PZL3|PGLR_VITVI Probable polygalacturonase OS=Vitis vinifera GN=GSVIVT00026920001 PE=1 SV=1	gi|1012009092|ref|XP_015947758.1| PREDICTED: probable polygalacturonase [Arachis duranensis]	Probable polygalacturonase
AH02G02370	1.74943	2.70725	1.23602	Chr02	2539326	2543094	+	3639	AH02G02370	-	-	virNOG04327	T	sp|Q9LRR4|R13L1_ARATH Putative disease resistance RPP13-like protein 1 OS=Arabidopsis thaliana GN=RPPL1 PE=3 SV=1	gi|1021478266|ref|XP_016180079.1| PREDICTED: putative disease resistance protein At3g14460 isoform X1 [Arachis ipaensis] &gt;gi|1021478268|ref|XP_016180089.1| PREDICTED: putative disease resistance protein At3g14460 isoform X1 [Arachis ipaensis]	Putative disease resistance RPP13-like protein 1
AH02G03240	Inf	Inf	Inf	Chr02	3435590	3438668	-	1290	AH02G03240	-	K01068	virNOG01200	I	sp|O14734|ACOT8_HUMAN Acyl-coenzyme A thioesterase 8 OS=Homo sapiens GN=ACOT8 PE=1 SV=1	gi|1012008307|ref|XP_015947369.1| PREDICTED: acyl-CoA thioesterase 2 isoform X1 [Arachis duranensis]	Acyl-coenzyme A thioesterase 8
AH02G04460	6.93833	6.20071	6.05239	Chr02	5569751	5573715	-	1380	AH02G04460	GO:0032259;GO:0008171;GO:0046983	-	NOG07059;virNOG12973	R	sp|A9X7L0|ANMT_RUTGR Anthranilate N-methyltransferase OS=Ruta graveolens PE=1 SV=1	gi|1021478827|ref|XP_016182455.1| PREDICTED: anthranilate N-methyltransferase-like [Arachis ipaensis]	Anthranilate N-methyltransferase
AH02G04490	6.80818	5.20606	5.44574	Chr02	5589907	5593737	-	1294	AH02G04490	GO:0032259;GO:0008171;GO:0046983	-	NOG07059;virNOG12973	R	sp|A9X7L0|ANMT_RUTGR Anthranilate N-methyltransferase OS=Ruta graveolens PE=1 SV=1	gi|1021478827|ref|XP_016182455.1| PREDICTED: anthranilate N-methyltransferase-like [Arachis ipaensis]	Anthranilate N-methyltransferase
AH02G04500	6.05259	3.34858	3.79273	Chr02	5598273	5602496	-	1241	AH02G04500	GO:0055114;GO:0005506;GO:0051213	K24028	virNOG03656	Q	sp|Q9ZSA8|DLO1_ARATH Protein DMR6-LIKE OXYGENASE 1 OS=Arabidopsis thaliana GN=DLO1 PE=1 SV=1	gi|1012010969|ref|XP_015948091.1| PREDICTED: protein DMR6-LIKE OXYGENASE 1-like [Arachis duranensis]	Uncharacterized protein
AH02G04750	4.08646	2.99631	2.04226	Chr02	6062719	6064548	-	1613	AH02G04750	GO:0016758;GO:0008152	-	virNOG07165	GC	sp|Q2V6J9|UFOG7_FRAAN UDP-glucose flavonoid 3-O-glucosyltransferase 7 OS=Fragaria ananassa GN=GT7 PE=1 SV=1	gi|1012011290|ref|XP_015948154.1| PREDICTED: UDP-glucose flavonoid 3-O-glucosyltransferase 7-like [Arachis duranensis]	Scopoletin glucosyltransferase
AH02G05210	2.18964	2.93339	1.77671	Chr02	6652801	6656019	+	3219	AH02G05210	GO:0004252;GO:0006508;GO:0005618	-	virNOG03883	O	sp|Q9LUM3|SBT15_ARATH Subtilisin-like protease SBT1.5 OS=Arabidopsis thaliana GN=SBT1.5 PE=2 SV=1	gi|1021479017|ref|XP_016182714.1| PREDICTED: subtilisin-like protease SBT1.5 [Arachis ipaensis]	Uncharacterized protein
AH02G05830	2.1239	3.37435	2.10284	Chr02	7741994	7745931	-	1155	AH02G05830	-	K15095	virNOG01206;virNOG16529	Q	sp|Q9M2E2|SDR1_ARATH (+)-neomenthol dehydrogenase OS=Arabidopsis thaliana GN=SDR1 PE=1 SV=1	gi|1012011477|ref|XP_015948189.1| PREDICTED: (+)-neomenthol dehydrogenase-like [Arachis duranensis]	(+)-neomenthol dehydrogenase
AH02G05860	3.84153	1.90531	2.28614	Chr02	7775035	7779418	-	1393	AH02G05860	-	K15095	virNOG16529;virNOG01206	Q	sp|Q9M2E2|SDR1_ARATH (+)-neomenthol dehydrogenase OS=Arabidopsis thaliana GN=SDR1 PE=1 SV=1	gi|1012011452|ref|XP_015948186.1| PREDICTED: (+)-neomenthol dehydrogenase-like [Arachis duranensis] &gt;gi|1012011457|ref|XP_015948187.1| PREDICTED: (+)-neomenthol dehydrogenase-like [Arachis duranensis]	(+)-neomenthol dehydrogenase
AH02G06950	Inf	Inf	Inf	Chr02	10010033	10011026	-	762	AH02G06950	-	-	virNOG21641;virNOG21169	R	-	gi|1021479427|ref|XP_016182912.1| PREDICTED: non-specific lipid-transfer protein-like protein At2g13820 [Arachis ipaensis]	Non-specific lipid transfer protein GPI-anchored 2
AH02G08860	2.30665	2.9268	2.43059	Chr02	14804399	14808328	+	1064	AH02G08860	-	K09422	virNOG17373	K	sp|Q9SJX8|MYB14_ARATH Transcription factor MYB14 OS=Arabidopsis thaliana GN=MYB14 PE=2 SV=1	gi|1012014599|ref|XP_015948728.1| PREDICTED: myb-related protein Myb4 [Arachis duranensis]	myb-related protein Myb4
AH02G13240	Inf	Inf	Inf	Chr02	38347854	38348863	+	646	AH02G13240	-	-	virNOG26147;virNOG38230	R	sp|O81003|PSK2_ARATH Phytosulfokines 2 OS=Arabidopsis thaliana GN=PSK2 PE=2 SV=1	gi|734413610|gb|KHN36980.1| Phytosulfokines 3 [Glycine soja]	Phytosulfokines 2
AH02G13880	7.35167	5.02208	5.70829	Chr02	46383038	46390713	+	713	AH02G13880	-	-	virNOG22216;virNOG22697;virNOG35545	SR	sp|Q9ZP41|EGC_CITJA EG45-like domain containing protein OS=Citrus jambhiri GN=CjBAp12 PE=1 SV=1	gi|1012018969|ref|XP_015949537.1| PREDICTED: LOW QUALITY PROTEIN: EG45-like domain containing protein [Arachis duranensis]	EG45-like domain containing protein
AH02G15700	4.12099	3.28642	2.61565	Chr02	60054340	60056740	-	657	AH02G15700	GO:0005737;GO:0006457	K04078	virNOG24426;virNOG21858	O	sp|P34893|CH10_ARATH 10 kDa chaperonin, mitochondrial OS=Arabidopsis thaliana GN=CPN10 PE=1 SV=1	gi|1012020279|ref|XP_015949767.1| PREDICTED: 10 kDa chaperonin-like [Arachis duranensis] &gt;gi|1021487156|ref|XP_016186564.1| PREDICTED: 10 kDa chaperonin-like [Arachis ipaensis]	10 kDa chaperonin
AH02G20430	5.81031	3.39179	3.1029	Chr02	86329747	86331944	-	1195	AH02G20430	GO:0005737;GO:0006749;GO:0004364;GO:0009407	K00799	virNOG17443	O	sp|P32110|GSTX6_SOYBN Probable glutathione S-transferase OS=Glycine max GN=HSP26-A PE=2 SV=1	gi|1012022128|ref|XP_015950139.1| PREDICTED: probable glutathione S-transferase [Arachis duranensis] &gt;gi|1012022133|ref|XP_015950140.1| PREDICTED: probable glutathione S-transferase [Arachis duranensis]	Probable glutathione S-transferase
AH02G21100	1.204	1.46	1.20319	Chr02	88068418	88072311	+	1407	AH02G21100	-	-	-	-	-	gi|1011995837|ref|XP_015958488.1| PREDICTED: uncharacterized protein LOC107482483 isoform X1 [Arachis duranensis] &gt;gi|1011995839|ref|XP_015958498.1| PREDICTED: uncharacterized protein LOC107482483 isoform X1 [Arachis duranensis] &gt;gi|1011995841|ref|XP_015958506.1| PREDICTED: uncharacterized protein LOC107482483 isoform X1 [Arachis duranensis]	Unknown function
AH02G24950	2.85076	2.40718	1.54489	Chr02	95529278	95533631	-	2047	AH02G24950	GO:0045330;GO:0005576;GO:0042545;GO:0043086;GO:0045490;GO:0005618;GO:0030599;GO:0046910	K01051	virNOG02047	G	sp|O04887|PME2_CITSI Pectinesterase 2 OS=Citrus sinensis GN=PECS-2.1 PE=2 SV=1	gi|1021482155|ref|XP_016184134.1| PREDICTED: pectinesterase 2-like [Arachis ipaensis]	Pectinesterase 2
AH02G26260	2.13167	2.31403	2.50318	Chr02	97218395	97221698	-	1862	AH02G26260	-	-	COG2124;virNOG06071	Q	sp|Q8VWZ7|C76B6_CATRO Geraniol 8-hydroxylase OS=Catharanthus roseus GN=CYP76B6 PE=1 SV=1	gi|1012026391|ref|XP_015951021.1| PREDICTED: geraniol 8-hydroxylase-like [Arachis duranensis]	Geraniol 8-hydroxylase
AH02G26270	1.0252	2.27746	1.04946	Chr02	97239265	97242533	-	2260	AH02G26270	GO:0020037;GO:0016705;GO:0055114;GO:0005506;GO:0016021;GO:0004497	-	COG2124;virNOG06071	Q	sp|Q8VWZ7|C76B6_CATRO Geraniol 8-hydroxylase OS=Catharanthus roseus GN=CYP76B6 PE=1 SV=1	gi|1012025668|ref|XP_015950861.1| PREDICTED: geraniol 8-hydroxylase-like [Arachis duranensis]	Geraniol 8-hydroxylase
AH02G27060	2.10847	2.02522	1.15413	Chr02	98257193	98259714	+	1415	AH02G27060	-	-	virNOG07374	R	sp|Q9KG32|Y283_BACHD Uncharacterized isomerase BH0283 OS=Bacillus halodurans (strain ATCC BAA-125 / DSM 18197 / FERM 7344 / JCM 9153 / C-125) GN=BH0283 PE=3 SV=1	gi|1012025952|ref|XP_015950924.1| PREDICTED: uncharacterized isomerase BH0283-like [Arachis duranensis]	Uncharacterized isomerase BH0283
AH03G00260	2.43058	1.56997	1.5865	Chr03	480778	483010	+	1306	AH03G00260	-	-	virNOG18715	B	sp|Q8LJS2|HDT1_SOYBN Histone deacetylase HDT1 OS=Glycine max GN=HDT1 PE=2 SV=1	gi|1012029681|ref|XP_015951730.1| PREDICTED: histone deacetylase HDT1 [Arachis duranensis]	Histone deacetylase HDT1
AH03G00760	6.79035	5.01049	3.50836	Chr03	1004837	1006378	+	1277	AH03G00760	-	-	virNOG20082	P	sp|Q9FJH5|HIP3_ARATH Heavy metal-associated isoprenylated plant protein 3 OS=Arabidopsis thaliana GN=HIPP03 PE=1 SV=1	gi|1012029979|ref|XP_015951794.1| PREDICTED: uncharacterized protein LOC107476482 [Arachis duranensis]	uncharacterized protein LOC106776892 isoform X2
AH03G01290	6.09886	4.74135	2.99812	Chr03	1589178	1594957	+	3083	AH03G01290	-	K03526	virNOG03525	H	sp|F4K0E8|ISPG_ARATH 4-hydroxy-3-methylbut-2-en-1-yl diphosphate synthase (ferredoxin), chloroplastic OS=Arabidopsis thaliana GN=ISPG PE=1 SV=1	gi|1021488847|ref|XP_016187413.1| PREDICTED: 4-hydroxy-3-methylbut-2-en-1-yl diphosphate synthase (ferredoxin), chloroplastic-like [Arachis ipaensis]	4-hydroxy-3-methylbut-2-en-1-yl diphosphate synthase (ferredoxin), chloroplastic
AH03G01860	6.42096	8.26051	4.46039	Chr03	2071111	2073334	-	842	AH03G01860	-	-	virNOG17604	S	sp|Q9SK08|LBD11_ARATH LOB domain-containing protein 11 OS=Arabidopsis thaliana GN=LBD11 PE=2 SV=2	gi|1012033547|ref|XP_015952606.1| PREDICTED: LOB domain-containing protein 1 [Arachis duranensis]	LOB domain-containing protein 1
AH03G01880	1.18265	3.40646	1.16752	Chr03	2095476	2102610	+	2381	AH03G01880	-	-	virNOG00494	S	sp|Q9LSS5|ICR3_ARATH Interactor of constitutive active ROPs 3 OS=Arabidopsis thaliana GN=ICR3 PE=1 SV=1	gi|1012032461|ref|XP_015952353.1| PREDICTED: interactor of constitutive active ROPs 3 [Arachis duranensis] &gt;gi|1012032465|ref|XP_015952354.1| PREDICTED: interactor of constitutive active ROPs 3 [Arachis duranensis] &gt;gi|1012032470|ref|XP_015952355.1| PREDICTED: interactor of constitutive active ROPs 3 [Arachis duranensis] &gt;gi|1012032475|ref|XP_015952356.1| PREDICTED: interactor of constit…	Interactor of constitutive active ROPs 3
AH03G02050	1.28727	1.45172	1.46576	Chr03	2312686	2322466	+	3494	AH03G02050	GO:0005634;GO:0006468;GO:0005886;GO:0000166;GO:0005737;GO:0004674;GO:0035556	K20715	virNOG07195	T	sp|O48963|PHOT1_ARATH Phototropin-1 OS=Arabidopsis thaliana GN=PHOT1 PE=1 SV=1	gi|1012032365|ref|XP_015952331.1| PREDICTED: phototropin-1-like [Arachis duranensis]	Phototropin-1
AH03G02270	6.15046	4.83874	4.0573	Chr03	2567779	2569341	+	1149	AH03G02270	GO:0042807;GO:0006833;GO:0009992;GO:0034220;GO:0015254;GO:0005887;GO:0015793;GO:0009705;GO:0015250	K09873	virNOG04666;virNOG08606	G	sp|O82598|TIP13_ARATH Aquaporin TIP1-3 OS=Arabidopsis thaliana GN=TIP1-3 PE=1 SV=1	gi|1021488679|ref|XP_016187327.1| PREDICTED: aquaporin TIP1-1-like [Arachis ipaensis]	Aquaporin TIP1-3
AH03G02720	3.08774	3.87893	2.6543	Chr03	2929472	2931907	-	1524	AH03G02720	GO:0005576;GO:0009664;GO:0016020;GO:0005618	-	virNOG09946	R	sp|Q38865|EXPA6_ARATH Expansin-A6 OS=Arabidopsis thaliana GN=EXPA6 PE=2 SV=2	gi|1012032005|ref|XP_015952249.1| PREDICTED: expansin-A6-like [Arachis duranensis] &gt;gi|1021488592|ref|XP_016187279.1| PREDICTED: expansin-A6-like [Arachis ipaensis]	Expansin-A4
AH03G03590	2.44804	1.79814	1.61255	Chr03	3705474	3708131	-	2413	AH03G03590	-	K17873	COG2124;virNOG01211	Q	sp|H1A988|C7254_GLYUR 11-oxo-beta-amyrin 30-oxidase OS=Glycyrrhiza uralensis GN=CYP72A154 PE=1 SV=1	gi|1012029598|ref|XP_015951710.1| PREDICTED: 11-oxo-beta-amyrin 30-oxidase-like [Arachis duranensis]	11-oxo-beta-amyrin 30-oxidase
AH03G03620	3.64224	4.33891	5.51842	Chr03	3741247	3743847	-	1816	AH03G03620	GO:0035336;GO:0080019;GO:0043231;GO:0055114;GO:0010345	K13356	virNOG07071	I	sp|Q93ZB9|FACR3_ARATH Fatty acyl-CoA reductase 3 OS=Arabidopsis thaliana GN=FAR3 PE=1 SV=1	gi|1012030118|ref|XP_015951821.1| PREDICTED: fatty acyl-CoA reductase 3-like [Arachis duranensis]	Alcohol-forming fatty acyl-CoA reductase
AH03G03750	1.74692	1.67594	2.0096	Chr03	3841742	3844396	+	1312	AH03G03750	-	-	virNOG03732	R	sp|Q9SGD1|ZWIP3_ARATH Zinc finger protein WIP3 OS=Arabidopsis thaliana GN=WIP3 PE=2 SV=1	gi|1012357556|gb|KYP68741.1| Protein TRANSPARENT TESTA 1 [Cajanus cajan]	Zinc finger protein WIP5
AH03G04390	7.26853	5.72742	2.90372	Chr03	4474400	4476521	-	955	AH03G04390	GO:0016998;GO:0005975;GO:0006032;GO:0004568	K01183	virNOG03548;virNOG22437	RG	sp|Q9M2U5|CHI5_ARATH Endochitinase EP3 OS=Arabidopsis thaliana GN=EP3 PE=1 SV=1	gi|1012031304|ref|XP_015952096.1| PREDICTED: endochitinase EP3 [Arachis duranensis]	Endochitinase EP3
AH03G04970	1.77436	1.08277	1.35489	Chr03	5111584	5114808	-	2018	AH03G04970	GO:0007165	K04536	virNOG04773	T	sp|P93397|GBB1_TOBAC Guanine nucleotide-binding protein subunit beta-1 OS=Nicotiana tabacum PE=1 SV=1	gi|1012030999|ref|XP_015952024.1| PREDICTED: guanine nucleotide-binding protein subunit beta-1-like [Arachis duranensis]	Guanine nucleotide-binding protein subunit beta-1
AH03G05290	2.74729	1.70163	1.56016	Chr03	5402362	5405236	+	1339	AH03G05290	-	-	virNOG29083	R	sp|Q9SBK6|JMT_BRARP Jasmonate O-methyltransferase OS=Brassica rapa subsp. pekinensis GN=JMT PE=1 SV=1	gi|1012033069|ref|XP_015952496.1| PREDICTED: salicylate carboxymethyltransferase-like [Arachis duranensis]	Theobromine synthase 2
AH03G05950	Inf	Inf	Inf	Chr03	6097380	6098411	+	1032	AH03G05950	GO:0042349;GO:0050790;GO:0009699	-	virNOG20550	R	sp|Q84TH6|DIR23_ARATH Dirigent protein 23 OS=Arabidopsis thaliana GN=DIR23 PE=2 SV=1	gi|1012033342|ref|XP_015952561.1| PREDICTED: dirigent protein 23 [Arachis duranensis]	Dirigent protein 23
AH03G06090	1.37718	1.05959	1.151	Chr03	6205569	6209129	-	3463	AH03G06090	GO:0016021	-	virNOG08963	S	sp|F4I9E1|NFD4_ARATH Protein NUCLEAR FUSION DEFECTIVE 4 OS=Arabidopsis thaliana GN=NFD4 PE=3 SV=1	gi|1021487773|ref|XP_016186846.1| PREDICTED: protein NUCLEAR FUSION DEFECTIVE 4-like [Arachis ipaensis]	Protein NUCLEAR FUSION DEFECTIVE 4
AH03G06220	1.64393	1.22384	1.23473	Chr03	6382596	6385783	+	1469	AH03G06220	GO:0005622;GO:0005525;GO:0007264	K04392	virNOG00806	R	sp|O04369|RAC1_LOTJA Rac-like GTP-binding protein RAC1 OS=Lotus japonicus GN=RAC1 PE=2 SV=1	gi|356544890|ref|XP_003540880.1| PREDICTED: rac-like GTP-binding protein RAC1 isoform X1 [Glycine max] &gt;gi|734387708|gb|KHN25471.1| Rac-like GTP-binding protein RAC1 [Glycine soja] &gt;gi|947075470|gb|KRH24310.1| hypothetical protein GLYMA_12G032700 [Glycine max]	Rac-like GTP-binding protein RAC1
AH03G07490	2.19016	1.82421	5.17695	Chr03	7574821	7578352	-	2328	AH03G07490	GO:0020037;GO:0016705;GO:0005506;GO:0055114;GO:0004497;GO:0016021	K15402	virNOG08926	Q	sp|Q9FMY1|C86B1_ARATH Cytochrome P450 86B1 OS=Arabidopsis thaliana GN=CYP86B1 PE=2 SV=1	gi|1012033810|ref|XP_015952665.1| PREDICTED: cytochrome P450 86B1 [Arachis duranensis] &gt;gi|1012033815|ref|XP_015952666.1| PREDICTED: cytochrome P450 86B1 [Arachis duranensis]	Cytochrome P450 86B1
AH03G08140	3.81335	2.75008	3.25455	Chr03	8489444	8491252	+	1344	AH03G08140	GO:0005975;GO:0004553	-	virNOG04186	R	sp|A7PQW3|E13B_VITVI Glucan endo-1,3-beta-glucosidase OS=Vitis vinifera GN=VIT_06s0061g00120 PE=1 SV=2	gi|1012034207|ref|XP_015952748.1| PREDICTED: glucan endo-1,3-beta-glucosidase-like [Arachis duranensis]	Glucan endo-1,3-beta-glucosidase, acidic isoform GL153
AH03G08160	Inf	Inf	Inf	Chr03	8501933	8504137	+	1359	AH03G08160	GO:0004553;GO:0005975	-	virNOG04186	R	sp|A7PQW3|E13B_VITVI Glucan endo-1,3-beta-glucosidase OS=Vitis vinifera GN=VIT_06s0061g00120 PE=1 SV=2	gi|1021489721|ref|XP_016187869.1| PREDICTED: glucan endo-1,3-beta-glucosidase-like [Arachis ipaensis]	Glucan endo-1,3-beta-glucosidase, acidic isoform GI9
AH03G08170	Inf	Inf	Inf	Chr03	8505981	8508517	+	1469	AH03G08170	GO:0046658;GO:0005975;GO:0004553;GO:0030247	-	virNOG04186	R	sp|A7PQW3|E13B_VITVI Glucan endo-1,3-beta-glucosidase OS=Vitis vinifera GN=VIT_06s0061g00120 PE=1 SV=2	gi|1012034212|ref|XP_015952749.1| PREDICTED: glucan endo-1,3-beta-glucosidase-like [Arachis duranensis]	Glucan endo-1,3-beta-glucosidase
AH03G08470	1.6849	1.97726	1.96314	Chr03	8830162	8834345	-	1815	AH03G08470	GO:0020037;GO:0016709;GO:0005506;GO:0055114;GO:0044550;GO:0016021	-	virNOG08732;COG2124;virNOG01377;virNOG04813	Q	sp|Q6WNQ8|C81E8_MEDTR Cytochrome P450 81E8 OS=Medicago truncatula GN=CYP81E8 PE=2 SV=1	gi|1021489661|ref|XP_016187844.1| PREDICTED: cytochrome P450 81E8-like [Arachis ipaensis]	Cytochrome P450 81E8
AH03G08660	6.63305	4.83654	1.90159	Chr03	9052260	9054613	-	1445	AH03G08660	GO:0016210;GO:0009813	K00660	COG3424;virNOG10548	HQ	sp|P23569|CHSY_PUEML Chalcone synthase OS=Pueraria montana var. lobata GN=CHS PE=2 SV=1	gi|1012034522|ref|XP_015952822.1| PREDICTED: chalcone synthase [Arachis duranensis]	Chalcone synthase
AH03G09050	1.70573	1.24868	1.26221	Chr03	9514722	9517605	-	1345	AH03G09050	GO:0016020	K17081	virNOG11952	O	sp|O49460|PHB1_ARATH Prohibitin-1, mitochondrial OS=Arabidopsis thaliana GN=PHB1 PE=1 SV=1	gi|1012034667|ref|XP_015952856.1| PREDICTED: prohibitin-1, mitochondrial [Arachis duranensis] &gt;gi|1012034672|ref|XP_015952857.1| PREDICTED: prohibitin-1, mitochondrial [Arachis duranensis]	Prohibitin-2, mitochondrial
AH03G09390	3.73692	2.00459	2.05432	Chr03	9887567	9888310	-	744	AH03G09390	-	-	virNOG20550;virNOG35031;virNOG19886	R	sp|Q84TH6|DIR23_ARATH Dirigent protein 23 OS=Arabidopsis thaliana GN=DIR23 PE=2 SV=1	gi|1012034829|ref|XP_015952901.1| PREDICTED: dirigent protein 23-like [Arachis duranensis]	Dirigent protein 23
AH03G09400	Inf	Inf	Inf	Chr03	9889275	9892291	-	1387	AH03G09400	GO:0004650;GO:0005975;GO:0071555;GO:0005576	-	virNOG00535	R	sp|P35336|PGLR_ACTDE Polygalacturonase OS=Actinidia deliciosa PE=2 SV=1	gi|1012034819|ref|XP_015952899.1| PREDICTED: polygalacturonase QRT2-like [Arachis duranensis]	Polygalacturonase
AH03G10490	1.60147	1.19949	1.26135	Chr03	11189438	11193119	+	2270	AH03G10490	-	-	virNOG10584	S	sp|Q9LVA0|BAG7_ARATH BAG family molecular chaperone regulator 7 OS=Arabidopsis thaliana GN=BAG7 PE=1 SV=1	gi|1012197318|ref|XP_015972222.1| PREDICTED: BAG family molecular chaperone regulator 7 isoform X2 [Arachis duranensis]	BAG family molecular chaperone regulator 7
AH03G13100	2.61006	3.37354	2.82557	Chr03	16750519	16752986	-	2173	AH03G13100	GO:0016740;GO:0016021	-	KOG2246;virNOG11234	G	-	gi|1012036821|ref|XP_015953362.1| PREDICTED: uncharacterized protein LOC107477809 [Arachis duranensis]	Uncharacterized protein
AH03G13910	3.99926	4.59608	4.87491	Chr03	19943398	19945752	-	1239	AH03G13910	-	K09422	COG5147;virNOG09989	K	sp|Q9LDR8|MY102_ARATH Transcription factor MYB102 OS=Arabidopsis thaliana GN=MYB102 PE=2 SV=1	gi|1012037569|ref|XP_015953556.1| PREDICTED: transcription repressor MYB6-like [Arachis duranensis]	Transcription factor MYB39
AH03G20110	5.93746	4.21032	4.15774	Chr03	33793295	33795111	+	1617	AH03G20110	GO:0016758;GO:0008152	-	virNOG07165	CG	sp|Q2V6J9|UFOG7_FRAAN UDP-glucose flavonoid 3-O-glucosyltransferase 7 OS=Fragaria ananassa GN=GT7 PE=1 SV=1	gi|1012083840|ref|XP_015954204.1| PREDICTED: UDP-glucose flavonoid 3-O-glucosyltransferase 7-like [Arachis duranensis]	Scopoletin glucosyltransferase
AH03G21480	5.78386	4.38573	4.08479	Chr03	38306030	38308015	+	1591	AH03G21480	-	K09422	virNOG10834	K	sp|Q9C9G7|MYB62_ARATH Transcription factor MYB62 OS=Arabidopsis thaliana GN=MYB62 PE=2 SV=1	gi|1012088356|ref|XP_015954393.1| PREDICTED: myb-related protein 305-like [Arachis duranensis]	Transcription factor MYB21
AH03G21680	Inf	Inf	Inf	Chr03	38604270	38607883	+	2329	AH03G21680	GO:0004674;GO:0005524;GO:0016021;GO:0006468	-	NOG122558;virNOG04204	T	sp|F4HQ23|LRL27_ARATH LEAF RUST 10 DISEASE-RESISTANCE LOCUS RECEPTOR-LIKE PROTEIN KINASE-like 2.7 OS=Arabidopsis thaliana GN=LRK10L-2.7 PE=3 SV=3	gi|1012085750|ref|XP_015954362.1| PREDICTED: probable receptor-like protein kinase At1g67000 [Arachis duranensis]	Putative receptor-like protein kinase
AH03G21840	1.35488	3.12727	1.15507	Chr03	39481860	39486126	+	1505	AH03G21840	GO:0006171;GO:0004016	-	virNOG11158	R	sp|O64566|PIRL6_ARATH Plant intracellular Ras-group-related LRR protein 6 OS=Arabidopsis thaliana GN=PIRL6 PE=2 SV=1	gi|1021491886|ref|XP_016188944.1| PREDICTED: plant intracellular Ras-group-related LRR protein 6-like [Arachis ipaensis]	Plant intracellular Ras-group-related LRR protein 6
AH03G22450	Inf	Inf	Inf	Chr03	42617961	42622666	+	1566	AH03G22450	-	-	virNOG05936	K	sp|Q9LTS4|BH041_ARATH Putative transcription factor bHLH041 OS=Arabidopsis thaliana GN=BHLH41 PE=3 SV=1	gi|1012089905|ref|XP_015954671.1| PREDICTED: putative transcription factor bHLH041 [Arachis duranensis]	Putative transcription factor bHLH041
AH03G23210	1.50605	2.62001	1.20185	Chr03	43786809	43790348	+	1756	AH03G23210	-	K20617	virNOG03061;virNOG06151	Q	sp|P24465|C71A1_PERAE Cytochrome P450 71A1 OS=Persea americana GN=CYP71A1 PE=1 SV=2	gi|1021555808|ref|XP_016169311.1| PREDICTED: cytochrome P450 71A1-like [Arachis ipaensis]	Cytochrome P450 71A1
AH03G23680	2.3421	2.24181	1.02136	Chr03	44696367	44699788	+	1509	AH03G23680	-	K20603	virNOG09018;NOG08924	T	sp|Q9S7U9|M2K2_ARATH Mitogen-activated protein kinase kinase 2 OS=Arabidopsis thaliana GN=MKK2 PE=1 SV=2	gi|1012090068|ref|XP_015954702.1| PREDICTED: mitogen-activated protein kinase kinase 2-like isoform X1 [Arachis duranensis]	Mitogen-activated protein kinase kinase 2
AH03G24420	2.08477	2.66416	2.51742	Chr03	50080349	50120599	+	1274	AH03G24420	-	-	virNOG10833	R	sp|Q9CAZ7|SSL5_ARATH Protein STRICTOSIDINE SYNTHASE-LIKE 5 OS=Arabidopsis thaliana GN=SSL5 PE=2 SV=1	gi|1012090266|ref|XP_015954746.1| PREDICTED: LOW QUALITY PROTEIN: adipocyte plasma membrane-associated protein-like [Arachis duranensis]	Protein STRICTOSIDINE SYNTHASE-LIKE 5
AH03G24460	1.13534	2.11125	1.1077	Chr03	50219131	50226010	-	2382	AH03G24460	-	-	virNOG03252	L	sp|Q9FT72|RQL3_ARATH ATP-dependent DNA helicase Q-like 3 OS=Arabidopsis thaliana GN=RECQL3 PE=1 SV=1	gi|1012090426|ref|XP_015954792.1| PREDICTED: ATP-dependent DNA helicase Q-like 3 isoform X1 [Arachis duranensis]	ATP-dependent DNA helicase Q-like 3
AH03G29140	3.42649	3.03551	2.73615	Chr03	104442532	104461520	-	2723	AH03G29140	GO:0015299;GO:0016021;GO:1902600	-	virNOG05203	P	sp|Q9SUQ7|CHX17_ARATH Cation/H(+) antiporter 17 OS=Arabidopsis thaliana GN=CHX17 PE=1 SV=1	gi|1012093368|ref|XP_015955391.1| PREDICTED: cation/H(+) antiporter 18-like [Arachis duranensis]	Cation/H(+) antiporter 17
AH03G30430	Inf	Inf	Inf	Chr03	113288477	113289154	-	678	AH03G30430	-	-	virNOG01607	R	sp|P25096|P21_SOYBN Protein P21 OS=Glycine max PE=1 SV=1	gi|1012094207|ref|XP_015955601.1| PREDICTED: protein P21-like [Arachis duranensis]	Thaumatin-like protein
AH03G30810	3.98372	5.37525	2.24627	Chr03	115535876	115537698	-	1358	AH03G30810	GO:0005886;GO:0051119;GO:0016021;GO:0034219	K15382	virNOG02611;NOG36052;KOG1623	UR	sp|O82587|SWT12_ARATH Bidirectional sugar transporter SWEET12 OS=Arabidopsis thaliana GN=SWEET12 PE=1 SV=1	gi|1012094387|ref|XP_015955636.1| PREDICTED: bidirectional sugar transporter N3-like [Arachis duranensis]	Bidirectional sugar transporter SWEET12
AH03G30870	2.01835	2.20572	1.51678	Chr03	115741645	115748234	-	5668	AH03G30870	-	-	virNOG01851	S	-	gi|1012094403|ref|XP_015955641.1| PREDICTED: uncharacterized protein LOC107480041 [Arachis duranensis]	Uncharacterized protein
AH03G31010	1.34051	3.11702	1.37645	Chr03	116435946	116439942	+	2201	AH03G31010	GO:0003723;GO:0006396;GO:0016779	-	virNOG06376	J	sp|P0ABF3|PCNB_ECO57 Poly(A) polymerase I OS=Escherichia coli O157:H7 GN=pcnB PE=3 SV=2	gi|1021493222|ref|XP_016189602.1| PREDICTED: LOW QUALITY PROTEIN: uncharacterized protein LOC107630852 [Arachis ipaensis]	Poly(A) polymerase I
AH03G31780	1.88369	1.41435	1.21493	Chr03	118199165	118202951	-	2235	AH03G31780	GO:0006810;GO:0016021;GO:0005622;GO:0005215	-	virNOG39232;virNOG02766	I	sp|Q56Z59|PATL3_ARATH Patellin-3 OS=Arabidopsis thaliana GN=PATL3 PE=1 SV=2	gi|1012094967|ref|XP_015955774.1| PREDICTED: patellin-3-like [Arachis duranensis]	Patellin-3
AH03G32340	2.98854	3.40345	1.39768	Chr03	120087018	120092346	+	4150	AH03G32340	GO:0016787;GO:0006629	-	virNOG04013	R	sp|Q9S745|PAD4_ARATH Lipase-like PAD4 OS=Arabidopsis thaliana GN=PAD4 PE=1 SV=1	gi|1012095246|ref|XP_015955841.1| PREDICTED: lipase-like PAD4 [Arachis duranensis]	Lipase-like PAD4
AH03G33500	1.26471	2.43433	1.09043	Chr03	122633542	122638486	+	3118	AH03G33500	GO:0005971;GO:0009263;GO:0004748;GO:0055114;GO:0006260;GO:0005524	K10807	virNOG08709	F	sp|Q9SJ20|RIR1_ARATH Ribonucleoside-diphosphate reductase large subunit OS=Arabidopsis thaliana GN=RNR1 PE=1 SV=1	gi|1021493506|ref|XP_016189737.1| PREDICTED: ribonucleoside-diphosphate reductase large subunit [Arachis ipaensis]	Ribonucleoside-diphosphate reductase large subunit
AH03G33940	5.30094	4.31575	1.66802	Chr03	123904006	123906561	+	1115	AH03G33940	GO:0003700;GO:0006355;GO:0043565	-	virNOG24154;virNOG21727	K	sp|Q93WU9|WRK51_ARATH Probable WRKY transcription factor 51 OS=Arabidopsis thaliana GN=WRKY51 PE=1 SV=1	gi|1012095795|ref|XP_015955985.1| PREDICTED: probable WRKY transcription factor 50 [Arachis duranensis]	Probable WRKY transcription factor 51
AH03G34330	1.4779	3.07266	1.17427	Chr03	124493450	124494240	+	543	AH03G34330	GO:0046872;GO:0030001	-	virNOG20485	P	sp|O65657|HIP23_ARATH Heavy metal-associated isoprenylated plant protein 23 OS=Arabidopsis thaliana GN=HIPP23 PE=1 SV=1	gi|1012095890|ref|XP_015956015.1| PREDICTED: heavy metal-associated isoprenylated plant protein 26 isoform X1 [Arachis duranensis] &gt;gi|1021493890|ref|XP_016189931.1| PREDICTED: heavy metal-associated isoprenylated plant protein 26 [Arachis ipaensis]	Uncharacterized protein
AH03G34360	Inf	Inf	Inf	Chr03	124512860	124516454	-	2021	AH03G34360	GO:0005507;GO:0016491;GO:0055114;GO:0005576	-	virNOG07733	Q	sp|P14133|ASO_CUCSA L-ascorbate oxidase OS=Cucumis sativus PE=1 SV=1	gi|1012095874|ref|XP_015956011.1| PREDICTED: L-ascorbate oxidase [Arachis duranensis]	L-ascorbate oxidase
AH03G34680	1.04798	2.16095	1.3297	Chr03	125331239	125331568	-	330	AH03G34680	GO:0016021	-	virNOG26698	S	-	gi|1012096431|ref|XP_015956146.1| PREDICTED: uncharacterized protein LOC107480507 [Arachis duranensis]	Uncharacterized protein
AH03G34710	1.14546	1.70271	1.5683	Chr03	125418063	125420015	+	1722	AH03G34710	-	-	virNOG05731;virNOG05772	Q	sp|I7C6E8|C7A52_PANGI Beta-amyrin 28-oxidase OS=Panax ginseng PE=2 SV=1	gi|1012096396|ref|XP_015956137.1| PREDICTED: beta-amyrin 28-oxidase isoform X1 [Arachis duranensis]	Beta-amyrin 28-oxidase
AH03G34880	1.05577	2.65811	1.08364	Chr03	125750391	125751473	+	1083	AH03G34880	-	-	virNOG20674	O	sp|Q8LFY8|ATL54_ARATH RING-H2 finger protein ATL54 OS=Arabidopsis thaliana GN=ATL54 PE=2 SV=2	gi|1012096352|ref|XP_015956125.1| PREDICTED: E3 ubiquitin-protein ligase RING1-like [Arachis duranensis]	RING-H2 finger protein ATL54
AH03G34960	2.49565	2.36738	5.75958	Chr03	125806598	125806915	-	318	AH03G34960	-	-	-	-	-	-	Uncharacterized protein
AH03G35190	4.1462	4.77109	2.12505	Chr03	126034302	126035093	-	792	AH03G35190	GO:0030246;GO:0016021;GO:0006468;GO:0005524;GO:0004674	-	virNOG12183	T	sp|P93538|LECB_STYJP Bark lectin (Fragment) OS=Styphnolobium japonicum PE=2 SV=1	gi|1021493744|ref|XP_016189856.1| PREDICTED: bark lectin-like [Arachis ipaensis]	Seed lectin
AH03G35590	9.62069	9.18672	9.55419	Chr03	126620611	126621547	+	937	AH03G35590	-	-	-	-	-	gi|1012096776|ref|XP_015956233.1| PREDICTED: early nodulin-75-like [Arachis duranensis]	Early nodulin-12B
AH03G36960	6.98889	6.43737	5.50711	Chr03	128605825	128608348	+	1362	AH03G36960	-	-	virNOG08711	S	-	gi|1012097570|ref|XP_015956452.1| PREDICTED: uncharacterized protein LOC107480793 [Arachis duranensis]	Uncharacterized protein
AH03G37240	2.47502	2.95558	2.38227	Chr03	129078158	129079003	-	846	AH03G37240	-	-	virNOG26876	R	sp|Q01197|E6_GOSHI Protein E6 OS=Gossypium hirsutum GN=E6 PE=2 SV=1	gi|1012097491|ref|XP_015956426.1| PREDICTED: protein E6-like [Arachis duranensis]	Protein E6
AH03G37380	5.57882	4.03415	3.53499	Chr03	129297830	129299628	-	1704	AH03G37380	GO:0032259;GO:0046983;GO:0008171;GO:0009701;GO:0030746	K13259	virNOG01933	R	sp|Q84KK6|I4OMT_GLYEC Isoflavone 4&apos;-O-methyltransferase OS=Glycyrrhiza echinata GN=HI4&apos;OMT PE=1 SV=1	gi|1012097431|ref|XP_015956410.1| PREDICTED: isoflavone 4&apos;-O-methyltransferase-like [Arachis duranensis]	(+)-6a-hydroxymaackiain 3-O-methyltransferase 1
AH03G37390	6.56409	5.81303	5.11549	Chr03	129320616	129322832	+	2144	AH03G37390	GO:0020037;GO:0033770;GO:0031090;GO:0005506;GO:0005783;GO:0009717;GO:0055114;GO:0016021	K13257	virNOG27779;COG2124	Q	sp|Q9SXS3|C93C2_GLYEC 2-hydroxyisoflavanone synthase OS=Glycyrrhiza echinata GN=CYP93C2 PE=1 SV=1	gi|1012097429|ref|XP_015956409.1| PREDICTED: 2-hydroxyisoflavanone synthase-like [Arachis duranensis]	2-hydroxyisoflavanone synthase
AH03G37400	1.02739	1.17692	1.19251	Chr03	129325632	129326042	-	411	AH03G37400	GO:0005634;GO:0000786;GO:0006334;GO:0031492;GO:0009536;GO:0046982	K11253	COG2036	B	sp|P59226|H32_ARATH Histone H3.2 OS=Arabidopsis thaliana GN=HTR2 PE=1 SV=2	gi|670445861|ref|XP_008663191.1| PREDICTED: histone H3.2-like [Zea mays] &gt;gi|413918289|gb|AFW58221.1| histone H3.2 [Zea mays]	Histone H3.2
AH03G37830	1.11957	1.78604	1.13439	Chr03	129888466	129894175	+	1765	AH03G37830	GO:0004124;GO:0016740;GO:0006535	K01738	virNOG07841	E	sp|O81155|CYSKP_SOLTU Cysteine synthase, chloroplastic/chromoplastic OS=Solanum tuberosum PE=2 SV=1	gi|1012098026|ref|XP_015956574.1| PREDICTED: cysteine synthase, chloroplastic/chromoplastic [Arachis duranensis] &gt;gi|1021494018|ref|XP_016189997.1| PREDICTED: cysteine synthase, chloroplastic/chromoplastic [Arachis ipaensis]	Cysteine synthase, chloroplastic/chromoplastic
AH03G38430	2.22364	1.57382	2.07656	Chr03	130806494	130808975	+	969	AH03G38430	-	-	virNOG21304	S	sp|Q6NLC8|Y1648_ARATH Uncharacterized protein At1g66480 OS=Arabidopsis thaliana GN=At1g66480 PE=2 SV=1	gi|1012098741|ref|XP_015956768.1| PREDICTED: uncharacterized protein At1g66480-like isoform X1 [Arachis duranensis]	Uncharacterized protein At1g66480
AH03G38460	4.15837	2.33929	1.38633	Chr03	130815537	130817454	-	1918	AH03G38460	GO:0016758;GO:0008152	-	NOG103178;KOG1192	GSC	sp|Q2V6J9|UFOG7_FRAAN UDP-glucose flavonoid 3-O-glucosyltransferase 7 OS=Fragaria ananassa GN=GT7 PE=1 SV=1	gi|1012098732|ref|XP_015956765.1| PREDICTED: scopoletin glucosyltransferase-like [Arachis duranensis]	Scopoletin glucosyltransferase
AH03G39710	3.60473	2.4986	5.2764	Chr03	132442352	132449175	+	2386	AH03G39710	-	K18195	virNOG07328	R	sp|Q5B5P1|RGLC_EMENI Probable rhamnogalacturonate lyase C OS=Emericella nidulans (strain FGSC A4 / ATCC 38163 / CBS 112.46 / NRRL 194 / M139) GN=rglC PE=3 SV=1	gi|1012098351|ref|XP_015956670.1| PREDICTED: probable rhamnogalacturonate lyase B isoform X3 [Arachis duranensis]	Rhamnogalacturonate lyase
AH03G40050	5.8746	5.71059	4.57625	Chr03	132981894	132982232	+	339	AH03G40050	-	-	-	-	-	-	Transmembrane protein, putative
AH03G40290	Inf	Inf	Inf	Chr03	133290999	133293180	+	1746	AH03G40290	GO:0016021;GO:0055085	K02575	virNOG06020	G	sp|Q9LPV5|NRT25_ARATH High affinity nitrate transporter 2.5 OS=Arabidopsis thaliana GN=NRT2.5 PE=1 SV=1	gi|1012100061|ref|XP_015957124.1| PREDICTED: high affinity nitrate transporter 2.5 [Arachis duranensis]	High affinity nitrate transporter 2.5
AH03G40570	4.1554	3.46421	1.05111	Chr03	133561200	133563975	-	2217	AH03G40570	GO:0005623;GO:0045454;GO:0004095	K17609	KOG2501;NOG18420;virNOG02346	O	sp|O80763|NRX1_ARATH Probable nucleoredoxin 1 OS=Arabidopsis thaliana GN=At1g60420 PE=1 SV=1	gi|1012099931|ref|XP_015957093.1| PREDICTED: probable nucleoredoxin 1 isoform X2 [Arachis duranensis]	Probable nucleoredoxin 1
AH03G40770	2.01839	5.93675	1.12024	Chr03	133856938	133859260	+	1297	AH03G40770	GO:0005618;GO:0016762;GO:0048046;GO:0010411;GO:0042546;GO:0004553;GO:0071555	K08235	virNOG12816	G	sp|Q8LC45|XTH33_ARATH Probable xyloglucan endotransglucosylase/hydrolase protein 33 OS=Arabidopsis thaliana GN=XTH33 PE=2 SV=2	gi|1021494817|ref|XP_016190410.1| PREDICTED: probable xyloglucan endotransglucosylase/hydrolase protein 33 [Arachis ipaensis]	Probable xyloglucan endotransglucosylase/hydrolase protein 33
AH03G40790	1.70939	3.57497	1.42496	Chr03	133867856	133871762	-	2001	AH03G40790	GO:0055114;GO:0004029	K00128	virNOG00876	C	sp|Q8S528|AL2B7_ARATH Aldehyde dehydrogenase family 2 member B7, mitochondrial OS=Arabidopsis thaliana GN=ALDH2B7 PE=1 SV=2	gi|1021494815|ref|XP_016190409.1| PREDICTED: aldehyde dehydrogenase family 2 member B7, mitochondrial [Arachis ipaensis]	Aldehyde dehydrogenase family 2 member B7, mitochondrial
AH03G41590	6.97652	5.34078	4.9018	Chr03	134790365	134791509	+	955	AH03G41590	-	K00799	virNOG13766	O	sp|Q9FUS8|GSTUH_ARATH Glutathione S-transferase U17 OS=Arabidopsis thaliana GN=GSTU17 PE=2 SV=1	gi|1021495960|ref|XP_016191010.1| PREDICTED: glutathione S-transferase U17-like [Arachis ipaensis]	Glutathione S-transferase U18
AH03G41670	Inf	Inf	Inf	Chr03	134830295	134831838	-	1057	AH03G41670	-	-	-	-	sp|Q40392|TMVRN_NICGU TMV resistance protein N OS=Nicotiana glutinosa GN=N PE=1 SV=1	gi|1021495956|ref|XP_016191008.1| PREDICTED: TMV resistance protein N-like [Arachis ipaensis]	TMV resistance protein N
AH03G42550	5.14133	5.16016	4.31085	Chr03	136093796	136095374	-	1349	AH03G42550	GO:0009664;GO:0005576;GO:0005618;GO:0016020	-	virNOG07797	R	sp|Q9C554|EXPA1_ARATH Expansin-A1 OS=Arabidopsis thaliana GN=EXPA1 PE=2 SV=1	gi|1021495787|ref|XP_016190918.1| PREDICTED: expansin-A1 [Arachis ipaensis]	Expansin-A1
AH03G42840	3.1993	6.88411	2.07376	Chr03	136436293	136442454	+	3761	AH03G42840	GO:0008184;GO:0030170;GO:0005980;GO:0005737	K00688	virNOG01311	G	sp|P53535|PHSL2_SOLTU Alpha-1,4 glucan phosphorylase L-2 isozyme, chloroplastic/amyloplastic OS=Solanum tuberosum GN=STP-1 PE=1 SV=1	gi|1021495741|ref|XP_016190892.1| PREDICTED: LOW QUALITY PROTEIN: alpha-1,4 glucan phosphorylase L-2 isozyme, chloroplastic/amyloplastic-like [Arachis ipaensis]	Alpha-1,4 glucan phosphorylase L-2 isozyme, chloroplastic/amyloplastic
AH03G44290	Inf	Inf	Inf	Chr03	137861663	137865157	-	1670	AH03G44290	GO:0045735	-	virNOG09232	S	sp|P07730|GLUA2_ORYSJ Glutelin type-A 2 OS=Oryza sativa subsp. japonica GN=GLUA2 PE=1 SV=1	gi|1021495463|ref|XP_016190748.1| PREDICTED: glutelin type-A 2-like [Arachis ipaensis]	Glutelin type-A 2
AH03G44360	6.05795	3.02616	1.6378	Chr03	137926770	137928518	-	687	AH03G44360	GO:0046658;GO:0009055	-	virNOG22039;virNOG21395	R	sp|P00303|BABL_CUCSA Basic blue protein OS=Cucumis sativus PE=1 SV=1	gi|1021500888|ref|XP_016193662.1| PREDICTED: basic blue protein [Arachis ipaensis]	Basic blue protein
AH03G45880	4.39815	3.00695	2.61031	Chr03	139423559	139425421	+	1698	AH03G45880	GO:0030170;GO:0016831;GO:0019752	K25193	virNOG06227	E	sp|Q6ESZ9|SDC1_ORYSJ Serine decarboxylase 1 OS=Oryza sativa subsp. japonica GN=SDC1 PE=3 SV=1	gi|1021495133|ref|XP_016190579.1| PREDICTED: serine decarboxylase 1-like [Arachis ipaensis]	Serine decarboxylase 1
AH03G46220	3.64999	2.04601	1.67838	Chr03	139877673	139878701	+	1029	AH03G46220	-	-	virNOG35571;COG4886	SR	sp|P35334|PGIP1_PHAVU Polygalacturonase inhibitor 1 OS=Phaseolus vulgaris GN=PGIP1 PE=1 SV=1	gi|1021495080|ref|XP_016190552.1| PREDICTED: polygalacturonase inhibitor 2-like [Arachis ipaensis]	Polygalacturonase inhibitor 2
AH03G46450	3.04418	3.01752	1.88844	Chr03	140103964	140105827	-	1655	AH03G46450	GO:0043565;GO:0006355;GO:0003700	-	virNOG19037	K	sp|Q8VWJ2|WRK28_ARATH Probable WRKY transcription factor 28 OS=Arabidopsis thaliana GN=WRKY28 PE=2 SV=1	gi|1021495028|ref|XP_016190524.1| PREDICTED: probable WRKY transcription factor 71 [Arachis ipaensis]	Probable WRKY transcription factor 28
AH03G46610	3.32714	2.05679	1.4696	Chr03	140250674	140252608	-	1935	AH03G46610	GO:0055114;GO:0016614;GO:0050660;GO:0016021	K22395	virNOG39040;virNOG39063;COG0277	RC	sp|Q9FKU8|BBE26_ARATH Berberine bridge enzyme-like 26 OS=Arabidopsis thaliana GN=At5g44400 PE=2 SV=1	gi|1021494982|ref|XP_016190499.1| PREDICTED: flavin-dependent oxidoreductase FOX2-like [Arachis ipaensis]	Uncharacterized protein
AH03G46620	5.79149	4.41474	3.98445	Chr03	140254658	140256549	-	1892	AH03G46620	GO:0016614;GO:0055114;GO:0050660	K22395	virNOG39040;virNOG25927;virNOG39063;COG0277	CR	sp|Q93ZA3|BBE13_ARATH Berberine bridge enzyme-like 13 OS=Arabidopsis thaliana GN=At1g30760 PE=1 SV=1	gi|1021494978|ref|XP_016190497.1| PREDICTED: reticuline oxidase-like protein [Arachis ipaensis] &gt;gi|1021494980|ref|XP_016190498.1| PREDICTED: reticuline oxidase-like protein [Arachis ipaensis]	Reticuline oxidase-like protein
AH03G46810	Inf	Inf	Inf	Chr03	140443595	140445196	+	1602	AH03G46810	GO:0050660;GO:0016614;GO:0055114	-	virNOG39050;virNOG13063	R	sp|Q9FI21|BBE28_ARATH Berberine bridge enzyme-like 28 OS=Arabidopsis thaliana GN=At5g44440 PE=1 SV=1	gi|1021494938|ref|XP_016190474.1| PREDICTED: tetrahydrocannabinolic acid synthase-like [Arachis ipaensis]	Reticuline oxidase-like protein
AH03G46860	1.16778	1.97967	1.29409	Chr03	140464528	140469856	-	3276	AH03G46860	GO:0032508;GO:0003678;GO:0005524;GO:0003677;GO:0006270;GO:0042555;GO:0000347	K02541	virNOG10054	L	sp|Q9FL33|MCM3_ARATH DNA replication licensing factor MCM3 OS=Arabidopsis thaliana GN=MCM3 PE=1 SV=1	gi|1021494918|ref|XP_016190463.1| PREDICTED: DNA replication licensing factor MCM3 [Arachis ipaensis] &gt;gi|1021494920|ref|XP_016190464.1| PREDICTED: DNA replication licensing factor MCM3 [Arachis ipaensis] &gt;gi|1021494922|ref|XP_016190465.1| PREDICTED: DNA replication licensing factor MCM3 [Arachis ipaensis]	DNA replication licensing factor MCM3
AH03G47140	Inf	Inf	Inf	Chr03	140876530	140877339	+	810	AH03G47140	-	-	virNOG39994;virNOG40344;virNOG25524	S	sp|Q9LIE6|VQ22_ARATH VQ motif-containing protein 22 OS=Arabidopsis thaliana GN=VQ22 PE=2 SV=1	gi|1021494866|ref|XP_016190435.1| PREDICTED: target of Myb protein 1-like [Arachis ipaensis]	uncharacterized protein LOC106761591
AH03G47430	3.12978	2.44705	2.36862	Chr03	141201527	141203274	+	1655	AH03G47430	GO:0005506;GO:0020037;GO:0055114;GO:0033773;GO:0016021	K13260	COG2124;virNOG10453	Q	sp|P93147|C81E1_GLYEC Isoflavone 2&apos;-hydroxylase OS=Glycyrrhiza echinata GN=CYP81E1 PE=1 SV=2	gi|1021496466|ref|XP_016191270.1| PREDICTED: isoflavone 2&apos;-hydroxylase-like [Arachis ipaensis]	Isoflavone 2'-hydroxylase
AH03G47840	2.43939	2.32724	1.57451	Chr03	141561387	141562662	-	1068	AH03G47840	GO:0046872;GO:0055114;GO:0051213	-	virNOG03989	Q	sp|Q39224|SRG1_ARATH Protein SRG1 OS=Arabidopsis thaliana GN=SRG1 PE=2 SV=1	gi|1012102639|ref|XP_015957796.1| PREDICTED: uncharacterized protein LOC107481952 [Arachis duranensis]	Protein SRG1
AH03G47870	3.12084	1.91549	2.96555	Chr03	141566454	141567751	-	1221	AH03G47870	GO:0051213;GO:0046872;GO:0055114	-	virNOG03989	Q	sp|D4N501|DIOX2_PAPSO Probable 2-oxoglutarate/Fe(II)-dependent dioxygenase OS=Papaver somniferum GN=DIOX2 PE=2 SV=1	gi|1021496391|ref|XP_016191228.1| PREDICTED: uncharacterized protein LOC107632096 [Arachis ipaensis]	Probable 2-oxoglutarate/Fe(II)-dependent dioxygenase
AH03G49080	1.45736	2.63016	1.66961	Chr03	143126211	143128530	+	2144	AH03G49080	GO:0016709;GO:0020037;GO:0016021;GO:0055114;GO:0005506;GO:0044550	-	virNOG02239	Q	sp|Q9LMX7|C78A5_ARATH Cytochrome P450 78A5 OS=Arabidopsis thaliana GN=CYP78A5 PE=2 SV=1	gi|1021496127|ref|XP_016191095.1| PREDICTED: cytochrome P450 78A5-like [Arachis ipaensis]	Cytochrome P450 78A5
AH04G01040	6.70114	7.25282	5.08423	Chr04	1349382	1350880	+	1499	AH04G01040	-	-	virNOG23550;virNOG20784	R	sp|Q00451|PRF1_SOLLC 36.4 kDa proline-rich protein OS=Solanum lycopersicum GN=TPRP-F1 PE=2 SV=1	gi|1012104973|ref|XP_015958414.1| PREDICTED: 36.4 kDa proline-rich protein-like isoform X2 [Arachis duranensis]	36.4 kDa proline-rich protein
AH04G01590	4.33944	4.62518	3.49617	Chr04	2065010	2069299	-	3314	AH04G01590	-	-	virNOG20207	R	-	gi|1012104744|ref|XP_015958347.1| PREDICTED: uncharacterized protein LOC107482397 isoform X1 [Arachis duranensis]	Uncharacterized protein||Uncharacterized protein (Fragment)
AH04G01670	Inf	Inf	Inf	Chr04	2153460	2155353	+	1582	AH04G01670	GO:0050350;GO:0009058	K00660	virNOG10548;COG3424	QH	sp|P51069|THS3_ARAHY Stilbene synthase 3 OS=Arachis hypogaea PE=2 SV=1	gi|1012104689|ref|XP_015958332.1| PREDICTED: stilbene synthase 3-like [Arachis duranensis]	Stilbene synthase 3
AH04G01770	4.07264	4.49614	3.76561	Chr04	2256897	2258750	+	1854	AH04G01770	GO:0005618;GO:0016757	-	KOG1021;virNOG11378	GWM	sp|Q84R16|GT14_ARATH Probable xyloglucan galactosyltransferase GT14 OS=Arabidopsis thaliana GN=GT14 PE=2 SV=1	gi|1012104603|ref|XP_015958311.1| PREDICTED: xyloglucan galactosyltransferase KATAMARI1-like [Arachis duranensis]	xyloglucan galactosyltransferase KATAMARI1 homolog
AH04G01960	1.6692	2.87767	1.48511	Chr04	2544494	2546841	-	939	AH04G01960	GO:0003676;GO:0000166	-	virNOG23374	R	sp|Q9SVM8|RBG2_ARATH Glycine-rich RNA-binding protein 2, mitochondrial OS=Arabidopsis thaliana GN=RBG2 PE=1 SV=1	gi|1012106712|ref|XP_015958871.1| PREDICTED: glycine-rich RNA-binding protein 2, mitochondrial-like [Arachis duranensis]	Glycine-rich RNA-binding protein 2, mitochondrial
AH04G02610	5.05748	3.2616	3.7123	Chr04	3238033	3239134	+	979	AH04G02610	-	-	virNOG17932	R	-	gi|1012106425|ref|XP_015958798.1| PREDICTED: metallothiol transferase FosB-like [Arachis duranensis]	Uncharacterized protein
AH04G08030	1.01075	1.06965	1.35748	Chr04	12142765	12148493	-	3692	AH04G08030	-	-	virNOG21914	A	sp|F4KDH9|FIPS5_ARATH FIP1[V]-like protein OS=Arabidopsis thaliana GN=FIPS5 PE=1 SV=1	gi|1012109239|ref|XP_015959543.1| PREDICTED: FIP1[III]-like protein isoform X1 [Arachis duranensis]	FIP1[V]-like protein
AH04G08640	8.69741	7.50743	3.52577	Chr04	14011478	14018570	+	1491	AH04G08640	GO:0016747;GO:0009058	K00660	COG3424;virNOG10548	QH	sp|P51069|THS3_ARAHY Stilbene synthase 3 OS=Arachis hypogaea PE=2 SV=1	gi|1012108870|ref|XP_015959447.1| PREDICTED: stilbene synthase 3-like [Arachis duranensis]	Stilbene synthase 3
AH04G08650	10.3625	9.46743	8.4216	Chr04	14043812	14045307	+	1407	AH04G08650	GO:0009058;GO:0016747	K00660	virNOG10548;COG3424	QH	sp|P23569|CHSY_PUEML Chalcone synthase OS=Pueraria montana var. lobata GN=CHS PE=2 SV=1	gi|1012108866|ref|XP_015959446.1| PREDICTED: chalcone synthase-like [Arachis duranensis]	Chalcone synthase
AH04G09830	3.54738	1.91258	2.99655	Chr04	16586332	16594630	-	1920	AH04G09830	GO:0050896;GO:0005488;GO:0016491	-	-	-	sp|Q9LEH3|PER15_IPOBA Peroxidase 15 OS=Ipomoea batatas GN=pod PE=1 SV=1	gi|571475995|ref|XP_006586831.1| PREDICTED: uncharacterized protein LOC100814455 [Glycine max]	Peroxidase 15
AH04G09840	3.38671	4.14123	5.2216	Chr04	16602835	16606154	-	1285	AH04G09840	GO:0006979;GO:0020037;GO:0042744;GO:0005576;GO:0055114;GO:0046872;GO:0004601;GO:0098869	K00430	virNOG30996	G	sp|Q9LEH3|PER15_IPOBA Peroxidase 15 OS=Ipomoea batatas GN=pod PE=1 SV=1	gi|1012108161|ref|XP_015959258.1| PREDICTED: peroxidase A2-like [Arachis duranensis]	Peroxidase 15
AH04G09870	7.3372	4.31235	5.85042	Chr04	16647935	16651685	-	1603	AH04G09870	GO:0006979;GO:0042744;GO:0020037;GO:0005576;GO:0046872;GO:0055114;GO:0004601;GO:0098869	K00430	virNOG30996	G	sp|Q9LEH3|PER15_IPOBA Peroxidase 15 OS=Ipomoea batatas GN=pod PE=1 SV=1	gi|1012108165|ref|XP_015959259.1| PREDICTED: peroxidase A2-like [Arachis duranensis]	Peroxidase 15
AH04G11070	3.14532	2.92933	3.11438	Chr04	20761507	20766076	+	1707	AH04G11070	GO:0044550;GO:0055114;GO:0005506;GO:0042343;GO:0016020;GO:0020037;GO:0016709;GO:0098542	K13260	COG2124	Q	sp|P93147|C81E1_GLYEC Isoflavone 2&apos;-hydroxylase OS=Glycyrrhiza echinata GN=CYP81E1 PE=1 SV=2	gi|1012110280|ref|XP_015959792.1| PREDICTED: isoflavone 2&apos;-hydroxylase-like [Arachis duranensis]	Isoflavone 2'-hydroxylase
AH04G11450	Inf	Inf	Inf	Chr04	21916177	21916860	-	684	AH04G11450	-	-	virNOG40344;virNOG25524;virNOG39994	S	sp|Q9LIE6|VQ22_ARATH VQ motif-containing protein 22 OS=Arabidopsis thaliana GN=VQ22 PE=2 SV=1	gi|1012110379|ref|XP_015959816.1| PREDICTED: uncharacterized protein LOC107483721 [Arachis duranensis]	VQ motif-containing protein 22
AH04G12010	Inf	Inf	Inf	Chr04	26263188	26263619	-	432	AH04G12010	-	-	-	-	-	gi|1012110634|ref|XP_015959884.1| PREDICTED: proline-rich receptor-like protein kinase PERK2 [Arachis duranensis]	RNA-binding protein 12-like
AH04G12130	6.56682	5.85721	9.10393	Chr04	27301841	27302272	+	432	AH04G12130	-	-	-	-	-	gi|1012110776|ref|XP_015959918.1| PREDICTED: proline-rich receptor-like protein kinase PERK2 [Arachis duranensis] &gt;gi|1012110783|ref|XP_015959920.1| PREDICTED: proline-rich receptor-like protein kinase PERK2 [Arachis duranensis]	RNA-binding protein 12-like
AH04G13180	6.82349	6.59507	5.53191	Chr04	31634273	31649086	-	2553	AH04G13180	-	K22285	virNOG01603	T	sp|Q9SW00|ORP4B_ARATH Oxysterol-binding protein-related protein 4B OS=Arabidopsis thaliana GN=ORP4B PE=2 SV=2	gi|1012111147|ref|XP_015960010.1| PREDICTED: oxysterol-binding protein-related protein 4C-like [Arachis duranensis]	Oxysterol-binding protein-related protein 4B
AH04G14460	2.36021	6.64435	3.36744	Chr04	39023436	39027354	+	2217	AH04G14460	GO:0005829;GO:0005975;GO:0009570;GO:0004615	-	virNOG03664	G	sp|Q88BD4|ALGC_PSESM Phosphomannomutase/phosphoglucomutase OS=Pseudomonas syringae pv. tomato (strain ATCC BAA-871 / DC3000) GN=algC PE=3 SV=1	gi|1012112087|ref|XP_015960245.1| PREDICTED: phosphomannomutase/phosphoglucomutase [Arachis duranensis]	Phosphomannomutase/phosphoglucomutase
AH04G15130	5.40118	5.94599	4.22459	Chr04	50820985	50823194	+	1359	AH04G15130	-	-	virNOG17631	S	sp|Q6NLC8|Y1648_ARATH Uncharacterized protein At1g66480 OS=Arabidopsis thaliana GN=At1g66480 PE=2 SV=1	gi|1012112463|ref|XP_015960328.1| PREDICTED: uncharacterized protein At1g66480-like [Arachis duranensis]	Uncharacterized protein At1g66480
AH04G16130	4.87548	3.35344	2.73765	Chr04	66897156	66902842	-	3544	AH04G16130	GO:0055114;GO:0005506;GO:0016021;GO:0004497;GO:0020037;GO:0016705	K15814	virNOG04233;COG2124	Q	sp|Q9XHC6|C93E1_SOYBN Beta-amyrin 24-hydroxylase OS=Glycine max GN=CYP93E1 PE=1 SV=1	gi|682022759|gb|AIN25416.1| beta-amyrin 24-hydroxylase CYP93E4 [Arachis hypogaea]	Beta-amyrin 24-hydroxylase
AH04G17740	7.01678	5.38387	4.32095	Chr04	82350654	82352233	-	1138	AH04G17740	-	-	virNOG15734	R	sp|Q9LV60|CRR55_ARATH Cysteine-rich repeat secretory protein 55 OS=Arabidopsis thaliana GN=CRRSP55 PE=2 SV=1	gi|1012113767|ref|XP_015960623.1| PREDICTED: cysteine-rich repeat secretory protein 55 [Arachis duranensis]	Cysteine-rich repeat secretory protein 55
AH04G17820	2.2565	1.53578	1.36012	Chr04	83082573	83085082	-	1210	AH04G17820	-	K15414	virNOG09473;virNOG19599	C	sp|Q8W487|YB95_ARATH Uncharacterized protein At2g39795, mitochondrial OS=Arabidopsis thaliana GN=At2g39795 PE=1 SV=1	gi|1012113714|ref|XP_015960610.1| PREDICTED: uncharacterized protein At2g39795, mitochondrial [Arachis duranensis]	Uncharacterized protein At2g39795, mitochondrial
AH04G19670	Inf	Inf	Inf	Chr04	98061458	98062264	+	807	AH04G19670	-	-	-	-	-	gi|1012114963|ref|XP_015960920.1| PREDICTED: early nodulin-75-like [Arachis duranensis]	Early nodulin-12B
AH04G20390	Inf	Inf	Inf	Chr04	101000444	101003788	-	3345	AH04G20390	GO:0016740;GO:0016021	-	virNOG30683;virNOG05170	R	sp|Q9C9H7|RLP12_ARATH Receptor-like protein 12 OS=Arabidopsis thaliana GN=RLP12 PE=2 SV=2	gi|1012115247|ref|XP_015960988.1| PREDICTED: receptor-like protein 12 [Arachis duranensis]	Receptor-like protein 12
AH04G21700	10.8389	9.60942	6.75641	Chr04	106776405	106779731	+	1297	AH04G21700	GO:0055114;GO:0046872;GO:0005576;GO:0004601;GO:0098869;GO:0020037;GO:0042744;GO:0006979	K00430	virNOG09590	R	sp|P22195|PER1_ARAHY Cationic peroxidase 1 OS=Arachis hypogaea GN=PNC1 PE=1 SV=2	gi|1012116385|ref|XP_015961218.1| PREDICTED: cationic peroxidase 1-like [Arachis duranensis]	Cationic peroxidase 1
AH04G29250	1.72315	1.48083	1.87737	Chr04	121569468	121570826	-	1359	AH04G29250	-	-	virNOG05656	CG	sp|Q66PF2|URT1_FRAAN Putative UDP-rhamnose:rhamnosyltransferase 1 OS=Fragaria ananassa GN=GT4 PE=2 SV=1	gi|1012122815|ref|XP_015962831.1| PREDICTED: putative UDP-rhamnose:rhamnosyltransferase 1 [Arachis duranensis]	Putative UDP-rhamnose:rhamnosyltransferase 1
AH05G00270	2.69324	1.41093	2.73719	Chr05	238411	242783	-	1389	AH05G00270	GO:0055114;GO:0016491	K21568	virNOG06401	R	sp|P52581|IFRH_LUPAL Isoflavone reductase homolog OS=Lupinus albus PE=2 SV=1	gi|1012124274|ref|XP_015963212.1| PREDICTED: isoflavone reductase homolog [Arachis duranensis]	Isoflavone reductase homolog
AH05G01340	3.47101	3.02631	4.87391	Chr05	1408575	1410500	+	893	AH05G01340	-	-	-	-	-	gi|1012125109|ref|XP_015963429.1| PREDICTED: proline-rich receptor-like protein kinase PERK2 [Arachis duranensis]	Uncharacterized protein
AH05G01680	1.34142	2.31788	1.31811	Chr05	1754958	1758447	+	2688	AH05G01680	GO:0005887;GO:0015992;GO:1904659;GO:0005355;GO:0005351;GO:0046323	-	KOG0254;virNOG09031	R	sp|Q8LPQ8|MSSP2_ARATH Monosaccharide-sensing protein 2 OS=Arabidopsis thaliana GN=MSSP2 PE=1 SV=2	gi|1012125391|ref|XP_015963501.1| PREDICTED: monosaccharide-sensing protein 3-like [Arachis duranensis]	Monosaccharide-sensing protein 3
AH05G01830	1.30396	1.95737	1.79653	Chr05	1907260	1915071	+	3624	AH05G01830	-	K08739	virNOG12796	L	sp|F4JN26|MLH3_ARATH DNA mismatch repair protein MLH3 OS=Arabidopsis thaliana GN=MLH3 PE=2 SV=2	gi|1012125453|ref|XP_015963518.1| PREDICTED: DNA mismatch repair protein MLH3 isoform X1 [Arachis duranensis]	DNA mismatch repair protein MLH3
AH05G02140	6.25422	6.56762	6.37777	Chr05	2319966	2334653	-	1899	AH05G02140	GO:0003824;GO:0008152	-	virNOG28362;virNOG16708;virNOG01985	I	sp|F4HUK6|AAE1_ARATH Probable acyl-activating enzyme 1, peroxisomal OS=Arabidopsis thaliana GN=AAE1 PE=2 SV=1	gi|1012125566|ref|XP_015963542.1| PREDICTED: probable acyl-activating enzyme 1, peroxisomal [Arachis duranensis]	Probable acyl-activating enzyme 1, peroxisomal
AH05G02170	1.32606	1.44476	1.04075	Chr05	2354283	2365849	+	2731	AH05G02170	GO:0032259;GO:0008168;GO:0005634;GO:0003682	K00558	virNOG10393	B	sp|Q9AXT8|CMT1_MAIZE DNA (cytosine-5)-methyltransferase 1 OS=Zea mays GN=MET2A PE=1 SV=1	gi|1012125580|ref|XP_015963546.1| PREDICTED: DNA (cytosine-5)-methyltransferase 1-like [Arachis duranensis]	DNA (cytosine-5)-methyltransferase 1
AH05G03050	1.76955	2.36659	1.22032	Chr05	3217585	3218921	-	1149	AH05G03050	GO:0016020	-	virNOG21777;virNOG02007	RS	sp|Q9SKK8|ATL22_ARATH RING-H2 finger protein ATL22 OS=Arabidopsis thaliana GN=ATL22 PE=2 SV=2	gi|1012125882|ref|XP_015963623.1| PREDICTED: putative RING-H2 finger protein ATL21A [Arachis duranensis]	RING-H2 finger protein ATL22
AH05G03190	2.60653	2.58118	5.05929	Chr05	3396559	3398319	+	1442	AH05G03190	-	-	virNOG19648	S	sp|Q9LIS1|CR26L_ARATH Protein ECERIFERUM 26-like OS=Arabidopsis thaliana GN=CER26L PE=2 SV=1	gi|1012125939|ref|XP_015963637.1| PREDICTED: uncharacterized protein LOC107487506 [Arachis duranensis]	Protein ECERIFERUM 26-like
AH05G04710	2.60547	2.2879	2.27172	Chr05	5461817	5463283	+	1352	AH05G04710	-	-	virNOG19318	S	sp|Q9SZE8|LBD39_ARATH LOB domain-containing protein 39 OS=Arabidopsis thaliana GN=LBD39 PE=2 SV=1	gi|1012126756|ref|XP_015963845.1| PREDICTED: LOB domain-containing protein 37-like [Arachis duranensis]	LOB domain-containing protein 39
AH05G04760	1.70793	3.11222	2.32316	Chr05	5605295	5608771	+	2119	AH05G04760	GO:0003725;GO:0004525;GO:0005634;GO:0030422;GO:0031053;GO:0090502;GO:0031054	-	virNOG08976	S	sp|Q9SZV0|RNC1_ARATH Ribonuclease III domain-containing protein RNC1, chloroplastic OS=Arabidopsis thaliana GN=RNC1 PE=2 SV=1	gi|1012126781|ref|XP_015963853.1| PREDICTED: ribonuclease III domain-containing protein RNC1, chloroplastic [Arachis duranensis]	Ribonuclease 3
AH05G05350	Inf	Inf	Inf	Chr05	6456157	6457661	-	1122	AH05G05350	GO:0016788	-	virNOG10226;NOG123842	SR	sp|O80470|GDL38_ARATH GDSL esterase/lipase At2g23540 OS=Arabidopsis thaliana GN=At2g23540 PE=2 SV=1	gi|1021514255|ref|XP_016200637.1| PREDICTED: GDSL esterase/lipase At2g23540 [Arachis ipaensis]	GDSL esterase/lipase At2g23540
AH05G06460	2.00526	2.76415	1.24211	Chr05	8292716	8295759	+	1729	AH05G06460	GO:0080043;GO:0052696;GO:0009813;GO:0080044;GO:0043231	-	virNOG06561	CG	sp|Q40287|UFOG5_MANES Anthocyanidin 3-O-glucosyltransferase 5 OS=Manihot esculenta GN=GT5 PE=2 SV=1	gi|1012127596|ref|XP_015964059.1| PREDICTED: anthocyanidin 3-O-glucosyltransferase 5-like [Arachis duranensis]	Anthocyanidin 3-O-glucosyltransferase 5
AH05G07200	7.51704	5.28073	6.51682	Chr05	9308360	9310293	+	1272	AH05G07200	-	K23050	NOG124311;virNOG12758	R	sp|E1U332|ALL12_OLEEU Isoflavone reductase-like protein OS=Olea europaea PE=1 SV=1	gi|1021516767|ref|XP_016201884.1| PREDICTED: isoflavone reductase-like protein [Arachis ipaensis]	Isoflavone reductase-like protein
AH05G07230	Inf	Inf	Inf	Chr05	9333814	9335391	+	1242	AH05G07230	-	K05281	NOG124311;NOG22799	R	sp|P52575|IFR_MEDSA Isoflavone reductase OS=Medicago sativa GN=IFR PE=1 SV=1	gi|1012127901|ref|XP_015964149.1| PREDICTED: isoflavone reductase-like [Arachis duranensis]	Isoflavone reductase
AH05G08870	1.5738	1.8811	1.83984	Chr05	12184708	12187720	-	2656	AH05G08870	GO:0005524;GO:0016021;GO:0004672;GO:0006468	-	virNOG13420	T	sp|C0LGG7|Y1534_ARATH Probable LRR receptor-like serine/threonine-protein kinase At1g53420 OS=Arabidopsis thaliana GN=At1g53420 PE=2 SV=2	gi|1012128830|ref|XP_015964398.1| PREDICTED: LRR receptor-like serine/threonine-protein kinase GSO1 [Arachis duranensis]	Protein NSP-INTERACTING KINASE 2
AH05G13940	1.6728	6.95588	2.67813	Chr05	35543735	35545357	+	1524	AH05G13940	GO:0055114;GO:0006950;GO:0016491;GO:0052837;GO:0009570;GO:0009228;GO:0005829	K03146	virNOG05676	R	sp|F6H7K5|THI42_VITVI Thiamine thiazole synthase 2, chloroplastic OS=Vitis vinifera GN=THI1-2 PE=3 SV=1	gi|1021517710|ref|XP_016202358.1| PREDICTED: thiamine thiazole synthase 2, chloroplastic-like [Arachis ipaensis]	Thiamine thiazole synthase 2, chloroplastic
AH05G14000	Inf	Inf	Inf	Chr05	35690877	35693501	+	1922	AH05G14000	GO:0042545;GO:0005576;GO:0016021;GO:0045330;GO:0046910;GO:0030599;GO:0005618;GO:0043086;GO:0045490	K01051	virNOG06293	G	sp|P83947|PME1_FICPW Pectinesterase/pectinesterase inhibitor OS=Ficus pumila var. awkeotsang PE=1 SV=1	gi|1021517708|ref|XP_016202357.1| PREDICTED: pectinesterase-like [Arachis ipaensis]	Pectinesterase 2.1
AH05G14770	1.25945	3.8466	1.33922	Chr05	37152751	37154466	+	1403	AH05G14770	-	K05894	virNOG00484;COG1902	C	sp|B9FSC8|OPR11_ORYSJ Putative 12-oxophytodienoate reductase 11 OS=Oryza sativa subsp. japonica GN=OPR11 PE=2 SV=1	gi|1012130384|ref|XP_015964806.1| PREDICTED: putative 12-oxophytodienoate reductase 11 isoform X1 [Arachis duranensis]	Putative 12-oxophytodienoate reductase 11
AH05G14840	6.36729	5.18855	6.89629	Chr05	37263480	37264652	-	835	AH05G14840	-	-	virNOG20662;virNOG24889	R	-	gi|1012130094|ref|XP_015964734.1| PREDICTED: non-specific lipid-transfer protein-like protein At5g64080 isoform X1 [Arachis duranensis]	non-specific lipid-transfer protein-like protein At5g64080
AH05G14850	3.3893	2.20955	3.31527	Chr05	37266436	37267535	+	842	AH05G14850	GO:0006869;GO:0008289	-	virNOG21989;virNOG21169	R	sp|Q9ZQI8|NLTL2_ARATH Non-specific lipid-transfer protein-like protein At2g13820 OS=Arabidopsis thaliana GN=At2g13820 PE=1 SV=1	gi|1021517582|ref|XP_016202298.1| PREDICTED: non-specific lipid-transfer protein-like protein At2g13820 [Arachis ipaensis]	Protein YLS3
AH05G15210	2.27898	2.2482	3.3306	Chr05	37781003	37783752	+	1766	AH05G15210	GO:0055114;GO:0005506;GO:0016021;GO:0004497;GO:0020037;GO:0016705	-	virNOG06071	Q	sp|Q8VWZ7|C76B6_CATRO Geraniol 8-hydroxylase OS=Catharanthus roseus GN=CYP76B6 PE=1 SV=1	gi|1012129995|ref|XP_015964707.1| PREDICTED: geraniol 8-hydroxylase-like [Arachis duranensis]	Geraniol 8-hydroxylase
AH05G16280	1.32147	5.16588	1.56508	Chr05	39680265	39680621	-	357	AH05G16280	-	-	virNOG26938;virNOG27203	S	-	gi|1012129509|ref|XP_015964575.1| PREDICTED: uncharacterized protein LOC107488360 [Arachis duranensis]	Uncharacterized protein
AH05G17150	5.58915	4.65832	3.92139	Chr05	41392690	41393364	-	675	AH05G17150	-	-	virNOG01607	R	sp|P81370|TLP_ACTDE Thaumatin-like protein OS=Actinidia deliciosa GN=tlp PE=1 SV=2	gi|1012129049|ref|XP_015964453.1| PREDICTED: protein P21-like [Arachis duranensis]	Thaumatin-like protein
AH05G18000	Inf	Inf	Inf	Chr05	47547847	47549235	+	1389	AH05G18000	GO:0016757	K23154	virNOG02375	GC	sp|I1L3T1|708D1_SOYBN UDP-glycosyltransferase 708D1 OS=Glycine max GN=UGT708D1 PE=1 SV=1	gi|1012170214|ref|XP_015965523.1| PREDICTED: LOW QUALITY PROTEIN: UDP-glycosyltransferase 708D1-like [Arachis duranensis]	Glycosyltransferase
AH05G22210	2.44304	2.65427	2.03443	Chr05	88912876	88916544	+	3477	AH05G22210	GO:0006468;GO:0016021;GO:0004674;GO:0005524	-	virNOG07516	T	sp|Q9M0G7|MIK1_ARATH MDIS1-interacting receptor like kinase 1 OS=Arabidopsis thaliana GN=MIK1 PE=1 SV=1	gi|1021513841|ref|XP_016200412.1| PREDICTED: receptor-like protein kinase 5 [Arachis ipaensis]	LRR receptor-like serine/threonine-protein kinase HSL2
AH05G22760	3.84248	4.3726	3.38461	Chr05	89498330	89498980	-	651	AH05G22760	-	-	virNOG17981;virNOG35886	R	sp|P13087|MIRA_SYNDU Miraculin OS=Synsepalum dulcificum PE=1 SV=3	gi|1012172926|ref|XP_015966193.1| PREDICTED: miraculin-like [Arachis duranensis]	Miraculin
AH05G22780	4.95108	6.06014	4.32346	Chr05	89507713	89557588	-	1045	AH05G22780	-	-	virNOG35886;virNOG17981	R	sp|P13087|MIRA_SYNDU Miraculin OS=Synsepalum dulcificum PE=1 SV=3	gi|1012172846|ref|XP_015966174.1| PREDICTED: miraculin-like [Arachis duranensis]	Miraculin
AH05G23070	2.15577	2.78434	1.4224	Chr05	89785251	89789302	-	3682	AH05G23070	-	-	NOG96741	R	sp|Q40392|TMVRN_NICGU TMV resistance protein N OS=Nicotiana glutinosa GN=N PE=1 SV=1	gi|1021521154|ref|XP_016203963.1| PREDICTED: TMV resistance protein N-like [Arachis ipaensis]	TMV resistance protein N
AH05G24960	1.81044	1.61184	1.03794	Chr05	93055719	93058415	+	1436	AH05G24960	-	-	virNOG14880	R	-	gi|1012173758|ref|XP_015966402.1| PREDICTED: uncharacterized protein LOC107490147 [Arachis duranensis]	Uncharacterized protein
AH05G25050	7.75222	5.35543	5.52418	Chr05	93242846	93246353	+	717	AH05G25050	GO:0042409;GO:0032259	K00588	virNOG04102;COG4122	QR	sp|Q9C5D7|CAMT3_ARATH Probable caffeoyl-CoA O-methyltransferase At4g26220 OS=Arabidopsis thaliana GN=At4g26220 PE=2 SV=1	gi|1012173813|ref|XP_015966417.1| PREDICTED: probable caffeoyl-CoA O-methyltransferase At4g26220 [Arachis duranensis]	Probable caffeoyl-CoA O-methyltransferase At4g26220
AH05G25130	Inf	Inf	Inf	Chr05	93296977	93301270	+	2631	AH05G25130	GO:0004672;GO:0016020	-	virNOG15924;virNOG28520	T	sp|C0LGR6|Y4291_ARATH Probable LRR receptor-like serine/threonine-protein kinase At4g29180 OS=Arabidopsis thaliana GN=At4g29180 PE=2 SV=2	gi|1012173831|ref|XP_015966421.1| PREDICTED: probable LRR receptor-like serine/threonine-protein kinase At4g29180 isoform X1 [Arachis duranensis]	Probable LRR receptor-like serine/threonine-protein kinase At4g29180
AH05G27080	1.35397	1.45721	2.74704	Chr05	97494732	97495729	+	998	AH05G27080	-	-	-	-	-	gi|1012174956|ref|XP_015966689.1| PREDICTED: dehydrin DHN3-like [Arachis duranensis]	Dehydrin
AH05G28390	1.45095	2.33585	1.8024	Chr05	99957678	99962678	+	1882	AH05G28390	GO:0046872	-	virNOG12811	R	sp|Q8S9K3|VAR3_ARATH Zinc finger protein VAR3, chloroplastic OS=Arabidopsis thaliana GN=VAR3 PE=1 SV=2	gi|1012176012|ref|XP_015966944.1| PREDICTED: zinc finger protein VAR3, chloroplastic [Arachis duranensis]	Zinc finger protein VAR3, chloroplastic
AH05G29210	1.33577	1.96684	1.16241	Chr05	101316069	101316290	+	222	AH05G29210	-	-	virNOG39926;virNOG26472	S	-	gi|734429731|gb|KHN45262.1| hypothetical protein glysoja_041948 [Glycine soja]	Uncharacterized protein
AH05G31020	5.17923	1.01105	2.5369	Chr05	104765572	104773748	+	2236	AH05G31020	-	K10529	virNOG09107	R	sp|Q9SGH6|DOX1_ARATH Alpha-dioxygenase 1 OS=Arabidopsis thaliana GN=DOX1 PE=1 SV=1	gi|1012176722|ref|XP_015967113.1| PREDICTED: alpha-dioxygenase 1 isoform X1 [Arachis duranensis]	Alpha-dioxygenase 1
AH05G31680	1.04878	2.44206	1.38763	Chr05	105902701	105903072	-	372	AH05G31680	-	-	-	-	-	-	Unknown function
AH05G32290	6.14003	5.14015	2.69594	Chr05	106816907	106826669	+	979	AH05G32290	GO:0016491;GO:0055114	-	virNOG15942;virNOG14571	Q	sp|Q5C9I9|ISPD_MENPI (-)-isopiperitenol/(-)-carveol dehydrogenase, mitochondrial OS=Mentha piperita PE=1 SV=1	gi|1012177504|ref|XP_015967307.1| PREDICTED: (-)-isopiperitenol/(-)-carveol dehydrogenase, mitochondrial-like [Arachis duranensis]	(-)-isopiperitenol/(-)-carveol dehydrogenase, mitochondrial
AH05G33690	1.35874	2.80143	2.27481	Chr05	109531355	109534454	+	804	AH05G33690	GO:0005737;GO:0005524;GO:0042026	-	virNOG05252	O	sp|Q9C667|CPNB4_ARATH Chaperonin 60 subunit beta 4, chloroplastic OS=Arabidopsis thaliana GN=CPN60B4 PE=1 SV=1	gi|1021519073|ref|XP_016202973.1| PREDICTED: chaperonin 60 subunit beta 4, chloroplastic-like [Arachis ipaensis]	Chaperonin 60 subunit beta 4, chloroplastic
AH05G33700	1.12766	2.49914	2.23472	Chr05	109534484	109537686	+	912	AH05G33700	GO:0005737;GO:0005524;GO:0042026	-	COG0459;virNOG05252	O	sp|Q9C667|CPNB4_ARATH Chaperonin 60 subunit beta 4, chloroplastic OS=Arabidopsis thaliana GN=CPN60B4 PE=1 SV=1	gi|1012178508|ref|XP_015967535.1| PREDICTED: chaperonin 60 subunit beta 4, chloroplastic-like [Arachis duranensis]	Chaperonin 60 subunit beta 4, chloroplastic
AH05G33810	Inf	Inf	Inf	Chr05	109862806	109865964	-	1432	AH05G33810	GO:0055114;GO:0046872;GO:0051213	-	virNOG03989	Q	sp|Q39224|SRG1_ARATH Protein SRG1 OS=Arabidopsis thaliana GN=SRG1 PE=2 SV=1	gi|1012178475|ref|XP_015967528.1| PREDICTED: protein SRG1-like [Arachis duranensis]	Protein SRG1
AH05G35090	9.8744	10.0056	8.88039	Chr05	111410041	111411335	-	912	AH05G35090	-	-	virNOG18018	R	-	gi|1012177325|ref|XP_015967272.1| PREDICTED: uncharacterized protein LOC107490996 [Arachis duranensis]	Uncharacterized protein
AH05G35330	3.05065	4.49386	2.50605	Chr05	111663318	111667188	-	1482	AH05G35330	GO:0055085;GO:0016020;GO:0022857	K03327	virNOG00591;COG0534	VS	sp|F4JTB3|DTX35_ARATH Protein DETOXIFICATION 35 OS=Arabidopsis thaliana GN=DTX35 PE=1 SV=1	gi|1012177850|ref|XP_015967375.1| PREDICTED: protein DETOXIFICATION 35-like [Arachis duranensis]	Protein DETOXIFICATION 34
AH05G35700	Inf	Inf	Inf	Chr05	112079601	112082912	+	3312	AH05G35700	GO:0016020	-	virNOG12729	R	-	gi|1012176851|ref|XP_015967145.1| PREDICTED: receptor-like protein 12 [Arachis duranensis]	LRR receptor-like serine/threonine-protein kinase GSO1
AH05G35760	6.07762	6.29752	3.94419	Chr05	112120269	112121618	+	1350	AH05G35760	GO:0080044;GO:0043231;GO:0080043;GO:0009813;GO:0052696	-	KOG1192;virNOG09616;virNOG30768	CG	sp|A0A067YBQ3|UGT13_PUEML UDP-glycosyltransferase 13 OS=Pueraria montana var. lobata GN=UGT13 PE=1 SV=1	gi|1012177659|ref|XP_015967336.1| PREDICTED: isoflavone 7-O-glucosyltransferase 1-like [Arachis duranensis]	Glycosyltransferase
AH05G36560	Inf	Inf	Inf	Chr05	113141995	113146792	-	1497	AH05G36560	GO:0047654;GO:0008483	-	virNOG01177	R	sp|Q93Z38|TAR4_ARATH Tryptophan aminotransferase-related protein 4 OS=Arabidopsis thaliana GN=TAR4 PE=2 SV=2	gi|1012179581|ref|XP_015967809.1| PREDICTED: tryptophan aminotransferase-related protein 4-like [Arachis duranensis]	Tryptophan aminotransferase-related protein 4
AH05G37350	3.49716	3.057	1.94368	Chr05	113648888	113649894	-	1007	AH05G37350	GO:0030599;GO:0043086;GO:0004857	-	virNOG19498	R	sp|P17407|21KD_DAUCA 21 kDa protein OS=Daucus carota PE=2 SV=1	gi|1012179855|ref|XP_015967880.1| PREDICTED: 21 kDa protein-like [Arachis duranensis]	21 kDa protein
AH05G37360	3.87026	3.73855	1.72501	Chr05	113654476	113656807	-	1779	AH05G37360	GO:0007015;GO:0004553;GO:0005975;GO:0051015	-	virNOG09761	R	sp|Q5B5X8|EXGA_EMENI Probable glucan 1,3-beta-glucosidase A OS=Emericella nidulans (strain FGSC A4 / ATCC 38163 / CBS 112.46 / NRRL 194 / M139) GN=exgA PE=3 SV=2	gi|1012179828|ref|XP_015967874.1| PREDICTED: probable glucan 1,3-beta-glucosidase A isoform X1 [Arachis duranensis]	Probable glucan 1,3-beta-glucosidase A
AH05G37660	2.6422	4.83104	1.89747	Chr05	113882835	113886077	-	1978	AH05G37660	GO:0005975;GO:0004553	K01179	virNOG10329	G	sp|Q9C9H5|GUN9_ARATH Endoglucanase 9 OS=Arabidopsis thaliana GN=CEL3 PE=1 SV=1	gi|1012179703|ref|XP_015967839.1| PREDICTED: endoglucanase 9 [Arachis duranensis]	Endoglucanase 9
AH05G37880	4.17717	2.37105	1.80767	Chr05	114071605	114077227	-	3046	AH05G37880	GO:0016021;GO:0016760;GO:0030244;GO:0071555	-	virNOG31222;virNOG00274	S	sp|Q8VYR4|CSLG2_ARATH Cellulose synthase-like protein G2 OS=Arabidopsis thaliana GN=CSLG2 PE=2 SV=1	gi|1012179639|ref|XP_015967823.1| PREDICTED: cellulose synthase-like protein G2 [Arachis duranensis]	Cellulose synthase-like protein G1||Cellulose synthase-like protein G2
AH05G38510	6.53286	3.24265	4.98084	Chr05	114960016	114963309	-	1323	AH05G38510	GO:0008270;GO:0045551;GO:0055114;GO:0052747	-	virNOG02079;COG1064	CQ	sp|Q9ZRF1|MTDH_FRAAN Probable mannitol dehydrogenase OS=Fragaria ananassa GN=CAD PE=2 SV=1	gi|1012124757|ref|XP_015963335.1| PREDICTED: probable mannitol dehydrogenase [Arachis duranensis]	Probable mannitol dehydrogenase
AH06G00370	1.31572	1.27258	1.31947	Chr06	1853036	1855568	+	1280	AH06G00370	GO:0034427;GO:0003723;GO:0034475;GO:0000467;GO:0071035;GO:0071034;GO:0043928;GO:0071049;GO:0000177;GO:0071051;GO:0071038;GO:0000176	K03679	virNOG08652	J	sp|Q9ZVT7|RRP4_ARATH Exosome complex component RRP4 homolog OS=Arabidopsis thaliana GN=RRP4 PE=1 SV=1	gi|1012185681|ref|XP_015969380.1| PREDICTED: exosome complex component RRP4 homolog [Arachis duranensis]	exosome complex component RRP4
AH06G00620	4.82767	4.79226	5.20871	Chr06	2070108	2071233	+	1126	AH06G00620	-	-	virNOG20451	R	sp|Q9FIG7|DIR2_ARATH Dirigent protein 2 OS=Arabidopsis thaliana GN=DIR2 PE=2 SV=1	gi|1012185747|ref|XP_015969398.1| PREDICTED: dirigent protein 22-like [Arachis duranensis]	Dirigent protein 19
AH06G00630	Inf	Inf	Inf	Chr06	2075147	2075812	+	666	AH06G00630	GO:0042349;GO:0050790;GO:0009699	K25075	virNOG20451;virNOG17516	R	sp|Q9FIG6|DIR1_ARATH Dirigent protein 1 OS=Arabidopsis thaliana GN=DIR1 PE=2 SV=1	gi|1012185755|ref|XP_015969401.1| PREDICTED: dirigent protein 1-like [Arachis duranensis]	Dirigent protein 1
AH06G02170	4.18064	3.21701	3.29278	Chr06	4091439	4095156	-	1307	AH06G02170	GO:0003677	K09419	virNOG14273	K	sp|O22230|HSFB3_ARATH Heat stress transcription factor B-3 OS=Arabidopsis thaliana GN=HSFB3 PE=1 SV=1	gi|356504777|ref|XP_003521171.1| PREDICTED: heat stress transcription factor B-3 [Glycine max] &gt;gi|734332403|gb|KHN07363.1| Heat stress transcription factor B-3 [Glycine soja] &gt;gi|947118657|gb|KRH66906.1| hypothetical protein GLYMA_03G135800 [Glycine max]	Heat stress transcription factor B-3
AH06G02270	3.63614	3.32247	6.15275	Chr06	4306773	4308823	+	1804	AH06G02270	GO:0016758;GO:0008152	-	virNOG03646;NOG123994	SGC	sp|P56725|ZOX_PHAVU Zeatin O-xylosyltransferase OS=Phaseolus vulgaris GN=ZOX1 PE=2 SV=1	gi|1012184833|ref|XP_015969165.1| PREDICTED: zeatin O-glucosyltransferase-like [Arachis duranensis]	Zeatin O-glucosyltransferase
AH06G03810	1.07018	1.0591	1.18688	Chr06	6164121	6167288	-	1697	AH06G03810	-	K24758	virNOG04198	R	sp|Q54QU5|WDR89_DICDI WD repeat-containing protein 89 homolog OS=Dictyostelium discoideum GN=wdr89 PE=4 SV=1	gi|1012184139|ref|XP_015969003.1| PREDICTED: WD repeat-containing protein 89 homolog [Arachis duranensis]	WD repeat-containing protein 89 homolog
AH06G03930	2.40636	2.75454	4.35727	Chr06	6296220	6308665	-	1424	AH06G03930	-	K18368	virNOG06297	I	sp|Q9C942|CSE_ARATH Caffeoylshikimate esterase OS=Arabidopsis thaliana GN=CSE PE=1 SV=1	gi|1012184094|ref|XP_015968991.1| PREDICTED: caffeoylshikimate esterase-like isoform X1 [Arachis duranensis]	Caffeoylshikimate esterase
AH06G03970	7.81854	4.07833	3.75275	Chr06	6345251	6349099	-	1220	AH06G03970	-	-	virNOG20189;virNOG22040	R	sp|Q9M015|Y5161_ARATH Uncharacterized protein At5g01610 OS=Arabidopsis thaliana GN=At5g01610 PE=1 SV=1	gi|1012184084|ref|XP_015968988.1| PREDICTED: uncharacterized protein LOC107492476 [Arachis duranensis]	Uncharacterized protein At5g01610
AH06G04970	3.21897	3.23945	1.93695	Chr06	7636831	7639109	+	1350	AH06G04970	GO:0055114;GO:0010301	-	virNOG14571;COG1028	IQ	sp|Q94K41|SDR3B_ARATH Short-chain dehydrogenase reductase 3b OS=Arabidopsis thaliana GN=SDR3b PE=2 SV=1	gi|1012183549|ref|XP_015968844.1| PREDICTED: short-chain dehydrogenase reductase 3b-like isoform X1 [Arachis duranensis]	Short-chain dehydrogenase reductase 3b
AH06G05240	2.7497	2.87866	2.61364	Chr06	7883160	7883732	-	375	AH06G05240	GO:0055114;GO:0004729;GO:0006779	-	KOG1276;virNOG09412	H	sp|P55826|PPOC_ARATH Protoporphyrinogen oxidase 1, chloroplastic OS=Arabidopsis thaliana GN=PPOX1 PE=1 SV=1	gi|1012183219|ref|XP_015968761.1| PREDICTED: protoporphyrinogen oxidase-like [Arachis duranensis]	Protoporphyrinogen oxidase 1, chloroplastic
AH06G06510	1.35521	4.37656	1.84202	Chr06	9318316	9321120	-	1902	AH06G06510	GO:0016021	K10532	virNOG14353	S	sp|Q3UDW8|HGNAT_MOUSE Heparan-alpha-glucosaminide N-acetyltransferase OS=Mus musculus GN=Hgsnat PE=1 SV=2	gi|1012182708|ref|XP_015968619.1| PREDICTED: heparan-alpha-glucosaminide N-acetyltransferase isoform X1 [Arachis duranensis]	Heparan-alpha-glucosaminide N-acetyltransferase
AH06G06590	Inf	Inf	Inf	Chr06	9401357	9407556	-	3054	AH06G06590	GO:0016174;GO:0016021;GO:0005509;GO:0055114;GO:0004601;GO:0098869	K13447	virNOG02879	PQ	sp|Q948T9|RBOHB_SOLTU Respiratory burst oxidase homolog protein B OS=Solanum tuberosum GN=RBOHB PE=1 SV=1	gi|1012182654|ref|XP_015968605.1| PREDICTED: respiratory burst oxidase homolog protein B [Arachis duranensis]	Respiratory burst oxidase homolog protein B
AH06G06620	1.47386	2.04016	1.21478	Chr06	9430292	9433957	+	1624	AH06G06620	GO:0008233	K08669	virNOG12053	O	sp|Q3E6S8|DGP14_ARATH Putative protease Do-like 14 OS=Arabidopsis thaliana GN=DEGP14 PE=3 SV=2	gi|1012182634|ref|XP_015968600.1| PREDICTED: putative protease Do-like 14 [Arachis duranensis]	Putative protease Do-like 14
AH06G07410	1.4462	1.42245	1.27927	Chr06	10351114	10358188	-	3330	AH06G07410	GO:0003723	K14790	virNOG08569	J	sp|Q9C552|PUM23_ARATH Pumilio homolog 23 OS=Arabidopsis thaliana GN=APUM23 PE=1 SV=1	gi|1021524939|ref|XP_016205853.1| PREDICTED: pumilio homolog 23 [Arachis ipaensis]	Pumilio homolog 23
AH06G07520	4.72575	3.87108	2.48275	Chr06	10440349	10447565	+	3235	AH06G07520	GO:0016021;GO:0015079;GO:0071805	K03549	virNOG05983	P	sp|Q5JK32|HAK5_ORYSJ Potassium transporter 5 OS=Oryza sativa subsp. japonica GN=HAK5 PE=2 SV=2	gi|1012181354|ref|XP_015968270.1| PREDICTED: potassium transporter 5-like [Arachis duranensis]	Potassium transporter 5
AH06G08340	1.07317	3.03831	1.37472	Chr06	11357797	11362897	-	1502	AH06G08340	-	-	COG0667;virNOG02502	C	sp|C6TBN2|AKR1_SOYBN Probable aldo-keto reductase 1 OS=Glycine max GN=AKR1 PE=2 SV=1	gi|1012182219|ref|XP_015968496.1| PREDICTED: probable aldo-keto reductase 1 [Arachis duranensis]	Probable aldo-keto reductase 1
AH06G08410	9.00789	7.77422	7.67191	Chr06	11485742	11486179	+	438	AH06G08410	GO:0042742;GO:0050832	-	virNOG11661;virNOG19971	R	sp|P09761|WIN1_SOLTU Wound-induced protein WIN1 OS=Solanum tuberosum GN=WIN1 PE=2 SV=1	gi|1012182177|ref|XP_015968486.1| PREDICTED: pathogenesis-related protein PR-4 [Arachis duranensis]	Wound-induced protein WIN1
AH06G08780	1.44169	1.05517	1.31137	Chr06	11930990	11933275	-	1283	AH06G08780	GO:0003755;GO:0000413;GO:0006457	K01802	virNOG08962	O	sp|Q38867|CP19C_ARATH Peptidyl-prolyl cis-trans isomerase CYP19-3 OS=Arabidopsis thaliana GN=CYP19-3 PE=2 SV=2	gi|1012181994|ref|XP_015968436.1| PREDICTED: peptidyl-prolyl cis-trans isomerase CYP19-3-like [Arachis duranensis]	Peptidyl-prolyl cis-trans isomerase CYP19-3
AH06G11950	3.73363	2.46731	1.99528	Chr06	16170798	16173549	+	1881	AH06G11950	-	-	virNOG08885	I	sp|Q3EBR6|PLA16_ARATH Phospholipase A1-Igamma2, chloroplastic OS=Arabidopsis thaliana GN=At2g30550 PE=1 SV=2	gi|1012187032|ref|XP_015969717.1| PREDICTED: phospholipase A1-Igamma2, chloroplastic-like [Arachis duranensis] &gt;gi|1012187036|ref|XP_015969718.1| PREDICTED: phospholipase A1-Igamma2, chloroplastic-like [Arachis duranensis]	Phospholipase A1-Igamma2, chloroplastic
AH06G12330	3.38079	2.25881	2.42391	Chr06	16692478	16695427	+	2037	AH06G12330	GO:0006817;GO:0055085;GO:0022891;GO:0005315;GO:0005887	K08176	KOG0252;virNOG02775	P	sp|Q96303|PHT14_ARATH Inorganic phosphate transporter 1-4 OS=Arabidopsis thaliana GN=PHT1-4 PE=1 SV=1	gi|1021522683|ref|XP_016204738.1| PREDICTED: inorganic phosphate transporter 1-4-like [Arachis ipaensis]	Probable inorganic phosphate transporter 1-7
AH06G12570	4.36702	5.69637	10.4613	Chr06	17086513	17087230	-	718	AH06G12570	-	-	-	-	-	gi|1012186866|ref|XP_015969674.1| PREDICTED: repetitive proline-rich cell wall protein 1-like [Arachis duranensis]	Repetitive proline-rich cell wall protein 1
AH06G13190	3.60854	3.87098	2.23835	Chr06	18180058	18184423	+	2551	AH06G13190	-	-	virNOG02422	S	-	gi|1012187502|ref|XP_015969830.1| PREDICTED: uncharacterized protein LOC107493247 isoform X1 [Arachis duranensis]	Uncharacterized protein
AH06G13280	5.61757	4.5923	1.9743	Chr06	18312919	18313359	+	441	AH06G13280	-	-	-	-	-	-	Unknown function
AH06G13830	1.38517	2.26409	1.11864	Chr06	19295584	19297742	-	1510	AH06G13830	GO:0006468;GO:0005524;GO:0004674	K07760	virNOG08146	D	sp|Q38775|CDC2D_ANTMA Cell division control protein 2 homolog D OS=Antirrhinum majus GN=CDC2D PE=2 SV=1	gi|1012187771|ref|XP_015969896.1| PREDICTED: cell division control protein 2 homolog D [Arachis duranensis]	Cell division control protein 2 homolog D
AH06G18440	2.45321	4.89005	2.37604	Chr06	73567805	73574272	+	3630	AH06G18440	GO:0003777;GO:0005524;GO:0008017;GO:0007018	K10398	virNOG03122	Z	sp|O23826|KN5C_TOBAC Kinesin-like protein KIN-5C OS=Nicotiana tabacum GN=KIN5C PE=1 SV=1	gi|1012190556|ref|XP_015970521.1| PREDICTED: LOW QUALITY PROTEIN: 125 kDa kinesin-related protein-like [Arachis duranensis]	Uncharacterized protein
AH06G19470	1.04758	3.72555	1.21154	Chr06	82093750	82102468	-	3628	AH06G19470	GO:2001070;GO:0004134;GO:0005977	K00705	virNOG00264	G	sp|Q69Q02|DPE2_ORYSJ 4-alpha-glucanotransferase DPE2 OS=Oryza sativa subsp. japonica GN=DPE2 PE=2 SV=1	gi|1012191125|ref|XP_015970659.1| PREDICTED: 4-alpha-glucanotransferase DPE2 [Arachis duranensis] &gt;gi|1012191129|ref|XP_015970660.1| PREDICTED: 4-alpha-glucanotransferase DPE2 [Arachis duranensis]	4-alpha-glucanotransferase DPE2
AH06G19610	1.40346	3.81876	1.015	Chr06	83495570	83496933	+	1364	AH06G19610	-	-	virNOG20075	S	sp|O80683|CAB25_ARATH Calmodulin-binding protein 25 OS=Arabidopsis thaliana GN=CAMBP25 PE=1 SV=1	gi|1012191693|ref|XP_015970798.1| PREDICTED: calmodulin-binding protein 25 [Arachis duranensis]	Calmodulin-binding protein 25
AH06G21290	1.17692	4.70624	2.44155	Chr06	90504092	90511245	+	2266	AH06G21290	GO:0006508;GO:0016021;GO:0004222	K25380	virNOG07004	S	sp|Q949Y5|EGY1_ARATH Probable zinc metalloprotease EGY1, chloroplastic OS=Arabidopsis thaliana GN=EGY1 PE=2 SV=1	gi|1012192046|ref|XP_015970886.1| PREDICTED: probable zinc metalloprotease EGY1, chloroplastic [Arachis duranensis]	Probable zinc metalloprotease EGY1, chloroplastic
AH06G21740	1.44815	1.0413	1.04855	Chr06	92047385	92049286	-	1222	AH06G21740	GO:0003735;GO:0006412;GO:0005840	K02934	virNOG01412	J	sp|P34091|RL6_MESCR 60S ribosomal protein L6 OS=Mesembryanthemum crystallinum GN=RPL6 PE=2 SV=1	gi|1012192836|ref|XP_015971071.1| PREDICTED: 60S ribosomal protein L6-1-like [Arachis duranensis]	60S ribosomal protein L6
AH06G23090	1.66323	1.58507	1.21962	Chr06	96981224	96984241	+	1627	AH06G23090	GO:0016021;GO:0005506;GO:0055114;GO:0044550;GO:0016709;GO:0020037	K20617	virNOG11040;virNOG06214	Q	sp|O81970|C71A9_SOYBN Cytochrome P450 71A9 OS=Glycine max GN=CYP71A9 PE=2 SV=1	gi|1012193021|ref|XP_015971111.1| PREDICTED: cytochrome P450 71A9-like [Arachis duranensis]	Cytochrome P450 71A9
AH06G23250	1.33102	2.53255	1.9601	Chr06	97412908	97420761	-	3237	AH06G23250	GO:0006281;GO:0004386;GO:0003676;GO:0005524	-	virNOG10740	A	sp|F4JFJ3|Y3206_ARATH ATP-dependent DNA helicase At3g02060, chloroplastic OS=Arabidopsis thaliana GN=At3g02060 PE=2 SV=1	gi|1021530282|ref|XP_016162097.1| PREDICTED: ATP-dependent DNA helicase At3g02060, chloroplastic [Arachis ipaensis]	uncharacterized protein LOC101489915
AH06G23390	1.4622	2.60714	1.38032	Chr06	97890174	97894946	+	1779	AH06G23390	GO:0016747;GO:0005634;GO:0009705;GO:0010224;GO:0009926;GO:0005783;GO:0009813;GO:0009629	K00660	virNOG10548	H	sp|P51090|CHSY_VITVI Chalcone synthase OS=Vitis vinifera GN=CHS PE=2 SV=1	gi|1012193142|ref|XP_015971138.1| PREDICTED: chalcone synthase [Arachis duranensis]	Chalcone synthase
AH06G23520	Inf	Inf	Inf	Chr06	98180188	98180568	-	381	AH06G23520	-	-	-	-	-	gi|1012193033|ref|XP_015971114.1| PREDICTED: ethylene-responsive transcription factor ERF115-like [Arachis duranensis]	ethylene-responsive transcription factor ERF113-like
AH06G23740	1.42678	5.00015	2.29916	Chr06	98637770	98638693	+	420	AH06G23740	-	-	virNOG23051	S	sp|Q03200|LIRP1_ORYSJ Light-regulated protein, chloroplastic OS=Oryza sativa subsp. japonica GN=LIR1 PE=1 SV=1	gi|1012193297|ref|XP_015971175.1| PREDICTED: light-regulated protein [Arachis duranensis]	Light-regulated protein
AH06G24380	Inf	Inf	Inf	Chr06	100755809	100759251	-	1666	AH06G24380	GO:0016747	K15400	virNOG02538	R	sp|Q94CD1|HHT1_ARATH Omega-hydroxypalmitate O-feruloyl transferase OS=Arabidopsis thaliana GN=HHT1 PE=1 SV=1	gi|1012193745|ref|XP_015971288.1| PREDICTED: omega-hydroxypalmitate O-feruloyl transferase [Arachis duranensis]	Omega-hydroxypalmitate O-feruloyl transferase
AH06G24570	Inf	Inf	Inf	Chr06	101143053	101146808	-	1304	AH06G24570	GO:0003700;GO:0006355;GO:0043565	-	virNOG19676	K	sp|Q9FYA2|WRK75_ARATH Probable WRKY transcription factor 75 OS=Arabidopsis thaliana GN=WRKY75 PE=2 SV=1	gi|1012193651|ref|XP_015971268.1| PREDICTED: probable WRKY transcription factor 75 [Arachis duranensis]	Probable WRKY transcription factor 75
AH06G24820	2.29565	2.53385	1.77632	Chr06	101774154	101775143	-	990	AH06G24820	GO:0009186;GO:0004748;GO:0055114	K10808	virNOG04833	F	sp|P49730|RIR2_TOBAC Ribonucleoside-diphosphate reductase small chain OS=Nicotiana tabacum PE=2 SV=1	gi|1012193886|ref|XP_015971322.1| PREDICTED: ribonucleoside-diphosphate reductase small chain [Arachis duranensis]	Ribonucleoside-diphosphate reductase small chain
AH06G25830	3.86765	5.60617	1.33427	Chr06	104030835	104033930	-	2117	AH06G25830	-	K13424	virNOG04752	K	sp|Q8S8P5|WRK33_ARATH Probable WRKY transcription factor 33 OS=Arabidopsis thaliana GN=WRKY33 PE=1 SV=2	gi|1012195023|ref|XP_015971606.1| PREDICTED: probable WRKY transcription factor 33 [Arachis duranensis]	Probable WRKY transcription factor 33
AH06G27140	Inf	Inf	Inf	Chr06	106348984	106351934	-	2860	AH06G27140	GO:0016020;GO:0004672;GO:0000165;GO:0004871;GO:0000166	-	virNOG00149	T	sp|Q9SUQ3|Y4374_ARATH Probable inactive receptor kinase At4g23740 OS=Arabidopsis thaliana GN=At4g23740 PE=2 SV=1	gi|1021531246|ref|XP_016162577.1| PREDICTED: LOW QUALITY PROTEIN: probable inactive receptor kinase At4g23740 [Arachis ipaensis]	Probable inactive receptor kinase At4g23740
AH07G00310	3.24103	2.71939	2.13285	Chr07	549662	550192	+	531	AH07G00310	-	-	virNOG35370;virNOG35333;euNOG58034	SL	sp|Q9LIE6|VQ22_ARATH VQ motif-containing protein 22 OS=Arabidopsis thaliana GN=VQ22 PE=2 SV=1	gi|1021547782|ref|XP_016165390.1| PREDICTED: VQ motif-containing protein 22-like [Arachis ipaensis]	VQ motif-containing protein 22
AH07G00630	6.7207	6.19466	5.3938	Chr07	806758	808000	+	963	AH07G00630	GO:0055114;GO:0016491	K08243	virNOG00419	R	sp|P26690|6DCS_SOYBN NAD(P)H-dependent 6&apos;-deoxychalcone synthase OS=Glycine max PE=1 SV=1	gi|1012199199|ref|XP_015972714.1| PREDICTED: NAD(P)H-dependent 6&apos;-deoxychalcone synthase-like [Arachis duranensis]	NAD(P)H-dependent 6'-deoxychalcone synthase
AH07G00640	6.00009	3.90122	3.89968	Chr07	813716	815693	+	1624	AH07G00640	GO:0016491;GO:0055114;GO:0009813;GO:0033808	K08243	virNOG00419	R	sp|P26690|6DCS_SOYBN NAD(P)H-dependent 6&apos;-deoxychalcone synthase OS=Glycine max PE=1 SV=1	gi|1012199207|ref|XP_015972717.1| PREDICTED: NAD(P)H-dependent 6&apos;-deoxychalcone synthase-like [Arachis duranensis]	NAD(P)H-dependent 6'-deoxychalcone synthase
AH07G02090	2.53495	1.97725	1.32699	Chr07	1816962	1819615	-	2654	AH07G02090	-	-	COG4886;virNOG15625;KOG0619	RST	sp|Q9MA83|RLP30_ARATH Receptor like protein 30 OS=Arabidopsis thaliana GN=RLP30 PE=2 SV=1	gi|1021551653|ref|XP_016167187.1| PREDICTED: receptor-like protein 12 [Arachis ipaensis]	Uncharacterized protein
AH07G02100	4.53427	1.90023	2.71659	Chr07	1841386	1844469	-	3084	AH07G02100	-	-	virNOG05170;virNOG15625;COG4886	SR	sp|Q9C9H7|RLP12_ARATH Receptor-like protein 12 OS=Arabidopsis thaliana GN=RLP12 PE=2 SV=2	gi|1021552625|ref|XP_016167630.1| PREDICTED: receptor-like protein 12 [Arachis ipaensis]	Receptor-like protein 12
AH07G02280	1.33028	1.13522	1.02235	Chr07	2011747	2015723	+	3557	AH07G02280	GO:0016021;GO:0055085;GO:0042626;GO:0005524	-	virNOG02613	Q	sp|Q9LK64|AB3C_ARATH ABC transporter C family member 3 OS=Arabidopsis thaliana GN=ABCC3 PE=1 SV=1	gi|1021534061|ref|XP_016164002.1| PREDICTED: ABC transporter C family member 3-like [Arachis ipaensis]	ABC transporter C family member 3
AH07G02360	3.76443	2.01796	2.13489	Chr07	2095063	2098320	+	3258	AH07G02360	-	-	virNOG15625;virNOG05170;COG4886	RS	sp|Q9MA83|RLP30_ARATH Receptor like protein 30 OS=Arabidopsis thaliana GN=RLP30 PE=2 SV=1	gi|1021551199|ref|XP_016166974.1| PREDICTED: receptor-like protein 12 [Arachis ipaensis]	Receptor-like protein 12
AH07G02430	2.98313	3.08571	1.80189	Chr07	2180166	2182322	+	2157	AH07G02430	-	-	KOG0619;virNOG15625;COG4886	STR	sp|Q9MA83|RLP30_ARATH Receptor like protein 30 OS=Arabidopsis thaliana GN=RLP30 PE=2 SV=1	gi|1021534051|ref|XP_016163997.1| PREDICTED: probable leucine-rich repeat receptor-like protein kinase At1g35710 [Arachis ipaensis]	LRR receptor-like serine/threonine-protein kinase FLS2
AH07G02460	3.92927	3.18686	2.16564	Chr07	2197502	2200654	+	3153	AH07G02460	-	-	COG4886;virNOG05170;virNOG15625	SR	sp|Q9LJS0|RLP42_ARATH Receptor like protein 42 OS=Arabidopsis thaliana GN=RLP42 PE=1 SV=1	gi|1021551653|ref|XP_016167187.1| PREDICTED: receptor-like protein 12 [Arachis ipaensis]	Receptor-like protein 12
AH07G02670	1.11771	1.18585	2.25955	Chr07	2428456	2430789	+	2334	AH07G02670	-	-	virNOG04676	R	sp|Q3E9N1|PP359_ARATH Pentatricopeptide repeat-containing protein At4g39952, mitochondrial OS=Arabidopsis thaliana GN=PCMP-E98 PE=2 SV=2	gi|1021549208|ref|XP_016166004.1| PREDICTED: pentatricopeptide repeat-containing protein At4g39952, mitochondrial [Arachis ipaensis]	Pentatricopeptide repeat-containing protein At4g39952, mitochondrial
AH07G04090	2.5283	1.86113	1.04266	Chr07	3588851	3592944	-	2926	AH07G04090	-	K12450	COG1088;virNOG01464	GM	sp|Q9SYM5|RHM1_ARATH Trifunctional UDP-glucose 4,6-dehydratase/UDP-4-keto-6-deoxy-D-glucose 3,5-epimerase/UDP-4-keto-L-rhamnose-reductase RHM1 OS=Arabidopsis thaliana GN=RHM1 PE=1 SV=1	gi|1012201492|ref|XP_015973315.1| PREDICTED: trifunctional UDP-glucose 4,6-dehydratase/UDP-4-keto-6-deoxy-D-glucose 3,5-epimerase/UDP-4-keto-L-rhamnose-reductase RHM1-like [Arachis duranensis]	Trifunctional UDP-glucose 4,6-dehydratase/UDP-4-keto-6-deoxy-D-glucose 3,5-epimerase/UDP-4-keto-L-rhamnose-reductase RHM1
AH07G04610	Inf	Inf	Inf	Chr07	4097016	4101930	-	959	AH07G04610	-	-	virNOG00619	S	sp|Q700D9|MYBF_ARATH Putative Myb family transcription factor At1g14600 OS=Arabidopsis thaliana GN=At1g14600 PE=2 SV=2	gi|1021548340|ref|XP_016165631.1| PREDICTED: protein PHR1-LIKE 1-like isoform X2 [Arachis ipaensis]	Putative Myb family transcription factor At1g14600
AH07G05320	4.67014	8.14029	3.8582	Chr07	5104726	5105870	+	837	AH07G05320	-	-	virNOG22025	R	sp|Q06445|CYTI_VIGUN Cysteine proteinase inhibitor OS=Vigna unguiculata PE=1 SV=1	gi|1012202133|ref|XP_015973491.1| PREDICTED: cysteine proteinase inhibitor-like [Arachis duranensis] &gt;gi|1012202140|ref|XP_015973493.1| PREDICTED: cysteine proteinase inhibitor-like [Arachis duranensis]	Cysteine proteinase inhibitor
AH07G05950	3.10005	4.16632	1.93771	Chr07	5929137	5932931	+	2174	AH07G05950	GO:0004553;GO:0005975	K05349	virNOG00808	G	sp|A7LXU3|BGH3B_BACO1 Beta-glucosidase BoGH3B OS=Bacteroides ovatus (strain ATCC 8483 / DSM 1896 / JCM 5824 / NCTC 11153) GN=BACOVA_02659 PE=1 SV=1	gi|1012202325|ref|XP_015973544.1| PREDICTED: beta-glucosidase BoGH3B-like isoform X1 [Arachis duranensis]	Beta-glucosidase BoGH3B
AH07G06170	4.40429	5.11803	2.38918	Chr07	6308678	6311656	-	2406	AH07G06170	-	-	virNOG31072	R	sp|Q9MA83|RLP30_ARATH Receptor like protein 30 OS=Arabidopsis thaliana GN=RLP30 PE=2 SV=1	gi|1012202621|ref|XP_015973625.1| PREDICTED: receptor-like protein 12 [Arachis duranensis]	Receptor-like protein 12
AH07G06290	1.92211	2.1257	1.25226	Chr07	6457623	6461796	-	1803	AH07G06290	-	-	virNOG11544	T	sp|Q6UD73|LYK3_MEDTR LysM domain receptor-like kinase 3 OS=Medicago truncatula GN=LYK3 PE=1 SV=1	gi|1012202455|ref|XP_015973581.1| PREDICTED: chitin elicitor receptor kinase 1-like isoform X1 [Arachis duranensis]	Uncharacterized protein
AH07G06370	5.13192	2.9001	2.5914	Chr07	6588388	6591198	-	720	AH07G06370	-	-	KOG4680;virNOG22759	R	sp|Q54SW1|Y2179_DICDI Putative phosphatidylglycerol/phosphatidylinositol transfer protein DDB_G0282179 OS=Dictyostelium discoideum GN=DDB_G0282179 PE=3 SV=2	gi|1021551875|ref|XP_016167292.1| PREDICTED: putative phosphatidylglycerol/phosphatidylinositol transfer protein DDB_G0282179 [Arachis ipaensis]	Putative phosphatidylglycerol/phosphatidylinositol transfer protein DDB_G0282179
AH07G07520	1.80699	1.51135	1.7753	Chr07	8376612	8379748	-	1650	AH07G07520	GO:0003333;GO:0015171;GO:0016021	-	virNOG09261	E	sp|Q9LYM2|AVT6C_ARATH Amino acid transporter AVT6C OS=Arabidopsis thaliana GN=AVT6C PE=2 SV=1	gi|1012203402|ref|XP_015973814.1| PREDICTED: probable sodium-coupled neutral amino acid transporter 6 [Arachis duranensis]	Uncharacterized protein
AH07G07620	1.04509	1.01992	1.09043	Chr07	8441313	8441585	-	273	AH07G07620	-	-	-	-	-	gi|1021528207|ref|XP_016207612.1| PREDICTED: uncharacterized protein LOC107648141 [Arachis ipaensis]	Unknown function
AH07G08240	2.52509	2.38207	2.72305	Chr07	9478639	9481721	-	1455	AH07G08240	-	-	-	-	-	gi|1012203553|ref|XP_015931290.1| PREDICTED: uncharacterized protein LOC107457631 isoform X2 [Arachis duranensis]	Unknown function
AH07G09340	2.25446	2.45392	2.2398	Chr07	11550554	11550967	-	414	AH07G09340	-	-	-	-	-	gi|1021524475|ref|XP_016205623.1| PREDICTED: uncharacterized protein LOC107645971 [Arachis ipaensis] &gt;gi|1021524477|ref|XP_016205624.1| PREDICTED: uncharacterized protein LOC107645971 [Arachis ipaensis]	Retrovirus-related Pol polyprotein from transposon TNT 1-94
AH07G09690	4.1948	3.60877	4.79113	Chr07	12287218	12290547	+	1747	AH07G09690	GO:0016746;GO:0008152;GO:0016021	K13508	virNOG12108	I	sp|Q9CAY3|GPAT5_ARATH Glycerol-3-phosphate acyltransferase 5 OS=Arabidopsis thaliana GN=GPAT5 PE=1 SV=1	gi|1012204286|ref|XP_015931459.1| PREDICTED: glycerol-3-phosphate acyltransferase 5-like [Arachis duranensis]	Glycerol-3-phosphate acyltransferase 5
AH07G09720	3.83248	3.22782	2.70692	Chr07	12347246	12349685	+	2440	AH07G09720	GO:0004190;GO:0030163;GO:0006508	-	virNOG00007	O	sp|Q9LZL3|PCS1L_ARATH Aspartic proteinase PCS1 OS=Arabidopsis thaliana GN=PCS1 PE=2 SV=1	gi|1012204418|ref|XP_015931497.1| PREDICTED: aspartic proteinase PCS1 [Arachis duranensis]	Aspartic proteinase PCS1
AH07G10260	Inf	Inf	Inf	Chr07	13512100	13513552	+	684	AH07G10260	-	-	virNOG23523	R	sp|P47926|RSI1_SOLLC Protein RSI-1 OS=Solanum lycopersicum GN=RSI-1 PE=2 SV=1	gi|1012204676|ref|XP_015931568.1| PREDICTED: protein RSI-1-like [Arachis duranensis]	Protein RSI-1
AH07G10880	4.371	2.91	2.45147	Chr07	14655462	14659590	-	1927	AH07G10880	GO:0055114;GO:0005506;GO:0016021;GO:0004497;GO:0020037;GO:0016705	K24179	COG2124;virNOG01211	Q	sp|Q9LUC6|C7A14_ARATH Cytochrome P450 72A14 OS=Arabidopsis thaliana GN=CYP72A14 PE=2 SV=1	gi|1012204765|ref|XP_015931593.1| PREDICTED: cytochrome P450 72A15-like [Arachis duranensis]	Cytochrome P450 72A15
AH07G11060	1.18748	2.50397	1.32704	Chr07	14954131	14958706	-	1779	AH07G11060	GO:0004450;GO:0006102;GO:0006099;GO:0005737;GO:0000287;GO:0051287;GO:0006097	K00031	virNOG10835	C	sp|Q06197|IDHC_SOYBN Isocitrate dehydrogenase [NADP] OS=Glycine max GN=IDH1 PE=2 SV=2	gi|1012204971|ref|XP_015931651.1| PREDICTED: isocitrate dehydrogenase [NADP] [Arachis duranensis] &gt;gi|1012204974|ref|XP_015931652.1| PREDICTED: isocitrate dehydrogenase [NADP] [Arachis duranensis] &gt;gi|1021549016|ref|XP_016165913.1| PREDICTED: isocitrate dehydrogenase [NADP] [Arachis ipaensis] &gt;gi|1021549018|ref|XP_016165914.1| PREDICTED: isocitrate dehydrogenase [NADP] [Arachis ipaensis]	Isocitrate dehydrogenase [NADP]
AH07G11740	2.2697	2.87147	2.21547	Chr07	16527937	16529153	-	1024	AH07G11740	GO:0016787	K01520	virNOG14119	F	sp|Q9STG6|DUT_ARATH Deoxyuridine 5&apos;-triphosphate nucleotidohydrolase OS=Arabidopsis thaliana GN=DUT PE=1 SV=1	gi|1012205461|ref|XP_015931778.1| PREDICTED: deoxyuridine 5&apos;-triphosphate nucleotidohydrolase-like isoform X1 [Arachis duranensis]	Deoxyuridine 5'-triphosphate nucleotidohydrolase
AH07G12730	Inf	Inf	Inf	Chr07	19167259	19169361	+	1348	AH07G12730	-	-	virNOG01933	R	sp|B0ZB57|OMT3_HUMLU Probable O-methyltransferase 3 OS=Humulus lupulus GN=OMT3 PE=2 SV=1	gi|1012205897|ref|XP_015931876.1| PREDICTED: trans-resveratrol di-O-methyltransferase-like [Arachis duranensis]	Trans-resveratrol di-O-methyltransferase
AH07G15990	Inf	Inf	Inf	Chr07	35369757	35371082	+	1326	AH07G15990	GO:0016787	-	virNOG00597	O	sp|Q6XBF8|CDR1_ARATH Aspartic proteinase CDR1 OS=Arabidopsis thaliana GN=CDR1 PE=1 SV=1	gi|1012207986|ref|XP_015932380.1| PREDICTED: aspartic proteinase CDR1-like [Arachis duranensis]	Aspartic proteinase CDR1
AH07G20260	2.47321	1.26055	1.60546	Chr07	65161332	65162051	+	720	AH07G20260	-	-	NOG80837	S	sp|P42088|LEC_LEUMI Lectin OS=Leucomphalos mildbraedii PE=1 SV=1	gi|1021551008|ref|XP_016166883.1| PREDICTED: concanavalin-A-like [Arachis ipaensis]	Lectin
AH07G20810	1.35954	1.31217	1.69737	Chr07	67524457	67528158	-	2853	AH07G20810	-	-	virNOG00339	R	sp|Q42601|CARB_ARATH Carbamoyl-phosphate synthase large chain, chloroplastic OS=Arabidopsis thaliana GN=CARB PE=1 SV=1	gi|1012210625|ref|XP_015933041.1| PREDICTED: carbamoyl-phosphate synthase large chain, chloroplastic-like [Arachis duranensis] &gt;gi|1012210629|ref|XP_015933043.1| PREDICTED: carbamoyl-phosphate synthase large chain, chloroplastic-like [Arachis duranensis]	Carbamoyl-phosphate synthase large chain, chloroplastic
AH07G22980	1.38244	2.76705	1.0884	Chr07	75839882	75841468	+	978	AH07G22980	GO:0004364	K00799	virNOG16492;KOG0406	O	sp|P46417|GSTX3_SOYBN Glutathione S-transferase 3 OS=Glycine max GN=GST3 PE=1 SV=1	gi|1012211552|ref|XP_015933300.1| PREDICTED: glutathione S-transferase 3-like [Arachis duranensis]	Glutathione S-transferase 3
AH07G23630	1.27581	2.12703	1.54406	Chr07	77735823	77738807	-	2082	AH07G23630	GO:0016021;GO:0006468;GO:0004674;GO:0005524	-	virNOG02570	T	sp|Q9SYM9|Y1853_ARATH Receptor-like serine/threonine-protein kinase At1g78530 OS=Arabidopsis thaliana GN=At1g78530 PE=2 SV=1	gi|1012212965|ref|XP_015933679.1| PREDICTED: receptor-like serine/threonine-protein kinase At1g78530 [Arachis duranensis]	Receptor-like serine/threonine-protein kinase At1g78530
AH07G23790	7.49257	6.09336	6.79159	Chr07	78084161	78089592	-	1581	AH07G23790	GO:0016491;GO:0046872;GO:0055114	-	virNOG03989	Q	sp|Q39224|SRG1_ARATH Protein SRG1 OS=Arabidopsis thaliana GN=SRG1 PE=2 SV=1	gi|1012213186|ref|XP_015933738.1| PREDICTED: protein SRG1-like [Arachis duranensis]	Protein SRG1
AH07G24610	1.77963	2.82132	1.19049	Chr07	80222199	80231204	+	3534	AH07G24610	GO:0005886;GO:0016021;GO:0006468;GO:0005524;GO:0004674	-	virNOG10541	T	sp|C0LGG9|Y5344_ARATH Probable LRR receptor-like serine/threonine-protein kinase At1g53440 OS=Arabidopsis thaliana GN=At1g53440 PE=2 SV=2	gi|1021558647|ref|XP_016170620.1| PREDICTED: probable LRR receptor-like serine/threonine-protein kinase At1g53430 [Arachis ipaensis]	Probable LRR receptor-like serine/threonine-protein kinase At1g53430
AH07G24710	3.67818	4.3293	4.37797	Chr07	80423158	80423349	+	192	AH07G24710	-	-	-	-	-	-	Unknown function
AH08G00220	Inf	Inf	Inf	Chr08	475474	475818	-	345	AH08G00220	-	-	-	-	-	-	Uncharacterized protein
AH08G00920	3.0993	2.16592	1.74004	Chr08	1665803	1666735	-	849	AH08G00920	GO:0045454;GO:0000103;GO:0034599;GO:0015035;GO:0055114;GO:0006457;GO:0016671;GO:0005886;GO:0005829;GO:0006662	K03671	virNOG22482	O	sp|Q43636|TRXH_RICCO Thioredoxin H-type OS=Ricinus communis PE=3 SV=1	gi|1012213549|ref|XP_015933821.1| PREDICTED: thioredoxin H-type [Arachis duranensis] &gt;gi|1021552558|ref|XP_016167596.1| PREDICTED: thioredoxin H-type-like [Arachis ipaensis]	Thioredoxin H-type
AH08G04910	3.92908	3.04548	3.15823	Chr08	9033856	9037468	-	2740	AH08G04910	GO:0005524;GO:0016021;GO:0004672;GO:0006468	-	virNOG00149	T	sp|Q9SUQ3|Y4374_ARATH Probable inactive receptor kinase At4g23740 OS=Arabidopsis thaliana GN=At4g23740 PE=2 SV=1	gi|1012216154|ref|XP_015934495.1| PREDICTED: probable inactive receptor kinase At4g23740 [Arachis duranensis] &gt;gi|1012216158|ref|XP_015934496.1| PREDICTED: probable inactive receptor kinase At4g23740 [Arachis duranensis] &gt;gi|1012216162|ref|XP_015934497.1| PREDICTED: probable inactive receptor kinase At4g23740 [Arachis duranensis] &gt;gi|1012216166|ref|XP_015934498.1| PREDICTED: probable ina…	Probable inactive receptor kinase At4g23740
AH08G05320	3.09181	3.40958	1.19289	Chr08	9640057	9641410	+	1354	AH08G05320	GO:0016021	-	virNOG06063;NOG132623	S	-	gi|1012216178|ref|XP_015934502.1| PREDICTED: uncharacterized protein LOC107460625 [Arachis duranensis]	Transmembrane protein, putative
AH08G05820	3.35174	2.25725	1.42476	Chr08	10661379	10665107	-	1703	AH08G05820	GO:0019538;GO:0008233	-	KOG1339;virNOG11208	O	sp|Q9M9A8|APCB1_ARATH Aspartyl protease APCB1 OS=Arabidopsis thaliana GN=APCB1 PE=1 SV=1	gi|1012216570|ref|XP_015934601.1| PREDICTED: aspartic proteinase Asp1 [Arachis duranensis]	Aspartic proteinase Asp1
AH08G06020	6.68628	7.83048	5.28167	Chr08	11132795	11133331	-	537	AH08G06020	-	-	virNOG24919	S	-	gi|1012216344|ref|XP_015934544.1| PREDICTED: nuclear receptor subfamily 4 group A member 3-like [Arachis duranensis]	Uncharacterized protein
AH08G07750	5.31069	4.57401	3.83688	Chr08	14132295	14135856	+	1085	AH08G07750	-	-	virNOG00740	E	sp|Q9VDL1|LOVG_DROME Esterase CG5412 OS=Drosophila melanogaster GN=CG5412 PE=2 SV=1	gi|1012217473|ref|XP_015934843.1| PREDICTED: UPF0483 protein AGAP003155-like [Arachis duranensis]	UPF0483 protein AGAP003155 family
AH08G08500	1.25506	2.45206	1.16276	Chr08	15634211	15640703	+	2406	AH08G08500	-	K01610	virNOG02962;COG1866	C	sp|Q9T074|PCKA_ARATH Phosphoenolpyruvate carboxykinase (ATP) OS=Arabidopsis thaliana GN=PCKA PE=1 SV=1	gi|1012218007|ref|XP_015934983.1| PREDICTED: phosphoenolpyruvate carboxykinase [ATP]-like [Arachis duranensis]	Phosphoenolpyruvate carboxykinase [ATP]
AH08G09290	1.05864	2.74081	1.4954	Chr08	16919217	16923193	-	1947	AH08G09290	GO:0048653;GO:0003735;GO:0005743;GO:0005347;GO:0006412;GO:0015867;GO:0016021;GO:0055085	K05863	virNOG06028	C	sp|Q9FM86|ADT5_ARATH Probable ADP,ATP carrier protein At5g56450 OS=Arabidopsis thaliana GN=At5g56450 PE=2 SV=1	gi|1012218798|ref|XP_015935195.1| PREDICTED: probable ADP,ATP carrier protein At5g56450 [Arachis duranensis]	Probable ADP,ATP carrier protein At5g56450
AH08G10950	1.28052	1.72359	1.83697	Chr08	24262980	24263390	+	411	AH08G10950	GO:0003677;GO:0000786;GO:0046982;GO:0005634	K11253	virNOG17611;COG2036	B	sp|P68429|H32_MEDSA Histone H3.2 OS=Medicago sativa GN=H3-1.1 PE=1 SV=2	gi|357502337|ref|XP_003621457.1| core histone H2A/H2B/H3/H4 [Medicago truncatula] &gt;gi|355496472|gb|AES77675.1| core histone H2A/H2B/H3/H4 [Medicago truncatula]	Histone H3.2
AH08G11460	1.01015	1.93634	1.30703	Chr08	24890610	24894027	-	1668	AH08G11460	-	-	virNOG02907	S	-	gi|1012220127|ref|XP_015935534.1| PREDICTED: uncharacterized protein LOC107461526 [Arachis duranensis]	RNA-binding ASCH domain protein||uncharacterized protein LOC101499816 isoform X2
AH08G11570	6.07132	6.18271	5.16348	Chr08	24982483	24983748	-	1044	AH08G11570	GO:0009056;GO:0043170	K01183	virNOG03548	G	sp|Q9M2U5|CHI5_ARATH Endochitinase EP3 OS=Arabidopsis thaliana GN=EP3 PE=1 SV=1	gi|1012219492|ref|XP_015935372.1| PREDICTED: endochitinase PR4-like [Arachis duranensis]	Endochitinase PR4
AH08G11840	1.15416	4.09685	1.23091	Chr08	25164030	25164801	+	672	AH08G11840	GO:0016020	-	virNOG25343;euNOG23813	S	-	gi|1012220267|ref|XP_015935558.1| PREDICTED: uncharacterized protein LOC107461552 [Arachis duranensis]	Uncharacterized protein
AH08G12040	3.53133	2.99249	3.00281	Chr08	25376956	25380156	-	2932	AH08G12040	-	-	virNOG03579	K	sp|Q9XE58|SCL14_ARATH Scarecrow-like protein 14 OS=Arabidopsis thaliana GN=SCL14 PE=2 SV=2	gi|1012220292|ref|XP_015935563.1| PREDICTED: scarecrow-like protein 14 [Arachis duranensis] &gt;gi|1012220296|ref|XP_015935564.1| PREDICTED: scarecrow-like protein 14 [Arachis duranensis]	Scarecrow-like protein 33
AH08G12100	3.8764	5.81159	3.97888	Chr08	25426674	25428963	+	1621	AH08G12100	GO:0009664;GO:0005576;GO:0016020;GO:0005618	-	virNOG09946	R	sp|O48818|EXPA4_ARATH Expansin-A4 OS=Arabidopsis thaliana GN=EXPA4 PE=1 SV=1	gi|1012220597|ref|XP_015935646.1| PREDICTED: expansin-A4-like [Arachis duranensis]	Expansin-A4
AH08G13800	Inf	Inf	Inf	Chr08	28161489	28163240	-	1231	AH08G13800	-	-	virNOG17604	S	sp|Q9SK08|LBD11_ARATH LOB domain-containing protein 11 OS=Arabidopsis thaliana GN=LBD11 PE=2 SV=2	gi|1012220956|ref|XP_015935738.1| PREDICTED: LOB domain-containing protein 1-like [Arachis duranensis]	LOB domain-containing protein 11
AH08G14190	2.21902	2.9483	1.31142	Chr08	28620382	28621712	+	1178	AH08G14190	GO:0004568;GO:0006032;GO:0005975;GO:0008061;GO:0005576	-	virNOG06215	G	sp|Q9SLP4|CHIT1_TULBA Chitinase 1 OS=Tulipa bakeri PE=1 SV=1	gi|1012220829|ref|XP_015935706.1| PREDICTED: chitinase 2-like [Arachis duranensis]	Chitinase 2
AH08G14300	5.7516	4.32801	3.70114	Chr08	28817359	28818691	-	1004	AH08G14300	-	-	virNOG17594	R	sp|P84527|KIWEL_ACTDE Kiwellin OS=Actinidia deliciosa PE=1 SV=1	gi|1012221217|ref|XP_015935800.1| PREDICTED: kiwellin-like [Arachis duranensis] &gt;gi|1012221221|ref|XP_015935801.1| PREDICTED: kiwellin-like [Arachis duranensis]	Kiwellin
AH08G14560	4.34356	3.78227	3.06479	Chr08	29199823	29200488	+	666	AH08G14560	-	-	virNOG17499;virNOG15904	S	-	gi|1012221792|ref|XP_015935949.1| PREDICTED: uncharacterized protein LOC107461902 [Arachis duranensis]	Uncharacterized protein
AH08G17270	1.92484	1.49284	2.19169	Chr08	32565676	32568879	+	1732	AH08G17270	GO:0005337;GO:0016021;GO:1901642	K15014	virNOG06980	P	sp|Q9M0Y3|ENT3_ARATH Equilibrative nucleotide transporter 3 OS=Arabidopsis thaliana GN=ENT3 PE=1 SV=1	gi|1012222559|ref|XP_015936147.1| PREDICTED: equilibrative nucleotide transporter 3-like isoform X1 [Arachis duranensis] &gt;gi|1012222563|ref|XP_015936148.1| PREDICTED: equilibrative nucleotide transporter 3-like isoform X1 [Arachis duranensis] &gt;gi|1012222567|ref|XP_015936149.1| PREDICTED: equilibrative nucleotide transporter 3-like isoform X1 [Arachis duranensis]	Equilibrative nucleotide transporter 3
AH08G18340	1.40451	1.20236	1.49028	Chr08	34179305	34182012	-	701	AH08G18340	-	-	virNOG24452;virNOG25292	S	sp|Q93ZJ3|NFD6_ARATH Protein NUCLEAR FUSION DEFECTIVE 6, chloroplastic/mitochondrial OS=Arabidopsis thaliana GN=NFD6 PE=3 SV=1	gi|1012223074|ref|XP_015936274.1| PREDICTED: protein NUCLEAR FUSION DEFECTIVE 6, chloroplastic/mitochondrial-like isoform X3 [Arachis duranensis]	Protein NUCLEAR FUSION DEFECTIVE 6, chloroplastic/mitochondrial
AH08G18360	3.34386	4.9611	2.46405	Chr08	34186398	34187438	-	1041	AH08G18360	-	-	euNOG43810;virNOG26564	R	-	gi|1012223047|ref|XP_015936268.1| PREDICTED: homeobox protein 2-like [Arachis duranensis]	Uncharacterized protein
AH08G18790	1.31598	1.2438	1.12415	Chr08	34706954	34711201	+	2210	AH08G18790	GO:0055114;GO:0046872;GO:0009097;GO:0009099;GO:0004455	K00053	virNOG01181	E	sp|O82043|ILV5_PEA Ketol-acid reductoisomerase, chloroplastic OS=Pisum sativum GN=PGAAIR PE=2 SV=1	gi|1012223911|ref|XP_015936482.1| PREDICTED: ketol-acid reductoisomerase, chloroplastic [Arachis duranensis]	Ketol-acid reductoisomerase, chloroplastic
AH08G19120	Inf	Inf	Inf	Chr08	35244412	35247708	+	1402	AH08G19120	GO:0005576;GO:0055114;GO:0046872;GO:0004601;GO:0098869;GO:0006979;GO:0020037;GO:0042744	K00430	virNOG31351;virNOG06856	R	sp|Q9FLC0|PER52_ARATH Peroxidase 52 OS=Arabidopsis thaliana GN=PER52 PE=2 SV=1	gi|1012223895|ref|XP_015936478.1| PREDICTED: peroxidase P7-like [Arachis duranensis]	Peroxidase 52
AH08G20280	5.39122	4.87334	4.22198	Chr08	36901128	36904452	-	3032	AH08G20280	-	-	COG0515;virNOG02323	T	sp|O81832|Y4729_ARATH G-type lectin S-receptor-like serine/threonine-protein kinase At4g27290 OS=Arabidopsis thaliana GN=At4g27290 PE=3 SV=4	gi|1012224107|ref|XP_015936535.1| PREDICTED: G-type lectin S-receptor-like serine/threonine-protein kinase At4g27290 [Arachis duranensis]	G-type lectin S-receptor-like serine/threonine-protein kinase At4g27290
AH08G20310	1.95591	3.31371	2.18775	Chr08	36966348	36969558	-	2672	AH08G20310	-	-	virNOG02323	T	sp|O81832|Y4729_ARATH G-type lectin S-receptor-like serine/threonine-protein kinase At4g27290 OS=Arabidopsis thaliana GN=At4g27290 PE=3 SV=4	gi|1012224107|ref|XP_015936535.1| PREDICTED: G-type lectin S-receptor-like serine/threonine-protein kinase At4g27290 [Arachis duranensis]	G-type lectin S-receptor-like serine/threonine-protein kinase At4g27290
AH08G20350	2.06812	1.4381	1.05175	Chr08	37049618	37052881	-	2691	AH08G20350	-	-	virNOG02323;COG0515	T	sp|O81832|Y4729_ARATH G-type lectin S-receptor-like serine/threonine-protein kinase At4g27290 OS=Arabidopsis thaliana GN=At4g27290 PE=3 SV=4	gi|1012223480|ref|XP_015936390.1| PREDICTED: LOW QUALITY PROTEIN: G-type lectin S-receptor-like serine/threonine-protein kinase At4g27290 [Arachis duranensis]	G-type lectin S-receptor-like serine/threonine-protein kinase At4g27290
AH08G20360	3.37554	2.86119	3.03089	Chr08	37053796	37056398	-	1816	AH08G20360	-	-	COG0515;virNOG02323;virNOG30432	T	sp|O81833|SD11_ARATH G-type lectin S-receptor-like serine/threonine-protein kinase SD1-1 OS=Arabidopsis thaliana GN=SD11 PE=1 SV=1	gi|1012223480|ref|XP_015936390.1| PREDICTED: LOW QUALITY PROTEIN: G-type lectin S-receptor-like serine/threonine-protein kinase At4g27290 [Arachis duranensis]	G-type lectin S-receptor-like serine/threonine-protein kinase SD1-1
AH08G20400	Inf	Inf	Inf	Chr08	37103905	37106907	-	2421	AH08G20400	-	-	virNOG02323;COG0515	T	sp|O81832|Y4729_ARATH G-type lectin S-receptor-like serine/threonine-protein kinase At4g27290 OS=Arabidopsis thaliana GN=At4g27290 PE=3 SV=4	gi|1012223484|ref|XP_015936391.1| PREDICTED: uncharacterized protein LOC107462330 [Arachis duranensis]	G-type lectin S-receptor-like serine/threonine-protein kinase At4g27290
AH08G20570	3.0277	5.16921	3.14292	Chr08	37391474	37436831	+	2750	AH08G20570	-	-	virNOG02323;COG0515	T	sp|O81832|Y4729_ARATH G-type lectin S-receptor-like serine/threonine-protein kinase At4g27290 OS=Arabidopsis thaliana GN=At4g27290 PE=3 SV=4	gi|1021553660|ref|XP_016168165.1| PREDICTED: G-type lectin S-receptor-like serine/threonine-protein kinase At4g27290 [Arachis ipaensis]	G-type lectin S-receptor-like serine/threonine-protein kinase At4g27290
AH08G20610	Inf	Inf	Inf	Chr08	37518580	37522854	+	3227	AH08G20610	GO:0005886;GO:0006468;GO:0009506;GO:0006952;GO:0000166;GO:0004674	-	virNOG02323	T	sp|O81832|Y4729_ARATH G-type lectin S-receptor-like serine/threonine-protein kinase At4g27290 OS=Arabidopsis thaliana GN=At4g27290 PE=3 SV=4	gi|1012224308|ref|XP_015936586.1| PREDICTED: G-type lectin S-receptor-like serine/threonine-protein kinase At4g27290 [Arachis duranensis]	G-type lectin S-receptor-like serine/threonine-protein kinase At4g27290
AH08G20680	2.82427	2.59056	2.28815	Chr08	37596667	37600278	-	2885	AH08G20680	-	-	COG0515;virNOG02323;virNOG30432;virNOG31264	T	sp|O81832|Y4729_ARATH G-type lectin S-receptor-like serine/threonine-protein kinase At4g27290 OS=Arabidopsis thaliana GN=At4g27290 PE=3 SV=4	gi|1012224249|ref|XP_015936571.1| PREDICTED: G-type lectin S-receptor-like serine/threonine-protein kinase At4g27290 [Arachis duranensis]	G-type lectin S-receptor-like serine/threonine-protein kinase At4g27290
AH08G21610	1.12369	1.5791	1.36143	Chr08	39395350	39399009	-	1370	AH08G21610	-	K00943	virNOG07462	F	sp|Q0WW55|ZEUS1_ARATH Thymidylate kinase OS=Arabidopsis thaliana GN=ZEU1 PE=2 SV=1	gi|1012224676|ref|XP_015936685.1| PREDICTED: thymidylate kinase-like isoform X1 [Arachis duranensis]	Thymidylate kinase
AH08G22700	1.14524	2.83641	2.08841	Chr08	41137618	41137974	-	357	AH08G22700	GO:0016020	-	virNOG21372;virNOG26737	S	-	gi|388519377|gb|AFK47750.1| unknown [Lotus japonicus]	uncharacterized protein LOC106778092
AH08G23290	7.37898	5.69623	5.88035	Chr08	42115290	42122016	+	1666	AH08G23290	-	K09833	virNOG01055;COG0382	H	sp|B1B5P4|N8DT2_SOPFL Naringenin 8-dimethylallyltransferase 2, chloroplastic OS=Sophora flavescens GN=N8DT-2 PE=1 SV=1	gi|1012225653|ref|XP_015936954.1| PREDICTED: naringenin 8-dimethylallyltransferase 2, chloroplastic-like [Arachis duranensis]	Naringenin 8-dimethylallyltransferase 2, chloroplastic
AH08G23600	3.6794	2.98258	2.1915	Chr08	42928480	42929777	-	462	AH08G23600	-	-	-	-	sp|Q9SSK5|MLP43_ARATH MLP-like protein 43 OS=Arabidopsis thaliana GN=MLP43 PE=1 SV=1	gi|1021561791|ref|XP_016172091.1| PREDICTED: MLP-like protein 34 [Arachis ipaensis]	MLP-like protein 31
AH08G24070	5.44424	5.46661	4.09621	Chr08	43610164	43615434	+	3135	AH08G24070	GO:0016020;GO:0004672	-	COG0515	T	sp|Q9M0X5|CRK25_ARATH Cysteine-rich receptor-like protein kinase 25 OS=Arabidopsis thaliana GN=CRK25 PE=3 SV=1	gi|1012226330|ref|XP_015937124.1| PREDICTED: cysteine-rich receptor-like protein kinase 10 [Arachis duranensis]	Cysteine-rich receptor-like protein kinase 25
AH08G26170	Inf	Inf	Inf	Chr08	46271106	46275967	+	1656	AH08G26170	GO:0009416;GO:0009740;GO:0016707;GO:0009686;GO:0055114;GO:0046872	K04124	virNOG09304	Q	sp|O24648|G3OX_PEA Gibberellin 3-beta-dioxygenase 1 OS=Pisum sativum GN=LE PE=1 SV=1	gi|1012227371|ref|XP_015937420.1| PREDICTED: gibberellin 3-beta-dioxygenase 1-like [Arachis duranensis]	Gibberellin 3-beta-dioxygenase 1
AH08G26290	3.1263	4.89248	2.34286	Chr08	46475974	46476892	-	819	AH08G26290	-	-	virNOG25734	S	-	gi|1021557448|ref|XP_016170044.1| PREDICTED: uncharacterized protein LOC107612806 [Arachis ipaensis]	Uncharacterized protein
AH08G27820	3.82402	5.31501	2.30986	Chr08	48189836	48192094	+	1788	AH08G27820	GO:0003677;GO:0006355;GO:0005634	-	virNOG09836	K	sp|Q9C598|NAC81_ARATH Protein ATAF2 OS=Arabidopsis thaliana GN=NAC081 PE=1 SV=1	gi|1012227576|ref|XP_015937478.1| PREDICTED: NAC domain-containing protein 2-like [Arachis duranensis]	NAC domain-containing protein 2
AH08G28760	1.19211	1.66613	1.42642	Chr08	49167668	49172607	-	2570	AH08G28760	GO:0010501;GO:0003676;GO:0005524;GO:0004004	-	COG0513;NOG14338;virNOG10524	LA	sp|Q9FFQ1|RH31_ARATH DEAD-box ATP-dependent RNA helicase 31 OS=Arabidopsis thaliana GN=RH31 PE=2 SV=2	gi|1012228289|ref|XP_015937674.1| PREDICTED: DEAD-box ATP-dependent RNA helicase 31-like [Arachis duranensis]	DEAD-box ATP-dependent RNA helicase 31
AH08G29090	Inf	Inf	Inf	Chr08	49647324	49648954	-	1412	AH08G29090	-	K09422	virNOG18486	K	sp|Q9FJ07|MY111_ARATH Transcription factor MYB111 OS=Arabidopsis thaliana GN=MYB111 PE=1 SV=1	gi|1012229373|ref|XP_015937950.1| PREDICTED: myb-related protein 308-like [Arachis duranensis]	Transcription factor MYB3
AH08G29300	Inf	Inf	Inf	Chr08	49883314	49885728	-	1161	AH08G29300	GO:0006351	-	virNOG31524;virNOG21376;virNOG17914	K	sp|Q9LY29|EF115_ARATH Ethylene-responsive transcription factor ERF115 OS=Arabidopsis thaliana GN=ERF115 PE=1 SV=1	gi|1012228495|ref|XP_015937725.1| PREDICTED: ethylene-responsive transcription factor ERF114 [Arachis duranensis]	Ethylene-responsive transcription factor ERF114
AH08G29820	1.11122	2.53906	1.09002	Chr08	50609546	50613051	+	3143	AH08G29820	GO:0016021	-	euNOG15439;virNOG10053	RS	sp|F4I9E1|NFD4_ARATH Protein NUCLEAR FUSION DEFECTIVE 4 OS=Arabidopsis thaliana GN=NFD4 PE=3 SV=1	gi|1012229291|ref|XP_015937926.1| PREDICTED: protein NUCLEAR FUSION DEFECTIVE 4-like [Arachis duranensis]	Protein NUCLEAR FUSION DEFECTIVE 4
AH08G30580	3.92218	4.52564	3.73978	Chr08	51300200	51301504	+	1305	AH08G30580	-	-	virNOG12707	R	sp|Q9CA73|PP119_ARATH Putative pentatricopeptide repeat-containing protein At1g74400 OS=Arabidopsis thaliana GN=PCMP-E68 PE=3 SV=1	gi|1012228917|ref|XP_015937829.1| PREDICTED: putative pentatricopeptide repeat-containing protein At1g74400 [Arachis duranensis]	Putative pentatricopeptide repeat-containing protein At1g74400
AH08G30720	1.64063	7.02778	1.60028	Chr08	51485767	51487344	+	1500	AH08G30720	GO:0055114;GO:0016671;GO:0006457;GO:0015035;GO:0000103;GO:0045454;GO:0034599;GO:0009507	-	virNOG05045	O	sp|O64654|TRL11_ARATH Thioredoxin-like 1-1, chloroplastic OS=Arabidopsis thaliana GN=At1g08570 PE=2 SV=1	gi|1012229331|ref|XP_015937937.1| PREDICTED: thioredoxin-like 1-2, chloroplastic [Arachis duranensis]	Thioredoxin-like 1-1, chloroplastic||Thioredoxin-like 1-2, chloroplastic
AH09G00070	1.83286	2.40864	1.28309	Chr09	353450	357095	-	2237	AH09G00070	GO:0005315;GO:0006817;GO:0055085;GO:0016021	K08176	virNOG02775	P	sp|Q8GYF4|PHT15_ARATH Probable inorganic phosphate transporter 1-5 OS=Arabidopsis thaliana GN=PHT1-5 PE=2 SV=2	gi|1012229689|ref|XP_015938039.1| PREDICTED: probable inorganic phosphate transporter 1-5 [Arachis duranensis] &gt;gi|1012229691|ref|XP_015938040.1| PREDICTED: probable inorganic phosphate transporter 1-5 [Arachis duranensis]	Probable inorganic phosphate transporter 1-5
AH09G01050	3.55169	2.44819	1.72538	Chr09	1212804	1218069	-	1506	AH09G01050	-	-	-	-	sp|Q9T072|BH025_ARATH Transcription factor bHLH25 OS=Arabidopsis thaliana GN=BHLH25 PE=2 SV=2	gi|1021572828|ref|XP_016177509.1| PREDICTED: transcription factor bHLH18-like, partial [Arachis ipaensis]	Transcription factor bHLH25
AH09G01530	Inf	Inf	Inf	Chr09	1703877	1719279	+	4916	AH09G01530	-	-	virNOG02670	Q	sp|Q76CU2|PDR1_TOBAC Pleiotropic drug resistance protein 1 OS=Nicotiana tabacum GN=PDR1 PE=2 SV=1	gi|1012230018|ref|XP_015938120.1| PREDICTED: pleiotropic drug resistance protein 1-like [Arachis duranensis]	Pleiotropic drug resistance protein 1
AH09G01720	Inf	Inf	Inf	Chr09	2012738	2015374	-	1281	AH09G01720	-	K13262	virNOG01933	R	sp|Q84KK5|D7OMT_GLYEC Isoflavone 7-O-methyltransferase OS=Glycyrrhiza echinata GN=D7OMT PE=1 SV=1	gi|1012231366|ref|XP_015938477.1| PREDICTED: isoflavone 7-O-methyltransferase-like [Arachis duranensis]	Isoflavone 7-O-methyltransferase
AH09G03990	3.73425	3.55245	2.7172	Chr09	4361448	4364168	+	777	AH09G03990	-	-	COG0515;virNOG10857	T	sp|Q9FN93|Y5596_ARATH Probable LRR receptor-like serine/threonine-protein kinase At5g59680 OS=Arabidopsis thaliana GN=At5g59680 PE=2 SV=1	gi|1021562392|ref|XP_016172387.1| PREDICTED: probable LRR receptor-like serine/threonine-protein kinase At1g05700 [Arachis ipaensis]	Probable LRR receptor-like serine/threonine-protein kinase At5g59680
AH09G04030	2.88852	4.1626	2.36033	Chr09	4399780	4404370	+	2383	AH09G04030	-	-	virNOG10857	T	sp|C0LGG4|Y1518_ARATH Probable LRR receptor-like serine/threonine-protein kinase At1g51860 OS=Arabidopsis thaliana GN=At1g51860 PE=2 SV=2	gi|1012231477|ref|XP_015938501.1| PREDICTED: probable LRR receptor-like serine/threonine-protein kinase At1g05700 [Arachis duranensis]	Probable LRR receptor-like serine/threonine-protein kinase At1g51860
AH09G05620	1.71341	1.19744	1.07805	Chr09	6746965	6752148	+	2055	AH09G05620	GO:0042026;GO:0005524;GO:0005737	K04077	virNOG08046	O	sp|Q93ZM7|CH60C_ARATH Chaperonin CPN60-like 2, mitochondrial OS=Arabidopsis thaliana GN=At3g13860 PE=1 SV=2	gi|1012232883|ref|XP_015938869.1| PREDICTED: chaperonin CPN60-like 2, mitochondrial isoform X1 [Arachis duranensis]	Chaperonin CPN60-like 2, mitochondrial
AH09G05700	6.56456	5.80027	8.44913	Chr09	6836679	6838434	-	1756	AH09G05700	-	-	-	-	-	gi|1021571346|ref|XP_016176824.1| PREDICTED: periaxin-like [Arachis ipaensis]	Periaxin
AH09G05940	3.3555	3.08693	3.01008	Chr09	7211003	7218072	+	5034	AH09G05940	-	-	NOG96741;COG4886;virNOG17255	TSR	sp|Q9SZ66|DSC1_ARATH Disease resistance-like protein DSC1 OS=Arabidopsis thaliana GN=DSC1 PE=1 SV=1	gi|1021565221|ref|XP_016173972.1| PREDICTED: disease resistance protein RML1A-like [Arachis ipaensis]	TMV resistance protein N
AH09G06680	3.17253	1.01835	1.09679	Chr09	8406023	8408851	-	946	AH09G06680	GO:0016020	-	virNOG22076;virNOG23253	R	sp|Q41001|BCP_PEA Blue copper protein OS=Pisum sativum PE=2 SV=1	gi|1012233183|ref|XP_015938940.1| PREDICTED: mavicyanin-like [Arachis duranensis]	Blue copper protein
AH09G07080	Inf	Inf	Inf	Chr09	8978169	8980887	-	1668	AH09G07080	-	K13065	virNOG12790	S	sp|O64470|SHT_ARATH Spermidine hydroxycinnamoyl transferase OS=Arabidopsis thaliana GN=SHT PE=1 SV=1	gi|1012232975|ref|XP_015938895.1| PREDICTED: spermidine hydroxycinnamoyl transferase-like isoform X1 [Arachis duranensis]	Spermidine hydroxycinnamoyl transferase
AH09G07550	1.40394	3.0652	1.10478	Chr09	10205640	10207234	+	961	AH09G07550	-	K00799	virNOG13696	O	sp|O80852|GSTF9_ARATH Glutathione S-transferase F9 OS=Arabidopsis thaliana GN=GSTF9 PE=1 SV=1	gi|1012233176|ref|XP_015938938.1| PREDICTED: glutathione S-transferase F9-like [Arachis duranensis]	Glutathione S-transferase F9
AH09G07630	3.54465	1.97635	1.25602	Chr09	10284326	10286038	+	909	AH09G07630	GO:0016787	-	virNOG13093	R	sp|Q06915|EA6_ARATH Probable glucan endo-1,3-beta-glucosidase A6 OS=Arabidopsis thaliana GN=A6 PE=2 SV=1	gi|1012233894|ref|XP_015939123.1| PREDICTED: probable glucan endo-1,3-beta-glucosidase A6 [Arachis duranensis]	Probable glucan endo-1,3-beta-glucosidase A6
AH09G09010	1.26562	1.55565	1.23132	Chr09	12511411	12514239	-	1269	AH09G09010	-	-	virNOG11133	R	sp|Q3E6P4|FB95_ARATH F-box protein At2g02240 OS=Arabidopsis thaliana GN=At2g02240 PE=2 SV=1	gi|1012234244|ref|XP_015939225.1| PREDICTED: F-box protein At2g02240-like [Arachis duranensis]	F-box protein At2g02240
AH09G09090	Inf	Inf	Inf	Chr09	12684766	12685796	-	1031	AH09G09090	GO:0030145;GO:0005576;GO:0045735	-	virNOG13595;virNOG16992	R	sp|O04011|ABP20_PRUPE Auxin-binding protein ABP20 OS=Prunus persica GN=ABP20 PE=2 SV=1	gi|1012234090|ref|XP_015939179.1| PREDICTED: auxin-binding protein ABP20-like [Arachis duranensis]	Auxin-binding protein ABP20
AH09G09740	3.456	1.03652	1.81593	Chr09	14201655	14208854	+	3136	AH09G09740	GO:0031408;GO:0016702;GO:0055114;GO:0046872	K15718	virNOG04223	S	sp|P27480|LOXA_PHAVU Linoleate 9S-lipoxygenase 1 OS=Phaseolus vulgaris GN=LOXA PE=3 SV=1	gi|1012234132|ref|XP_015939187.1| PREDICTED: linoleate 9S-lipoxygenase 1-like [Arachis duranensis]	Linoleate 9S-lipoxygenase 1
AH09G09800	4.86021	2.83325	2.48603	Chr09	14325265	14331979	+	3583	AH09G09800	GO:0031408;GO:0016702;GO:0055114;GO:0046872	K15718	NOG08763;virNOG04223	OS	sp|P38414|LOX1_LENCU Linoleate 9S-lipoxygenase OS=Lens culinaris GN=LOX1.1 PE=2 SV=1	gi|1012234528|ref|XP_015939291.1| PREDICTED: linoleate 9S-lipoxygenase-like [Arachis duranensis]	Linoleate 9S-lipoxygenase
AH09G11030	2.0414	1.49023	1.65421	Chr09	18298066	18302089	-	1489	AH09G11030	GO:0016021	-	virNOG02571	S	-	gi|1012234961|ref|XP_015939404.1| PREDICTED: uncharacterized protein LOC107464956 [Arachis duranensis]	Calcium-dependent phosphotriesterase superfamily protein
AH09G11050	1.83225	5.85284	2.50199	Chr09	18432935	18433333	-	399	AH09G11050	-	-	virNOG23430;virNOG22046	RS	sp|Q9LZP9|CP122_ARATH Calvin cycle protein CP12-2, chloroplastic OS=Arabidopsis thaliana GN=CP12-2 PE=1 SV=1	gi|1012235069|ref|XP_015939430.1| PREDICTED: calvin cycle protein CP12-1, chloroplastic-like [Arachis duranensis]	Calvin cycle protein CP12-2, chloroplastic
AH09G13040	1.35038	1.36835	1.17262	Chr09	26411139	26422253	-	3459	AH09G13040	GO:0006515;GO:0034599;GO:0005759;GO:0090296;GO:0051131;GO:0043565;GO:0004176;GO:0005524;GO:0004252;GO:0070407	K08675	virNOG12689	L	sp|P93655|LONM1_ARATH Lon protease homolog 1, mitochondrial OS=Arabidopsis thaliana GN=LON1 PE=1 SV=2	gi|1012236088|ref|XP_015939689.1| PREDICTED: lon protease homolog 1, mitochondrial-like [Arachis duranensis]	Lon protease homolog 1, mitochondrial
AH09G13700	3.21504	3.51633	1.89231	Chr09	29983927	29986137	+	1263	AH09G13700	-	-	virNOG18328;virNOG15018	R	sp|O80494|P2B15_ARATH F-box protein PP2-B15 OS=Arabidopsis thaliana GN=PP2B15 PE=2 SV=2	gi|1012236316|ref|XP_015939750.1| PREDICTED: F-box protein PP2-B15-like [Arachis duranensis]	F-box protein PP2-B15
AH09G15910	2.57254	1.87607	1.97302	Chr09	46165640	46186914	-	3119	AH09G15910	GO:0016747	-	virNOG04369	R	sp|Q8GT20|BEBT_TOBAC Benzyl alcohol O-benzoyltransferase OS=Nicotiana tabacum GN=HSR201 PE=1 SV=1	gi|1012237605|ref|XP_015940074.1| PREDICTED: benzyl alcohol O-benzoyltransferase-like [Arachis duranensis]	Benzyl alcohol O-benzoyltransferase
AH09G16310	1.24792	2.00645	1.06861	Chr09	53527058	53529393	-	1360	AH09G16310	GO:0051213	-	virNOG04549	Q	sp|O04847|DV4H_CATRO Deacetoxyvindoline 4-hydroxylase OS=Catharanthus roseus GN=D4H PE=1 SV=2	gi|1012237345|ref|XP_015940009.1| PREDICTED: deacetoxyvindoline 4-hydroxylase-like [Arachis duranensis]	Deacetoxyvindoline 4-hydroxylase
AH09G17690	1.10115	1.06207	1.45157	Chr09	71597077	71600352	-	1877	AH09G17690	-	-	virNOG11133	R	sp|Q3E6P4|FB95_ARATH F-box protein At2g02240 OS=Arabidopsis thaliana GN=At2g02240 PE=2 SV=1	gi|1012238757|ref|XP_015940322.1| PREDICTED: putative F-box protein PP2-B12 [Arachis duranensis]	Putative F-box protein PP2-B2
AH09G18720	6.52119	5.12576	5.4708	Chr09	80816177	80817064	-	629	AH09G18720	GO:0005576;GO:0010951;GO:0008233;GO:0004867	-	virNOG37893	R	sp|P01067|IBB2_ARAHY Bowman-Birk type proteinase inhibitor B-II OS=Arachis hypogaea PE=1 SV=1	gi|1012239362|ref|XP_015940476.1| PREDICTED: Bowman-Birk type proteinase inhibitor B-II [Arachis duranensis]	Bowman-Birk type proteinase inhibitor B-II
AH09G20290	2.86567	1.25512	1.71196	Chr09	90844218	90846504	+	1679	AH09G20290	GO:0004190;GO:0006508	-	virNOG03198	O	sp|P13917|7SB1_SOYBN Basic 7S globulin OS=Glycine max GN=BG PE=1 SV=2	gi|1012240037|ref|XP_015940640.1| PREDICTED: basic 7S globulin-like [Arachis duranensis]	Basic 7S globulin
AH09G21360	1.13955	1.34488	1.44849	Chr09	98006048	98007046	+	999	AH09G21360	-	-	-	-	-	gi|1012240657|ref|XP_015940795.1| PREDICTED: early nodulin-75-like [Arachis duranensis]	Repetitive proline-rich cell wall protein 2
AH09G21370	Inf	Inf	Inf	Chr09	98124613	98126063	-	1451	AH09G21370	-	K14516	virNOG19226	K	sp|Q8LDC8|ERF92_ARATH Ethylene-responsive transcription factor 1B OS=Arabidopsis thaliana GN=ERF1B PE=1 SV=2	gi|1012240783|ref|XP_015940821.1| PREDICTED: ethylene-responsive transcription factor 1B-like [Arachis duranensis]	Ethylene-responsive transcription factor 1B
AH09G22730	2.4823	1.70856	1.35171	Chr09	104716788	104718158	-	1056	AH09G22730	-	K00799	virNOG03173;KOG0406;virNOG34654	O	sp|Q03664|GSTX3_TOBAC Probable glutathione S-transferase OS=Nicotiana tabacum PE=2 SV=1	gi|1012241579|ref|XP_015941033.1| PREDICTED: probable glutathione S-transferase [Arachis duranensis]	Glutathione transferase GST 23
AH09G22740	4.46643	1.54619	2.01001	Chr09	104729403	104731096	-	853	AH09G22740	-	K00799	virNOG30014;virNOG03173;virNOG34654;KOG0406	O	sp|Q03662|GSTX1_TOBAC Probable glutathione S-transferase OS=Nicotiana tabacum PE=2 SV=1	gi|1012241583|ref|XP_015941035.1| PREDICTED: probable glutathione S-transferase [Arachis duranensis]	Probable glutathione S-transferase
AH09G22820	1.61536	1.23959	1.14895	Chr09	104927728	104932537	-	2258	AH09G22820	-	K04077	virNOG05103	O	sp|Q05046|CH62_CUCMA Chaperonin CPN60-2, mitochondrial OS=Cucurbita maxima GN=CPN60-2 PE=1 SV=1	gi|1012241550|ref|XP_015941025.1| PREDICTED: chaperonin CPN60-2, mitochondrial-like [Arachis duranensis]	Chaperonin CPN60-2, mitochondrial
AH09G22830	1.48673	1.19727	1.07697	Chr09	104932947	104938542	+	3513	AH09G22830	-	K04077	virNOG05103	O	sp|Q05046|CH62_CUCMA Chaperonin CPN60-2, mitochondrial OS=Cucurbita maxima GN=CPN60-2 PE=1 SV=1	gi|1012241494|ref|XP_015941011.1| PREDICTED: chaperonin CPN60-2, mitochondrial [Arachis duranensis]	Chaperonin CPN60-2, mitochondrial
AH09G23410	1.87406	2.65239	2.46416	Chr09	106007142	106009961	-	2733	AH09G23410	-	-	virNOG13470	R	sp|Q9SY02|PP301_ARATH Pentatricopeptide repeat-containing protein At4g02750 OS=Arabidopsis thaliana GN=PCMP-H24 PE=3 SV=1	gi|1021572541|ref|XP_016177379.1| PREDICTED: pentatricopeptide repeat-containing protein At4g02750-like [Arachis ipaensis]	Pentatricopeptide repeat-containing protein At4g02750
AH09G24380	4.43678	5.20617	5.03675	Chr09	108896103	108901264	-	4121	AH09G24380	GO:0016021;GO:0006468;GO:0030246;GO:0004674;GO:0005524;GO:0048544;GO:0005886	-	virNOG10391	T	sp|Q9FLV4|Y5248_ARATH G-type lectin S-receptor-like serine/threonine-protein kinase At5g24080 OS=Arabidopsis thaliana GN=At5g24080 PE=2 SV=1	gi|1012242624|ref|XP_015941299.1| PREDICTED: G-type lectin S-receptor-like serine/threonine-protein kinase At5g24080 [Arachis duranensis]	G-type lectin S-receptor-like serine/threonine-protein kinase At5g24080
AH09G24610	1.66265	2.52795	1.74491	Chr09	109175188	109179841	+	1920	AH09G24610	-	-	virNOG06677	K	sp|Q8H0W3|RVE6_ARATH Protein REVEILLE 6 OS=Arabidopsis thaliana GN=RVE6 PE=2 SV=1	gi|1012242783|ref|XP_015941336.1| PREDICTED: protein REVEILLE 6-like isoform X1 [Arachis duranensis]	Protein REVEILLE 6
AH09G26110	2.05125	3.24831	2.35666	Chr09	111071211	111075946	-	2605	AH09G26110	-	-	virNOG00330	P	sp|F4JIF5|TCX2_ARATH Protein tesmin/TSO1-like CXC 2 OS=Arabidopsis thaliana GN=TCX2 PE=1 SV=1	gi|1012243552|ref|XP_015941548.1| PREDICTED: protein tesmin/TSO1-like CXC 2 isoform X2 [Arachis duranensis]	Protein tesmin/TSO1-like CXC 2
AH09G26200	1.98414	1.36957	2.6089	Chr09	111145761	111147171	+	1329	AH09G26200	GO:0051603;GO:0005839;GO:0004298	K02734	virNOG03059	O	sp|O23714|PSB2A_ARATH Proteasome subunit beta type-2-A OS=Arabidopsis thaliana GN=PBD1 PE=1 SV=1	gi|1012243166|ref|XP_015941446.1| PREDICTED: proteasome subunit beta type-2-B-like [Arachis duranensis]	Proteasome subunit beta type-2-A
AH09G26210	2.39252	1.82668	2.69779	Chr09	111149826	111151032	+	876	AH09G26210	GO:0008289;GO:0006869	-	virNOG21989;virNOG21169	R	sp|Q9LZH5|LTPG2_ARATH Non-specific lipid transfer protein GPI-anchored 2 OS=Arabidopsis thaliana GN=LTPG2 PE=2 SV=1	gi|1012243170|ref|XP_015941447.1| PREDICTED: non-specific lipid-transfer protein-like protein At2g13820 isoform X1 [Arachis duranensis] &gt;gi|574139391|emb|CCW28756.1| putative lipid transfer/seed storage/trypsin-alpha amylase inhibitor [Arachis duranensis]	Non-specific lipid transfer protein GPI-anchored 2
AH09G26550	2.71622	2.31729	1.6021	Chr09	111533411	111537259	-	2137	AH09G26550	-	-	virNOG05051	R	sp|Q9ZQR3|Y2451_ARATH Leucine-rich repeat receptor-like serine/threonine-protein kinase At2g14510 OS=Arabidopsis thaliana GN=At2g14510 PE=2 SV=1	gi|1012243656|ref|XP_015941578.1| PREDICTED: putative leucine-rich repeat receptor-like serine/threonine-protein kinase At2g14440 isoform X1 [Arachis duranensis]	Putative leucine-rich repeat receptor-like serine/threonine-protein kinase At2g14440
AH09G26610	3.12396	3.47703	2.07015	Chr09	111604703	111605695	+	993	AH09G26610	-	-	virNOG00389;COG0657;virNOG14466	VI	sp|Q5NUF4|HIDM_GLYEC 2-hydroxyisoflavanone dehydratase OS=Glycyrrhiza echinata GN=HIDM PE=1 SV=1	gi|920692911|gb|KOM36136.1| hypothetical protein LR48_Vigan02g228600 [Vigna angularis] &gt;gi|965607546|dbj|BAT94037.1| hypothetical protein VIGAN_08060400 [Vigna angularis var. angularis]	2-hydroxyisoflavanone dehydratase
AH09G26620	3.36931	3.35507	1.57703	Chr09	111606234	111607384	+	1055	AH09G26620	GO:0033987;GO:0009717;GO:0009813;GO:0052689	K13258	virNOG14466;virNOG06143;virNOG00389	V	sp|Q5NUF4|HIDM_GLYEC 2-hydroxyisoflavanone dehydratase OS=Glycyrrhiza echinata GN=HIDM PE=1 SV=1	gi|1012243106|ref|XP_015941430.1| PREDICTED: 2-hydroxyisoflavanone dehydratase-like [Arachis duranensis]	2-hydroxyisoflavanone dehydratase
AH09G27110	Inf	Inf	Inf	Chr09	112163387	112165487	+	1170	AH09G27110	-	-	virNOG05235;virNOG21430;COG0515	TR	sp|Q8S9L6|CRK29_ARATH Cysteine-rich receptor-like protein kinase 29 OS=Arabidopsis thaliana GN=CRK29 PE=2 SV=1	gi|1012243954|ref|XP_015941665.1| PREDICTED: cysteine-rich receptor-like protein kinase 29 [Arachis duranensis]	Cysteine-rich receptor-like protein kinase 29
AH09G27760	1.49633	1.30104	1.41472	Chr09	112654609	112656949	-	908	AH09G27760	-	-	virNOG25831	S	-	gi|1012244608|ref|XP_015941855.1| PREDICTED: uncharacterized protein LOC107467316 isoform X4 [Arachis duranensis]	Uncharacterized protein||uncharacterized protein LOC106770837 isoform X3
AH09G27820	5.06615	4.90322	5.40725	Chr09	112724143	112724844	+	702	AH09G27820	-	-	virNOG12093	R	sp|C0HJG8|BSP_BOSSE Basic secretory protease (Fragments) OS=Boswellia serrata PE=1 SV=1	gi|1012245881|ref|XP_015942192.1| PREDICTED: uncharacterized protein LOC107467576 [Arachis duranensis]	Basic secretory protease (Fragments)
AH09G28750	1.81088	3.47227	1.85478	Chr09	113642877	113646856	-	3867	AH09G28750	GO:0005524;GO:0006468;GO:0016021;GO:0004672	-	virNOG09155	T	sp|Q9ZU46|ZAR1_ARATH Receptor protein kinase-like protein ZAR1 OS=Arabidopsis thaliana GN=ZAR1 PE=1 SV=1	gi|1012245536|ref|XP_015942105.1| PREDICTED: probable inactive leucine-rich repeat receptor-like protein kinase At1g66830 [Arachis duranensis]	Uncharacterized protein
AH09G28880	1.98323	4.18809	2.11469	Chr09	113746417	113748956	+	2174	AH09G28880	GO:0004672;GO:0016020;GO:0000166	-	virNOG04329;KOG1187	T	sp|Q9C6K9|LRL11_ARATH LEAF RUST 10 DISEASE-RESISTANCE LOCUS RECEPTOR-LIKE PROTEIN KINASE-like 1.1 OS=Arabidopsis thaliana GN=LRK10L-1.1 PE=2 SV=1	gi|1012244172|ref|XP_015941730.1| PREDICTED: probable serine/threonine-protein kinase At1g18390 [Arachis duranensis]	Putative serine/threonine-protein kinase At1g18390 family
AH09G28950	1.4853	1.1158	1.31128	Chr09	113809790	113811610	+	1254	AH09G28950	-	-	virNOG15629	T	sp|Q9FF31|LRL21_ARATH LEAF RUST 10 DISEASE-RESISTANCE LOCUS RECEPTOR-LIKE PROTEIN KINASE-like 2.1 OS=Arabidopsis thaliana GN=LRK10L-2.1 PE=3 SV=1	gi|1012245006|ref|XP_015941961.1| PREDICTED: probable receptor-like protein kinase At1g67000 isoform X2 [Arachis duranensis]	Uncharacterized protein
AH09G29510	Inf	Inf	Inf	Chr09	114590867	114592929	+	2063	AH09G29510	GO:0016021	-	virNOG12333;virNOG12102	R	-	gi|1012357941|gb|KYP69125.1| putative transporter MCH1 [Cajanus cajan]	Protein NUCLEAR FUSION DEFECTIVE 4
AH09G29840	1.21181	2.85506	1.42207	Chr09	114911724	114913742	-	1537	AH09G29840	GO:0005794;GO:0071554;GO:0016413	-	virNOG10526	R	sp|Q940H3|TBL36_ARATH Protein trichome birefringence-like 36 OS=Arabidopsis thaliana GN=TBL36 PE=2 SV=1	gi|1012245589|ref|XP_015942119.1| PREDICTED: protein trichome birefringence-like 36 [Arachis duranensis]	Protein trichome birefringence-like 36
AH09G31100	2.4743	2.08446	2.53732	Chr09	116348069	116349610	+	1052	AH09G31100	-	-	virNOG19701	R	sp|Q8LDF9|HMGB7_ARATH High mobility group B protein 7 OS=Arabidopsis thaliana GN=HMGB7 PE=1 SV=1	gi|1012245877|ref|XP_015942191.1| PREDICTED: high mobility group B protein 7-like [Arachis duranensis]	High mobility group B protein 7
AH09G31120	5.81284	6.96933	5.57665	Chr09	116352273	116355651	-	2511	AH09G31120	-	-	virNOG01821	R	sp|Q00874|DR100_ARATH DNA damage-repair/toleration protein DRT100 OS=Arabidopsis thaliana GN=DRT100 PE=2 SV=2	gi|1012244794|ref|XP_015941909.1| PREDICTED: DNA-damage-repair/toleration protein DRT100 [Arachis duranensis] &gt;gi|1012244798|ref|XP_015941910.1| PREDICTED: DNA-damage-repair/toleration protein DRT100 [Arachis duranensis]	Receptor-like protein 12
AH09G31630	4.60915	2.94991	2.06364	Chr09	116740313	116742674	+	1156	AH09G31630	GO:0009813;GO:0045430	K01859	virNOG04834	G	sp|Q93XE6|CFI1A_SOYBN Chalcone--flavonone isomerase 1A OS=Glycine max GN=CHI1A PE=2 SV=1	gi|1012246051|ref|XP_015942246.1| PREDICTED: chalcone--flavonone isomerase 1A-like [Arachis duranensis]	Chalcone--flavonone isomerase 1A
AH09G31640	2.52115	1.92637	1.28659	Chr09	116750064	116752053	+	1098	AH09G31640	GO:0045430;GO:0009813	K01859	virNOG04834	G	sp|Q53B75|CF1B1_SOYBN Chalcone--flavonone isomerase 1B-1 OS=Glycine max GN=CHI1B1 PE=2 SV=1	gi|751333889|gb|AJF45950.1| type II chalcone isomerase [Arachis hypogaea]	Chalcone--flavonone isomerase 1B-1
AH09G31680	1.04319	1.2227	2.07099	Chr09	116779332	116781623	+	2292	AH09G31680	GO:0016021;GO:0005524;GO:0016887	-	virNOG11121	Q	sp|O80946|AB1G_ARATH ABC transporter G family member 1 OS=Arabidopsis thaliana GN=ABCG1 PE=2 SV=1	gi|1012246479|ref|XP_015942370.1| PREDICTED: ABC transporter G family member 6-like [Arachis duranensis]	ABC transporter G family member 16
AH09G32500	Inf	Inf	Inf	Chr09	117577800	117585198	-	1673	AH09G32500	-	K01183	NOG33376;virNOG08992;NOG132868	GS	sp|P23472|CHLY_HEVBR Hevamine-A OS=Hevea brasiliensis PE=1 SV=2	gi|1012246310|ref|XP_015942321.1| PREDICTED: hevamine-A-like [Arachis duranensis]	Acidic endochitinase||Hevamine-A
AH09G32630	2.27922	2.96314	2.01766	Chr09	117796145	117800283	+	1547	AH09G32630	-	K25193	virNOG06227;COG0076	E	sp|Q6ESZ9|SDC1_ORYSJ Serine decarboxylase 1 OS=Oryza sativa subsp. japonica GN=SDC1 PE=3 SV=1	gi|1012247318|ref|XP_015942601.1| PREDICTED: serine decarboxylase 1-like [Arachis duranensis]	Serine decarboxylase 1
AH09G32950	4.16574	3.0171	3.45494	Chr09	118165325	118166846	+	1436	AH09G32950	-	-	virNOG17989	K	sp|Q70II3|EF110_ARATH Ethylene-responsive transcription factor ERF110 OS=Arabidopsis thaliana GN=ERF110 PE=2 SV=2	gi|1012247311|ref|XP_015942600.1| PREDICTED: ethylene-responsive transcription factor ERF110-like [Arachis duranensis]	Ethylene-responsive transcription factor ERF112
AH09G33540	5.11806	2.91352	2.41482	Chr09	118859393	118862183	+	2245	AH09G33540	GO:0016021	K15378	virNOG03948	G	sp|Q39231|SUC2_ARATH Sucrose transport protein SUC2 OS=Arabidopsis thaliana GN=SUC2 PE=1 SV=2	gi|1021572126|ref|XP_016177182.1| PREDICTED: sucrose transport protein SUC2-like [Arachis ipaensis]	Sucrose transport protein SUC2
AH09G34700	7.76865	6.56349	6.27206	Chr09	120204464	120205336	+	873	AH09G34700	GO:0005488	-	NOG80837	S	sp|Q39529|LEC2_CLAKE Agglutinin-2 OS=Cladrastis kentukea PE=1 SV=1	gi|1021571121|ref|XP_016176720.1| PREDICTED: lectin-like [Arachis ipaensis]	Agglutinin-2
AH09G34730	6.65469	4.89554	3.91322	Chr09	120267756	120268553	+	798	AH09G34730	GO:0030246	-	NOG80837	S	sp|P42088|LEC_LEUMI Lectin OS=Leucomphalos mildbraedii PE=1 SV=1	gi|1012247701|ref|XP_015942714.1| PREDICTED: lectin-like [Arachis duranensis]	Lectin
AH09G34770	Inf	Inf	Inf	Chr09	120353905	120354902	-	998	AH09G34770	GO:0030246	-	virNOG30196;virNOG08310;NOG80837	ST	sp|P02872|LECG_ARAHY Galactose-binding lectin OS=Arachis hypogaea PE=1 SV=3	gi|1012247542|ref|XP_015942672.1| PREDICTED: galactose-binding lectin-like [Arachis duranensis]	Galactose-binding lectin
AH10G00320	3.92587	5.80394	2.19735	Chr10	391491	398175	-	2184	AH10G00320	-	K11517	virNOG00280	C	sp|Q9LRR9|GLO1_ARATH (S)-2-hydroxy-acid oxidase GLO1 OS=Arabidopsis thaliana GN=GLO1 PE=1 SV=1	gi|1012248342|ref|XP_015942875.1| PREDICTED: peroxisomal (S)-2-hydroxy-acid oxidase GLO1-like isoform X1 [Arachis duranensis]	Peroxisomal (S)-2-hydroxy-acid oxidase
AH10G00660	5.29818	5.35364	5.00263	Chr10	694482	697713	-	1449	AH10G00660	GO:0019748;GO:0016021;GO:0051603;GO:0016747;GO:0004185	K16296	virNOG14733	O	sp|Q9C7Z9|SCP18_ARATH Serine carboxypeptidase-like 18 OS=Arabidopsis thaliana GN=SCPL18 PE=2 SV=2	gi|1012006654|ref|XP_015944313.1| PREDICTED: serine carboxypeptidase-like 13 [Arachis duranensis]	Serine carboxypeptidase-like 18
AH10G00800	1.91083	1.4465	1.71988	Chr10	848966	852275	-	1820	AH10G00800	-	K14801	virNOG04043	R	sp|P47816|PDCD2_RAT Programmed cell death protein 2 OS=Rattus norvegicus GN=Pdcd2 PE=2 SV=2	gi|1012248276|ref|XP_015942857.1| PREDICTED: programmed cell death protein 2-like [Arachis duranensis]	Programmed cell death protein 2
AH10G01210	6.10354	5.70193	4.51174	Chr10	1206029	1208250	+	2099	AH10G01210	GO:0016301;GO:0000166;GO:0016310;GO:0016020	-	COG0515;virNOG08196	T	sp|P93604|LRK10_WHEAT Rust resistance kinase Lr10 OS=Triticum aestivum GN=LRK10 PE=2 SV=1	gi|1021573120|ref|XP_016177647.1| PREDICTED: uncharacterized protein LOC107619931 [Arachis ipaensis]	Receptor-like kinase
AH10G01240	2.36432	1.70678	1.47066	Chr10	1225181	1226786	-	600	AH10G01240	-	-	virNOG13420	T	sp|Q9LY03|IRK_ARATH Probable LRR receptor-like serine/threonine-protein kinase IRK OS=Arabidopsis thaliana GN=IRK PE=1 SV=1	gi|1012210779|ref|XP_015933083.1| PREDICTED: proline-rich receptor-like protein kinase PERK3 [Arachis duranensis]	G-type lectin S-receptor-like serine/threonine-protein kinase At1g61480
AH10G02190	4.17233	2.10214	2.09332	Chr10	1904768	1905887	-	1120	AH10G02190	GO:0006351	K13433	virNOG22226	K	sp|O04681|PTI5_SOLLC Pathogenesis-related genes transcriptional activator PTI5 OS=Solanum lycopersicum GN=PTI5 PE=2 SV=1	gi|1012248774|ref|XP_015942994.1| PREDICTED: pathogenesis-related genes transcriptional activator PTI5-like [Arachis duranensis]	Pathogenesis-related genes transcriptional activator PTI5
AH10G02510	3.75198	5.15644	3.21078	Chr10	2217719	2218519	+	801	AH10G02510	-	-	virNOG26876	R	-	gi|1012249183|ref|XP_015943106.1| PREDICTED: protein E6 [Arachis duranensis]	Protein E6
AH10G02820	4.81831	5.0393	3.74344	Chr10	2443825	2446391	-	1242	AH10G02820	-	-	virNOG08711	S	-	gi|1012249203|ref|XP_015943112.1| PREDICTED: uncharacterized protein LOC107468353 [Arachis duranensis]	Uncharacterized protein
AH10G02900	1.62442	4.62455	2.95102	Chr10	2551024	2553082	-	1191	AH10G02900	GO:0016791;GO:0016311;GO:0005829	K15637	virNOG05302	G	sp|Q9FNJ9|CA1P_ARATH Probable 2-carboxy-D-arabinitol-1-phosphatase OS=Arabidopsis thaliana GN=At5g22620 PE=1 SV=1	gi|1012249332|ref|XP_015943147.1| PREDICTED: probable 2-carboxy-D-arabinitol-1-phosphatase [Arachis duranensis]	Probable 2-carboxy-D-arabinitol-1-phosphatase
AH10G03190	Inf	Inf	Inf	Chr10	2866859	2868607	+	1749	AH10G03190	GO:0046872;GO:0055114;GO:0004097;GO:0046148	K00422	virNOG08373	S	sp|P43309|PPO_MALDO Polyphenol oxidase, chloroplastic OS=Malus domestica PE=2 SV=1	gi|1012249985|ref|XP_015943326.1| PREDICTED: polyphenol oxidase, chloroplastic-like [Arachis duranensis]	Polyphenol oxidase, chloroplastic
AH10G03910	4.80676	3.45703	3.50559	Chr10	3480235	3484258	+	3100	AH10G03910	-	-	virNOG04742	T	sp|O81906|B120_ARATH G-type lectin S-receptor-like serine/threonine-protein kinase B120 OS=Arabidopsis thaliana GN=B120 PE=2 SV=1	gi|1012249645|ref|XP_015943236.1| PREDICTED: G-type lectin S-receptor-like serine/threonine-protein kinase B120 isoform X3 [Arachis duranensis]	G-type lectin S-receptor-like serine/threonine-protein kinase B120
AH10G04030	4.43436	3.83637	4.18252	Chr10	3741193	3744666	+	2979	AH10G04030	GO:0006952;GO:0009506;GO:0016021;GO:0006468;GO:0004674;GO:0005524;GO:0005886;GO:0048544	-	virNOG02323;virNOG30432;COG0515	T	sp|O81832|Y4729_ARATH G-type lectin S-receptor-like serine/threonine-protein kinase At4g27290 OS=Arabidopsis thaliana GN=At4g27290 PE=3 SV=4	gi|1012250175|ref|XP_015943371.1| PREDICTED: G-type lectin S-receptor-like serine/threonine-protein kinase At4g27290 [Arachis duranensis]	G-type lectin S-receptor-like serine/threonine-protein kinase At4g27290||Receptor-like serine/threonine-protein kinase SD1-8
AH10G04560	6.38727	6.25312	7.47929	Chr10	4325400	4326409	-	1010	AH10G04560	GO:0005576	K13449	virNOG22019	S	sp|P09042|PR1C_TOBAC Pathogenesis-related protein 1C OS=Nicotiana tabacum PE=2 SV=3	gi|1012250695|ref|XP_015943509.1| PREDICTED: pathogenesis-related protein 1C-like [Arachis duranensis]	Pathogenesis-related protein 1C
AH10G04660	3.20204	2.02494	1.73849	Chr10	4406176	4410033	-	3699	AH10G04660	GO:0004674;GO:0005524;GO:0006468;GO:0016021	-	virNOG00491	T	sp|Q9LJM4|IKU2_ARATH Receptor-like protein kinase HAIKU2 OS=Arabidopsis thaliana GN=IKU2 PE=1 SV=1	gi|1012250525|ref|XP_015943462.1| PREDICTED: receptor-like protein kinase HAIKU2 [Arachis duranensis]	Receptor-like protein kinase HAIKU2
AH10G04750	2.58348	1.11912	1.60472	Chr10	4511941	4518747	-	2912	AH10G04750	-	-	virNOG05076	P	sp|Q9M0Z3|KEA3_ARATH K(+) efflux antiporter 3, chloroplastic OS=Arabidopsis thaliana GN=KEA3 PE=1 SV=2	gi|1012250617|ref|XP_015943487.1| PREDICTED: K(+) efflux antiporter 3, chloroplastic-like isoform X2 [Arachis duranensis]	K(+) efflux antiporter 3, chloroplastic
AH10G04890	2.57758	1.42823	1.28627	Chr10	4625498	4628950	-	2427	AH10G04890	GO:0055114;GO:0006457;GO:0051082;GO:0032440;GO:0005524;GO:0005739	K04043	virNOG10482	O	sp|Q01899|HSP7M_PHAVU Heat shock 70 kDa protein, mitochondrial OS=Phaseolus vulgaris PE=2 SV=1	gi|1021575639|ref|XP_016179047.1| PREDICTED: heat shock 70 kDa protein, mitochondrial [Arachis ipaensis]	Heat shock 70 kDa protein, mitochondrial
AH10G05010	2.06592	2.49964	2.03118	Chr10	4836940	4839219	+	1487	AH10G05010	-	K00083	virNOG02608	Q	sp|Q9CAI3|CADH1_ARATH Probable cinnamyl alcohol dehydrogenase 1 OS=Arabidopsis thaliana GN=CAD1 PE=2 SV=1	gi|1012250171|ref|XP_015943370.1| PREDICTED: probable cinnamyl alcohol dehydrogenase 1 [Arachis duranensis]	Probable cinnamyl alcohol dehydrogenase 1
AH10G05020	3.4514	2.4838	1.71709	Chr10	4839734	4842047	+	1636	AH10G05020	-	K00083	virNOG02608;COG1064	QC	sp|Q9CAI3|CADH1_ARATH Probable cinnamyl alcohol dehydrogenase 1 OS=Arabidopsis thaliana GN=CAD1 PE=2 SV=1	gi|1012250164|ref|XP_015943368.1| PREDICTED: probable cinnamyl alcohol dehydrogenase 1 [Arachis duranensis] &gt;gi|1012250167|ref|XP_015943369.1| PREDICTED: probable cinnamyl alcohol dehydrogenase 1 [Arachis duranensis]	Probable cinnamyl alcohol dehydrogenase 1
AH10G05300	Inf	Inf	Inf	Chr10	5073883	5074299	+	417	AH10G05300	-	-	-	-	-	gi|1012250667|ref|XP_015943500.1| PREDICTED: RNA-binding protein 12 [Arachis duranensis]	Uncharacterized protein
AH10G05900	Inf	Inf	Inf	Chr10	5572652	5575485	-	1635	AH10G05900	GO:0030170;GO:0009089;GO:0010285	K10206	virNOG15221	E	sp|Q9ZQI7|ALD1_ARATH Aminotransferase ALD1, chloroplastic OS=Arabidopsis thaliana GN=ALD1 PE=1 SV=2	gi|1012249896|ref|XP_015943305.1| PREDICTED: aminotransferase ALD1-like [Arachis duranensis]	Aminotransferase ALD1
AH10G07730	4.87136	2.18139	2.70415	Chr10	8270966	8274422	-	1518	AH10G07730	GO:0006006;GO:0055114;GO:0051287;GO:0016620;GO:0050661	K00134	virNOG03816	G	sp|Q9FX54|G3PC2_ARATH Glyceraldehyde-3-phosphate dehydrogenase GAPC2, cytosolic OS=Arabidopsis thaliana GN=GAPC2 PE=1 SV=1	gi|1021582899|ref|XP_016180845.1| PREDICTED: glyceraldehyde-3-phosphate dehydrogenase GAPC2, cytosolic-like [Arachis ipaensis]	Glyceraldehyde-3-phosphate dehydrogenase GAPC2, cytosolic
AH10G13160	1.19992	4.70582	1.77437	Chr10	29889319	29891154	+	1146	AH10G13160	-	-	virNOG18243	S	sp|Q9XIM0|MEE14_ARATH CCG-binding protein 1 OS=Arabidopsis thaliana GN=MEE14 PE=1 SV=1	gi|1012254297|ref|XP_015944438.1| PREDICTED: CCG-binding protein 1 [Arachis duranensis]	Uncharacterized protein
AH10G13770	8.28099	6.02669	3.57025	Chr10	32700849	32702492	+	838	AH10G13770	-	-	virNOG21758	R	-	gi|1012256115|ref|XP_015944909.1| PREDICTED: uncharacterized protein LOC107470041 [Arachis duranensis]	Uncharacterized protein
AH10G17560	1.83918	2.19773	1.62452	Chr10	81389307	81391669	+	1268	AH10G17560	GO:0098869;GO:0004601;GO:0005576;GO:0055114;GO:0046872;GO:0006979;GO:0020037;GO:0042744	K00430	virNOG05361	G	sp|Q9FLC0|PER52_ARATH Peroxidase 52 OS=Arabidopsis thaliana GN=PER52 PE=2 SV=1	gi|1012257165|ref|XP_015945144.1| PREDICTED: peroxidase P7 [Arachis duranensis]	Peroxidase 4
AH10G20530	1.74687	4.4744	1.39993	Chr10	94863092	94864629	+	1364	AH10G20530	-	-	virNOG22289	K	-	gi|1012258704|ref|XP_015945520.1| PREDICTED: uncharacterized protein LOC107470632 [Arachis duranensis]	Uncharacterized protein
AH10G22150	1.51	1.98252	1.41656	Chr10	99988766	99989176	+	411	AH10G22150	GO:0005634;GO:0046982;GO:0000786;GO:0003677	K11253	COG2036;virNOG17611	B	sp|P68429|H32_MEDSA Histone H3.2 OS=Medicago sativa GN=H3-1.1 PE=1 SV=2	gi|357502337|ref|XP_003621457.1| core histone H2A/H2B/H3/H4 [Medicago truncatula] &gt;gi|355496472|gb|AES77675.1| core histone H2A/H2B/H3/H4 [Medicago truncatula]	Histone H3.2
AH10G22230	1.11185	2.28793	1.15658	Chr10	100083594	100089577	-	1583	AH10G22230	-	-	virNOG10788	K	sp|Q9FUD3|BZIP9_ARATH Basic leucine zipper 9 OS=Arabidopsis thaliana GN=BZIP9 PE=1 SV=1	gi|1012260129|ref|XP_015945877.1| PREDICTED: basic leucine zipper 9-like [Arachis duranensis]	Basic leucine zipper 9
AH10G24930	4.00362	2.69687	3.40598	Chr10	106480799	106482438	+	917	AH10G24930	-	-	virNOG14074	S	-	gi|1021576313|ref|XP_016179362.1| PREDICTED: uncharacterized protein LOC107621902 [Arachis ipaensis]	Uncharacterized protein
AH10G25740	4.89813	3.40199	1.77689	Chr10	107505536	107506915	-	1380	AH10G25740	-	-	virNOG31177	S	sp|Q940Z5|PMAT1_ARATH Phenolic glucoside malonyltransferase 1 OS=Arabidopsis thaliana GN=PMAT1 PE=1 SV=1	gi|1012261513|ref|XP_015946214.1| PREDICTED: malonyl-CoA:anthocyanidin 5-O-glucoside-6&apos;&apos;-O-malonyltransferase-like [Arachis duranensis]	Malonyl-CoA:anthocyanidin 5-O-glucoside-6''-O-malonyltransferase
AH10G25910	Inf	Inf	Inf	Chr10	107739621	107742456	-	2145	AH10G25910	-	-	virNOG03191	R	sp|O49432|QRT3_ARATH Polygalacturonase QRT3 OS=Arabidopsis thaliana GN=QRT3 PE=2 SV=1	gi|1012261708|ref|XP_015946262.1| PREDICTED: polygalacturonase QRT3-like [Arachis duranensis]	Polygalacturonase QRT3
AH10G26480	1.58087	1.31555	1.73792	Chr10	108650969	108653848	-	1538	AH10G26480	GO:0005484;GO:0012505;GO:0048278;GO:0006887;GO:0016021;GO:0006886;GO:0031201;GO:0000149;GO:0005886;GO:0006906	K08486	virNOG00955;virNOG02064	U	sp|Q9ZSD4|SY121_ARATH Syntaxin-121 OS=Arabidopsis thaliana GN=SYP121 PE=1 SV=1	gi|1012261951|ref|XP_015946328.1| PREDICTED: syntaxin-121 [Arachis duranensis]	Syntaxin-121
AH10G27930	7.19368	10.162	7.67138	Chr10	110384442	110387963	+	1537	AH10G27930	GO:0030570;GO:0045490;GO:0046872	K01728	virNOG29392	G	sp|Q93Z25|PLY22_ARATH Probable pectate lyase 22 OS=Arabidopsis thaliana GN=At5g63180 PE=2 SV=1	gi|1012262576|ref|XP_015946499.1| PREDICTED: pectate lyase-like [Arachis duranensis]	Probable pectate lyase 22
AH10G29980	1.1355	3.18407	1.34234	Chr10	112311091	112313532	-	2442	AH10G29980	GO:0008568;GO:0008270	-	virNOG10581	R	sp|Q3E6Q1|PPR32_ARATH Pentatricopeptide repeat-containing protein At1g11290, chloroplastic OS=Arabidopsis thaliana GN=PCMP-H40 PE=2 SV=1	gi|1012264077|ref|XP_015946888.1| PREDICTED: pentatricopeptide repeat-containing protein At1g11290, chloroplastic [Arachis duranensis]	Pentatricopeptide repeat-containing protein At1g11290, chloroplastic
AH10G30300	6.65513	6.27941	5.37441	Chr10	112588130	112591731	-	1389	AH10G30300	GO:0003824;GO:0050662	K13265	virNOG01004	V	sp|Q40316|VESTR_MEDSA Vestitone reductase OS=Medicago sativa PE=1 SV=1	gi|1021585901|ref|XP_016182281.1| PREDICTED: vestitone reductase-like [Arachis ipaensis]	Vestitone reductase
AH10G30440	1.28885	2.70638	2.25744	Chr10	112716609	112721635	-	2197	AH10G30440	-	-	virNOG03679	S	-	gi|1021583423|ref|XP_016181090.1| PREDICTED: uncharacterized protein LOC107623371 [Arachis ipaensis]	Transglutaminase family protein
AH10G31430	3.26806	3.79616	2.68188	Chr10	113477280	113481511	+	2341	AH10G31430	GO:0015035;GO:0055114;GO:0009055;GO:0035556;GO:0045454;GO:0005622	-	NOG11314;virNOG10191	O	-	gi|1012354263|gb|KYP65450.1| hypothetical protein KK1_011685 [Cajanus cajan]	Phosphatidylinositol 3,4,5-trisphosphate-dependent Rac exchanger 1 protein
AH10G31980	4.80111	5.71945	3.46781	Chr10	113984756	113987360	+	1571	AH10G31980	GO:0016709;GO:0020037;GO:0016021;GO:0005506;GO:0055114;GO:0044550	-	virNOG01057	Q	sp|O22307|C71DB_LOTJA Cytochrome P450 71D11 (Fragment) OS=Lotus japonicus GN=CYP71D11 PE=2 SV=1	gi|1012263195|ref|XP_015946673.1| PREDICTED: cytochrome P450 71D11-like [Arachis duranensis]	Cytochrome P450 71D11 (Fragment)
AH10G32240	7.85536	6.44274	4.67356	Chr10	114152473	114155363	-	1599	AH10G32240	-	-	NOG07059;KOG3178	R	sp|P93324|CHOMT_MEDSA Isoliquiritigenin 2&apos;-O-methyltransferase OS=Medicago sativa PE=1 SV=1	gi|1012263627|ref|XP_015946770.1| PREDICTED: isoliquiritigenin 2&apos;-O-methyltransferase-like [Arachis duranensis]	Isoliquiritigenin 2'-O-methyltransferase
AH11G00480	1.1881	2.7371	1.26171	Chr11	494359	494787	-	429	AH11G00480	-	-	virNOG26046;virNOG24331;virNOG24453;COG0484	O	sp|Q9FYB5|DNJ11_ARATH Chaperone protein dnaJ 11, chloroplastic OS=Arabidopsis thaliana GN=ATJ11 PE=1 SV=2	gi|1021476963|ref|XP_016173365.1| PREDICTED: chaperone protein dnaJ 11, chloroplastic [Arachis ipaensis]	Chaperone protein dnaJ 11, chloroplastic
AH11G01110	1.076	1.16793	1.02307	Chr11	1183299	1190929	-	3971	AH11G01110	GO:0003899;GO:0006351;GO:0003677	K10908	virNOG03599	K	sp|Q8L6J5|RPO1B_TOBAC DNA-directed RNA polymerase 1B, mitochondrial OS=Nicotiana tabacum GN=RPOT1-TOM PE=2 SV=2	gi|1021467788|ref|XP_016187723.1| PREDICTED: DNA-directed RNA polymerase 1B, mitochondrial-like [Arachis ipaensis]	DNA-directed RNA polymerase 1B, mitochondrial
AH11G01480	1.46989	1.7225	1.05814	Chr11	1507776	1512096	+	1604	AH11G01480	GO:0005622;GO:0005525;GO:0007264	K07976	virNOG14899	R	sp|P87027|SPG1_SCHPO Septum-promoting GTP-binding protein 1 OS=Schizosaccharomyces pombe (strain 972 / ATCC 24843) GN=spg1 PE=1 SV=1	gi|1021467865|ref|XP_016191362.1| PREDICTED: septum-promoting GTP-binding protein 1-like [Arachis ipaensis]	Septum-promoting GTP-binding protein 1
AH11G01970	10.1744	8.33741	8.87445	Chr11	2023128	2024236	+	1109	AH11G01970	-	-	virNOG20237;virNOG21649	R	sp|P13087|MIRA_SYNDU Miraculin OS=Synsepalum dulcificum PE=1 SV=3	gi|1021477001|ref|XP_016173540.1| PREDICTED: miraculin-like [Arachis ipaensis]	Uncharacterized protein
AH11G02000	3.05199	2.69567	2.25844	Chr11	2035794	2036558	-	765	AH11G02000	GO:0016021	-	virNOG11125;virNOG00828	S	sp|Q8LD98|NHL6_ARATH NDR1/HIN1-like protein 6 OS=Arabidopsis thaliana GN=NHL6 PE=1 SV=1	gi|1021468045|ref|XP_016198291.1| PREDICTED: protein YLS9 [Arachis ipaensis]	Uncharacterized protein
AH11G02690	Inf	Inf	Inf	Chr11	2847385	2849107	+	639	AH11G02690	GO:0008289;GO:0006869	-	virNOG21781;virNOG23426;virNOG24353	RST	sp|Q39950|NLTP_HELAN Non-specific lipid-transfer protein OS=Helianthus annuus PE=3 SV=1	gi|1021477017|ref|XP_016173613.1| PREDICTED: non-specific lipid-transfer protein 1-like [Arachis ipaensis]	Non-specific lipid-transfer protein
AH11G02910	2.23804	5.46607	2.27704	Chr11	3130469	3135710	+	1288	AH11G02910	GO:0042744;GO:0020037;GO:0006979;GO:0055114;GO:0046872;GO:0005576;GO:0098869;GO:0004601	-	virNOG11614;virNOG16256	R	sp|P22195|PER1_ARAHY Cationic peroxidase 1 OS=Arachis hypogaea GN=PNC1 PE=1 SV=2	gi|1011993752|ref|XP_015948850.1| PREDICTED: peroxidase P7-like [Arachis duranensis]	Cationic peroxidase 1||Peroxidase 2
AH11G03850	2.89033	3.25761	2.75371	Chr11	4629688	4634457	+	2216	AH11G03850	GO:0009646;GO:0006541;GO:0006529;GO:0005829;GO:0042803;GO:0004066	K01953	virNOG03325	E	sp|P49093|ASNS2_LOTJA Asparagine synthetase [glutamine-hydrolyzing] 2 OS=Lotus japonicus GN=AS2 PE=2 SV=2	gi|1021468310|ref|XP_016162712.1| PREDICTED: asparagine synthetase [glutamine-hydrolyzing] 2 [Arachis ipaensis]	Asparagine synthetase [glutamine-hydrolyzing] 2
AH11G03950	1.32507	2.21013	2.14409	Chr11	4818924	4820586	+	1221	AH11G03950	-	-	virNOG28916;virNOG10114	SR	sp|Q9LNG5|PPP7L_ARATH Serine/threonine-protein phosphatase 7 long form homolog OS=Arabidopsis thaliana GN=MAIL3 PE=2 SV=1	gi|1021575338|ref|XP_016178878.1| PREDICTED: serine/threonine-protein phosphatase 7 long form homolog [Arachis ipaensis]	Serine/threonine-protein phosphatase 7 long form homolog
AH11G04440	1.0193	2.27423	1.11748	Chr11	5600388	5601000	-	613	AH11G04440	-	-	virNOG26745	S	-	gi|922379877|ref|XP_013460171.1| hypothetical protein MTR_3g462980 [Medicago truncatula] &gt;gi|657393382|gb|KEH34202.1| hypothetical protein MTR_3g462980 [Medicago truncatula]	Uncharacterized protein
AH11G04450	1.07624	4.47954	1.24182	Chr11	5602720	5607575	-	2346	AH11G04450	GO:0051536;GO:0009228	K03147	virNOG07001	H	sp|O82392|THIC_ARATH Phosphomethylpyrimidine synthase, chloroplastic OS=Arabidopsis thaliana GN=THIC PE=1 SV=1	gi|1021468389|ref|XP_016165747.1| PREDICTED: phosphomethylpyrimidine synthase, chloroplastic isoform X1 [Arachis ipaensis]	Phosphomethylpyrimidine synthase, chloroplastic
AH11G04720	1.63257	5.13251	1.50698	Chr11	5986163	5988518	-	1077	AH11G04720	-	-	virNOG17918	S	-	gi|1021468438|ref|XP_016167835.1| PREDICTED: uncharacterized protein LOC107610254 [Arachis ipaensis]	Uncharacterized protein
AH11G05410	1.83038	2.26207	2.55055	Chr11	7313620	7319703	-	2017	AH11G05410	GO:0004849;GO:0016310;GO:0005524;GO:0005829;GO:0044206;GO:0016757;GO:0044211;GO:0006206	K00876	virNOG15168	F	sp|O65583|UKL4_ARATH Uridine kinase-like protein 4 OS=Arabidopsis thaliana GN=UKL4 PE=2 SV=2	gi|1011993044|ref|XP_015932780.1| PREDICTED: uridine kinase-like protein 3 [Arachis duranensis] &gt;gi|1011993046|ref|XP_015932842.1| PREDICTED: uridine kinase-like protein 3 [Arachis duranensis] &gt;gi|1021468544|ref|XP_016172271.1| PREDICTED: uridine kinase-like protein 3 [Arachis ipaensis] &gt;gi|1021468546|ref|XP_016172334.1| PREDICTED: uridine kinase-like protein 3 [Arachis ipaensis]	Uridine kinase-like protein 4
AH11G06850	Inf	Inf	Inf	Chr11	10008069	10009877	-	1486	AH11G06850	GO:0009058;GO:0050350	K00660	virNOG10548;COG3424	HQ	sp|P51069|THS3_ARAHY Stilbene synthase 3 OS=Arachis hypogaea PE=2 SV=1	gi|1021468752|ref|XP_016180692.1| PREDICTED: stilbene synthase 3-like [Arachis ipaensis]	Stilbene synthase 3
AH11G08010	4.11705	2.59949	2.26374	Chr11	13058987	13063121	-	1892	AH11G08010	GO:0005506;GO:0055114;GO:0004497;GO:0016021;GO:0020037;GO:0016705	K09755	COG2124;virNOG05200	Q	sp|Q42600|C84A1_ARATH Cytochrome P450 84A1 OS=Arabidopsis thaliana GN=CYP84A1 PE=1 SV=1	gi|1021468940|ref|XP_016183359.1| PREDICTED: cytochrome P450 84A1-like [Arachis ipaensis]	Cytochrome P450 84A1
AH11G09230	1.89964	2.51643	2.3018	Chr11	15967751	15972576	+	2364	AH11G09230	-	-	virNOG03690	O	sp|Q59536|PTRB_MORLA Protease 2 OS=Moraxella lacunata GN=ptrB PE=3 SV=1	gi|1021469322|ref|XP_016184545.1| PREDICTED: protease 2 isoform X1 [Arachis ipaensis]	Dipeptidyl aminopeptidase BI
AH11G09340	3.99641	2.80433	2.6046	Chr11	16135386	16142139	-	1248	AH11G09340	-	-	virNOG12013	R	sp|Q6RYA0|SABP2_TOBAC Salicylic acid-binding protein 2 OS=Nicotiana tabacum GN=SABP2 PE=1 SV=1	gi|1021469344|ref|XP_016184646.1| PREDICTED: salicylic acid-binding protein 2-like isoform X1 [Arachis ipaensis]	Salicylic acid-binding protein 2
AH11G10970	1.1131	3.93617	1.01489	Chr11	21915215	21931898	+	1997	AH11G10970	GO:0016740	K13692	virNOG12785;virNOG00121	GC	sp|O22182|U84B1_ARATH UDP-glycosyltransferase 84B1 OS=Arabidopsis thaliana GN=UGT84B1 PE=2 SV=1	gi|1011995417|ref|XP_015955977.1| PREDICTED: UDP-glycosyltransferase 84B2-like [Arachis duranensis]	UDP-glycosyltransferase 84B1
AH11G11030	7.4568	6.4664	3.84289	Chr11	22205441	22208273	-	1957	AH11G11030	GO:0020037;GO:0016705;GO:0055114;GO:0005506;GO:0016021;GO:0004497	K13260	COG2124;virNOG10453	Q	sp|Q6WNQ8|C81E8_MEDTR Cytochrome P450 81E8 OS=Medicago truncatula GN=CYP81E8 PE=2 SV=1	gi|1021469603|ref|XP_016185649.1| PREDICTED: cytochrome P450 81E8-like [Arachis ipaensis]	Cytochrome P450 81E8
AH11G13160	Inf	Inf	Inf	Chr11	33684983	33687396	-	1098	AH11G13160	-	-	virNOG19630	S	sp|Q0J7V9|LSD1_ORYSJ Protein LSD1 OS=Oryza sativa subsp. japonica GN=LSD1 PE=2 SV=1	gi|1011995966|ref|XP_015959245.1| PREDICTED: protein LOL1 isoform X2 [Arachis duranensis] &gt;gi|1021477276|ref|XP_016174844.1| PREDICTED: protein LOL1 isoform X1 [Arachis ipaensis] &gt;gi|574139402|emb|CCW28769.1| putative LSD1 zinc finger domain protein [Arachis duranensis]	Protein LOL1
AH11G15760	4.02745	2.62847	1.33668	Chr11	48609448	48609876	+	429	AH11G15760	-	-	virNOG24651	R	sp|P14009|14KD_DAUCA 14 kDa proline-rich protein DC2.15 OS=Daucus carota PE=2 SV=1	gi|1021477340|ref|XP_016175245.1| PREDICTED: 14 kDa proline-rich protein DC2.15-like isoform X1 [Arachis ipaensis]	pEARLI1-like lipid transfer protein 2
AH11G16290	1.39477	2.75522	1.88379	Chr11	53878372	53880982	-	804	AH11G16290	-	-	virNOG02118	L	sp|P34811|EFGC1_SOYBN Elongation factor G-1, chloroplastic OS=Glycine max GN=fusA1 PE=3 SV=2	gi|1021569720|ref|XP_016176072.1| PREDICTED: uncharacterized protein LOC107618491 isoform X1 [Arachis ipaensis]	Elongation factor G-1, chloroplastic
AH11G16540	3.80587	3.03009	1.252	Chr11	55895802	55898427	-	996	AH11G16540	-	-	virNOG25538	R	-	gi|1021470395|ref|XP_016189001.1| PREDICTED: lipid transfer-like protein VAS [Arachis ipaensis]	Lipid transfer-like protein VAS
AH11G24360	2.42417	1.45238	1.30042	Chr11	127666892	127669573	-	2050	AH11G24360	GO:0006024;GO:0051287;GO:0006065;GO:0005634;GO:0005975;GO:0005829;GO:0055114;GO:0003979	K00012	virNOG12190;COG1004	MG	sp|Q96558|UGDH1_SOYBN UDP-glucose 6-dehydrogenase 1 OS=Glycine max GN=UGD1 PE=2 SV=1	gi|1021471661|ref|XP_016193330.1| PREDICTED: UDP-glucose 6-dehydrogenase 3-like [Arachis ipaensis]	UDP-glucose 6-dehydrogenase 3
AH11G24530	Inf	Inf	Inf	Chr11	128489304	128496654	-	3536	AH11G24530	GO:0098869;GO:0004601;GO:0055114;GO:0016021;GO:0050664	K13447	virNOG02891;virNOG11902;virNOG25799	PQ	sp|O48538|RBOHF_ARATH Respiratory burst oxidase homolog protein F OS=Arabidopsis thaliana GN=RBOHF PE=1 SV=1	gi|1021471708|ref|XP_016193467.1| PREDICTED: LOW QUALITY PROTEIN: respiratory burst oxidase homolog protein A-like [Arachis ipaensis]	Respiratory burst oxidase homolog protein F
AH11G24590	Inf	Inf	Inf	Chr11	128810519	128813790	+	2145	AH11G24590	GO:0003677;GO:0006260;GO:0006310;GO:0005634;GO:0006281	-	virNOG07298	L	sp|Q9SD82|RFA1B_ARATH Replication protein A 70 kDa DNA-binding subunit B OS=Arabidopsis thaliana GN=RPA1B PE=3 SV=1	gi|1021471716|ref|XP_016193495.1| PREDICTED: replication protein A 70 kDa DNA-binding subunit B isoform X1 [Arachis ipaensis]	Replication protein A 70 kDa DNA-binding subunit B
AH11G28350	1.62432	1.66418	1.56811	Chr11	138027298	138030301	-	2297	AH11G28350	GO:0000462;GO:0030515;GO:0032040;GO:0034388	K14557	virNOG11246	A	sp|Q9NYH9|UTP6_HUMAN U3 small nucleolar RNA-associated protein 6 homolog OS=Homo sapiens GN=UTP6 PE=2 SV=2	gi|1021472132|ref|XP_016195297.1| PREDICTED: U3 small nucleolar RNA-associated protein 6 homolog [Arachis ipaensis]	U3 small nucleolar RNA-associated protein 6 homolog
AH11G28970	2.23113	1.16195	1.67339	Chr11	139095737	139100816	-	1750	AH11G28970	GO:0005975;GO:0004553	-	virNOG00545	G	sp|O80690|BGL46_ARATH Beta-glucosidase 46 OS=Arabidopsis thaliana GN=BGLU46 PE=1 SV=2	gi|1021472415|ref|XP_016196261.1| PREDICTED: beta-glucosidase 46-like [Arachis ipaensis]	Beta-glucosidase 46
AH11G29460	1.10253	1.04337	1.10155	Chr11	139670209	139672643	-	953	AH11G29460	-	-	virNOG14912	R	-	gi|1021472484|ref|XP_016196549.1| PREDICTED: putative F-box protein At5g41500 [Arachis ipaensis]	Putative F-box protein At5g41500
AH11G30940	1.09043	1.15505	1.85096	Chr11	142423427	142430093	-	3842	AH11G30940	GO:0006417;GO:0003729;GO:0005730	K14844	virNOG07740	J	sp|Q9LRZ3|PUM24_ARATH Pumilio homolog 24 OS=Arabidopsis thaliana GN=APUM24 PE=1 SV=1	gi|1021472982|ref|XP_016197725.1| PREDICTED: pumilio homolog 24 [Arachis ipaensis]	Pumilio homolog 24
AH11G30980	5.57063	4.5812	3.49962	Chr11	142473050	142474622	-	998	AH11G30980	GO:0009607;GO:0006952	-	virNOG22362	S	sp|P27047|DRR4_PEA Disease resistance response protein DRRG49-C OS=Pisum sativum PE=2 SV=1	gi|187940332|gb|ACD39391.1| pathogenesis-related class 10 protein [Arachis hypogaea]	Disease resistance response protein DRRG49-C
AH11G31010	7.17484	4.15538	3.10641	Chr11	142527094	142527648	-	474	AH11G31010	GO:0006952;GO:0009607	-	virNOG22362	S	sp|P26987|SAM22_SOYBN Stress-induced protein SAM22 OS=Glycine max PE=1 SV=1	gi|1012003373|ref|XP_015937483.1| PREDICTED: pathogenesis-related protein 2-like [Arachis duranensis]	Pathogenesis-related protein 2
AH11G31280	1.03805	2.2099	1.1634	Chr11	142844559	142850065	-	2414	AH11G31280	GO:0004148;GO:0055114;GO:0005623;GO:0050660;GO:0045454	K00382	virNOG05951	C	sp|F4JLP5|PLPD2_ARATH Dihydrolipoyl dehydrogenase 2, chloroplastic OS=Arabidopsis thaliana GN=LPD2 PE=2 SV=2	gi|1021473048|ref|XP_016198035.1| PREDICTED: dihydrolipoyl dehydrogenase 2, chloroplastic [Arachis ipaensis]	Dihydrolipoyl dehydrogenase 1, chloroplastic
AH11G31590	2.0501	1.37357	1.2008	Chr11	143172547	143178009	-	3348	AH11G31590	GO:0003677;GO:0005524;GO:0006270;GO:0042555;GO:0005634;GO:0032508;GO:0003678	K02540	virNOG08637	L	sp|B8BKI8|MCM2_ORYSI DNA replication licensing factor MCM2 OS=Oryza sativa subsp. indica GN=OsI_36121 PE=3 SV=1	gi|1021473095|ref|XP_016198264.1| PREDICTED: DNA replication licensing factor MCM2 [Arachis ipaensis]	DNA replication licensing factor MCM2
AH11G32110	6.28964	4.42697	3.24918	Chr11	144010501	144138972	+	972	AH11G32110	-	-	virNOG22362	S	sp|P25986|PR2_PHAVU Pathogenesis-related protein 2 OS=Phaseolus vulgaris PE=2 SV=1	gi|1021473137|ref|XP_016198455.1| PREDICTED: pathogenesis-related protein 2-like [Arachis ipaensis]	Disease resistance response protein DRRG49-C
AH11G32150	Inf	Inf	Inf	Chr11	144187841	144203263	+	1156	AH11G32150	-	-	virNOG22362	S	sp|P25986|PR2_PHAVU Pathogenesis-related protein 2 OS=Phaseolus vulgaris PE=2 SV=1	gi|1021473137|ref|XP_016198455.1| PREDICTED: pathogenesis-related protein 2-like [Arachis ipaensis]	Pathogenesis-related protein 2
AH11G32800	6.2601	4.87883	3.71979	Chr11	145464026	145466010	+	1586	AH11G32800	GO:0009055;GO:0016021	-	virNOG18485	R	sp|P00302|STEL_TOXVR Stellacyanin OS=Toxicodendron vernicifluum PE=1 SV=1	gi|1021473339|ref|XP_016199237.1| PREDICTED: blue copper protein-like [Arachis ipaensis]	Stellacyanin
AH11G34970	3.81751	6.71722	5.22175	Chr11	147876353	147877704	-	1352	AH11G34970	GO:0005576	-	virNOG19296	S	sp|Q40374|PR1_MEDTR Pathogenesis-related protein PR-1 OS=Medicago truncatula GN=PR-1 PE=2 SV=1	gi|1021473810|ref|XP_016200901.1| PREDICTED: pathogenesis-related protein PR-1 [Arachis ipaensis]	Pathogenesis-related protein PR-1
AH11G35200	2.80793	2.75931	2.72687	Chr11	148082742	148088916	+	2338	AH11G35200	GO:0016279;GO:0018026	K19199	virNOG07366	S	sp|P94026|RBCMT_TOBAC Ribulose-1,5 bisphosphate carboxylase/oxygenase large subunit N-methyltransferase, chloroplastic OS=Nicotiana tabacum GN=RBCMT PE=2 SV=1	gi|1021473856|ref|XP_016201106.1| PREDICTED: uncharacterized protein LOC107642310 [Arachis ipaensis] &gt;gi|1021473858|ref|XP_016201115.1| PREDICTED: uncharacterized protein LOC107642310 [Arachis ipaensis]	[Fructose-bisphosphate aldolase]-lysine N-methyltransferase, chloroplastic
AH11G35410	1.29484	1.38228	1.03794	Chr11	148267646	148270210	-	905	AH11G35410	-	-	virNOG24106	S	-	gi|1012002190|ref|XP_015934017.1| PREDICTED: WAS protein family homolog 1 [Arachis duranensis]	Putative uncharacterized protein
AH11G35440	1.16417	2.80897	1.28666	Chr11	148296667	148301101	+	1798	AH11G35440	-	K09833	virNOG01055	H	sp|Q8VWJ1|HPT1_ARATH Homogentisate phytyltransferase 1, chloroplastic OS=Arabidopsis thaliana GN=HPT1 PE=1 SV=1	gi|1021473903|ref|XP_016201377.1| PREDICTED: homogentisate phytyltransferase 1, chloroplastic isoform X2 [Arachis ipaensis]	Homogentisate phytyltransferase 1, chloroplastic
AH11G36140	Inf	Inf	Inf	Chr11	148941311	148945172	+	1982	AH11G36140	-	K00279	virNOG07505;COG0277	C	sp|Q9LTS3|CKX3_ARATH Cytokinin dehydrogenase 3 OS=Arabidopsis thaliana GN=CKX3 PE=1 SV=1	gi|1021474048|ref|XP_016202159.1| PREDICTED: cytokinin dehydrogenase 2-like [Arachis ipaensis]	Cytokinin dehydrogenase 4
AH11G36150	Inf	Inf	Inf	Chr11	148956055	148960630	+	1854	AH11G36150	-	-	virNOG07505;COG0277	C	sp|Q9LTS3|CKX3_ARATH Cytokinin dehydrogenase 3 OS=Arabidopsis thaliana GN=CKX3 PE=1 SV=1	gi|1012000679|ref|XP_015973499.1| PREDICTED: cytokinin dehydrogenase 2-like [Arachis duranensis]	Cytokinin dehydrogenase 4
AH12G03370	3.24514	2.74942	1.48501	Chr12	4085356	4087306	+	1951	AH12G03370	GO:0016758;GO:0008152	K08237	virNOG11892	GC	sp|Q9AR73|HQGT_RAUSE Hydroquinone glucosyltransferase OS=Rauvolfia serpentina GN=AS PE=1 SV=1	gi|1021478547|ref|XP_016181161.1| PREDICTED: hydroquinone glucosyltransferase-like [Arachis ipaensis]	Hydroquinone glucosyltransferase
AH12G03520	3.5612	4.63886	2.84883	Chr12	4283314	4286440	-	1834	AH12G03520	-	-	virNOG05626;virNOG13857	K	sp|Q9FL62|WRK30_ARATH Probable WRKY transcription factor 30 OS=Arabidopsis thaliana GN=WRKY30 PE=2 SV=1	gi|1021478558|ref|XP_016181228.1| PREDICTED: probable WRKY transcription factor 46 [Arachis ipaensis]	Probable WRKY transcription factor 30
AH12G03620	1.04091	1.65561	1.26185	Chr12	4392775	4397729	-	2547	AH12G03620	GO:0010501;GO:0003676;GO:0004004;GO:0005524	-	virNOG10524;NOG14338;COG0513	AL	sp|Q9FFQ1|RH31_ARATH DEAD-box ATP-dependent RNA helicase 31 OS=Arabidopsis thaliana GN=RH31 PE=2 SV=2	gi|1012228289|ref|XP_015937674.1| PREDICTED: DEAD-box ATP-dependent RNA helicase 31-like [Arachis duranensis]	DEAD-box ATP-dependent RNA helicase 31
AH12G03980	6.6225	6.73143	4.56567	Chr12	4945539	4947082	-	1276	AH12G03980	-	K09422	virNOG18486	K	sp|Q9FJ07|MY111_ARATH Transcription factor MYB111 OS=Arabidopsis thaliana GN=MYB111 PE=1 SV=1	gi|1021478644|ref|XP_016181640.1| PREDICTED: myb-related protein 308-like [Arachis ipaensis]	Transcription factor MYB3
AH12G04920	Inf	Inf	Inf	Chr12	6605031	6609257	-	1161	AH12G04920	GO:0032259;GO:0046983;GO:0008171	-	virNOG12973;NOG07059	R	sp|A9X7L0|ANMT_RUTGR Anthranilate N-methyltransferase OS=Ruta graveolens PE=1 SV=1	gi|1021478827|ref|XP_016182455.1| PREDICTED: anthranilate N-methyltransferase-like [Arachis ipaensis]	Anthranilate N-methyltransferase
AH12G04930	7.57345	6.37634	6.41057	Chr12	6637549	6658470	-	1359	AH12G04930	GO:0008168	-	virNOG12973;NOG07059	R	sp|A9X7L0|ANMT_RUTGR Anthranilate N-methyltransferase OS=Ruta graveolens PE=1 SV=1	gi|1021478827|ref|XP_016182455.1| PREDICTED: anthranilate N-methyltransferase-like [Arachis ipaensis]	Anthranilate N-methyltransferase
AH12G04940	5.68316	3.69859	3.69851	Chr12	6668465	6674224	-	1264	AH12G04940	GO:0005506;GO:0055114;GO:0051213	K24028	virNOG03656	Q	sp|Q9ZSA8|DLO1_ARATH Protein DMR6-LIKE OXYGENASE 1 OS=Arabidopsis thaliana GN=DLO1 PE=1 SV=1	gi|1021486797|ref|XP_016186429.1| PREDICTED: protein DMR6-LIKE OXYGENASE 1-like [Arachis ipaensis]	Uncharacterized protein
AH12G05250	3.42985	2.26055	1.75263	Chr12	7238994	7244681	-	2541	AH12G05250	-	-	virNOG07165	CG	sp|Q2V6J9|UFOG7_FRAAN UDP-glucose flavonoid 3-O-glucosyltransferase 7 OS=Fragaria ananassa GN=GT7 PE=1 SV=1	gi|1021478925|ref|XP_016182666.1| PREDICTED: scopoletin glucosyltransferase-like [Arachis ipaensis]	Scopoletin glucosyltransferase
AH12G05710	2.29905	4.37263	1.36088	Chr12	8166391	8167388	+	715	AH12G05710	-	-	virNOG22025	R	sp|Q06445|CYTI_VIGUN Cysteine proteinase inhibitor OS=Vigna unguiculata PE=1 SV=1	gi|1021479008|ref|XP_016182712.1| PREDICTED: cysteine proteinase inhibitor-like [Arachis ipaensis]	Cysteine proteinase inhibitor
AH12G05920	2.05339	2.18646	1.47362	Chr12	8481969	8484377	+	2409	AH12G05920	GO:0006508;GO:0005618;GO:0004252	-	virNOG03883	O	sp|Q9LUM3|SBT15_ARATH Subtilisin-like protease SBT1.5 OS=Arabidopsis thaliana GN=SBT1.5 PE=2 SV=1	gi|1021479017|ref|XP_016182714.1| PREDICTED: subtilisin-like protease SBT1.5 [Arachis ipaensis]	Uncharacterized protein
AH12G06110	Inf	Inf	Inf	Chr12	8757492	8760367	-	1266	AH12G06110	-	-	NOG119320;virNOG08636	IS	sp|Q9SSA7|GLIP5_ARATH GDSL esterase/lipase 5 OS=Arabidopsis thaliana GN=GLIP5 PE=2 SV=2	gi|1021486814|ref|XP_016186437.1| PREDICTED: GDSL esterase/lipase 5-like [Arachis ipaensis]	GDSL esterase/lipase 5
AH12G07090	5.55336	4.27444	4.34726	Chr12	10311005	10316798	+	1154	AH12G07090	-	-	-	-	sp|Q58FX0|BAP2_ARATH BON1-associated protein 2 OS=Arabidopsis thaliana GN=BAP2 PE=1 SV=1	gi|1012012579|ref|XP_015948379.1| PREDICTED: BON1-associated protein 2-like [Arachis duranensis]	BON1-associated protein 2
AH12G08390	Inf	Inf	Inf	Chr12	12984008	12985087	-	755	AH12G08390	-	-	virNOG21169;virNOG21641	R	-	gi|1021479427|ref|XP_016182912.1| PREDICTED: non-specific lipid-transfer protein-like protein At2g13820 [Arachis ipaensis]	Non-specific lipid-transfer protein-like protein At2g13820
AH12G08470	1.07318	1.47122	1.43239	Chr12	13059068	13062773	-	1875	AH12G08470	GO:0046856;GO:0016787	-	virNOG10600	U	sp|Q0WQ41|IP5P7_ARATH Type IV inositol polyphosphate 5-phosphatase 7 OS=Arabidopsis thaliana GN=IP5P7 PE=1 SV=1	gi|1021479411|ref|XP_016182904.1| PREDICTED: type I inositol polyphosphate 5-phosphatase 4-like [Arachis ipaensis]	Type IV inositol polyphosphate 5-phosphatase 7
AH12G12290	1.12335	1.67575	1.12874	Chr12	24568600	24584201	+	1406	AH12G12290	GO:0004747;GO:0006014;GO:0046835	-	virNOG01063;NOG14966	G	sp|Q9H477|RBSK_HUMAN Ribokinase OS=Homo sapiens GN=RBKS PE=1 SV=1	gi|1021479996|ref|XP_016183191.1| PREDICTED: ribokinase-like [Arachis ipaensis]	Ribokinase
AH12G16010	Inf	Inf	Inf	Chr12	57197852	57198733	+	882	AH12G16010	GO:0004568;GO:0006032;GO:0005975;GO:0008061;GO:0005576	K01183	NOG33376;virNOG16673	G	sp|P36908|CHIA_CICAR Acidic endochitinase OS=Cicer arietinum PE=2 SV=1	gi|1021487079|ref|XP_016186541.1| PREDICTED: acidic endochitinase-like [Arachis ipaensis]	Acidic endochitinase
AH12G16400	7.03471	5.21199	5.20782	Chr12	60268854	60279653	+	716	AH12G16400	-	-	virNOG22216;virNOG35545	SR	sp|Q9ZP41|EGC_CITJA EG45-like domain containing protein OS=Citrus jambhiri GN=CjBAp12 PE=1 SV=1	gi|1021480591|ref|XP_016183455.1| PREDICTED: EG45-like domain containing protein [Arachis ipaensis]	EG45-like domain containing protein
AH12G16470	2.6038	4.35305	2.06368	Chr12	60421706	60441664	-	1924	AH12G16470	GO:0046872;GO:0044550;GO:0016709;GO:0016020	-	virNOG13066;COG2124	Q	sp|O49858|C82A3_SOYBN Cytochrome P450 82A3 OS=Glycine max GN=CYP82A3 PE=2 SV=1	gi|1021480585|ref|XP_016183453.1| PREDICTED: cytochrome P450 CYP82D47-like [Arachis ipaensis]	Cytochrome P450 82A3
AH12G22060	7.06979	5.33645	4.56458	Chr12	97642860	97648764	+	1980	AH12G22060	-	K16296	virNOG14733	O	sp|Q9C7Z9|SCP18_ARATH Serine carboxypeptidase-like 18 OS=Arabidopsis thaliana GN=SCPL18 PE=2 SV=2	gi|1021481223|ref|XP_016183759.1| PREDICTED: serine carboxypeptidase-like 11 [Arachis ipaensis]	Serine carboxypeptidase-like 18
AH12G22710	5.96412	3.90226	3.63439	Chr12	99872146	99873694	-	1035	AH12G22710	GO:0004364;GO:0009407;GO:0005737;GO:0006749	K00799	virNOG17443	O	sp|P32110|GSTX6_SOYBN Probable glutathione S-transferase OS=Glycine max GN=HSP26-A PE=2 SV=1	gi|1021481316|ref|XP_016183805.1| PREDICTED: probable glutathione S-transferase [Arachis ipaensis]	Probable glutathione S-transferase
AH12G22780	Inf	Inf	Inf	Chr12	99971645	99993998	+	1509	AH12G22780	GO:0016740	K00799	virNOG17443	O	sp|P32110|GSTX6_SOYBN Probable glutathione S-transferase OS=Glycine max GN=HSP26-A PE=2 SV=1	gi|1021481332|ref|XP_016183814.1| PREDICTED: probable glutathione S-transferase [Arachis ipaensis]	Probable glutathione S-transferase
AH12G27530	Inf	Inf	Inf	Chr12	109896175	109897721	+	1547	AH12G27530	-	K12356	virNOG04280;virNOG06561;NOG97400;KOG1192	GC	sp|Q40287|UFOG5_MANES Anthocyanidin 3-O-glucosyltransferase 5 OS=Manihot esculenta GN=GT5 PE=2 SV=1	gi|1021486185|ref|XP_016186090.1| PREDICTED: UDP-glycosyltransferase 72D1-like [Arachis ipaensis]	Anthocyanidin 3-O-glucosyltransferase 5
AH12G28010	2.05432	2.33807	1.27147	Chr12	110778854	110783111	-	2022	AH12G28010	GO:0030599;GO:0046910;GO:0043086;GO:0045490;GO:0005618;GO:0005576;GO:0042545;GO:0045330	K01051	virNOG02047	G	sp|O04887|PME2_CITSI Pectinesterase 2 OS=Citrus sinensis GN=PECS-2.1 PE=2 SV=1	gi|1021482155|ref|XP_016184134.1| PREDICTED: pectinesterase 2-like [Arachis ipaensis]	Pectinesterase 2
AH12G28140	3.79413	5.15231	3.93732	Chr12	111011044	111016937	+	1831	AH12G28140	GO:0016788	K01051	virNOG13983	R	sp|Q84R10|PME36_ARATH Probable pectinesterase/pectinesterase inhibitor 36 OS=Arabidopsis thaliana GN=PME36 PE=2 SV=2	gi|1021482185|ref|XP_016184150.1| PREDICTED: pectinesterase [Arachis ipaensis]	Probable pectinesterase/pectinesterase inhibitor 36
AH12G28570	4.89698	3.65655	4.01077	Chr12	111490914	111494052	-	3039	AH12G28570	-	-	virNOG14925;COG4886;virNOG29816	ST	sp|Q8VZG8|MIK2_ARATH MDIS1-interacting receptor like kinase 2 OS=Arabidopsis thaliana GN=MIK2 PE=1 SV=3	gi|1021486241|ref|XP_016186124.1| PREDICTED: probable leucine-rich repeat receptor-like protein kinase At1g35710 [Arachis ipaensis]	Uncharacterized protein
AH12G29670	2.8832	2.84726	1.82369	Chr12	113003140	113006639	-	1974	AH12G29670	GO:0016021;GO:0005506;GO:0055114;GO:0044550;GO:0016709;GO:0020037	-	virNOG06071;COG2124	Q	sp|D1MI46|C76BA_SWEMU Geraniol 8-hydroxylase OS=Swertia mussotii GN=CYP76B10 PE=1 SV=1	gi|1021482394|ref|XP_016184259.1| PREDICTED: geraniol 8-hydroxylase-like [Arachis ipaensis]	Geraniol 8-hydroxylase
AH12G30520	4.48526	2.90329	2.83804	Chr12	114224973	114227384	+	1271	AH12G30520	-	-	virNOG07374	R	sp|Q9KG32|Y283_BACHD Uncharacterized isomerase BH0283 OS=Bacillus halodurans (strain ATCC BAA-125 / DSM 18197 / FERM 7344 / JCM 9153 / C-125) GN=BH0283 PE=3 SV=1	gi|1021482521|ref|XP_016184326.1| PREDICTED: uncharacterized isomerase BH0283-like [Arachis ipaensis]	Uncharacterized isomerase BH0283
AH12G32360	3.17298	2.19368	1.85292	Chr12	116457289	116457786	-	498	AH12G32360	-	-	virNOG22040;virNOG20189	R	-	gi|1021482901|ref|XP_016184484.1| PREDICTED: uncharacterized protein LOC107626181 [Arachis ipaensis]	Uncharacterized protein At5g01610
AH12G32390	Inf	Inf	Inf	Chr12	116486483	116489535	-	2323	AH12G32390	GO:0042545;GO:0045330;GO:0030599;GO:0046910;GO:0045490;GO:0043086;GO:0005618	K01051	virNOG03299	G	sp|Q8RXK7|PME41_ARATH Probable pectinesterase/pectinesterase inhibitor 41 OS=Arabidopsis thaliana GN=PME41 PE=2 SV=2	gi|1021482903|ref|XP_016184485.1| PREDICTED: probable pectinesterase/pectinesterase inhibitor 41 [Arachis ipaensis]	Probable pectinesterase/pectinesterase inhibitor 41
AH12G32580	1.16527	1.30151	1.54429	Chr12	116659245	116675794	+	6375	AH12G32580	GO:0005730;GO:0006397;GO:0032040;GO:0003723	K14792	virNOG01936	A	sp|F4J8K6|RRP5_ARATH rRNA biogenesis protein RRP5 OS=Arabidopsis thaliana GN=RRP5 PE=2 SV=2	gi|1021482937|ref|XP_016184505.1| PREDICTED: rRNA biogenesis protein RRP5 [Arachis ipaensis]	Uncharacterized protein
AH12G33160	2.83049	3.52888	1.11995	Chr12	117270288	117273411	+	1851	AH12G33160	GO:0005887;GO:0015992;GO:0005351;GO:1904659;GO:0005355;GO:0046323	K24193	virNOG03715	R	sp|Q41144|STC_RICCO Sugar carrier protein C OS=Ricinus communis GN=STC PE=2 SV=1	gi|1021483033|ref|XP_016184556.1| PREDICTED: sugar carrier protein C-like [Arachis ipaensis]	Sugar carrier protein C
AH12G33300	1.78954	3.30468	1.78936	Chr12	117370489	117374429	+	2945	AH12G33300	GO:0005524;GO:0004674;GO:0030246;GO:0006468;GO:0016021;GO:0048544	-	virNOG12571;COG0515	T	sp|Q9ZT07|RKS1_ARATH G-type lectin S-receptor-like serine/threonine-protein kinase RKS1 OS=Arabidopsis thaliana GN=RKS1 PE=3 SV=3	gi|1021486525|ref|XP_016186282.1| PREDICTED: G-type lectin S-receptor-like serine/threonine-protein kinase RKS1 [Arachis ipaensis]	G-type lectin S-receptor-like serine/threonine-protein kinase RKS1
AH12G33460	3.96289	5.0818	4.19958	Chr12	117501778	117506913	+	2831	AH12G33460	GO:0003777;GO:0007018;GO:0000166;GO:0016887;GO:0005871	K10405	virNOG03558	Z	sp|Q07970|KN14C_ARATH Kinesin-like protein KIN-14C OS=Arabidopsis thaliana GN=KIN14C PE=2 SV=1	gi|1021483076|ref|XP_016184579.1| PREDICTED: kinesin-1 [Arachis ipaensis]	Kinesin-like protein||Kinesin-like protein (Fragment)
AH12G33480	3.84597	2.76247	2.07003	Chr12	117520205	117523755	-	3364	AH12G33480	GO:0016310;GO:0016301;GO:0016020	-	virNOG07197	T	sp|Q9ASS4|Y5838_ARATH Probably inactive leucine-rich repeat receptor-like protein kinase At5g48380 OS=Arabidopsis thaliana GN=At5g48380 PE=1 SV=1	gi|1021483080|ref|XP_016184581.1| PREDICTED: probably inactive leucine-rich repeat receptor-like protein kinase At5g48380 [Arachis ipaensis]	Probably inactive leucine-rich repeat receptor-like protein kinase At5g48380
AH12G33500	8.26825	7.81193	8.31276	Chr12	117539784	117542092	-	1175	AH12G33500	-	-	-	-	-	gi|1021483082|ref|XP_016184582.1| PREDICTED: early nodulin-75-like [Arachis ipaensis]	Early nodulin-12B
AH12G33870	Inf	Inf	Inf	Chr12	117888379	117892742	+	1446	AH12G33870	GO:0008152;GO:0016787	-	virNOG13303;virNOG00011	V	sp|Q9FG13|CXE15_ARATH Probable carboxylesterase 15 OS=Arabidopsis thaliana GN=CXE15 PE=2 SV=1	gi|1012028057|ref|XP_015951358.1| PREDICTED: probable carboxylesterase 15 [Arachis duranensis]	Probable carboxylesterase 15
AH12G34430	2.60615	3.18204	4.71172	Chr12	118383985	118386004	-	435	AH12G34430	-	-	virNOG02276	K	-	gi|1012032388|ref|XP_015952337.1| PREDICTED: ethylene-responsive transcription factor RAP2-7 isoform X1 [Arachis duranensis]	Uncharacterized protein
AH12G34510	Inf	Inf	Inf	Chr12	118495419	118497055	-	1637	AH12G34510	GO:0016567;GO:0016874;GO:0004842	-	virNOG00397;virNOG05273	O	sp|Q9SF15|PUB24_ARATH E3 ubiquitin-protein ligase PUB24 OS=Arabidopsis thaliana GN=PUB24 PE=1 SV=1	gi|1021487531|ref|XP_016186712.1| PREDICTED: E3 ubiquitin-protein ligase PUB24-like [Arachis ipaensis]	E3 ubiquitin-protein ligase PUB24
AH12G35380	1.92736	3.49347	1.44042	Chr12	119299470	119300996	+	1527	AH12G35380	-	-	virNOG19580;virNOG18677	S	-	gi|1021483400|ref|XP_016184745.1| PREDICTED: uncharacterized protein LOC107626386 [Arachis ipaensis]	uncharacterized protein LOC106771303
AH12G36170	Inf	Inf	Inf	Chr12	120057661	120059125	+	1026	AH12G36170	-	-	virNOG11766	R	sp|P50694|TLP_PRUAV Glucan endo-1,3-beta-glucosidase OS=Prunus avium PE=1 SV=1	gi|1012029421|ref|XP_015951671.1| PREDICTED: thaumatin-like protein 1b [Arachis duranensis]	Glucan endo-1,3-beta-glucosidase
AH12G36190	10.3487	10.081	10.2651	Chr12	120063686	120065804	+	971	AH12G36190	-	-	virNOG11766	R	sp|P50694|TLP_PRUAV Glucan endo-1,3-beta-glucosidase OS=Prunus avium PE=1 SV=1	gi|1012028799|ref|XP_015951531.1| PREDICTED: thaumatin-like protein 1b [Arachis duranensis]	Glucan endo-1,3-beta-glucosidase
AH12G36200	Inf	Inf	Inf	Chr12	120067600	120068948	+	1010	AH12G36200	-	-	virNOG11766	R	sp|P83332|TLP1_PRUPE Thaumatin-like protein 1 OS=Prunus persica PE=2 SV=1	gi|1012028803|ref|XP_015951532.1| PREDICTED: thaumatin-like protein 1b [Arachis duranensis]	Thaumatin-like protein 1
AH12G36250	4.85635	4.36657	5.14189	Chr12	120111898	120114246	-	1154	AH12G36250	GO:0008270;GO:0004089;GO:0006730	K01674	virNOG00515	R	sp|Q84UV8|NEC3_NICLS Bifunctional monodehydroascorbate reductase and carbonic anhydrase nectarin-3 OS=Nicotiana langsdorffii x Nicotiana sanderae GN=NEC3 PE=1 SV=1	gi|1012028843|ref|XP_015951541.1| PREDICTED: alpha carbonic anhydrase 7-like [Arachis duranensis]	Bifunctional monodehydroascorbate reductase and carbonic anhydrase nectarin-3
AH12G36650	1.31245	5.23088	1.68818	Chr12	120427474	120429819	+	1399	AH12G36650	GO:0003676;GO:0000166	-	virNOG09954	A	sp|Q08935|ROC1_NICSY 29 kDa ribonucleoprotein A, chloroplastic OS=Nicotiana sylvestris PE=2 SV=1	gi|1012029037|ref|XP_015951587.1| PREDICTED: 29 kDa ribonucleoprotein A, chloroplastic [Arachis duranensis] &gt;gi|1012029041|ref|XP_015951588.1| PREDICTED: 29 kDa ribonucleoprotein A, chloroplastic [Arachis duranensis]	29 kDa ribonucleoprotein A, chloroplastic
AH13G00090	Inf	Inf	Inf	Chr13	92038	93223	+	1107	AH13G00090	GO:0016788	-	virNOG03483	R	sp|Q9CA68|GDL31_ARATH GDSL esterase/lipase At1g74460 OS=Arabidopsis thaliana GN=At1g74460 PE=2 SV=1	gi|1021489564|ref|XP_016187793.1| PREDICTED: GDSL esterase/lipase At1g74460-like [Arachis ipaensis]	GDSL esterase/lipase At1g74460
AH13G01290	4.32802	6.35906	4.23362	Chr13	1744647	1747044	-	1831	AH13G01290	GO:0046872;GO:0016020;GO:0016491	-	virNOG06151;COG2124;virNOG03061	Q	sp|P24465|C71A1_PERAE Cytochrome P450 71A1 OS=Persea americana GN=CYP71A1 PE=1 SV=2	gi|1012089279|ref|XP_015954535.1| PREDICTED: cytochrome P450 71A1-like [Arachis duranensis]	Cytochrome P450 71A1
AH13G01500	2.38087	2.80065	1.28513	Chr13	1878718	1880655	+	1938	AH13G01500	GO:0004672;GO:0016021;GO:0006468;GO:0005524	-	virNOG01570	T	sp|Q9SKB2|SBIR1_ARATH Leucine-rich repeat receptor-like serine/threonine/tyrosine-protein kinase SOBIR1 OS=Arabidopsis thaliana GN=SOBIR1 PE=1 SV=1	gi|1021489239|ref|XP_016187621.1| PREDICTED: leucine-rich repeat receptor-like serine/threonine/tyrosine-protein kinase SOBIR1 [Arachis ipaensis]	Leucine-rich repeat receptor-like serine/threonine/tyrosine-protein kinase SOBIR1
AH13G02190	2.55292	1.43857	1.33596	Chr13	2537619	2539721	+	1228	AH13G02190	-	-	virNOG18715	B	sp|Q8LJS2|HDT1_SOYBN Histone deacetylase HDT1 OS=Glycine max GN=HDT1 PE=2 SV=1	gi|1021489101|ref|XP_016187544.1| PREDICTED: histone deacetylase HDT1 [Arachis ipaensis]	Histone deacetylase HDT1
AH13G02600	3.58392	2.47609	3.98834	Chr13	2921673	2925851	+	1949	AH13G02600	GO:0004185;GO:0051603;GO:0005773	K16298	virNOG03124	O	sp|Q56WF8|SCP48_ARATH Serine carboxypeptidase-like 48 OS=Arabidopsis thaliana GN=SCPL48 PE=2 SV=2	gi|1021489007|ref|XP_016187496.1| PREDICTED: serine carboxypeptidase-like [Arachis ipaensis]	Serine carboxypeptidase-like 48
AH13G02630	Inf	Inf	Inf	Chr13	2947892	2949318	+	1049	AH13G02630	-	K09422	virNOG07491;COG5147	K	sp|Q9FKL2|MYB36_ARATH Transcription factor MYB36 OS=Arabidopsis thaliana GN=MYB36 PE=1 SV=1	gi|1021488999|ref|XP_016187492.1| PREDICTED: transcription factor RAX2-like isoform X1 [Arachis ipaensis]	Uncharacterized protein
AH13G02670	4.15284	4.20113	2.09829	Chr13	2975818	2977610	+	1626	AH13G02670	GO:0046872;GO:0030001	-	virNOG20082	P	sp|Q9FJH5|HIP3_ARATH Heavy metal-associated isoprenylated plant protein 3 OS=Arabidopsis thaliana GN=HIPP03 PE=1 SV=1	gi|1021488995|ref|XP_016187489.1| PREDICTED: uncharacterized protein LOC107629259 [Arachis ipaensis]	Uncharacterized protein
AH13G03360	3.39343	2.59832	1.59539	Chr13	3537051	3542457	-	2910	AH13G03360	-	K03526	virNOG03525	H	sp|F4K0E8|ISPG_ARATH 4-hydroxy-3-methylbut-2-en-1-yl diphosphate synthase (ferredoxin), chloroplastic OS=Arabidopsis thaliana GN=ISPG PE=1 SV=1	gi|1021488847|ref|XP_016187413.1| PREDICTED: 4-hydroxy-3-methylbut-2-en-1-yl diphosphate synthase (ferredoxin), chloroplastic-like [Arachis ipaensis]	4-hydroxy-3-methylbut-2-en-1-yl diphosphate synthase (ferredoxin), chloroplastic
AH13G03470	1.60413	2.68862	2.94721	Chr13	3624777	3625959	+	1183	AH13G03470	-	-	-	-	sp|Q8LEJ6|FLA11_ARATH Fasciclin-like arabinogalactan protein 11 OS=Arabidopsis thaliana GN=FLA11 PE=2 SV=2	gi|1021488829|ref|XP_016187403.1| PREDICTED: fasciclin-like arabinogalactan protein 11 [Arachis ipaensis]	Fasciclin-like arabinogalactan protein 11
AH13G03500	3.21657	3.80082	4.87464	Chr13	3636704	3637576	-	873	AH13G03500	-	-	-	-	sp|Q8LEJ6|FLA11_ARATH Fasciclin-like arabinogalactan protein 11 OS=Arabidopsis thaliana GN=FLA11 PE=2 SV=2	gi|1021488823|ref|XP_016187399.1| PREDICTED: fasciclin-like arabinogalactan protein 11 [Arachis ipaensis]	Fasciclin-like arabinogalactan protein 11
AH13G03690	2.9103	5.26497	1.91119	Chr13	3834361	3837097	-	1349	AH13G03690	-	-	virNOG17604	S	sp|Q9SK08|LBD11_ARATH LOB domain-containing protein 11 OS=Arabidopsis thaliana GN=LBD11 PE=2 SV=2	gi|1021488786|ref|XP_016187381.1| PREDICTED: LOB domain-containing protein 1 [Arachis ipaensis]	LOB domain-containing protein 11
AH13G03710	1.62495	2.7197	1.84321	Chr13	3874009	3881415	+	2470	AH13G03710	-	-	virNOG00494	S	sp|Q9LSS5|ICR3_ARATH Interactor of constitutive active ROPs 3 OS=Arabidopsis thaliana GN=ICR3 PE=1 SV=1	gi|1021488776|ref|XP_016187376.1| PREDICTED: interactor of constitutive active ROPs 3 [Arachis ipaensis] &gt;gi|1021488778|ref|XP_016187377.1| PREDICTED: interactor of constitutive active ROPs 3 [Arachis ipaensis] &gt;gi|1021488780|ref|XP_016187378.1| PREDICTED: interactor of constitutive active ROPs 3 [Arachis ipaensis]	Interactor of constitutive active ROPs 3
AH13G04130	8.2523	7.11445	6.13558	Chr13	4424581	4426709	+	1305	AH13G04130	GO:0009705;GO:0015250;GO:0015793;GO:0006833;GO:0042807;GO:0005887;GO:0015254;GO:0034220;GO:0009992	K09873	virNOG08606;virNOG04666	G	sp|P25818|TIP11_ARATH Aquaporin TIP1-1 OS=Arabidopsis thaliana GN=TIP1-1 PE=1 SV=1	gi|1021488679|ref|XP_016187327.1| PREDICTED: aquaporin TIP1-1-like [Arachis ipaensis]	Aquaporin TIP1-3
AH13G04620	3.56042	4.518	3.12542	Chr13	4787897	4789918	-	922	AH13G04620	GO:0009664;GO:0005576;GO:0005618;GO:0016020	-	virNOG09946	R	sp|Q38865|EXPA6_ARATH Expansin-A6 OS=Arabidopsis thaliana GN=EXPA6 PE=2 SV=2	gi|1012032005|ref|XP_015952249.1| PREDICTED: expansin-A6-like [Arachis duranensis] &gt;gi|1021488592|ref|XP_016187279.1| PREDICTED: expansin-A6-like [Arachis ipaensis]	Expansin-A4
AH13G06050	1.61946	3.62949	1.31724	Chr13	6252804	6256607	-	3315	AH13G06050	-	-	virNOG26835	S	-	gi|1021488296|ref|XP_016187122.1| PREDICTED: uncharacterized protein LOC107628982 isoform X1 [Arachis ipaensis] &gt;gi|1021488298|ref|XP_016187123.1| PREDICTED: uncharacterized protein LOC107628982 isoform X1 [Arachis ipaensis]	Uncharacterized protein
AH13G06430	4.02761	3.75074	3.74029	Chr13	6600731	6601334	+	604	AH13G06430	-	-	virNOG26654	R	-	gi|502149026|ref|XP_004507363.1| PREDICTED: uncharacterized protein LOC101505812 [Cicer arietinum]	uncharacterized protein LOC101505812
AH13G06440	3.76262	2.92331	1.37769	Chr13	6603019	6605283	-	989	AH13G06440	GO:0004568;GO:0006032;GO:0016998;GO:0005975	K01183	virNOG22437;virNOG03548	GR	sp|Q9M2U5|CHI5_ARATH Endochitinase EP3 OS=Arabidopsis thaliana GN=EP3 PE=1 SV=1	gi|1021488246|ref|XP_016187095.1| PREDICTED: endochitinase EP3-like [Arachis ipaensis]	Endochitinase EP3
AH13G06600	2.5558	2.22551	1.66802	Chr13	6737977	6740650	+	2674	AH13G06600	GO:0020037;GO:0016829;GO:0016705;GO:0055114;GO:0016125;GO:0005506;GO:0004497	K01723	virNOG07555	Q	sp|Q8GZP5|AOS3_SOLLC Allene oxide synthase 3 OS=Solanum lycopersicum GN=AOS3 PE=1 SV=1	gi|1021488204|ref|XP_016187074.1| PREDICTED: 9-divinyl ether synthase-like isoform X1 [Arachis ipaensis] &gt;gi|1021488206|ref|XP_016187075.1| PREDICTED: 9-divinyl ether synthase-like isoform X2 [Arachis ipaensis]	Uncharacterized protein
AH13G07200	3.42828	2.4847	2.35041	Chr13	7309343	7311162	-	557	AH13G07200	-	-	virNOG31859;virNOG26334	TS	-	gi|1012030970|ref|XP_015952017.1| PREDICTED: uncharacterized protein LOC107476675 isoform X1 [Arachis duranensis] &gt;gi|1021488065|ref|XP_016187002.1| PREDICTED: uncharacterized protein LOC107628888 isoform X1 [Arachis ipaensis]	Uncharacterized protein
AH13G08780	Inf	Inf	Inf	Chr13	9045428	9046450	-	1023	AH13G08780	GO:0042349;GO:0009699;GO:0050790	-	virNOG20550	R	sp|Q84TH6|DIR23_ARATH Dirigent protein 23 OS=Arabidopsis thaliana GN=DIR23 PE=2 SV=1	gi|1021499716|ref|XP_016193137.1| PREDICTED: dirigent protein 23 [Arachis ipaensis]	Dirigent protein 23
AH13G10790	7.90077	6.04758	4.58094	Chr13	11207152	11227329	+	1583	AH13G10790	-	-	virNOG07167	Q	-	gi|1021489715|ref|XP_016187866.1| PREDICTED: uncharacterized protein LOC107629564 [Arachis ipaensis]	Uncharacterized protein
AH13G10800	2.86857	2.364	2.67186	Chr13	11240233	11241986	+	1293	AH13G10800	GO:0005975;GO:0004553	-	virNOG04186	R	sp|A7PQW3|E13B_VITVI Glucan endo-1,3-beta-glucosidase OS=Vitis vinifera GN=VIT_06s0061g00120 PE=1 SV=2	gi|1021489723|ref|XP_016187870.1| PREDICTED: glucan endo-1,3-beta-glucosidase-like [Arachis ipaensis]	Glucan endo-1,3-beta-glucosidase, acidic isoform GL153
AH13G10820	Inf	Inf	Inf	Chr13	11251568	11253784	+	1437	AH13G10820	GO:0004553;GO:0005975	-	virNOG04186	R	sp|A7PQW3|E13B_VITVI Glucan endo-1,3-beta-glucosidase OS=Vitis vinifera GN=VIT_06s0061g00120 PE=1 SV=2	gi|1021489721|ref|XP_016187869.1| PREDICTED: glucan endo-1,3-beta-glucosidase-like [Arachis ipaensis]	Glucan endo-1,3-beta-glucosidase, acidic isoform GL153
AH13G10830	10.958	9.12509	11.0764	Chr13	11255572	11259897	+	1339	AH13G10830	GO:0030247;GO:0046658;GO:0004553;GO:0005975	-	virNOG04186	R	sp|A7PQW3|E13B_VITVI Glucan endo-1,3-beta-glucosidase OS=Vitis vinifera GN=VIT_06s0061g00120 PE=1 SV=2	gi|1021489719|ref|XP_016187868.1| PREDICTED: glucan endo-1,3-beta-glucosidase-like [Arachis ipaensis]	Glucan endo-1,3-beta-glucosidase
AH13G11070	2.59501	2.7691	2.18502	Chr13	11586300	11591408	-	1770	AH13G11070	GO:0044550;GO:0055114;GO:0005506;GO:0016021;GO:0020037;GO:0016709	-	virNOG08732;virNOG04813;virNOG10453;COG2124;virNOG01377	Q	sp|Q6WNQ8|C81E8_MEDTR Cytochrome P450 81E8 OS=Medicago truncatula GN=CYP81E8 PE=2 SV=1	gi|1021489661|ref|XP_016187844.1| PREDICTED: cytochrome P450 81E8-like [Arachis ipaensis]	Cytochrome P450 81E8
AH13G11630	1.77506	1.18408	1.1276	Chr13	12325747	12328793	-	1518	AH13G11630	GO:0016020	K17081	virNOG11952	O	sp|O49460|PHB1_ARATH Prohibitin-1, mitochondrial OS=Arabidopsis thaliana GN=PHB1 PE=1 SV=1	gi|1021489829|ref|XP_016187924.1| PREDICTED: prohibitin-1, mitochondrial-like [Arachis ipaensis] &gt;gi|1021489831|ref|XP_016187925.1| PREDICTED: prohibitin-1, mitochondrial-like [Arachis ipaensis]	Prohibitin-2, mitochondrial
AH13G12000	Inf	Inf	Inf	Chr13	12700417	12703843	-	1453	AH13G12000	GO:0071555;GO:0005576;GO:0004650;GO:0005975	K01184	virNOG00535	R	sp|P35336|PGLR_ACTDE Polygalacturonase OS=Actinidia deliciosa PE=2 SV=1	gi|1012034819|ref|XP_015952899.1| PREDICTED: polygalacturonase QRT2-like [Arachis duranensis]	Polygalacturonase
AH13G12940	3.59756	3.73224	1.8598	Chr13	13948145	13952808	+	4228	AH13G12940	-	-	virNOG04327;NOG05513	RT	sp|Q9LRR4|R13L1_ARATH Putative disease resistance RPP13-like protein 1 OS=Arabidopsis thaliana GN=RPPL1 PE=3 SV=1	gi|1021497244|ref|XP_016191707.1| PREDICTED: putative disease resistance RPP13-like protein 1 [Arachis ipaensis]	Putative disease resistance RPP13-like protein 1
AH13G15710	3.59793	4.08437	3.66882	Chr13	18372845	18375613	+	2163	AH13G15710	GO:0016740;GO:0016021	-	virNOG11234;KOG2246	G	-	gi|1021490774|ref|XP_016188395.1| PREDICTED: uncharacterized protein LOC107629945 [Arachis ipaensis]	Uncharacterized protein
AH13G16310	1.53103	2.51533	1.53619	Chr13	19763930	19765257	-	1127	AH13G16310	GO:0005622;GO:0008270	-	virNOG23008;virNOG25245	S	sp|Q9LRM4|MIP1B_ARATH B-box domain protein 31 OS=Arabidopsis thaliana GN=MIP1B PE=2 SV=1	gi|1021490665|ref|XP_016188352.1| PREDICTED: zinc finger protein CONSTANS-LIKE 2-like [Arachis ipaensis]	Putative zinc finger protein CONSTANS-LIKE 11
AH13G17270	2.11598	4.39457	2.26034	Chr13	22058790	22062027	-	1599	AH13G17270	-	K10666	virNOG02398	O	sp|Q6R567|RMA1_CAPAN E3 ubiquitin-protein ligase RMA1H1 OS=Capsicum annuum GN=RMA1H1 PE=1 SV=1	gi|1021490545|ref|XP_016188292.1| PREDICTED: E3 ubiquitin-protein ligase RMA1H1-like isoform X1 [Arachis ipaensis]	E3 ubiquitin-protein ligase RMA1H1
AH13G19860	3.69637	4.32882	3.46018	Chr13	28046150	28048538	-	2224	AH13G19860	-	K14487	virNOG09400;NOG09151	R	sp|Q9LSQ4|GH36_ARATH Indole-3-acetic acid-amido synthetase GH3.6 OS=Arabidopsis thaliana GN=GH3.6 PE=1 SV=1	gi|1021491285|ref|XP_016188661.1| PREDICTED: indole-3-acetic acid-amido synthetase GH3.6 [Arachis ipaensis]	Indole-3-acetic acid-amido synthetase GH3.6
AH13G20080	3.02524	2.92008	1.92501	Chr13	28540325	28545023	-	2753	AH13G20080	-	-	COG0515;virNOG02323;virNOG30432	T	sp|O81832|Y4729_ARATH G-type lectin S-receptor-like serine/threonine-protein kinase At4g27290 OS=Arabidopsis thaliana GN=At4g27290 PE=3 SV=4	gi|1021491240|ref|XP_016188639.1| PREDICTED: G-type lectin S-receptor-like serine/threonine-protein kinase At4g27290 [Arachis ipaensis]	G-type lectin S-receptor-like serine/threonine-protein kinase At4g27290
AH13G20120	4.29015	2.98037	2.30049	Chr13	28617611	28621188	+	3070	AH13G20120	-	-	COG0515;virNOG02323	T	sp|O81832|Y4729_ARATH G-type lectin S-receptor-like serine/threonine-protein kinase At4g27290 OS=Arabidopsis thaliana GN=At4g27290 PE=3 SV=4	gi|1012059080|ref|XP_015953950.1| PREDICTED: G-type lectin S-receptor-like serine/threonine-protein kinase At4g27290 [Arachis duranensis]	G-type lectin S-receptor-like serine/threonine-protein kinase At4g27290
AH13G22770	3.74785	2.34177	1.06914	Chr13	35042327	35044173	-	1647	AH13G22770	-	-	virNOG07165	CG	sp|Q2V6J9|UFOG7_FRAAN UDP-glucose flavonoid 3-O-glucosyltransferase 7 OS=Fragaria ananassa GN=GT7 PE=1 SV=1	gi|1021491430|ref|XP_016188727.1| PREDICTED: UDP-glucose flavonoid 3-O-glucosyltransferase 7-like [Arachis ipaensis]	Scopoletin glucosyltransferase
AH13G22790	1.62998	2.15325	1.14753	Chr13	35082283	35086743	+	2529	AH13G22790	GO:0004471;GO:0055114;GO:0046872;GO:0051287;GO:0006108	K00029	virNOG00014	C	sp|P51615|MAOX_VITVI NADP-dependent malic enzyme OS=Vitis vinifera PE=2 SV=1	gi|1021491428|ref|XP_016188726.1| PREDICTED: NADP-dependent malic enzyme [Arachis ipaensis]	NADP-dependent malic enzyme
AH13G23060	1.83048	3.25195	1.40774	Chr13	35569269	35572676	-	1899	AH13G23060	GO:0022891;GO:0055085;GO:0016021	K24193	virNOG03759;KOG0254	R	sp|Q8GW61|STP14_ARATH Sugar transport protein 14 OS=Arabidopsis thaliana GN=STP14 PE=2 SV=2	gi|1021491682|ref|XP_016188847.1| PREDICTED: sugar transport protein 14 [Arachis ipaensis]	Sugar transport protein 14
AH13G24560	5.34435	3.57558	3.64219	Chr13	39036790	39038865	+	1641	AH13G24560	-	K09422	virNOG10834	K	sp|Q9C9G7|MYB62_ARATH Transcription factor MYB62 OS=Arabidopsis thaliana GN=MYB62 PE=2 SV=1	gi|1021500273|ref|XP_016193392.1| PREDICTED: transcription factor MYB21-like [Arachis ipaensis] &gt;gi|1021500275|ref|XP_016193394.1| PREDICTED: transcription factor MYB21-like [Arachis ipaensis]	Transcription factor MYB21
AH13G24650	Inf	Inf	Inf	Chr13	39223634	39224101	-	390	AH13G24650	-	-	-	-	-	gi|1021497952|ref|XP_016192109.1| PREDICTED: uncharacterized protein LOC107632988 [Arachis ipaensis]	DNA-(apurinic or apyrimidinic site) lyase 2
AH13G24790	7.50053	7.61532	6.18375	Chr13	39408116	39411766	+	2351	AH13G24790	GO:0004674;GO:0005524;GO:0006468;GO:0016021	-	NOG122558;virNOG04204	T	sp|F4HQ23|LRL27_ARATH LEAF RUST 10 DISEASE-RESISTANCE LOCUS RECEPTOR-LIKE PROTEIN KINASE-like 2.7 OS=Arabidopsis thaliana GN=LRK10L-2.7 PE=3 SV=3	gi|1021491863|ref|XP_016188931.1| PREDICTED: probable receptor-like protein kinase At1g67000 [Arachis ipaensis]	Putative receptor-like protein kinase
AH13G25640	3.52622	2.86999	1.27878	Chr13	43356919	43360509	+	2673	AH13G25640	-	-	virNOG03175;virNOG11817	T	sp|A2XQD3|LERK2_ORYSI G-type lectin S-receptor-like serine/threonine-protein kinase LECRK2 OS=Oryza sativa subsp. indica GN=LECRK2 PE=2 SV=1	gi|1021492091|ref|XP_016189041.1| PREDICTED: G-type lectin S-receptor-like serine/threonine-protein kinase RLK1 [Arachis ipaensis]	Uncharacterized protein
AH13G27410	2.59561	4.78	2.64317	Chr13	50534501	50537690	+	2790	AH13G27410	GO:0004252;GO:0005618;GO:0006508	-	COG1404;virNOG08612	O	sp|Q9ZUF6|SBT18_ARATH Subtilisin-like protease SBT1.8 OS=Arabidopsis thaliana GN=SBT1.8 PE=1 SV=1	gi|1021492149|ref|XP_016189070.1| PREDICTED: subtilisin-like protease SBT1.8 [Arachis ipaensis]	Uncharacterized protein
AH13G27760	Inf	Inf	Inf	Chr13	52065708	52066777	-	919	AH13G27760	GO:0006749;GO:0005737;GO:0004364;GO:0009407	K00799	virNOG17443	O	sp|P32110|GSTX6_SOYBN Probable glutathione S-transferase OS=Glycine max GN=HSP26-A PE=2 SV=1	gi|1021492097|ref|XP_016189044.1| PREDICTED: probable glutathione S-transferase [Arachis ipaensis]	Probable glutathione S-transferase
AH13G32350	3.13345	4.52945	1.77049	Chr13	100256461	100261330	-	2667	AH13G32350	GO:0030245;GO:0008810;GO:0030246	K01179	virNOG07472	G	sp|Q42059|GUN6_ARATH Endoglucanase 6 OS=Arabidopsis thaliana GN=At1g64390 PE=2 SV=2	gi|1012093218|ref|XP_015955353.1| PREDICTED: endoglucanase 6-like [Arachis duranensis]	Endoglucanase 6
AH13G33870	1.43179	1.61818	1.32442	Chr13	111716171	111718868	-	1952	AH13G33870	GO:0005524;GO:0016462;GO:0005829;GO:0006177;GO:0003921;GO:0003922	K01951	virNOG01775	F	sp|O66601|GUAA_AQUAE GMP synthase [glutamine-hydrolyzing] OS=Aquifex aeolicus (strain VF5) GN=guaA PE=3 SV=1	gi|1021493042|ref|XP_016189512.1| PREDICTED: GMP synthase [glutamine-hydrolyzing] [Arachis ipaensis]	GMP synthase [glutamine-hydrolyzing]
AH13G34530	7.04928	4.99724	5.96631	Chr13	114339393	114341387	-	1342	AH13G34530	-	-	virNOG01607	R	sp|P25096|P21_SOYBN Protein P21 OS=Glycine max PE=1 SV=1	gi|1021493136|ref|XP_016189560.1| PREDICTED: protein P21-like [Arachis ipaensis]	Thaumatin-like protein
AH13G34930	5.75744	6.76192	2.52341	Chr13	116382946	116384692	-	1270	AH13G34930	GO:0034219;GO:0016021;GO:0005886;GO:0051119	K15382	KOG1623;virNOG02611;NOG36052	UR	sp|O82587|SWT12_ARATH Bidirectional sugar transporter SWEET12 OS=Arabidopsis thaliana GN=SWEET12 PE=1 SV=1	gi|1021493188|ref|XP_016189584.1| PREDICTED: bidirectional sugar transporter N3-like [Arachis ipaensis]	Bidirectional sugar transporter SWEET12
AH13G34970	2.40431	2.42428	1.69818	Chr13	116448995	116455640	-	5720	AH13G34970	-	-	virNOG01851	S	-	gi|1021493194|ref|XP_016189587.1| PREDICTED: uncharacterized protein LOC107630845 [Arachis ipaensis]	Uncharacterized protein
AH13G35100	1.15504	1.99729	1.06661	Chr13	116915598	116919476	+	2077	AH13G35100	GO:0003723;GO:0006396;GO:0016779	-	virNOG06376	J	sp|P0ABF3|PCNB_ECO57 Poly(A) polymerase I OS=Escherichia coli O157:H7 GN=pcnB PE=3 SV=2	gi|1021493222|ref|XP_016189602.1| PREDICTED: LOW QUALITY PROTEIN: uncharacterized protein LOC107630852 [Arachis ipaensis]	Poly(A) polymerase I
AH13G36070	4.76579	3.18164	1.79588	Chr13	120123260	120125908	+	1933	AH13G36070	GO:0072488;GO:0016021;GO:0008519	K03320	virNOG00477	P	sp|Q84KJ6|AMT31_ORYSJ Ammonium transporter 3 member 1 OS=Oryza sativa subsp. japonica GN=AMT3-1 PE=2 SV=1	gi|1012095033|ref|XP_015955792.1| PREDICTED: ammonium transporter 3 member 1-like [Arachis duranensis]	Ammonium transporter 3 member 1
AH13G36360	1.81516	2.3541	1.10224	Chr13	120813769	120818644	+	2343	AH13G36360	GO:0016787;GO:0006629	-	virNOG04013	R	sp|Q9S745|PAD4_ARATH Lipase-like PAD4 OS=Arabidopsis thaliana GN=PAD4 PE=1 SV=1	gi|1021493460|ref|XP_016189712.1| PREDICTED: lipase-like PAD4 [Arachis ipaensis]	Lipase-like PAD4
AH13G37280	1.45502	1.92845	1.23115	Chr13	123916405	123921440	+	3208	AH13G37280	GO:0009263;GO:0005971;GO:0005524;GO:0006260;GO:0055114;GO:0004748	K10807	virNOG08709	F	sp|Q9SJ20|RIR1_ARATH Ribonucleoside-diphosphate reductase large subunit OS=Arabidopsis thaliana GN=RNR1 PE=1 SV=1	gi|1021493506|ref|XP_016189737.1| PREDICTED: ribonucleoside-diphosphate reductase large subunit [Arachis ipaensis]	Ribonucleoside-diphosphate reductase large subunit
AH13G38160	Inf	Inf	Inf	Chr13	126236113	126239745	-	2071	AH13G38160	GO:0005507;GO:0016491;GO:0055114;GO:0005576	-	virNOG07733	Q	sp|P14133|ASO_CUCSA L-ascorbate oxidase OS=Cucumis sativus PE=1 SV=1	gi|1021493882|ref|XP_016189927.1| PREDICTED: L-ascorbate oxidase isoform X1 [Arachis ipaensis]	L-ascorbate oxidase
AH13G39200	1.80121	2.98644	2.11199	Chr13	128301968	128303995	-	2028	AH13G39200	GO:0030246;GO:0016021;GO:0006468;GO:0005524;GO:0004674	-	COG0515	T	sp|Q9LSL5|LRK92_ARATH L-type lectin-domain containing receptor kinase IX.2 OS=Arabidopsis thaliana GN=LECRK92 PE=1 SV=1	gi|1021493742|ref|XP_016189855.1| PREDICTED: L-type lectin-domain containing receptor kinase IX.1-like [Arachis ipaensis]	L-type lectin-domain containing receptor kinase IX.1
AH13G39210	1.90398	3.6061	1.3258	Chr13	128305140	128305904	-	765	AH13G39210	GO:0030246;GO:0006468;GO:0016021;GO:0005524;GO:0004674	-	virNOG12183	T	sp|P93538|LECB_STYJP Bark lectin (Fragment) OS=Styphnolobium japonicum PE=2 SV=1	gi|1021493744|ref|XP_016189856.1| PREDICTED: bark lectin-like [Arachis ipaensis]	Seed lectin
AH13G39720	5.64681	4.4232	4.2558	Chr13	128858745	128862801	-	1905	AH13G39720	-	K00422	virNOG08373	S	sp|P43309|PPO_MALDO Polyphenol oxidase, chloroplastic OS=Malus domestica PE=2 SV=1	gi|1021493645|ref|XP_016189808.1| PREDICTED: polyphenol oxidase A1, chloroplastic-like [Arachis ipaensis]	Polyphenol oxidase A1, chloroplastic
AH13G39740	7.09841	7.17177	5.46398	Chr13	128930672	128932848	-	2177	AH13G39740	-	K00422	virNOG08373	S	sp|P43309|PPO_MALDO Polyphenol oxidase, chloroplastic OS=Malus domestica PE=2 SV=1	gi|1021493643|ref|XP_016189807.1| PREDICTED: polyphenol oxidase A1, chloroplastic-like [Arachis ipaensis]	Polyphenol oxidase A1, chloroplastic
AH13G40110	Inf	Inf	Inf	Chr13	129386746	129388111	+	607	AH13G40110	GO:0005886;GO:0016021	-	virNOG21715	S	sp|B9RZ92|CSPL2_RICCO CASP-like protein 1C2 OS=Ricinus communis GN=RCOM_0936380 PE=3 SV=1	gi|1021500768|ref|XP_016193598.1| PREDICTED: CASP-like protein 1C2 [Arachis ipaensis]	CASP-like protein 1C2
AH13G40190	6.41301	7.50976	5.59289	Chr13	129487403	129489888	+	1342	AH13G40190	-	-	virNOG08711	S	-	gi|1021494167|ref|XP_016190074.1| PREDICTED: uncharacterized protein LOC107631222 [Arachis ipaensis]	Uncharacterized protein
AH13G40440	1.93205	2.4587	2.00833	Chr13	129905291	129906563	-	1273	AH13G40440	-	-	virNOG26876	R	sp|Q01197|E6_GOSHI Protein E6 OS=Gossypium hirsutum GN=E6 PE=2 SV=1	gi|1021494116|ref|XP_016190048.1| PREDICTED: protein E6-like [Arachis ipaensis]	Protein E6
AH13G40550	5.18666	3.59821	2.78052	Chr13	130194228	130195770	-	1451	AH13G40550	GO:0032259;GO:0046983;GO:0008171;GO:0009701;GO:0030746	K13259	virNOG01933	R	sp|Q84KK6|I4OMT_GLYEC Isoflavone 4&apos;-O-methyltransferase OS=Glycyrrhiza echinata GN=HI4&apos;OMT PE=1 SV=1	gi|1021494091|ref|XP_016190034.1| PREDICTED: isoflavone 4&apos;-O-methyltransferase-like [Arachis ipaensis]	(+)-6a-hydroxymaackiain 3-O-methyltransferase 1
AH13G40560	8.24235	7.21145	6.65407	Chr13	130229858	130231999	+	2068	AH13G40560	GO:0009717;GO:0055114;GO:0005783;GO:0005506;GO:0016021;GO:0033770;GO:0020037;GO:0031090	K13257	COG2124;virNOG27779	Q	sp|Q9SXS3|C93C2_GLYEC 2-hydroxyisoflavanone synthase OS=Glycyrrhiza echinata GN=CYP93C2 PE=1 SV=1	gi|1021494089|ref|XP_016190033.1| PREDICTED: 2-hydroxyisoflavanone synthase-like [Arachis ipaensis]	2-hydroxyisoflavanone synthase
AH13G40570	2.18119	2.16507	1.64524	Chr13	130234866	130235791	-	926	AH13G40570	GO:0005634;GO:0000786;GO:0006334;GO:0009536;GO:0031492;GO:0046982	K11253	COG2036	B	sp|P59226|H32_ARATH Histone H3.2 OS=Arabidopsis thaliana GN=HTR2 PE=1 SV=2	gi|670445861|ref|XP_008663191.1| PREDICTED: histone H3.2-like [Zea mays] &gt;gi|413918289|gb|AFW58221.1| histone H3.2 [Zea mays]	Histone H3.2
AH13G41350	4.45007	4.00703	7.38001	Chr13	131293509	131295127	+	1544	AH13G41350	-	K13508	virNOG12108	I	sp|Q9CAY3|GPAT5_ARATH Glycerol-3-phosphate acyltransferase 5 OS=Arabidopsis thaliana GN=GPAT5 PE=1 SV=1	gi|1021494349|ref|XP_016190166.1| PREDICTED: glycerol-3-phosphate acyltransferase 5-like isoform X1 [Arachis ipaensis]	Glycerol-3-phosphate acyltransferase 5
AH13G41480	Inf	Inf	Inf	Chr13	131548466	131550413	-	1520	AH13G41480	GO:0004674;GO:0005524;GO:0006468	-	virNOG29245;virNOG02454	T	sp|Q65XV8|RK176_ORYSJ Receptor-like cytoplasmic kinase 176 OS=Oryza sativa subsp. japonica GN=RLCK176 PE=1 SV=1	gi|1021494329|ref|XP_016190156.1| PREDICTED: serine/threonine-protein kinase BIK1-like isoform X1 [Arachis ipaensis]	Uncharacterized protein
AH13G42720	3.51039	3.28467	2.11104	Chr13	133464682	133468398	+	2679	AH13G42720	GO:0008661;GO:0016114	K01662	virNOG02372	H	sp|Q6YU51|DXS2_ORYSJ Probable 1-deoxy-D-xylulose-5-phosphate synthase 2, chloroplastic OS=Oryza sativa subsp. japonica GN=Os07g0190000 PE=2 SV=1	gi|1021494584|ref|XP_016190291.1| PREDICTED: probable 1-deoxy-D-xylulose-5-phosphate synthase 2, chloroplastic [Arachis ipaensis]	Probable 1-deoxy-D-xylulose-5-phosphate synthase 2, chloroplastic
AH13G42950	4.33793	3.61584	2.58638	Chr13	133805173	133805838	+	666	AH13G42950	-	-	-	-	-	-	Transmembrane protein, putative
AH13G43470	4.35019	3.7117	2.29189	Chr13	134420411	134422635	-	1971	AH13G43470	GO:0005623;GO:0004095;GO:0045454	K17609	KOG2501;NOG18420;virNOG02346	O	sp|O80763|NRX1_ARATH Probable nucleoredoxin 1 OS=Arabidopsis thaliana GN=At1g60420 PE=1 SV=1	gi|1021494448|ref|XP_016190217.1| PREDICTED: probable nucleoredoxin 1 isoform X1 [Arachis ipaensis]	Probable nucleoredoxin 1
AH13G44270	6.70965	5.81213	5.55104	Chr13	135288075	135289090	+	829	AH13G44270	-	K00799	virNOG13766	O	sp|Q9FUS8|GSTUH_ARATH Glutathione S-transferase U17 OS=Arabidopsis thaliana GN=GSTU17 PE=2 SV=1	gi|1012099582|ref|XP_015956998.1| PREDICTED: glutathione S-transferase U17-like [Arachis duranensis]	Glutathione S-transferase U18
AH13G45100	4.47197	4.17648	3.47112	Chr13	136396881	136398068	+	1099	AH13G45100	GO:0033897;GO:0090502;GO:0003723	K01166	virNOG07186	A	sp|P42813|RNS1_ARATH Ribonuclease 1 OS=Arabidopsis thaliana GN=RNS1 PE=1 SV=1	gi|1021500937|ref|XP_016193686.1| PREDICTED: extracellular ribonuclease LE-like [Arachis ipaensis]	Ribonuclease 1
AH13G45170	3.53135	3.51556	3.00846	Chr13	136503564	136505329	-	1538	AH13G45170	GO:0009664;GO:0005576;GO:0005618;GO:0016020	-	virNOG07797	R	sp|Q9C554|EXPA1_ARATH Expansin-A1 OS=Arabidopsis thaliana GN=EXPA1 PE=2 SV=1	gi|1012099231|ref|XP_015956912.1| PREDICTED: expansin-A1 [Arachis duranensis]	Expansin-A1
AH13G45460	2.29182	5.65843	1.6328	Chr13	136848949	136854958	+	3622	AH13G45460	GO:0005737;GO:0008184;GO:0030170;GO:0005980	K00688	virNOG01311	G	sp|P53535|PHSL2_SOLTU Alpha-1,4 glucan phosphorylase L-2 isozyme, chloroplastic/amyloplastic OS=Solanum tuberosum GN=STP-1 PE=1 SV=1	gi|1012100638|ref|XP_015957264.1| PREDICTED: LOW QUALITY PROTEIN: alpha-1,4 glucan phosphorylase L-2 isozyme, chloroplastic/amyloplastic-like [Arachis duranensis]	Alpha-1,4 glucan phosphorylase L-2 isozyme, chloroplastic/amyloplastic
AH13G46070	1.00571	1.43393	1.467	Chr13	137427678	137429090	+	1221	AH13G46070	-	-	virNOG17255;virNOG10093	T	sp|Q9SZ66|DSC1_ARATH Disease resistance-like protein DSC1 OS=Arabidopsis thaliana GN=DSC1 PE=1 SV=1	gi|1021499480|ref|XP_016193004.1| PREDICTED: TMV resistance protein N-like [Arachis ipaensis]	Protein SUPPRESSOR OF npr1-1, CONSTITUTIVE 1
AH13G46980	Inf	Inf	Inf	Chr13	138268414	138271770	-	1647	AH13G46980	GO:0045735	-	virNOG09232	S	sp|P07730|GLUA2_ORYSJ Glutelin type-A 2 OS=Oryza sativa subsp. japonica GN=GLUA2 PE=1 SV=1	gi|1012102246|ref|XP_015957688.1| PREDICTED: glutelin type-A 2-like [Arachis duranensis]	Glutelin type-A 2
AH13G47030	Inf	Inf	Inf	Chr13	138340141	138340978	-	670	AH13G47030	GO:0009055;GO:0046658	-	virNOG22039;virNOG21395	R	sp|Q8LG89|BABL_ARATH Basic blue protein OS=Arabidopsis thaliana GN=ARPN PE=2 SV=2	gi|1012100989|ref|XP_015957364.1| PREDICTED: basic blue protein [Arachis duranensis]	Basic blue protein
AH13G48840	2.61884	1.68811	1.64826	Chr13	140031442	140033020	+	1579	AH13G48840	-	-	COG4886;virNOG35571	RS	sp|P35334|PGIP1_PHAVU Polygalacturonase inhibitor 1 OS=Phaseolus vulgaris GN=PGIP1 PE=1 SV=1	gi|1012101514|ref|XP_015957500.1| PREDICTED: polygalacturonase inhibitor 2-like [Arachis duranensis]	Polygalacturonase inhibitor 2
AH13G49080	4.49749	4.49013	3.5892	Chr13	140200439	140203201	-	2595	AH13G49080	GO:0043565;GO:0006355;GO:0003700	-	virNOG19037	K	sp|Q8VWJ2|WRK28_ARATH Probable WRKY transcription factor 28 OS=Arabidopsis thaliana GN=WRKY28 PE=2 SV=1	gi|1012101437|ref|XP_015957478.1| PREDICTED: probable WRKY transcription factor 28 [Arachis duranensis]	Probable WRKY transcription factor 28
AH13G49150	1.55387	1.48949	1.28667	Chr13	140286064	140288457	+	1752	AH13G49150	-	-	virNOG07172	R	-	gi|1012101406|ref|XP_015957470.1| PREDICTED: uncharacterized protein LOC107481689 isoform X1 [Arachis duranensis]	Uncharacterized protein
AH13G49230	2.74655	2.18346	1.86696	Chr13	140353242	140354846	-	1605	AH13G49230	GO:0016021;GO:0050660;GO:0016614;GO:0055114	K22395	virNOG39063;COG0277;virNOG39040	RC	sp|Q9FKU8|BBE26_ARATH Berberine bridge enzyme-like 26 OS=Arabidopsis thaliana GN=At5g44400 PE=2 SV=1	gi|1012101339|ref|XP_015957453.1| PREDICTED: flavin-dependent oxidoreductase FOX2-like [Arachis duranensis]	Uncharacterized protein
AH13G49460	5.43431	5.40756	5.55008	Chr13	140606625	140608226	+	1602	AH13G49460	GO:0016614;GO:0055114;GO:0050660	-	virNOG13063;virNOG39050	R	sp|Q9FI21|BBE28_ARATH Berberine bridge enzyme-like 28 OS=Arabidopsis thaliana GN=At5g44440 PE=1 SV=1	gi|1012101256|ref|XP_015957431.1| PREDICTED: tetrahydrocannabinolic acid synthase-like [Arachis duranensis]	Uncharacterized protein
AH13G50130	Inf	Inf	Inf	Chr13	141320339	141322083	+	1657	AH13G50130	GO:0055114;GO:0020037;GO:0005506;GO:0016021;GO:0033773	K13260	virNOG10453;COG2124	Q	sp|P93147|C81E1_GLYEC Isoflavone 2&apos;-hydroxylase OS=Glycyrrhiza echinata GN=CYP81E1 PE=1 SV=2	gi|1012103280|ref|XP_015957959.1| PREDICTED: isoflavone 2&apos;-hydroxylase-like [Arachis duranensis]	Isoflavone 2'-hydroxylase
AH13G50540	4.55229	3.81801	2.98987	Chr13	141668660	141671612	-	1474	AH13G50540	GO:0051213;GO:0055114;GO:0046872	-	virNOG03989	Q	sp|Q39224|SRG1_ARATH Protein SRG1 OS=Arabidopsis thaliana GN=SRG1 PE=2 SV=1	gi|1012102639|ref|XP_015957796.1| PREDICTED: uncharacterized protein LOC107481952 [Arachis duranensis]	Protein SRG1
AH13G51390	3.86038	1.92625	1.84847	Chr13	142783765	142785472	+	1708	AH13G51390	-	-	virNOG08361;virNOG33233;virNOG29144;virNOG15672	S	sp|Q9FI40|BAHD1_ARATH BAHD acyltransferase At5g47980 OS=Arabidopsis thaliana GN=BAHD1 PE=2 SV=1	gi|1012102533|ref|XP_015957764.1| PREDICTED: BAHD acyltransferase At5g47980-like [Arachis duranensis]	BAHD acyltransferase At5g47980
AH13G52590	1.31818	4.97541	1.24709	Chr13	144083982	144085450	+	1469	AH13G52590	-	-	virNOG16268	R	sp|O80582|FBK46_ARATH F-box/kelch-repeat protein At2g44130 OS=Arabidopsis thaliana GN=At2g44130 PE=2 SV=2	gi|1012104184|ref|XP_015958197.1| PREDICTED: F-box/kelch-repeat protein At2g44130-like [Arachis duranensis]	F-box/kelch-repeat protein At2g44130
AH13G53090	1.93148	2.71664	1.24246	Chr13	144518338	144520547	-	2101	AH13G53090	GO:0016021;GO:0016301;GO:0016310	-	virNOG00481	R	sp|Q9SN38|RLP51_ARATH Receptor-like protein 51 OS=Arabidopsis thaliana GN=RLP51 PE=1 SV=1	gi|1012103945|ref|XP_015958137.1| PREDICTED: leucine-rich repeat receptor-like protein FASCIATED EAR2 [Arachis duranensis] &gt;gi|1012103949|ref|XP_015958138.1| PREDICTED: leucine-rich repeat receptor-like protein FASCIATED EAR2 [Arachis duranensis]	receptor-like protein kinase 5
AH13G53230	4.4601	2.92017	3.88348	Chr13	144653016	144655424	+	1220	AH13G53230	GO:0004364	K00799	virNOG13425;virNOG07449	O	sp|Q9FQA3|GST23_MAIZE Glutathione transferase GST 23 OS=Zea mays PE=2 SV=1	gi|1012103875|ref|XP_015958119.1| PREDICTED: glutathione transferase GST 23-like [Arachis duranensis]	Glutathione transferase GST 23
AH13G53240	4.92391	4.101	2.62144	Chr13	144660122	144661284	+	852	AH13G53240	GO:0006749;GO:0005737;GO:0009407;GO:0004364	K00799	virNOG07449;virNOG13425	O	sp|Q9FQA3|GST23_MAIZE Glutathione transferase GST 23 OS=Zea mays PE=2 SV=1	gi|1012103581|ref|XP_015958035.1| PREDICTED: glutathione S-transferase U12-like [Arachis duranensis]	Glutathione transferase GST 23
AH13G53250	Inf	Inf	Inf	Chr13	144662444	144663384	+	864	AH13G53250	-	K00799	virNOG07449;virNOG13425	O	sp|Q9FQA3|GST23_MAIZE Glutathione transferase GST 23 OS=Zea mays PE=2 SV=1	gi|1012103581|ref|XP_015958035.1| PREDICTED: glutathione S-transferase U12-like [Arachis duranensis]	Glutathione transferase GST 23
AH13G53260	8.06547	6.57237	5.3671	Chr13	144663642	144664490	+	690	AH13G53260	-	K00799	virNOG13425;virNOG07449	O	sp|Q9FQA3|GST23_MAIZE Glutathione transferase GST 23 OS=Zea mays PE=2 SV=1	gi|1012103879|ref|XP_015958120.1| PREDICTED: glutathione transferase GST 23-like [Arachis duranensis]	Glutathione transferase GST 23
AH13G53990	Inf	Inf	Inf	Chr13	145310073	145310822	-	666	AH13G53990	-	K00799	virNOG13425;virNOG07449	O	sp|P32110|GSTX6_SOYBN Probable glutathione S-transferase OS=Glycine max GN=HSP26-A PE=2 SV=1	gi|1021496583|ref|XP_016191333.1| PREDICTED: probable glutathione S-transferase [Arachis ipaensis]	Probable glutathione S-transferase
AH13G54010	1.62688	2.28237	1.17135	Chr13	145318895	145329052	-	1143	AH13G54010	-	K00799	virNOG07449;virNOG13425	O	sp|P32110|GSTX6_SOYBN Probable glutathione S-transferase OS=Glycine max GN=HSP26-A PE=2 SV=1	gi|1012103581|ref|XP_015958035.1| PREDICTED: glutathione S-transferase U12-like [Arachis duranensis]	Probable glutathione S-transferase
AH13G54230	3.32946	1.3261	1.87009	Chr13	145516234	145519019	-	2413	AH13G54230	-	-	virNOG03983	T	sp|Q9FK63|CARLK_ARATH Calmodulin-binding receptor kinase CaMRLK OS=Arabidopsis thaliana GN=CAMRLK PE=1 SV=1	gi|1021496611|ref|XP_016191348.1| PREDICTED: probable LRR receptor-like serine/threonine-protein kinase At2g24230 [Arachis ipaensis]	Uncharacterized protein
AH13G54850	Inf	Inf	Inf	Chr13	146141918	146144760	+	1430	AH13G54850	GO:0046983;GO:0005829;GO:0008171;GO:0019438;GO:0008757;GO:0032259	-	KOG3178;NOG07059	R	sp|P93324|CHOMT_MEDSA Isoliquiritigenin 2&apos;-O-methyltransferase OS=Medicago sativa PE=1 SV=1	gi|1021575014|ref|XP_016178694.1| PREDICTED: isoliquiritigenin 2&apos;-O-methyltransferase-like [Arachis ipaensis]	Isoliquiritigenin 2'-O-methyltransferase
AH13G54860	6.50723	5.48305	4.27435	Chr13	146149164	146151383	+	1456	AH13G54860	-	-	KOG3178;NOG07059	R	sp|P93324|CHOMT_MEDSA Isoliquiritigenin 2&apos;-O-methyltransferase OS=Medicago sativa PE=1 SV=1	gi|1021581005|ref|XP_016179861.1| PREDICTED: isoliquiritigenin 2&apos;-O-methyltransferase-like isoform X1 [Arachis ipaensis]	Isoliquiritigenin 2'-O-methyltransferase
AH13G54890	4.49241	4.23191	4.22835	Chr13	146168022	146170748	+	1305	AH13G54890	-	-	KOG3178;NOG07059	R	sp|P93324|CHOMT_MEDSA Isoliquiritigenin 2&apos;-O-methyltransferase OS=Medicago sativa PE=1 SV=1	gi|1012263627|ref|XP_015946770.1| PREDICTED: isoliquiritigenin 2&apos;-O-methyltransferase-like [Arachis duranensis]	Isoliquiritigenin 2'-O-methyltransferase
AH13G56470	Inf	Inf	Inf	Chr13	147307503	147311066	+	804	AH13G56470	-	-	virNOG17631	S	sp|Q6NLC8|Y1648_ARATH Uncharacterized protein At1g66480 OS=Arabidopsis thaliana GN=At1g66480 PE=2 SV=1	gi|1021580663|ref|XP_016179692.1| PREDICTED: uncharacterized protein At1g66480-like [Arachis ipaensis]	Uncharacterized protein At1g66480
AH13G56940	1.09227	1.45421	1.32116	Chr13	147637228	147641343	+	936	AH13G56940	GO:0055114;GO:0015035;GO:0005623;GO:0006662;GO:0045454	-	virNOG18565	O	sp|Q9M7X9|CITRX_ARATH Thioredoxin-like protein CITRX, chloroplastic OS=Arabidopsis thaliana GN=CITRX PE=1 SV=1	gi|1021585938|ref|XP_016182294.1| PREDICTED: thioredoxin-like protein CITRX, chloroplastic [Arachis ipaensis]	Thioredoxin-like protein CITRX, chloroplastic
AH13G56960	7.34022	5.94861	6.10542	Chr13	147676100	147680219	+	1380	AH13G56960	GO:0003824;GO:0050662	K13265	virNOG01004	V	sp|Q40316|VESTR_MEDSA Vestitone reductase OS=Medicago sativa PE=1 SV=1	gi|1021585901|ref|XP_016182281.1| PREDICTED: vestitone reductase-like [Arachis ipaensis]	Vestitone reductase
AH13G57000	1.95332	2.92958	1.15678	Chr13	147724075	147724898	+	824	AH13G57000	-	-	virNOG27008;virNOG23962	S	-	gi|1021586146|ref|XP_016182391.1| PREDICTED: uncharacterized protein LOC107624410 [Arachis ipaensis]	Sigma factor binding protein 1, chloroplastic
AH13G57040	1.63627	1.02386	1.16158	Chr13	147746420	147750749	+	2426	AH13G57040	GO:0034969;GO:0005829;GO:0019919;GO:0008469;GO:0006355;GO:0035242	K11436	virNOG09165	TOK	sp|Q0WVD6|ANM3_ARATH Probable protein arginine N-methyltransferase 3 OS=Arabidopsis thaliana GN=PRMT3 PE=2 SV=1	gi|1021582887|ref|XP_016180839.1| PREDICTED: probable protein arginine N-methyltransferase 3 [Arachis ipaensis]	Probable protein arginine N-methyltransferase 3
AH13G59470	2.94898	5.84459	3.38758	Chr13	150035795	150036515	-	721	AH13G59470	GO:0046872;GO:0030570;GO:0045490	-	virNOG29392;virNOG15081	G	sp|Q93Z25|PLY22_ARATH Probable pectate lyase 22 OS=Arabidopsis thaliana GN=At5g63180 PE=2 SV=1	gi|1021584771|ref|XP_016181732.1| PREDICTED: pectate lyase-like [Arachis ipaensis]	Probable pectate lyase P18
AH13G59720	1.45572	1.10591	1.06923	Chr13	150331262	150333131	+	1870	AH13G59720	GO:0006633;GO:0016747;GO:0016021	K15397	virNOG07528	I	sp|Q9LN49|KCS4_ARATH 3-ketoacyl-CoA synthase 4 OS=Arabidopsis thaliana GN=KCS4 PE=2 SV=1	gi|1021496053|ref|XP_016191057.1| PREDICTED: 3-ketoacyl-CoA synthase 4-like [Arachis ipaensis] &gt;gi|1021496055|ref|XP_016191058.1| PREDICTED: 3-ketoacyl-CoA synthase 4-like [Arachis ipaensis]	3-ketoacyl-CoA synthase 4
AH14G00680	5.3882	3.41115	2.92421	Chr14	943940	951014	+	3010	AH14G00680	GO:0016866	K15813	virNOG11690	I	sp|Q9MB42|BAMS_GLYGL Beta-amyrin synthase OS=Glycyrrhiza glabra GN=GgbAS1 PE=1 SV=1	gi|1021507578|ref|XP_016197117.1| PREDICTED: beta-amyrin synthase [Arachis ipaensis] &gt;gi|1021507580|ref|XP_016197118.1| PREDICTED: beta-amyrin synthase [Arachis ipaensis]	Beta-amyrin synthase
AH14G01740	Inf	Inf	Inf	Chr14	2038535	2042923	+	2615	AH14G01740	-	-	virNOG23550;virNOG20784	R	sp|Q00451|PRF1_SOLLC 36.4 kDa proline-rich protein OS=Solanum lycopersicum GN=TPRP-F1 PE=2 SV=1	gi|1012104969|ref|XP_015958413.1| PREDICTED: 36.4 kDa proline-rich protein-like isoform X1 [Arachis duranensis]	36.4 kDa proline-rich protein
AH14G02330	3.21683	3.5397	2.18656	Chr14	2829931	2834264	-	3524	AH14G02330	-	-	virNOG20207	R	-	gi|1021507205|ref|XP_016196920.1| PREDICTED: uncharacterized protein LOC107638253 isoform X1 [Arachis ipaensis]	Uncharacterized protein||Uncharacterized protein (Fragment)
AH14G03970	Inf	Inf	Inf	Chr14	4810564	4812599	-	1773	AH14G03970	-	-	virNOG06732	R	-	gi|1021508014|ref|XP_016197352.1| PREDICTED: uncharacterized protein LOC107638541 [Arachis ipaensis]	Uncharacterized protein
AH14G04710	1.28657	1.00422	1.08099	Chr14	5557362	5562578	-	2345	AH14G04710	GO:0004160;GO:0009082;GO:0009570	K01687	virNOG08739	E	sp|Q9LIR4|ILVD_ARATH Dihydroxy-acid dehydratase, chloroplastic OS=Arabidopsis thaliana GN=DHAD PE=1 SV=1	gi|1021508136|ref|XP_016197417.1| PREDICTED: dihydroxy-acid dehydratase, chloroplastic [Arachis ipaensis]	Dihydroxy-acid dehydratase, chloroplastic
AH14G04730	7.68701	6.8347	5.50782	Chr14	5581604	5584564	+	2735	AH14G04730	GO:0016301	-	virNOG06319	T	sp|A2XQD3|LERK2_ORYSI G-type lectin S-receptor-like serine/threonine-protein kinase LECRK2 OS=Oryza sativa subsp. indica GN=LECRK2 PE=2 SV=1	gi|1021508140|ref|XP_016197419.1| PREDICTED: G-type lectin S-receptor-like serine/threonine-protein kinase RLK1 [Arachis ipaensis]	BRASSINOSTEROID INSENSITIVE 1-associated receptor kinase 1, putative
AH14G04870	Inf	Inf	Inf	Chr14	5688012	5690809	+	1341	AH14G04870	GO:0005975;GO:0004553	K05350	virNOG00545	G	sp|O80689|BGL45_ARATH Beta-glucosidase 45 OS=Arabidopsis thaliana GN=BGLU45 PE=1 SV=1	gi|1012105816|ref|XP_015958640.1| PREDICTED: beta-glucosidase 45-like isoform X2 [Arachis duranensis]	Beta-glucosidase 45
AH14G06090	1.69774	3.13728	1.3767	Chr14	7146635	7148982	+	920	AH14G06090	GO:0000166;GO:0003676	-	virNOG23374	R	sp|Q9SVM8|RBG2_ARATH Glycine-rich RNA-binding protein 2, mitochondrial OS=Arabidopsis thaliana GN=RBG2 PE=1 SV=1	gi|1021507710|ref|XP_016197189.1| PREDICTED: glycine-rich RNA-binding protein 2, mitochondrial-like [Arachis ipaensis]	Glycine-rich RNA-binding protein 2, mitochondrial
AH14G06790	1.14018	1.20039	1.14395	Chr14	8259475	8263248	+	1264	AH14G06790	GO:0009157;GO:0071897;GO:0004797;GO:0016310;GO:0046104;GO:0005524	K00857	virNOG01710	F	sp|O81263|KITH_ORYSJ Thymidine kinase OS=Oryza sativa subsp. japonica GN=TK PE=2 SV=2	gi|1021508407|ref|XP_016197554.1| PREDICTED: thymidine kinase a-like [Arachis ipaensis]	Thymidine kinase
AH14G07210	Inf	Inf	Inf	Chr14	8821254	8825035	-	447	AH14G07210	-	-	virNOG25054	S	sp|F4JDJ0|HIP47_ARATH Heavy metal-associated isoprenylated plant protein 47 OS=Arabidopsis thaliana GN=HIPP47 PE=3 SV=1	gi|1021506057|ref|XP_016196447.1| PREDICTED: uncharacterized protein LOC107637557 [Arachis ipaensis]	Uncharacterized protein
AH14G08420	5.9142	2.91068	3.99917	Chr14	10696123	10700141	+	1483	AH14G08420	GO:0020037;GO:0042744;GO:0006979;GO:0055114;GO:0046872;GO:0005576;GO:0098869;GO:0004601	K00430	virNOG30996	G	sp|P24102|PER22_ARATH Peroxidase 22 OS=Arabidopsis thaliana GN=PER22 PE=1 SV=2	gi|1021508724|ref|XP_016197712.1| PREDICTED: peroxidase A2-like [Arachis ipaensis]	Peroxidase 22
AH14G08450	2.78772	1.85499	2.44599	Chr14	10751626	10756646	+	1331	AH14G08450	GO:0006979;GO:0042744;GO:0020037;GO:0005576;GO:0055114;GO:0046872;GO:0098869;GO:0004601	K00430	-	-	sp|Q9LEH3|PER15_IPOBA Peroxidase 15 OS=Ipomoea batatas GN=pod PE=1 SV=1	gi|1021508726|ref|XP_016197713.1| PREDICTED: peroxidase 15-like [Arachis ipaensis]	Peroxidase 15
AH14G09670	6.14962	4.99971	4.53815	Chr14	13075268	13080542	-	2516	AH14G09670	GO:0016301;GO:0016310;GO:0016020;GO:0005488	-	virNOG31209;virNOG06535	T	sp|Q9SA25|WAKLG_ARATH Wall-associated receptor kinase-like 8 OS=Arabidopsis thaliana GN=WAKL8 PE=2 SV=1	gi|1021508988|ref|XP_016197846.1| PREDICTED: wall-associated receptor kinase-like 8 [Arachis ipaensis]	Wall-associated receptor kinase-like 22
AH14G09790	Inf	Inf	Inf	Chr14	13386613	13388116	-	1170	AH14G09790	GO:0009058;GO:0016747	K00660	COG3424;virNOG10548	QH	sp|P20178|THS1_ARAHY Stilbene synthase 1 OS=Arachis hypogaea PE=2 SV=1	gi|1012108833|ref|XP_015959437.1| PREDICTED: stilbene synthase 1 [Arachis duranensis]	Stilbene synthase 1
AH14G09890	8.76528	8.43438	8.0079	Chr14	13583437	13603478	-	1839	AH14G09890	GO:0016747;GO:0009058	K00660	virNOG10548;COG3424	HQ	sp|P23569|CHSY_PUEML Chalcone synthase OS=Pueraria montana var. lobata GN=CHS PE=2 SV=1	gi|1021508869|ref|XP_016197787.1| PREDICTED: chalcone synthase-like [Arachis ipaensis]	Chalcone synthase
AH14G11250	2.2832	1.66082	1.83447	Chr14	16627343	16644318	+	1015	AH14G11250	GO:0009607;GO:0006952	-	-	-	sp|P93333|PR101_MEDTR Class-10 pathogenesis-related protein 1 OS=Medicago truncatula GN=PR10-1 PE=2 SV=1	gi|1012109428|ref|XP_015959593.1| PREDICTED: class-10 pathogenesis-related protein 1-like [Arachis duranensis] &gt;gi|1021509102|ref|XP_016197905.1| PREDICTED: class-10 pathogenesis-related protein 1-like [Arachis ipaensis]	Class-10 pathogenesis-related protein 1
AH14G11270	1.5571	1.44157	1.01037	Chr14	16688490	16690697	+	1061	AH14G11270	GO:0009607;GO:0006952	-	-	-	sp|Q06931|ABR17_PEA ABA-responsive protein ABR17 OS=Pisum sativum PE=2 SV=1	gi|1021509110|ref|XP_016197909.1| PREDICTED: ABA-responsive protein ABR17-like [Arachis ipaensis]	ABA-responsive protein ABR17
AH14G11500	1.15041	1.11026	1.0795	Chr14	17172183	17172739	-	557	AH14G11500	-	-	-	-	-	gi|1012332052|gb|KYP43499.1| hypothetical protein KK1_035066 [Cajanus cajan] &gt;gi|1012332054|gb|KYP43501.1| hypothetical protein KK1_035068 [Cajanus cajan]	Uncharacterized protein
AH14G12580	2.136	2.73539	2.10589	Chr14	19538827	19540977	+	1629	AH14G12580	GO:0005634;GO:0006260;GO:0000808	K02607	virNOG10471	L	sp|Q6EWX0|ORC5_ARATH Origin of replication complex subunit 5 OS=Arabidopsis thaliana GN=ORC5 PE=1 SV=1	gi|1021506203|ref|XP_016196515.1| PREDICTED: origin of replication complex subunit 5-like [Arachis ipaensis]	Origin of replication complex subunit 5
AH14G13690	1.71992	2.69068	1.88944	Chr14	22756369	22758483	+	1251	AH14G13690	GO:0043167	-	virNOG07574	R	sp|Q9CW42|MARC1_MOUSE Mitochondrial amidoxime-reducing component 1 OS=Mus musculus GN=Marc1 PE=1 SV=2	gi|1021509325|ref|XP_016198006.1| PREDICTED: mitochondrial amidoxime-reducing component 1-like [Arachis ipaensis]	Mitochondrial amidoxime reducing component 2
AH14G13940	Inf	Inf	Inf	Chr14	23244631	23245471	-	841	AH14G13940	-	-	virNOG25524;virNOG40344;virNOG39994	S	sp|Q9LIE6|VQ22_ARATH VQ motif-containing protein 22 OS=Arabidopsis thaliana GN=VQ22 PE=2 SV=1	gi|1021506240|ref|XP_016196530.1| PREDICTED: uncharacterized protein LOC107637671 [Arachis ipaensis]	VQ motif-containing protein 22
AH14G16660	2.57452	6.88342	3.64868	Chr14	37750033	37753519	+	2253	AH14G16660	GO:0005975;GO:0005829;GO:0004615;GO:0009570	-	virNOG03664	G	sp|Q88BD4|ALGC_PSESM Phosphomannomutase/phosphoglucomutase OS=Pseudomonas syringae pv. tomato (strain ATCC BAA-871 / DC3000) GN=algC PE=3 SV=1	gi|1021509803|ref|XP_016198228.1| PREDICTED: phosphomannomutase/phosphoglucomutase [Arachis ipaensis]	Phosphomannomutase/phosphoglucomutase
AH14G17460	2.90649	3.51947	2.44163	Chr14	44256666	44258697	-	1174	AH14G17460	-	-	virNOG17631	S	sp|Q6NLC8|Y1648_ARATH Uncharacterized protein At1g66480 OS=Arabidopsis thaliana GN=At1g66480 PE=2 SV=1	gi|1021506383|ref|XP_016196584.1| PREDICTED: uncharacterized protein At1g66480-like [Arachis ipaensis]	Uncharacterized protein At1g66480
AH14G19330	Inf	Inf	Inf	Chr14	71401508	71401933	-	426	AH14G19330	-	-	-	-	-	gi|1021506323|ref|XP_016196562.1| PREDICTED: leucine-rich repeat extensin-like protein 5 [Arachis ipaensis]	seroin-like
AH14G19460	6.72917	6.0652	8.32057	Chr14	71678141	71678874	+	734	AH14G19460	-	-	-	-	-	gi|1021509671|ref|XP_016198171.1| PREDICTED: proline-rich receptor-like protein kinase PERK2 [Arachis ipaensis]	RNA-binding protein 12-like
AH14G20280	1.92549	1.27527	1.10856	Chr14	77980240	77983087	-	1086	AH14G20280	-	K15414	virNOG19599;virNOG09473	C	sp|Q8W487|YB95_ARATH Uncharacterized protein At2g39795, mitochondrial OS=Arabidopsis thaliana GN=At2g39795 PE=1 SV=1	gi|1021510146|ref|XP_016198378.1| PREDICTED: uncharacterized protein At2g39795, mitochondrial-like [Arachis ipaensis]	Uncharacterized protein At2g39795, mitochondrial
AH14G20520	Inf	Inf	Inf	Chr14	79202326	79206332	+	1913	AH14G20520	GO:0055085;GO:0016021;GO:0022891	-	virNOG03870	R	sp|Q07423|HEX6_RICCO Hexose carrier protein HEX6 OS=Ricinus communis GN=HEX6 PE=2 SV=1	gi|1021506467|ref|XP_016196606.1| PREDICTED: hexose carrier protein HEX6-like [Arachis ipaensis]	Hexose carrier protein HEX6
AH14G20530	6.06768	3.9664	3.02875	Chr14	79298823	79300522	-	741	AH14G20530	-	-	virNOG15734	R	sp|Q9LV60|CRR55_ARATH Cysteine-rich repeat secretory protein 55 OS=Arabidopsis thaliana GN=CRRSP55 PE=2 SV=1	gi|1021506465|ref|XP_016196605.1| PREDICTED: cysteine-rich repeat secretory protein 55 [Arachis ipaensis]	Cysteine-rich repeat secretory protein 55
AH14G20830	3.51896	5.41906	3.90852	Chr14	81177215	81177574	+	360	AH14G20830	-	-	-	-	-	-	Unknown function
AH14G22020	2.99572	1.93788	2.25934	Chr14	90873657	90880552	-	2427	AH14G22020	GO:0016021;GO:0098656;GO:0009536;GO:0005315	K08193	virNOG03410	G	sp|Q7XJR2|ANTR3_ARATH Probable anion transporter 3, chloroplastic OS=Arabidopsis thaliana GN=ANTR3 PE=2 SV=2	gi|1021510396|ref|XP_016198494.1| PREDICTED: probable anion transporter 3, chloroplastic [Arachis ipaensis]	Probable anion transporter 3, chloroplastic
AH14G22520	Inf	Inf	Inf	Chr14	93483870	93484708	+	839	AH14G22520	-	-	-	-	-	gi|1021504795|ref|XP_016195735.1| PREDICTED: early nodulin-75-like [Arachis ipaensis]	Early nodulin-12B
AH14G22670	8.08148	3.66656	4.9396	Chr14	94494134	94499922	-	1791	AH14G22670	GO:0055114;GO:0005506;GO:0051213	-	virNOG07799	Q	sp|Q9SRM3|DIOX6_ARATH Probable 2-oxoglutarate-dependent dioxygenase At3g111800 OS=Arabidopsis thaliana GN=At3g11180 PE=2 SV=1	gi|1021510602|ref|XP_016198580.1| PREDICTED: probable 2-oxoglutarate/Fe(II)-dependent dioxygenase [Arachis ipaensis]	Leucoanthocyanidin dioxygenase-like protein
AH14G25130	1.87364	3.22948	2.59387	Chr14	103935786	103938349	-	1043	AH14G25130	-	-	virNOG07177	S	sp|Q9LZX1|LOR15_ARATH Protein LURP-one-related 15 OS=Arabidopsis thaliana GN=At5g01750 PE=1 SV=1	gi|1021506646|ref|XP_016196668.1| PREDICTED: protein LURP-one-related 10-like [Arachis ipaensis]	Protein LURP-one-related 15
AH14G25410	9.01401	7.06277	3.5723	Chr14	105306334	105308969	-	1377	AH14G25410	GO:0006979;GO:0020037;GO:0042744;GO:0005576;GO:0046872;GO:0055114;GO:0004601;GO:0098869	K00430	virNOG09590	R	sp|P22195|PER1_ARAHY Cationic peroxidase 1 OS=Arachis hypogaea GN=PNC1 PE=1 SV=2	gi|1021506638|ref|XP_016196665.1| PREDICTED: cationic peroxidase 1-like isoform X1 [Arachis ipaensis]	Cationic peroxidase 1
AH14G25420	6.58786	5.91154	2.30821	Chr14	105316605	105318951	-	1149	AH14G25420	GO:0055114;GO:0046872;GO:0005576;GO:0004601;GO:0098869;GO:0042744;GO:0020037;GO:0006979	K00430	virNOG09590	R	sp|P22195|PER1_ARAHY Cationic peroxidase 1 OS=Arachis hypogaea GN=PNC1 PE=1 SV=2	gi|1021510723|ref|XP_016198642.1| PREDICTED: cationic peroxidase 1 [Arachis ipaensis] &gt;gi|6093671|sp|P22195.2|PER1_ARAHY RecName: Full=Cationic peroxidase 1; AltName: Full=PNPC1; Flags: Precursor &gt;gi|1491776|gb|AAB06183.1| cationic peroxidase [Arachis hypogaea]	Cationic peroxidase 1
AH14G26460	1.12366	1.72935	1.3301	Chr14	108061993	108067349	+	4841	AH14G26460	-	-	virNOG02565;KOG4197	R	sp|Q9FXB9|PPR84_ARATH Pentatricopeptide repeat-containing protein At1g56690, mitochondrial OS=Arabidopsis thaliana GN=PCMP-H69 PE=2 SV=1	gi|1021511052|ref|XP_016198802.1| PREDICTED: pentatricopeptide repeat-containing protein At1g56690, mitochondrial-like isoform X1 [Arachis ipaensis] &gt;gi|1021511054|ref|XP_016198803.1| PREDICTED: pentatricopeptide repeat-containing protein At1g56690, mitochondrial-like isoform X1 [Arachis ipaensis] &gt;gi|1021511056|ref|XP_016198804.1| PREDICTED: pentatricopeptide repeat-containing protein At1g…	Pentatricopeptide repeat-containing protein At1g56690, mitochondrial
AH14G29620	1.45494	2.12712	1.59112	Chr14	115363474	115367640	+	4167	AH14G29620	GO:0016021;GO:0005509;GO:0005886;GO:0005544	-	virNOG15024	R	sp|Q9FL59|FTIP1_ARATH FT-interacting protein 1 OS=Arabidopsis thaliana GN=FTIP1 PE=1 SV=1	gi|1021501163|ref|XP_016193810.1| PREDICTED: protein QUIRKY-like [Arachis ipaensis]	Uncharacterized protein
AH14G31150	3.49265	3.80192	2.54657	Chr14	118096936	118097703	+	768	AH14G31150	-	-	NOG65877;NOG96741;virNOG10093	RTS	sp|Q40392|TMVRN_NICGU TMV resistance protein N OS=Nicotiana glutinosa GN=N PE=1 SV=1	gi|1012119164|ref|XP_015961907.1| PREDICTED: TMV resistance protein N-like [Arachis duranensis]	TMV resistance protein N
AH14G33370	5.28862	6.47483	3.82311	Chr14	122185196	122188264	+	2571	AH14G33370	GO:0016020	-	-	-	-	gi|1021501830|ref|XP_016194116.1| PREDICTED: uncharacterized protein LOC107635227 isoform X1 [Arachis ipaensis]	Uncharacterized protein
AH14G34740	3.95254	3.93904	5.63831	Chr14	124699671	124700114	+	444	AH14G34740	-	-	-	-	-	gi|1021505615|ref|XP_016196201.1| PREDICTED: repetitive proline-rich cell wall protein 2-like [Arachis ipaensis]	ATP-dependent RNA helicase DBP7
AH14G35350	1.81489	1.40814	2.15219	Chr14	125499449	125501928	-	1244	AH14G35350	-	K01850	virNOG06162	E	sp|P42738|CM1_ARATH Chorismate mutase 1, chloroplastic OS=Arabidopsis thaliana GN=CM1 PE=1 SV=3	gi|1021502226|ref|XP_016194313.1| PREDICTED: chorismate mutase 1, chloroplastic [Arachis ipaensis]	Chorismate mutase 1, chloroplastic
AH14G35750	Inf	Inf	Inf	Chr14	125901638	125904727	-	1712	AH14G35750	-	-	KOG1192	GC	sp|Q9SGA8|U83A1_ARATH UDP-glycosyltransferase 83A1 OS=Arabidopsis thaliana GN=UGT83A1 PE=2 SV=1	gi|1021502308|ref|XP_016194352.1| PREDICTED: UDP-glycosyltransferase 83A1-like [Arachis ipaensis]	UDP-glycosyltransferase 83A1
AH14G35850	2.28276	2.92102	1.578	Chr14	125982018	125982428	-	411	AH14G35850	GO:0009536;GO:0031492;GO:0006334;GO:0046982;GO:0000786;GO:0005634	K11253	COG2036	B	sp|P59226|H32_ARATH Histone H3.2 OS=Arabidopsis thaliana GN=HTR2 PE=1 SV=2	gi|670445861|ref|XP_008663191.1| PREDICTED: histone H3.2-like [Zea mays] &gt;gi|413918289|gb|AFW58221.1| histone H3.2 [Zea mays]	Histone H3.2
AH14G36270	2.59798	1.68851	1.71274	Chr14	126549506	126552205	+	2700	AH14G36270	-	-	COG4886;virNOG30261;KOG0619;virNOG01078	STR	sp|Q9MA83|RLP30_ARATH Receptor like protein 30 OS=Arabidopsis thaliana GN=RLP30 PE=2 SV=1	gi|1012120863|ref|XP_015962348.1| PREDICTED: receptor-like protein 12 [Arachis duranensis]	Receptor-like protein 12
AH14G37380	1.92368	1.44976	1.78957	Chr14	127678812	127681776	-	1403	AH14G37380	GO:0003723;GO:0000027;GO:0005730	K14820	virNOG09807	J	sp|Q9C928|BRX12_ARATH Ribosome biogenesis protein BRX1 homolog 2 OS=Arabidopsis thaliana GN=BRIX1-2 PE=2 SV=1	gi|1012121793|ref|XP_015962572.1| PREDICTED: ribosome biogenesis protein BRX1-like [Arachis duranensis]	Uncharacterized protein
AH14G37950	9.63643	7.46047	5.68723	Chr14	128261409	128262140	+	649	AH14G37950	-	-	-	-	-	gi|1012121678|ref|XP_015962545.1| PREDICTED: serine/threonine-protein kinase AfsK-like [Arachis duranensis]	Unknown function
AH14G37960	Inf	Inf	Inf	Chr14	128265523	128266180	+	464	AH14G37960	-	-	-	-	-	gi|1021502620|ref|XP_016194512.1| PREDICTED: uncharacterized protein LOC107635533 [Arachis ipaensis] &gt;gi|1021502626|ref|XP_016194516.1| PREDICTED: uncharacterized protein LOC107635536 [Arachis ipaensis]	Uncharacterized protein
AH14G37970	2.45996	4.0314	1.64285	Chr14	128269457	128270886	+	676	AH14G37970	-	-	-	-	-	gi|1021502622|ref|XP_016194514.1| PREDICTED: uncharacterized protein LOC107635534 [Arachis ipaensis]	Unknown function
AH14G37990	4.47426	3.06392	2.87409	Chr14	128275942	128276587	+	452	AH14G37990	-	-	-	-	-	gi|1021502620|ref|XP_016194512.1| PREDICTED: uncharacterized protein LOC107635533 [Arachis ipaensis] &gt;gi|1021502626|ref|XP_016194516.1| PREDICTED: uncharacterized protein LOC107635536 [Arachis ipaensis]	Uncharacterized protein
AH14G38010	4.01373	3.81532	3.27527	Chr14	128283547	128284106	+	237	AH14G38010	-	-	-	-	-	gi|1021502620|ref|XP_016194512.1| PREDICTED: uncharacterized protein LOC107635533 [Arachis ipaensis] &gt;gi|1021502626|ref|XP_016194516.1| PREDICTED: uncharacterized protein LOC107635536 [Arachis ipaensis]	Uncharacterized protein
AH14G38020	4.28034	4.59088	2.34553	Chr14	128312933	128317610	+	3407	AH14G38020	-	-	KOG4658;COG5160	OT	sp|O82484|DRL23_ARATH Putative disease resistance protein At4g10780 OS=Arabidopsis thaliana GN=At4g10780 PE=3 SV=1	gi|1021502629|ref|XP_016194517.1| PREDICTED: probable disease resistance protein At4g27220 [Arachis ipaensis]	Probable disease resistance protein At4g27220
AH14G39030	4.86678	4.39955	3.41874	Chr14	129177483	129179926	-	1543	AH14G39030	-	-	virNOG02502	C	sp|A2XRZ0|AKR2_ORYSI Probable aldo-keto reductase 2 OS=Oryza sativa subsp. indica GN=OsI_15387 PE=3 SV=1	gi|1021502787|ref|XP_016194602.1| PREDICTED: probable aldo-keto reductase 2 isoform X1 [Arachis ipaensis]	Probable aldo-keto reductase 2
AH14G40220	2.59764	1.8184	1.30515	Chr14	130268551	130277225	-	4277	AH14G40220	-	-	virNOG04329	T	sp|F4HQ17|LRL14_ARATH LEAF RUST 10 DISEASE-RESISTANCE LOCUS RECEPTOR-LIKE PROTEIN KINASE-like 1.4 OS=Arabidopsis thaliana GN=LRK10L-1.4 PE=2 SV=2	gi|1021503046|ref|XP_016194740.1| PREDICTED: LEAF RUST 10 DISEASE-RESISTANCE LOCUS RECEPTOR-LIKE PROTEIN KINASE-like 1.4 isoform X3 [Arachis ipaensis]	LOW QUALITY PROTEIN: probable serine/threonine-protein kinase At1g18390||Uncharacterized protein
AH14G40970	5.29303	4.38527	2.33132	Chr14	130805647	130820929	-	2490	AH14G40970	-	K03283	COG0443;virNOG03266	O	sp|P09189|HSP7C_PETHY Heat shock cognate 70 kDa protein OS=Petunia hybrida GN=HSP70 PE=2 SV=1	gi|1021502929|ref|XP_016194679.1| PREDICTED: heat shock 70 kDa protein 18-like isoform X5 [Arachis ipaensis]	Heat shock cognate 70 kDa protein
AH14G40980	5.57228	4.68552	2.7281	Chr14	130823408	130827156	-	2345	AH14G40980	-	K03283	NOG01021;virNOG03266	O	sp|P09189|HSP7C_PETHY Heat shock cognate 70 kDa protein OS=Petunia hybrida GN=HSP70 PE=2 SV=1	gi|1021502935|ref|XP_016194683.1| PREDICTED: probable mediator of RNA polymerase II transcription subunit 37c isoform X8 [Arachis ipaensis]	Heat shock cognate 70 kDa protein
AH14G41430	6.33621	5.87332	4.45933	Chr14	131201250	131203837	+	1455	AH14G41430	-	-	virNOG02502	C	sp|A2XRZ0|AKR2_ORYSI Probable aldo-keto reductase 2 OS=Oryza sativa subsp. indica GN=OsI_15387 PE=3 SV=1	gi|1012121385|ref|XP_015962477.1| PREDICTED: probable aldo-keto reductase 2 [Arachis duranensis]	Probable aldo-keto reductase 2
AH14G41660	Inf	Inf	Inf	Chr14	131405638	131408979	+	1660	AH14G41660	GO:0006508;GO:0004185	K16297	virNOG00958	O	sp|Q93Y09|SCP45_ARATH Serine carboxypeptidase-like 45 OS=Arabidopsis thaliana GN=SCPL45 PE=2 SV=1	gi|1021502736|ref|XP_016194574.1| PREDICTED: LOW QUALITY PROTEIN: serine carboxypeptidase-like 45 [Arachis ipaensis]	Serine carboxypeptidase-like 45
AH14G42450	9.5159	8.17428	6.52883	Chr14	132085291	132086513	-	675	AH14G42450	-	-	-	-	-	gi|1021502624|ref|XP_016194515.1| PREDICTED: uncharacterized protein LOC107635535 [Arachis ipaensis]	Unknown function
AH14G42480	3.51251	3.99101	3.13572	Chr14	132101578	132102304	-	553	AH14G42480	-	-	-	-	-	gi|1012121664|ref|XP_015962543.1| PREDICTED: uncharacterized protein LOC107486503 [Arachis duranensis]	Uncharacterized protein
AH14G42490	4.62432	2.38742	1.60482	Chr14	132105822	132106577	-	668	AH14G42490	-	-	-	-	-	gi|1012121678|ref|XP_015962545.1| PREDICTED: serine/threonine-protein kinase AfsK-like [Arachis duranensis]	Unknown function
AH14G43350	3.73797	4.17188	3.37269	Chr14	132928759	132931485	-	2645	AH14G43350	GO:0008270	-	virNOG09987	R	sp|Q9LYV3|PP377_ARATH Putative pentatricopeptide repeat-containing protein At5g13230, mitochondrial OS=Arabidopsis thaliana GN=PCMP-H89 PE=3 SV=1	gi|1021502484|ref|XP_016194443.1| PREDICTED: putative pentatricopeptide repeat-containing protein At5g13230, mitochondrial [Arachis ipaensis]	Putative pentatricopeptide repeat-containing protein At5g13230, mitochondrial
AH14G43950	2.78467	2.14734	1.61217	Chr14	133453872	133458646	-	3989	AH14G43950	-	-	virNOG12729;COG4886	RS	-	gi|1012122154|ref|XP_015962660.1| PREDICTED: receptor-like protein 12 [Arachis duranensis] &gt;gi|1012122158|ref|XP_015962661.1| PREDICTED: receptor-like protein 12 [Arachis duranensis]	Receptor-like protein 12
AH14G44090	3.01493	3.94346	2.88847	Chr14	133683767	133692754	+	1863	AH14G44090	GO:0005773;GO:0009742;GO:0051603;GO:0004185	K16297	virNOG00487	O	sp|Q8L9Y0|SCP25_ARATH Serine carboxypeptidase-like 25 OS=Arabidopsis thaliana GN=SCPL25 PE=2 SV=2	gi|1012122213|ref|XP_015962674.1| PREDICTED: serine carboxypeptidase-like 25 isoform X1 [Arachis duranensis]	Serine carboxypeptidase-like 25
AH14G44130	2.09158	1.68249	1.71468	Chr14	133720588	133720998	+	411	AH14G44130	GO:0046982;GO:0031492;GO:0009536;GO:0006334;GO:0000786;GO:0005634	K11253	COG2036	B	sp|P59226|H32_ARATH Histone H3.2 OS=Arabidopsis thaliana GN=HTR2 PE=1 SV=2	gi|670445861|ref|XP_008663191.1| PREDICTED: histone H3.2-like [Zea mays] &gt;gi|413918289|gb|AFW58221.1| histone H3.2 [Zea mays]	Histone H3.2
AH14G44220	5.48755	4.04214	4.35349	Chr14	133804736	133807814	+	1731	AH14G44220	-	-	KOG1192	GC	sp|Q9SGA8|U83A1_ARATH UDP-glycosyltransferase 83A1 OS=Arabidopsis thaliana GN=UGT83A1 PE=2 SV=1	gi|1012122265|ref|XP_015962687.1| PREDICTED: UDP-glycosyltransferase 83A1-like [Arachis duranensis]	UDP-glycosyltransferase 83A1
AH14G44520	2.47779	1.42719	1.50879	Chr14	134138735	134141908	+	3174	AH14G44520	-	-	virNOG12729	R	sp|Q9ZVR7|PSKR1_ARATH Phytosulfokine receptor 1 OS=Arabidopsis thaliana GN=PSKR1 PE=1 SV=4	gi|1021502238|ref|XP_016194319.1| PREDICTED: receptor-like protein 12 [Arachis ipaensis]	LRR receptor-like serine/threonine-protein kinase GSO1
AH15G00660	3.72916	4.72758	3.18708	Chr15	929018	930924	+	1751	AH15G00660	GO:0030247;GO:0046658;GO:0004553	-	virNOG13953	R	sp|Q9FJU9|E1313_ARATH Glucan endo-1,3-beta-glucosidase 13 OS=Arabidopsis thaliana GN=At5g56590 PE=1 SV=1	gi|1021516304|ref|XP_016201638.1| PREDICTED: glucan endo-1,3-beta-glucosidase 13-like [Arachis ipaensis]	Glucan endo-1,3-beta-glucosidase 13
AH15G01050	2.03353	3.03681	1.48022	Chr15	1568242	1571630	+	1846	AH15G01050	GO:0016705;GO:0004497;GO:0020037;GO:0055114;GO:0005506	K13260	COG2124;virNOG10453	Q	sp|Q6WNQ8|C81E8_MEDTR Cytochrome P450 81E8 OS=Medicago truncatula GN=CYP81E8 PE=2 SV=1	gi|1012126915|ref|XP_015963886.1| PREDICTED: cytochrome P450 81E8-like [Arachis duranensis]	Cytochrome P450 81E8
AH15G01240	2.37413	1.349	1.09824	Chr15	1782882	1785544	-	1911	AH15G01240	GO:0016758;GO:0008152	-	virNOG39271;KOG1192	CG	sp|D4Q9Z4|SGT2_SOYBN Soyasapogenol B glucuronide galactosyltransferase OS=Glycine max GN=GmSGT2 PE=1 SV=1	gi|1021516415|ref|XP_016201698.1| PREDICTED: soyasapogenol B glucuronide galactosyltransferase-like [Arachis ipaensis] &gt;gi|1021516417|ref|XP_016201699.1| PREDICTED: soyasapogenol B glucuronide galactosyltransferase-like [Arachis ipaensis]	Soyasapogenol B glucuronide galactosyltransferase
AH15G01250	4.75891	3.21235	3.11362	Chr15	1797013	1798869	-	1857	AH15G01250	GO:0102240;GO:0080043;GO:0052696;GO:0009813;GO:0008483;GO:0080044;GO:0043231	K18822	KOG1192;virNOG39271	GC	sp|D4Q9Z4|SGT2_SOYBN Soyasapogenol B glucuronide galactosyltransferase OS=Glycine max GN=GmSGT2 PE=1 SV=1	gi|1021516419|ref|XP_016201700.1| PREDICTED: soyasapogenol B glucuronide galactosyltransferase-like [Arachis ipaensis]	Soyasapogenol B glucuronide galactosyltransferase
AH15G01330	3.04291	2.60425	2.05196	Chr15	2110485	2111843	-	1359	AH15G01330	-	-	virNOG00084	S	sp|Q9SND9|Y3028_ARATH Uncharacterized acetyltransferase At3g50280 OS=Arabidopsis thaliana GN=At3g50280 PE=3 SV=1	gi|1012126950|ref|XP_015963899.1| PREDICTED: uncharacterized acetyltransferase At3g50280-like [Arachis duranensis]	Uncharacterized acetyltransferase At3g50280
AH15G02010	Inf	Inf	Inf	Chr15	3350586	3352409	-	1440	AH15G02010	GO:0052889;GO:0055114;GO:0052887;GO:0016788;GO:0052886	-	virNOG10226;NOG123842	SR	sp|O80470|GDL38_ARATH GDSL esterase/lipase At2g23540 OS=Arabidopsis thaliana GN=At2g23540 PE=2 SV=1	gi|1021514255|ref|XP_016200637.1| PREDICTED: GDSL esterase/lipase At2g23540 [Arachis ipaensis]	GDSL esterase/lipase At2g23540
AH15G02020	3.58855	4.71046	3.15209	Chr15	3354569	3359228	+	2778	AH15G02020	-	-	virNOG31121	Q	sp|O49858|C82A3_SOYBN Cytochrome P450 82A3 OS=Glycine max GN=CYP82A3 PE=2 SV=1	gi|1021516560|ref|XP_016201771.1| PREDICTED: cytochrome P450 CYP82D47-like [Arachis ipaensis]	Cytochrome P450 82A3
AH15G03360	6.49356	4.37414	5.18586	Chr15	5514379	5516211	+	1442	AH15G03360	-	K23050	NOG124311	R	sp|E1U332|ALL12_OLEEU Isoflavone reductase-like protein OS=Olea europaea PE=1 SV=1	gi|1021516767|ref|XP_016201884.1| PREDICTED: isoflavone reductase-like protein [Arachis ipaensis]	Isoflavone reductase-like protein
AH15G03380	Inf	Inf	Inf	Chr15	5554834	5556401	+	1227	AH15G03380	-	K05281	NOG124311;NOG22799	R	sp|P52575|IFR_MEDSA Isoflavone reductase OS=Medicago sativa GN=IFR PE=1 SV=1	gi|1021516771|ref|XP_016201886.1| PREDICTED: isoflavone reductase-like [Arachis ipaensis]	Isoflavone reductase
AH15G03690	4.26689	3.07435	3.32413	Chr15	6056272	6058081	+	1810	AH15G03690	GO:0005524	K08900	COG0465;virNOG03873	O	sp|Q8GW96|AATP3_ARATH AAA-ATPase At2g18193 OS=Arabidopsis thaliana GN=At2g18193 PE=2 SV=1	gi|1021516807|ref|XP_016201902.1| PREDICTED: AAA-ATPase At2g18193-like [Arachis ipaensis]	AAA-ATPase At2g18193
AH15G05660	Inf	Inf	Inf	Chr15	9701802	9703061	+	1260	AH15G05660	-	-	virNOG01607	R	sp|P81370|TLP_ACTDE Thaumatin-like protein OS=Actinidia deliciosa GN=tlp PE=1 SV=2	gi|1021517178|ref|XP_016202096.1| PREDICTED: protein P21-like [Arachis ipaensis]	Thaumatin-like protein
AH15G07290	1.26484	2.52306	1.97905	Chr15	12294145	12297783	+	618	AH15G07290	-	K00851	virNOG20039	G	sp|Q9SLE0|GNTK_ARATH Gluconokinase OS=Arabidopsis thaliana GN=At2g16790 PE=2 SV=2	gi|1021517447|ref|XP_016202229.1| PREDICTED: probable gluconokinase isoform X1 [Arachis ipaensis]	Probable gluconokinase
AH15G08030	4.12187	3.30386	4.09384	Chr15	13508498	13509280	-	525	AH15G08030	GO:0006869;GO:0008289	-	virNOG21169;virNOG21989	R	sp|Q9ZQI8|NLTL2_ARATH Non-specific lipid-transfer protein-like protein At2g13820 OS=Arabidopsis thaliana GN=At2g13820 PE=1 SV=1	gi|1021517582|ref|XP_016202298.1| PREDICTED: non-specific lipid-transfer protein-like protein At2g13820 [Arachis ipaensis]	Protein YLS3
AH15G08040	5.44905	4.51339	6.1551	Chr15	13510250	13511519	+	927	AH15G08040	GO:0016021	-	virNOG20662;virNOG24889	R	-	gi|1021517576|ref|XP_016202295.1| PREDICTED: non-specific lipid-transfer protein-like protein At5g64080 isoform X1 [Arachis ipaensis]	non-specific lipid-transfer protein-like protein At5g64080
AH15G08090	6.05959	5.8023	3.29373	Chr15	13630880	13633195	-	1996	AH15G08090	-	K05894	virNOG00484;COG1902	C	sp|B9FSC8|OPR11_ORYSJ Putative 12-oxophytodienoate reductase 11 OS=Oryza sativa subsp. japonica GN=OPR11 PE=2 SV=1	gi|1021517588|ref|XP_016202301.1| PREDICTED: putative 12-oxophytodienoate reductase 11 [Arachis ipaensis]	Putative 12-oxophytodienoate reductase 11
AH15G08950	3.26231	3.20888	4.55518	Chr15	15063067	15066413	-	2150	AH15G08950	GO:0030599;GO:0046910;GO:0045490;GO:0043086;GO:0005618;GO:0005576;GO:0042545;GO:0045330;GO:0016021	K01051	virNOG06293	G	sp|P83947|PME1_FICPW Pectinesterase/pectinesterase inhibitor OS=Ficus pumila var. awkeotsang PE=1 SV=1	gi|1021517708|ref|XP_016202357.1| PREDICTED: pectinesterase-like [Arachis ipaensis]	Pectinesterase 2.1
AH15G08960	1.36108	4.6344	2.04263	Chr15	15146330	15147868	-	1460	AH15G08960	GO:0009570;GO:0005829;GO:0009228;GO:0055114;GO:0052837;GO:0016491;GO:0006950	K03146	virNOG05676	R	sp|F6H7K5|THI42_VITVI Thiamine thiazole synthase 2, chloroplastic OS=Vitis vinifera GN=THI1-2 PE=3 SV=1	gi|1021517710|ref|XP_016202358.1| PREDICTED: thiamine thiazole synthase 2, chloroplastic-like [Arachis ipaensis]	Thiamine thiazole synthase 2, chloroplastic
AH15G10890	1.65029	3.79481	1.62133	Chr15	21118833	21130227	+	1398	AH15G10890	GO:0022857;GO:0055085;GO:0016021;GO:0005886	-	virNOG14242;virNOG30015	S	sp|Q94JU2|WTR18_ARATH WAT1-related protein At3g28050 OS=Arabidopsis thaliana GN=At3g28050 PE=2 SV=1	gi|1021518003|ref|XP_016202507.1| PREDICTED: WAT1-related protein At3g28100-like [Arachis ipaensis]	WAT1-related protein At3g28050
AH15G11550	5.93053	2.80203	3.4778	Chr15	23663617	23664414	-	798	AH15G11550	-	-	KOG1565	WO	sp|Q9ZUJ5|5MMP_ARATH Metalloendoproteinase 5-MMP OS=Arabidopsis thaliana GN=5MMP PE=1 SV=1	gi|1021518273|ref|XP_016202639.1| PREDICTED: metalloendoproteinase 1-like [Arachis ipaensis]	Metalloendoproteinase 5-MMP
AH15G14620	1.01454	3.50994	1.69747	Chr15	42975067	42976793	-	1263	AH15G14620	GO:0006355;GO:0003677;GO:0005634	-	virNOG12697	K	sp|O49255|NAC29_ARATH NAC transcription factor 29 OS=Arabidopsis thaliana GN=NAC029 PE=2 SV=1	gi|1021518572|ref|XP_016202769.1| PREDICTED: NAC transcription factor 29-like [Arachis ipaensis]	NAC transcription factor 29
AH15G14730	2.84158	1.83523	1.12849	Chr15	43474386	43476209	-	1824	AH15G14730	GO:0016757	K23154	virNOG02375	GC	sp|I1L3T1|708D1_SOYBN UDP-glycosyltransferase 708D1 OS=Glycine max GN=UGT708D1 PE=1 SV=1	gi|1021518578|ref|XP_016202773.1| PREDICTED: UDP-glycosyltransferase 708D1-like [Arachis ipaensis]	Glycosyltransferase
AH15G18100	3.38082	3.26448	3.40971	Chr15	98141008	98144161	+	1380	AH15G18100	GO:0055114;GO:0046872;GO:0051213	-	virNOG03989	Q	sp|Q39224|SRG1_ARATH Protein SRG1 OS=Arabidopsis thaliana GN=SRG1 PE=2 SV=1	gi|1021519047|ref|XP_016202963.1| PREDICTED: protein SRG1-like [Arachis ipaensis] &gt;gi|1021519049|ref|XP_016202964.1| PREDICTED: protein SRG1-like [Arachis ipaensis]	Protein SRG1
AH15G19920	1.71779	2.20613	1.62073	Chr15	115327565	115329775	-	1775	AH15G19920	-	-	virNOG09613	Z	sp|Q54I39|IST1L_DICDI IST1-like protein OS=Dictyostelium discoideum GN=DDB_G0289029 PE=3 SV=1	gi|1021519288|ref|XP_016203070.1| PREDICTED: IST1 homolog [Arachis ipaensis]	IST1-like protein
AH15G20060	3.65946	3.1346	2.45135	Chr15	116188570	116193744	+	3347	AH15G20060	GO:0032450;GO:0030246;GO:0004558;GO:0000023	K15925	virNOG00843	G	sp|Q9S7Y7|XYL1_ARATH Alpha-xylosidase 1 OS=Arabidopsis thaliana GN=XYL1 PE=1 SV=1	gi|1021519315|ref|XP_016203079.1| PREDICTED: alpha-xylosidase 1-like [Arachis ipaensis]	Alpha-xylosidase 1
AH15G20340	3.29142	3.00994	2.01354	Chr15	117771864	117779183	-	2798	AH15G20340	-	-	virNOG04329;KOG1187	T	sp|Q9C6K9|LRL11_ARATH LEAF RUST 10 DISEASE-RESISTANCE LOCUS RECEPTOR-LIKE PROTEIN KINASE-like 1.1 OS=Arabidopsis thaliana GN=LRK10L-1.1 PE=2 SV=1	gi|1021512987|ref|XP_016199908.1| PREDICTED: LEAF RUST 10 DISEASE-RESISTANCE LOCUS RECEPTOR-LIKE PROTEIN KINASE-like 1.1 [Arachis ipaensis]	Uncharacterized protein
AH15G21690	1.86017	2.88688	1.80451	Chr15	123381982	123382353	+	372	AH15G21690	-	-	-	-	-	-	Unknown function
AH15G23290	Inf	Inf	Inf	Chr15	128156144	128159827	+	1294	AH15G23290	-	K18980	COG0604;virNOG02722	CQ	sp|Q84V25|ENOXE_FRAAN 2-methylene-furan-3-one reductase OS=Fragaria ananassa GN=EO PE=1 SV=1	gi|1021519748|ref|XP_016203293.1| PREDICTED: 2-methylene-furan-3-one reductase-like [Arachis ipaensis]	2-methylene-furan-3-one reductase
AH15G30330	7.77041	6.37079	6.69096	Chr15	143877154	143880313	-	696	AH15G30330	GO:0032259;GO:0008171	K00588	COG4122;virNOG04102	RQ	sp|Q9C5D7|CAMT3_ARATH Probable caffeoyl-CoA O-methyltransferase At4g26220 OS=Arabidopsis thaliana GN=At4g26220 PE=2 SV=1	gi|1021514987|ref|XP_016200938.1| PREDICTED: probable caffeoyl-CoA O-methyltransferase At4g26220 [Arachis ipaensis]	Probable caffeoyl-CoA O-methyltransferase At4g26220
AH15G31130	2.45799	2.79783	1.15038	Chr15	145256021	145263012	+	1679	AH15G31130	GO:0003854;GO:0055114;GO:0006694	-	virNOG03934	V	sp|Q0JKZ0|SNL6_ORYSJ Cinnamoyl-CoA reductase-like SNL6 OS=Oryza sativa subsp. japonica GN=SNL6 PE=3 SV=1	gi|1021520989|ref|XP_016203877.1| PREDICTED: tetraketide alpha-pyrone reductase 1 [Arachis ipaensis]	Uncharacterized protein
AH15G31980	4.57095	2.08677	1.55155	Chr15	146404281	146404929	-	649	AH15G31980	-	-	virNOG25465;virNOG25155	R	sp|P82353|NLTP2_PRUAR Non-specific lipid-transfer protein 2 OS=Prunus armeniaca PE=1 SV=1	gi|1021515028|ref|XP_016200959.1| PREDICTED: non-specific lipid-transfer protein 2-like [Arachis ipaensis]	Non-specific lipid-transfer protein 2
AH15G32720	Inf	Inf	Inf	Chr15	147205575	147207550	+	603	AH15G32720	-	-	virNOG20457	S	sp|Q9FMW4|GEML8_ARATH Putative GEM-like protein 8 OS=Arabidopsis thaliana GN=At5g23370 PE=3 SV=1	gi|1021515036|ref|XP_016200963.1| PREDICTED: putative GEM-like protein 8 [Arachis ipaensis]	Putative GEM-like protein 8
AH15G32740	3.15781	3.87415	2.1612	Chr15	147216427	147217035	+	609	AH15G32740	GO:0010951;GO:0004866	-	virNOG17981	R	sp|Q9LMU2|KTI2_ARATH Kunitz trypsin inhibitor 2 OS=Arabidopsis thaliana GN=KTI2 PE=2 SV=1	gi|1021521193|ref|XP_016203982.1| PREDICTED: 21 kDa seed protein-like [Arachis ipaensis]	Kunitz trypsin inhibitor 4
AH15G32810	Inf	Inf	Inf	Chr15	147284800	147285453	+	654	AH15G32810	-	-	virNOG17981;virNOG35886	R	sp|P13087|MIRA_SYNDU Miraculin OS=Synsepalum dulcificum PE=1 SV=3	gi|1021515043|ref|XP_016200967.1| PREDICTED: miraculin-like [Arachis ipaensis]	Miraculin
AH15G32840	Inf	Inf	Inf	Chr15	147314625	147315275	+	651	AH15G32840	-	-	virNOG17981;virNOG35886	R	sp|P13087|MIRA_SYNDU Miraculin OS=Synsepalum dulcificum PE=1 SV=3	gi|1021521209|ref|XP_016203990.1| PREDICTED: miraculin-like [Arachis ipaensis]	Miraculin
AH15G32850	Inf	Inf	Inf	Chr15	147317213	147317854	+	642	AH15G32850	GO:0004866;GO:0010951	-	virNOG35886;virNOG17981	R	sp|P13087|MIRA_SYNDU Miraculin OS=Synsepalum dulcificum PE=1 SV=3	gi|1021521211|ref|XP_016203991.1| PREDICTED: miraculin-like [Arachis ipaensis]	Miraculin
AH15G33840	5.84201	3.1098	3.77908	Chr15	148372664	148373278	-	615	AH15G33840	-	-	virNOG17981	R	sp|O82711|PIP22_PEA Kunitz-type trypsin inhibitor-like 2 protein OS=Pisum sativum GN=PIP20-2 PE=3 SV=1	gi|1021521345|ref|XP_016204059.1| PREDICTED: kunitz-type trypsin inhibitor-like 2 protein [Arachis ipaensis]	Kunitz-type trypsin inhibitor-like 2 protein
AH15G33890	Inf	Inf	Inf	Chr15	148427711	148428406	-	696	AH15G33890	-	-	virNOG17981	R	sp|Q41015|PIP21_PEA Kunitz-type trypsin inhibitor-like 1 protein OS=Pisum sativum GN=PIP20-1 PE=1 SV=2	gi|1012172287|ref|XP_015966023.1| PREDICTED: kunitz-type trypsin inhibitor-like 1 protein [Arachis duranensis]	Kunitz-type trypsin inhibitor-like 1 protein
AH15G35400	3.31066	2.96221	2.4722	Chr15	150195188	150196573	+	978	AH15G35400	GO:0001729;GO:0046834	-	virNOG07729	IT	sp|Q9LRB0|LCBK1_ARATH Sphingoid long-chain bases kinase 1 OS=Arabidopsis thaliana GN=LCBK1 PE=1 SV=1	gi|1021521596|ref|XP_016204187.1| PREDICTED: sphingoid long-chain bases kinase 1-like [Arachis ipaensis]	Sphingoid long-chain bases kinase 1
AH15G36220	4.33503	5.35884	3.91446	Chr15	151172430	151174137	-	915	AH15G36220	-	-	virNOG18018	R	-	gi|1021515119|ref|XP_016201001.1| PREDICTED: uncharacterized protein LOC107642221 [Arachis ipaensis]	Uncharacterized protein
AH15G36700	2.94361	3.2334	1.4947	Chr15	151656868	151658676	+	709	AH15G36700	GO:0005737;GO:0030001;GO:0046914;GO:0046916	-	KOG1603	P	sp|O03982|HIP39_ARATH Heavy metal-associated isoprenylated plant protein 39 OS=Arabidopsis thaliana GN=HIPP39 PE=2 SV=1	gi|1021515130|ref|XP_016201007.1| PREDICTED: uncharacterized protein LOC107642227 [Arachis ipaensis]	Uncharacterized protein
AH15G36740	1.681	4.96821	1.38048	Chr15	151684323	151684865	-	543	AH15G36740	-	-	virNOG22403	S	sp|Q9LTD9|Y5278_ARATH Uncharacterized protein PAM68-like OS=Arabidopsis thaliana GN=At5g52780 PE=2 SV=1	gi|1021521880|ref|XP_016204328.1| PREDICTED: uncharacterized protein PAM68-like [Arachis ipaensis]	Uncharacterized protein PAM68-like
AH15G37970	Inf	Inf	Inf	Chr15	152928389	152934219	-	1424	AH15G37970	GO:0047654;GO:0008483	-	virNOG01177	R	sp|Q93Z38|TAR4_ARATH Tryptophan aminotransferase-related protein 4 OS=Arabidopsis thaliana GN=TAR4 PE=2 SV=2	gi|1021515161|ref|XP_016201022.1| PREDICTED: tryptophan aminotransferase-related protein 4-like [Arachis ipaensis]	Tryptophan aminotransferase-related protein 4
AH16G00400	6.58282	6.05067	3.97557	Chr16	369971	370817	-	847	AH16G00400	-	-	-	-	-	-	Unknown function
AH16G01040	2.91732	4.7162	8.45362	Chr16	1000335	1000709	+	375	AH16G01040	-	-	-	-	-	gi|1021525031|ref|XP_016205903.1| PREDICTED: repetitive proline-rich cell wall protein 1-like [Arachis ipaensis]	Repetitive proline-rich cell wall protein 1
AH16G02400	3.44878	1.74456	1.90813	Chr16	2429318	2431123	-	1806	AH16G02400	GO:0006508;GO:0004190	-	virNOG03198	O	sp|P13917|7SB1_SOYBN Basic 7S globulin OS=Glycine max GN=BG PE=1 SV=2	gi|1021522432|ref|XP_016204610.1| PREDICTED: basic 7S globulin 2-like [Arachis ipaensis]	Basic 7S globulin 2
AH16G03040	1.04118	2.3909	1.76694	Chr16	6583073	6585415	-	2266	AH16G03040	-	K14487	virNOG15878	R	sp|Q60EY1|GH36_ORYSJ Probable indole-3-acetic acid-amido synthetase GH3.6 OS=Oryza sativa subsp. japonica GN=GH3.6 PE=2 SV=2	gi|1021522936|ref|XP_016204871.1| PREDICTED: probable indole-3-acetic acid-amido synthetase GH3.6 [Arachis ipaensis]	Probable indole-3-acetic acid-amido synthetase GH3.6
AH16G03180	2.16148	2.25749	2.24581	Chr16	6696867	6697732	+	784	AH16G03180	GO:0003677;GO:0006342;GO:0000790;GO:0046982;GO:0000786	K11251	virNOG18276;virNOG19828	B	sp|O65759|H2AX_CICAR Histone H2AX OS=Cicer arietinum GN=HIS2A PE=2 SV=1	gi|1021522954|ref|XP_016204881.1| PREDICTED: histone H2AX-like isoform X2 [Arachis ipaensis]	Histone H2AX
AH16G03270	7.91684	5.77838	5.83282	Chr16	6752015	6752671	+	657	AH16G03270	-	K25075	virNOG17516;virNOG20451	R	sp|Q9FIG6|DIR1_ARATH Dirigent protein 1 OS=Arabidopsis thaliana GN=DIR1 PE=2 SV=1	gi|1021522958|ref|XP_016204883.1| PREDICTED: dirigent protein 1-like [Arachis ipaensis]	Dirigent protein 1
AH16G03870	4.7098	2.45327	2.62086	Chr16	7486508	7487506	+	999	AH16G03870	-	-	virNOG07565	R	sp|Q05091|PGIP_PYRCO Polygalacturonase inhibitor OS=Pyrus communis GN=PGIP PE=1 SV=1	gi|1021523078|ref|XP_016204943.1| PREDICTED: polygalacturonase inhibitor-like [Arachis ipaensis]	Polygalacturonase inhibitor
AH16G03980	5.88828	3.92716	2.89488	Chr16	7583840	7585680	+	654	AH16G03980	-	-	-	-	-	gi|1021527842|ref|XP_016207456.1| PREDICTED: uncharacterized protein LOC107647918 [Arachis ipaensis]	Uncharacterized protein
AH16G04670	2.74602	3.18542	1.82223	Chr16	8571637	8575324	-	1390	AH16G04670	GO:0006355;GO:0043565;GO:0003700;GO:0005634	K09419	virNOG14273	K	sp|O22230|HSFB3_ARATH Heat stress transcription factor B-3 OS=Arabidopsis thaliana GN=HSFB3 PE=1 SV=1	gi|356504777|ref|XP_003521171.1| PREDICTED: heat stress transcription factor B-3 [Glycine max] &gt;gi|734332403|gb|KHN07363.1| Heat stress transcription factor B-3 [Glycine soja] &gt;gi|947118657|gb|KRH66906.1| hypothetical protein GLYMA_03G135800 [Glycine max]	Heat stress transcription factor B-3
AH16G04960	5.90728	4.13574	2.46152	Chr16	8988594	8991587	+	2701	AH16G04960	GO:0046658;GO:0008810;GO:0005618;GO:0005975;GO:0005773;GO:0030247	-	virNOG04186	R	sp|Q03773|E13A_SOYBN Glucan endo-1,3-beta-glucosidase OS=Glycine max PE=1 SV=1	gi|1021523289|ref|XP_016205050.1| PREDICTED: glucan endo-1,3-beta-glucosidase-like [Arachis ipaensis]	Glucan endo-1,3-beta-glucosidase
AH16G05570	2.72539	1.66879	1.03835	Chr16	9899542	9905219	+	2016	AH16G05570	-	-	COG2124;virNOG15329	Q	sp|B5BSX1|BAMO_GLYUR Beta-amyrin 11-oxidase OS=Glycyrrhiza uralensis GN=CYP88D6 PE=1 SV=1	gi|1021523395|ref|XP_016205106.1| PREDICTED: beta-amyrin 11-oxidase-like [Arachis ipaensis]	Beta-amyrin 11-oxidase
AH16G06310	1.71046	1.6711	1.84758	Chr16	11363307	11366527	+	357	AH16G06310	-	-	-	-	-	gi|1021523513|ref|XP_016205140.1| PREDICTED: uncharacterized protein LOC107645600 isoform X1 [Arachis ipaensis] &gt;gi|1021523515|ref|XP_016205142.1| PREDICTED: uncharacterized protein LOC107645600 isoform X1 [Arachis ipaensis] &gt;gi|1021523517|ref|XP_016205143.1| PREDICTED: uncharacterized protein LOC107645600 isoform X1 [Arachis ipaensis] &gt;gi|1021523519|ref|XP_016205144.1| PREDICTED: unchar…	Uncharacterized protein
AH16G07690	1.10226	4.15851	1.71097	Chr16	13209404	13210355	-	693	AH16G07690	GO:0006950	-	virNOG21374	S	sp|Q8LGG8|USPAL_ARATH Universal stress protein A-like protein OS=Arabidopsis thaliana GN=At3g01520 PE=1 SV=2	gi|1012183764|ref|XP_015968899.1| PREDICTED: universal stress protein A-like protein [Arachis duranensis] &gt;gi|1021524745|ref|XP_016205760.1| PREDICTED: universal stress protein A-like protein [Arachis ipaensis]	Universal stress protein A-like protein
AH16G09600	5.38462	3.94642	4.43545	Chr16	15938464	15940252	-	1221	AH16G09600	GO:0016757	K18819	NOG28501;virNOG00448	OG	sp|C7G304|GOLS2_SOLLC Galactinol synthase 2 OS=Solanum lycopersicum GN=GOLS2 PE=2 SV=1	gi|1021524455|ref|XP_016205613.1| PREDICTED: galactinol synthase 2-like [Arachis ipaensis]	Galactinol synthase 2
AH16G09900	5.02599	5.48565	3.08493	Chr16	16418917	16422265	+	1164	AH16G09900	-	-	virNOG02451;virNOG04681	S	sp|C0SVV6|CB60A_ARATH Calmodulin-binding protein 60 A OS=Arabidopsis thaliana GN=CBP60A PE=2 SV=1	gi|1021524410|ref|XP_016205588.1| PREDICTED: protein SAR DEFICIENT 1-like isoform X1 [Arachis ipaensis]	Protein SAR DEFICIENT 1
AH16G10180	1.13437	4.18007	1.10464	Chr16	16892116	16893666	+	1260	AH16G10180	-	-	NOG10334;virNOG03114;COG0596	IR	sp|I6YGS0|EPHA_MYCTU Epoxide hydrolase A OS=Mycobacterium tuberculosis (strain ATCC 25618 / H37Rv) GN=ephA PE=1 SV=1	gi|1021524366|ref|XP_016205564.1| PREDICTED: bifunctional epoxide hydrolase 2-like [Arachis ipaensis] &gt;gi|1021524368|ref|XP_016205565.1| PREDICTED: bifunctional epoxide hydrolase 2-like [Arachis ipaensis]	Uncharacterized protein
AH16G10210	2.36981	1.96833	2.70805	Chr16	16909069	16910620	+	1276	AH16G10210	GO:0016787	K08726	NOG10334;virNOG03114;COG0596	IR	sp|I6YGS0|EPHA_MYCTU Epoxide hydrolase A OS=Mycobacterium tuberculosis (strain ATCC 25618 / H37Rv) GN=ephA PE=1 SV=1	gi|1021524372|ref|XP_016205568.1| PREDICTED: bifunctional epoxide hydrolase 2-like [Arachis ipaensis] &gt;gi|1021524374|ref|XP_016205569.1| PREDICTED: bifunctional epoxide hydrolase 2-like [Arachis ipaensis]	Uncharacterized protein
AH16G10440	5.94732	5.20641	4.40568	Chr16	17234670	17241165	-	3105	AH16G10440	GO:0055114;GO:0004601;GO:0098869;GO:0016174;GO:0005509;GO:0016021	K13447	virNOG02879	PQ	sp|Q948T9|RBOHB_SOLTU Respiratory burst oxidase homolog protein B OS=Solanum tuberosum GN=RBOHB PE=1 SV=1	gi|1021524325|ref|XP_016205544.1| PREDICTED: respiratory burst oxidase homolog protein B [Arachis ipaensis]	Respiratory burst oxidase homolog protein B
AH16G11820	Inf	Inf	Inf	Chr16	19912403	19912840	+	438	AH16G11820	GO:0042742;GO:0050832	-	virNOG11661;virNOG19971	R	sp|P09761|WIN1_SOLTU Wound-induced protein WIN1 OS=Solanum tuberosum GN=WIN1 PE=2 SV=1	gi|1021524062|ref|XP_016205410.1| PREDICTED: pathogenesis-related protein PR-4 isoform X1 [Arachis ipaensis] &gt;gi|1021524064|ref|XP_016205412.1| PREDICTED: pathogenesis-related protein PR-4 isoform X2 [Arachis ipaensis]	Wound-induced protein WIN1
AH16G11970	5.62088	4.20376	2.71987	Chr16	20105274	20105940	-	667	AH16G11970	-	-	virNOG26565	S	-	gi|922347264|ref|XP_013450543.1| VQ motif protein [Medicago truncatula] &gt;gi|657380428|gb|KEH24571.1| VQ motif protein [Medicago truncatula]	VQ motif protein
AH16G13340	4.917	6.94097	3.4138	Chr16	22374017	22375801	-	1684	AH16G13340	-	-	virNOG05626;virNOG13857	K	sp|Q8H0Y8|WRK41_ARATH Probable WRKY transcription factor 41 OS=Arabidopsis thaliana GN=WRKY41 PE=2 SV=2	gi|1021523799|ref|XP_016205279.1| PREDICTED: probable WRKY transcription factor 30 [Arachis ipaensis]	Probable WRKY transcription factor 30
AH16G13860	4.13293	2.94434	2.58483	Chr16	23488211	23488597	+	387	AH16G13860	GO:0005509	K24345	virNOG21329	DZ	sp|Q9ZPX9|KIC_ARATH Calcium-binding protein KIC OS=Arabidopsis thaliana GN=KIC PE=1 SV=2	gi|1021524779|ref|XP_016205776.1| PREDICTED: calcium-binding protein KIC-like [Arachis ipaensis]	Calcium-binding protein KIC
AH16G14880	4.93232	4.27871	2.49978	Chr16	26046030	26053967	-	2934	AH16G14880	GO:0016021;GO:0015079;GO:0071805	K03549	virNOG05983	P	sp|Q5JK32|HAK5_ORYSJ Potassium transporter 5 OS=Oryza sativa subsp. japonica GN=HAK5 PE=2 SV=2	gi|1012181354|ref|XP_015968270.1| PREDICTED: potassium transporter 5-like [Arachis duranensis]	Potassium transporter 5
AH16G26200	1.9042	1.49126	1.38031	Chr16	116685605	116687824	-	2220	AH16G26200	GO:0080044;GO:0043231;GO:0080043;GO:0052696;GO:0009813	K13496	NOG20429;virNOG05770;KOG1192	CSG	sp|Q9ZQ96|U73C3_ARATH UDP-glycosyltransferase 73C3 OS=Arabidopsis thaliana GN=UGT73C3 PE=2 SV=1	gi|1021530020|ref|XP_016161974.1| PREDICTED: UDP-glycosyltransferase 73C1-like [Arachis ipaensis]	UDP-glycosyltransferase 73C1
AH16G26290	1.30865	3.66013	2.31982	Chr16	116964280	116971169	+	2267	AH16G26290	GO:0004222;GO:0006508;GO:0016021	K25380	virNOG07004	S	sp|Q949Y5|EGY1_ARATH Probable zinc metalloprotease EGY1, chloroplastic OS=Arabidopsis thaliana GN=EGY1 PE=2 SV=1	gi|1012192046|ref|XP_015970886.1| PREDICTED: probable zinc metalloprotease EGY1, chloroplastic [Arachis duranensis]	Probable zinc metalloprotease EGY1, chloroplastic
AH16G26790	1.01362	2.35753	1.34358	Chr16	118747869	118750620	+	697	AH16G26790	-	-	virNOG38174;virNOG23722	S	-	gi|1021530108|ref|XP_016162011.1| PREDICTED: uncharacterized protein LOC107604826 [Arachis ipaensis] &gt;gi|1021530110|ref|XP_016162012.1| PREDICTED: uncharacterized protein LOC107604826 [Arachis ipaensis]	Uncharacterized protein
AH16G27230	5.22355	2.10708	2.21113	Chr16	120148805	120150487	-	1683	AH16G27230	-	K13065	virNOG12790	S	sp|O64470|SHT_ARATH Spermidine hydroxycinnamoyl transferase OS=Arabidopsis thaliana GN=SHT PE=1 SV=1	gi|1021530496|ref|XP_016162198.1| PREDICTED: spermidine hydroxycinnamoyl transferase-like [Arachis ipaensis]	Spermidine hydroxycinnamoyl transferase
AH16G28420	Inf	Inf	Inf	Chr16	124046868	124050314	-	1299	AH16G28420	GO:0071555;GO:0004553;GO:0042546;GO:0010411;GO:0016762;GO:0048046;GO:0005618	K08235	virNOG03761	R	sp|Q39857|XTH1_SOYBN Xyloglucan endotransglucosylase/hydrolase 1 OS=Glycine max GN=XTH1 PE=2 SV=2	gi|1021530304|ref|XP_016162109.1| PREDICTED: xyloglucan endotransglucosylase/hydrolase 1 [Arachis ipaensis]	Probable xyloglucan endotransglucosylase/hydrolase protein B
AH16G28650	1.94449	3.32589	2.24665	Chr16	124748572	124756038	-	3338	AH16G28650	GO:0005524;GO:0003676;GO:0004386;GO:0006281	-	virNOG10740	A	sp|F4JFJ3|Y3206_ARATH ATP-dependent DNA helicase At3g02060, chloroplastic OS=Arabidopsis thaliana GN=At3g02060 PE=2 SV=1	gi|1021530282|ref|XP_016162097.1| PREDICTED: ATP-dependent DNA helicase At3g02060, chloroplastic [Arachis ipaensis]	uncharacterized protein LOC101489915
AH16G28980	3.93181	3.66355	3.40084	Chr16	125801972	125804569	-	900	AH16G28980	-	-	virNOG17914	K	sp|Q9FH54|EF114_ARATH Ethylene-responsive transcription factor ERF114 OS=Arabidopsis thaliana GN=ERF114 PE=1 SV=1	gi|1012193033|ref|XP_015971114.1| PREDICTED: ethylene-responsive transcription factor ERF115-like [Arachis duranensis]	Ethylene-responsive transcription factor ERF114
AH16G29230	1.11995	3.01969	1.58939	Chr16	126314355	126315520	+	807	AH16G29230	-	-	virNOG23051	S	sp|Q96500|LIRP1_ARATH Light-regulated protein 1, chloroplastic OS=Arabidopsis thaliana GN=LIR1 PE=1 SV=1	gi|1021530193|ref|XP_016162053.1| PREDICTED: light-regulated protein [Arachis ipaensis]	Light-regulated protein
AH16G30080	Inf	Inf	Inf	Chr16	128706701	128710134	-	1658	AH16G30080	GO:0016747	K15400	virNOG02538	R	sp|Q94CD1|HHT1_ARATH Omega-hydroxypalmitate O-feruloyl transferase OS=Arabidopsis thaliana GN=HHT1 PE=1 SV=1	gi|1021530523|ref|XP_016162213.1| PREDICTED: omega-hydroxypalmitate O-feruloyl transferase [Arachis ipaensis]	Omega-hydroxypalmitate O-feruloyl transferase
AH16G30280	Inf	Inf	Inf	Chr16	129193490	129197208	-	1171	AH16G30280	GO:0003700;GO:0043565;GO:0006355	-	virNOG19676	K	sp|Q9FYA2|WRK75_ARATH Probable WRKY transcription factor 75 OS=Arabidopsis thaliana GN=WRKY75 PE=2 SV=1	gi|1021528640|ref|XP_016207764.1| PREDICTED: probable WRKY transcription factor 75 [Arachis ipaensis]	Probable WRKY transcription factor 75
AH16G30480	1.36377	2.39414	1.29362	Chr16	129720326	129723323	-	2286	AH16G30480	-	-	virNOG01847;KOG2344	U	sp|Q9FGH9|E70B1_ARATH Exocyst complex component EXO70B1 OS=Arabidopsis thaliana GN=EXO70B1 PE=1 SV=1	gi|1012193959|ref|XP_015971341.1| PREDICTED: exocyst complex component EXO70B1-like [Arachis duranensis]	Exocyst complex component EXO70B1
AH16G31270	3.078	2.92026	1.25617	Chr16	131303305	131308970	-	2088	AH16G31270	-	-	virNOG05140	E	sp|Q9FKS8|LHT1_ARATH Lysine histidine transporter 1 OS=Arabidopsis thaliana GN=LHT1 PE=1 SV=1	gi|1021530644|ref|XP_016162274.1| PREDICTED: lysine histidine transporter 1-like [Arachis ipaensis]	Lysine histidine transporter 1
AH16G32150	3.55587	4.84024	1.29355	Chr16	133126646	133129823	-	2173	AH16G32150	-	K13424	virNOG04752	K	sp|Q6IEQ7|WRK24_ORYSJ WRKY transcription factor WRKY24 OS=Oryza sativa subsp. japonica GN=WRKY24 PE=2 SV=1	gi|1021530764|ref|XP_016162334.1| PREDICTED: probable WRKY transcription factor 33 [Arachis ipaensis]	Probable WRKY transcription factor 33
AH16G32240	2.37265	2.37598	1.87492	Chr16	133272190	133278075	+	1718	AH16G32240	GO:0055085;GO:0016021;GO:0005215	K02575	virNOG08040	G	sp|Q9LYK2|NRT27_ARATH High affinity nitrate transporter 2.7 OS=Arabidopsis thaliana GN=NRT2.7 PE=2 SV=1	gi|1012194578|ref|XP_015971500.1| PREDICTED: high affinity nitrate transporter 2.7 [Arachis duranensis]	High affinity nitrate transporter 2.7
AH16G32250	1.55353	7.11338	3.6876	Chr16	133278997	133282694	-	1002	AH16G32250	-	-	virNOG01125	O	sp|Q9FMX6|DJC76_ARATH Chaperone protein dnaJ C76, chloroplastic OS=Arabidopsis thaliana GN=DJC76 PE=2 SV=1	gi|1012195087|ref|XP_015971623.1| PREDICTED: diphthamide biosynthesis protein 4-like [Arachis duranensis]	Chaperone protein dnaJ
AH16G33640	Inf	Inf	Inf	Chr16	136015140	136018752	-	1322	AH16G33640	GO:0019953;GO:0005576	-	virNOG04381	R	sp|Q9SHY6|EXPB2_ARATH Putative expansin-B2 OS=Arabidopsis thaliana GN=EXPB2 PE=3 SV=2	gi|1021531260|ref|XP_016162584.1| PREDICTED: putative expansin-B2 [Arachis ipaensis]	Putative expansin-B2
AH16G34780	2.69015	2.214	2.41109	Chr16	138333218	138336764	+	2130	AH16G34780	GO:0005215;GO:0016021;GO:0006810	K14638	virNOG13259	E	sp|Q9M817|PTR6_ARATH Protein NRT1/ PTR FAMILY 1.2 OS=Arabidopsis thaliana GN=NPF1.2 PE=1 SV=1	gi|1021531008|ref|XP_016162461.1| PREDICTED: protein NRT1/ PTR FAMILY 1.2-like [Arachis ipaensis]	Protein NRT1/ PTR FAMILY 1.2
AH16G35240	5.97113	5.50707	3.45704	Chr16	139095137	139095715	+	579	AH16G35240	-	-	virNOG19648	S	-	gi|1021527142|ref|XP_016207080.1| PREDICTED: uncharacterized protein LOC107647522 [Arachis ipaensis]	Uncharacterized protein
AH16G37920	4.35605	2.75974	1.45878	Chr16	142855616	142857620	-	686	AH16G37920	-	-	virNOG22521	K	sp|Q8VWQ5|WRK50_ARATH Probable WRKY transcription factor 50 OS=Arabidopsis thaliana GN=WRKY50 PE=2 SV=1	gi|1012197067|ref|XP_015972155.1| PREDICTED: probable WRKY transcription factor 50 [Arachis duranensis]	Probable WRKY transcription factor 50
AH16G38200	4.29103	3.80451	2.43615	Chr16	143270194	143280253	-	2728	AH16G38200	GO:0046872;GO:0055114;GO:0016702;GO:0031408	K00454	virNOG02698	E	sp|O24370|LOX21_SOLTU Linoleate 13S-lipoxygenase 2-1, chloroplastic OS=Solanum tuberosum GN=LOX2.1 PE=1 SV=1	gi|1012197627|ref|XP_015972302.1| PREDICTED: linoleate 13S-lipoxygenase 2-1, chloroplastic-like [Arachis duranensis]	Linoleate 13S-lipoxygenase 2-1, chloroplastic
AH16G40350	2.10707	2.77551	1.33741	Chr16	145757418	145758977	-	1560	AH16G40350	GO:0016021;GO:0006633;GO:0016747	K15397	virNOG07528	I	sp|Q9LN49|KCS4_ARATH 3-ketoacyl-CoA synthase 4 OS=Arabidopsis thaliana GN=KCS4 PE=2 SV=1	gi|1012265693|ref|XP_015947295.1| PREDICTED: 3-ketoacyl-CoA synthase 4-like [Arachis duranensis]	3-ketoacyl-CoA synthase 4
AH16G41130	3.31095	2.09196	1.92441	Chr16	146791583	146793921	+	2174	AH16G41130	-	-	COG0515;virNOG08196	T	sp|P93604|LRK10_WHEAT Rust resistance kinase Lr10 OS=Triticum aestivum GN=LRK10 PE=2 SV=1	gi|1012198191|ref|XP_015972450.1| PREDICTED: glycerophosphodiester phosphodiesterase protein kinase domain-containing GDPDL2-like [Arachis duranensis]	Receptor-like kinase
AH16G41160	2.33822	3.07594	1.31559	Chr16	146804241	146811350	-	2341	AH16G41160	-	-	virNOG02646	T	sp|P93604|LRK10_WHEAT Rust resistance kinase Lr10 OS=Triticum aestivum GN=LRK10 PE=2 SV=1	gi|1021527591|ref|XP_016207326.1| PREDICTED: rust resistance kinase Lr10-like [Arachis ipaensis]	G-type lectin S-receptor-like serine/threonine-protein kinase B120
AH16G41170	Inf	Inf	Inf	Chr16	146811865	146814052	+	1614	AH16G41170	-	-	virNOG08196;COG0515	T	sp|P93604|LRK10_WHEAT Rust resistance kinase Lr10 OS=Triticum aestivum GN=LRK10 PE=2 SV=1	gi|1012197875|ref|XP_015972368.1| PREDICTED: glycerophosphodiester phosphodiesterase protein kinase domain-containing GDPDL2-like [Arachis duranensis]	Receptor-like kinase
AH16G41320	1.98113	2.25365	1.13951	Chr16	146931267	146937282	+	2040	AH16G41320	GO:0004672	-	NOG03491;virNOG02636	T	sp|Q9C5H5|M3K5G_ARATH Mitogen-activated protein kinase kinase kinase 5 OS=Arabidopsis thaliana GN=MAPKKK5 PE=1 SV=1	gi|1012198671|ref|XP_015972581.1| PREDICTED: MAP3K epsilon protein kinase 1-like [Arachis duranensis]	Uncharacterized protein
AH16G41330	3.26019	2.89648	2.32769	Chr16	146938102	146939763	-	1222	AH16G41330	-	-	virNOG16332;virNOG19174	SR	-	gi|1012198687|ref|XP_015972586.1| PREDICTED: uncharacterized protein LOC107495886 [Arachis duranensis]	uncharacterized protein LOC101491878
AH16G41480	4.78084	5.77259	2.74652	Chr16	147077151	147083301	+	2280	AH16G41480	-	-	virNOG08833	I	sp|O48723|PLP2_ARATH Patatin-like protein 2 OS=Arabidopsis thaliana GN=PLP2 PE=1 SV=1	gi|1012198539|ref|XP_015972545.1| PREDICTED: patatin-like protein 5 isoform X1 [Arachis duranensis]	Patatin-like protein 2
AH16G41680	3.07675	1.82038	1.32998	Chr16	147240524	147241112	-	589	AH16G41680	-	-	virNOG26845;virNOG24896	T	-	gi|1012197851|ref|XP_015972359.1| PREDICTED: calmodulin-like protein 5 [Arachis duranensis]	EF hand protein
AH16G43020	5.14182	3.11839	3.27005	Chr16	148794352	148795251	+	638	AH16G43020	-	-	virNOG26147;virNOG38230	R	sp|Q9FEB4|PSK5_ARATH Phytosulfokines 5 OS=Arabidopsis thaliana GN=PSK5 PE=2 SV=1	gi|359807177|ref|NP_001240852.1| phytosulfokines 3-like precursor [Glycine max] &gt;gi|23466385|tpg|DAA00283.1| TPA_exp: putative phytosulfokine peptide precursor [Glycine max] &gt;gi|734364270|gb|KHN17171.1| Phytosulfokines 3 [Glycine soja] &gt;gi|947038881|gb|KRG88754.1| hypothetical protein GLYMA_U029600 [Glycine max]	Phytosulfokines 3
AH16G43080	4.5572	3.92587	3.6522	Chr16	148870426	148871329	-	904	AH16G43080	-	-	virNOG25508	S	-	gi|1021532046|ref|XP_016162980.1| PREDICTED: uncharacterized protein LOC107605580 isoform X1 [Arachis ipaensis]	Putative uncharacterized protein
AH16G44240	Inf	Inf	Inf	Chr16	150029660	150029962	-	303	AH16G44240	-	-	-	-	-	gi|1021505589|ref|XP_016196185.1| PREDICTED: uncharacterized protein LOC107637268 [Arachis ipaensis]	Uncharacterized protein (Fragment)
AH16G44630	4.00467	3.30896	1.45693	Chr16	150614904	150617180	+	971	AH16G44630	-	-	virNOG22521	K	sp|Q8VWQ5|WRK50_ARATH Probable WRKY transcription factor 50 OS=Arabidopsis thaliana GN=WRKY50 PE=2 SV=1	gi|1021528863|ref|XP_016207854.1| PREDICTED: probable WRKY transcription factor 50 [Arachis ipaensis]	Probable WRKY transcription factor 50
AH16G45480	6.63149	5.05953	2.12075	Chr16	151539810	151553991	+	8294	AH16G45480	-	-	virNOG08984	R	sp|Q6ZCX3|FH6_ORYSJ Formin-like protein 6 OS=Oryza sativa subsp. japonica GN=FH6 PE=2 SV=2	gi|1021531656|ref|XP_016162784.1| PREDICTED: formin-like protein 18 [Arachis ipaensis]	Formin-like protein 18
AH16G46830	5.91539	5.68462	2.8986	Chr16	153293069	153298572	+	2565	AH16G46830	-	-	virNOG01267	T	sp|Q9LMN7|WAK5_ARATH Wall-associated receptor kinase 5 OS=Arabidopsis thaliana GN=WAK5 PE=2 SV=1	gi|1021527323|ref|XP_016207179.1| PREDICTED: wall-associated receptor kinase 5-like [Arachis ipaensis]	Wall-associated receptor kinase 5
AH17G00860	1.96015	1.52437	1.55335	Chr17	1425455	1427722	-	1482	AH17G00860	-	-	virNOG02613	Q	sp|Q9LK64|AB3C_ARATH ABC transporter C family member 3 OS=Arabidopsis thaliana GN=ABCC3 PE=1 SV=1	gi|1021534061|ref|XP_016164002.1| PREDICTED: ABC transporter C family member 3-like [Arachis ipaensis]	ABC transporter C family member 3
AH17G00950	10.7712	8.90252	8.54281	Chr17	1549723	1551406	+	1253	AH17G00950	GO:0016491;GO:0033808;GO:0055114;GO:0009813	K08243	virNOG00419	R	sp|P26690|6DCS_SOYBN NAD(P)H-dependent 6&apos;-deoxychalcone synthase OS=Glycine max PE=1 SV=1	gi|1021550079|ref|XP_016166431.1| PREDICTED: NAD(P)H-dependent 6&apos;-deoxychalcone synthase-like [Arachis ipaensis]	NAD(P)H-dependent 6'-deoxychalcone synthase
AH17G01020	1.79508	2.96031	1.44142	Chr17	1610628	1612517	-	735	AH17G01020	GO:0008097;GO:0005840;GO:0006412;GO:0003735	-	virNOG21497	O	sp|A8IAP8|RL18_AZOC5 50S ribosomal protein L18 OS=Azorhizobium caulinodans (strain ATCC 43989 / DSM 5975 / JCM 20966 / NBRC 14845 / NCIMB 13405 / ORS 571) GN=rplR PE=3 SV=1	gi|1012199675|ref|XP_015972837.1| PREDICTED: 50S ribosomal protein L18-like [Arachis duranensis] &gt;gi|1021549460|ref|XP_016166128.1| PREDICTED: 50S ribosomal protein L18 [Arachis ipaensis]	50S ribosomal protein L18
AH17G01230	1.6114	1.11055	1.57166	Chr17	1726368	1731470	-	2718	AH17G01230	-	K09487	virNOG00925	O	sp|F4JFN3|HS906_ARATH Heat shock protein 90-6, mitochondrial OS=Arabidopsis thaliana GN=HSP90-6 PE=2 SV=1	gi|1021549898|ref|XP_016166345.1| PREDICTED: heat shock protein 90-6, mitochondrial isoform X1 [Arachis ipaensis]	Heat shock protein 90-6, mitochondrial
AH17G01490	3.60077	6.18102	3.14117	Chr17	1941587	1945308	-	2553	AH17G01490	GO:0047268	K06617	virNOG03519	R	sp|Q84VX0|RFS1_ARATH Probable galactinol--sucrose galactosyltransferase 1 OS=Arabidopsis thaliana GN=RFS1 PE=2 SV=1	gi|1021550087|ref|XP_016166435.1| PREDICTED: probable galactinol--sucrose galactosyltransferase 1 [Arachis ipaensis]	Probable galactinol--sucrose galactosyltransferase 1
AH17G03460	4.38215	4.37795	4.64856	Chr17	3631968	3637272	-	894	AH17G03460	GO:0006351	-	virNOG00619	S	sp|Q700D9|MYBF_ARATH Putative Myb family transcription factor At1g14600 OS=Arabidopsis thaliana GN=At1g14600 PE=2 SV=2	gi|1021548338|ref|XP_016165630.1| PREDICTED: protein PHR1-LIKE 1-like isoform X1 [Arachis ipaensis]	Putative Myb family transcription factor At1g14600
AH17G04670	6.34742	6.64301	5.01613	Chr17	5237301	5241156	+	2539	AH17G04670	GO:0005975;GO:0004553	K05349	virNOG00808	G	sp|A7LXU3|BGH3B_BACO1 Beta-glucosidase BoGH3B OS=Bacteroides ovatus (strain ATCC 8483 / DSM 1896 / JCM 5824 / NCTC 11153) GN=BACOVA_02659 PE=1 SV=1	gi|1021550734|ref|XP_016166746.1| PREDICTED: beta-glucosidase BoGH3B-like isoform X1 [Arachis ipaensis]	Beta-glucosidase BoGH3B
AH17G04840	2.97247	5.88713	2.38043	Chr17	5508622	5509643	-	746	AH17G04840	-	-	virNOG22025	R	sp|Q06445|CYTI_VIGUN Cysteine proteinase inhibitor OS=Vigna unguiculata PE=1 SV=1	gi|1021552396|ref|XP_016167525.1| PREDICTED: cysteine proteinase inhibitor-like [Arachis ipaensis]	Cysteine proteinase inhibitor
AH17G05120	3.24242	1.66629	1.23724	Chr17	5898287	5900958	-	724	AH17G05120	-	-	KOG4680;virNOG22759	R	sp|Q54SW1|Y2179_DICDI Putative phosphatidylglycerol/phosphatidylinositol transfer protein DDB_G0282179 OS=Dictyostelium discoideum GN=DDB_G0282179 PE=3 SV=2	gi|1021551875|ref|XP_016167292.1| PREDICTED: putative phosphatidylglycerol/phosphatidylinositol transfer protein DDB_G0282179 [Arachis ipaensis]	Putative phosphatidylglycerol/phosphatidylinositol transfer protein DDB_G0282179
AH17G06820	1.38724	2.8516	1.29101	Chr17	8523918	8528601	-	1430	AH17G06820	-	-	-	-	-	gi|1021550831|ref|XP_016166798.1| PREDICTED: uncharacterized protein LOC107609365 isoform X1 [Arachis ipaensis] &gt;gi|1021550833|ref|XP_016166799.1| PREDICTED: uncharacterized protein LOC107609365 isoform X2 [Arachis ipaensis]	Unknown function
AH17G07190	1.87399	2.05658	2.41082	Chr17	9202246	9203501	-	642	AH17G07190	-	-	-	-	-	gi|1021547797|ref|XP_016165397.1| PREDICTED: uncharacterized protein LOC107608018 [Arachis ipaensis]	Unknown function
AH17G07740	2.58285	3.64185	2.6638	Chr17	10122439	10124037	+	1599	AH17G07740	-	-	virNOG09105	S	sp|O04203|HSPR2_ARATH Nematode resistance protein-like HSPRO2 OS=Arabidopsis thaliana GN=HSPRO2 PE=1 SV=1	gi|1021552085|ref|XP_016167383.1| PREDICTED: nematode resistance protein-like HSPRO2 [Arachis ipaensis]	Nematode resistance protein-like HSPRO2
AH17G07750	1.28992	8.05016	1.87118	Chr17	10153666	10156457	+	2202	AH17G07750	-	-	virNOG13343	S	-	gi|1021551240|ref|XP_016166996.1| PREDICTED: uncharacterized protein LOC107609517 [Arachis ipaensis]	Uncharacterized protein
AH17G08690	Inf	Inf	Inf	Chr17	12134768	12137894	+	1690	AH17G08690	GO:0008152;GO:0016021;GO:0016746	K13508	virNOG12108	I	sp|Q9CAY3|GPAT5_ARATH Glycerol-3-phosphate acyltransferase 5 OS=Arabidopsis thaliana GN=GPAT5 PE=1 SV=1	gi|1021547902|ref|XP_016165446.1| PREDICTED: glycerol-3-phosphate acyltransferase 5-like [Arachis ipaensis]	Glycerol-3-phosphate acyltransferase 5
AH17G09360	Inf	Inf	Inf	Chr17	13649512	13650859	+	701	AH17G09360	-	-	virNOG23523	R	sp|P47926|RSI1_SOLLC Protein RSI-1 OS=Solanum lycopersicum GN=RSI-1 PE=2 SV=1	gi|1021552496|ref|XP_016167570.1| PREDICTED: protein RSI-1-like [Arachis ipaensis]	Protein RSI-1
AH17G10120	3.51371	3.21559	3.71877	Chr17	15726011	15731612	+	2696	AH17G10120	GO:0006536;GO:0030170;GO:0004351	K01580	virNOG02184	E	sp|Q42521|DCE1_ARATH Glutamate decarboxylase 1 OS=Arabidopsis thaliana GN=GAD1 PE=1 SV=2	gi|1021551339|ref|XP_016167045.1| PREDICTED: glutamate decarboxylase 4-like [Arachis ipaensis]	Glutamate decarboxylase||Glutamate decarboxylase 1
AH17G10300	5.12777	2.82789	2.48921	Chr17	16054375	16058297	-	1794	AH17G10300	GO:0055114;GO:0005506;GO:0016021;GO:0004497;GO:0020037;GO:0016705	K24179	COG2124;virNOG01211	Q	sp|Q9LUC6|C7A14_ARATH Cytochrome P450 72A14 OS=Arabidopsis thaliana GN=CYP72A14 PE=2 SV=1	gi|1021550053|ref|XP_016166417.1| PREDICTED: cytochrome P450 72A14-like [Arachis ipaensis]	Cytochrome P450 72A14||Cytochrome P450 72A15
AH17G10380	1.0315	2.19702	1.05966	Chr17	16112026	16116523	-	1749	AH17G10380	GO:0006097;GO:0051287;GO:0000287;GO:0005737;GO:0006099;GO:0004450;GO:0006102	K00031	virNOG10835	C	sp|Q06197|IDHC_SOYBN Isocitrate dehydrogenase [NADP] OS=Glycine max GN=IDH1 PE=2 SV=2	gi|1012204971|ref|XP_015931651.1| PREDICTED: isocitrate dehydrogenase [NADP] [Arachis duranensis] &gt;gi|1012204974|ref|XP_015931652.1| PREDICTED: isocitrate dehydrogenase [NADP] [Arachis duranensis] &gt;gi|1021549016|ref|XP_016165913.1| PREDICTED: isocitrate dehydrogenase [NADP] [Arachis ipaensis] &gt;gi|1021549018|ref|XP_016165914.1| PREDICTED: isocitrate dehydrogenase [NADP] [Arachis ipaensis]	Isocitrate dehydrogenase [NADP]
AH17G11320	3.84315	1.64787	1.55202	Chr17	18290796	18297922	-	1833	AH17G11320	GO:0046872;GO:0004497	-	virNOG10128	Q	sp|Q2QYH7|C14C2_ORYSJ Cytochrome P450 714C2 OS=Oryza sativa subsp. japonica GN=CYP714C2 PE=2 SV=1	gi|1021551825|ref|XP_016167264.1| PREDICTED: cytochrome P450 714C2-like [Arachis ipaensis]	Cytochrome P450 714C2
AH17G14990	2.22378	2.24921	1.87478	Chr17	30681965	30685155	-	1861	AH17G14990	-	-	virNOG04645	A	sp|Q56X76|RH39_ARATH DEAD-box ATP-dependent RNA helicase 39 OS=Arabidopsis thaliana GN=RH39 PE=2 SV=2	gi|1021551325|ref|XP_016167037.1| PREDICTED: DEAD-box ATP-dependent RNA helicase 39-like [Arachis ipaensis]	DEAD-box ATP-dependent RNA helicase 39
AH17G15290	Inf	Inf	Inf	Chr17	31704450	31707879	+	1681	AH17G15290	-	K24134	virNOG02262	S	sp|Q5U2S3|ZUFSP_RAT Zinc finger with UFM1-specific peptidase domain protein OS=Rattus norvegicus GN=Zufsp PE=2 SV=1	gi|1021547857|ref|XP_016165426.1| PREDICTED: zinc finger with UFM1-specific peptidase domain protein isoform X1 [Arachis ipaensis]	Zinc finger with UFM1-specific peptidase domain protein
AH17G16130	1.96607	1.86297	1.77548	Chr17	36013982	36017935	-	2290	AH17G16130	-	-	NOG29653;virNOG00186	S	sp|Q9ZQ47|GRDP1_ARATH Glycine-rich domain-containing protein 1 OS=Arabidopsis thaliana GN=GRDP1 PE=2 SV=1	gi|1021551887|ref|XP_016167298.1| PREDICTED: glycine-rich domain-containing protein 1-like [Arachis ipaensis] &gt;gi|1021551889|ref|XP_016167299.1| PREDICTED: glycine-rich domain-containing protein 1-like [Arachis ipaensis]	Glycine-rich domain-containing protein 1
AH17G24560	2.36004	1.44273	1.00415	Chr17	112004886	112005906	+	937	AH17G24560	GO:0015035;GO:0006457;GO:0055114;GO:0016671;GO:0034599;GO:0045454;GO:0000103;GO:0006662;GO:0005886;GO:0005829	K03671	virNOG22482	O	sp|Q43636|TRXH_RICCO Thioredoxin H-type OS=Ricinus communis PE=3 SV=1	gi|1012213549|ref|XP_015933821.1| PREDICTED: thioredoxin H-type [Arachis duranensis] &gt;gi|1021552558|ref|XP_016167596.1| PREDICTED: thioredoxin H-type-like [Arachis ipaensis]	Thioredoxin H-type
AH17G26450	Inf	Inf	Inf	Chr17	117817355	117818411	+	978	AH17G26450	GO:0009055	-	virNOG21758	R	-	gi|1021548546|ref|XP_016165716.1| PREDICTED: uncharacterized protein LOC107608436 [Arachis ipaensis]	Uncharacterized protein
AH17G29110	2.98902	3.29107	1.63983	Chr17	123986452	123987450	+	999	AH17G29110	GO:0016021	-	NOG132623;virNOG06063	S	-	gi|1021532916|ref|XP_016163429.1| PREDICTED: uncharacterized protein LOC107605982 [Arachis ipaensis]	Transmembrane protein, putative
AH17G29120	3.55324	3.25273	2.19749	Chr17	124018653	124019666	+	1014	AH17G29120	-	-	virNOG06063;NOG132623	S	-	gi|1021532918|ref|XP_016163430.1| PREDICTED: uncharacterized protein LOC107605983 [Arachis ipaensis]	Transmembrane protein, putative
AH17G29470	6.43123	4.84609	4.01005	Chr17	124493213	124503420	-	2542	AH17G29470	-	-	virNOG01267;virNOG16201	T	sp|Q9LMP1|WAK2_ARATH Wall-associated receptor kinase 2 OS=Arabidopsis thaliana GN=WAK2 PE=1 SV=1	gi|1021548388|ref|XP_016165647.1| PREDICTED: wall-associated receptor kinase 2-like [Arachis ipaensis]	Wall-associated receptor kinase 2||Wall-associated receptor kinase 3
AH17G29520	Inf	Inf	Inf	Chr17	124658452	124663165	-	1770	AH17G29520	-	-	virNOG01267;virNOG16201	T	sp|Q9LMP1|WAK2_ARATH Wall-associated receptor kinase 2 OS=Arabidopsis thaliana GN=WAK2 PE=1 SV=1	gi|1021547365|ref|XP_016165172.1| PREDICTED: LOW QUALITY PROTEIN: wall-associated receptor kinase 3-like [Arachis ipaensis]	Wall-associated receptor kinase 2
AH17G30140	Inf	Inf	Inf	Chr17	125538829	125539365	+	537	AH17G30140	-	-	virNOG24919	S	-	gi|1021548430|ref|XP_016165662.1| PREDICTED: nuclear receptor subfamily 4 group A member 3 [Arachis ipaensis] &gt;gi|1021548432|ref|XP_016165663.1| PREDICTED: nuclear receptor subfamily 4 group A member 3 [Arachis ipaensis]	Uncharacterized protein
AH17G31740	2.5182	2.41364	2.04502	Chr17	128433201	128434667	+	1467	AH17G31740	-	-	virNOG20933;virNOG20648;virNOG20962	S	-	gi|1021547521|ref|XP_016165255.1| PREDICTED: integrator complex subunit 6 homolog [Arachis ipaensis]	Uncharacterized protein
AH17G33750	1.28947	2.04906	1.09822	Chr17	131473115	131477678	-	2033	AH17G33750	GO:0055085;GO:0016021;GO:0003735;GO:0005743;GO:0006412;GO:0015867;GO:0005347;GO:0048653	K05863	virNOG06028	C	sp|Q9FM86|ADT5_ARATH Probable ADP,ATP carrier protein At5g56450 OS=Arabidopsis thaliana GN=At5g56450 PE=2 SV=1	gi|1012218798|ref|XP_015935195.1| PREDICTED: probable ADP,ATP carrier protein At5g56450 [Arachis duranensis]	Probable ADP,ATP carrier protein At5g56450
AH18G01890	4.41986	4.50832	2.02859	Chr18	1494137	1502398	+	5119	AH18G01890	GO:0016887;GO:0005524;GO:0006810;GO:0016021	-	virNOG03762	Q	sp|Q9XIE2|AB36G_ARATH ABC transporter G family member 36 OS=Arabidopsis thaliana GN=ABCG36 PE=1 SV=1	gi|1012209190|ref|XP_015932666.1| PREDICTED: ABC transporter G family member 36-like [Arachis duranensis]	ABC transporter G family member 36
AH18G02500	Inf	Inf	Inf	Chr18	2057011	2060794	+	2005	AH18G02500	GO:0004553;GO:0005975	K01193	virNOG12187	G	sp|Q43089|INV1_PEA Beta-fructofuranosidase, cell wall isozyme OS=Pisum sativum GN=BFRUCT1 PE=2 SV=1	gi|1021561721|ref|XP_016172057.1| PREDICTED: beta-fructofuranosidase, cell wall isozyme-like [Arachis ipaensis]	Beta-fructofuranosidase, cell wall isozyme
AH18G02950	4.03445	3.95902	2.63922	Chr18	2438130	2439413	+	1037	AH18G02950	GO:0043170;GO:0009056	K01183	virNOG22437;virNOG03548;virNOG31627	RG	sp|P27054|CHI4_PHAVU Endochitinase PR4 OS=Phaseolus vulgaris GN=CHI4 PE=2 SV=1	gi|1021557592|ref|XP_016170119.1| PREDICTED: endochitinase PR4-like [Arachis ipaensis]	Endochitinase PR4
AH18G04160	4.44818	5.97354	3.84167	Chr18	3444162	3446458	+	1562	AH18G04160	GO:0016020;GO:0005618;GO:0005576;GO:0009664	-	virNOG09946	R	sp|O48818|EXPA4_ARATH Expansin-A4 OS=Arabidopsis thaliana GN=EXPA4 PE=1 SV=1	gi|1021557342|ref|XP_016169989.1| PREDICTED: expansin-A4-like [Arachis ipaensis]	Expansin-A4
AH18G04730	5.93163	3.35594	4.53455	Chr18	4129689	4137394	-	1196	AH18G04730	-	-	virNOG17594	R	sp|P84527|KIWEL_ACTDE Kiwellin OS=Actinidia deliciosa PE=1 SV=1	gi|1012221217|ref|XP_015935800.1| PREDICTED: kiwellin-like [Arachis duranensis] &gt;gi|1012221221|ref|XP_015935801.1| PREDICTED: kiwellin-like [Arachis duranensis]	Kiwellin
AH18G05630	4.83056	3.98105	2.50847	Chr18	5423583	5426170	-	987	AH18G05630	-	-	KOG1221;virNOG07071	I	sp|Q9LXN3|FACR4_ARATH Probable fatty acyl-CoA reductase 4 OS=Arabidopsis thaliana GN=FAR4 PE=1 SV=1	gi|1021559961|ref|XP_016171253.1| PREDICTED: probable fatty acyl-CoA reductase 4 [Arachis ipaensis]	Probable fatty acyl-CoA reductase 4
AH18G05710	Inf	Inf	Inf	Chr18	5497906	5504621	-	1711	AH18G05710	GO:0055114;GO:0080019	K13356	virNOG07071	I	sp|Q93ZB9|FACR3_ARATH Fatty acyl-CoA reductase 3 OS=Arabidopsis thaliana GN=FAR3 PE=1 SV=1	gi|1021560882|ref|XP_016171692.1| PREDICTED: fatty acyl-CoA reductase 3-like [Arachis ipaensis]	Fatty acyl-CoA reductase 3
AH18G06720	1.69284	2.31127	1.5971	Chr18	6834072	6836469	+	2089	AH18G06720	-	-	virNOG07061	K	sp|Q9C519|WRKY6_ARATH WRKY transcription factor 6 OS=Arabidopsis thaliana GN=WRKY6 PE=1 SV=1	gi|1021560797|ref|XP_016171651.1| PREDICTED: probable WRKY transcription factor 31 [Arachis ipaensis]	WRKY transcription factor 6
AH18G07970	Inf	Inf	Inf	Chr18	8794723	8796572	-	1724	AH18G07970	GO:0016746	-	-	-	sp|Q9LR73|3AT2_ARATH Coumaroyl-CoA:anthocyanidin 3-O-glucoside-6&apos;&apos;-O-coumaroyltransferase 2 OS=Arabidopsis thaliana GN=3AT2 PE=1 SV=1	gi|1021556113|ref|XP_016169448.1| PREDICTED: coumaroyl-CoA:anthocyanidin 3-O-glucoside-6&apos;&apos;-O-coumaroyltransferase 2-like [Arachis ipaensis]	Coumaroyl-CoA:anthocyanidin 3-O-glucoside-6''-O-coumaroyltransferase 2
AH18G09730	2.77614	4.27199	1.65014	Chr18	12034788	12035822	-	1035	AH18G09730	-	-	euNOG43810;virNOG26564	R	-	gi|1021557406|ref|XP_016170022.1| PREDICTED: GATA zinc finger domain-containing protein 14-like [Arachis ipaensis]	Uncharacterized protein
AH18G10570	Inf	Inf	Inf	Chr18	14253176	14256433	+	1312	AH18G10570	GO:0004601;GO:0098869;GO:0046872;GO:0055114;GO:0005576;GO:0042744;GO:0020037;GO:0006979	K00430	virNOG06856;virNOG31351	R	sp|Q9FLC0|PER52_ARATH Peroxidase 52 OS=Arabidopsis thaliana GN=PER52 PE=2 SV=1	gi|1021560477|ref|XP_016171496.1| PREDICTED: peroxidase P7-like [Arachis ipaensis]	Peroxidase 52
AH18G12400	3.11415	2.31198	1.34053	Chr18	18578387	18581069	-	2008	AH18G12400	-	-	virNOG30432;virNOG02323;COG0515	T	sp|O81833|SD11_ARATH G-type lectin S-receptor-like serine/threonine-protein kinase SD1-1 OS=Arabidopsis thaliana GN=SD11 PE=1 SV=1	gi|1021556682|ref|XP_016169669.1| PREDICTED: G-type lectin S-receptor-like serine/threonine-protein kinase SD1-1 [Arachis ipaensis]	G-type lectin S-receptor-like serine/threonine-protein kinase SD1-1
AH18G12730	6.43758	5.54834	4.74965	Chr18	19731019	19735166	+	2807	AH18G12730	-	-	virNOG02323;COG0515	T	sp|O81832|Y4729_ARATH G-type lectin S-receptor-like serine/threonine-protein kinase At4g27290 OS=Arabidopsis thaliana GN=At4g27290 PE=3 SV=4	gi|1021553656|ref|XP_016168162.1| PREDICTED: uncharacterized protein LOC107610656 [Arachis ipaensis]	G-type lectin S-receptor-like serine/threonine-protein kinase At4g27290
AH18G14100	1.19495	4.49894	1.2479	Chr18	23296684	23298567	-	1690	AH18G14100	GO:0005634;GO:0003677;GO:0006355	-	virNOG09836;virNOG15981	K	sp|Q93VY3|NAC72_ARATH NAC domain-containing protein 72 OS=Arabidopsis thaliana GN=NAC072 PE=2 SV=1	gi|1021558411|ref|XP_016170502.1| PREDICTED: NAC domain-containing protein 72 [Arachis ipaensis]	NAC domain-containing protein 72
AH18G14230	1.81506	4.12491	1.70693	Chr18	23437509	23439884	+	1257	AH18G14230	-	-	virNOG20166;virNOG25725;virNOG17499	OS	sp|Q9ZV53|ATL49_ARATH Putative RING-H2 finger protein ATL49 OS=Arabidopsis thaliana GN=ATL49 PE=3 SV=1	gi|1021555683|ref|XP_016169263.1| PREDICTED: uncharacterized protein LOC107611905 [Arachis ipaensis]	RING-H2 finger protein ATL52
AH18G14940	Inf	Inf	Inf	Chr18	24955080	24955396	-	225	AH18G14940	GO:0031640;GO:0050832	-	-	-	sp|B3EWP3|DEF1_ARAHY Defensin 1 (Fragment) OS=Arachis hypogaea PE=1 SV=1	gi|1012224637|ref|XP_015936675.1| PREDICTED: defensin-1-like [Arachis duranensis]	Putative defensin 2.1
AH18G16530	3.48064	2.8817	1.70486	Chr18	30171189	30172920	-	1732	AH18G16530	-	-	virNOG06159	R	sp|Q9ZVA4|EP1L3_ARATH EP1-like glycoprotein 3 OS=Arabidopsis thaliana GN=At1g78850 PE=1 SV=1	gi|1021560660|ref|XP_016171580.1| PREDICTED: epidermis-specific secreted glycoprotein EP1-like [Arachis ipaensis]	Epidermis-specific secreted glycoprotein EP1
AH18G21270	3.20055	2.61002	2.92864	Chr18	74366671	74367798	-	565	AH18G21270	-	-	-	-	-	gi|1012207559|ref|XP_015932291.1| PREDICTED: cysteine-rich and transmembrane domain-containing protein A-like isoform X2 [Arachis duranensis] &gt;gi|1021555555|ref|XP_016169211.1| PREDICTED: cysteine-rich and transmembrane domain-containing protein A-like isoform X2 [Arachis ipaensis]	Uncharacterized protein
AH18G26380	4.58408	6.18185	4.47302	Chr18	118140897	118143651	+	1507	AH18G26380	-	-	virNOG08500	R	-	gi|1021560028|ref|XP_016171281.1| PREDICTED: uncharacterized protein LOC107613688 [Arachis ipaensis]	Uncharacterized protein
AH18G27380	Inf	Inf	Inf	Chr18	121888496	121895464	-	1645	AH18G27380	-	K09833	virNOG01055;COG0382	H	sp|B1B5P4|N8DT2_SOPFL Naringenin 8-dimethylallyltransferase 2, chloroplastic OS=Sophora flavescens GN=N8DT-2 PE=1 SV=1	gi|1021559741|ref|XP_016171158.1| PREDICTED: naringenin 8-dimethylallyltransferase 2, chloroplastic-like [Arachis ipaensis]	Naringenin 8-dimethylallyltransferase 2, chloroplastic
AH18G27600	2.19122	1.82503	1.60599	Chr18	122635229	122637008	-	1074	AH18G27600	-	-	-	-	sp|Q9SSK5|MLP43_ARATH MLP-like protein 43 OS=Arabidopsis thaliana GN=MLP43 PE=1 SV=1	gi|1021556347|ref|XP_016169546.1| PREDICTED: MLP-like protein 34 isoform X2 [Arachis ipaensis]	MLP-like protein 43
AH18G27710	1.92754	1.62666	1.59535	Chr18	123247157	123248451	-	462	AH18G27710	-	-	-	-	sp|Q9SSK5|MLP43_ARATH MLP-like protein 43 OS=Arabidopsis thaliana GN=MLP43 PE=1 SV=1	gi|1021561791|ref|XP_016172091.1| PREDICTED: MLP-like protein 34 [Arachis ipaensis]	MLP-like protein 31
AH18G29230	1.56148	1.47529	1.40837	Chr18	127188193	127199917	-	4003	AH18G29230	GO:0000796;GO:0005524;GO:0007076;GO:0005634	K06674	virNOG07787	D	sp|Q9C5Y4|SMC21_ARATH Structural maintenance of chromosomes protein 2-1 OS=Arabidopsis thaliana GN=SMC2-1 PE=2 SV=2	gi|1021558872|ref|XP_016170728.1| PREDICTED: structural maintenance of chromosomes protein 2-1-like [Arachis ipaensis]	Structural maintenance of chromosomes protein 2-1
AH18G30390	2.46728	1.94021	1.45808	Chr18	129204704	129206693	+	1655	AH18G30390	GO:0055114;GO:0046653;GO:0008115	K00306	virNOG11708	R	sp|Q9SJA7|SOX_ARATH Probable sarcosine oxidase OS=Arabidopsis thaliana GN=At2g24580 PE=2 SV=1	gi|1021559816|ref|XP_016171192.1| PREDICTED: probable sarcosine oxidase [Arachis ipaensis] &gt;gi|1021559818|ref|XP_016171193.1| PREDICTED: probable sarcosine oxidase [Arachis ipaensis]	Probable sarcosine oxidase
AH18G30760	1.21405	1.18318	1.36638	Chr18	129949572	129957387	-	2362	AH18G30760	GO:0008168;GO:0035246	K02516	virNOG01056	D	sp|Q8GWT4|ANM15_ARATH Protein arginine N-methyltransferase 1.5 OS=Arabidopsis thaliana GN=PMRT15 PE=1 SV=2	gi|1021559505|ref|XP_016171040.1| PREDICTED: protein arginine N-methyltransferase 1.5 [Arachis ipaensis]	Protein arginine N-methyltransferase 1.5
AH18G31430	1.67003	2.52553	1.30926	Chr18	131262046	131262900	-	768	AH18G31430	-	-	virNOG25734	S	-	gi|1021557448|ref|XP_016170044.1| PREDICTED: uncharacterized protein LOC107612806 [Arachis ipaensis]	Uncharacterized protein
AH18G31610	1.65291	1.28234	1.01338	Chr18	131527312	131534740	-	2856	AH18G31610	GO:0005634;GO:0003682	K14834	virNOG05215	JU	sp|Q91Y26|NOC3L_CRIGR Nucleolar complex protein 3 homolog OS=Cricetulus griseus GN=NOC3L PE=2 SV=1	gi|1021557280|ref|XP_016169962.1| PREDICTED: nucleolar complex protein 3 homolog [Arachis ipaensis]	Nucleolar complex protein 3 homolog
AH18G34060	Inf	Inf	Inf	Chr18	135458478	135461088	-	1181	AH18G34060	GO:0006351	-	virNOG31524;virNOG21376;virNOG17914	K	sp|Q9LY29|EF115_ARATH Ethylene-responsive transcription factor ERF115 OS=Arabidopsis thaliana GN=ERF115 PE=1 SV=1	gi|1021555422|ref|XP_016169154.1| PREDICTED: ethylene-responsive transcription factor ERF114-like, partial [Arachis ipaensis]	Ethylene-responsive transcription factor ERF114
AH18G34990	1.25327	2.92198	1.31469	Chr18	136618550	136622435	-	1780	AH18G34990	GO:0016021	K10532	virNOG00113;virNOG02450	S	sp|Q68CP4|HGNAT_HUMAN Heparan-alpha-glucosaminide N-acetyltransferase OS=Homo sapiens GN=HGSNAT PE=1 SV=2	gi|1021557674|ref|XP_016170158.1| PREDICTED: heparan-alpha-glucosaminide N-acetyltransferase-like [Arachis ipaensis]	Heparan-alpha-glucosaminide N-acetyltransferase
AH19G00060	4.17204	2.33738	1.70034	Chr19	97066	102500	+	2609	AH19G00060	GO:0016021;GO:0016760;GO:0030244;GO:0071555	-	virNOG00274;virNOG31222	S	sp|Q8VYR4|CSLG2_ARATH Cellulose synthase-like protein G2 OS=Arabidopsis thaliana GN=CSLG2 PE=2 SV=1	gi|1012179639|ref|XP_015967823.1| PREDICTED: cellulose synthase-like protein G2 [Arachis duranensis]	Cellulose synthase-like protein G1
AH19G00220	4.70377	7.43141	3.64451	Chr19	217142	220782	+	1701	AH19G00220	GO:0005975;GO:0004553	K01179	virNOG10329	G	sp|Q9C9H5|GUN9_ARATH Endoglucanase 9 OS=Arabidopsis thaliana GN=CEL3 PE=1 SV=1	gi|1021522364|ref|XP_016204571.1| PREDICTED: endoglucanase 9 [Arachis ipaensis]	Endoglucanase 9
AH19G00510	2.62358	2.68939	1.64869	Chr19	377850	380049	+	2200	AH19G00510	-	-	COG4886;virNOG14887	RS	sp|Q9M5J8|PGIP2_ARATH Polygalacturonase inhibitor 2 OS=Arabidopsis thaliana GN=PGIP2 PE=2 SV=2	gi|351724553|ref|NP_001235526.1| disease resistance protein/LRR protein-related protein precursor [Glycine max] &gt;gi|223452534|gb|ACM89594.1| disease resistance protein/LRR protein-related protein [Glycine max] &gt;gi|947107983|gb|KRH56366.1| hypothetical protein GLYMA_06G319700 [Glycine max]	Probable LRR receptor-like serine/threonine-protein kinase IRK
AH19G00520	2.91876	3.39885	1.61911	Chr19	380658	382931	+	1719	AH19G00520	GO:0007015;GO:0004553;GO:0005975;GO:0051015	-	virNOG09761	R	sp|Q5B5X8|EXGA_EMENI Probable glucan 1,3-beta-glucosidase A OS=Emericella nidulans (strain FGSC A4 / ATCC 38163 / CBS 112.46 / NRRL 194 / M139) GN=exgA PE=3 SV=2	gi|1021522286|ref|XP_016204531.1| PREDICTED: probable glucan 1,3-beta-glucosidase A isoform X1 [Arachis ipaensis]	Probable glucan 1,3-beta-glucosidase A
AH19G00530	3.45886	3.46756	2.27942	Chr19	386127	387003	+	877	AH19G00530	GO:0030599;GO:0043086;GO:0004857	-	virNOG19498	R	sp|P17407|21KD_DAUCA 21 kDa protein OS=Daucus carota PE=2 SV=1	gi|1021522291|ref|XP_016204533.1| PREDICTED: 21 kDa protein-like [Arachis ipaensis]	21 kDa protein
AH19G00640	2.90347	3.14835	1.34549	Chr19	499460	503181	-	3410	AH19G00640	GO:0005524;GO:0016021;GO:0004672;GO:0006468	-	virNOG04791	T	sp|O22938|PXC3_ARATH Leucine-rich repeat receptor-like tyrosine-protein kinase PXC3 OS=Arabidopsis thaliana GN=PXC3 PE=2 SV=1	gi|1021522269|ref|XP_016204523.1| PREDICTED: LRR receptor-like serine/threonine-protein kinase GSO1 [Arachis ipaensis]	Leucine-rich repeat receptor-like tyrosine-protein kinase PXC3
AH19G00990	4.58275	3.29788	3.21214	Chr19	729713	731089	+	618	AH19G00990	-	-	-	-	-	-	Unknown function
AH19G01590	4.92033	3.23342	5.61543	Chr19	1257317	1262876	-	1298	AH19G01590	GO:0050662;GO:0003824	K09753	virNOG04079	Q	sp|Q9S9N9|CCR1_ARATH Cinnamoyl-CoA reductase 1 OS=Arabidopsis thaliana GN=CCR1 PE=1 SV=1	gi|1021568467|ref|XP_016175457.1| PREDICTED: cinnamoyl-CoA reductase 2-like [Arachis ipaensis]	Cinnamoyl-CoA reductase 1
AH19G02810	Inf	Inf	Inf	Chr19	2530447	2545515	+	4882	AH19G02810	-	-	virNOG02670	Q	sp|Q76CU2|PDR1_TOBAC Pleiotropic drug resistance protein 1 OS=Nicotiana tabacum GN=PDR1 PE=2 SV=1	gi|1021567878|ref|XP_016175162.1| PREDICTED: pleiotropic drug resistance protein 1-like [Arachis ipaensis]	Pleiotropic drug resistance protein 1
AH19G05890	6.51558	6.9483	7.67931	Chr19	5949336	5953833	-	2304	AH19G05890	-	-	virNOG03368	E	sp|Q9SWX9|ILL5_ARATH IAA-amino acid hydrolase ILR1-like 5 OS=Arabidopsis thaliana GN=ILL5 PE=3 SV=1	gi|1021566538|ref|XP_016174519.1| PREDICTED: IAA-amino acid hydrolase ILR1-like 4 [Arachis ipaensis]	IAA-amino acid hydrolase ILR1-like 4
AH19G07420	7.17973	6.39289	8.58944	Chr19	8474197	8475829	-	1633	AH19G07420	-	-	-	-	-	gi|1021571346|ref|XP_016176824.1| PREDICTED: periaxin-like [Arachis ipaensis]	Periaxin
AH19G08160	1.43811	1.41173	1.57095	Chr19	9670013	9671960	+	1842	AH19G08160	-	-	virNOG06330	R	sp|Q9C9I3|PP115_ARATH Pentatricopeptide repeat-containing protein At1g71460, chloroplastic OS=Arabidopsis thaliana GN=PCMP-A3 PE=2 SV=1	gi|1021572750|ref|XP_016177473.1| PREDICTED: pentatricopeptide repeat-containing protein At1g71460, chloroplastic-like isoform X2 [Arachis ipaensis]	Pentatricopeptide repeat-containing protein At1g71460, chloroplastic
AH19G08170	2.09135	1.71645	2.70401	Chr19	9673224	9675647	+	2424	AH19G08170	GO:0008270;GO:0008568	-	virNOG02540;virNOG09608;virNOG10581	R	sp|Q3E6Q1|PPR32_ARATH Pentatricopeptide repeat-containing protein At1g11290, chloroplastic OS=Arabidopsis thaliana GN=PCMP-H40 PE=2 SV=1	gi|1021570324|ref|XP_016176345.1| PREDICTED: pentatricopeptide repeat-containing protein At2g02980, chloroplastic-like [Arachis ipaensis]	Pentatricopeptide repeat-containing protein At1g11290, chloroplastic
AH19G09490	2.65916	1.52271	1.41249	Chr19	11646312	11649122	-	1593	AH19G09490	GO:0016491;GO:0055114;GO:0008270	-	COG2130;virNOG06682	R	sp|Q9SLN8|DBR_TOBAC 2-alkenal reductase (NADP(+)-dependent) OS=Nicotiana tabacum GN=DBR PE=1 SV=1	gi|1021569772|ref|XP_016176094.1| PREDICTED: 2-alkenal reductase (NADP(+)-dependent)-like [Arachis ipaensis]	2-alkenal reductase (NADP(+)-dependent)
AH19G10670	4.37942	2.98696	1.81367	Chr19	13807032	13810748	+	2807	AH19G10670	GO:0004553;GO:0005975	-	virNOG13093	R	sp|Q06915|EA6_ARATH Probable glucan endo-1,3-beta-glucosidase A6 OS=Arabidopsis thaliana GN=A6 PE=2 SV=1	gi|1021572744|ref|XP_016177470.1| PREDICTED: probable glucan endo-1,3-beta-glucosidase A6 [Arachis ipaensis]	Probable glucan endo-1,3-beta-glucosidase A6
AH19G12060	8.10959	8.4131	7.61294	Chr19	16227031	16227921	-	891	AH19G12060	GO:0045735;GO:0005576;GO:0033609;GO:0046564;GO:0030145;GO:0005618	-	virNOG16992	R	sp|O04012|AB19B_PRUPE Auxin-binding protein ABP19b OS=Prunus persica GN=ABP19B PE=3 SV=1	gi|1021568603|ref|XP_016175519.1| PREDICTED: auxin-binding protein ABP19b-like [Arachis ipaensis] &gt;gi|154795725|gb|ABS86850.1| oxalate oxidase [Arachis hypogaea]	Auxin-binding protein ABP19b
AH19G12070	Inf	Inf	Inf	Chr19	16244296	16245276	-	981	AH19G12070	GO:0045735;GO:0005576;GO:0030145	-	virNOG16992;virNOG13595	R	sp|O04011|ABP20_PRUPE Auxin-binding protein ABP20 OS=Prunus persica GN=ABP20 PE=2 SV=1	gi|1021568601|ref|XP_016175518.1| PREDICTED: auxin-binding protein ABP20-like [Arachis ipaensis]	Auxin-binding protein ABP20
AH19G12820	2.90717	1.18881	1.10862	Chr19	18077229	18084406	+	3034	AH19G12820	GO:0031408;GO:0046872;GO:0055114;GO:0016702	K15718	virNOG04223	S	sp|P27480|LOXA_PHAVU Linoleate 9S-lipoxygenase 1 OS=Phaseolus vulgaris GN=LOXA PE=3 SV=1	gi|1021566844|ref|XP_016174663.1| PREDICTED: linoleate 9S-lipoxygenase 1-like [Arachis ipaensis]	Linoleate 9S-lipoxygenase 1
AH19G12870	3.97153	2.28651	1.86347	Chr19	18251650	18259168	+	3100	AH19G12870	GO:0046872;GO:0055114;GO:0016702;GO:0031408	K15718	virNOG04223;NOG08763	OS	sp|P38414|LOX1_LENCU Linoleate 9S-lipoxygenase OS=Lens culinaris GN=LOX1.1 PE=2 SV=1	gi|1021566614|ref|XP_016174554.1| PREDICTED: linoleate 9S-lipoxygenase-like [Arachis ipaensis]	Linoleate 9S-lipoxygenase
AH19G13640	3.53445	3.31952	4.28894	Chr19	20924915	20926147	+	576	AH19G13640	-	-	-	-	-	gi|1011995238|ref|XP_015955078.1| PREDICTED: uncharacterized protein LOC107479456 [Arachis duranensis]	Unknown function
AH19G14060	4.73869	5.33769	5.27833	Chr19	22004227	22016049	-	1065	AH19G14060	-	-	virNOG22859	S	-	gi|1021572971|ref|XP_016177567.1| PREDICTED: uncharacterized protein LOC107619799 [Arachis ipaensis]	Uncharacterized protein
AH19G14370	Inf	Inf	Inf	Chr19	22547325	22549981	-	2657	AH19G14370	-	-	KOG1192;NOG103178	CGS	sp|Q2V6J9|UFOG7_FRAAN UDP-glucose flavonoid 3-O-glucosyltransferase 7 OS=Fragaria ananassa GN=GT7 PE=1 SV=1	gi|1021567258|ref|XP_016174867.1| PREDICTED: UDP-glucose flavonoid 3-O-glucosyltransferase 7-like [Arachis ipaensis]	UDP-glucose flavonoid 3-O-glucosyltransferase 7
AH19G14470	1.30388	4.56408	2.20027	Chr19	22819227	22820082	-	856	AH19G14470	-	-	virNOG23430;virNOG22046	RS	sp|Q9LZP9|CP122_ARATH Calvin cycle protein CP12-2, chloroplastic OS=Arabidopsis thaliana GN=CP12-2 PE=1 SV=1	gi|1021571909|ref|XP_016177075.1| PREDICTED: calvin cycle protein CP12-1, chloroplastic-like [Arachis ipaensis]	Calvin cycle protein CP12-2, chloroplastic
AH19G16950	1.46114	1.25752	1.04293	Chr19	32489362	32500458	-	3422	AH19G16950	GO:0051131;GO:0090296;GO:0043565;GO:0005759;GO:0004176;GO:0070407;GO:0004252;GO:0005524;GO:0006515;GO:0034599	K08675	virNOG12689	L	sp|P93655|LONM1_ARATH Lon protease homolog 1, mitochondrial OS=Arabidopsis thaliana GN=LON1 PE=1 SV=2	gi|1021568620|ref|XP_016175528.1| PREDICTED: lon protease homolog 1, mitochondrial-like isoform X1 [Arachis ipaensis] &gt;gi|1021568622|ref|XP_016175529.1| PREDICTED: lon protease homolog 1, mitochondrial-like isoform X2 [Arachis ipaensis]	Lon protease homolog, mitochondrial
AH19G20260	2.52614	5.20264	4.59396	Chr19	55562198	55564285	-	1387	AH19G20260	GO:0051213	-	virNOG04549	Q	sp|O04847|DV4H_CATRO Deacetoxyvindoline 4-hydroxylase OS=Catharanthus roseus GN=D4H PE=1 SV=2	gi|1021572579|ref|XP_016177398.1| PREDICTED: deacetoxyvindoline 4-hydroxylase-like [Arachis ipaensis]	Deacetoxyvindoline 4-hydroxylase
AH19G20440	3.18256	1.89178	1.5557	Chr19	58609506	58611201	-	831	AH19G20440	GO:0005829;GO:0047974;GO:0009451	-	virNOG01432	F	sp|O34598|GUAD_BACSU Guanine deaminase OS=Bacillus subtilis (strain 168) GN=guaD PE=1 SV=1	gi|1021565553|ref|XP_016174128.1| PREDICTED: guanine deaminase-like isoform X2 [Arachis ipaensis]	Guanine deaminase
AH19G23250	2.49731	2.04046	1.62208	Chr19	97682652	97689183	-	1718	AH19G23250	GO:0030170;GO:0003824	K01761	virNOG11970	E	sp|Q9SGU9|MGL_ARATH Methionine gamma-lyase OS=Arabidopsis thaliana GN=MGL PE=1 SV=1	gi|1021570275|ref|XP_016176324.1| PREDICTED: methionine gamma-lyase-like [Arachis ipaensis]	Methionine gamma-lyase
AH19G23830	4.37814	2.70014	4.14849	Chr19	105562568	105972201	-	1183	AH19G23830	GO:0004867;GO:0005576;GO:0010951;GO:0008233	-	virNOG37893	R	sp|P01067|IBB2_ARAHY Bowman-Birk type proteinase inhibitor B-II OS=Arachis hypogaea PE=1 SV=1	gi|1021572040|ref|XP_016177143.1| PREDICTED: Bowman-Birk type proteinase inhibitor B-II [Arachis ipaensis]	Bowman-Birk type proteinase inhibitor B-II
AH19G24870	Inf	Inf	Inf	Chr19	113659945	113661794	-	963	AH19G24870	GO:0005509	K13448	virNOG18442;COG5126;virNOG29035	TZD	sp|P0DH95|CALM1_ARATH Calmodulin-1 OS=Arabidopsis thaliana GN=CAM1 PE=1 SV=1	gi|1012239755|ref|XP_015940562.1| PREDICTED: calmodulin-like protein 11 [Arachis duranensis] &gt;gi|1021572457|ref|XP_016177338.1| PREDICTED: calmodulin-like protein 11 [Arachis ipaensis]	Calmodulin-like protein 11
AH19G25890	6.04542	6.38454	3.365	Chr19	121207908	121210604	+	1541	AH19G25890	GO:0003677	K09422	virNOG17373	K	sp|Q9LTC4|MYB15_ARATH Transcription factor MYB15 OS=Arabidopsis thaliana GN=MYB15 PE=1 SV=1	gi|1021570588|ref|XP_016176474.1| PREDICTED: myb-related protein Myb4-like [Arachis ipaensis]	MYB-like transcript factor 6
AH19G28710	4.51402	2.50973	1.85204	Chr19	134281786	134345883	-	944	AH19G28710	-	K00799	virNOG03173;virNOG34654;KOG0406	O	sp|Q03664|GSTX3_TOBAC Probable glutathione S-transferase OS=Nicotiana tabacum PE=2 SV=1	gi|1012241579|ref|XP_015941033.1| PREDICTED: probable glutathione S-transferase [Arachis duranensis]	Glutathione transferase GST 23
AH19G28730	6.14394	5.06605	4.67708	Chr19	134501579	134503081	-	904	AH19G28730	-	K00799	virNOG34654;KOG0406;virNOG03173	O	sp|Q03664|GSTX3_TOBAC Probable glutathione S-transferase OS=Nicotiana tabacum PE=2 SV=1	gi|1021570956|ref|XP_016176649.1| PREDICTED: probable glutathione S-transferase [Arachis ipaensis]	Glutathione transferase GST 23
AH19G29380	2.69753	2.42173	1.73205	Chr19	136345651	136352427	-	5334	AH19G29380	GO:0001055;GO:0003677;GO:0005665;GO:0006366	K03006	virNOG00122	K	sp|P18616|NRPB1_ARATH DNA-directed RNA polymerase II subunit 1 OS=Arabidopsis thaliana GN=NRPB1 PE=1 SV=3	gi|1021572184|ref|XP_016177212.1| PREDICTED: DNA-directed RNA polymerase II subunit 1-like [Arachis ipaensis]	DNA-directed RNA polymerase II subunit 1
AH19G29720	1.6178	1.02037	1.15374	Chr19	137919285	137922712	+	2805	AH19G29720	GO:0008152;GO:0016021;GO:0003824	K10526	virNOG04827	I	sp|Q84P21|4CLL5_ARATH 4-coumarate--CoA ligase-like 5 OS=Arabidopsis thaliana GN=4CLL5 PE=1 SV=2	gi|1021571178|ref|XP_016176743.1| PREDICTED: 4-coumarate--CoA ligase-like 5 [Arachis ipaensis]	4-coumarate--CoA ligase-like 5
AH19G30280	5.35132	6.04348	3.57801	Chr19	139974745	139975113	-	369	AH19G30280	-	-	-	-	-	-	Unknown function
AH19G30300	3.54387	1.14989	1.30962	Chr19	140187752	140188585	+	834	AH19G30300	GO:0046872;GO:0030246	-	NOG80837;virNOG04804	ST	sp|Q41160|LCB3_ROBPS Putative bark agglutinin LECRPA3 (Fragment) OS=Robinia pseudoacacia PE=2 SV=2	gi|1021572478|ref|XP_016177349.1| PREDICTED: putative bark agglutinin LECRPA3 [Arachis ipaensis]	Putative bark agglutinin LECRPA3 (Fragment)
AH19G31430	Inf	Inf	Inf	Chr19	143347689	143349315	+	1088	AH19G31430	-	-	-	-	-	-	extensin-1-like
AH19G32160	5.42064	4.72387	3.34537	Chr19	145423314	145424503	-	1190	AH19G32160	GO:0030246	-	NOG80837	S	sp|P42088|LEC_LEUMI Lectin OS=Leucomphalos mildbraedii PE=1 SV=1	gi|1021572792|ref|XP_016177490.1| PREDICTED: lectin-like [Arachis ipaensis]	Lectin
AH19G32310	Inf	Inf	Inf	Chr19	145722546	145723659	-	1114	AH19G32310	GO:0005488	-	NOG80837	S	sp|Q39529|LEC2_CLAKE Agglutinin-2 OS=Cladrastis kentukea PE=1 SV=1	gi|1021571121|ref|XP_016176720.1| PREDICTED: lectin-like [Arachis ipaensis]	Agglutinin-2
AH19G34820	Inf	Inf	Inf	Chr19	150095543	150097495	-	1867	AH19G34820	-	-	virNOG17989	K	sp|Q70II3|EF110_ARATH Ethylene-responsive transcription factor ERF110 OS=Arabidopsis thaliana GN=ERF110 PE=2 SV=2	gi|1021565491|ref|XP_016174101.1| PREDICTED: ethylene-responsive transcription factor ERF112 [Arachis ipaensis]	Ethylene-responsive transcription factor ERF112
AH19G35340	Inf	Inf	Inf	Chr19	151082685	151190105	+	1310	AH19G35340	-	K01183	virNOG08992;NOG132868	GS	sp|P23472|CHLY_HEVBR Hevamine-A OS=Hevea brasiliensis PE=1 SV=2	gi|1021565639|ref|XP_016174163.1| PREDICTED: hevamine-A-like [Arachis ipaensis]	Hevamine-A
AH19G36350	3.00315	2.7	3.9493	Chr19	152504797	152507088	-	2292	AH19G36350	GO:0016021;GO:0016887;GO:0005524	-	virNOG11121	Q	sp|O80946|AB1G_ARATH ABC transporter G family member 1 OS=Arabidopsis thaliana GN=ABCG1 PE=2 SV=1	gi|1012246479|ref|XP_015942370.1| PREDICTED: ABC transporter G family member 6-like [Arachis duranensis]	ABC transporter G family member 16
AH19G36390	4.1716	3.73559	2.51942	Chr19	152535299	152537374	-	1052	AH19G36390	GO:0009813;GO:0045430	K01859	virNOG04834	G	sp|Q53B75|CF1B1_SOYBN Chalcone--flavonone isomerase 1B-1 OS=Glycine max GN=CHI1B1 PE=2 SV=1	gi|1021566592|ref|XP_016174543.1| PREDICTED: chalcone--flavonone isomerase 1B-1-like [Arachis ipaensis]	Chalcone--flavonone isomerase 1B-1
AH19G37000	5.09445	5.23655	5.30344	Chr19	153069920	153073292	+	2416	AH19G37000	-	-	virNOG01821	R	sp|Q00874|DR100_ARATH DNA damage-repair/toleration protein DRT100 OS=Arabidopsis thaliana GN=DRT100 PE=2 SV=2	gi|1021570818|ref|XP_016176581.1| PREDICTED: DNA-damage-repair/toleration protein DRT100 [Arachis ipaensis] &gt;gi|1021570820|ref|XP_016176582.1| PREDICTED: DNA-damage-repair/toleration protein DRT100 [Arachis ipaensis]	Receptor-like protein 12
AH19G37020	3.04349	3.60346	3.38445	Chr19	153076415	153077967	-	1066	AH19G37020	-	-	virNOG19701	R	sp|Q8LDF9|HMGB7_ARATH High mobility group B protein 7 OS=Arabidopsis thaliana GN=HMGB7 PE=1 SV=1	gi|1021572018|ref|XP_016177132.1| PREDICTED: high mobility group B protein 7-like [Arachis ipaensis]	High mobility group B protein 7
AH19G38150	1.68388	3.85101	2.59435	Chr19	154297734	154299640	+	1424	AH19G38150	GO:0016413;GO:0071554;GO:0005794	-	virNOG10526	R	sp|Q940H3|TBL36_ARATH Protein trichome birefringence-like 36 OS=Arabidopsis thaliana GN=TBL36 PE=2 SV=1	gi|1021570420|ref|XP_016176393.1| PREDICTED: protein trichome birefringence-like 36 [Arachis ipaensis]	Protein trichome birefringence-like 36
AH19G38560	Inf	Inf	Inf	Chr19	154673729	154675495	-	1767	AH19G38560	GO:0016021	-	virNOG12102;virNOG12333	R	-	gi|1012357941|gb|KYP69125.1| putative transporter MCH1 [Cajanus cajan]	Protein NUCLEAR FUSION DEFECTIVE 4
AH19G39270	2.66869	3.00172	1.62498	Chr19	155542161	155544516	-	1896	AH19G39270	-	-	virNOG15629	T	sp|Q9FF31|LRL21_ARATH LEAF RUST 10 DISEASE-RESISTANCE LOCUS RECEPTOR-LIKE PROTEIN KINASE-like 2.1 OS=Arabidopsis thaliana GN=LRK10L-2.1 PE=3 SV=1	gi|1021568389|ref|XP_016175417.1| PREDICTED: rust resistance kinase Lr10-like isoform X2 [Arachis ipaensis]	Uncharacterized protein
AH19G40240	4.80054	4.61434	4.25087	Chr19	156438852	156439553	-	702	AH19G40240	-	-	virNOG12093	R	sp|C0HJG8|BSP_BOSSE Basic secretory protease (Fragments) OS=Boswellia serrata PE=1 SV=1	gi|1021567659|ref|XP_016175050.1| PREDICTED: uncharacterized protein LOC107617722 [Arachis ipaensis]	Basic secretory protease (Fragments)
AH19G40320	1.67768	1.75065	1.41107	Chr19	156512062	156514053	+	676	AH19G40320	-	-	virNOG25831	S	-	gi|1021571994|ref|XP_016177119.1| PREDICTED: uncharacterized protein LOC107619363 isoform X2 [Arachis ipaensis]	uncharacterized protein LOC106770837 isoform X3
AH19G40740	1.92589	1.68562	4.88898	Chr19	156780364	156783359	+	1862	AH19G40740	GO:0016021;GO:0055085;GO:0005215	-	virNOG16415	P	sp|P93039|NAT4_ARATH Nucleobase-ascorbate transporter 4 OS=Arabidopsis thaliana GN=NAT4 PE=2 SV=2	gi|1021571828|ref|XP_016177034.1| PREDICTED: nucleobase-ascorbate transporter 4 [Arachis ipaensis]	Nucleobase-ascorbate transporter 4
AH19G40980	5.35279	3.27504	3.72	Chr19	156920556	156924429	-	2346	AH19G40980	GO:0016020;GO:0004672	-	virNOG05235	T	sp|Q9T0J1|CRK26_ARATH Cysteine-rich receptor-like protein kinase 26 OS=Arabidopsis thaliana GN=CRK26 PE=2 SV=1	gi|1021564562|ref|XP_016173614.1| PREDICTED: uncharacterized protein LOC107616129 [Arachis ipaensis]	Cysteine-rich receptor-like protein kinase 29
AH19G40990	2.4116	3.35645	1.77208	Chr19	156927754	156929572	-	1294	AH19G40990	GO:0004672;GO:0000166;GO:0016310	-	virNOG21430;virNOG05235;COG0515	TR	sp|Q8S9L6|CRK29_ARATH Cysteine-rich receptor-like protein kinase 29 OS=Arabidopsis thaliana GN=CRK29 PE=2 SV=1	gi|1012243954|ref|XP_015941665.1| PREDICTED: cysteine-rich receptor-like protein kinase 29 [Arachis duranensis]	Cysteine-rich receptor-like protein kinase 29
AH19G41470	3.63527	2.79921	2.4111	Chr19	157319699	157321033	-	1239	AH19G41470	GO:0009717;GO:0009813;GO:0052689;GO:0033987	K13258	virNOG14466;COG0657;virNOG00389;virNOG06143	IV	sp|Q5NUF4|HIDM_GLYEC 2-hydroxyisoflavanone dehydratase OS=Glycyrrhiza echinata GN=HIDM PE=1 SV=1	gi|1021568036|ref|XP_016175241.1| PREDICTED: 2-hydroxyisoflavanone dehydratase-like [Arachis ipaensis]	2-hydroxyisoflavanone dehydratase
AH19G41680	Inf	Inf	Inf	Chr19	157500848	157505162	+	2627	AH19G41680	GO:0008131;GO:0048038;GO:0055114;GO:0009308;GO:0005507	K00276	virNOG10888	Q	sp|P0DO00|AMO2_ARATH Primary amine oxidase 2 OS=Arabidopsis thaliana GN=At1g31672 PE=3 SV=1	gi|1021569037|ref|XP_016175742.1| PREDICTED: primary amine oxidase-like [Arachis ipaensis]	Primary amine oxidase
AH19G41910	Inf	Inf	Inf	Chr19	157685160	157686393	+	591	AH19G41910	GO:0016021	-	virNOG24889;virNOG24248;virNOG20662	R	-	gi|574139417|emb|CCW28823.1| putative lipid transfer/seed storage/trypsin-alpha amylase inhibitor [Arachis hypogaea]	Putative lipid transfer/seed storage/trypsin-alpha amylase inhibitor
AH19G43260	1.09186	1.51475	1.11189	Chr19	158821776	158826419	-	1571	AH19G43260	-	-	virNOG06677	K	sp|Q8H0W3|RVE6_ARATH Protein REVEILLE 6 OS=Arabidopsis thaliana GN=RVE6 PE=2 SV=1	gi|1021571145|ref|XP_016176733.1| PREDICTED: protein REVEILLE 6 isoform X2 [Arachis ipaensis]	Protein REVEILLE 6
AH19G43390	4.76578	5.11747	4.88938	Chr19	158922294	158925940	-	2487	AH19G43390	GO:0005524;GO:0004674;GO:0048544;GO:0005886;GO:0030246;GO:0016021;GO:0006468	-	virNOG10391	T	sp|Q9FLV4|Y5248_ARATH G-type lectin S-receptor-like serine/threonine-protein kinase At5g24080 OS=Arabidopsis thaliana GN=At5g24080 PE=2 SV=1	gi|1012242624|ref|XP_015941299.1| PREDICTED: G-type lectin S-receptor-like serine/threonine-protein kinase At5g24080 [Arachis duranensis]	G-type lectin S-receptor-like serine/threonine-protein kinase At5g24080
AH20G00690	1.88659	2.0793	1.80825	Chr20	653719	655554	+	1836	AH20G00690	-	-	virNOG01501	R	sp|Q9FLJ4|PP440_ARATH Pentatricopeptide repeat-containing protein At5g61400 OS=Arabidopsis thaliana GN=At5g61400 PE=2 SV=1	gi|1021584427|ref|XP_016181578.1| PREDICTED: LOW QUALITY PROTEIN: pentatricopeptide repeat-containing protein At5g61400-like [Arachis ipaensis]	Pentatricopeptide repeat-containing protein At5g61400
AH20G00720	9.20036	7.7243	9.277	Chr20	664695	668325	-	1344	AH20G00720	GO:0006032;GO:0004568;GO:0016998;GO:0005975;GO:0008061	K20547	virNOG01205	G	sp|P36907|CHIX_PEA Endochitinase OS=Pisum sativum PE=2 SV=1	gi|1011994878|ref|XP_015953515.1| PREDICTED: endochitinase-like [Arachis duranensis]	Endochitinase
AH20G01180	1.57408	1.14763	1.26263	Chr20	1076546	1080242	+	2474	AH20G01180	GO:0008299;GO:0004420;GO:0005789;GO:0016021;GO:0050661;GO:0055114;GO:0015936	K00021	COG1257;virNOG07933	I	sp|Q00583|HMDH3_HEVBR 3-hydroxy-3-methylglutaryl-coenzyme A reductase 3 OS=Hevea brasiliensis GN=HMGR3 PE=2 SV=1	gi|1021576806|ref|XP_016179571.1| PREDICTED: 3-hydroxy-3-methylglutaryl-coenzyme A reductase 3-like [Arachis ipaensis]	3-hydroxy-3-methylglutaryl-coenzyme A reductase 1
AH20G01330	1.14301	1.56723	1.15976	Chr20	1201666	1206269	-	2127	AH20G01330	GO:0052636;GO:0016021	K20784	virNOG07476	S	sp|Q8VXZ5|XG113_ARATH Arabinosyltransferase XEG113 OS=Arabidopsis thaliana GN=XEG113 PE=2 SV=1	gi|1021583383|ref|XP_016181071.1| PREDICTED: arabinosyltransferase XEG113-like [Arachis ipaensis] &gt;gi|1021583385|ref|XP_016181072.1| PREDICTED: arabinosyltransferase XEG113-like [Arachis ipaensis]	Arabinosyltransferase XEG113
AH20G01780	3.41196	2.61693	2.76984	Chr20	1814784	1818275	+	2692	AH20G01780	-	-	virNOG02323	T	sp|O81905|SD18_ARATH Receptor-like serine/threonine-protein kinase SD1-8 OS=Arabidopsis thaliana GN=SD18 PE=1 SV=1	gi|1021575556|ref|XP_016179006.1| PREDICTED: receptor-like serine/threonine-protein kinase SD1-8 isoform X2 [Arachis ipaensis]	Receptor-like serine/threonine-protein kinase SD1-8
AH20G01860	3.32301	4.00902	4.30165	Chr20	1998330	2001608	+	2675	AH20G01860	GO:0004674;GO:0005524;GO:0048544;GO:0005886;GO:0006952;GO:0016021;GO:0009506;GO:0006468	-	virNOG02323;COG0515	T	sp|O81832|Y4729_ARATH G-type lectin S-receptor-like serine/threonine-protein kinase At4g27290 OS=Arabidopsis thaliana GN=At4g27290 PE=3 SV=4	gi|1021575574|ref|XP_016179016.1| PREDICTED: G-type lectin S-receptor-like serine/threonine-protein kinase At4g27290 [Arachis ipaensis]	Receptor-like serine/threonine-protein kinase SD1-8
AH20G02550	7.17516	6.72164	7.13666	Chr20	2799913	2800395	-	483	AH20G02550	GO:0005576	K13449	virNOG22019	S	sp|P09042|PR1C_TOBAC Pathogenesis-related protein 1C OS=Nicotiana tabacum PE=2 SV=3	gi|1021580985|ref|XP_016179850.1| PREDICTED: pathogenesis-related protein 1C-like [Arachis ipaensis]	Pathogenesis-related protein 1C
AH20G02660	3.78544	2.12185	2.56003	Chr20	2915359	2919244	-	3719	AH20G02660	GO:0016021;GO:0006468;GO:0005524;GO:0004674	-	virNOG00491	T	sp|Q9LJM4|IKU2_ARATH Receptor-like protein kinase HAIKU2 OS=Arabidopsis thaliana GN=IKU2 PE=1 SV=1	gi|1021582885|ref|XP_016180838.1| PREDICTED: receptor-like protein kinase HAIKU2 [Arachis ipaensis]	Receptor-like protein kinase HAIKU2
AH20G02680	Inf	Inf	Inf	Chr20	2930245	2933603	-	2003	AH20G02680	-	-	virNOG04643	K	sp|Q9T072|BH025_ARATH Transcription factor bHLH25 OS=Arabidopsis thaliana GN=BHLH25 PE=2 SV=2	gi|1021585800|ref|XP_016182236.1| PREDICTED: transcription factor bHLH25-like isoform X1 [Arachis ipaensis]	Transcription factor bHLH25
AH20G03250	3.19424	3.46042	1.76903	Chr20	4330336	4331822	+	1050	AH20G03250	-	-	virNOG21705;virNOG24293	R	sp|Q9ZP41|EGC_CITJA EG45-like domain containing protein OS=Citrus jambhiri GN=CjBAp12 PE=1 SV=1	gi|1021576061|ref|XP_016179245.1| PREDICTED: EG45-like domain containing protein [Arachis ipaensis]	EG45-like domain containing protein
AH20G03750	3.06463	2.77079	3.16413	Chr20	5369371	5371375	+	1455	AH20G03750	-	K00083	virNOG02608	Q	sp|Q9CAI3|CADH1_ARATH Probable cinnamyl alcohol dehydrogenase 1 OS=Arabidopsis thaliana GN=CAD1 PE=2 SV=1	gi|1021581977|ref|XP_016180373.1| PREDICTED: probable cinnamyl alcohol dehydrogenase 1 [Arachis ipaensis] &gt;gi|1021581979|ref|XP_016180374.1| PREDICTED: probable cinnamyl alcohol dehydrogenase 1 [Arachis ipaensis]	Probable cinnamyl alcohol dehydrogenase 1
AH20G03760	4.53357	4.57199	4.41151	Chr20	5394808	5397088	+	1536	AH20G03760	-	K00083	virNOG02608	Q	sp|Q9CAI3|CADH1_ARATH Probable cinnamyl alcohol dehydrogenase 1 OS=Arabidopsis thaliana GN=CAD1 PE=2 SV=1	gi|1021581975|ref|XP_016180372.1| PREDICTED: probable cinnamyl alcohol dehydrogenase 1 [Arachis ipaensis]	Probable cinnamyl alcohol dehydrogenase 1
AH20G03770	5.11301	3.88048	2.38068	Chr20	5397626	5399962	+	1566	AH20G03770	-	K00083	COG1064;virNOG02608	CQ	sp|Q9CAI3|CADH1_ARATH Probable cinnamyl alcohol dehydrogenase 1 OS=Arabidopsis thaliana GN=CAD1 PE=2 SV=1	gi|1021581973|ref|XP_016180371.1| PREDICTED: probable cinnamyl alcohol dehydrogenase 1 [Arachis ipaensis]	Probable cinnamyl alcohol dehydrogenase 1
AH20G04210	Inf	Inf	Inf	Chr20	5817251	5819731	-	2377	AH20G04210	GO:0005488	-	virNOG08196;COG0515	T	sp|P93604|LRK10_WHEAT Rust resistance kinase Lr10 OS=Triticum aestivum GN=LRK10 PE=2 SV=1	gi|1021573120|ref|XP_016177647.1| PREDICTED: uncharacterized protein LOC107619931 [Arachis ipaensis]	Receptor-like kinase
AH20G05490	Inf	Inf	Inf	Chr20	7509467	7513153	+	2849	AH20G05490	-	-	NOG26344;virNOG04742	T	sp|Q9SXB8|Y1133_ARATH G-type lectin S-receptor-like serine/threonine-protein kinase At1g11330 OS=Arabidopsis thaliana GN=At1g11330 PE=2 SV=3	gi|1021573226|ref|XP_016177708.1| PREDICTED: G-type lectin S-receptor-like serine/threonine-protein kinase At1g11330 [Arachis ipaensis]	G-type lectin S-receptor-like serine/threonine-protein kinase At1g11330
AH20G05700	2.12923	4.18801	2.40636	Chr20	7726953	7728489	-	1381	AH20G05700	-	K09422	virNOG13628	K	sp|Q9LDR8|MY102_ARATH Transcription factor MYB102 OS=Arabidopsis thaliana GN=MYB102 PE=2 SV=1	gi|1021575700|ref|XP_016179081.1| PREDICTED: protein ODORANT1-like [Arachis ipaensis]	Uncharacterized protein
AH20G05760	Inf	Inf	Inf	Chr20	7792883	7797197	-	2316	AH20G05760	GO:0055114;GO:0005509;GO:0016491	K17871	virNOG02695	C	sp|Q94BV7|NDB2_ARATH External alternative NAD(P)H-ubiquinone oxidoreductase B2, mitochondrial OS=Arabidopsis thaliana GN=NDB2 PE=1 SV=1	gi|1021586449|ref|XP_016182539.1| PREDICTED: external alternative NAD(P)H-ubiquinone oxidoreductase B2, mitochondrial-like [Arachis ipaensis]	External alternative NAD(P)H-ubiquinone oxidoreductase B2, mitochondrial
AH20G06310	8.10823	7.64614	8.18823	Chr20	8401384	8403141	-	1758	AH20G06310	GO:0004097;GO:0046148;GO:0055114;GO:0046872	K00422	virNOG08373	S	sp|P43309|PPO_MALDO Polyphenol oxidase, chloroplastic OS=Malus domestica PE=2 SV=1	gi|1021585493|ref|XP_016182086.1| PREDICTED: polyphenol oxidase, chloroplastic-like [Arachis ipaensis]	Polyphenol oxidase, chloroplastic
AH20G06590	2.66115	3.26147	2.58962	Chr20	8680337	8680678	+	342	AH20G06590	-	-	virNOG26056;euNOG54638	S	-	gi|734400796|gb|KHN31577.1| hypothetical protein glysoja_042695 [Glycine soja] &gt;gi|947117785|gb|KRH66034.1| hypothetical protein GLYMA_03G078400 [Glycine max]	Uncharacterized protein
AH20G06740	3.99723	5.20777	3.36217	Chr20	8861657	8864552	+	1286	AH20G06740	-	-	virNOG08711	S	-	gi|1021585359|ref|XP_016182014.1| PREDICTED: uncharacterized protein LOC107624081 [Arachis ipaensis]	Uncharacterized protein
AH20G06980	2.80309	2.9575	2.16281	Chr20	9057694	9058712	+	1019	AH20G06980	GO:0006351	-	virNOG22644	K	sp|Q94ID6|ERF81_ARATH Ethylene-responsive transcription factor 12 OS=Arabidopsis thaliana GN=ERF12 PE=1 SV=1	gi|1021585918|ref|XP_016182286.1| PREDICTED: ethylene-responsive transcription factor 12 [Arachis ipaensis]	Ethylene-responsive transcription factor 12
AH20G07050	4.20933	5.4733	3.74632	Chr20	9140478	9141305	-	828	AH20G07050	-	-	virNOG26876;virNOG33826	R	-	gi|1021584499|ref|XP_016181607.1| PREDICTED: protein E6 [Arachis ipaensis]	Protein E6
AH20G07350	4.43787	3.10246	2.18594	Chr20	9359874	9360570	+	697	AH20G07350	GO:0006351	K13433	virNOG22226	K	sp|O04681|PTI5_SOLLC Pathogenesis-related genes transcriptional activator PTI5 OS=Solanum lycopersicum GN=PTI5 PE=2 SV=1	gi|1021576185|ref|XP_016179303.1| PREDICTED: pathogenesis-related genes transcriptional activator PTI5-like [Arachis ipaensis]	Pathogenesis-related genes transcriptional activator PTI5
AH20G08220	Inf	Inf	Inf	Chr20	10168958	10169230	+	273	AH20G08220	-	-	-	-	-	gi|1021573374|ref|XP_016177791.1| PREDICTED: proline-rich receptor-like protein kinase PERK2 [Arachis ipaensis]	RNA-binding protein 12-like
AH20G08230	Inf	Inf	Inf	Chr20	10172287	10173228	+	942	AH20G08230	-	-	-	-	-	gi|1012250667|ref|XP_015943500.1| PREDICTED: RNA-binding protein 12 [Arachis duranensis]	Uncharacterized protein
AH20G08380	6.16772	5.37525	4.29543	Chr20	10318928	10322249	+	2452	AH20G08380	GO:0016021;GO:0005524;GO:0016887	-	virNOG06274	Q	sp|Q8RXN0|AB11G_ARATH ABC transporter G family member 11 OS=Arabidopsis thaliana GN=ABCG11 PE=1 SV=1	gi|1021573378|ref|XP_016177793.1| PREDICTED: ABC transporter G family member 11-like [Arachis ipaensis]	ABC transporter G family member 11
AH20G11260	1.22834	1.92649	1.15794	Chr20	15197821	15207465	+	2563	AH20G11260	GO:0046872;GO:0004222;GO:0006518;GO:0016021;GO:0006508	K01392	virNOG02003	O	sp|F4HTQ1|MPRO1_ARATH Probable thimet oligopeptidase OS=Arabidopsis thaliana GN=At1g67690 PE=3 SV=1	gi|1021584356|ref|XP_016181547.1| PREDICTED: probable thimet oligopeptidase [Arachis ipaensis] &gt;gi|1021584358|ref|XP_016181548.1| PREDICTED: probable thimet oligopeptidase [Arachis ipaensis]	Probable thimet oligopeptidase
AH20G12810	2.7769	1.99201	2.43517	Chr20	18955194	18959886	-	2014	AH20G12810	GO:0003849;GO:0009073	K01626	virNOG05672	E	sp|P27608|AROF_TOBAC Phospho-2-dehydro-3-deoxyheptonate aldolase 1, chloroplastic OS=Nicotiana tabacum GN=DHAPS-1 PE=2 SV=1	gi|1021583701|ref|XP_016181231.1| PREDICTED: phospho-2-dehydro-3-deoxyheptonate aldolase 1, chloroplastic-like [Arachis ipaensis]	Phospho-2-dehydro-3-deoxyheptonate aldolase 1, chloroplastic
AH20G12910	1.21665	1.51775	1.83899	Chr20	19154378	19158085	+	2982	AH20G12910	GO:0016757	-	virNOG12625;virNOG04662	GC	sp|G3FIN9|UGTK5_MANES Linamarin synthase 2 OS=Manihot esculenta GN=UGT85K5 PE=1 SV=1	gi|1021575821|ref|XP_016179144.1| PREDICTED: 7-deoxyloganetin glucosyltransferase-like [Arachis ipaensis]	Glycosyltransferase
AH20G14460	2.73746	2.84224	1.94266	Chr20	24331696	24333533	+	1534	AH20G14460	GO:0008270;GO:0055114;GO:0016491	-	virNOG02079;COG1064	QC	sp|Q9ZRF1|MTDH_FRAAN Probable mannitol dehydrogenase OS=Fragaria ananassa GN=CAD PE=2 SV=1	gi|1021576032|ref|XP_016179236.1| PREDICTED: probable mannitol dehydrogenase [Arachis ipaensis]	Probable mannitol dehydrogenase
AH20G18200	2.17456	5.48525	2.52683	Chr20	43641201	43642978	+	1092	AH20G18200	-	-	virNOG18243	S	sp|Q9XIM0|MEE14_ARATH CCG-binding protein 1 OS=Arabidopsis thaliana GN=MEE14 PE=1 SV=1	gi|1021585109|ref|XP_016181894.1| PREDICTED: CCG-binding protein 1 [Arachis ipaensis]	Uncharacterized protein
AH20G19520	1.55302	3.02982	1.09927	Chr20	56473374	56475329	-	1956	AH20G19520	-	K23260	virNOG07165	CG	sp|Q9AT54|SCGT_TOBAC Scopoletin glucosyltransferase OS=Nicotiana tabacum GN=TOGT1 PE=1 SV=1	gi|1021581405|ref|XP_016180074.1| PREDICTED: scopoletin glucosyltransferase-like [Arachis ipaensis]	Scopoletin glucosyltransferase
AH20G20450	Inf	Inf	Inf	Chr20	72568298	72570037	+	968	AH20G20450	-	-	virNOG21758	R	-	gi|1021576335|ref|XP_016179371.1| PREDICTED: uncharacterized protein LOC107621919 [Arachis ipaensis]	Uncharacterized protein
AH20G21560	2.09756	1.15346	1.64477	Chr20	92621219	92622868	+	1474	AH20G21560	-	-	virNOG17654	K	sp|Q9M276|ATB12_ARATH Homeobox-leucine zipper protein ATHB-12 OS=Arabidopsis thaliana GN=ATHB-12 PE=1 SV=1	gi|1012255230|ref|XP_015944671.1| PREDICTED: homeobox-leucine zipper protein ATHB-12-like [Arachis duranensis]	Homeobox-leucine zipper protein ATHB-7
AH20G21850	2.47982	4.69553	1.60218	Chr20	94609042	94610223	+	303	AH20G21850	-	-	-	-	-	gi|1021585860|ref|XP_016182265.1| PREDICTED: uncharacterized protein LOC107624287 [Arachis ipaensis]	Unknown function
AH20G23580	2.7285	2.63464	1.89015	Chr20	107122890	107125106	+	1284	AH20G23580	GO:0098869;GO:0004601;GO:0005576;GO:0055114;GO:0046872;GO:0006979;GO:0020037;GO:0042744	K00430	virNOG05361	G	sp|Q9FLC0|PER52_ARATH Peroxidase 52 OS=Arabidopsis thaliana GN=PER52 PE=2 SV=1	gi|1021585037|ref|XP_016181866.1| PREDICTED: peroxidase P7 [Arachis ipaensis]	Peroxidase 4
AH20G26900	1.18167	4.40012	1.10286	Chr20	121022344	121023844	+	1327	AH20G26900	-	-	virNOG22289	K	-	gi|1021575687|ref|XP_016179074.1| PREDICTED: uncharacterized protein LOC107621557 [Arachis ipaensis]	Uncharacterized protein
AH20G29060	1.50698	2.62712	1.64189	Chr20	127489074	127493912	-	1661	AH20G29060	-	-	virNOG10788	K	sp|Q9FUD3|BZIP9_ARATH Basic leucine zipper 9 OS=Arabidopsis thaliana GN=BZIP9 PE=1 SV=1	gi|1021584798|ref|XP_016181747.1| PREDICTED: basic leucine zipper 9 [Arachis ipaensis]	Basic leucine zipper 9
AH20G29590	1.30979	1.13248	1.35182	Chr20	128827096	128832712	-	2235	AH20G29590	GO:0003723;GO:0010501;GO:0005524;GO:0004004	K13179	COG0513;virNOG01429	LA	sp|Q84T03|RH27_ORYSJ DEAD-box ATP-dependent RNA helicase 27 OS=Oryza sativa subsp. japonica GN=Os03g0802700 PE=3 SV=1	gi|1021582880|ref|XP_016180836.1| PREDICTED: DEAD-box ATP-dependent RNA helicase 27-like [Arachis ipaensis]	DEAD-box ATP-dependent RNA helicase 51
AH20G29720	3.18906	1.3666	1.43553	Chr20	129030598	129034732	+	2320	AH20G29720	GO:0004634;GO:0000287;GO:0000015;GO:0006096	K01689	virNOG06901	G	sp|Q9C9C4|ENO1_ARATH Enolase 1, chloroplastic OS=Arabidopsis thaliana GN=ENO1 PE=1 SV=1	gi|1021582901|ref|XP_016180846.1| PREDICTED: enolase 1, chloroplastic isoform X1 [Arachis ipaensis]	Enolase 1, chloroplastic
AH20G31870	1.75334	2.68599	1.20078	Chr20	135072425	135077413	-	4657	AH20G31870	-	-	virNOG04327	T	sp|Q9LRR4|R13L1_ARATH Putative disease resistance RPP13-like protein 1 OS=Arabidopsis thaliana GN=RPPL1 PE=3 SV=1	gi|1021585963|ref|XP_016182307.1| PREDICTED: putative disease resistance RPP13-like protein 1 [Arachis ipaensis] &gt;gi|1021585965|ref|XP_016182308.1| PREDICTED: putative disease resistance RPP13-like protein 1 [Arachis ipaensis]	Putative disease resistance RPP13-like protein 1
AH20G34230	2.24335	2.04293	1.92401	Chr20	138907631	138910409	-	1497	AH20G34230	GO:0048278;GO:0012505;GO:0016021;GO:0006887;GO:0005484;GO:0006906;GO:0005886;GO:0031201;GO:0006886;GO:0000149	K08486	virNOG00955;virNOG02064	U	sp|Q9ZSD4|SY121_ARATH Syntaxin-121 OS=Arabidopsis thaliana GN=SYP121 PE=1 SV=1	gi|1021585643|ref|XP_016182168.1| PREDICTED: syntaxin-121 [Arachis ipaensis]	Syntaxin-121

## Sheet: Sheet2
The common up-regulated DEGs among SH24 vs SH0, SH36 vs SH0 and SH72 vs SH0.
id	log2FoldChange(SH24/SH0)(SH24/SH0)	log2FoldChange(SH36/SH0)(SH36/SH0)	log2FoldChange(SH72/SH0)(SH72/SH0)	Chromosome	Start Site	End Site	Direction	Length	Name	GO	KEGG	eggNOG	eggNOG_Category	Swissprot	NR	Description
AH00G00450	1.65029	1.4353	1.049	Unassemble_00	303850	307524	+	3587	AH00G00450	GO:0016021;GO:0006468;GO:0005524;GO:0004674	-	virNOG00491	T	sp|Q9LJM4|IKU2_ARATH Receptor-like protein kinase HAIKU2 OS=Arabidopsis thaliana GN=IKU2 PE=1 SV=1	gi|1021533617|ref|XP_016163771.1| PREDICTED: receptor-like protein kinase HAIKU2 [Arachis ipaensis]	Receptor-like protein kinase HAIKU2
AH00G01320	2.00938	1.38524	1.64704	Unassemble_00	1684075	1688167	-	2952	AH00G01320	-	-	virNOG02323;COG0515	T	sp|O81832|Y4729_ARATH G-type lectin S-receptor-like serine/threonine-protein kinase At4g27290 OS=Arabidopsis thaliana GN=At4g27290 PE=3 SV=4	gi|1021558262|ref|XP_016170436.1| PREDICTED: G-type lectin S-receptor-like serine/threonine-protein kinase At4g27290 isoform X1 [Arachis ipaensis]	G-type lectin S-receptor-like serine/threonine-protein kinase At4g27290||Receptor-like serine/threonine-protein kinase SD1-8
AH00G01340	1.78253	1.83212	2.06848	Unassemble_00	1720948	1724264	-	2439	AH00G01340	-	-	virNOG02323;COG0515	T	sp|O81832|Y4729_ARATH G-type lectin S-receptor-like serine/threonine-protein kinase At4g27290 OS=Arabidopsis thaliana GN=At4g27290 PE=3 SV=4	gi|1021558266|ref|XP_016170438.1| PREDICTED: G-type lectin S-receptor-like serine/threonine-protein kinase At4g27290 [Arachis ipaensis]	G-type lectin S-receptor-like serine/threonine-protein kinase At4g27290
AH00G03340	1.38505	1.64489	1.14943	Unassemble_00	4427472	4430019	-	2024	AH00G03340	GO:0008515;GO:0015770;GO:0005887	K15378	NOG02210	G	sp|Q39232|SUC1_ARATH Sucrose transport protein SUC1 OS=Arabidopsis thaliana GN=SUC1 PE=1 SV=1	gi|1021557677|ref|XP_016170159.1| PREDICTED: sucrose transport protein SUC1-like isoform X1 [Arachis ipaensis] &gt;gi|1021557679|ref|XP_016170160.1| PREDICTED: sucrose transport protein SUC1-like isoform X2 [Arachis ipaensis]	Sucrose transport protein SUC1
AH00G03390	4.46436	2.95248	3.1569	Unassemble_00	4492796	4494913	+	1253	AH00G03390	GO:0004088	-	virNOG17604	S	sp|Q9SK08|LBD11_ARATH LOB domain-containing protein 11 OS=Arabidopsis thaliana GN=LBD11 PE=2 SV=2	gi|1021555810|ref|XP_016169312.1| PREDICTED: LOB domain-containing protein 1-like [Arachis ipaensis]	LOB domain-containing protein 11
AH00G03400	5.40661	5.49721	3.32984	Unassemble_00	4520920	4524208	+	2541	AH00G03400	GO:0045735	-	virNOG03220	R	sp|Q9SK09|VCL22_ARATH Vicilin-like seed storage protein At2g28490 OS=Arabidopsis thaliana GN=At2g28490 PE=2 SV=1	gi|1021556351|ref|XP_016169547.1| PREDICTED: vicilin-like seed storage protein At2g28490 [Arachis ipaensis]	Vicilin-like antimicrobial peptides 2-2
AH00G04390	6.37518	6.01132	5.50197	Unassemble_00	6628690	6628998	-	309	AH00G04390	GO:0045454;GO:0009055;GO:0015035;GO:0005623;GO:0055114	K03676	virNOG22291	O	sp|Q9LYC6|GRC11_ARATH Glutaredoxin-C11 OS=Arabidopsis thaliana GN=GRXC11 PE=3 SV=1	gi|1012183915|ref|XP_015968944.1| PREDICTED: glutaredoxin-C11 [Arachis duranensis] &gt;gi|1021527886|ref|XP_016207476.1| PREDICTED: glutaredoxin-C11 [Arachis ipaensis]	Glutaredoxin-C11
AH00G04400	8.29097	8.49079	8.63352	Unassemble_00	6652746	6653400	+	549	AH00G04400	-	-	-	-	-	-	Unknown function
AH00G04880	3.01496	1.44181	1.33238	Unassemble_00	7678385	7683002	+	3337	AH00G04880	-	-	virNOG09497	R	sp|Q9ZUT5|PP191_ARATH Pentatricopeptide repeat-containing protein At2g37310 OS=Arabidopsis thaliana GN=PCMP-E49 PE=2 SV=1	gi|1021550140|ref|XP_016166462.1| PREDICTED: pentatricopeptide repeat-containing protein At2g37310-like [Arachis ipaensis]	Pentatricopeptide repeat-containing protein At2g37310
AH01G00330	4.76103	5.00474	4.15385	Chr01	576523	582670	+	2009	AH01G00330	GO:0009506;GO:0009505;GO:0055114;GO:0008447;GO:0005507;GO:0016722	-	virNOG08331	Q	sp|Q00624|ASOL_BRANA L-ascorbate oxidase homolog OS=Brassica napus GN=Bp10 PE=2 SV=1	gi|1011992339|ref|XP_015961472.1| PREDICTED: L-ascorbate oxidase homolog [Arachis duranensis] &gt;gi|1011992341|ref|XP_015962059.1| PREDICTED: L-ascorbate oxidase homolog [Arachis duranensis]	L-ascorbate oxidase homolog
AH01G00360	6.48618	5.23168	5.58272	Chr01	610803	615501	+	874	AH01G00360	-	-	euNOG07025;virNOG12013	R	sp|Q8S8S9|MES1_ARATH Methylesterase 1 OS=Arabidopsis thaliana GN=MES1 PE=1 SV=1	gi|1011992804|ref|XP_015965124.1| PREDICTED: salicylic acid-binding protein 2-like [Arachis duranensis]	Methylesterase 1
AH01G00370	3.29147	2.5746	1.99188	Chr01	628368	632963	+	1240	AH01G00370	-	-	euNOG07025;virNOG12013	R	sp|Q6RYA0|SABP2_TOBAC Salicylic acid-binding protein 2 OS=Nicotiana tabacum GN=SABP2 PE=1 SV=1	gi|1011992356|ref|XP_015968631.1| PREDICTED: salicylic acid-binding protein 2-like isoform X1 [Arachis duranensis]	Salicylic acid-binding protein 2
AH01G00830	Inf	Inf	Inf	Chr01	1182311	1187480	-	1109	AH01G00830	GO:0016787	-	virNOG12762	R	sp|Q0IIS3|EPHX3_XENTR Epoxide hydrolase 3 OS=Xenopus tropicalis GN=ephx3 PE=2 SV=1	gi|1011992493|ref|XP_015950736.1| PREDICTED: epoxide hydrolase 3 [Arachis duranensis]	Epoxide hydrolase 3
AH01G00910	4.29895	3.60984	1.10048	Chr01	1301345	1303538	+	943	AH01G00910	GO:0098542	-	virNOG11661	R	sp|P43082|HEVL_ARATH Hevein-like preproprotein OS=Arabidopsis thaliana GN=HEL PE=1 SV=1	gi|1011992476|ref|XP_015950061.1| PREDICTED: barwin-like [Arachis duranensis]	Wound-induced protein WIN2
AH01G02260	6.03566	5.90369	4.74433	Chr01	2959576	2964075	+	2011	AH01G02260	GO:0030570;GO:0045490;GO:0046872	K01728	virNOG05110	R	sp|Q940Q1|PLY1_ARATH Probable pectate lyase 1 OS=Arabidopsis thaliana GN=At1g04680 PE=2 SV=2	gi|1011993237|ref|XP_015941274.1| PREDICTED: probable pectate lyase 1 [Arachis duranensis]	Probable pectate lyase 15
AH01G02310	8.01224	3.7698	4.70195	Chr01	3005925	3007942	+	1689	AH01G02310	GO:0009058;GO:0050350	K00660	virNOG10548;COG3424	QH	sp|P51069|THS3_ARAHY Stilbene synthase 3 OS=Arachis hypogaea PE=2 SV=1	gi|1021468752|ref|XP_016180692.1| PREDICTED: stilbene synthase 3-like [Arachis ipaensis]	Stilbene synthase 3
AH01G03000	Inf	Inf	Inf	Chr01	3764804	3765931	+	1128	AH01G03000	-	-	-	-	-	gi|1011993110|ref|XP_015935783.1| PREDICTED: classical arabinogalactan protein 4-like [Arachis duranensis]	Uncharacterized protein
AH01G04140	1.65238	1.77059	1.043	Chr01	5206680	5207873	-	853	AH01G04140	-	-	virNOG00366	S	-	gi|1011993519|ref|XP_015948203.1| PREDICTED: uncharacterized protein LOC107473167 isoform X1 [Arachis duranensis]	Uncharacterized protein
AH01G04250	Inf	Inf	Inf	Chr01	5339986	5342056	+	1984	AH01G04250	GO:0020037;GO:0055114;GO:0005506;GO:0004497;GO:0016705	K15401	virNOG11637	Q	sp|P48422|C86A1_ARATH Cytochrome P450 86A1 OS=Arabidopsis thaliana GN=CYP86A1 PE=1 SV=2	gi|1011992908|ref|XP_015969715.1| PREDICTED: cytochrome P450 86A1-like [Arachis duranensis]	Cytochrome P450 86A1
AH01G04470	1.93131	3.14791	1.9956	Chr01	5806325	5807846	-	1435	AH01G04470	-	-	virNOG25606	S	-	gi|1011993509|ref|XP_015948164.1| PREDICTED: myb-like protein X [Arachis duranensis]	Uncharacterized protein
AH01G05070	1.36391	2.45184	1.46135	Chr01	6588242	6588571	-	330	AH01G05070	-	-	NOG134350;virNOG08063	SR	sp|Q9SZP8|IF4B3_ARATH Eukaryotic translation initiation factor 4B3 OS=Arabidopsis thaliana GN=EIF4B3 PE=1 SV=1	gi|1011994019|ref|XP_015949666.1| PREDICTED: eukaryotic translation initiation factor 4B3-like, partial [Arachis duranensis]	Eukaryotic translation initiation factor 4B3
AH01G05760	Inf	Inf	Inf	Chr01	7328473	7331851	+	1332	AH01G05760	GO:0042744;GO:0020037;GO:0006979;GO:0046872;GO:0055114;GO:0005576;GO:0004601;GO:0098869	K00430	virNOG09590	R	sp|P22195|PER1_ARAHY Cationic peroxidase 1 OS=Arachis hypogaea GN=PNC1 PE=1 SV=2	gi|1011993755|ref|XP_015948859.1| PREDICTED: cationic peroxidase 1-like [Arachis duranensis]	Cationic peroxidase 1
AH01G05970	4.4691	4.54625	3.95547	Chr01	7640254	7641723	-	661	AH01G05970	GO:0006869;GO:0008289	-	virNOG24353;virNOG23426;virNOG21781	STR	sp|Q39950|NLTP_HELAN Non-specific lipid-transfer protein OS=Helianthus annuus PE=3 SV=1	gi|1011994132|ref|XP_015950277.1| PREDICTED: non-specific lipid-transfer protein 1-like [Arachis duranensis]	Non-specific lipid-transfer protein
AH01G06670	1.56806	1.11534	1.76282	Chr01	8485537	8487292	+	1103	AH01G06670	GO:0016021	-	virNOG00828;virNOG11125	S	sp|Q8LD98|NHL6_ARATH NDR1/HIN1-like protein 6 OS=Arabidopsis thaliana GN=NHL6 PE=1 SV=1	gi|1011993991|ref|XP_015949519.1| PREDICTED: protein YLS9 [Arachis duranensis]	Uncharacterized protein
AH01G06700	5.01862	4.48267	1.36747	Chr01	8509558	8510205	-	648	AH01G06700	-	-	virNOG21649;virNOG20237	R	sp|Q8RXD5|KTI1_ARATH Kunitz trypsin inhibitor 1 OS=Arabidopsis thaliana GN=KTI1 PE=2 SV=1	gi|1011993993|ref|XP_015949529.1| PREDICTED: miraculin-like [Arachis duranensis]	Uncharacterized protein
AH01G07480	3.28475	2.53032	5.06814	Chr01	9630725	9638702	+	2797	AH01G07480	GO:0016021	-	-	-	-	gi|1011994736|ref|XP_015952909.1| PREDICTED: glycine-rich cell wall structural protein 1.8-like isoform X1 [Arachis duranensis]	glycine-rich cell wall structural protein 1.8-like
AH01G07840	1.74074	1.09115	2.45551	Chr01	10085048	10085632	+	585	AH01G07840	-	-	virNOG20465	K	sp|Q9CA46|BZIP8_ARATH Basic leucine zipper 8 OS=Arabidopsis thaliana GN=BZIP8 PE=1 SV=1	gi|1011995106|ref|XP_015954567.1| PREDICTED: basic leucine zipper 43-like [Arachis duranensis]	Basic leucine zipper 43
AH01G09220	3.87981	3.49549	4.83397	Chr01	11694691	11697393	-	1423	AH01G09220	GO:0004568;GO:0006032;GO:0005975;GO:0016998;GO:0008061	K20547	virNOG01205	G	sp|P36907|CHIX_PEA Endochitinase OS=Pisum sativum PE=2 SV=1	gi|1011994878|ref|XP_015953515.1| PREDICTED: endochitinase-like [Arachis duranensis]	Endochitinase
AH01G10140	6.02711	2.54747	2.86561	Chr01	12991933	12993258	+	1246	AH01G10140	GO:0016491;GO:0055114	K21568	virNOG06401;COG0702	GMR	sp|P52581|IFRH_LUPAL Isoflavone reductase homolog OS=Lupinus albus PE=2 SV=1	gi|1011994149|ref|XP_015950374.1| PREDICTED: isoflavone reductase homolog [Arachis duranensis] &gt;gi|1021585752|ref|XP_016182212.1| PREDICTED: isoflavone reductase homolog [Arachis ipaensis]	Isoflavone reductase homolog
AH01G11260	1.81733	3.86669	1.05508	Chr01	17626205	17628163	+	1959	AH01G11260	GO:0016740	K13692	virNOG00121;virNOG12785	GC	sp|O22182|U84B1_ARATH UDP-glycosyltransferase 84B1 OS=Arabidopsis thaliana GN=UGT84B1 PE=2 SV=1	gi|1011995417|ref|XP_015955977.1| PREDICTED: UDP-glycosyltransferase 84B2-like [Arachis duranensis]	UDP-glycosyltransferase 84B1
AH01G12280	3.82591	3.3884	1.88133	Chr01	21704867	21705424	+	558	AH01G12280	-	-	virNOG26903	S	-	gi|1011995698|ref|XP_015957538.1| PREDICTED: uncharacterized protein LOC107481744 [Arachis duranensis]	Uncharacterized protein
AH01G16900	6.87346	8.05861	5.80161	Chr01	53591745	53594066	-	1654	AH01G16900	GO:0046872;GO:0030570;GO:0045490	K01728	COG3866;virNOG15081	G	sp|Q9C5M8|PLY18_ARATH Probable pectate lyase 18 OS=Arabidopsis thaliana GN=At4g24780 PE=2 SV=2	gi|1011997664|ref|XP_015965406.1| PREDICTED: probable pectate lyase 18 [Arachis duranensis]	Probable pectate lyase 22
AH01G17040	1.10162	1.20535	1.3158	Chr01	54530556	54532968	+	375	AH01G17040	-	K01076	COG1073;virNOG03025	R	sp|Q8L6Z8|XYLL1_ARATH D-xylose-proton symporter-like 1 OS=Arabidopsis thaliana GN=At3g03090 PE=2 SV=1	gi|1011998205|ref|XP_015967409.1| PREDICTED: D-xylose-proton symporter-like 2 [Arachis duranensis] &gt;gi|1011998207|ref|XP_015967416.1| PREDICTED: D-xylose-proton symporter-like 2 [Arachis duranensis]	D-xylose-proton symporter-like 1
AH01G21600	Inf	Inf	Inf	Chr01	93601169	93606463	-	1811	AH01G21600	GO:0016021;GO:0050660;GO:0019139;GO:0009690;GO:0016614;GO:0055114	K00279	virNOG07505	C	sp|Q9LTS3|CKX3_ARATH Cytokinin dehydrogenase 3 OS=Arabidopsis thaliana GN=CKX3 PE=1 SV=1	gi|1012000689|ref|XP_015973526.1| PREDICTED: cytokinin dehydrogenase 3-like [Arachis duranensis]	Cytokinin dehydrogenase 3
AH01G22920	Inf	Inf	Inf	Chr01	95141250	95142404	+	1155	AH01G22920	GO:0005576	-	virNOG19296	S	sp|Q40374|PR1_MEDTR Pathogenesis-related protein PR-1 OS=Medicago truncatula GN=PR-1 PE=2 SV=1	gi|1012002080|ref|XP_015933683.1| PREDICTED: pathogenesis-related protein PR-1-like [Arachis duranensis]	Pathogenesis-related protein PR-1
AH01G23120	1.64102	3.852	1.68591	Chr01	95498317	95502027	-	3520	AH01G23120	GO:0005992;GO:0003824	K16055	virNOG04017	G	sp|Q9ZV48|TPS11_ARATH Probable alpha,alpha-trehalose-phosphate synthase [UDP-forming] 11 OS=Arabidopsis thaliana GN=TPS11 PE=2 SV=1	gi|1012002003|ref|XP_015933477.1| PREDICTED: probable alpha,alpha-trehalose-phosphate synthase [UDP-forming] 11 [Arachis duranensis]	Probable alpha,alpha-trehalose-phosphate synthase [UDP-forming] 11
AH01G25680	7.57784	4.80433	4.18049	Chr01	98599349	98608964	+	798	AH01G25680	GO:0006952;GO:0009607	-	virNOG22362	S	sp|P25986|PR2_PHAVU Pathogenesis-related protein 2 OS=Phaseolus vulgaris PE=2 SV=1	gi|1012003082|ref|XP_015936682.1| PREDICTED: pathogenesis-related protein 2-like [Arachis duranensis]	Pathogenesis-related protein 2
AH01G26810	3.08653	1.01287	1.41812	Chr01	100161232	100188538	+	1060	AH01G26810	GO:0050896	-	virNOG22362	S	sp|Q06930|ABR18_PEA ABA-responsive protein ABR18 OS=Pisum sativum PE=2 SV=1	gi|1012003363|ref|XP_015937459.1| PREDICTED: pathogenesis-related protein 2-like [Arachis duranensis]	ABA-responsive protein ABR18
AH01G27080	1.11981	2.43941	1.1405	Chr01	100597307	100598043	-	737	AH01G27080	GO:0006950	-	virNOG26161;virNOG24779;virNOG23244	S	sp|Q39644|LEA5_CITSI Late embryogenesis abundant protein Lea5 OS=Citrus sinensis GN=LEA5 PE=2 SV=1	gi|1012003633|ref|XP_015938434.1| PREDICTED: late embryogenesis abundant protein Lea5-like isoform X2 [Arachis duranensis] &gt;gi|71040663|gb|AAZ20280.1| lea protein 3 [Arachis hypogaea]	Late embryogenesis abundant protein Lea5
AH01G28390	3.34011	3.26782	1.9146	Chr01	102262008	102264485	-	1679	AH01G28390	GO:0061630;GO:0046872;GO:0043161;GO:0042787;GO:0000209	K19043	virNOG03306	O	sp|Q4TU14|RHF1A_ARATH E3 ubiquitin-protein ligase RHF1A OS=Arabidopsis thaliana GN=RHF1A PE=1 SV=1	gi|1012005031|ref|XP_015941377.1| PREDICTED: E3 ubiquitin-protein ligase RHF1A-like [Arachis duranensis]	E3 ubiquitin-protein ligase RHF1A
AH01G30420	8.62575	7.05148	6.18396	Chr01	104478185	104482194	+	2176	AH01G30420	GO:0016491;GO:0055114	-	virNOG08303	H	sp|Q2VEX9|CRTSO_DAUCA Prolycopene isomerase, chloroplastic OS=Daucus carota GN=CRTISO PE=2 SV=1	gi|1012007395|ref|XP_015945405.1| PREDICTED: prolycopene isomerase, chloroplastic-like [Arachis duranensis]	Prolycopene isomerase, chloroplastic
AH01G31000	2.7166	2.97455	2.97506	Chr01	105292107	105304545	-	7271	AH01G31000	GO:0000281;GO:0003777;GO:0005871;GO:0000166;GO:0007018;GO:0016887	K10400	virNOG03360	Z	sp|Q27IK7|KN12C_ARATH Kinesin-like protein KIN-12C OS=Arabidopsis thaliana GN=KIN12C PE=1 SV=1	gi|1012007118|ref|XP_015944973.1| PREDICTED: phragmoplast orienting kinesin-1 [Arachis duranensis]	Kinesin-like protein KIF15
AH01G33420	2.6945	1.23596	1.09937	Chr01	109273015	109275708	+	2071	AH01G33420	GO:0006065;GO:0051287;GO:0006024;GO:0005829;GO:0005975;GO:0005634;GO:0055114;GO:0003979	K00012	COG1004;virNOG12190	MG	sp|Q96558|UGDH1_SOYBN UDP-glucose 6-dehydrogenase 1 OS=Glycine max GN=UGD1 PE=2 SV=1	gi|1012005986|ref|XP_015943274.1| PREDICTED: UDP-glucose 6-dehydrogenase 3-like [Arachis duranensis]	UDP-glucose 6-dehydrogenase 1
AH01G33550	1.89145	2.28602	1.55639	Chr01	109517429	109520280	+	1730	AH01G33550	-	-	virNOG04271	O	sp|O64654|TRL11_ARATH Thioredoxin-like 1-1, chloroplastic OS=Arabidopsis thaliana GN=At1g08570 PE=2 SV=1	gi|1012005879|ref|XP_015943111.1| PREDICTED: thioredoxin-like 1-1, chloroplastic [Arachis duranensis]	Thioredoxin-like 1-1, chloroplastic
AH02G00620	1.81822	2.38892	1.33476	Chr02	800297	803015	-	1356	AH02G00620	GO:0016491;GO:0008270;GO:0055114	-	virNOG06682	R	sp|Q9SLN8|DBR_TOBAC 2-alkenal reductase (NADP(+)-dependent) OS=Nicotiana tabacum GN=DBR PE=1 SV=1	gi|1012008629|ref|XP_015947666.1| PREDICTED: 2-alkenal reductase (NADP(+)-dependent)-like [Arachis duranensis] &gt;gi|1021566400|ref|XP_016174460.1| PREDICTED: 2-alkenal reductase (NADP(+)-dependent)-like [Arachis ipaensis]	2-alkenal reductase (NADP(+)-dependent)
AH02G01690	1.45362	1.18396	1.61163	Chr02	1881710	1887951	+	2438	AH02G01690	GO:0005975;GO:0004650	-	virNOG05862	R	sp|A7PZL3|PGLR_VITVI Probable polygalacturonase OS=Vitis vinifera GN=GSVIVT00026920001 PE=1 SV=1	gi|1012009092|ref|XP_015947758.1| PREDICTED: probable polygalacturonase [Arachis duranensis]	Probable polygalacturonase
AH02G04060	3.08772	1.74519	1.71459	Chr02	5000468	5001455	-	892	AH02G04060	GO:0016020	-	virNOG26858	S	-	gi|734361953|gb|KHN15896.1| hypothetical protein glysoja_013112 [Glycine soja] &gt;gi|947056986|gb|KRH06392.1| hypothetical protein GLYMA_16G020300 [Glycine max] &gt;gi|947056987|gb|KRH06393.1| hypothetical protein GLYMA_16G020300 [Glycine max] &gt;gi|947056988|gb|KRH06394.1| hypothetical protein GLYMA_16G020300 [Glycine max] &gt;gi|947056989|gb|KRH06395.1| hypothetical protein GLYMA_16G020300 [G…	Uncharacterized protein
AH02G04120	2.16474	2.13591	1.85187	Chr02	5062399	5062960	+	444	AH02G04120	-	-	virNOG01426	R	sp|Q9LN77|P2A12_ARATH F-box protein PP2-A12 OS=Arabidopsis thaliana GN=P2A12 PE=2 SV=1	gi|1011997933|ref|XP_015966247.1| PREDICTED: F-box protein PP2-A12-like isoform X1 [Arachis duranensis]	F-box protein PP2-A12
AH02G04460	4.03583	2.15556	2.99291	Chr02	5569751	5573715	-	1380	AH02G04460	GO:0032259;GO:0008171;GO:0046983	-	NOG07059;virNOG12973	R	sp|A9X7L0|ANMT_RUTGR Anthranilate N-methyltransferase OS=Ruta graveolens PE=1 SV=1	gi|1021478827|ref|XP_016182455.1| PREDICTED: anthranilate N-methyltransferase-like [Arachis ipaensis]	Anthranilate N-methyltransferase
AH02G04490	3.59252	1.8137	1.92747	Chr02	5589907	5593737	-	1294	AH02G04490	GO:0032259;GO:0008171;GO:0046983	-	NOG07059;virNOG12973	R	sp|A9X7L0|ANMT_RUTGR Anthranilate N-methyltransferase OS=Ruta graveolens PE=1 SV=1	gi|1021478827|ref|XP_016182455.1| PREDICTED: anthranilate N-methyltransferase-like [Arachis ipaensis]	Anthranilate N-methyltransferase
AH02G05210	1.45791	1.71227	1.17303	Chr02	6652801	6656019	+	3219	AH02G05210	GO:0004252;GO:0006508;GO:0005618	-	virNOG03883	O	sp|Q9LUM3|SBT15_ARATH Subtilisin-like protease SBT1.5 OS=Arabidopsis thaliana GN=SBT1.5 PE=2 SV=1	gi|1021479017|ref|XP_016182714.1| PREDICTED: subtilisin-like protease SBT1.5 [Arachis ipaensis]	Uncharacterized protein
AH02G05340	1.02864	3.92031	1.11663	Chr02	6854986	6857103	-	1938	AH02G05340	-	K08237	virNOG17056;KOG1192	GC	sp|Q9AR73|HQGT_RAUSE Hydroquinone glucosyltransferase OS=Rauvolfia serpentina GN=AS PE=1 SV=1	gi|1012011666|ref|XP_015948224.1| PREDICTED: hydroquinone glucosyltransferase-like [Arachis duranensis]	Hydroquinone glucosyltransferase
AH02G05450	4.34936	5.66269	4.04632	Chr02	7021675	7024652	+	2978	AH02G05450	-	-	virNOG27624	S	sp|Q9SD53|Y3720_ARATH UPF0481 protein At3g47200 OS=Arabidopsis thaliana GN=At3g47200 PE=2 SV=1	gi|1012011598|ref|XP_015948213.1| PREDICTED: UPF0481 protein At3g47200-like [Arachis duranensis]	UPF0481 protein At3g47200
AH02G06950	Inf	Inf	Inf	Chr02	10010033	10011026	-	762	AH02G06950	-	-	virNOG21641;virNOG21169	R	-	gi|1021479427|ref|XP_016182912.1| PREDICTED: non-specific lipid-transfer protein-like protein At2g13820 [Arachis ipaensis]	Non-specific lipid transfer protein GPI-anchored 2
AH02G08390	1.41611	1.25047	1.54315	Chr02	13501384	13501835	-	381	AH02G08390	-	-	-	-	-	gi|1012116776|ref|XP_015961318.1| PREDICTED: uncharacterized protein LOC107485320 [Arachis duranensis]	Unknown function
AH02G08430	3.68635	3.53164	3.51209	Chr02	13627591	13631183	-	2199	AH02G08430	-	K10727	virNOG10690	L	sp|Q9SJW9|CDT1A_ARATH CDT1-like protein a, chloroplastic OS=Arabidopsis thaliana GN=CDT1A PE=1 SV=1	gi|1012014275|ref|XP_015948684.1| PREDICTED: CDT1-like protein a, chloroplastic [Arachis duranensis]	CDT1-like protein a, chloroplastic
AH02G11170	1.48755	1.07165	1.24816	Chr02	22847888	22855823	+	1748	AH02G11170	GO:0004747;GO:0006014;GO:0046835	-	NOG14966;virNOG01063	G	sp|Q8R1Q9|RBSK_MOUSE Ribokinase OS=Mus musculus GN=Rbks PE=1 SV=1	gi|1012264975|ref|XP_015947128.1| PREDICTED: ribokinase-like [Arachis duranensis]	Ribokinase
AH02G13880	7.47382	3.11295	2.797	Chr02	46383038	46390713	+	713	AH02G13880	-	-	virNOG22216;virNOG22697;virNOG35545	SR	sp|Q9ZP41|EGC_CITJA EG45-like domain containing protein OS=Citrus jambhiri GN=CjBAp12 PE=1 SV=1	gi|1012018969|ref|XP_015949537.1| PREDICTED: LOW QUALITY PROTEIN: EG45-like domain containing protein [Arachis duranensis]	EG45-like domain containing protein
AH02G15010	Inf	Inf	Inf	Chr02	55473377	55476281	+	758	AH02G15010	-	-	virNOG11690;virNOG16951	I	sp|Q764T8|LUPS_GLYGL Lupeol synthase OS=Glycyrrhiza glabra GN=LUS1 PE=1 SV=1	gi|1012019843|ref|XP_015949668.1| PREDICTED: lupeol synthase-like [Arachis duranensis]	Lupeol synthase
AH02G18830	2.23231	1.09662	1.00985	Chr02	75635669	75637606	+	1938	AH02G18830	-	-	virNOG08071	S	sp|Q8UEU8|Y1656_AGRFC Uncharacterized protein Atu1656 OS=Agrobacterium fabrum (strain C58 / ATCC 33970) GN=Atu1656 PE=1 SV=1	gi|1012018515|ref|XP_015949455.1| PREDICTED: uncharacterized protein LOC107474343 [Arachis duranensis]	Protein TolB
AH02G20430	3.88794	1.587	1.20258	Chr02	86329747	86331944	-	1195	AH02G20430	GO:0005737;GO:0006749;GO:0004364;GO:0009407	K00799	virNOG17443	O	sp|P32110|GSTX6_SOYBN Probable glutathione S-transferase OS=Glycine max GN=HSP26-A PE=2 SV=1	gi|1012022128|ref|XP_015950139.1| PREDICTED: probable glutathione S-transferase [Arachis duranensis] &gt;gi|1012022133|ref|XP_015950140.1| PREDICTED: probable glutathione S-transferase [Arachis duranensis]	Probable glutathione S-transferase
AH02G20530	3.87145	3.01041	3.3797	Chr02	86474326	86476169	+	1003	AH02G20530	GO:0016740	K00799	virNOG17443	O	sp|P32110|GSTX6_SOYBN Probable glutathione S-transferase OS=Glycine max GN=HSP26-A PE=2 SV=1	gi|1012022100|ref|XP_015950132.1| PREDICTED: probable glutathione S-transferase [Arachis duranensis]	Probable glutathione S-transferase
AH02G21360	1.42469	1.20706	1.36947	Chr02	88654625	88668458	+	5779	AH02G21360	-	-	virNOG13489	T	sp|Q40392|TMVRN_NICGU TMV resistance protein N OS=Nicotiana glutinosa GN=N PE=1 SV=1	gi|1012023007|ref|XP_015950312.1| PREDICTED: uncharacterized protein LOC107475200 isoform X1 [Arachis duranensis]	TMV resistance protein N
AH02G22000	4.17216	3.78325	3.04934	Chr02	89944139	89946084	-	761	AH02G22000	-	-	virNOG38089	S	-	gi|1012023408|ref|XP_015950408.1| PREDICTED: uncharacterized protein LOC107475294 [Arachis duranensis]	uncharacterized protein LOC101506280
AH02G26310	1.12498	1.80846	1.08566	Chr02	97300313	97303322	+	1570	AH02G26310	-	-	virNOG06071	Q	sp|Q8VWZ7|C76B6_CATRO Geraniol 8-hydroxylase OS=Catharanthus roseus GN=CYP76B6 PE=1 SV=1	gi|1021486305|ref|XP_016186162.1| PREDICTED: cytochrome P450 76AD1-like [Arachis ipaensis]	Geraniol 8-hydroxylase
AH02G27450	2.61388	2.80044	2.85277	Chr02	98775234	98776823	-	1590	AH02G27450	-	-	virNOG26719	S	-	gi|1021482581|ref|XP_016184353.1| PREDICTED: protein bunched, class 2/F/G isoform-like [Arachis ipaensis]	Uncharacterized protein
AH02G27870	2.76838	3.51916	2.99836	Chr02	99322863	99323171	-	309	AH02G27870	GO:0045454;GO:0055114;GO:0015035;GO:0005623;GO:0009055	K03676	virNOG22291	O	sp|Q9LYC6|GRC11_ARATH Glutaredoxin-C11 OS=Arabidopsis thaliana GN=GRXC11 PE=3 SV=1	gi|1021487495|ref|XP_016186692.1| PREDICTED: glutaredoxin-C11-like [Arachis ipaensis]	Glutaredoxin-C11
AH03G00280	6.29691	5.67936	3.56175	Chr03	487347	491598	-	2633	AH03G00280	GO:0016021	K13680	virNOG06825	R	sp|Q9FNI7|CSLA2_ARATH Glucomannan 4-beta-mannosyltransferase 2 OS=Arabidopsis thaliana GN=CSLA2 PE=2 SV=1	gi|1012029694|ref|XP_015951734.1| PREDICTED: glucomannan 4-beta-mannosyltransferase 2-like [Arachis duranensis]	Glucomannan 4-beta-mannosyltransferase 2
AH03G00690	Inf	Inf	Inf	Chr03	925106	926478	+	981	AH03G00690	-	K09422	COG5147;virNOG07491	K	sp|Q9FKL2|MYB36_ARATH Transcription factor MYB36 OS=Arabidopsis thaliana GN=MYB36 PE=1 SV=1	gi|1012029951|ref|XP_015951788.1| PREDICTED: transcription factor RAX2-like [Arachis duranensis]	Uncharacterized protein
AH03G01290	4.62285	1.66301	1.92994	Chr03	1589178	1594957	+	3083	AH03G01290	-	K03526	virNOG03525	H	sp|F4K0E8|ISPG_ARATH 4-hydroxy-3-methylbut-2-en-1-yl diphosphate synthase (ferredoxin), chloroplastic OS=Arabidopsis thaliana GN=ISPG PE=1 SV=1	gi|1021488847|ref|XP_016187413.1| PREDICTED: 4-hydroxy-3-methylbut-2-en-1-yl diphosphate synthase (ferredoxin), chloroplastic-like [Arachis ipaensis]	4-hydroxy-3-methylbut-2-en-1-yl diphosphate synthase (ferredoxin), chloroplastic
AH03G01880	1.69734	2.93825	1.40067	Chr03	2095476	2102610	+	2381	AH03G01880	-	-	virNOG00494	S	sp|Q9LSS5|ICR3_ARATH Interactor of constitutive active ROPs 3 OS=Arabidopsis thaliana GN=ICR3 PE=1 SV=1	gi|1012032461|ref|XP_015952353.1| PREDICTED: interactor of constitutive active ROPs 3 [Arachis duranensis] &gt;gi|1012032465|ref|XP_015952354.1| PREDICTED: interactor of constitutive active ROPs 3 [Arachis duranensis] &gt;gi|1012032470|ref|XP_015952355.1| PREDICTED: interactor of constitutive active ROPs 3 [Arachis duranensis] &gt;gi|1012032475|ref|XP_015952356.1| PREDICTED: interactor of constit…	Interactor of constitutive active ROPs 3
AH03G02270	7.09042	5.00698	3.9061	Chr03	2567779	2569341	+	1149	AH03G02270	GO:0042807;GO:0006833;GO:0009992;GO:0034220;GO:0015254;GO:0005887;GO:0015793;GO:0009705;GO:0015250	K09873	virNOG04666;virNOG08606	G	sp|O82598|TIP13_ARATH Aquaporin TIP1-3 OS=Arabidopsis thaliana GN=TIP1-3 PE=1 SV=1	gi|1021488679|ref|XP_016187327.1| PREDICTED: aquaporin TIP1-1-like [Arachis ipaensis]	Aquaporin TIP1-3
AH03G02720	5.79483	5.67971	4.59893	Chr03	2929472	2931907	-	1524	AH03G02720	GO:0005576;GO:0009664;GO:0016020;GO:0005618	-	virNOG09946	R	sp|Q38865|EXPA6_ARATH Expansin-A6 OS=Arabidopsis thaliana GN=EXPA6 PE=2 SV=2	gi|1012032005|ref|XP_015952249.1| PREDICTED: expansin-A6-like [Arachis duranensis] &gt;gi|1021488592|ref|XP_016187279.1| PREDICTED: expansin-A6-like [Arachis ipaensis]	Expansin-A4
AH03G03620	Inf	Inf	Inf	Chr03	3741247	3743847	-	1816	AH03G03620	GO:0035336;GO:0080019;GO:0043231;GO:0055114;GO:0010345	K13356	virNOG07071	I	sp|Q93ZB9|FACR3_ARATH Fatty acyl-CoA reductase 3 OS=Arabidopsis thaliana GN=FAR3 PE=1 SV=1	gi|1012030118|ref|XP_015951821.1| PREDICTED: fatty acyl-CoA reductase 3-like [Arachis duranensis]	Alcohol-forming fatty acyl-CoA reductase
AH03G04390	3.57553	2.1399	1.43242	Chr03	4474400	4476521	-	955	AH03G04390	GO:0016998;GO:0005975;GO:0006032;GO:0004568	K01183	virNOG03548;virNOG22437	RG	sp|Q9M2U5|CHI5_ARATH Endochitinase EP3 OS=Arabidopsis thaliana GN=EP3 PE=1 SV=1	gi|1012031304|ref|XP_015952096.1| PREDICTED: endochitinase EP3 [Arachis duranensis]	Endochitinase EP3
AH03G05270	1.08256	1.82333	1.47288	Chr03	5387914	5388792	+	879	AH03G05270	-	-	virNOG22080	S	-	gi|1012033076|ref|XP_015952498.1| PREDICTED: uncharacterized protein LOC107477046 [Arachis duranensis]	Uncharacterized protein
AH03G05950	Inf	Inf	Inf	Chr03	6097380	6098411	+	1032	AH03G05950	GO:0042349;GO:0050790;GO:0009699	-	virNOG20550	R	sp|Q84TH6|DIR23_ARATH Dirigent protein 23 OS=Arabidopsis thaliana GN=DIR23 PE=2 SV=1	gi|1012033342|ref|XP_015952561.1| PREDICTED: dirigent protein 23 [Arachis duranensis]	Dirigent protein 23
AH03G05990	2.24046	2.0106	1.58683	Chr03	6109612	6109941	+	330	AH03G05990	-	-	COG2214;virNOG24331;virNOG24453;COG0484	O	sp|Q9FYB5|DNJ11_ARATH Chaperone protein dnaJ 11, chloroplastic OS=Arabidopsis thaliana GN=ATJ11 PE=1 SV=2	gi|1012033347|ref|XP_015952562.1| PREDICTED: chaperone protein dnaJ 11, chloroplastic-like [Arachis duranensis]	Chaperone protein dnaJ 11, chloroplastic
AH03G07490	3.34209	2.42365	4.94337	Chr03	7574821	7578352	-	2328	AH03G07490	GO:0020037;GO:0016705;GO:0005506;GO:0055114;GO:0004497;GO:0016021	K15402	virNOG08926	Q	sp|Q9FMY1|C86B1_ARATH Cytochrome P450 86B1 OS=Arabidopsis thaliana GN=CYP86B1 PE=2 SV=1	gi|1012033810|ref|XP_015952665.1| PREDICTED: cytochrome P450 86B1 [Arachis duranensis] &gt;gi|1012033815|ref|XP_015952666.1| PREDICTED: cytochrome P450 86B1 [Arachis duranensis]	Cytochrome P450 86B1
AH03G08160	8.54819	2.45396	2.23869	Chr03	8501933	8504137	+	1359	AH03G08160	GO:0004553;GO:0005975	-	virNOG04186	R	sp|A7PQW3|E13B_VITVI Glucan endo-1,3-beta-glucosidase OS=Vitis vinifera GN=VIT_06s0061g00120 PE=1 SV=2	gi|1021489721|ref|XP_016187869.1| PREDICTED: glucan endo-1,3-beta-glucosidase-like [Arachis ipaensis]	Glucan endo-1,3-beta-glucosidase, acidic isoform GI9
AH03G08170	5.92196	3.25346	3.8568	Chr03	8505981	8508517	+	1469	AH03G08170	GO:0046658;GO:0005975;GO:0004553;GO:0030247	-	virNOG04186	R	sp|A7PQW3|E13B_VITVI Glucan endo-1,3-beta-glucosidase OS=Vitis vinifera GN=VIT_06s0061g00120 PE=1 SV=2	gi|1012034212|ref|XP_015952749.1| PREDICTED: glucan endo-1,3-beta-glucosidase-like [Arachis duranensis]	Glucan endo-1,3-beta-glucosidase
AH03G08660	4.34749	1.29048	2.96354	Chr03	9052260	9054613	-	1445	AH03G08660	GO:0016210;GO:0009813	K00660	COG3424;virNOG10548	HQ	sp|P23569|CHSY_PUEML Chalcone synthase OS=Pueraria montana var. lobata GN=CHS PE=2 SV=1	gi|1012034522|ref|XP_015952822.1| PREDICTED: chalcone synthase [Arachis duranensis]	Chalcone synthase
AH03G08830	1.587	2.72245	1.23308	Chr03	9228812	9248866	+	3052	AH03G08830	-	-	virNOG00415	T	sp|Q9M667|RPP13_ARATH Disease resistance protein RPP13 OS=Arabidopsis thaliana GN=RPP13 PE=2 SV=2	gi|1012034602|ref|XP_015952840.1| PREDICTED: disease resistance protein RPP13-like [Arachis duranensis]	Disease resistance protein RPP13
AH03G09400	Inf	Inf	Inf	Chr03	9889275	9892291	-	1387	AH03G09400	GO:0004650;GO:0005975;GO:0071555;GO:0005576	-	virNOG00535	R	sp|P35336|PGLR_ACTDE Polygalacturonase OS=Actinidia deliciosa PE=2 SV=1	gi|1012034819|ref|XP_015952899.1| PREDICTED: polygalacturonase QRT2-like [Arachis duranensis]	Polygalacturonase
AH03G13100	3.37891	2.64645	1.89473	Chr03	16750519	16752986	-	2173	AH03G13100	GO:0016740;GO:0016021	-	KOG2246;virNOG11234	G	-	gi|1012036821|ref|XP_015953362.1| PREDICTED: uncharacterized protein LOC107477809 [Arachis duranensis]	Uncharacterized protein
AH03G13690	1.70705	1.86927	1.65776	Chr03	19419232	19421863	+	1338	AH03G13690	GO:0031848;GO:0036297;GO:0000784;GO:0003684;GO:0006303;GO:0035312	K15341	virNOG11903	L	sp|B0V2S2|DCR1B_DANRE 5&apos; exonuclease Apollo OS=Danio rerio GN=dclre1b PE=2 SV=1	gi|1012036949|ref|XP_015953395.1| PREDICTED: 5&apos; exonuclease Apollo [Arachis duranensis]	5' exonuclease Apollo
AH03G13910	Inf	Inf	Inf	Chr03	19943398	19945752	-	1239	AH03G13910	-	K09422	COG5147;virNOG09989	K	sp|Q9LDR8|MY102_ARATH Transcription factor MYB102 OS=Arabidopsis thaliana GN=MYB102 PE=2 SV=1	gi|1012037569|ref|XP_015953556.1| PREDICTED: transcription repressor MYB6-like [Arachis duranensis]	Transcription factor MYB39
AH03G14710	1.54316	2.93033	1.14028	Chr03	21369871	21372671	-	1185	AH03G14710	-	K10666	virNOG02398	O	sp|Q6R567|RMA1_CAPAN E3 ubiquitin-protein ligase RMA1H1 OS=Capsicum annuum GN=RMA1H1 PE=1 SV=1	gi|1012037102|ref|XP_015953434.1| PREDICTED: E3 ubiquitin-protein ligase RMA1H1-like isoform X1 [Arachis duranensis]	E3 ubiquitin-protein ligase RMA1H1
AH03G15570	5.60131	4.12267	4.52669	Chr03	22821005	22821505	-	501	AH03G15570	-	-	virNOG23020	O	sp|Q9SGP6|GRXC9_ARATH Glutaredoxin-C9 OS=Arabidopsis thaliana GN=GRXC9 PE=1 SV=1	gi|1012038140|ref|XP_015953689.1| PREDICTED: monothiol glutaredoxin-S9-like [Arachis duranensis]	Glutaredoxin-C9
AH03G19810	7.58551	3.2322	4.43476	Chr03	33031046	33033442	-	1422	AH03G19810	GO:0003872;GO:0005737;GO:0046872;GO:0061615;GO:0005524;GO:0006002	K00850	virNOG02541;COG0205	G	sp|Q94AA4|PFKA3_ARATH ATP-dependent 6-phosphofructokinase 3 OS=Arabidopsis thaliana GN=PFK3 PE=1 SV=1	gi|1012083077|ref|XP_015954178.1| PREDICTED: ATP-dependent 6-phosphofructokinase 3-like [Arachis duranensis]	ATP-dependent 6-phosphofructokinase 3
AH03G21240	2.55693	2.32556	1.58632	Chr03	36956925	36958520	-	336	AH03G21240	-	-	-	-	-	gi|947090542|gb|KRH39207.1| hypothetical protein GLYMA_09G185100 [Glycine max]	Uncharacterized protein
AH03G21480	4.40274	1.71488	1.41945	Chr03	38306030	38308015	+	1591	AH03G21480	-	K09422	virNOG10834	K	sp|Q9C9G7|MYB62_ARATH Transcription factor MYB62 OS=Arabidopsis thaliana GN=MYB62 PE=2 SV=1	gi|1012088356|ref|XP_015954393.1| PREDICTED: myb-related protein 305-like [Arachis duranensis]	Transcription factor MYB21
AH03G21680	4.56922	3.24215	2.59212	Chr03	38604270	38607883	+	2329	AH03G21680	GO:0004674;GO:0005524;GO:0016021;GO:0006468	-	NOG122558;virNOG04204	T	sp|F4HQ23|LRL27_ARATH LEAF RUST 10 DISEASE-RESISTANCE LOCUS RECEPTOR-LIKE PROTEIN KINASE-like 2.7 OS=Arabidopsis thaliana GN=LRK10L-2.7 PE=3 SV=3	gi|1012085750|ref|XP_015954362.1| PREDICTED: probable receptor-like protein kinase At1g67000 [Arachis duranensis]	Putative receptor-like protein kinase
AH03G22860	4.16435	4.22323	3.12937	Chr03	43489738	43493949	+	2122	AH03G22860	GO:0030570;GO:0045490;GO:0046872	K01728	virNOG15081;COG3866	G	sp|Q9C5M8|PLY18_ARATH Probable pectate lyase 18 OS=Arabidopsis thaliana GN=At4g24780 PE=2 SV=2	gi|1012089126|ref|XP_015954511.1| PREDICTED: probable pectate lyase 5 [Arachis duranensis]	Probable pectate lyase 5
AH03G23210	1.64396	2.64252	1.00194	Chr03	43786809	43790348	+	1756	AH03G23210	-	K20617	virNOG03061;virNOG06151	Q	sp|P24465|C71A1_PERAE Cytochrome P450 71A1 OS=Persea americana GN=CYP71A1 PE=1 SV=2	gi|1021555808|ref|XP_016169311.1| PREDICTED: cytochrome P450 71A1-like [Arachis ipaensis]	Cytochrome P450 71A1
AH03G23560	5.19684	3.53092	4.70377	Chr03	44241702	44245618	-	2952	AH03G23560	-	-	-	-	-	gi|1012089805|ref|XP_015954648.1| PREDICTED: uncharacterized protein LOC107479009 [Arachis duranensis]	uncharacterized protein LOC101514250
AH03G24090	Inf	Inf	Inf	Chr03	47757949	47761040	+	1572	AH03G24090	-	-	virNOG18940;virNOG14105	SR	-	gi|1012090337|ref|XP_015954764.1| PREDICTED: uncharacterized protein LOC107479132 isoform X1 [Arachis duranensis]	Uncharacterized protein
AH03G24100	Inf	Inf	Inf	Chr03	47762211	47766553	-	3035	AH03G24100	-	K15082	KOG1947;virNOG08570	R	sp|O74999|RAD7_SCHPO DNA repair protein rhp7 OS=Schizosaccharomyces pombe (strain 972 / ATCC 24843) GN=rhp7 PE=3 SV=1	gi|1012090333|ref|XP_015954763.1| PREDICTED: DNA repair protein rhp7-like [Arachis duranensis]	DNA repair protein rhp7
AH03G24110	Inf	Inf	Inf	Chr03	47822371	47826382	-	1266	AH03G24110	GO:0016310;GO:0016301	K06685	virNOG01406;virNOG15851	D	sp|Q949G5|MOB1A_MEDSF MOB kinase activator-like 1A OS=Medicago sativa subsp. falcata GN=MOB1-A PE=2 SV=2	gi|1021500349|ref|XP_016193427.1| PREDICTED: MOB kinase activator-like 1A [Arachis ipaensis]	MOB kinase activator-like 1A
AH03G24250	1.26752	2.30238	1.53545	Chr03	48541279	48544487	+	1465	AH03G24250	-	-	virNOG01752	V	sp|Q9S9N9|CCR1_ARATH Cinnamoyl-CoA reductase 1 OS=Arabidopsis thaliana GN=CCR1 PE=1 SV=1	gi|1012090313|ref|XP_015954757.1| PREDICTED: cinnamoyl-CoA reductase 1-like [Arachis duranensis]	Cinnamoyl-CoA reductase 1||Tetraketide alpha-pyrone reductase 1
AH03G24330	5.01398	3.8131	5.46181	Chr03	49466306	49469581	+	1868	AH03G24330	GO:0005524;GO:0006468;GO:0004672	-	virNOG05787	T	sp|Q9ZUF4|RIPK_ARATH Serine/threonine-protein kinase RIPK OS=Arabidopsis thaliana GN=RIPK PE=1 SV=1	gi|1012090288|ref|XP_015954751.1| PREDICTED: serine/threonine-protein kinase At5g01020-like [Arachis duranensis]	Uncharacterized protein
AH03G24370	1.6646	2.48546	1.53374	Chr03	49781779	49786623	+	4156	AH03G24370	GO:0006508;GO:0005618;GO:0004252	-	virNOG08612;COG1404	O	sp|Q9ZUF6|SBT18_ARATH Subtilisin-like protease SBT1.8 OS=Arabidopsis thaliana GN=SBT1.8 PE=1 SV=1	gi|1021492149|ref|XP_016189070.1| PREDICTED: subtilisin-like protease SBT1.8 [Arachis ipaensis]	Uncharacterized protein
AH03G28640	3.98461	2.92552	2.32042	Chr03	100403355	100408374	-	2906	AH03G28640	GO:0030246;GO:0008810;GO:0030245	K01179	virNOG07472	G	sp|Q42059|GUN6_ARATH Endoglucanase 6 OS=Arabidopsis thaliana GN=At1g64390 PE=2 SV=2	gi|1012093218|ref|XP_015955353.1| PREDICTED: endoglucanase 6-like [Arachis duranensis]	Endoglucanase 6
AH03G28820	3.47026	2.7389	3.15841	Chr03	101231237	101233269	-	1735	AH03G28820	-	K09273	virNOG09936	R	sp|Q9SUP7|HMGB6_ARATH High mobility group B protein 6 OS=Arabidopsis thaliana GN=HMGB6 PE=2 SV=1	gi|1012093294|ref|XP_015955374.1| PREDICTED: high mobility group B protein 6-like isoform X2 [Arachis duranensis]	High mobility group B protein 13
AH03G30560	7.51538	3.57839	4.02275	Chr03	114185291	114185956	-	574	AH03G30560	GO:0003700;GO:0043565;GO:0006355	-	virNOG19676	K	sp|Q9FYA2|WRK75_ARATH Probable WRKY transcription factor 75 OS=Arabidopsis thaliana GN=WRKY75 PE=2 SV=1	gi|1012094261|ref|XP_015955617.1| PREDICTED: probable WRKY transcription factor 75 [Arachis duranensis]	Probable WRKY transcription factor 75
AH03G31010	1.11991	1.96333	1.30712	Chr03	116435946	116439942	+	2201	AH03G31010	GO:0003723;GO:0006396;GO:0016779	-	virNOG06376	J	sp|P0ABF3|PCNB_ECO57 Poly(A) polymerase I OS=Escherichia coli O157:H7 GN=pcnB PE=3 SV=2	gi|1021493222|ref|XP_016189602.1| PREDICTED: LOW QUALITY PROTEIN: uncharacterized protein LOC107630852 [Arachis ipaensis]	Poly(A) polymerase I
AH03G31620	Inf	Inf	Inf	Chr03	117899732	117902662	+	2174	AH03G31620	-	K08054	virNOG13792	O	sp|Q39817|CALX_SOYBN Calnexin homolog OS=Glycine max PE=2 SV=1	gi|1021493333|ref|XP_016189652.1| PREDICTED: calnexin homolog [Arachis ipaensis]	Calnexin homolog
AH03G33190	5.24084	3.8782	4.57065	Chr03	122192742	122196572	+	318	AH03G33190	-	-	virNOG17850	C	-	gi|1012122321|ref|XP_015962701.1| PREDICTED: biotin carboxyl carrier protein of acetyl-CoA carboxylase, chloroplastic-like [Arachis duranensis]	Putative uncharacterized protein
AH03G33500	1.34149	1.97172	1.021	Chr03	122633542	122638486	+	3118	AH03G33500	GO:0005971;GO:0009263;GO:0004748;GO:0055114;GO:0006260;GO:0005524	K10807	virNOG08709	F	sp|Q9SJ20|RIR1_ARATH Ribonucleoside-diphosphate reductase large subunit OS=Arabidopsis thaliana GN=RNR1 PE=1 SV=1	gi|1021493506|ref|XP_016189737.1| PREDICTED: ribonucleoside-diphosphate reductase large subunit [Arachis ipaensis]	Ribonucleoside-diphosphate reductase large subunit
AH03G34360	4.22071	2.91187	3.21418	Chr03	124512860	124516454	-	2021	AH03G34360	GO:0005507;GO:0016491;GO:0055114;GO:0005576	-	virNOG07733	Q	sp|P14133|ASO_CUCSA L-ascorbate oxidase OS=Cucumis sativus PE=1 SV=1	gi|1012095874|ref|XP_015956011.1| PREDICTED: L-ascorbate oxidase [Arachis duranensis]	L-ascorbate oxidase
AH03G34960	3.39557	2.72288	4.61865	Chr03	125806598	125806915	-	318	AH03G34960	-	-	-	-	-	-	Uncharacterized protein
AH03G35200	4.99553	2.64166	3.19759	Chr03	126059431	126066669	-	2421	AH03G35200	GO:0016021;GO:0006468;GO:0030246;GO:0004674;GO:0005524	-	virNOG12183	T	sp|Q9LXA5|LRK91_ARATH L-type lectin-domain containing receptor kinase IX.1 OS=Arabidopsis thaliana GN=LECRK91 PE=1 SV=1	gi|1012096220|ref|XP_015956093.1| PREDICTED: L-type lectin-domain containing receptor kinase IX.1-like [Arachis duranensis]	L-type lectin-domain containing receptor kinase IX.1
AH03G35590	5.7888	3.90835	4.00908	Chr03	126620611	126621547	+	937	AH03G35590	-	-	-	-	-	gi|1012096776|ref|XP_015956233.1| PREDICTED: early nodulin-75-like [Arachis duranensis]	Early nodulin-12B
AH03G35790	2.88368	6.01421	1.70359	Chr03	126897664	126901823	-	2987	AH03G35790	GO:0004674;GO:0005524;GO:0016021;GO:0006468;GO:0048544;GO:0030246	-	COG0515;virNOG12571	T	sp|Q9ZT07|RKS1_ARATH G-type lectin S-receptor-like serine/threonine-protein kinase RKS1 OS=Arabidopsis thaliana GN=RKS1 PE=3 SV=3	gi|1021486525|ref|XP_016186282.1| PREDICTED: G-type lectin S-receptor-like serine/threonine-protein kinase RKS1 [Arachis ipaensis]	G-type lectin S-receptor-like serine/threonine-protein kinase RKS1
AH03G35800	2.49394	4.52628	1.79159	Chr03	126902395	126906297	-	2973	AH03G35800	GO:0004674;GO:0005524;GO:0048544;GO:0016021;GO:0006468;GO:0030246	-	virNOG12571	T	sp|Q9ZT07|RKS1_ARATH G-type lectin S-receptor-like serine/threonine-protein kinase RKS1 OS=Arabidopsis thaliana GN=RKS1 PE=3 SV=3	gi|1012096845|ref|XP_015956250.1| PREDICTED: G-type lectin S-receptor-like serine/threonine-protein kinase RKS1 [Arachis duranensis]	G-type lectin S-receptor-like serine/threonine-protein kinase RKS1
AH03G36960	4.90216	2.87761	3.11001	Chr03	128605825	128608348	+	1362	AH03G36960	-	-	virNOG08711	S	-	gi|1012097570|ref|XP_015956452.1| PREDICTED: uncharacterized protein LOC107480793 [Arachis duranensis]	Uncharacterized protein
AH03G37100	1.43048	1.2376	1.19038	Chr03	128885339	128889763	+	3577	AH03G37100	GO:0055114;GO:0032440;GO:0018108;GO:0004714;GO:0016021	-	virNOG08978	R	sp|C0LGG4|Y1518_ARATH Probable LRR receptor-like serine/threonine-protein kinase At1g51860 OS=Arabidopsis thaliana GN=At1g51860 PE=2 SV=2	gi|1012097535|ref|XP_015956440.1| PREDICTED: receptor-like protein kinase At5g59670 [Arachis duranensis]	Putative leucine-rich repeat receptor-like serine/threonine-protein kinase At2g14440
AH03G37240	2.46781	2.8466	2.37344	Chr03	129078158	129079003	-	846	AH03G37240	-	-	virNOG26876	R	sp|Q01197|E6_GOSHI Protein E6 OS=Gossypium hirsutum GN=E6 PE=2 SV=1	gi|1012097491|ref|XP_015956426.1| PREDICTED: protein E6-like [Arachis duranensis]	Protein E6
AH03G37380	5.3909	2.12908	2.88652	Chr03	129297830	129299628	-	1704	AH03G37380	GO:0032259;GO:0046983;GO:0008171;GO:0009701;GO:0030746	K13259	virNOG01933	R	sp|Q84KK6|I4OMT_GLYEC Isoflavone 4&apos;-O-methyltransferase OS=Glycyrrhiza echinata GN=HI4&apos;OMT PE=1 SV=1	gi|1012097431|ref|XP_015956410.1| PREDICTED: isoflavone 4&apos;-O-methyltransferase-like [Arachis duranensis]	(+)-6a-hydroxymaackiain 3-O-methyltransferase 1
AH03G37390	5.69337	2.87424	2.95226	Chr03	129320616	129322832	+	2144	AH03G37390	GO:0020037;GO:0033770;GO:0031090;GO:0005506;GO:0005783;GO:0009717;GO:0055114;GO:0016021	K13257	virNOG27779;COG2124	Q	sp|Q9SXS3|C93C2_GLYEC 2-hydroxyisoflavanone synthase OS=Glycyrrhiza echinata GN=CYP93C2 PE=1 SV=1	gi|1012097429|ref|XP_015956409.1| PREDICTED: 2-hydroxyisoflavanone synthase-like [Arachis duranensis]	2-hydroxyisoflavanone synthase
AH03G38280	Inf	Inf	Inf	Chr03	130554436	130556533	+	2025	AH03G38280	-	K13508	virNOG12108	I	sp|Q9CAY3|GPAT5_ARATH Glycerol-3-phosphate acyltransferase 5 OS=Arabidopsis thaliana GN=GPAT5 PE=1 SV=1	gi|1012097862|ref|XP_015956526.1| PREDICTED: glycerol-3-phosphate acyltransferase 5-like isoform X1 [Arachis duranensis]	Glycerol-3-phosphate acyltransferase 5
AH03G39470	2.13845	4.63735	1.65776	Chr03	132169647	132171029	-	1300	AH03G39470	-	-	virNOG20412	S	-	gi|1012098402|ref|XP_015956684.1| PREDICTED: uncharacterized protein LOC107480997 [Arachis duranensis]	Uncharacterized protein
AH03G39710	2.89732	1.58343	3.80926	Chr03	132442352	132449175	+	2386	AH03G39710	-	K18195	virNOG07328	R	sp|Q5B5P1|RGLC_EMENI Probable rhamnogalacturonate lyase C OS=Emericella nidulans (strain FGSC A4 / ATCC 38163 / CBS 112.46 / NRRL 194 / M139) GN=rglC PE=3 SV=1	gi|1012098351|ref|XP_015956670.1| PREDICTED: probable rhamnogalacturonate lyase B isoform X3 [Arachis duranensis]	Rhamnogalacturonate lyase
AH03G39780	3.04237	1.75621	1.90271	Chr03	132581834	132585644	+	2609	AH03G39780	GO:0016114;GO:0008661	K01662	virNOG02372	H	sp|Q6YU51|DXS2_ORYSJ Probable 1-deoxy-D-xylulose-5-phosphate synthase 2, chloroplastic OS=Oryza sativa subsp. japonica GN=Os07g0190000 PE=2 SV=1	gi|1012098326|ref|XP_015956663.1| PREDICTED: LOW QUALITY PROTEIN: probable 1-deoxy-D-xylulose-5-phosphate synthase 2, chloroplastic [Arachis duranensis]	Probable 1-deoxy-D-xylulose-5-phosphate synthase 2, chloroplastic
AH03G41590	4.39651	2.17558	2.29626	Chr03	134790365	134791509	+	955	AH03G41590	-	K00799	virNOG13766	O	sp|Q9FUS8|GSTUH_ARATH Glutathione S-transferase U17 OS=Arabidopsis thaliana GN=GSTU17 PE=2 SV=1	gi|1021495960|ref|XP_016191010.1| PREDICTED: glutathione S-transferase U17-like [Arachis ipaensis]	Glutathione S-transferase U18
AH03G42550	4.60548	2.8954	3.10406	Chr03	136093796	136095374	-	1349	AH03G42550	GO:0009664;GO:0005576;GO:0005618;GO:0016020	-	virNOG07797	R	sp|Q9C554|EXPA1_ARATH Expansin-A1 OS=Arabidopsis thaliana GN=EXPA1 PE=2 SV=1	gi|1021495787|ref|XP_016190918.1| PREDICTED: expansin-A1 [Arachis ipaensis]	Expansin-A1
AH03G42840	1.06605	5.19104	1.09878	Chr03	136436293	136442454	+	3761	AH03G42840	GO:0008184;GO:0030170;GO:0005980;GO:0005737	K00688	virNOG01311	G	sp|P53535|PHSL2_SOLTU Alpha-1,4 glucan phosphorylase L-2 isozyme, chloroplastic/amyloplastic OS=Solanum tuberosum GN=STP-1 PE=1 SV=1	gi|1021495741|ref|XP_016190892.1| PREDICTED: LOW QUALITY PROTEIN: alpha-1,4 glucan phosphorylase L-2 isozyme, chloroplastic/amyloplastic-like [Arachis ipaensis]	Alpha-1,4 glucan phosphorylase L-2 isozyme, chloroplastic/amyloplastic
AH03G44360	6.2395	5.04732	3.06386	Chr03	137926770	137928518	-	687	AH03G44360	GO:0046658;GO:0009055	-	virNOG22039;virNOG21395	R	sp|P00303|BABL_CUCSA Basic blue protein OS=Cucumis sativus PE=1 SV=1	gi|1021500888|ref|XP_016193662.1| PREDICTED: basic blue protein [Arachis ipaensis]	Basic blue protein
AH03G45170	1.27777	2.25749	1.0762	Chr03	138699248	138702196	+	1315	AH03G45170	GO:0005509;GO:0005544	K17098	virNOG08442	U	sp|Q9XEE2|ANXD2_ARATH Annexin D2 OS=Arabidopsis thaliana GN=ANN2 PE=1 SV=1	gi|1021495302|ref|XP_016190665.1| PREDICTED: annexin D2 [Arachis ipaensis]	Annexin D2
AH03G45880	3.71092	2.41114	1.61009	Chr03	139423559	139425421	+	1698	AH03G45880	GO:0030170;GO:0016831;GO:0019752	K25193	virNOG06227	E	sp|Q6ESZ9|SDC1_ORYSJ Serine decarboxylase 1 OS=Oryza sativa subsp. japonica GN=SDC1 PE=3 SV=1	gi|1021495133|ref|XP_016190579.1| PREDICTED: serine decarboxylase 1-like [Arachis ipaensis]	Serine decarboxylase 1
AH03G46220	3.24488	1.04747	1.34423	Chr03	139877673	139878701	+	1029	AH03G46220	-	-	virNOG35571;COG4886	SR	sp|P35334|PGIP1_PHAVU Polygalacturonase inhibitor 1 OS=Phaseolus vulgaris GN=PGIP1 PE=1 SV=1	gi|1021495080|ref|XP_016190552.1| PREDICTED: polygalacturonase inhibitor 2-like [Arachis ipaensis]	Polygalacturonase inhibitor 2
AH03G46270	3.3508	2.09855	1.75189	Chr03	139919122	139923962	+	2550	AH03G46270	-	-	virNOG35571;COG4886	RS	sp|P35334|PGIP1_PHAVU Polygalacturonase inhibitor 1 OS=Phaseolus vulgaris GN=PGIP1 PE=1 SV=1	gi|1021495074|ref|XP_016190549.1| PREDICTED: polygalacturonase inhibitor 2-like [Arachis ipaensis]	Polygalacturonase inhibitor 2
AH03G46450	3.52896	2.66038	2.53449	Chr03	140103964	140105827	-	1655	AH03G46450	GO:0043565;GO:0006355;GO:0003700	-	virNOG19037	K	sp|Q8VWJ2|WRK28_ARATH Probable WRKY transcription factor 28 OS=Arabidopsis thaliana GN=WRKY28 PE=2 SV=1	gi|1021495028|ref|XP_016190524.1| PREDICTED: probable WRKY transcription factor 71 [Arachis ipaensis]	Probable WRKY transcription factor 28
AH03G46530	2.60001	2.14629	1.78601	Chr03	140183517	140185832	+	1681	AH03G46530	-	-	virNOG07172	R	-	gi|1021495016|ref|XP_016190518.1| PREDICTED: uncharacterized protein LOC107631550 [Arachis ipaensis]	Uncharacterized protein
AH03G46610	3.13838	2.05246	2.49361	Chr03	140250674	140252608	-	1935	AH03G46610	GO:0055114;GO:0016614;GO:0050660;GO:0016021	K22395	virNOG39040;virNOG39063;COG0277	RC	sp|Q9FKU8|BBE26_ARATH Berberine bridge enzyme-like 26 OS=Arabidopsis thaliana GN=At5g44400 PE=2 SV=1	gi|1021494982|ref|XP_016190499.1| PREDICTED: flavin-dependent oxidoreductase FOX2-like [Arachis ipaensis]	Uncharacterized protein
AH03G46620	6.76027	5.55335	5.38469	Chr03	140254658	140256549	-	1892	AH03G46620	GO:0016614;GO:0055114;GO:0050660	K22395	virNOG39040;virNOG25927;virNOG39063;COG0277	CR	sp|Q93ZA3|BBE13_ARATH Berberine bridge enzyme-like 13 OS=Arabidopsis thaliana GN=At1g30760 PE=1 SV=1	gi|1021494978|ref|XP_016190497.1| PREDICTED: reticuline oxidase-like protein [Arachis ipaensis] &gt;gi|1021494980|ref|XP_016190498.1| PREDICTED: reticuline oxidase-like protein [Arachis ipaensis]	Reticuline oxidase-like protein
AH03G46810	1.66803	1.99573	1.4285	Chr03	140443595	140445196	+	1602	AH03G46810	GO:0050660;GO:0016614;GO:0055114	-	virNOG39050;virNOG13063	R	sp|Q9FI21|BBE28_ARATH Berberine bridge enzyme-like 28 OS=Arabidopsis thaliana GN=At5g44440 PE=1 SV=1	gi|1021494938|ref|XP_016190474.1| PREDICTED: tetrahydrocannabinolic acid synthase-like [Arachis ipaensis]	Reticuline oxidase-like protein
AH03G47140	3.28444	2.11241	1.47926	Chr03	140876530	140877339	+	810	AH03G47140	-	-	virNOG39994;virNOG40344;virNOG25524	S	sp|Q9LIE6|VQ22_ARATH VQ motif-containing protein 22 OS=Arabidopsis thaliana GN=VQ22 PE=2 SV=1	gi|1021494866|ref|XP_016190435.1| PREDICTED: target of Myb protein 1-like [Arachis ipaensis]	uncharacterized protein LOC106761591
AH03G47430	5.07433	1.70112	2.34405	Chr03	141201527	141203274	+	1655	AH03G47430	GO:0005506;GO:0020037;GO:0055114;GO:0033773;GO:0016021	K13260	COG2124;virNOG10453	Q	sp|P93147|C81E1_GLYEC Isoflavone 2&apos;-hydroxylase OS=Glycyrrhiza echinata GN=CYP81E1 PE=1 SV=2	gi|1021496466|ref|XP_016191270.1| PREDICTED: isoflavone 2&apos;-hydroxylase-like [Arachis ipaensis]	Isoflavone 2'-hydroxylase
AH03G47870	2.81186	1.5073	1.44461	Chr03	141566454	141567751	-	1221	AH03G47870	GO:0051213;GO:0046872;GO:0055114	-	virNOG03989	Q	sp|D4N501|DIOX2_PAPSO Probable 2-oxoglutarate/Fe(II)-dependent dioxygenase OS=Papaver somniferum GN=DIOX2 PE=2 SV=1	gi|1021496391|ref|XP_016191228.1| PREDICTED: uncharacterized protein LOC107632096 [Arachis ipaensis]	Probable 2-oxoglutarate/Fe(II)-dependent dioxygenase
AH03G49080	2.39788	3.06958	1.46318	Chr03	143126211	143128530	+	2144	AH03G49080	GO:0016709;GO:0020037;GO:0016021;GO:0055114;GO:0005506;GO:0044550	-	virNOG02239	Q	sp|Q9LMX7|C78A5_ARATH Cytochrome P450 78A5 OS=Arabidopsis thaliana GN=CYP78A5 PE=2 SV=1	gi|1021496127|ref|XP_016191095.1| PREDICTED: cytochrome P450 78A5-like [Arachis ipaensis]	Cytochrome P450 78A5
AH04G01040	4.36978	4.18887	2.64864	Chr04	1349382	1350880	+	1499	AH04G01040	-	-	virNOG23550;virNOG20784	R	sp|Q00451|PRF1_SOLLC 36.4 kDa proline-rich protein OS=Solanum lycopersicum GN=TPRP-F1 PE=2 SV=1	gi|1012104973|ref|XP_015958414.1| PREDICTED: 36.4 kDa proline-rich protein-like isoform X2 [Arachis duranensis]	36.4 kDa proline-rich protein
AH04G01670	7.62897	3.95997	4.46072	Chr04	2153460	2155353	+	1582	AH04G01670	GO:0050350;GO:0009058	K00660	virNOG10548;COG3424	QH	sp|P51069|THS3_ARAHY Stilbene synthase 3 OS=Arachis hypogaea PE=2 SV=1	gi|1012104689|ref|XP_015958332.1| PREDICTED: stilbene synthase 3-like [Arachis duranensis]	Stilbene synthase 3
AH04G02660	4.17859	3.53407	3.39129	Chr04	3276084	3277239	+	1156	AH04G02660	-	-	virNOG17588	S	sp|Q9STW3|DMP3_ARATH Protein DMP3 OS=Arabidopsis thaliana GN=DMP3 PE=2 SV=1	gi|1012105677|ref|XP_015958611.1| PREDICTED: uncharacterized protein LOC107482601 [Arachis duranensis]	Uncharacterized protein
AH04G02880	2.47955	2.40302	3.02446	Chr04	3515726	3522460	-	4477	AH04G02880	GO:0004672;GO:0006468;GO:0005524	K17545	virNOG01866	T	sp|F4JY37|RUK_ARATH Serine/threonine-protein kinase RUNKEL OS=Arabidopsis thaliana GN=RUK PE=1 SV=1	gi|1012106255|ref|XP_015958754.1| PREDICTED: serine/threonine-protein kinase RUNKEL [Arachis duranensis]	Serine/threonine-protein kinase RUNKEL
AH04G03100	Inf	Inf	Inf	Chr04	3785266	3787336	-	1834	AH04G03100	-	-	virNOG06732	R	-	gi|1012106125|ref|XP_015958720.1| PREDICTED: uncharacterized protein LOC107482695 [Arachis duranensis]	Uncharacterized protein
AH04G03700	1.37239	2.00979	1.231	Chr04	4523319	4525672	+	2354	AH04G03700	-	-	virNOG31091;KOG1339	O	sp|P13917|7SB1_SOYBN Basic 7S globulin OS=Glycine max GN=BG PE=1 SV=2	gi|1012105902|ref|XP_015958662.1| PREDICTED: basic 7S globulin-like [Arachis duranensis]	Basic 7S globulin
AH04G03870	3.64759	3.13532	3.12661	Chr04	4651222	4653826	+	1523	AH04G03870	GO:0005215;GO:0034219;GO:0016021	K15283	virNOG09442;NOG00787	GU	sp|Q94B38|GPT2_ARATH Glucose-6-phosphate/phosphate translocator 2, chloroplastic OS=Arabidopsis thaliana GN=GPT2 PE=2 SV=2	gi|1012105838|ref|XP_015958646.1| PREDICTED: glucose-6-phosphate/phosphate translocator 2, chloroplastic-like [Arachis duranensis]	Glucose-6-phosphate/phosphate translocator 2, chloroplastic
AH04G03900	Inf	Inf	Inf	Chr04	4733432	4736482	+	1731	AH04G03900	GO:0043103;GO:0004000;GO:0006154;GO:0046103;GO:0005829	K01488	virNOG06593	F	sp|Q0VC13|ADAL_BOVIN Adenosine deaminase-like protein OS=Bos taurus GN=ADAL PE=2 SV=1	gi|1012105806|ref|XP_015958638.1| PREDICTED: adenosine deaminase-like protein isoform X2 [Arachis duranensis]	Adenosine deaminase-like protein
AH04G07910	Inf	Inf	Inf	Chr04	11938893	11942144	+	1641	AH04G07910	GO:0005975;GO:0004553	-	euNOG04221;virNOG04186	R	sp|Q03467|E13B_PEA Glucan endo-1,3-beta-glucosidase OS=Pisum sativum PE=2 SV=1	gi|1012109280|ref|XP_015959553.1| PREDICTED: glucan endo-1,3-beta-glucosidase, basic isoform-like [Arachis duranensis]	Glucan endo-1,3-beta-glucosidase
AH04G08590	7.43567	3.49616	4.6322	Chr04	13941392	13943257	-	1543	AH04G08590	GO:0009058;GO:0016747	K00660	virNOG10548;COG3424	HQ	sp|P51069|THS3_ARAHY Stilbene synthase 3 OS=Arachis hypogaea PE=2 SV=1	gi|387966298|gb|AFK14012.1| resveratrol synthase [Arachis hypogaea]	Stilbene synthase 3
AH04G08600	6.90977	3.50671	4.24156	Chr04	13944546	13968507	+	1779	AH04G08600	-	K00660	virNOG10548;COG3424	QH	sp|P51069|THS3_ARAHY Stilbene synthase 3 OS=Arachis hypogaea PE=2 SV=1	gi|1012108670|ref|XP_015959401.1| PREDICTED: stilbene synthase 3-like [Arachis duranensis]	Stilbene synthase 3
AH04G08640	7.0026	3.00247	4.05581	Chr04	14011478	14018570	+	1491	AH04G08640	GO:0016747;GO:0009058	K00660	COG3424;virNOG10548	QH	sp|P51069|THS3_ARAHY Stilbene synthase 3 OS=Arachis hypogaea PE=2 SV=1	gi|1012108870|ref|XP_015959447.1| PREDICTED: stilbene synthase 3-like [Arachis duranensis]	Stilbene synthase 3
AH04G08650	5.90511	2.5061	3.11016	Chr04	14043812	14045307	+	1407	AH04G08650	GO:0009058;GO:0016747	K00660	virNOG10548;COG3424	QH	sp|P23569|CHSY_PUEML Chalcone synthase OS=Pueraria montana var. lobata GN=CHS PE=2 SV=1	gi|1012108866|ref|XP_015959446.1| PREDICTED: chalcone synthase-like [Arachis duranensis]	Chalcone synthase
AH04G08660	6.35916	3.12426	3.29474	Chr04	14104297	14286630	-	3076	AH04G08660	GO:0016747;GO:0009058	K00660	virNOG10548;COG3424	QH	sp|P20178|THS1_ARAHY Stilbene synthase 1 OS=Arachis hypogaea PE=2 SV=1	gi|1012108833|ref|XP_015959437.1| PREDICTED: stilbene synthase 1 [Arachis duranensis]	Stilbene synthase 1||Stilbene synthase 3
AH04G08670	7.6678	4.66568	5.10095	Chr04	14198036	14545201	-	1571	AH04G08670	GO:0009058;GO:0016747	K00660	virNOG10548;COG3424	HQ	sp|P20178|THS1_ARAHY Stilbene synthase 1 OS=Arachis hypogaea PE=2 SV=1	gi|1012108833|ref|XP_015959437.1| PREDICTED: stilbene synthase 1 [Arachis duranensis]	Stilbene synthase 1
AH04G08680	5.88147	2.70935	3.00989	Chr04	14470592	14472084	-	1005	AH04G08680	-	-	virNOG10548;COG3424	HQ	sp|P51069|THS3_ARAHY Stilbene synthase 3 OS=Arachis hypogaea PE=2 SV=1	gi|1012108670|ref|XP_015959401.1| PREDICTED: stilbene synthase 3-like [Arachis duranensis]	Stilbene synthase 3
AH04G08910	Inf	Inf	Inf	Chr04	14941372	14944784	+	1911	AH04G08910	GO:0050660;GO:0016614;GO:0055114	-	virNOG13105	R	sp|Q9SA85|BBE8_ARATH Berberine bridge enzyme-like 8 OS=Arabidopsis thaliana GN=At1g30700 PE=2 SV=1	gi|1012108597|ref|XP_015959381.1| PREDICTED: reticuline oxidase-like protein [Arachis duranensis]	reticuline oxidase-like protein
AH04G09080	4.54401	2.25065	2.35755	Chr04	15117316	15120787	-	1599	AH04G09080	-	-	virNOG31209;virNOG06535	T	sp|Q9S9M2|WAKLD_ARATH Wall-associated receptor kinase-like 4 OS=Arabidopsis thaliana GN=WAKL4 PE=2 SV=2	gi|1012108567|ref|XP_015959372.1| PREDICTED: putative wall-associated receptor kinase-like 16 [Arachis duranensis]	Wall-associated receptor kinase-like 22
AH04G09840	4.6911	4.8413	5.26963	Chr04	16602835	16606154	-	1285	AH04G09840	GO:0006979;GO:0020037;GO:0042744;GO:0005576;GO:0055114;GO:0046872;GO:0004601;GO:0098869	K00430	virNOG30996	G	sp|Q9LEH3|PER15_IPOBA Peroxidase 15 OS=Ipomoea batatas GN=pod PE=1 SV=1	gi|1012108161|ref|XP_015959258.1| PREDICTED: peroxidase A2-like [Arachis duranensis]	Peroxidase 15
[truncated: 665 more rows]

## Sheet: Sheet3
The common up-regulated DEGs between RHs vs RH0 and SHs vs SH0.
[truncated: 372 more rows]
